# Supplementary material for: Life-span–dependent transcriptional dynamics of the human heart
Source: Sci Adv. 2026 Jun 17;12(25):eaeg2614. doi: 10.1126/sciadv.aeg2614 (PMC13274588; doi:10.1126/sciadv.aeg2614)
Supplement: Supplementary file 2 — Tables S1 to S55 [file sciadv.aeg2614_tables_s1_to_s55.zip]

Archive with 57 entries (56 files):
- Tables/Supplementary_Table_0_Info.xlsx
- Tables/Supplementary_Table_1.xlsx
- Tables/Supplementary_Table_10.xlsx
- Tables/Supplementary_Table_11.xlsx
- Tables/Supplementary_Table_12.xlsx
- Tables/Supplementary_Table_13.xlsx
- Tables/Supplementary_Table_14.xlsx
- Tables/Supplementary_Table_15.xlsx
- Tables/Supplementary_Table_16.xlsx
- Tables/Supplementary_Table_17.xlsx
- Tables/Supplementary_Table_18.xlsx
- Tables/Supplementary_Table_19.xlsx
- Tables/Supplementary_Table_2.xlsx
- Tables/Supplementary_Table_20.xlsx
- Tables/Supplementary_Table_21.xlsx
- Tables/Supplementary_Table_22.xlsx
- Tables/Supplementary_Table_23.xlsx
- Tables/Supplementary_Table_24.xlsx
- Tables/Supplementary_Table_25.xlsx
- Tables/Supplementary_Table_26.xlsx
- Tables/Supplementary_Table_27.xlsx
- Tables/Supplementary_Table_28.xlsx
- Tables/Supplementary_Table_29.xlsx
- Tables/Supplementary_Table_3.xlsx
- Tables/Supplementary_Table_30.xlsx
- Tables/Supplementary_Table_31.xlsx
- Tables/Supplementary_Table_32.xlsx
- Tables/Supplementary_Table_33.xlsx
- Tables/Supplementary_Table_34.xlsx
- Tables/Supplementary_Table_35.xlsx
- Tables/Supplementary_Table_36.xlsx
- Tables/Supplementary_Table_37.xlsx
- Tables/Supplementary_Table_38.xlsx
- Tables/Supplementary_Table_39.xlsx
- Tables/Supplementary_Table_4.xlsx
- Tables/Supplementary_Table_40.xlsx
- Tables/Supplementary_Table_41.xlsx
- Tables/Supplementary_Table_42.xlsx
- Tables/Supplementary_Table_43.xlsx
- Tables/Supplementary_Table_44.xlsx
- Tables/Supplementary_Table_45.xlsx
- Tables/Supplementary_Table_46.xlsx
- Tables/Supplementary_Table_47.xlsx
- Tables/Supplementary_Table_48.xlsx
- Tables/Supplementary_Table_49.xlsx
- Tables/Supplementary_Table_5.xlsx
- Tables/Supplementary_Table_50.xlsx
- Tables/Supplementary_Table_51.xlsx
- Tables/Supplementary_Table_52.xlsx
- Tables/Supplementary_Table_53.xlsx
- Tables/Supplementary_Table_54.xlsx
- Tables/Supplementary_Table_55.xlsx
- Tables/Supplementary_Table_6.xlsx
- Tables/Supplementary_Table_7.xlsx
- Tables/Supplementary_Table_8.xlsx
- Tables/Supplementary_Table_9.xlsx
- Tables/
