# Supplementary material for: Life-span–dependent transcriptional dynamics of the human heart
Source: Sci Adv. 2026 Jun 17;12(25):eaeg2614. doi: 10.1126/sciadv.aeg2614 (PMC13274588; doi:10.1126/sciadv.aeg2614)
Supplement: Supplementary file 2 — Tables S1 to S55 [file sciadv.aeg2614_tables_s1_to_s55.zip › Tables/Supplementary_Table_0_Info.xlsx]

## Sheet: Sheet1
Table	Information
Supplementary_Table_1	detailed sample information, gender information, statistical analysis of gender
Supplementary_Table_2	gene sets of major cardiac cell types
Supplementary_Table_3	proportion of major cardiac cell types among samples
Supplementary_Table_4	proportion of CMs and non-CMs among samples with ProC excluded
Supplementary_Table_5	proportion of ProC in the major cell type level
Supplementary_Table_6	gene sets of ProC cell states
Supplementary_Table_7	proportion of ProC cell states
Supplementary_Table_8	gene sets of cardiomyocyte cell states
Supplementary_Table_9	proportion of cardiomyocyte cell states
Supplementary_Table_10	overlapping genes between CM4 (this study) and failing CMs (Liu et al. study)
Supplementary_Table_11	aging, SASP, dilated cardiomyopathy, heart failure, cardiac hypertrophy, and ventricular fibrillation gene sets
Supplementary_Table_12	gene sets of mfuzz analyses in CMs
Supplementary_Table_13	GO results of mfuzz gene sets in CMs
Supplementary_Table_14	differentially expressed genes of pairwise comparison in CMs
Supplementary_Table_15	GO results of differentially expressed genes of pairwise comparison in CMs
Supplementary_Table_16	gene sets and GO results of monocle 2 analyses in CMs
Supplementary_Table_17	SCENIC result of CMs
Supplementary_Table_18	mfuzz results of SCENIC gene sets in CMs
Supplementary_Table_19	FACS results of the percentage of cTnT+ cells
Supplementary_Table_20	RT-qPCR results in AC-16 cell line
Supplementary_Table_21	RT-qPCR results in hiPSC-derived CMs
Supplementary_Table_22	western blot results in AC-16 and hiPSC-derived CMs
Supplementary_Table_23	cell size results in AC-16 and hiPSC-derived CMs
Supplementary_Table_24	SA-β-Gal results in AC-16 and hiPSC-derived CMs
Supplementary_Table_25	BrdU results in hiPSC-derived CMs
Supplementary_Table_26	IL-8 results in AC-16 and hiPSC-derived CMs
Supplementary_Table_27	Seahorse results in AC-16 and hiPSC-derived CMs
Supplementary_Table_28	RNA-sequencing data of PRDM16 knock-down CMs
Supplementary_Table_29	Lifespan snRNA-seq results of mouse heart: major cell type and CMs
Supplementary_Table_30	RT-qPCR results in the hearts of young and aging mice
Supplementary_Table_31	Echocardiography of mouse hearts
Supplementary_Table_32	Prdm16-overexpression snRNA-seq results of mouse heart
Supplementary_Table_33	gene sets of endothelial cell states
Supplementary_Table_34	proportion of endothelial cell states
Supplementary_Table_35	GO results of mfuzz gene sets in ECs
Supplementary_Table_36	differentially expressed genes and GO results of pairwise comparison in ECs
Supplementary_Table_37	gene sets and GO results of monocle 2 analyses in ECs
Supplementary_Table_38	SCENIC and mfuzz analyses of SCENIC results of ECs
Supplementary_Table_39	gene sets of fibroblast cell states
Supplementary_Table_40	proportion of fibroblast cell states
Supplementary_Table_41	GO results of mfuzz gene sets in FBs
Supplementary_Table_42	differentially expressed genes and GO results of pairwise comparison in FBs
Supplementary_Table_43	gene sets and GO results of monocle 2 analyses in FBs
Supplementary_Table_44	SCENIC and mfuzz analyses of SCENIC results of FBs
Supplementary_Table_45	gene sets of SMC cell states
Supplementary_Table_46	proportion of SMC cell states
Supplementary_Table_47	gene sets of pericyte cell states
Supplementary_Table_48	proportion of pericyte cell states
Supplementary_Table_49	gene sets of lymphoid cell states
Supplementary_Table_50	proportion of lymphoid cell states
Supplementary_Table_51	gene sets of myeloid cell states
Supplementary_Table_52	proportion of myeloid cell states
Supplementary_Table_53	cellchat reults of left ventricle
Supplementary_Table_54	cellchat reults of right ventricle
Supplementary_Table_55	key genes and GO results of prediction models
