# Supplementary material for: Life-span–dependent transcriptional dynamics of the human heart
Source: Sci Adv. 2026 Jun 17;12(25):eaeg2614. doi: 10.1126/sciadv.aeg2614 (PMC13274588; doi:10.1126/sciadv.aeg2614)
Supplement: Supplementary file 2 — Tables S1 to S55 [file sciadv.aeg2614_tables_s1_to_s55.zip › Tables/Supplementary_Table_1.xlsx]

## Sheet: Sample information
Donor	Group	Sample ID	snRNA-seq	Paraffin embedded tissue	Gestational age	Age	Ethnic Origin	Cause of abortion	Cause of death	Fetal malformation	Cardiac disease	Hypertension	Diabetes	Cancer	Pulmonary disease	Liver disease
PT-13w	AG1	AG1-1	LV and RV	Y	13w+2d	/	Asian	Colporrhagia 5h, inevitable abortion	DCD	N	N	/	/	/	/	/
PT-14w	AG1	AG1-2	LV and RV	Y	14w+5d	/	Asian	Voluntary induced abortion	DCD	N	N	/	/	/	/	/
PT51	AG1	AG1-4	LV and RV	Y	17w+4d	/	Asian	Colporrhagia 12h, inevitable abortion	DCD	N	N	/	/	/	/	/
PT49	AG1	AG1-5	LV and RV	Y	18w+1d	/	Asian	Voluntary induced abortion	DCD	N	N	/	/	/	/	/
PT66	AG1	AG1-6	LV and RV	Y	19w+5d	/	Asian	Colporrhagia 2h, inevitable abortion	DCD	N	N	/	/	/	/	/
PT45	AG2	AG2-1	LV	Y	20w+3d	/	Asian	Voluntary induced abortion	DCD	N	N	/	/	/	/	/
PT21	AG2	AG2-2	LV and RV	Y	22w+1d	/	Asian	Celialgia 4h	DCD	N	N	/	/	/	/	/
PT90	AG2	AG2-3	LV and RV	Y	23w+3d	/	Asian	Celialgia 1h, colporrhagia 3h, inevitable abortion	DCD	N	N	/	/	/	/	/
PT19	AG2	AG2-4	LV and RV	Y	25w	/	Asian	Voluntary induced abortion	DCD	N	N	/	/	/	/	/
PT42	AG2	AG2-5	RV	Y	26w	/	Asian	Voluntary induced abortion	DCD	N	N	/	/	/	/	/
PT25	AG2	AG2-6	LV and RV	Y	27w+3d	/	Asian	Voluntary induced abortion	DCD	N	N	/	/	/	/	/
PT102	AG3	AG3-1	LV and RV	Y	29w+6d	/	Asian	Abnormal development of fetal limbs 1m	DCD	Y	N	/	/	/	/	/
PT7	AG3	AG3-2	LV and RV	Y	30w+4d	/	Asian	Fetal heart rate disappears for 10 min (EFM)	DCD	N	N	/	/	/	/	/
PT12	AG3	AG3-3	LV and RV	N	30w+6d	/	Asian	Heart failure (pregnant woman)	DCD	N	N	/	/	/	/	/
PT18	AG3	AG3-4	LV and RV	Y	32w+1d	/	Asian	Abnormal development of fetal head 7w	DCD	Y	N	/	/	/	/	/
PT85	AG3	AG3-5	LV	Y	33w+5d	/	Asian	Cerebralvascular accident (pregnant woman)	DCD	N	N	/	/	/	/	/
PT96	AG3	AG3-6	RV	Y	37w	/	Asian	Fetal heart rate disappears for 20 min (EFM)	DCD	N	N	/	/	/	/	/
PT50	AG3	AG3-7	LV and RV	Y	39w+3d	/	Asian	Trauma (pregnant woman)	DCD	N	N	/	/	/	/	/
HS316	AG4	AG4-1	LV and RV	Y	/	14	Asian	/	DBD	/	N	Unknown	Unknown	Unknown	N	Unknown
HS257	AG4	AG4-2	LV and RV	Y	/	20	Asian	/	DBD	/	N	Unknown	Unknown	Unknown	N	Unknown
HS235	AG4	AG4-3	LV and RV	Y	/	35	Asian	/	DBD	/	N	Unknown	Unknown	Unknown	N	Unknown
HS197	AG5	AG5-1	LV and RV	Y	/	43	Asian	/	DBD	/	N	Unknown	Unknown	Unknown	N	Unknown
HS173	AG5	AG5-2	LV and RV	Y	/	48	Asian	/	DBD	/	N	Unknown	Unknown	Unknown	N	Unknown
HS246	AG5	AG5-3	LV and RV	Y	/	53	Asian	/	DBD	/	N	Unknown	Unknown	Unknown	N	Unknown
B2023-221	AG6	/	N	Y	/	73	Asian	/	DBD	/	N	Unknown	Unknown	Unknown	N	Unknown
B2023-275	AG6	/	N	Y	/	74	Asian	/	DBD	/	N	Unknown	Unknown	Unknown	N	Unknown
B2023-94	AG6	/	N	Y	/	62	Asian	/	DBD	/	N	Unknown	Unknown	Unknown	N	Unknown
B2023-223	AG6	/	N	Y	/	70	Asian	/	DBD	/	N	Unknown	Unknown	Unknown	N	Unknown
B2023-238	AG6	/	N	Y	/	66	Asian	/	DBD	/	N	Unknown	Unknown	Unknown	N	Unknown
B2023-176	AG6	/	N	Y	/	71	Asian	/	DBD	/	N	Unknown	Unknown	Unknown	N	Unknown
D2 (Public data)	AG6	AG6-1	LV and RV	N	/	60-65yrs	Caucasian	/	DCD	/	N	N	N	N	N	N
D4 (Public data)	AG6	AG6-2	LV and RV	N	/	70-75yrs	Caucasian	/	DCD	/	N	Y	Y	N	N	N
D5 (Public data)	AG6	AG6-3	LV and RV	N	/	65-70yrs	Caucasian	/	DCD	/	N	N	N	N	N	N
D6 (Public data)	AG6	AG6-4	LV and RV	N	/	70-75yrs	Caucasian	/	DCD	/	N	N	N	N	N	N
D7 (Public data)	AG6	AG6-5	LV and RV	N	/	60-65yrs	Caucasian	/	DCD	/	N	N	N	N	N	N
Y: Positive
N: Negative
/: Not Applicable

## Sheet: Gender information
Donor	Sex
PT-13w	Male
PT-14w	Male
PT51	Female
PT49	Female
PT66	Male
PT45	Female
PT21	Male
PT90	Female
PT19	Female
PT42	Female
PT25	Female
PT102	Female
PT7	Male
PT12	Female
PT18	Male
PT85	Female
PT96	Male
PT50	Male
HS316	Male
HS257	Male
HS235	Male
HS197	Male
HS173	Male
HS247	Male
B2023-221	Male
B2023-275	Male
B2023-94	Male
B2023-223	Male
B2023-238	Female
B2023-176	Female
D2 (Public data)	Male
D4 (Public data)	Female
D5 (Public data)	Female
D6 (Public data)	Male
D7 (Public data)	Male

## Sheet: Statistical analysis of gender
	AG1	AG2	AG3	AG4	AG5	AG6
Male (LV samples)	3 (60.0%)	1 (20.0%)	3 (50.0%)	3 (100%)	3 (100%)	3 (60.0%)
Female (LV samples)	2 (40.0%)	4 (80.0%)	3 (50.0%)	0 (0.0%)	0 (0.0%)	2 (40.0%)
Statistical analysis	P value = 0.333 (Fisher’s exact test) *
Male (RV samples)	3 (60.0%)	1 (20.0%)	4 (66.7%)	3 (100%)	3 (100%)	3 (60.0%)
Female (RV samples)	2 (40.0%)	4 (80.0%)	2 (33.3%)	0 (0.0%)	0 (0.0%)	2 (40.0%)
Statistical analysis	P value = 0.400 (Fisher’s exact test) *
* This statistical analysis was performed by SPSS software (Version 29.0.1.0, IBM Corp., USA).
