# Supplementary material for: Life-span–dependent transcriptional dynamics of the human heart
Source: Sci Adv. 2026 Jun 17;12(25):eaeg2614. doi: 10.1126/sciadv.aeg2614 (PMC13274588; doi:10.1126/sciadv.aeg2614)
Supplement: Supplementary file 2 — Tables S1 to S55 [file sciadv.aeg2614_tables_s1_to_s55.zip › Tables/Supplementary_Table_10.xlsx]

## Sheet: Sheet1
CM4 gene set		CM2 in Liu et al. study
MALAT1		NPPB
AC013640.1		ACTA1
MYL2		SAMD12
LINGO1		PROS1
CRYAB		EXOC6B
LRRTM3		XPR1
TTN-AS1		PLCE1
MYL12A		PRR16
TCAP		BCL2
KCNMB2-AS1		MYL2
AC107068.2		WDPCP
ACTC1		MYL12A
HSPB3		EDIL3
SLC8A1-AS1		LAMA2
ACTA1		HECW2
ACADVL		XIRP2
PLN		BDNF
LINC02147		ANKRD1
DISC1		ARHGAP24
AC016831.7		ZNF536
SLC25A4		SLC44A5
HOOK2		ADGRL3
RASGEF1B		LINC00702
AC245297.3		AC023590.1
ACTG1		RABGAP1L
AC018682.1		AC018464.1
CD36		SPATS2L
LINC02256		AC021351.1
CKMT2		ATRNL1
LRP4		CREB5
DUSP1		NPPA
TXNIP
SPDYE2		Overlapping genes are marked in yellow
HSPB1		Ref:
RALYL		Liu, X. et al. Lineage-specific regulatory changes in hypertrophic cardiomyopathy unraveled by single-nucleus RNA-seq and spatial transcriptomics. Cell Discov 9, 6 (2023)
UBC
AC011287.1
TNNI3
AC011369.1
SAT1
PDK4
PPP1R3C
GADD45G
TPM2
SLC26A3
AC087286.2
ACTB
FYB2
AC009264.1
A2M
IPO9-AS1
SRSF5
AL450384.2
COX6A2
TNNC1
AC005358.1
CKM
CBR4
USP39
ATP5MC3
FTH1
DDX5
LINC02388
ZBTB20-AS5
HMGN3
COX4I1
TMEFF2
RAB11A
ZNF565
GADD45B
LINC00513
GRXCR2
MB
ATP5IF1
EIF1B
PPFIBP1
GAPDH
DES
NDUFA4
CLIC5
EIF1
CHCHD10
UQCRB
GRIP2
PDXDC1
TMEM178B
CFLAR-AS1
AQP7
AL138828.1
SGCD
PCDH9-AS2
FILIP1L
DNAH11
CCSER1
PDLIM3
MPP3
DYNC1I1
RHOT2
IDH2
COX7C
ATP5PF
LINC02552
RPL10
APOD
AC019068.1
THUMPD3-AS1
AQP4-AS1
PXDNL
CSGALNACT1
RBMS3-AS3
GPC5
CYC1
JUNB
ADGRL3-AS1
COX5B
AC100800.1
SH3RF2
BSG
LINC01170
SRSF2
PDE5A
AP001825.1
AC087457.1
CACNA2D3
AC027018.1
IGFBP7
LINC01322
AC117834.1
CEP85L
SERF2
G0S2
DGKG
RPL3L
AF121898.1
CHPT1
CRYM
ATP5MPL
HSPA1A
MYL6
FTL
FAR2
CYCS
AP002336.2
ATP5MC1
AL513327.1
CAV2
HSPB7
H3F3B
B2M
TIMM23B
JUN
MLIP-AS1
BCO2
SAT2
COX7A1
FABP3
ART3
CSDC2
GSTK1
BTG2
LMOD2
ATP5F1B
S100A1
CFD
PEX5L
SYT2
CNTNAP3B
EIF4A2
MIR133A1HG
MYOM3
PDE7B
AC092839.1
SON
AC093879.1
ERAP1
ADRB1
BMS1P14
DCP1B
TRDN-AS1
CHST9
CRIP2
DAPK2
HIST2H2BE
PDE4DIP
AC017101.1
UQCRQ
SPSB3
AC138904.3
LRRC39
RETREG1
NCEH1
AC020637.1
CNTNAP2
ATP5MG
SCPEP1
NFE2L3
ANKRD2
LDHB
NDUFV1
CGGBP1
VDAC3
ESR2
ASB15
AC020659.1
AP001831.1
CLNK
B3GAT2
TENM2
C14orf180
MTFR1
THRB
KLHL31
NALCN
SLC2A4
CFAP61
C8orf34
COX7B
ATP5ME
CST3
PKN2-AS1
ZNF302
UQCR10
LINC02398
PGAM2
RAPH1
AL845331.2
LINC02334
RIC3
RPL41
MEF2C
COX6B1
NDUFA1
AC139720.1
KCNIP1
SLC7A6OS
AC011092.2
AP000462.1
DPY19L2
AC096564.1
SEMA3C
SRSF3
ATP1A2
C6
TMEM182
PDE1A
NDUFB9
RSRP1
SPDYE5
MT2A
AC008496.2
AC108058.1
TMEM67
ANGPT2
ATP5MD
TINAGL1
EYA4
ANGPTL4
SLCO5A1
ZNF451-AS1
MDH1
DCN
HNRNPDL
AP003086.2
AC002429.2
AC113414.1
PHKG1
SELENOW
MYRIP
ZFP36
MT1X
MAP3K20-AS1
LINC02137
ANKRD1
CADM2
AL360091.3
EPHB1
PEBP1
PATJ
FSD2
HSF4
PMP22
AC084357.2
TAF1D
RASD1
ARSG
NHLRC2
AC012085.2
ST7-AS2
LINC01880
LINC01470
VLDLR-AS1
Z98949.3
CKMT2-AS1
MYH6
PFKFB2
AC100830.1
MIR4300HG
LINC02253
NUTM2B-AS1
THSD4-AS1
HSF1
KIFC3
RPL15
RUNX1
PALMD
TOGARAM2
PRKAR1A
NDUFS8
AC005037.1
AP002812.2
HSD17B12
NEAT1
ASB18
AC008731.1
AL139022.1
ITM2B
APOBEC2
UQCRFS1
ATP5F1E
FGF12-AS1
COQ8A
ARHGAP26-AS1
DIAPH2
ISCU
AC026202.2
ASB14
SNAP23
AP005329.2
AC096711.2
AL020995.1
KCNIP2-AS1
MRPS25
ECT2L
CXorf38
PDE3A
TF
FOS
RNMT
CDC37
SYCP3
CD63
AC107067.1
ANKUB1
PGP
AC107021.1
TPD52L1
SCML1
RBMS3-AS2
BDNF-AS
AC008957.2
AC007114.2
AC068888.1
DDIT3
C4orf45
PHPT1
NDUFB2
AC015971.1
MGP
HADHB
GOT1
MBP
COQ10A
PSMA7
CR381653.1
ABHD15-AS1
TUBB4B
CKB
DYNLT1
NME3
PTPN3
NKX2-5
NDUFS2
AC006059.1
VCP
AC023590.1
ZNF208
PPP1R16A
DNAAF3
DOCK3
PFDN5
STARD4-AS1
RPS14
TMSB4X
SPDYE16
NFE2L2
CA1
COX17
MIR22HG
MAPK4
ITPRIP
NDUFB10
COX7A2
MYOT
NDUFS5
WDR61
LRRC37A3
KLHDC2
TRDN
PLPP3
ATP5PD
HPR
PERM1
SRP14
HSPA5
AC015914.1
SGCG
ST7
AL121761.1
MAP1LC3A
STRADB
S100A6
SERP1
RPL35A
RHOB
LGALS1
TPI1
LSAMP
AC006333.1
HERPUD1
MLIP
AGBL3
MRPL41
FADS3
AC087623.2
AGBL4
ENO4
NAT9
SLC29A1
CORO6
AC125793.1
ADRA1A
AC097716.1
AC022146.2
MMP24
HIST1H1C
POLR2L
SPDYE1
ZPBP
AC007193.2
CFL2
MTA1
AP000721.2
RUVBL1
TMA7
PRSS48
AC011476.3
RAD23A
LINC01428
CHCHD2
RPS2
RBM4B
NDUFAB1
NDUFB3
ATP5F1D
RPL27A
AC092378.1
CES2
GAS6-AS1
AC112196.1
NDUFA6
COCH
AC136604.2
CITED2
UBB
RPL7
CALM1
ASAH1
SLC2A13
OARD1
COQ9
UGT2B4
RPL10A
RPL31
CPNE4
SMIM30
PPP1R13L
RPS15
NDUFB4
ABI3BP
AC104365.1
FAM107A
MYBPC3
NDUFA12
DBI
DPP7
RPS27L
IFNGR1
RPS27A
ANGPTL1
CNTNAP5
TNNT2
ACAA1
N4BP2L2
RPLP0
TBRG1
ZNF260
RPS23
RPS25
SLC7A6
IQCH
LGI1
NDUFC1
GRIK2
GNG12-AS1
SELENOS
SDR39U1
DIAPH2-AS1
AP001011.1
SAMD12
SLC25A6
SEC61B
DNAH3
AC131571.1
AL390957.1
SRPK3
CCDC26
AL592183.1
ANKRD9
WDR45
DUOX1
C2orf88
FAU
AC069287.3
NDUFS3
GPA33
GUCY2C
EYS
ADAM12
ASRGL1
DNAJC19
GSTP1
RPS20
CDH13
AC116903.2
WASHC1
KIF22
AC025043.1
MICA
CCDC9B
NEXN
PNRC1
GRM8
SPATC1
TOB1
LINC00276
TPK1
PEBP4
MAK
SLC16A7
AMMECR1
PPP1R42
RPL19
MLX
AR
ALS2CL
MCRIP2
GRIK1
TIMM8B
CYP3A5
TUFM
TECRL
SMCR5
PCDH15
AC027698.1
CEBPB
RARRES1
CCDC107
TNFRSF12A
AP002884.1
RPS13
ATF4
SOD1
LIMCH1
QARS
GREB1L
IL1RAPL2
TSHR
SPDYE3
MRPS21
PPP1R1C
MAPT
SLC22A4
DPP6
FOXP2
TM2D3
OTUD6B-AS1
NUPR1
VAT1L
DDT
IFITM3
AC058791.1
AL162718.1
GPT
SPAG7
HTR4
ZNF536
SPARCL1
HDHD3
RTL8C
CD151
LGALS3BP
SLC30A10
PGR
KCNAB1
TENM4
SLC22A15
IFRD2
AC147651.1
C12orf40
ROGDI
RAB11B
LINC01902
LINC02270
AC015849.3
SNHG8
AL157938.3
AC005899.8
BAIAP2L1
CYHR1
VPS28
MCRS1
EIF5
AP2M1
AC009690.2
AGAP6
PES1
CDK5RAP3
IDH1
FAM151A
NDUFA8
AC073167.1
NT5C
MRPS7
GK-AS1
AC006547.1
AC108472.1
BRIX1
TOMM7
EID1
PLA2R1
PZP
PPARG
CBR3
AZGP1
AC020661.3
MRPL19
Z98949.1
AL136298.1
AC090630.1
RPL18
LINC02240
AC123768.3
NRXN3
FRY-AS1
FAM219B
DENND6A-AS1
KAT2A
HSPA8
TMEM219
GRIN2A
CDH18
AL035401.1
AC025159.1
DCXR
AC092802.1
MIR4458HG
RD3L
APEX1
PKD2L2
LRRC8B
DPYD-AS1
SRSF7
AC133919.2
AL391839.1
HYDIN
PLEKHF1
AC005480.1
CNTN5
OOEP
DDX18
SBDS
ZNF596
PCDH11X
FAM157C
TM4SF1-AS1
AUP1
NFKBIA
ARHGAP15
GLRX
TMLHE-AS1
FAM153A
ZNF749
RPL29
OST4
COPS6
PCOLCE2
IL16
HINT1
C14orf119
GPX4
STPG2
NEXN-AS1
LINC00685
ORMDL1
CCDC18
BTG1
FXYD1
FUCA2
SPRY4-AS1
PLD5
HSPB11
SPATA20
LRP1B
NDUFAF4
SPATA1
AC018462.1
AC021054.1
TAF7
LAMTOR5
PNKD
F5
CTSL
WDR66
IDI2-AS1
ZNF658
IER3
LINC02232
PTGES2
LYRM2
SYNPO2
ULK3
LINC00504
C4orf3
NAV2-AS2
MYOM2
DDOST
HSPB6
SYNC
PPDPF
AP4M1
MAMDC2
COPS8
NIT2
KLHDC8B
PRKG1
SLC46A3
AL158071.4
PDP2
MED10
CEBPZOS
PSMA3
AC073389.2
KLF6
RPL8
ARL17B
KLKB1
SH3GL2
INO80D
SLIRP
RPS6
MAPK10
EDF1
ESF1
FEZ2
PCSK6
ILVBL
GMEB1
ZNF76
MALRD1
NDUFA5
DSTN
GPX3
ETFDH
ZNF7
FBXL22
POLE2
SHTN1
RPS9
ENY2
USP3-AS1
BLM
SLC35F1
BHLHE40
NSF
RPLP2
BCL6
ZNF552
DOCK6
ETFRF1
PIR
MRPL27
ARL6IP4
ATP5MC2
APBB1
SPAG16
MDH2
PRKAG1
HADHA
NDUFS7
RPL7A
TRIP10
ATF6B
RAB30
TNS2
C10orf71
LMNA
TMEM161B-AS1
B4GALT1
RPL11
GHITM
ABCA9
ASB2
DYSF
MRPL33
GRIP1
AMOTL1
PGM1
CALCOCO2
PNKP
CPQ
IQCG
URM1
SYPL1
SQSTM1
ADAL
LAPTM4A
AC098617.1
CTTN
UQCRC1
COX5A
EPM2AIP1
TPCN1
LINC01936
PSMC1
IP6K3
GFOD1
GTF2H2C
MIR29B2CHG
RPLP1
SNED1
ATP1B1
CAMKMT
ANXA4
PARG
TERF2IP
PKIA
DNHD1
FAM185A
AAAS
MAN2A2
RPS18
ARL6IP5
LARP7
NAMPT
DECR1
RPL6
AC079447.1
USP2
SKP1
ZNF540
RUBCN
XBP1
CNBP
SMTN
ZRANB2
HIVEP3
CAT
CAST
SNHG25
ADAMTS7
EPB41
LRRC7
ATP5PB
NDUFB1
ABHD2
RPS7
TMLHE
PHACTR3
CAVIN4
HEXB
SDC4
KLHL28
CUTC
TMCO1
ENO3
WBP2
GK
ZDHHC15
RPL21
MEGF9
ECHDC2
CYB5R1
SNRPA1
IRF2BP2
AC137770.1
HAGH
RPL34
IAH1
FBXO32
TRAK2
GATA6-AS1
PLIN4
FAM118B
COX20
AC106791.1
MAP7D1
TRABD
RAP2C-AS1
TMEM120A
ESD
SLC38A7
RPS27
CD58
FRMPD4
ANKRD44
EEF2
MCPH1
TOM1L1
HMOX2
RPL14
TSC22D1
LINC00881
GABARAPL1
RPL13A
RMDN1
REXO2
HSPB8
CAPS2
NMRK2
FITM2
CCNC
ASTN2
ECH1
AC074032.1
MT-CO1
TMBIM6
SH3RF3
RPL30
POMP
ZBTB43
VRK2
AC019205.1
USP45
UMAD1
MTIF3
LRRC49
AKAP9
DHRS7B
RPL36
ETFA
WIPI1
AC020916.1
SH2B3
TRIM13
PPARGC1B
ABCD4
AK9
UBAC1
ZSCAN18
NRDC
ABRA
MAX
MRPL15
SRSF6
TPT1
WBP4
RACK1
PRDX6
TMEM259
RPL32
MAT2A
PIGN
C9orf72
PSMD8
REEP5
RPL35
UQCRH
CYSTM1
ANKAR
RFX3-AS1
LPCAT4
MPC1
MFN1
NAPA
NDUFS6
ATP5F1C
CIRBP
RPL23A
CASC15
ABCB7
COX6C
SRSF10
SEC62
MRRF
TMEM59
PKM
GEM
MRPS5
PFKM
RPL13
LYPLAL1
SPATA6
RPS28
UQCRC2
RPS19
LRP1
PTP4A3
USO1
PTMA
PRELID2
ANK1
SLC25A3
CCDC102B
HIF1A
RPS8
