# Supplementary material for: Life-span–dependent transcriptional dynamics of the human heart
Source: Sci Adv. 2026 Jun 17;12(25):eaeg2614. doi: 10.1126/sciadv.aeg2614 (PMC13274588; doi:10.1126/sciadv.aeg2614)
Supplement: Supplementary file 2 — Tables S1 to S55 [file sciadv.aeg2614_tables_s1_to_s55.zip › Tables/Supplementary_Table_11.xlsx]

## Sheet: Aging-related gene set
Aging-related gene sets
IL2RB
PSAT1
A2M
AARS1
ABL1
ADCY1
ADCY2
ADCY3
ADCY4
ADCY5
ADCY6
ADCY7
ADCY8
ADCY9
ADH1B
ADH5
ADIPOQ
ADIPOR1
ADIPOR2
AGPAT2
AGTR1
AIFM1
AKT1
AKT1S1
AKT2
AKT3
ALDH2
ALDH9A1
APEX1
APOC3
APOE
APP
APPL1
APTX
AR
AREG
ARHGAP1
ARNTL
ATF2
ATF4
ATF6B
ATG101
ATG13
ATG5
ATM
ATP5O
ATR
AXL
BAK1
BAX
BCL10
BCL2
BCL2A1
BCL2L1
BDNF
BIRC2
BIRC3
BLM
BMI1
BMP2
BMP6
BRCA1
BRCA2
BSCL2
BTK
BUB1B
BUB3
C1QA
CACNA1A
CALR
CAMK4
CAMKK2
CARD10
CAT
CBX7
CCL1
CCL13
CCL19
CCL20
CCL21
CCL26
CCL3
CCL4
CCL7
CCNA2
CD14
CD40LG
CD55
CD9
CDC42
CDK1
CDK7
CDKN1A
CDKN2A
CDKN2B
CEBPA
CEBPB
CETP
CFLAR
CHCHD2
CHEK2
CISD2
CLOCK
CLU
CNR1
COQ7
CREB1
CREB3
CREB3L1
CREB3L2
CREB3L3
CREB3L4
CREB5
CREBBP
CSF2RB
CSNK1E
CTF1
CTGF
CTNNB1
CXCL1
CXCL12
CXCL2
CXCL5
CXCL6
CXCL8
CYCS
DBN1
DCTN1
DDIT3
DDX58
DGAT1
DLAT
DLL3
E2F1
EDARADD
EEF1A1
EEF1E1
EEF2
EFEMP1
EGF
EGFR
EGR1
EHMT1
EHMT2
EIF4E
EIF4E1B
EIF4E2
EIF4EBP1
EIF5A2
ELN
EMD
ENO1
ENO2
EP300
EPOR
EPS8
ERBB2
ERCC1
ERCC2
ERCC3
ERCC4
ERCC5
ERCC6
ERCC8
ESR1
FADS1
FAS
FBP1
FEN1
FGF21
FGF23
FGF7
FGFR1
FGFR3
FLT1
FOS
FOXL2
FOXM1
FOXO1
FOXO3
FOXO4
GAPDH
GCK
GCLC
GCLM
GDF11
GDF15
GH1
GHR
GHRH
GHRHR
GPX1
GPX4
GRB2
GRIA2
GRN
GSK3A
GSK3B
GSR
GSS
GSTA4
GSTP1
GTF2H2
H2AFX
HBP1
HDAC1
HDAC2
HDAC3
HELLS
HESX1
HGF
HIC1
HIF1A
HK3
HMGB1
HMGB2
HOXB7
HOXC4
HRAS
HSF1
HSP90AA1
HSPA1A
HSPA1B
HSPA8
HSPA9
HSPD1
HTRA2
HTT
IFNB1
IGF1
IGF1R
IGF2
IGFBP1
IGFBP2
IGFBP3
IKBKB
IKBKG
IL15
IL1A
IL1B
IL1R1
IL2
IL2RG
IL6
IL6ST
IL7
IL7R
INS
INSR
IRS1
IRS2
IRS4
ITGA2
JAK2
JUN
JUND
KCNA3
KCNAB3
KL
KRAS
LEP
LEPR
LMNA
LMNB1
LRP2
MAP3K14
MAP3K5
MAP3K7
MAPK14
MAPK3
MAPK8
MAPK9
MAPT
MAX
MDM2
MED1
MIF
MLH1
MMP1
MMP10
MMP12
MMP13
MMP14
MMP2
MMP3
MMP7
MSRA
MT-CO1
MT1E
MTOR
MVK
MXD1
MXI1
MYC
MYD88
MYLK
NBN
NCOR1
NCOR2
NFE2L1
NFE2L2
NFKB1
NFKB2
NFKBIA
NGF
NGFR
NLRP3
NOG
NR3C1
NRAS
NRG1
NUDT1
PAPPA
PARP1
PCK1
PCMT1
PCNA
PDGFB
PDGFRA
PDGFRB
PDPK1
PECAM1
PEX5
PIAS4
PIDD1
PIGF
PIK3CA
PIK3CB
PIK3CD
PIK3R1
PIK3R2
PIK3R3
PIN1
PLAU
PLAUR
PLCG1
PLCG2
PMCH
PML
POLA1
POLB
POLD1
POLG
PON1
POU1F1
PPARA
PPARG
PPARGC1A
PPM1D
PPP1CA
PRDX1
PRKAA1
PRKAA2
PRKAB1
PRKAB2
PRKACA
PRKACB
PRKACG
PRKAG1
PRKAG2
PRKAG3
PRKCA
PRKCB
PRKCD
PRKCQ
PRKDC
PROP1
PSEN1
PTEN
PTGES
PTGS2
PTK2
PTK2B
PTPN1
PTPN11
PYCR1
RACK1
RAD27
RAD51
RAD52
RAE1
RB1
RB1CC1
RECQL4
RELA
RELB
RET
RFC4
RGN
RHEB
RICTOR
RIPK1
RORA
RPA1
RPS6KA5
RPS6KB1
RPS6KB2
RPTOR
S100B
SDHC
SERPINB2
SERPINE1
SESN1
SESN2
SESN3
SHC1
SIN3A
SIRT1
SIRT3
SIRT6
SIRT7
SLC13A1
SNCG
SOCS2
SOD1
SOD2
SP1
SPRTN
SQSTM1
SST
SSTR3
STAT3
STAT5A
STAT5B
STK11
STUB1
SUMO1
SUN1
SYK
TAB1
TAB2
TAF1
TBP
TCF3
TERC
TERF1
TERF2
TERT
TFAP2A
TFDP1
TGFB1
TICAM1
TIMP1
TIMP2
TIRAP
TLR4
TMEM67
TNF
TNFAIP3
TNFRSF10C
TNFRSF11A
TNFRSF11B
TNFRSF13C
TNFRSF1A
TNFRSF1B
TNFSF11
TNFSF13B
TNFSF14
TOP1
TOP2A
TOP2B
TOP3B
TOPORS
TP53
TP53BP1
TP63
TP73
TPP2
TRADD
TRAF1
TRAF2
TRAF3
TRAF6
TRAP1
TRIM25
TRPS1
TRPV1
TSC1
TSC2
TXN
UBB
UBE2I
UCHL1
UCP1
UCP2
UCP3
ULK1
VCAM1
VCP
VEGFA
VEGFC
WNT2
WRN
XIAP
XPA
XRCC5
XRCC6
YWHAZ
ZAP70
ZMPSTE24

## Sheet: SASP gene set
SASP gene set
ANG
AREG
AXL
BMP2
BMP6
CCL1
CCL13
CCL2
CCL20
CCL25
CCL26
CCL3
CCL7
CD55
CD9
CSF1
CSF2
CSF2RB
CSF3
CXCL1
CXCL11
CXCL12
CXCL2
CXCL3
CXCL5
CXCL6
CXCL8
EGFR
EREG
ETS2
FAS
FGF2
FGF7
GDF15
GEM
GMFG
HGF
ICAM1
ICAM3
IGF1
IGF2R
IGFBP1
IGFBP2
IGFBP6
IL13
IL15
IL1A
IL1B
IL6
IL6ST
IL7
INHA
INHBA
IQGAP1
ITGA2
ITPKA
JUN
MIF
MMP1
MMP10
MMP12
MMP13
MMP14
MMP2
MMP3
MMP7
MMP9
NGF
PECAM1
PIGF
PLAUR
PTGES
RPS6KA5
SERPINB2
SERPINE1
TGFB1
TIMP1
TIMP2
TNFRSF10C
TNFRSF11B
TNFRSF1A
TNFRSF1B
VEGFA
VEGFC
WNT2
CDKN2B
CEBPB
CCNA2
CCNA1
CDK2
FZR1
ANAPC4
CDC16
CDC26
ANAPC1
ANAPC5
UBE2E1
UBE2C
ANAPC11
UBE2S
CDC23
ANAPC16
UBE2D1
ANAPC15
CDC27
ANAPC10
ANAPC7
ANAPC2
CDKN1B
CDKN1A
MAPK1
MAPK7
MAPK3
RPS6KA2
RPS6KA1
RPS6KA3
FOS
EHMT2
EHMT1
H2BC14
H2BC1
H2BC5
H2BC9
H2BC21
H2BC17
H2BS1
H2BC15
H2BC4
H2BC11
H2BC3
H2BC12
H2BC13
H2BU1
H3-3A
H3C1
H3C15
H2AB1
H2AZ2
H2AZ1
H2AC7
H2AX
H2AJ
H2AC20
H2AC6
H2AC4
H2AC18
H2AC14
H4C1
UBC
UBB
UBA52
RPS27A
IGFBP7
NFKB1
RELA
VENTX
STAT3
CDK6
CDK4
CDKN2A
CDKN2D
CDKN2C
IL8

## Sheet: Dilated Cardiomyopathy gene set
Dilated cardiomyopathy
TTN
SCN5A
DMD
ACTC1
TNNT2
MYH6
TMPO
ADRB1
NPPA
SOD2
ADRB2
FAS
LMNA
EGFR
MYH7
TNNI3
ABCC9
PSEN1
RAF1
PSEN2
SDHA
BAG3
DES
SGCD
ACTA1
ALMS1
CSRP3
LDB3
CAP2
NR3C2
SLC22A5
NPPB
CAVIN4
WDR12
PKP2
NKX2-5
ITGB1
CTNNB1
CD36
GPX1
SIK1
RAC1
RENBP
SHBG
ABRA
TCF7L2
TNF
CSF3
AXIN2
ATM
CSRNP1
FASN
SGCB
FASLG
UCP1
AGT
SRF
LRRC10
TP53
TBX20
AGTR1
PDLIM5
ERBB2
BCL2
MYOCD
ESRRB
DNM1L
PPARGC1A
MRGPRD
ILK
DAG1
MED1
PTGER4
DICER1
IL10
CASP3
PLN
TUBB
RAB1A
GNAQ
CXCR3
PROX1
TMOD1
CXCL1
BCL2L1
TIMP3
RPS6KB1
RXRA
SNAI1
BAX
PPP3CA
NR2F2
PTPN11
COX7A1
CASP8
MAS1
CASP9
PDCD1
CTSV
MDM4
YME1L1
CENPF
AGTR2
PHC1
LMOD2
TPM1
TAZ
TNNC1
VCL
RBM20
MYBPC3
DNAJC19
TNNI3K
DSP
MYPN
ANKRD1
SYNE1
CRYAB
MMP1
DSG2
ACTN2
EYA4
FKTN
TXNRD2
FKRP
HADHA
NEXN
NEBL
SLC25A4
TAF1A
PRDM16
SPEG
TCAP
HSPB7
PPCS
XK
TMEM43
POLG
DPM3
DOLK
LAMP2
LAMB3
TRNV
EPG5
LAMA3
GATAD1
TRNL1
HAMP
ND2
ND1
ND3
ND4
ND5
ND6
LAMA4
TRNK
LIMS2
SELENON
LAMC2
NDUFB8
RERE
ITGA7
MYL2
RRM2B
ATP5F1D
ACADVL
JUP
TRNW
KCNE1
MIPEP
MAP3K20
NDUFB11
TWNK
PGM1
CEP85L
BOLA3
NDUFS2
HAND2
ADSS1
COL7A1
SLC2A10
COX7B
CPT2
HAND2-AS1
GCOM1
HJV
ZBTB17
TPM3
TPM2
FHL2
TERT
ADD2
DHX16
TTN-AS1
DSG2-AS1
MYZAP
TSFM
MGME1
HACD1
RBCK1
PPP1R13L
RUNX1
ADCY5
CHKB
POLG2
KCNAB2
ATP6
SYNE2
ACTB
NDUFAF3
SLC12A2
GLB1
SKI
SDHAF1
ACAD8
SCO2
SDHD
HCG22
ACAD9
ANKRD11
HMGCL
RYR1
NCAPH2
POMT2
HADHB
HCCS
GABRD
SURF1
HADH
KAT6B

## Sheet: Heart Failure gene set
Heart failure
PPARGC1A
ADRB1
GRK2
ACE
AGT
AGTR1
EDN1
HIF1A
IL6
NOS3
NPPA
NPPB
ATP2A2
TNF
CCL2
HMOX1
SOD2
MSTN
ADRB3
HTR2B
RAC1
CRP
CCN2
EDNRA
ALB
GCG
NRG1
IL1B
NR3C2
PIK3CG
AVP
PTH
REN
VEGFA
ADIPOQ
GDF15
SIRT1
PPARG
PPP1R1A
ADRA2C
CYBB
NFE2L2
PTGS2
NOX4
SLC9A1
TNFRSF1A
UCN2
NOS2
SERPINE1
PON1
PRL
EDNRB
VWF
PEBP1
RETN
TLR2
CS
CSF2
EPHX2
GSK3B
IFNG
CXCL8
NPR1
OLR1
POMC
AVPR2
RBP4
XDH
CSF3
CFD
GATM
ACACA
ACADS
SOD3
TNNT2
UCP1
NRIP1
CAT
HAND2
ROCK2
FBLN5
DSTN
CIDEA
ADM
ADRB2
FASN
BAMBI
NOX1
GPX4
CXCL2
APCS
HSPB1
APOC1
IGF1
INS
ITGB1
LGALS3
MME
MMP9
ACLY
ATP1A3
ATP2A1
PCK1
PDGFRA
PDPK1
GHRL
PLAT
PLN
PRKAR2B
MAP2K7
TBX20
PTGS1
ACE2
RYR2
SCN5A
SOD1
SOX4
TP53
ELOVL6
CSRP3
CALR
FIP1L1
CASP3
KAT8
APLN
PRKCA
SLC8A1
IL10
MTPN
ERBB2
IL17A
MMP2
POSTN
SIRT3
NR3C1
MYH6
MYH7
CASQ2
HSF1
MMP1
PRKCB
TIMP1
AGTR2
ALOX15
GNAQ
NOS1
NPY
TNFRSF11B
SCD
BNIP3
ADAM17
PARP1
ENG
HMGB1
HP
MAS1
NCAM1
OPA1
P2RX4
FXYD1
BCL2
TH
TIMP2
UCP3
CORIN
CX3CR1
ECE1
ERBB4
HTR2A
IL6R
KCNE1
KCNK2
ARRB1
PGF
PPP1CC
BAX
SRI
TIMP4
DDR1
DYNLL1
CASP12
RAMP2
CHRM4
CHRNA4
CYP11B1
DIO3
ACAN
DNMT1
ENDOG
TUBB
FKBP1B
NPTXR
FOS
ALOX12
FTH1
BIRC5
FAS
FASLG
LIF
MDH2
MMP8
MMP13
MMP14
MYOD1
NGFR
PLCD1
PLD2
MED1
RNLS
GRK1
SCN8A
SELP
UCP2
FOSL1
OGT
BECN1
NOS1AP
TOMM70
CDKN2B-AS1
SLC39A8
TCF7L2
FTO
ZGLP1
C8orf37-AS1
CERT1
LINC01782
LIPC-AS1
CXCR6
CMTM7
MAPK14
CST3
ADRA1A
ADRA2B
OTUD7A
DMD
DNAH8
DPP4
DSPP
APLNR
CELSR2
SIK3
COPD
GCKR
GH1
GJA1
AMPD1
GLP1R
ANGPT1
ANGPT2
GPR42
GRK5
GRHL1
IL1A
ITPK1
LCN2
LIPC
FADS1
LMNA
MIR21
MYBPC3
ZFHX3
ATP2B1
MIR423
POLK
PIK3CA
PIK3CB
PIK3CD
PLCG1
SEMA5B
PPARA
CHDH
MAML3
ZCCHC8
ANKS1B
ACKR3
CPNE5
SUGP1
REG1A
RFC1
ACTB
S100A1
SLC5A2
SLC6A8
SSTR4
ST2
BRS3
TGFB1
TLR4
TM7SF2
TNNI3
TTN
TTR
VPS51
BEST1
CA5A
SLC30A3
FSD1
EHMT1
CALCR
NUBPL
FGF23
C1orf21
FSD1L
ALDH1A2
ZPR1
BAZ1B
LPAR2
CYTH3
ADAMTSL1
FADS2
BAG3
CELSR1

## Sheet: Cardiac hypertrophy gene set
Cardiac hypertrophy
MIR125B2
PLD2
POMC
PPARA
PPARD
PRKAA2
PRKCA
PRKCB
PRKCZ
PLD1
PIK3CG
SIRT6
MIR21
MT2A
MYBPC3
NOS3
NPPA
NPPB
ATP2A2
NPR1
TBX20
MFN2
REN
TRIM63
CAV1
CAV3
PLPP3
CCND2
MYOCD
HAND2
ROCK2
UCP2
TRPC1
TNNT2
RRAD
SHC1
SLC2A4
SOD2
SOX4
SRC
STAT3
TNF
AKAP5
FHL2
GRK2
CYP2E1
DMD
AGT
EDN1
AHR
AKT1
FGF2
CYP1B1
CYP1A1
GLRX3
RBCK1
CPT1B
ADRA1B
NKX2-5
CTF1
ADRA2A
ADRA2C
SIRT4
CABIN1
HMOX1
HRC
HTR2B
IDH2
IGF1
IL1B
IL18
ITPR2
LIF
HIF1A
HDAC2
GSN
FNDC5
BAMBI
AOC1
GAS6
GATA4
GSK3B
AGTR1
ESRRG
FGF1
LINC02694
SPRY4-AS1
RAF1

## Sheet: Ventricular fibrillation
Ventricular fibrillation
KCNH2
KCNJ8
KCNE2
SCN10A
INS
EPO
PLAU
ABCC9
SLC4A3
ACE
ACTA1
ADORA1
FKBP1B
SCN5A
KCNJ2
KCNQ1
CALM1
RYR2
CACNA1C
DPP6
ALG10B
NDUFB11
CLCNKB
SLMAP
PKP2
KCNE3
TRPM4
CALM2
MYL3
CACNB2
SCN3B
CACNA2D1
HCN4
SLC12A3
AKAP9
SNTA1
SCN2B
SCN1B
TNNC1
CACNA1S
KCNJ18
GYG1
RANGRF
GPD1L
ACADVL
GABRA3
KCNE5
KCND3
KCNE1
DSP
TANGO2
MYBPC3
