# Supplementary material for: Life-span–dependent transcriptional dynamics of the human heart
Source: Sci Adv. 2026 Jun 17;12(25):eaeg2614. doi: 10.1126/sciadv.aeg2614 (PMC13274588; doi:10.1126/sciadv.aeg2614)
Supplement: Supplementary file 2 — Tables S1 to S55 [file sciadv.aeg2614_tables_s1_to_s55.zip › Tables/Supplementary_Table_12.xlsx]

## Sheet: Cardio_lv_cluster_num_6_DEGs
gene	AG1	AG2	AG3	AG4	AG5	AG6	cluster	membership
A4GALT	-0.330339	0.77187	0.0829777	1.05677	0.189471	-1.77075	A	0.465878
AARSD1	-0.383133	-0.162239	-0.356467	1.22679	1.09093	-1.41587	A	0.565013
AATK	0.0563772	-0.583111	-0.373102	1.00335	1.27216	-1.37568	A	0.535679
ABCA1	0.128105	-0.313747	-0.435143	1.52363	0.540234	-1.44308	A	0.55719
ABCC5	-0.0595593	-0.103373	-0.179557	1.14166	0.890921	-1.69009	A	0.940331
ABCD3	-0.430774	0.134215	-0.290341	0.866264	1.2608	-1.54016	A	0.817841
ABHD3	-0.475866	-0.779702	1.08225	0.483626	1.00938	-1.31969	A	0.367524
ABL2	-0.270571	-0.0266492	0.135089	0.782214	1.12239	-1.74247	A	0.91125
ABLIM1	-0.0595167	-0.159146	0.120177	0.778477	1.09518	-1.77517	A	0.929765
ABR	0.167179	-0.357461	-0.535298	0.825395	1.3414	-1.44121	A	0.684046
ABTB2	-0.657644	-0.147138	0.0542728	0.275031	1.71324	-1.23777	A	0.408782
AC004951.1	-0.141369	0.024782	0.00775391	1.53699	0.179562	-1.60772	A	0.545518
AC005225.2	-0.054318	-0.0905949	-0.247911	0.416404	1.52992	-1.5535	A	0.741889
AC005342.1	-0.482547	-0.388342	0.00291613	1.39445	0.862204	-1.38868	A	0.453447
AC007563.2	0.935673	-0.504097	-0.00652452	1.01614	0.227901	-1.66909	A	0.367085
AC007566.1	-0.303943	0.338346	-0.464485	1.07966	0.940268	-1.58985	A	0.815105
AC011603.2	-0.099574	0.135577	-0.380468	1.03078	0.985175	-1.67149	A	0.951805
AC015813.1	0.223929	-0.00287735	-0.45871	1.09684	0.828835	-1.68802	A	0.871502
AC015983.2	0.111775	-0.113304	-0.333283	0.631654	1.33828	-1.63512	A	0.8836
AC027682.4	-0.297467	0.370466	-0.372276	0.768231	1.1683	-1.63725	A	0.857952
AC078785.1	-0.100775	1.2129	-0.611313	0.442229	0.647577	-1.59062	A	0.387461
AC083843.3	0.0997554	0.0302018	-0.183686	0.390865	1.37185	-1.70899	A	0.812849
AC090825.1	-0.252971	0.489114	-0.496013	1.21991	0.638403	-1.59844	A	0.689373
AC093157.1	-0.250248	-0.0665723	-0.564156	0.61342	1.58336	-1.31581	A	0.514287
AC104041.1	-0.600838	1.04595	-0.910065	1.00826	0.609423	-1.15273	A	0.381733
AC118549.1	0.356985	0.00110927	0.00640402	0.823067	0.727187	-1.91475	A	0.763811
AC139887.2	0.166577	0.448035	-0.408222	0.513675	1.06856	-1.78863	A	0.756294
AC245060.5	-0.344465	-0.0626263	0.0140391	0.65688	1.35317	-1.61699	A	0.831237
ACAD10	0.170001	-0.114899	-0.4711	0.66399	1.3362	-1.58419	A	0.837274
ACAD11	0.0680404	0.136893	0.38488	0.679374	0.699859	-1.96905	A	0.623192
ACAP2	-0.446063	-0.0215088	0.411487	0.491774	1.2475	-1.68319	A	0.684404
ACIN1	0.124653	0.258156	-0.35611	0.688269	1.0676	-1.78256	A	0.912111
ACO2	-0.103117	-0.270948	-0.281206	1.03003	1.17381	-1.54857	A	0.872568
ACOT9	-1.06763	0.43534	0.815015	0.586555	0.703122	-1.4724	A	0.403716
ACSF3	0.207884	0.0951549	-0.572082	0.825257	1.09752	-1.65374	A	0.87777
ACSL3	-0.973261	-0.366347	0.964965	1.03041	0.596952	-1.25272	A	0.352328
ACSS1	-0.482037	0.0280194	0.388107	1.04764	0.741368	-1.7231	A	0.707085
ACTN1	-0.678051	0.653502	0.259376	0.963684	0.495963	-1.69447	A	0.538114
ACTR3	-0.54884	-0.0598746	-0.269265	1.36551	0.904981	-1.39251	A	0.495986
ACVR1	0.111125	-0.0238037	-0.242608	0.892726	1.02041	-1.75785	A	0.981144
ACVR2A	-0.651688	0.808472	0.00244543	0.76735	0.74161	-1.66819	A	0.572092
ADGRL2	-0.919009	-0.0132281	0.187288	0.825672	1.27021	-1.35093	A	0.446769
ADK	-0.183512	-0.462608	-0.261172	1.31243	0.997341	-1.40248	A	0.51582
ADNP2	-0.11377	-0.459325	-0.297952	0.798868	1.4585	-1.38632	A	0.557473
ADSL	-0.222853	0.0299117	-0.14995	0.758646	1.25243	-1.66818	A	0.947829
ADSS	0.0741199	0.104002	-0.376918	0.893458	1.03145	-1.72611	A	0.96744
AF117829.1	0.0342679	0.104233	-0.860534	1.27721	0.831928	-1.38711	A	0.583067
AFG3L2	0.183379	0.275919	0.233312	0.910365	0.365191	-1.96817	A	0.486617
AGAP1	0.687162	-0.203564	-0.270274	0.715131	0.853136	-1.78159	A	0.636666
AGAP3	1.20324	-0.211288	-0.837093	0.33207	0.891884	-1.37881	A	0.337841
AGFG1	-0.428393	0.248367	0.826947	0.700562	0.482181	-1.82966	A	0.455369
AGGF1	-0.015968	0.168964	-0.0378162	0.835654	0.906503	-1.85734	A	0.949731
AGO4	-0.309493	0.0286967	-0.573171	1.23282	1.03189	-1.41075	A	0.612869
AHCYL2	-0.167877	0.0041179	-0.195779	0.658641	1.34292	-1.64202	A	0.911473
AHDC1	0.396883	-0.0643554	-0.376024	0.526135	1.22559	-1.70823	A	0.792431
AK3	-0.469916	0.756504	0.196665	0.231629	1.03163	-1.74651	A	0.508818
AKAP10	0.167264	0.0789758	-0.421006	0.872102	1.02698	-1.72432	A	0.944731
AKAP8L	0.109386	0.607153	-0.205579	0.808012	0.576314	-1.89529	A	0.600478
AL031123.1	-0.722207	0.64084	-0.440497	0.942146	0.993551	-1.41383	A	0.551922
AL139383.1	0.429343	-0.161667	-0.708806	1.2123	0.736938	-1.5081	A	0.636748
AL158152.1	-0.315692	-0.250353	-0.290263	1.06849	1.23354	-1.44572	A	0.653332
AL390198.1	-0.403905	-0.0394723	-0.0635425	0.792807	1.2996	-1.58549	A	0.842414
AL627171.2	-0.872233	-0.124946	1.5873	0.409723	0.219927	-1.21977	A	0.274331
AL683813.1	0.154395	-0.143985	-0.330137	0.888452	1.11123	-1.67996	A	0.952266
ALDH7A1	0.752505	-0.0275145	-0.314585	0.724666	0.690375	-1.82545	A	0.515769
ALG13	0.342464	0.361268	-0.0651488	0.534011	0.787621	-1.96022	A	0.530386
ALMS1	0.402824	0.369843	-0.313933	0.549414	0.872944	-1.88109	A	0.624316
AMBRA1	-0.308272	0.103951	0.240694	0.850327	0.920478	-1.80718	A	0.856126
ANKHD1	-0.177415	0.109413	0.258088	0.77738	0.897865	-1.86533	A	0.851876
ANKIB1	-0.127441	0.0361492	-0.0688543	0.899263	1.02613	-1.76525	A	0.983635
ANKLE2	0.164629	0.211021	-0.623057	0.950336	0.950452	-1.65338	A	0.844938
ANKRD13C	0.00212429	0.0293018	-0.0997922	1.0051	0.862083	-1.79882	A	0.964227
ANKRD16	0.225832	-0.170715	-0.414684	0.830052	1.16979	-1.64027	A	0.90087
ANKRD17	-0.598292	0.0456534	0.419811	0.768638	1.03686	-1.67267	A	0.687228
ANKRD26	0.385387	-0.114012	0.165743	-0.239652	1.43979	-1.63725	A	0.413355
ANKRD27	0.0268163	-0.333259	-0.290113	1.55043	0.509283	-1.46316	A	0.559331
ANKS1A	-0.115617	-0.268584	-0.192204	1.22765	0.931037	-1.58228	A	0.835313
AP1G1	-0.562669	0.167415	0.15304	1.06939	0.840659	-1.66783	A	0.752248
AP2A2	0.379394	0.0839011	-0.287232	0.88211	0.780214	-1.83839	A	0.827881
AP3D1	-0.013499	-0.0111782	-0.493636	1.00257	1.10576	-1.59002	A	0.917399
AP3S2	-0.239202	-0.0936818	-0.304497	1.00643	1.18666	-1.55571	A	0.899452
AP4S1	-0.188291	0.256081	-0.0740052	1.15385	0.631085	-1.77872	A	0.824829
APPBP2	-0.129011	-0.118299	-0.425361	1.19663	1.00673	-1.53069	A	0.827985
ARFGEF2	0.557029	0.177043	-0.442546	0.871911	0.648221	-1.81166	A	0.630284
ARFIP1	-0.294407	0.21258	-0.15793	0.783528	1.15665	-1.70042	A	0.932642
ARHGAP1	-0.333279	0.181898	-0.0357646	1.23305	0.657553	-1.70346	A	0.791416
ARHGAP24	-0.477391	-0.912533	0.985622	1.03067	0.611339	-1.23771	A	0.344211
ARHGAP26	0.183122	-0.474286	-0.01951	0.850401	1.12159	-1.66132	A	0.826267
ARHGEF1	0.0674537	0.0842424	-0.686632	1.30446	0.737549	-1.50708	A	0.686249
ARHGEF17	0.298109	0.414715	-0.437905	0.702777	0.848228	-1.82592	A	0.733261
ARHGEF18	-0.299329	-0.0215373	-0.327672	1.22042	0.968978	-1.54086	A	0.812511
ARHGEF7	0.625516	0.29954	-0.557981	0.114612	1.18718	-1.66887	A	0.447649
ARIH2	-0.953978	0.231966	0.344507	0.720493	1.12069	-1.46368	A	0.516082
ARL10	0.340392	0.435198	-0.211694	1.0016	0.317561	-1.88305	A	0.487911
ARNT	-0.573507	-0.012469	0.00522625	1.2404	0.877389	-1.53704	A	0.67526
ARNTL	-0.86161	-0.0583289	0.353445	0.292133	1.55251	-1.27815	A	0.414243
ARPC1A	0.0483118	-0.154392	-0.147449	0.928496	1.05216	-1.72712	A	0.977662
ARRB1	0.668221	0.355996	-0.498977	0.629609	0.670478	-1.82533	A	0.435943
ASB3	-0.07758	0.148847	-0.18161	1.03955	0.844298	-1.77351	A	0.95231
ASH1L	-0.183207	-0.0786336	-0.0306566	1.04642	0.960966	-1.71489	A	0.952359
ASL	-0.344761	-0.197151	-0.177727	1.20549	1.02976	-1.51561	A	0.748548
ASMTL-AS1	-0.24731	0.427644	-0.693905	0.5601	1.3838	-1.43033	A	0.626726
ASS1	1.47039	-0.705439	-1.28602	0.696421	0.217358	-0.392704	A	0.204398
ATAD2B	-0.427678	0.0803508	0.346047	0.850466	0.918358	-1.76754	A	0.780841
ATF1	-0.401403	-0.165087	0.201469	0.684607	1.29816	-1.61775	A	0.766929
ATF7	-0.148543	-0.2998	-0.434429	1.16675	1.14209	-1.42606	A	0.631027
ATF7IP	0.219293	-0.15848	-0.0268474	0.691005	1.0842	-1.80917	A	0.90991
ATG13	-0.397051	-0.0105263	-0.283947	1.32907	0.862738	-1.50029	A	0.690123
ATG2B	-0.0740772	-0.00251275	-0.306438	1.07432	0.978643	-1.66994	A	0.964434
ATL2	0.0308889	0.235978	0.468583	0.794508	0.443772	-1.97373	A	0.482275
ATP11B	-1.00559	0.173485	1.16144	0.276558	0.780966	-1.38686	A	0.347532
ATP2A2	0.193191	-0.358515	0.240057	1.63073	-0.277007	-1.42846	A	0.362772
ATP5PO	0.486195	-0.307493	0.21659	0.314443	1.10654	-1.81627	A	0.554959
ATP6V0A1	0.204146	-0.316093	-0.431628	0.914973	1.18652	-1.55792	A	0.829554
ATP6V0A2	-0.455129	0.781118	0.194345	0.677519	0.619368	-1.81722	A	0.532883
ATP8A1	-0.507627	1.13995	-0.495703	-0.166011	1.27349	-1.2441	A	0.354978
ATP9A	-0.00432759	0.100631	-0.353883	0.840644	1.12055	-1.70362	A	0.974274
ATXN2	-0.241058	0.143347	-0.00542222	0.908144	0.970915	-1.77593	A	0.948505
ATXN3	-0.0632768	0.16681	-0.0548365	1.01808	0.762699	-1.82947	A	0.9178
ATXN7L1	0.354333	-0.279466	-0.591277	1.11206	0.933568	-1.52922	A	0.722131
AXIN1	-0.195213	0.0216182	-0.532657	0.913493	1.27872	-1.48597	A	0.797055
B9D1	0.0355632	-0.0242576	-0.880082	1.29892	0.890349	-1.32049	A	0.517629
BACH1	-0.942767	0.213048	0.0114257	0.799803	1.26742	-1.34893	A	0.466754
BAZ1B	-0.250236	0.303868	0.103049	0.702119	0.979977	-1.83878	A	0.861461
BAZ2A	0.0431577	-0.0421397	-0.508634	1.0864	1.01251	-1.59129	A	0.892163
BBS1	-0.0581447	0.230811	-0.116649	0.821221	0.952524	-1.82976	A	0.956366
BCAP29	-0.799728	0.539286	0.786846	0.0899283	0.96707	-1.5834	A	0.393822
BCAS3	0.195069	-0.255517	-0.219097	0.916032	1.06143	-1.69791	A	0.931214
BCL11A	1.26518	-0.13781	-1.17993	0.0370245	1.00441	-0.988881	A	0.272521
BCL7A	0.232314	-0.192513	-0.732379	0.846715	1.27271	-1.42684	A	0.667958
BCL7C	-0.127697	0.374745	-0.677373	0.394596	1.47184	-1.43611	A	0.609662
BCL9	0.733039	-0.127848	-0.649732	0.76932	0.896509	-1.62129	A	0.600089
BCLAF3	-0.0458256	0.247995	-0.211244	0.777635	1.02847	-1.79703	A	0.959373
BCOR	1.06083	-0.121949	-1.19272	0.550122	0.874269	-1.17055	A	0.348782
BCR	-0.4173	-0.222379	-0.111	1.10508	1.14191	-1.49631	A	0.706039
BDP1	0.307147	0.263027	0.0172008	0.504618	0.865619	-1.95761	A	0.607744
BICD1	0.279366	-0.315528	-0.709463	0.709453	1.39922	-1.36305	A	0.581376
BIRC6	-0.416998	0.144723	0.325905	0.95906	0.77162	-1.78431	A	0.760278
BLOC1S6	-0.191633	-0.0277103	-0.103625	0.770249	1.23555	-1.68283	A	0.956386
BOD1L1	0.320199	0.333382	-0.257127	0.454569	1.01523	-1.86625	A	0.691219
BRAF	-0.286108	0.42467	0.352423	0.498041	0.897691	-1.88672	A	0.635866
BRD1	0.175492	0.338978	-0.185203	0.849628	0.715013	-1.89391	A	0.801534
BRD4	0.31688	0.161888	-0.228576	0.893355	0.726148	-1.86969	A	0.819002
BRF1	0.0410982	-0.263237	-0.595965	1.00181	1.24107	-1.42477	A	0.678659
BRWD3	0.454844	-0.0799881	0.169085	0.855713	0.534347	-1.934	A	0.550653
BSCL2	-0.172707	-0.122848	-0.304443	1.22231	0.948749	-1.57106	A	0.856502
BTBD9	-0.00309822	-0.330674	-0.626382	1.32204	0.977728	-1.33961	A	0.492817
BTF3L4	0.0355561	-0.00676215	-0.371915	1.20924	0.79638	-1.6625	A	0.880771
BTRC	-0.294087	-0.180131	-0.309925	0.862688	1.38159	-1.46013	A	0.716442
C11orf54	-0.376289	-0.265067	-0.119584	1.38016	0.847388	-1.46661	A	0.594289
C15orf41	-0.754008	-0.249718	0.319045	1.39467	0.662403	-1.37239	A	0.433124
C18orf25	-0.597071	-0.15525	0.103908	0.843391	1.29504	-1.49002	A	0.634294
C1GALT1	-0.399567	-0.284406	-0.103997	0.875523	1.36659	-1.45414	A	0.636425
C1orf21	0.547209	-0.468506	-0.646908	1.2193	0.761627	-1.41273	A	0.541994
C20orf194	0.3383	-0.166312	-0.46031	0.868349	1.07449	-1.65452	A	0.862523
C2CD5	0.306056	-0.083212	0.227961	0.947	0.520463	-1.91827	A	0.629708
C7orf50	0.320624	-0.204482	-0.752472	0.257533	1.63008	-1.25128	A	0.467428
CAB39	-0.709703	-0.0389677	0.103507	1.29781	0.810952	-1.4636	A	0.544735
CABIN1	0.317186	-0.153582	-0.498934	0.717436	1.23006	-1.61217	A	0.825371
CAMK2B	-0.519484	-0.0642385	0.00727573	0.67859	1.40842	-1.51057	A	0.689729
CANX	0.0104246	-0.318188	-0.275706	0.763845	1.3629	-1.54327	A	0.823175
CAPN3	-0.19696	-0.153294	-0.411115	1.19446	1.05785	-1.49094	A	0.767254
CAPZB	0.433572	0.169538	0.0888659	0.684996	0.607302	-1.98427	A	0.461398
CARM1	0.0715169	0.00782095	-0.617214	1.15283	0.936665	-1.55162	A	0.809188
CARMIL1	-0.285877	0.488862	-0.519855	1.23493	0.650599	-1.56866	A	0.671979
CARS2	0.0499871	-0.293704	-0.430185	1.08618	1.10942	-1.5217	A	0.814785
CASC3	0.0740292	0.12386	-0.287527	0.74552	1.10831	-1.76419	A	0.966753
CASC4	-0.285834	-0.126385	-0.123612	0.902935	1.23143	-1.59854	A	0.909254
CASP3	-1.12428	0.0381817	1.40808	0.131481	0.676523	-1.12999	A	0.285946
CASTOR3	0.198814	0.338741	-0.573215	1.52236	-0.00361768	-1.48309	A	0.439193
CBFA2T2	-0.090432	0.197268	-0.127863	0.772087	1.04897	-1.80003	A	0.967386
CBFB	-0.559938	-0.167279	-0.0445303	1.25812	0.972414	-1.45878	A	0.577113
CCAR1	-0.0782538	0.273788	-0.0967349	0.931765	0.809546	-1.84011	A	0.916762
CCDC125	-0.394388	-0.505973	0.0353966	0.668496	1.53368	-1.33721	A	0.446555
CCDC36	-0.331482	-0.235395	0.467124	-0.744365	1.78334	-0.939219	A	0.285755
CCDC57	0.184081	0.101771	-0.348528	0.607582	1.19667	-1.74158	A	0.902557
CCDC85C	1.00021	-0.490527	-0.554048	0.225699	1.21022	-1.39155	A	0.401026
CCDC92	-0.0710076	0.0726242	-0.372668	0.722939	1.28458	-1.63647	A	0.929053
CCDC93	0.04245	-0.352607	0.23591	1.33379	0.429945	-1.68949	A	0.621316
CCNH	0.131332	-0.651362	1.1212	0.365076	0.679054	-1.6453	A	0.355019
CCSER2	-0.775495	0.558233	0.317367	0.318927	1.1683	-1.58733	A	0.522834
CD99L2	-0.0192023	-0.209716	-0.651559	0.962341	1.30102	-1.38288	A	0.613681
CDC42BPB	-0.174189	0.13736	-0.0738469	0.817868	1.06527	-1.77246	A	0.970926
CDK12	-0.37195	-0.178205	-0.321737	1.12102	1.18667	-1.4358	A	0.624655
CDK13	0.0275388	0.113053	-0.102681	0.866579	0.929043	-1.83353	A	0.970558
CDK18	0.30731	-0.651392	-0.0682742	-0.0371808	1.70365	-1.25411	A	0.408807
CDK5RAP2	-0.0340575	-0.0881283	-0.727162	0.983768	1.25292	-1.38734	A	0.631119
CDK8	-0.460918	-0.0355608	0.400822	0.694672	1.10827	-1.70728	A	0.736343
CDR2	0.0771503	-0.198081	-0.507864	0.737493	1.38563	-1.49433	A	0.771379
CDYL	-0.220502	-0.328968	-0.242195	1.10255	1.17131	-1.4822	A	0.724675
CELF1	0.273873	0.30549	-0.137566	0.714928	0.769342	-1.92607	A	0.739078
CEP112	0.612324	-0.444473	-0.484986	0.87685	0.998185	-1.5579	A	0.650207
CEP192	0.275556	-0.268312	-0.281105	0.856619	1.09957	-1.68232	A	0.897574
CEP350	-0.606205	-0.0491098	0.181225	1.0758	0.97564	-1.57735	A	0.697745
CEP70	-0.552302	-0.199775	-0.0348839	1.07876	1.16703	-1.45882	A	0.597699
CEP83	0.205833	0.187984	-0.17673	0.688498	0.962656	-1.86824	A	0.898906
CEP89	0.604838	0.290988	-0.652703	0.335216	1.09717	-1.67551	A	0.523447
CEP95	0.0976496	0.205981	0.0543641	0.87867	0.687108	-1.92377	A	0.812767
CERS4	0.342632	0.339459	-0.0138049	0.654284	0.654865	-1.97743	A	0.505952
CERS5	-0.374211	0.538051	-0.70952	1.25886	0.698873	-1.41205	A	0.556214
CFDP1	0.384637	0.242513	-0.299529	0.591848	0.942145	-1.86161	A	0.747039
CHCHD6	0.456995	0.419891	-0.692017	0.0668459	1.30589	-1.55761	A	0.469423
CHD4	0.142555	0.321286	-0.18574	0.686962	0.914674	-1.87974	A	0.86164
CHD6	0.280839	0.163968	-0.438046	0.922474	0.842988	-1.77222	A	0.867689
CHERP	0.130176	0.147566	-0.0672357	0.792132	0.881909	-1.88455	A	0.922742
CHIC1	0.220447	-0.193157	-0.68384	0.783973	1.31899	-1.44641	A	0.691177
CHKB	-0.275304	0.224393	-0.238467	0.645622	1.29441	-1.65065	A	0.87938
CHSY1	0.440013	-0.153713	0.0152552	0.703757	0.872466	-1.87778	A	0.751451
CHURC1	-0.0698063	-0.126654	-0.14237	1.04893	0.987786	-1.69789	A	0.96912
CIPC	0.0456016	0.163862	0.149684	0.583989	0.97115	-1.91429	A	0.823997
CKAP5	-0.278885	0.0703734	-0.137317	0.816894	1.19976	-1.67083	A	0.948384
CLASP1	-0.00876697	-0.0540151	0.0268382	0.75623	1.08294	-1.80323	A	0.961231
CLASP2	0.487595	-0.68047	-0.378317	0.875084	1.14114	-1.44503	A	0.584953
CLINT1	-0.249409	0.499976	-0.04578	0.90742	0.717437	-1.82964	A	0.780279
CLN8	-0.314073	-0.311638	-0.274656	1.05405	1.26592	-1.41959	A	0.576587
CLSTN1	0.344135	0.289019	-0.324025	0.495415	1.03369	-1.83823	A	0.732163
CMC1	0.513556	-0.447916	-0.486386	1.01274	0.948632	-1.54062	A	0.672046
CMC2	-1.37684	0.615811	0.229146	0.795866	0.869091	-1.13307	A	0.346824
CMTM4	-0.388266	0.202905	-0.0388917	0.991507	0.944744	-1.712	A	0.892898
CNOT1	-0.507086	-0.212757	-0.212347	1.23693	1.08781	-1.39255	A	0.468088
CNOT4	-0.387684	0.220212	0.211766	0.671536	1.06497	-1.7808	A	0.818084
CNOT6L	-0.41659	-0.0782302	0.43578	0.993984	0.798499	-1.73344	A	0.719329
CNOT9	-0.963807	0.103659	0.762651	1.02744	0.532697	-1.46264	A	0.429545
CNPY2	-0.17631	-0.171511	-0.283351	1.21737	0.972879	-1.55908	A	0.843191
COG3	0.0405861	0.014156	0.210244	0.850085	0.785896	-1.90097	A	0.845428
COG7	-0.098578	-0.260409	-0.560039	0.94555	1.34953	-1.37605	A	0.578908
COMMD1	-0.809775	0.201545	-0.0592007	0.892903	1.20587	-1.43134	A	0.560026
COMMD10	-0.0340314	-0.196561	-0.562133	1.10471	1.14308	-1.45506	A	0.728006
CPEB2	-0.150879	-0.475755	-0.0308063	0.716273	1.42578	-1.48461	A	0.66649
CPEB4	-0.640797	-0.147823	1.29026	1.09608	-0.337886	-1.25984	A	0.280323
CPNE1	0.183864	-0.0889482	-0.690125	1.21014	0.881762	-1.49669	A	0.710959
CPPED1	-0.257126	1.05397	-0.199556	0.0765918	0.99541	-1.66928	A	0.407088
CPSF7	-0.525303	-0.0239393	0.085208	0.830417	1.22385	-1.59023	A	0.778498
CPT1B	-0.0247655	0.69936	-0.131939	-0.2551	1.33718	-1.62473	A	0.397907
CRCP	-0.308424	-0.186409	-0.109799	1.14362	1.0353	-1.57428	A	0.842099
CREB1	-0.0966561	-0.483315	-0.256225	0.509331	1.64306	-1.31619	A	0.484286
CREB3L2	0.252246	-0.219502	-0.603432	0.87296	1.21201	-1.51428	A	0.76999
CREBRF	0.509525	0.041746	-0.763788	0.887212	0.915753	-1.59045	A	0.679114
CRKL	0.170215	-0.609992	-0.331529	0.840984	1.33981	-1.40949	A	0.592598
CRTC1	0.208421	-0.0712412	-0.41573	0.66054	1.27006	-1.65205	A	0.880319
CRYZL1	-0.204409	-0.0437356	-0.148396	1.11841	0.947291	-1.66916	A	0.941082
CSNK1G1	0.255915	0.0155608	-0.040176	0.639784	1.00389	-1.87497	A	0.878068
CSNK1G2	-0.169859	-0.238545	-0.553884	1.26718	1.06313	-1.36802	A	0.513037
CTBP1	-0.0276788	-0.162675	-0.715157	0.873379	1.37585	-1.34372	A	0.562153
CTNNBL1	-0.0481035	-0.286543	-0.455777	0.885052	1.3527	-1.44732	A	0.714187
CUL3	-0.354091	0.417293	0.777026	0.498951	0.545124	-1.8843	A	0.407985
CUL5	-0.171769	0.0853071	-0.277674	1.06774	0.970792	-1.6744	A	0.957233
CXXC5	0.613531	-0.644585	-0.529266	0.104847	1.60854	-1.15307	A	0.384778
CYB5R3	0.557649	-0.241492	-0.693696	1.0227	0.88064	-1.5258	A	0.643972
CYFIP1	-0.307923	0.114646	-0.255583	0.859506	1.20954	-1.62018	A	0.924383
CYP20A1	-0.137885	-0.0854378	-0.249203	0.84413	1.25121	-1.62281	A	0.953954
CYTH1	0.148472	0.034083	0.106698	0.845496	0.775517	-1.91027	A	0.853727
DAB2IP	0.384152	-0.0432635	-0.26845	0.873725	0.862486	-1.80865	A	0.865312
DAZAP1	0.524604	0.0480139	-0.371063	0.48765	1.08884	-1.77804	A	0.697931
DBF4B	-0.0637451	-0.304618	-0.519178	1.04716	1.24766	-1.40727	A	0.626971
DCAF1	-0.457316	-0.0665153	-0.421567	1.24918	1.07328	-1.37707	A	0.48997
DCAF12	-0.669614	0.105186	-0.0617687	1.1174	1.01287	-1.50408	A	0.654329
DCAF5	0.483189	0.130525	-0.0973532	0.339456	1.0313	-1.88712	A	0.557777
DCAF8	-0.0744982	0.108785	-0.328889	1.13164	0.854969	-1.692	A	0.927993
DCP1A	-0.00306558	0.238527	-0.0703954	0.56055	1.11379	-1.8394	A	0.893846
DCUN1D4	0.450343	-0.0124554	-0.0725514	0.594804	0.93008	-1.89022	A	0.73051
DDB2	1.08183	-0.484279	-0.942448	1.2245	0.200764	-1.08037	A	0.312931
DDX19A	-0.516642	-0.0796049	-0.151835	1.1958	1.03581	-1.48353	A	0.662059
DDX42	-0.315672	0.0777986	-0.208976	1.02812	1.05559	-1.63686	A	0.932353
DDX46	-0.51183	0.208736	-0.244268	0.969619	1.13153	-1.55379	A	0.794852
DENND4C	0.415396	-0.0449701	0.103311	0.85058	0.605587	-1.9299	A	0.633661
DHTKD1	-0.440487	-0.25664	-0.236297	1.12318	1.20987	-1.39963	A	0.494381
DHX32	-0.09851	-0.237072	-0.196913	0.733579	1.37203	-1.57312	A	0.860719
DHX34	-0.130604	0.0529131	-0.63188	0.664237	1.46118	-1.41584	A	0.664671
DIDO1	0.453605	0.0202295	-0.435914	0.774266	0.949359	-1.76155	A	0.812729
DIS3L2	0.411262	0.396842	-0.466248	0.484966	0.979245	-1.80607	A	0.629996
DISP1	0.268873	0.0195635	-0.383635	0.815166	1.02863	-1.74859	A	0.924351
DIXDC1	0.606897	-0.347687	-0.235508	0.944107	0.760214	-1.72802	A	0.6807
DLG3	0.330707	-0.0810672	-0.25282	0.859605	0.934594	-1.79102	A	0.906252
DMXL1	0.236121	0.306072	-0.0907321	0.498111	0.96455	-1.91412	A	0.725498
DNAAF5	0.284432	-0.133907	-0.434149	0.445003	1.41958	-1.58096	A	0.733031
DNAJB6	-0.38552	-0.214652	0.855314	0.575992	0.887618	-1.71875	A	0.526709
DNAJC1	-0.0489805	-0.370215	0.22936	0.51264	1.33744	-1.66024	A	0.737007
DNAJC15	0.061328	0.618355	-0.305061	0.706799	0.770112	-1.85153	A	0.688432
DNAJC3	-0.0372146	-0.262896	0.00505935	0.3175	1.54255	-1.565	A	0.672522
DNAJC5	-0.105518	-0.251066	-0.265129	0.835423	1.33099	-1.5447	A	0.857771
DNAJC5G	0.144832	-0.0924811	-0.00931869	1.29341	0.428242	-1.76468	A	0.699564
DNMT3A	0.184716	0.27369	-0.0559422	0.245847	1.19526	-1.84357	A	0.655783
DOK7	-0.324155	-0.217816	-0.409379	0.661556	1.59408	-1.30428	A	0.453043
DTD1	-0.254208	-0.13316	-0.484909	1.18898	1.11024	-1.42695	A	0.641471
DYM	0.467965	-0.000998632	-0.0317576	0.691169	0.791049	-1.91743	A	0.682018
DYNC1H1	0.0373773	-0.0586431	-0.169924	0.7436	1.18338	-1.73579	A	0.973576
DYNC1I2	-0.513388	0.020016	-0.417768	0.795533	1.45815	-1.34254	A	0.494568
DYNC1LI1	-0.808334	0.0604919	0.135584	0.95207	1.12632	-1.46613	A	0.567952
DYRK3	1.07935	-0.35092	-1.05648	1.29755	-0.0145843	-0.95491	A	0.280286
E2F3	0.645065	-0.233615	-0.56194	0.70968	1.05336	-1.61255	A	0.661881
E2F5	0.0703371	0.193088	-0.355924	0.660785	1.17067	-1.73896	A	0.927101
ECE1	0.527417	-0.477209	-0.364937	1.28285	0.575802	-1.54392	A	0.580095
EEF1A2	0.344058	0.00239798	-0.249355	0.241452	1.36432	-1.70287	A	0.673055
EEF1AKMT2	-0.234203	0.0308204	-0.142089	0.944936	1.08797	-1.68743	A	0.97241
EEF1D	-0.0453169	-0.140396	-0.462344	0.186725	1.75106	-1.28973	A	0.487449
EEF2K	1.24148	-0.483739	-0.553058	0.641212	0.613861	-1.45975	A	0.344572
EFCAB2	0.177312	0.222058	-0.540656	0.734396	1.10197	-1.69507	A	0.870901
EGLN1	0.0352006	-0.4787	0.207342	1.73157	-0.195378	-1.30004	A	0.357232
EHMT1	0.0967495	0.144368	-0.337392	0.75467	1.09728	-1.75568	A	0.957176
EIF3A	-0.295781	-0.0497122	-0.25016	0.996569	1.17321	-1.57413	A	0.907363
EIF4G2	-1.35322	-0.107987	1.31246	0.418894	0.646784	-0.916933	A	0.269236
EIF4G3	-0.0683551	0.459052	-0.414446	1.02389	0.737735	-1.73788	A	0.809552
ELF2	-0.331356	-0.284286	-0.0356346	1.42724	0.723334	-1.4993	A	0.608609
ENOSF1	0.579421	-0.549255	-0.457696	1.55498	0.177753	-1.3052	A	0.400032
ENTPD6	0.610417	-0.192901	0.0854475	0.237235	1.08809	-1.82829	A	0.480095
EP300	0.0598936	0.281376	0.0658224	0.787039	0.740937	-1.93507	A	0.798882
EPC2	-0.511981	0.420816	0.133248	0.805324	0.905853	-1.75326	A	0.756527
EPM2A	-0.323907	0.227103	-0.394223	0.9099	1.16396	-1.58284	A	0.871988
ERCC5	0.090135	0.0766227	-0.185545	0.977215	0.850699	-1.80913	A	0.957076
ERGIC1	0.220983	-0.194338	-0.593018	1.13114	0.967168	-1.53194	A	0.770512
ESRRB	0.340225	-0.281466	0.465873	0.670787	0.710632	-1.90605	A	0.546224
ETV6	1.13466	-0.467023	-0.698909	0.43481	0.96773	-1.37127	A	0.379342
EVI5	-0.734872	0.00841259	0.103775	1.12271	0.987655	-1.48768	A	0.591984
EXOC6	-0.431816	-0.0561396	-0.113331	0.878391	1.27346	-1.55057	A	0.8174
EXOSC3	-0.247148	0.0265786	-0.55951	1.26596	0.962141	-1.44803	A	0.672775
EXT2	0.101304	0.108414	-0.183878	0.445628	1.28651	-1.75798	A	0.852552
EXTL3	-0.309111	-0.123857	0.0726118	1.14723	0.882911	-1.66978	A	0.852048
EYA1	0.0608262	-0.888886	1.08778	-0.0506583	1.11991	-1.32897	A	0.32376
FAF1	0.0541285	0.179781	0.432968	0.460046	0.838441	-1.96537	A	0.552909
FAF2	-0.286311	-0.0363608	-0.118091	0.941158	1.14475	-1.64515	A	0.947343
FAM102A	0.298835	-0.447067	-0.749015	0.401424	1.63819	-1.14237	A	0.403013
FAM120B	0.052591	0.083051	-0.351008	0.946371	0.99544	-1.72644	A	0.972423
FAM126A	-0.121695	-0.541702	-0.191014	0.709037	1.51178	-1.3664	A	0.516533
FAM168A	0.0551343	-0.339163	-0.215108	0.841405	1.25525	-1.59751	A	0.880576
FAM168B	-0.19248	-0.03802	-0.259146	1.06917	1.04876	-1.62829	A	0.951879
FAM193A	0.198906	0.11818	-0.0822504	0.652375	0.991758	-1.87897	A	0.897876
FAM20C	0.157856	0.169686	0.00759543	0.535622	1.02753	-1.89829	A	0.831075
FAM49B	-0.444908	-0.0517368	0.0351748	0.991446	1.09051	-1.62048	A	0.846917
FAM53B	0.747195	-0.0437499	-0.475781	0.636039	0.878851	-1.74255	A	0.57631
FAM81A	0.789421	-0.114633	-0.895431	0.601135	1.06038	-1.44087	A	0.500614
FARS2	0.00204463	-0.326856	-0.604132	1.0641	1.23372	-1.36887	A	0.562489
FAXDC2	0.909862	-0.218052	-0.800623	0.78491	0.81064	-1.48674	A	0.4782
FBH1	0.28927	-0.165031	-0.150744	0.636123	1.15736	-1.76698	A	0.8846
FBXL19	0.332719	0.178328	-0.625722	0.946839	0.85341	-1.68557	A	0.788179
FBXL4	0.750413	-0.447349	-0.864898	1.14589	0.709242	-1.2933	A	0.446023
FBXO10	-0.0400752	0.00729863	-0.246017	0.783492	1.1962	-1.7009	A	0.979048
FBXO21	-0.344475	0.595524	0.433686	0.736511	0.46967	-1.89092	A	0.487028
FBXO38	-0.195526	0.825735	-0.334141	0.738756	0.724983	-1.75981	A	0.615401
FBXO40	0.13927	-0.217076	0.143038	0.651396	1.09632	-1.81295	A	0.864216
FBXO42	-0.304095	-0.250844	-0.223841	1.05087	1.21547	-1.48755	A	0.74234
FBXO46	-0.226486	-0.0665947	-0.573504	1.33611	0.931416	-1.40094	A	0.581477
FBXW11	-0.311112	0.480502	-0.0519034	0.833459	0.85171	-1.80266	A	0.817186
FBXW4	0.475289	0.397859	-0.324778	0.674099	0.674981	-1.89745	A	0.518202
FCGRT	-0.195127	0.0854909	-0.745135	1.4241	0.766347	-1.33568	A	0.507
FERMT2	-0.814669	0.935213	0.678712	0.708563	0.0713859	-1.5792	A	0.32705
FGFR1	-0.468259	0.0690827	1.13482	0.175526	0.777753	-1.68892	A	0.3676
FGFR1OP	0.270947	0.327761	-0.149818	0.541658	0.921188	-1.91174	A	0.718394
FHL2	-0.816263	1.1456	-0.24089	1.13368	0.0713101	-1.29344	A	0.354844
FLCN	0.167131	-0.198077	0.0384779	0.352783	1.35965	-1.71996	A	0.746395
FLG-AS1	-0.63247	-0.131229	0.179357	1.03837	1.07093	-1.52496	A	0.64448
FLNC	-0.983962	-0.287263	1.48423	-0.232813	0.929679	-0.909869	A	0.255754
FMNL2	0.142241	0.078708	0.518479	0.427656	0.802247	-1.96933	A	0.474752
FNBP1	0.276721	0.0837175	-0.315421	0.551317	1.1741	-1.77044	A	0.860348
FOXK2	-0.722406	0.0741591	0.0345229	0.984894	1.12448	-1.49565	A	0.630938
FP671120.4	0.0267531	-0.0354974	-0.812627	1.49129	0.63698	-1.3069	A	0.480686
FPGT	-0.0132329	-0.43982	-0.0827666	1.32167	0.778386	-1.56424	A	0.705045
FRY	-0.953138	-0.139264	0.88149	0.435526	1.1287	-1.35331	A	0.399572
FSTL1	-0.696644	-0.12256	0.654304	1.59534	-0.213551	-1.21689	A	0.326218
FYCO1	0.796666	-0.316603	-0.314591	0.367977	1.12763	-1.66108	A	0.520941
GAB2	0.136673	-0.302391	-0.463217	1.58253	0.449548	-1.40314	A	0.511381
GALC	-0.198987	-0.327482	-0.100626	0.614086	1.5008	-1.48779	A	0.688786
GALNS	0.43125	0.127525	-0.497569	0.51433	1.14751	-1.72304	A	0.740272
GALNT1	0.0816626	0.519282	-0.130352	0.487723	0.936757	-1.89507	A	0.6805
GALNT11	-0.138419	-0.025894	-0.336279	0.735174	1.34884	-1.58342	A	0.897204
GALNT17	-0.0573895	-0.616628	0.135039	0.803977	1.26692	-1.53192	A	0.666245
GAPVD1	-0.120638	0.302534	0.0444973	0.754044	0.895915	-1.87635	A	0.881736
GAS2	-0.537538	1.26258	-0.870558	1.07103	0.163203	-1.08872	A	0.324863
GAS7	0.476217	-0.749946	0.0557442	0.716251	1.08701	-1.58527	A	0.598333
GATAD2A	-0.239838	-0.0937149	-0.32837	0.83744	1.34562	-1.52114	A	0.839407
GATAD2B	-0.251429	0.343559	-0.0189359	1.02256	0.711569	-1.80733	A	0.834695
GCN1	-0.289833	-0.099415	-0.144279	0.900983	1.23155	-1.599	A	0.914486
GGA3	-0.337078	0.486062	-0.566142	0.704077	1.23362	-1.52054	A	0.711267
GIGYF1	0.0682534	0.0761473	-0.782705	1.1281	0.976654	-1.46645	A	0.700925
GIGYF2	0.198985	0.0123053	-0.228768	0.994166	0.823638	-1.80033	A	0.929687
GIPR	0.874044	-0.190266	-0.698894	1.17533	0.330093	-1.49031	A	0.428539
GIT2	-0.195574	-0.20196	-0.511192	1.01214	1.29549	-1.3989	A	0.607488
GLB1	0.313897	-0.14716	-0.787706	0.921973	1.14642	-1.44742	A	0.670387
GLRX3	-0.514757	0.384819	0.519271	0.36848	1.01651	-1.77432	A	0.563284
GMPR	-0.234104	0.0503738	-0.114081	0.841343	1.15548	-1.69901	A	0.967876
GNA12	0.495734	-0.174412	0.138767	0.608685	0.83728	-1.90605	A	0.614016
GNB1	0.209989	0.459251	-0.0362446	0.608493	0.721413	-1.9629	A	0.566242
GNL3L	-0.468616	0.08935	-0.394489	0.936724	1.28344	-1.44641	A	0.679409
GNPTG	-0.139141	-0.0848578	-0.491737	1.35865	0.835919	-1.47883	A	0.687216
GOLGA3	0.00755404	0.0728804	-0.386512	0.793975	1.1871	-1.675	A	0.958998
GOLPH3	-0.33912	-0.188189	-0.121081	1.59961	0.479318	-1.43054	A	0.511631
GON4L	-0.323017	0.0114211	-0.243776	1.01173	1.1335	-1.58986	A	0.911886
GOPC	0.172081	0.55283	-0.0180745	0.517564	0.738169	-1.96257	A	0.48727
GPATCH1	-0.105941	0.578237	-0.464622	0.551101	1.13106	-1.68983	A	0.744741
GPATCH8	-0.521738	-0.123158	0.134943	0.981646	1.10943	-1.58112	A	0.752348
GPBP1	-0.612458	0.360054	0.996732	0.658832	0.319031	-1.72219	A	0.37583
GPBP1L1	-0.448341	0.0399732	-0.343615	1.03938	1.19004	-1.47744	A	0.729364
GPHN	-0.540757	0.290422	0.497767	0.420737	1.07574	-1.74391	A	0.602159
GPR107	0.248723	0.329287	-0.390597	0.727271	0.908288	-1.82297	A	0.827291
GPSM1	0.568011	-0.491951	-0.525847	0.426043	1.42202	-1.39828	A	0.530763
GRAMD4	-0.032938	-0.291774	-0.649446	1.05194	1.26157	-1.33935	A	0.512808
GRB10	0.423254	-0.182751	-0.253142	0.725661	1.04752	-1.76054	A	0.844575
GRK4	0.217331	-0.605041	-0.556901	0.974252	1.27494	-1.30458	A	0.475922
GRM1	-1.02732	-0.382551	1.14955	0.702905	0.749481	-1.19207	A	0.330065
GSK3B	-0.528376	0.535463	0.486306	0.5965	0.729388	-1.81928	A	0.545055
GSPT1	-0.397467	-0.15056	-0.384165	1.23434	1.09442	-1.39657	A	0.521887
GSR	0.303211	-0.225704	-0.476036	1.09303	0.916597	-1.6111	A	0.816228
GTDC1	0.203956	-0.749587	-0.243095	1.03041	1.15322	-1.39491	A	0.540215
GTF2I	0.0531195	0.447897	-0.28223	0.483121	1.10458	-1.80649	A	0.783842
GTF2IRD1	0.240549	0.065029	0.257167	0.927478	0.459293	-1.94951	A	0.577344
GTF2IRD2	-0.416819	0.137677	-0.604154	1.54861	0.62201	-1.28733	A	0.436783
GTPBP6	0.0876902	0.0865225	-0.567509	0.736686	1.25328	-1.59667	A	0.86279
GYS1	-0.35664	0.00703801	-0.0865854	0.945004	1.13173	-1.64055	A	0.921677
HDAC8	0.302905	0.0176402	-0.585793	1.00796	0.907898	-1.65061	A	0.830454
HDHD2	-0.0950946	0.139013	-0.214922	0.774661	1.13747	-1.74112	A	0.976877
HDHD5	-0.0136194	-0.469239	-0.283303	0.453819	1.64692	-1.33457	A	0.511493
HECTD4	0.0280532	0.171121	-0.0138925	0.725955	0.963457	-1.87469	A	0.932259
HEG1	0.114498	-0.265894	-0.00634882	0.827287	1.08079	-1.75033	A	0.929193
HERC2	-0.0287443	-0.286293	-0.408327	1.18755	1.03922	-1.50341	A	0.773177
HERC4	-0.284484	0.0674231	-0.0525903	0.943805	1.04019	-1.71435	A	0.95429
HERPUD2	-0.348745	0.381465	0.0419601	0.743358	0.97733	-1.79537	A	0.841742
HEXA	0.347619	0.255017	-0.390475	0.80605	0.812553	-1.83076	A	0.794735
HIF3A	-0.0142594	-0.104749	0.0724571	1.07326	0.772073	-1.79878	A	0.896623
HIPK3	-0.450025	0.390651	0.926713	0.633949	0.311723	-1.81301	A	0.369621
HMGA1P4	-0.205044	0.361523	-0.349611	0.778492	1.10869	-1.69405	A	0.89985
HNRNPC	-0.46239	-0.0349593	-0.22079	1.06184	1.16038	-1.50408	A	0.753889
HNRNPM	-0.0748195	0.283117	0.385724	0.674475	0.689762	-1.95826	A	0.61915
HNRNPUL2	-0.229853	-0.0699741	-0.422676	0.978276	1.24577	-1.50155	A	0.826822
HOOK3	-0.269687	-0.0358037	0.128368	0.859016	1.06246	-1.74435	A	0.920281
HP1BP3	-0.337796	0.183313	-0.0571887	0.689877	1.22014	-1.69834	A	0.894935
HTT	-0.0728934	0.0480021	-0.351943	0.909407	1.13008	-1.66265	A	0.975072
HUWE1	0.269974	0.366994	0.0743441	0.724606	0.553048	-1.98897	A	0.480108
IFT140	0.262073	-0.111822	-0.642497	0.957206	1.08693	-1.55189	A	0.79863
IKBKB	0.0567487	-0.233661	-0.784159	1.3715	0.881537	-1.29196	A	0.4649
IL10RB	0.058325	-0.268887	-0.537464	1.58767	0.518862	-1.3585	A	0.491331
IMMP2L	0.537528	-0.0202876	0.0813395	0.718837	0.629608	-1.94702	A	0.505772
INTS2	-0.458241	-0.106685	-0.200911	0.984352	1.25922	-1.47773	A	0.706446
INTS4	0.0361329	0.0442058	-0.586283	0.46578	1.50925	-1.46909	A	0.680416
INTS9	0.168866	-0.114188	-0.74139	0.346468	1.62457	-1.28433	A	0.502155
INVS	-0.503415	-0.242078	-0.111219	1.20526	1.08314	-1.43169	A	0.541735
IP6K1	-0.531161	0.214159	-0.313411	1.32646	0.786003	-1.48205	A	0.630962
IP6K2	-0.0355026	0.39999	-0.721806	1.00422	0.921552	-1.56845	A	0.747884
IPO11	-0.146934	-0.294959	-0.40234	0.900745	1.37114	-1.42765	A	0.662875
IPO7	-0.767551	-0.0755196	0.482744	0.889457	1.00842	-1.53755	A	0.565771
IPO8	-0.415215	0.0386721	0.290587	1.02292	0.807514	-1.74448	A	0.782609
IQSEC1	0.557446	-0.620415	-0.783377	0.753673	1.295	-1.20233	A	0.42967
IRAK1BP1	0.839475	-0.451544	-1.08111	0.533156	1.22577	-1.06575	A	0.36404
IRF2	0.987766	-0.484473	-0.652575	0.729934	0.863444	-1.4441	A	0.450819
IRS1	-0.861374	-0.0365052	1.07801	0.0312094	1.13354	-1.34488	A	0.355248
IST1	0.166475	-0.430449	-0.169793	1.34359	0.671824	-1.58164	A	0.686269
ITCH	-0.453473	0.29679	0.520362	0.803015	0.663666	-1.83036	A	0.613684
ITGAV	-0.748097	-0.115101	1.25669	0.246556	0.816249	-1.45629	A	0.354913
ITGB5	0.18489	-0.295109	-0.533981	0.849452	1.28499	-1.49024	A	0.754544
ITPK1	0.438117	-0.475384	-0.566345	0.903289	1.15409	-1.45377	A	0.63709
JPH2	-0.265047	0.167335	0.0202865	1.13205	0.710368	-1.76499	A	0.84968
KANK1	0.36258	-0.326465	0.231404	0.42878	1.11509	-1.81139	A	0.655051
KANK2	0.128544	0.100681	-0.321364	1.40217	0.356393	-1.66642	A	0.644975
KANSL1	-0.248687	0.570827	-0.268542	0.977069	0.720465	-1.75113	A	0.763693
KANSL3	0.202659	0.39804	-0.308886	0.73603	0.834247	-1.86209	A	0.796191
KANTR	0.402395	-0.291163	-0.326717	1.13856	0.747639	-1.67071	A	0.762383
KAT6B	0.408139	-0.0313373	-0.430884	0.877499	0.918285	-1.7417	A	0.846216
KAT7	-0.118705	-0.218574	-0.338483	1.43678	0.730713	-1.49174	A	0.654172
KATNBL1	-0.351945	0.185447	-0.0903726	0.750337	1.19355	-1.68701	A	0.906253
KCNH2	0.81327	-0.495151	-0.866974	0.878356	0.956851	-1.28635	A	0.448801
KCNQ1	0.485235	-0.280266	-0.254207	0.863558	0.924022	-1.73834	A	0.79618
KCTD1	1.12398	-0.381723	-0.770233	0.685238	0.746575	-1.40384	A	0.389593
KCTD20	-0.589593	0.440209	0.629567	0.648779	0.66109	-1.79005	A	0.515695
KDM2B	0.192154	-0.479473	-0.705969	1.07334	1.20085	-1.2809	A	0.456928
KDM3B	-0.189738	-0.237055	-0.516697	1.2787	1.0468	-1.38201	A	0.531943
KDM4A	-0.275245	0.106573	-0.35341	1.13893	0.976206	-1.59306	A	0.88134
KDM4B	0.491568	-0.0580991	-0.428778	0.607236	1.11093	-1.72286	A	0.768838
KDM5A	-0.0134878	-0.018792	-0.382736	1.0877	0.975839	-1.64852	A	0.945572
KDM7A	-0.798094	0.0343884	-0.0409445	1.38178	0.78015	-1.35729	A	0.443312
KIAA0319L	-0.29354	0.594253	-0.468748	0.676645	1.11569	-1.6243	A	0.741228
KIAA0355	-0.378863	0.179293	-0.224975	0.971173	1.08336	-1.62999	A	0.902279
KIAA1614	0.221658	0.456361	-0.0364346	0.264981	1.00619	-1.91276	A	0.506043
KIAA1671	0.513472	-0.512523	-0.812204	1.00264	1.08549	-1.27688	A	0.477705
KIAA1841	-0.292581	0.00444019	-0.582896	0.894463	1.36202	-1.38544	A	0.607296
KIAA1958	0.362787	0.000212278	-0.311649	0.513542	1.192	-1.75689	A	0.813355
KIF1B	-0.203047	0.0441858	0.668296	0.710505	0.666991	-1.88693	A	0.572261
KIF9-AS1	0.482303	0.0381483	-0.222711	0.671116	0.893358	-1.86221	A	0.751096
KIFAP3	0.0225801	0.408541	0.241645	0.925132	0.35033	-1.94823	A	0.5057
KLC1	-0.372612	-0.0504617	-0.0910128	0.996986	1.12598	-1.60888	A	0.894722
KLF15	-0.326423	-0.354321	-0.174132	1.47157	0.782965	-1.39966	A	0.493414
KLHDC10	-0.180477	-0.299428	-0.495158	0.963516	1.36668	-1.35514	A	0.499779
KLHDC4	0.213252	-0.27183	-0.327563	1.39036	0.578637	-1.58285	A	0.676408
KLHL22	0.257503	0.0965028	-0.269768	0.739871	0.99589	-1.82	A	0.92072
KLHL24	0.0886523	-0.38438	-0.307283	0.836188	1.30179	-1.53496	A	0.805509
KLHL3	1.44794	-0.665326	-0.817911	0.785378	0.293425	-1.04351	A	0.266984
KMT2B	-0.254385	0.16849	-0.749099	1.053	1.15851	-1.37652	A	0.599914
KPNA1	-0.862894	0.656596	0.993605	0.202736	0.578722	-1.56876	A	0.333457
KRBA2	0.256569	-0.039587	-0.252197	0.644143	1.15647	-1.7654	A	0.911037
KRTAP5-AS1	-0.805179	0.221226	0.446632	0.290832	1.33868	-1.49219	A	0.501829
L3MBTL1	0.291408	0.197631	-0.57164	0.813143	0.980315	-1.71086	A	0.836715
LARP1	0.0367796	-0.201312	-0.452954	0.872262	1.27968	-1.53445	A	0.852787
LARS	-0.406324	0.194907	-0.491915	0.461461	1.58939	-1.34752	A	0.546426
LARS2	0.425796	0.343142	-0.338866	0.318363	1.07573	-1.82416	A	0.574513
LATS2	-0.997822	0.267612	0.511647	0.65829	1.03332	-1.47304	A	0.485218
LCOR	0.181958	0.321529	-0.317407	0.637281	1.00565	-1.82901	A	0.855871
LENG8	0.565561	0.00660279	-0.0250682	0.541249	0.833193	-1.92154	A	0.539911
LIFR	0.768138	-0.140981	-0.612102	0.68469	0.935	-1.63475	A	0.581643
LIMD1	0.420053	-0.284264	0.298696	0.769484	0.689653	-1.89362	A	0.600317
LIMS1	0.121486	-0.380106	0.172327	0.806472	1.03657	-1.75675	A	0.83904
LINC00106	-0.22997	0.19497	-0.573785	0.683149	1.39642	-1.47078	A	0.725015
LINC00472	-0.448482	-0.160404	-0.00741006	0.905924	1.25348	-1.54311	A	0.770964
LINC00571	-0.567061	-0.351785	0.185667	1.22301	0.960179	-1.45001	A	0.525982
LINC00893	-0.526342	0.0567798	-0.0933138	1.11173	1.01485	-1.5637	A	0.775348
LINC00894	-0.121298	-0.231588	-0.40589	1.06129	1.18942	-1.49193	A	0.796822
LINC00906	0.712085	0.207597	-0.550321	0.412631	0.963804	-1.7458	A	0.490638
LINC01473	0.417068	-0.100906	0.162407	0.498238	0.937111	-1.91392	A	0.630359
LINC01629	0.61481	-0.665613	-0.0250356	1.69379	-0.792958	-0.824998	A	0.235661
LINC02175	-0.0455306	-0.630878	-0.0375329	0.677212	1.45698	-1.42025	A	0.566812
LINC02254	-1.53941	0.665141	0.50923	0.665004	0.698918	-0.99888	A	0.302625
LINC02315	-0.0901484	0.378279	-0.151127	-0.485912	1.67927	-1.33036	A	0.377279
LMAN2L	-0.244126	-0.191677	-0.215076	0.921468	1.27391	-1.5445	A	0.863891
LMCD1-AS1	0.574735	-0.60195	-0.574222	0.489729	1.42178	-1.31008	A	0.482375
LMF1	0.454755	0.126638	-0.769175	0.694304	1.08375	-1.59027	A	0.686704
LMO7	-0.721167	0.415585	0.68228	0.0595501	1.1499	-1.58615	A	0.432294
LMTK2	-0.43839	0.00381997	-0.0968935	1.04199	1.08308	-1.59361	A	0.854925
LONP2	-0.195352	-0.188163	-0.188541	0.826478	1.31769	-1.57211	A	0.886057
LPGAT1	-0.699776	0.42204	0.338858	0.697917	0.93239	-1.69143	A	0.629298
LPL	-1.24521	0.8754	0.35066	1.16791	-0.0565418	-1.09222	A	0.30352
LRBA	0.950578	-0.496921	-0.347371	0.938783	0.550174	-1.59524	A	0.451575
LRP5	0.700943	-0.357731	-0.722964	0.527965	1.26161	-1.40983	A	0.524622
LRPPRC	-0.0158121	-0.055954	-0.388049	0.535483	1.47154	-1.54721	A	0.787233
LRRFIP2	-1.15926	-0.222869	1.20893	1.03279	0.165536	-1.02512	A	0.283587
LSM12	-0.175873	-0.134987	-0.4333	1.27397	0.959787	-1.4896	A	0.737124
LSM14A	-0.450077	-0.0401931	-0.142433	1.12729	1.05318	-1.54776	A	0.793757
LTBP3	0.279292	0.428717	-0.332423	0.705233	0.791178	-1.872	A	0.711954
LUC7L2	-0.432829	-0.0695698	-0.114597	1.12035	1.05462	-1.55797	A	0.807298
LURAP1	0.0361038	0.479508	-0.215585	0.730072	0.837492	-1.86759	A	0.804059
LUZP1	-0.0412873	0.0686238	-0.164362	0.589933	1.27621	-1.72912	A	0.92787
MAD1L1	0.486227	0.0732428	-0.595956	0.372933	1.28219	-1.61863	A	0.639356
MADD	-0.448502	-0.283125	-0.19943	1.05805	1.26905	-1.39605	A	0.486684
MAEA	-0.0766656	-0.2733	-0.583458	1.04066	1.26742	-1.37466	A	0.568927
MAGI2	0.597139	-0.464715	-0.496781	0.861745	1.03862	-1.53601	A	0.644164
MALSU1	0.0915433	0.0278998	-0.341405	0.976242	0.971334	-1.72561	A	0.968348
MAP2K2	-0.095485	-0.0555232	-0.513633	0.752793	1.397	-1.48515	A	0.779352
MAP3K14	-0.944675	0.368012	0.332664	0.512121	1.20072	-1.46884	A	0.505675
MAP3K7	-0.54481	0.12684	-0.0424352	0.720524	1.30735	-1.56747	A	0.760179
MAP4	-0.848872	0.316933	0.1526	0.967649	0.940001	-1.52831	A	0.591909
MAPK1	-0.11281	0.399046	0.0861337	1.02046	0.488763	-1.88159	A	0.687709
MAPK14	-0.33424	0.0236727	0.336863	1.1859	0.541329	-1.75352	A	0.686234
MAPK8IP3	0.16906	-0.223954	-0.377833	0.911564	1.14494	-1.62378	A	0.910346
MAPKAP1	-0.359079	0.309004	-0.0344424	0.731849	1.09571	-1.74304	A	0.879283
2024-03-05	-0.78693	-0.152472	0.705797	0.836619	0.918657	-1.52167	A	0.502693
MARK2	-0.127558	-0.237292	-0.60032	0.735729	1.52883	-1.29939	A	0.477286
MAU2	-0.339095	-0.175603	-0.468144	1.15885	1.19196	-1.36796	A	0.476461
MBD2	0.106499	0.215277	0.263809	0.393982	0.965847	-1.94541	A	0.617067
MBD3	0.444522	0.270813	-0.294186	0.84559	0.616666	-1.88341	A	0.63295
MBD5	0.719854	-0.379408	-0.294541	0.770189	0.881316	-1.69741	A	0.623861
MBTD1	0.489006	0.238264	-0.512094	0.735963	0.837421	-1.78856	A	0.695635
MCCC1	-0.0518993	-0.385063	-0.464265	1.20956	1.09542	-1.40375	A	0.58129
MCF2L	0.3401	-0.538627	-0.785058	0.602239	1.52155	-1.14021	A	0.392464
MCM3AP	-0.308275	-0.0449024	-0.534139	1.08534	1.20867	-1.4067	A	0.619182
MCRIP1	-0.289488	-0.341176	-0.172305	0.972371	1.29556	-1.46496	A	0.676463
MCU	-0.306781	-0.128684	-0.0853521	0.716263	1.37705	-1.5725	A	0.8305
MDM2	-0.379562	-0.0535771	-0.0160515	1.16741	0.912116	-1.63034	A	0.840688
MED13	-0.326686	0.202576	0.537692	0.670006	0.7862	-1.86979	A	0.640173
MED14	-0.158737	0.520262	0.055369	1.07568	0.355999	-1.84858	A	0.595331
MED17	-0.372413	-0.0482992	0.188057	0.913213	1.0305	-1.71106	A	0.864742
MED26	-0.41731	-0.111501	-0.303736	1.14334	1.14184	-1.45263	A	0.656964
MED27	0.160169	-0.00383	0.219964	0.40161	1.10471	-1.88262	A	0.72145
MEF2B	0.11966	0.331382	-0.280941	0.623257	1.03402	-1.82737	A	0.871865
MEF2D	0.410722	-0.115545	-0.114161	0.819968	0.847023	-1.84801	A	0.825879
MEG3	0.655604	-0.725972	0.548617	0.746416	0.4911	-1.71577	A	0.389831
MFN2	-1.0506	0.130067	0.947036	0.866671	0.510609	-1.40378	A	0.384072
MFSD11	-0.171622	-0.505228	0.0923055	0.855119	1.26809	-1.53866	A	0.711502
MFSD14C	-0.232439	0.415968	-0.459797	0.888681	1.0325	-1.64491	A	0.850272
MFSD4B	0.0481564	0.269819	-0.0402367	0.74923	0.871179	-1.89815	A	0.888241
MGMT	0.795386	-0.403343	-0.793614	0.913684	0.886069	-1.39818	A	0.499144
MIB2	-0.0356445	-0.129255	-0.660405	0.325409	1.7188	-1.2189	A	0.450899
MICU2	-0.676665	0.600056	-0.291291	1.14944	0.720667	-1.50221	A	0.584556
MIGA2	-0.314348	-0.312507	-0.120714	1.06843	1.18045	-1.50131	A	0.730706
MINDY4	0.228582	-0.131111	-0.356581	0.802703	1.14442	-1.68801	A	0.926782
MIPEP	0.841942	-0.120782	-0.783472	0.677335	0.920252	-1.53528	A	0.512409
MLF1	0.125233	-0.642281	0.533103	0.181351	1.3565	-1.5539	A	0.484432
MLYCD	0.6893	-0.105702	-0.2424	0.537433	0.935476	-1.81411	A	0.585118
MMS19	-0.0748145	-0.0117754	-0.437415	1.2352	0.8741	-1.5853	A	0.848687
MNAT1	-0.0848389	-0.0635844	-0.239249	0.96259	1.09812	-1.67304	A	0.984294
MOB1B	-0.107123	-0.0771365	-0.13771	1.0316	0.995666	-1.7053	A	0.976084
MOB4	-0.611424	-0.128854	0.0220091	1.24451	0.945563	-1.4718	A	0.58376
MOK	0.0253672	-0.330668	-0.516252	1.17539	1.08391	-1.43774	A	0.666024
MON2	-0.646921	-0.0124883	0.200174	1.02994	1.0026	-1.5733	A	0.684303
MPHOSPH9	-0.101094	-0.401658	-0.364553	0.596256	1.60237	-1.33133	A	0.507607
MPP2	-0.829732	0.608876	0.566586	0.921443	0.358349	-1.62552	A	0.441879
MRAS	-0.384298	-0.308064	-0.0545779	1.40718	0.80044	-1.46068	A	0.566977
MROH1	-0.149157	0.0656312	-0.12988	0.86373	1.08889	-1.73921	A	0.985485
MROH8	0.201821	0.626233	-1.12979	1.18877	0.417908	-1.30493	A	0.425619
MRPS28	0.170833	0.284613	0.2697	0.572105	0.701993	-1.99924	A	0.50861
MRPS31	-0.127176	0.218476	0.580862	0.491611	0.774548	-1.93832	A	0.529713
MSH3	0.208775	0.0548068	-0.195956	0.580012	1.15417	-1.8018	A	0.903363
MSRA	0.291264	0.151889	-1.06493	0.450549	1.4161	-1.24487	A	0.473069
MTAP	0.0171754	-0.257693	-0.534173	0.991399	1.24102	-1.45773	A	0.73703
MTCL1	-0.863117	0.627408	0.934599	-0.237679	0.957895	-1.41911	A	0.315144
MTDH	-0.118237	0.111035	0.176724	0.848377	0.852052	-1.86995	A	0.886931
MTHFS	-0.45135	-0.121364	-0.283637	0.920898	1.35534	-1.41989	A	0.600367
MTMR10	0.255378	0.358204	0.0658462	0.744055	0.56014	-1.98362	A	0.515073
MTOR	-0.713136	0.121914	-0.189671	0.763668	1.39736	-1.38014	A	0.525822
MTUS1	0.372867	-0.464769	-0.269364	1.06629	0.90981	-1.61483	A	0.754169
MTX2	-0.44916	0.145811	0.486604	0.466485	1.10892	-1.75866	A	0.654285
MYH7	0.176099	0.142106	-0.380436	0.160259	1.49591	-1.59394	A	0.633111
MYH9	-0.664088	0.329617	0.327727	0.656001	1.03586	-1.68511	A	0.660586
MYO1C	0.469449	0.438091	-0.467016	0.323307	1.02758	-1.79141	A	0.518125
MYO5A	0.0414106	0.692255	0.0136907	0.34432	0.833372	-1.92505	A	0.445517
MYO9A	0.672268	-0.182408	-0.0835397	0.901634	0.537554	-1.84551	A	0.534923
N4BP1	0.172661	0.222547	-0.255775	0.474019	1.18364	-1.79709	A	0.836835
NAA25	0.0166228	0.0952295	-0.40405	0.715121	1.24225	-1.66518	A	0.932568
NAV3	-0.17613	-0.8913	0.839431	1.43554	-0.020643	-1.1869	A	0.314726
NBDY	-0.187034	-0.0554052	-0.566909	1.36424	0.868296	-1.42319	A	0.612502
NCBP3	-0.362112	0.26428	-0.201764	0.72254	1.22846	-1.65141	A	0.875
NCOA2	-0.125587	0.0129139	-0.165542	0.625817	1.32696	-1.67457	A	0.918998
NCOR1	0.382016	0.290593	-0.152968	0.689228	0.726074	-1.93494	A	0.632027
NCOR2	0.64224	-0.181811	-0.464684	0.628362	1.05706	-1.68117	A	0.674428
NDFIP2	-0.875825	-0.284821	0.556488	1.0555	0.920229	-1.37158	A	0.429436
NDST1	-0.338276	0.262061	-0.26211	0.981776	1.01568	-1.65913	A	0.903339
NDUFA10	0.258767	-0.17888	-0.349561	1.24269	0.688477	-1.6615	A	0.784133
NDUFA13	-0.0246162	-0.134267	-0.0342684	0.624579	1.28379	-1.71522	A	0.914634
NDUFA9	0.186991	0.262677	0.065923	0.395535	1.01416	-1.92529	A	0.667619
NDUFAF5	0.0865826	0.382704	0.00905273	0.654745	0.80738	-1.94047	A	0.743306
NDUFB8	0.209743	0.103771	0.349258	0.502229	0.812564	-1.97757	A	0.548441
NEBL	0.329674	-0.136511	0.475734	0.0919145	1.09413	-1.85494	A	0.425926
NEDD8	0.125784	-0.0294228	-0.359672	0.97901	0.991109	-1.70681	A	0.960589
NEK4	-0.206708	0.171273	0.0926873	0.351099	1.33086	-1.73922	A	0.761753
NEK7	-0.535173	0.00393482	0.660772	1.21892	0.295834	-1.64429	A	0.488988
NEMF	-0.511296	0.120252	0.0656207	1.11179	0.866692	-1.65305	A	0.789426
NEU3	-1.13842	0.526439	0.216636	1.23949	0.440279	-1.28443	A	0.390109
NFAT5	-0.148545	-0.0228978	0.660177	0.47423	0.906508	-1.86947	A	0.577396
NFATC3	-0.246729	-0.273923	-0.120013	1.10131	1.09835	-1.55899	A	0.835132
NFIC	-0.362021	-0.189339	-0.320088	1.11404	1.19402	-1.43661	A	0.628024
NFX1	-0.495126	0.364643	0.873074	0.487453	0.581956	-1.812	A	0.417698
NFYC	-0.15504	-0.0167143	-0.36639	0.750826	1.35227	-1.56495	A	0.882324
NIPSNAP1	0.41541	-0.27576	-0.863415	1.16198	0.912195	-1.35041	A	0.53817
NIPSNAP2	0.350847	0.312708	-0.372107	0.881921	0.673171	-1.84654	A	0.723011
NNT-AS1	0.305682	-0.648901	-0.471412	0.860379	1.30414	-1.34989	A	0.529002
NOP58	-0.257613	-0.322947	0.306335	0.824731	1.12185	-1.67236	A	0.783811
NPEPPS	0.262203	-0.126752	0.0109765	0.878562	0.832475	-1.85747	A	0.875852
NPHP3	0.146896	0.223148	0.150223	0.746131	0.698616	-1.96501	A	0.706871
NPM1	0.46399	0.149019	-0.512138	0.854327	0.809674	-1.76487	A	0.750015
NR6A1	0.826909	0.229904	-0.78688	0.754495	0.616989	-1.64142	A	0.439891
NRIP1	-0.443342	-0.34902	0.0233959	1.125	1.1166	-1.47264	A	0.60753
NSD1	-0.0789152	-0.044831	-0.518017	0.916422	1.24937	-1.52403	A	0.856889
NSL1	0.116884	-0.0278139	-0.58678	0.918372	1.15154	-1.5722	A	0.867139
NSMCE2	-0.266188	0.244092	0.224108	1.03036	0.608213	-1.84059	A	0.751994
NSRP1	-0.587843	0.377343	-0.244952	1.02857	0.984243	-1.55736	A	0.726399
NSUN6	0.483168	0.0113767	-1.06359	0.615242	1.25276	-1.29895	A	0.497296
NT5C2	-0.522063	0.208675	-0.276798	1.17039	0.948679	-1.52888	A	0.72973
NUBPL	0.958208	-0.410668	-0.730366	0.89339	0.723874	-1.43444	A	0.451959
NUCB1	-0.154679	-0.0915951	-0.409281	1.08696	1.11201	-1.54341	A	0.880443
NUCKS1	-0.25136	-0.244304	-0.473451	1.13086	1.21548	-1.37722	A	0.511341
NUP153	-0.388361	0.0183508	0.300521	0.836944	0.988053	-1.75551	A	0.819701
NUP160	0.277422	0.18586	-0.344895	0.69083	1.00338	-1.8126	A	0.878411
NUP214	0.313468	0.359017	-0.435604	0.780256	0.806158	-1.8233	A	0.758555
NVL	-0.363079	-0.109667	-0.487104	1.15558	1.17971	-1.37543	A	0.50835
OBSCN	-0.618634	-0.0311377	-0.147456	0.862706	1.35438	-1.41985	A	0.571023
OGA	0.864307	-0.368997	-0.326782	0.644655	0.87087	-1.68405	A	0.522309
OLA1	-0.158352	0.0423936	0.0527962	0.462574	1.32944	-1.72886	A	0.83601
ORC3	-0.0294375	-0.27178	-0.325813	1.09557	1.09032	-1.55886	A	0.871314
OSBP	-0.155148	-0.52555	-0.0766498	1.20305	1.03158	-1.47728	A	0.63003
OTUD7B	0.0843121	0.281734	-0.184953	0.980849	0.692251	-1.85419	A	0.857941
OXNAD1	0.0521767	0.683974	-0.670947	0.850468	0.753932	-1.6696	A	0.641222
PABPN1	0.0962119	-0.142779	-0.813806	0.93402	1.27332	-1.34697	A	0.576926
PACS2	0.0750774	-0.168436	-0.463304	0.724147	1.36762	-1.53511	A	0.821288
PACSIN2	0.242465	-0.190211	-0.587208	0.808821	1.25384	-1.52771	A	0.78418
PAFAH1B1	-0.030301	-0.0813132	0.0453924	0.933076	0.934794	-1.80165	A	0.956281
PAK4	0.0536237	-0.0615459	-0.764614	0.496153	1.57422	-1.29783	A	0.524371
PANK2	0.048195	0.000976945	-0.243694	1.05642	0.8826	-1.7445	A	0.962075
PAPOLA	-0.0980767	0.116197	0.162077	0.365316	1.25505	-1.80056	A	0.769695
PARD3B	0.0560894	-0.547559	-0.392493	1.24763	1.02652	-1.39019	A	0.540344
PARL	-0.21099	-0.0435038	-0.00426401	0.867072	1.11301	-1.72133	A	0.962853
PARP4	0.72636	-0.150888	-0.505318	0.899823	0.722111	-1.69209	A	0.603828
PARP6	-0.00822377	0.32993	-0.390219	0.534178	1.24111	-1.70678	A	0.843205
PAXIP1	-0.311362	1.06676	-0.0940348	0.0250748	0.98343	-1.66987	A	0.387876
PCNX1	-0.190024	-0.0796047	-0.127538	1.06624	1.00348	-1.67256	A	0.957219
PCYT1A	-0.272621	-0.271882	-0.330928	1.30412	1.00008	-1.42876	A	0.583873
PDE3B	0.817769	0.338054	-1.1895	0.785451	0.599446	-1.35122	A	0.38381
PDE8A	0.578416	0.00593647	-0.240825	0.821536	0.692967	-1.85803	A	0.650111
PDLIM1	0.353004	0.165446	0.061869	0.630428	0.757306	-1.96805	A	0.61307
PDS5A	-0.371342	0.0651344	0.0324324	0.943465	1.03308	-1.70277	A	0.910821
PDXK	-0.0911066	-0.494301	-0.169042	0.792308	1.41116	-1.44902	A	0.64284
PDZD2	0.147745	-0.467074	-0.0765462	0.998175	1.03609	-1.63839	A	0.832116
PDZD8	-0.568356	0.232343	0.527113	0.595347	0.96351	-1.74996	A	0.626675
PDZRN3	0.536096	-0.691347	0.32718	0.0624185	1.31395	-1.5483	A	0.429266
PEMT	0.966577	0.0154094	-0.799634	0.356532	0.986298	-1.52518	A	0.407045
PEPD	-0.116445	0.231054	-0.270751	0.452669	1.3701	-1.66663	A	0.821472
PEX14	-0.162529	-0.196999	-0.0148127	0.955023	1.0978	-1.67849	A	0.944796
PEX7	-0.177422	-0.230128	-0.382294	1.27756	0.984622	-1.47234	A	0.697177
PFKFB3	0.617453	-0.420048	-0.586989	0.848984	1.04926	-1.50866	A	0.624026
PGM5	-0.0328207	-0.657551	0.168244	0.43782	1.51576	-1.43145	A	0.534724
PHACTR4	-0.210083	0.00143246	-0.257655	0.889553	1.20411	-1.62736	A	0.958189
PHF12	-0.0799827	-0.0611282	-0.379152	1.12608	0.99989	-1.6057	A	0.922667
PHF14	0.317029	-0.0230613	-0.67651	0.723974	1.21832	-1.55976	A	0.76382
PHF2	-0.357826	-0.0899631	-0.322404	0.665478	1.52062	-1.4159	A	0.624943
PHF20	-0.357572	-0.23826	-0.338103	1.19502	1.14203	-1.40312	A	0.526262
PHF20L1	-1.00523	0.376634	0.497035	0.609779	1.00878	-1.487	A	0.482005
PHF3	0.424597	0.289632	-0.43086	0.953622	0.580612	-1.8176	A	0.655718
PHF8	-0.699888	0.119095	-0.287793	1.08468	1.15949	-1.37558	A	0.497037
PHLDB1	0.551372	-0.335098	-0.278102	0.558897	1.17808	-1.67515	A	0.701977
PHRF1	0.322445	0.227539	-0.473197	0.786061	0.915831	-1.77868	A	0.831719
PI4KA	-0.100082	0.365228	-0.0102818	0.798052	0.827293	-1.88021	A	0.859809
PIAS4	0.374767	0.00946789	-0.674392	0.909443	0.991475	-1.61076	A	0.77779
PIK3C2A	-0.0913835	0.0433193	0.0073913	1.15285	0.677243	-1.78942	A	0.86762
PIK3CB	-0.405326	-0.275452	-0.1495	1.35529	0.912837	-1.43785	A	0.553005
PIK3R3	-0.613841	0.468472	0.163509	0.619438	1.05781	-1.69539	A	0.683898
PIP4K2A	0.651494	-0.405656	-0.776246	1.32484	0.534905	-1.32933	A	0.45549
PIP4K2B	-0.298564	-0.181853	-0.417097	0.779501	1.48891	-1.37089	A	0.550128
PIP5K1A	-0.0255806	0.188386	0.0219812	0.890147	0.802919	-1.87785	A	0.908648
PIP5K1C	-0.195014	-0.0469728	-0.299012	0.755578	1.35498	-1.56955	A	0.885276
PISD	-0.156478	-0.237953	-0.532639	1.216	1.10349	-1.39242	A	0.568584
PITPNM2	0.309792	-0.22244	0.05948	0.770269	0.926577	-1.84368	A	0.840417
PKD1	-0.296616	-0.126927	-0.275262	0.578209	1.55672	-1.43612	A	0.646634
PKD1L1	1.02312	-0.57908	-0.341416	0.788035	0.669051	-1.55971	A	0.42965
PKD2	0.0742384	0.50965	0.168507	0.311782	0.889689	-1.95387	A	0.462419
PKN1	0.258987	0.198964	-0.213636	0.587116	1.02605	-1.85748	A	0.849577
PKNOX1	-0.53627	0.0185274	-0.179044	0.765023	1.39634	-1.46458	A	0.666674
PKP4	0.55811	-0.446071	-0.125575	0.546199	1.1538	-1.68647	A	0.666925
PLEC	-0.139483	0.197909	-0.075014	0.792838	1.02713	-1.80338	A	0.961316
PLEKHA1	-0.562018	0.270798	1.0671	0.221272	0.71096	-1.70812	A	0.368599
PLEKHA5	-0.150739	0.187928	0.257996	0.756374	0.843601	-1.89516	A	0.817166
PLEKHM2	0.708533	0.0508947	-0.626805	0.606536	0.94599	-1.68515	A	0.583801
PLPP7	0.11123	-0.193816	-0.289031	0.574746	1.40103	-1.60416	A	0.831118
PLS3-AS1	0.00337916	-0.293382	-0.412351	0.63295	1.50794	-1.43853	A	0.670394
PMF1	-0.333247	-0.121154	-0.267082	1.00997	1.22347	-1.51196	A	0.812185
PMM2	0.345661	0.64184	-0.729225	0.582139	0.853518	-1.69393	A	0.546199
POGZ	-0.419412	-0.22875	-0.230523	1.11448	1.19526	-1.43105	A	0.581845
POLB	-0.60064	0.142995	0.817585	0.672663	0.701222	-1.73383	A	0.505844
POLR2J3	-0.00533683	0.135045	0.272371	1.34201	0.0183624	-1.76245	A	0.473749
POM121	0.162333	-0.0152607	-0.0974399	0.582039	1.17172	-1.80339	A	0.912323
POM121C	0.046731	-0.0918869	-0.229364	0.772716	1.20272	-1.70092	A	0.96966
PPARA	-0.159109	0.0772129	0.145	0.739399	1.02686	-1.82936	A	0.917278
PPIL2	-0.291135	-0.141672	-0.427976	0.861182	1.40877	-1.40917	A	0.627835
PPM1B	-0.755943	-0.150266	0.500288	1.22121	0.672164	-1.48745	A	0.499659
PPP1R12C	-0.186056	0.0697957	0.0481681	1.16873	0.671684	-1.77232	A	0.844381
PPP1R3B	0.433297	-0.416672	-0.758267	0.543013	1.46845	-1.26982	A	0.484013
PPP2CA	-0.418964	-0.156924	0.309248	1.09438	0.8439	-1.67164	A	0.742845
PPP2CB	-0.812809	-0.425992	0.680111	1.05134	0.86468	-1.35733	A	0.413261
PPP2R2D	0.411421	-0.0324106	0.270776	0.173017	1.0698	-1.8926	A	0.451414
PPP2R3A	-0.0809628	-0.102215	-0.315696	-0.356893	1.9094	-1.05363	A	0.349874
PPP2R3B	0.193737	-0.316486	-0.335054	0.704477	1.32982	-1.57649	A	0.818181
PPP4R2	-0.203459	-0.188554	-0.343027	1.29193	0.942467	-1.49935	A	0.733358
PPP4R3B	-0.520914	-0.0559796	-0.20669	1.34292	0.887151	-1.44649	A	0.579744
PPP5C	-0.144879	-0.053027	-0.224086	0.651142	1.38138	-1.61053	A	0.88766
PPP6R2	-0.325192	-0.0602344	-0.344008	1.12425	1.11225	-1.50707	A	0.797652
PRCC	-0.211367	0.431689	-0.751728	0.945286	1.06284	-1.47672	A	0.685922
PRDM5	0.00123626	0.0591635	-0.0542359	1.01239	0.804098	-1.82265	A	0.942005
PRH1	0.185979	-0.0528992	-0.293647	1.0919	0.809172	-1.74051	A	0.910417
PRIMPOL	-0.0607421	0.250064	-0.314693	0.749405	1.11599	-1.74003	A	0.949209
PRKACA	-0.0015079	-0.440551	-0.511596	1.34779	0.954018	-1.34815	A	0.483315
PRKACB	-0.0788693	-0.123071	-0.379257	0.832191	1.30816	-1.55916	A	0.894833
PRKAR1B	0.853621	-0.137828	-0.722412	0.245345	1.23004	-1.46876	A	0.449316
PRKAR2A	-0.5653	-0.0407799	0.0112602	0.881355	1.24612	-1.53266	A	0.725784
PRKCA	-0.220892	-0.156869	-0.212066	0.636362	1.47266	-1.51919	A	0.770415
PRKCE	0.0432503	-0.155748	0.28022	0.793034	0.898919	-1.85967	A	0.838083
PRKCI	-0.16055	-0.122754	0.215765	0.936117	0.918314	-1.78689	A	0.889373
PRKDC	-0.435432	0.345074	-0.337475	0.696194	1.29003	-1.55839	A	0.770936
PRKRIP1	0.272557	-0.150867	-0.337734	0.886396	1.03932	-1.70968	A	0.921917
PRMT7	0.412311	-0.155013	-0.57761	1.12619	0.796916	-1.6028	A	0.734933
PROS1	-0.142404	0.0400359	-0.370124	1.6043	0.336004	-1.46781	A	0.538876
PRPF18	-0.286229	0.0185087	-0.276494	0.893072	1.23675	-1.58561	A	0.916042
PRPF3	-0.322336	0.144398	-0.0576252	1.12595	0.821251	-1.71164	A	0.880176
PRPF40B	0.127029	0.141612	-1.14857	0.901798	1.17884	-1.2007	A	0.45325
PRPF6	-0.286808	0.0245843	-0.525654	1.06019	1.18289	-1.4552	A	0.728
PRPSAP2	-0.0966546	-0.0885808	-0.401592	1.13065	1.03103	-1.57485	A	0.899196
PRR12	0.135395	0.0711162	-0.630169	0.903252	1.11087	-1.59047	A	0.856524
PRR14L	0.186302	-0.211841	-0.322145	0.844376	1.16238	-1.65908	A	0.924869
PRR16	-0.495526	0.080388	0.228313	0.322057	1.44615	-1.58139	A	0.629428
PRRC2B	0.471691	0.332127	-0.196075	0.839625	0.475554	-1.92292	A	0.474432
PRRC2C	0.184407	0.369519	-0.0980389	0.784143	0.690733	-1.93076	A	0.72807
PRRG1	0.127651	-0.304171	-0.121323	0.666797	1.29265	-1.6616	A	0.870632
PRRX1	0.672076	-0.159364	-0.230784	-0.133858	1.41606	-1.56413	A	0.41568
PSEN1	-0.301742	0.0439569	-0.539073	1.33547	0.88998	-1.42859	A	0.618316
PSMA3-AS1	-0.108534	0.0536224	0.0226211	0.798523	1.04055	-1.80678	A	0.965819
PSMA6	-0.274501	-0.205188	0.0229081	0.98549	1.10879	-1.6375	A	0.895116
PSMD9	-0.433246	-0.061648	-0.144289	1.10993	1.07706	-1.5478	A	0.804138
PTDSS2	0.104813	-0.360078	-0.55072	0.841733	1.36901	-1.40476	A	0.636501
PTGES3L	-0.0473286	0.493955	0.154488	0.937585	0.385432	-1.92413	A	0.548043
PTGFRN	0.0180625	0.680858	0.035342	0.109374	1.02162	-1.86526	A	0.425537
PTP4A2	-0.237627	-0.332416	-0.0979443	1.27911	0.919307	-1.53043	A	0.718895
PTPN14	-0.594661	0.100201	1.19442	0.511254	0.446722	-1.65794	A	0.362081
PTPN9	-0.261681	-0.127843	-0.518151	1.0665	1.24283	-1.40166	A	0.6062
PTPRG	0.782406	-0.434043	-0.4193	0.487719	1.15156	-1.56834	A	0.545436
PTPRM	-0.440622	0.591933	0.392859	0.403186	0.884598	-1.83195	A	0.540493
PTPRS	0.145278	0.0699191	-0.317973	0.740024	1.11703	-1.75428	A	0.956368
PUDP	0.248404	-0.119972	-0.682502	1.39899	0.612909	-1.45783	A	0.593475
PUM2	-0.0884571	0.412529	0.185169	0.767712	0.662104	-1.93906	A	0.683864
PXK	0.383831	0.167459	-0.136464	0.638148	0.859947	-1.91292	A	0.736476
PXMP2	-0.532357	0.120742	-0.13735	1.17772	0.930308	-1.55906	A	0.749667
R3HDM2	-0.229268	0.00987588	-0.144475	1.0735	0.972264	-1.68189	A	0.953022
RAB10	-0.176566	-0.0693767	-0.0913493	0.791109	1.22685	-1.68067	A	0.958416
RAB11FIP3	0.451953	0.16142	-0.322813	0.683462	0.87754	-1.85156	A	0.748602
RAB12	0.685917	-0.0140585	-0.206042	0.77417	0.628756	-1.86874	A	0.5216
RAB1A	-0.217844	-0.385952	-0.0244222	1.1779	1.00275	-1.55243	A	0.754916
RAB3GAP2	0.368483	0.199739	-0.287121	0.867303	0.716197	-1.8646	A	0.771866
RAB7A	-0.751732	-0.162791	0.295389	1.06973	1.01472	-1.46532	A	0.53606
RAB8B	-0.516535	0.957337	0.188242	0.45474	0.680232	-1.76402	A	0.448983
RABGAP1	-0.208179	0.365577	-0.0831736	0.956149	0.783089	-1.81346	A	0.869862
RABGAP1L	-0.268206	0.604328	0.281098	0.323878	0.932325	-1.87342	A	0.534114
RABL6	-0.0328631	-0.289131	-0.600525	0.789418	1.46702	-1.33392	A	0.53076
RAD17	0.113428	0.0425826	-0.286771	0.658514	1.20755	-1.7353	A	0.942546
RAD50	0.149414	-0.0437161	-0.337385	0.936436	1.0145	-1.71925	A	0.964056
RAF1	-0.13233	0.267603	0.248328	0.732921	0.799813	-1.91633	A	0.775331
RAI1	0.23069	0.0461477	-0.407228	0.536719	1.28146	-1.68779	A	0.843479
RALGAPA1	-0.195789	0.26114	0.482135	0.539342	0.831273	-1.9181	A	0.614865
RALGDS	0.422868	-0.376826	-0.896683	0.904025	1.20952	-1.26291	A	0.482165
RALGPS1	0.37617	0.342729	-0.338068	0.250614	1.16153	-1.79298	A	0.585658
RAMP1	-0.149668	0.192494	0.296542	1.03272	0.506591	-1.87868	A	0.689694
RANBP10	-0.387037	0.0335838	-0.206008	0.91427	1.22042	-1.57522	A	0.87699
RANBP2	-1.07745	0.180752	0.797507	0.744472	0.774625	-1.4199	A	0.416053
RAP1A	-1.31936	-0.196429	1.22957	0.57162	0.676258	-0.961656	A	0.279607
RAP1B	-0.178814	0.20372	0.609989	0.761408	0.526565	-1.92287	A	0.527042
RARB	0.639232	-0.114997	-0.102624	0.316852	1.07897	-1.81743	A	0.5316
RARS2	-0.32482	-0.0184491	-0.376262	1.01106	1.21215	-1.50367	A	0.812188
RASA3	1.07164	-0.567351	-0.595031	0.677329	0.834723	-1.42131	A	0.414357
RASGRP3	0.294982	-0.12961	-0.357839	0.745365	1.14828	-1.70118	A	0.898993
RASSF8	-0.142684	0.161773	0.347323	0.881596	0.65601	-1.90402	A	0.729157
RB1CC1	0.238178	0.173999	-0.400918	0.822159	0.948762	-1.78218	A	0.905892
RBAK	-0.067328	0.101058	-0.0759694	0.792278	1.0516	-1.80164	A	0.97848
RBBP4	0.490144	0.329982	-0.450877	0.814934	0.649343	-1.83353	A	0.605109
RBM19	0.744211	0.267215	-0.581583	0.315201	0.980181	-1.72522	A	0.432067
RBM25	0.039565	0.309955	-0.290164	0.813195	0.937808	-1.81036	A	0.926488
RBM26	-0.209264	-0.169176	-0.567333	1.07708	1.24526	-1.37657	A	0.556204
RBM27	-0.255959	0.112463	0.172775	0.874382	0.91183	-1.81549	A	0.891846
RBM39	-0.619327	0.194936	0.717677	0.648701	0.793698	-1.73569	A	0.542351
RBM4	-0.289317	-0.047527	-0.439092	1.49514	0.695661	-1.41487	A	0.555425
RBMS2	0.560825	0.19175	-0.267508	1.06426	0.284648	-1.83398	A	0.470549
RBPJ	0.122895	-0.145376	-0.425657	0.199806	1.65906	-1.41073	A	0.563452
RBX1	-0.149572	-0.0999975	-0.462106	1.35004	0.848668	-1.48703	A	0.700922
RCOR1	0.306233	0.274842	-0.148699	0.625932	0.859509	-1.91782	A	0.740903
REPS1	-0.866851	0.000899857	0.805384	1.0177	0.54763	-1.50476	A	0.44502
REXO1	-0.12593	0.0163861	-0.566381	0.858161	1.3071	-1.48934	A	0.797723
RFFL	0.149171	0.170631	-0.0490348	1.155	0.426374	-1.85214	A	0.699783
RFX7	0.626625	0.132637	-0.700678	0.995113	0.603065	-1.65676	A	0.575616
RGL1	0.211037	0.259316	-0.328553	0.437223	1.19734	-1.77637	A	0.79216
RILPL1	-0.10441	-0.367183	-0.213374	0.890564	1.31044	-1.51604	A	0.791745
RIN2	-0.141865	-0.438328	-0.292309	1.00589	1.29006	-1.42345	A	0.607027
RIPOR1	0.0483764	0.211714	-0.807485	0.597617	1.37888	-1.42911	A	0.644722
RMRP	-0.729725	-0.0586122	1.34448	0.376358	0.553551	-1.48606	A	0.33672
RNASET2	1.05127	-0.264474	-0.434408	0.488349	0.813383	-1.65412	A	0.394322
RNF121	-0.38746	0.183271	-0.42085	1.02466	1.12484	-1.52446	A	0.803072
RNF214	-0.11709	-0.030338	-0.832778	0.908896	1.35156	-1.28025	A	0.47931
RNF38	-0.270266	0.0928872	0.0901781	0.828535	1.03449	-1.77583	A	0.928229
RNF4	0.0296915	-0.22378	-0.616318	1.35329	0.866639	-1.40952	A	0.597112
RNGTT	0.152613	0.373511	-0.163589	0.347822	1.13431	-1.84467	A	0.706162
ROCK1	-0.262771	0.143497	0.235562	0.71222	1.00074	-1.82925	A	0.853624
RPRD2	0.185661	0.0300254	-0.0449219	0.848839	0.854436	-1.87404	A	0.919928
RPS6KA2	0.343444	-0.217152	0.106342	0.780919	0.85339	-1.86694	A	0.790029
RPS6KC1	-0.262111	0.546752	-0.0178969	0.573466	0.985278	-1.82549	A	0.75309
RPTOR	0.347142	0.101067	-0.327913	0.735521	0.960355	-1.81617	A	0.869335
RRP12	-0.321167	-0.297976	-0.172193	1.08618	1.18584	-1.48068	A	0.699853
RSBN1	-0.356606	-0.113647	0.452929	1.02186	0.743928	-1.74847	A	0.711093
RSPRY1	-0.192896	-0.0194522	-0.18359	1.29402	0.744885	-1.64297	A	0.832126
RTEL1	-0.229464	-0.124174	-0.36448	0.699721	1.47707	-1.45867	A	0.714448
RTF1	-0.0130275	0.264045	-0.439699	0.878441	1.02026	-1.71002	A	0.931114
RUFY2	0.0451195	0.250943	-0.208889	0.863822	0.883357	-1.83435	A	0.939533
RUFY3	-0.34852	0.0519857	-0.473522	0.906757	1.31369	-1.45039	A	0.716302
RUSC2	-0.405375	0.162294	0.363475	0.839259	0.84539	-1.80504	A	0.759419
RWDD3	-0.579059	-0.0111163	-0.315747	1.08898	1.20505	-1.38811	A	0.509052
RXRA	0.214248	-0.317416	-0.502441	0.641153	1.4295	-1.46504	A	0.688662
RYK	0.30229	0.152773	-0.186216	0.634566	0.969535	-1.87295	A	0.846202
SAE1	-0.397205	0.0219833	-0.404133	0.687203	1.49555	-1.40339	A	0.615269
SAFB	0.33526	-0.0302613	0.160598	0.722115	0.754126	-1.94184	A	0.695047
SAFB2	-0.10526	-0.108471	-0.339221	0.856249	1.27715	-1.58045	A	0.923333
SAP130	-0.272973	0.0923549	-0.326331	0.791956	1.29671	-1.58171	A	0.891242
SARNP	0.0331696	0.187589	0.259548	0.885154	0.578341	-1.9438	A	0.688424
SASH1	0.635105	-0.469907	-0.923331	0.809416	1.17161	-1.22289	A	0.444692
SATB1	0.136231	0.0715896	-0.270319	0.578877	1.23091	-1.74729	A	0.911592
SBNO1	-0.266818	-0.177383	-0.301797	1.00938	1.23811	-1.5015	A	0.805361
SCAF4	-0.123167	-0.148292	0.0446722	0.873559	1.08881	-1.73558	A	0.954596
SCAF8	-0.0793707	0.435634	0.287609	0.642381	0.676216	-1.96247	A	0.584731
SCARB1	0.82258	-0.896565	-0.381465	0.577582	1.17039	-1.29252	A	0.421738
SDCCAG8	0.981593	-0.32799	-0.474733	0.654122	0.793609	-1.6266	A	0.458122
SEC31B	-0.0295774	0.0991131	-0.612797	1.43958	0.586174	-1.48249	A	0.621352
SEC63	0.121819	0.267339	0.0336459	0.768109	0.748685	-1.9396	A	0.792036
SENP2	-0.675506	-0.0815391	0.093977	1.27387	0.86056	-1.47136	A	0.560904
SENP3	-0.13773	0.243766	0.1491	0.730816	0.899726	-1.88568	A	0.860218
SENP6	-0.479846	0.208956	0.253542	0.841931	0.931766	-1.75635	A	0.787578
SENP7	0.22731	0.315712	0.200204	0.463966	0.786486	-1.99368	A	0.471538
SERBP1	0.203483	-0.000615211	0.220824	0.342402	1.11681	-1.8829	A	0.671222
SERGEF	0.507302	-0.0314781	-0.428859	0.8105	0.900403	-1.75787	A	0.780793
SESTD1	-0.00158712	0.402714	-0.290388	0.770537	0.932578	-1.81385	A	0.887608
SETD2	-0.129993	0.340661	0.215877	0.683037	0.812382	-1.92196	A	0.751911
SETD3	0.0252822	-0.00695696	0.0866613	0.767639	0.981748	-1.85437	A	0.937805
SETD7	-0.381623	-0.163417	0.0261355	1.60452	0.369121	-1.45473	A	0.502985
SF3B3	0.0868298	0.369482	0.00420688	0.737811	0.741276	-1.93961	A	0.752965
SFMBT1	-0.511762	-0.0644855	-0.0754566	0.918706	1.25369	-1.52069	A	0.745114
SFSWAP	0.0539781	0.373394	-0.0977341	0.518213	1.02868	-1.87653	A	0.806134
SH3BP2	-0.00544494	-0.251312	-0.555407	1.72353	0.332515	-1.24388	A	0.404868
SH3GL1	-0.0794027	-0.307386	-0.3456	0.763639	1.43285	-1.4641	A	0.720481
SH3PXD2B	1.36917	-1.17173	-0.708456	0.962661	0.107209	-0.558852	A	0.22026
SHOC2	-0.00771676	-0.0365124	0.0936166	0.619935	1.14546	-1.81478	A	0.912304
SHPK	-0.137187	-0.205363	-0.434856	1.09917	1.1601	-1.48186	A	0.77618
SIN3A	0.401827	0.339774	-0.0957634	0.828206	0.475742	-1.94979	A	0.477061
SIPA1L3	0.347558	0.0252047	-0.13263	0.403772	1.17649	-1.82039	A	0.754994
SIRT1	-0.939128	0.207631	0.0561997	1.19535	0.859718	-1.37978	A	0.469807
SKA2	-0.0533377	0.519333	-0.19	0.619934	0.949477	-1.84541	A	0.794323
SKI	0.195646	-0.129043	-0.351787	0.675193	1.26947	-1.65948	A	0.894254
SLAIN2	-0.417762	0.269842	0.457217	0.33021	1.13457	-1.77407	A	0.610858
SLC11A2	0.470911	-0.109912	-0.546317	1.05859	0.78111	-1.65438	A	0.740708
SLC12A4	-0.311281	0.145095	-0.0100619	0.634729	1.2496	-1.70809	A	0.884798
SLC12A7	0.142133	-0.15522	-0.0760804	-0.337672	1.75368	-1.32684	A	0.407089
SLC16A1	-1.42544	0.257653	1.41174	0.451443	0.133513	-0.828915	A	0.24277
SLC25A12	0.11144	-0.518168	-0.251722	1.03805	1.13423	-1.51383	A	0.735973
SLC25A13	0.12092	0.427847	-0.717702	0.794086	1.00296	-1.62811	A	0.750784
SLC25A27	-0.302187	-0.103792	0.00332965	1.28057	0.759507	-1.63743	A	0.789977
SLC25A30	0.168099	-0.418434	0.210264	0.869889	0.936282	-1.7661	A	0.798051
SLC25A51	0.0498907	-0.0202651	-0.181444	0.860653	1.05488	-1.76371	A	0.98881
SLC33A1	-0.443982	-0.0662561	0.0574466	1.15123	0.920815	-1.61925	A	0.798911
SLC35A3	-0.378184	-0.0122623	-0.117235	1.21051	0.899739	-1.60257	A	0.827484
SLC35E1	-0.0701108	-0.111827	0.0392546	1.02039	0.89431	-1.77202	A	0.942143
SLC35E2A	-0.0414218	-0.217673	-0.64131	1.36831	0.896955	-1.36486	A	0.533797
SLC35E2B	-0.0127171	-0.279104	-0.66449	1.26786	1.03258	-1.34413	A	0.510188
SLC38A10	0.144079	-0.398513	-0.603483	1.10563	1.14168	-1.38939	A	0.595071
SLC39A14	0.0916245	-0.348205	-0.17791	0.814601	1.24223	-1.62234	A	0.884114
SLC44A2	-0.126668	-0.100196	-0.540163	1.21646	1.02055	-1.46998	A	0.731202
SLC45A4	-0.78351	-0.201006	0.433706	1.02651	0.985008	-1.4607	A	0.510998
SLC4A5	0.421583	0.280898	-0.495981	0.759853	0.830801	-1.79715	A	0.727765
SLC4A7	-0.711283	0.0525049	0.371647	1.2612	0.582582	-1.55665	A	0.551438
SLC7A1	-0.483252	0.0661763	1.15584	0.936171	-0.0801719	-1.59476	A	0.324727
SLF2	0.373549	0.413184	-0.530488	0.611984	0.918085	-1.78631	A	0.677429
SMAD3	1.0751	-0.148977	-0.800822	0.782195	0.584771	-1.49227	A	0.389915
SMAD4	-0.343548	0.150161	0.162745	1.09851	0.702199	-1.77007	A	0.802591
SMARCA4	0.133063	-0.0985963	-0.489821	0.816249	1.23399	-1.59488	A	0.889655
SMCHD1	-0.691034	-0.0100858	0.755947	0.62266	0.952325	-1.62981	A	0.529588
SMG6	0.292297	0.349735	-0.318062	0.749458	0.796191	-1.86962	A	0.763437
SMG7	-0.488745	0.208427	-0.297186	0.783105	1.31053	-1.51613	A	0.754276
SMIM14	0.500766	-0.292962	-0.768009	1.0929	0.903535	-1.43623	A	0.595228
SMIM7	-0.242446	-0.338642	-0.384388	1.29215	1.05234	-1.37902	A	0.481095
SMURF1	-0.68518	0.378722	0.295613	0.841405	0.858854	-1.68941	A	0.656392
SMYD2	-1.11545	0.528	1.14301	0.845224	-0.213046	-1.18773	A	0.274335
SNX14	-0.0445282	0.13177	0.208319	0.731129	0.878715	-1.9054	A	0.849956
SNX27	-0.296635	-0.152502	-0.393284	1.21553	1.07578	-1.44889	A	0.664636
SNX4	-0.392782	0.278212	0.0196235	0.896018	0.949322	-1.75039	A	0.873886
SNX6	0.345534	-0.154723	-0.209658	0.74279	1.05205	-1.776	A	0.891151
SNX9	-0.116753	0.408861	-0.309361	0.818427	0.965563	-1.76674	A	0.898747
SOCS7	-0.470381	0.0130869	0.591611	0.633963	0.98179	-1.75007	A	0.645316
SOD2	-0.146774	0.0264128	-0.180666	1.14199	0.861586	-1.70254	A	0.937083
SOGA1	0.305347	-0.042072	-0.277753	1.10727	0.679305	-1.7721	A	0.827284
SORT1	-0.122451	-0.242063	-0.460212	0.838547	1.40931	-1.42313	A	0.669716
SOS1	0.0825323	-0.107746	0.19169	1.38609	0.17723	-1.72979	A	0.547283
SOS2	-1.07273	0.050044	0.450952	1.03248	0.881208	-1.34196	A	0.419878
SP3	-0.441712	0.717029	0.187372	0.692014	0.669664	-1.82437	A	0.574832
SPAST	-0.545511	-0.0922963	0.124314	0.922173	1.16397	-1.57265	A	0.74485
SPATS2	0.00525788	-0.0170542	-0.532104	0.936005	1.17573	-1.56783	A	0.893925
SPEN	-0.139618	0.128247	0.516561	0.639268	0.775671	-1.92013	A	0.637489
SPIN1	0.115969	0.383436	0.237952	0.443283	0.804215	-1.98485	A	0.495885
SPTAN1	-0.460105	-0.0397428	-0.389334	0.944296	1.34027	-1.39539	A	0.567046
SPTLC2	-0.0413695	0.0687882	-0.243423	0.591334	1.3147	-1.69003	A	0.915377
SPX	-0.0714785	-0.194076	0.0509554	-0.15199	1.74284	-1.37625	A	0.456613
SRCAP	-0.498705	0.041346	-0.305251	0.922291	1.2973	-1.45698	A	0.682697
SREK1	-0.431276	0.38482	-0.0176441	0.851507	0.953615	-1.74102	A	0.834935
SRPK2	-0.357153	-0.186536	-0.106822	1.06554	1.13501	-1.55004	A	0.820565
SRRM2	0.313757	0.275653	-0.720573	0.643083	1.11549	-1.62741	A	0.726103
SRSF1	0.283909	0.0594021	-0.0705717	0.7263	0.894097	-1.89314	A	0.867093
SS18L1	0.317081	-0.29362	-0.254526	0.908709	1.02006	-1.6977	A	0.87908
SSH1	0.294338	0.109232	-0.104905	0.420623	1.13281	-1.85209	A	0.767146
ST3GAL3	0.333371	0.300878	-0.125046	0.44566	0.959268	-1.91413	A	0.637349
ST3GAL6	-0.844122	0.589192	0.392004	0.576503	0.908062	-1.62164	A	0.525448
STARD7	-0.339927	-0.407401	0.45211	1.53048	0.221643	-1.45691	A	0.442943
STK11	0.99987	-0.0672784	-0.60755	0.629052	0.701037	-1.65513	A	0.408957
STK33	-0.421336	0.0339741	-0.320039	1.05127	1.16122	-1.50509	A	0.780491
STRADA	-0.23958	-0.207294	-0.179343	1.17377	1.01847	-1.56603	A	0.846164
STRBP	-0.611592	0.190759	0.246141	0.373379	1.3788	-1.57749	A	0.6152
STRN3	-0.444829	0.137378	0.238362	1.07853	0.730947	-1.74038	A	0.761721
STS	0.259069	0.0362428	-0.473116	1.31263	0.51444	-1.64927	A	0.6932
STX5	-0.447712	0.0774252	-0.332918	1.36596	0.808201	-1.47095	A	0.63292
STX6	-0.283854	0.104128	0.510068	0.735657	0.797234	-1.86323	A	0.687601
STXBP6	0.493264	0.0277091	-0.284476	-0.255774	1.52776	-1.50848	A	0.414268
STYXL1	-0.246397	-0.330336	-0.184475	0.492443	1.6373	-1.36853	A	0.536133
SUMF1	0.796725	-0.0475112	-1.04557	1.29921	0.233063	-1.23592	A	0.368264
SUSD6	-0.432578	-0.544324	0.241287	0.937105	1.2334	-1.43489	A	0.522037
SUZ12	0.383393	0.107492	-0.0268486	0.678618	0.793844	-1.9365	A	0.706742
SVIL	-1.01609	0.610366	0.736023	0.743228	0.444223	-1.51775	A	0.395681
SYMPK	0.0687238	0.273613	-0.596974	1.05394	0.852106	-1.65141	A	0.829828
SYNE1	-0.752993	0.160625	0.148074	1.22145	0.749697	-1.52685	A	0.588004
SYNE2	0.456595	-0.284788	-0.570879	1.09487	0.865296	-1.5611	A	0.704022
TACC1	0.496091	-0.32723	-0.607506	1.43388	0.431493	-1.42673	A	0.503207
TACC2	-0.0761823	-0.252718	-0.341714	0.925333	1.27351	-1.52823	A	0.852942
TADA2A	-0.324323	0.312942	-0.185467	0.967021	0.943592	-1.71376	A	0.900419
TAF1	-0.211519	-0.0306064	-0.352168	1.17297	0.992659	-1.57133	A	0.87758
TAF15	0.0147935	-0.353892	0.998693	0.77098	0.347603	-1.77818	A	0.390455
TAF3	-0.918547	-0.156626	0.622239	0.73122	1.12005	-1.39834	A	0.450137
TAF4	-0.177512	0.0643485	-0.196068	0.52893	1.41035	-1.63005	A	0.846652
TAMM41	0.776477	-0.295478	-0.426554	0.775194	0.846678	-1.67632	A	0.591558
TARDBP	-0.107099	-0.00802187	-0.23907	1.09334	0.946242	-1.68539	A	0.962984
TATDN2	0.268022	-0.0947338	-0.418713	0.752897	1.16898	-1.67645	A	0.896978
TBC1D12	-0.656874	-0.28556	0.568839	0.721841	1.1641	-1.51235	A	0.540878
TBC1D15	-0.197788	0.149201	-0.142862	1.09649	0.833237	-1.73828	A	0.927159
TBC1D22A	0.93647	0.017166	-0.536527	0.70727	0.600248	-1.72463	A	0.405709
TBCEL	0.0316524	0.20352	-0.0907282	1.08289	0.61587	-1.8432	A	0.838181
TBCK	0.0670126	-0.161389	-0.131582	0.569113	1.33994	-1.6831	A	0.880637
TCAIM	-0.209342	0.547174	-0.532864	0.31308	1.40177	-1.51982	A	0.615687
TENT4B	-0.305804	-0.275719	0.0603588	0.565228	1.47903	-1.52309	A	0.688406
TFCP2	-0.347168	-0.24373	-0.362994	0.98789	1.34532	-1.37931	A	0.501904
TFDP2	0.386687	-0.542693	-0.675987	1.0845	1.07603	-1.32854	A	0.514261
TFRC	0.00204587	-0.463567	0.238166	0.709589	1.18983	-1.67606	A	0.768531
THADA	-0.0628029	-0.29624	-0.583683	1.04977	1.26175	-1.36879	A	0.555037
THOC2	0.116956	0.130968	-0.260992	0.66135	1.1342	-1.78248	A	0.943426
TIAM2	-0.137076	0.215117	0.183199	0.941682	0.681328	-1.88425	A	0.807735
TJP2	-0.299206	0.177996	0.243122	0.798854	0.910312	-1.83108	A	0.839657
TLE2	-0.0327445	-0.163977	-0.708273	1.03365	1.2383	-1.36696	A	0.586031
TLK2	-0.00280142	0.322206	0.0327556	0.763908	0.800043	-1.91611	A	0.833055
TM9SF3	-0.721306	0.588697	0.0999741	1.04458	0.616528	-1.62847	A	0.585435
TM9SF4	0.339025	-0.0950941	-0.394318	0.780424	1.08373	-1.71377	A	0.887698
TMBIM4	-0.392693	-0.107399	0.0733018	0.971855	1.09419	-1.63925	A	0.863356
TMCC1	-0.342591	-0.0390279	-0.22075	1.05399	1.11946	-1.57108	A	0.883489
TMCO3	-0.559304	0.3469	0.982295	0.214269	0.747222	-1.73138	A	0.38016
TMEM117	0.110922	-0.247263	-0.29347	1.00526	1.06585	-1.6413	A	0.928696
TMEM131	-0.0440786	0.0486804	0.148537	0.624489	1.07428	-1.85191	A	0.893229
TMEM170A	0.270197	0.19177	-0.227301	0.616258	1.00575	-1.85668	A	0.85619
TMEM181	0.445742	0.231182	-0.393815	0.568426	0.971929	-1.82346	A	0.71286
TMEM230	0.220272	0.400043	-0.375591	0.725093	0.86682	-1.83664	A	0.794974
TMEM41B	0.0676819	0.341677	0.380207	0.484255	0.721086	-1.99491	A	0.460477
TMEM91	0.483704	0.400243	-0.291647	0.559598	0.755252	-1.90715	A	0.484631
TMOD3	-0.394935	-0.210448	-0.328246	0.711632	1.55338	-1.33138	A	0.466846
TMX2	0.0508476	0.0410274	0.193326	0.737064	0.883963	-1.90623	A	0.858751
TNIP1	1.04303	-0.181635	-0.744226	0.159844	1.13846	-1.41548	A	0.372563
TNK2	0.309106	-0.220393	-0.346577	1.18439	0.741678	-1.6682	A	0.796191
TNPO1	0.0575369	0.094643	0.154828	0.958669	0.64069	-1.90637	A	0.799611
TNPO3	0.018858	0.232926	-0.0640894	0.686711	0.992381	-1.86679	A	0.923402
TNRC6A	0.153606	0.0552135	-0.097723	0.708938	1.02612	-1.84616	A	0.945759
TNRC6B	0.74122	0.170382	-0.53187	0.754576	0.642384	-1.77669	A	0.49187
TNRC6C	0.124831	-0.056123	-0.118959	0.949805	0.903071	-1.80262	A	0.96239
TP53BP2	-0.0360131	0.268998	0.357959	0.619795	0.751302	-1.96204	A	0.632318
TPD52L2	0.0223247	-0.0402799	-0.393621	1.31317	0.713699	-1.61529	A	0.799672
TPP2	0.00651811	0.0541478	0.335109	0.566721	0.950596	-1.91309	A	0.75059
TRAP1	-0.0790185	-0.38443	-0.496584	0.867337	1.43249	-1.3398	A	0.500288
TRAPPC12	0.399749	0.21121	-0.257423	0.138221	1.26893	-1.76069	A	0.562949
TRAPPC8	-0.474604	0.22181	0.0762678	0.825904	1.05856	-1.70794	A	0.843505
TRAPPC9	0.56373	-0.202205	-0.497953	0.893901	0.90723	-1.6647	A	0.730597
TRIM56	0.847712	-0.0881369	-0.971818	1.02411	0.581695	-1.39356	A	0.440699
TRIOBP	0.465644	-0.215502	-0.64638	0.785065	1.15225	-1.54108	A	0.710865
TRMT2B	-0.215455	-0.145733	-0.402903	1.15357	1.10207	-1.49155	A	0.779931
TRPM4	0.170461	0.151525	-0.165727	0.878492	0.826763	-1.86151	A	0.919428
TRRAP	-0.00551498	0.187035	-0.0819178	0.624941	1.10491	-1.82945	A	0.931884
TSNARE1	0.250426	-0.0638803	-0.715413	0.841539	1.19724	-1.50991	A	0.752101
TSNAX	-0.141844	0.127767	0.132581	1.04516	0.678437	-1.8421	A	0.841953
TSPAN14	0.00153346	0.0545869	-0.299006	1.26242	0.672223	-1.69175	A	0.839555
TTBK2	0.218589	0.183714	-0.135948	0.791641	0.83365	-1.89164	A	0.878321
TTC23	0.147048	-0.353286	-0.515714	1.26007	0.925735	-1.46385	A	0.668958
TTC27	0.158913	0.221191	-0.433317	0.640076	1.14812	-1.73499	A	0.885286
TTC3	0.141786	-0.309255	-0.448163	1.02985	1.12274	-1.53696	A	0.819634
TTC4	-0.150289	0.49736	0.225446	0.829994	0.524878	-1.92739	A	0.594743
TTLL3	0.594488	0.332609	-0.368729	0.552762	0.762984	-1.87411	A	0.464092
TTN	-0.389268	-0.00247427	0.758902	0.45955	0.950394	-1.7771	A	0.549222
TXLNB	0.0464017	-0.00322338	0.392916	0.350546	1.0918	-1.87844	A	0.648655
TYW1B	-0.0728367	-0.420402	-0.0372563	1.01718	1.11007	-1.59676	A	0.83704
UBAP1	-0.603518	-0.110078	-0.158541	1.02455	1.25368	-1.40609	A	0.519387
UBAP2	0.20903	0.173586	0.267199	0.561022	0.774249	-1.98509	A	0.575138
UBAP2L	0.123388	0.160299	-0.415676	1.14874	0.706078	-1.72283	A	0.847202
UBE2D2	0.000723685	0.0529029	-0.0748508	1.08099	0.747126	-1.80689	A	0.919017
UBE2F	-0.120513	0.372976	0.541834	0.543642	0.627601	-1.96554	A	0.460964
UBE2K	-0.201586	0.0528922	-0.0689263	0.886325	1.06969	-1.73839	A	0.97599
UBE2R2	-0.280613	-0.15532	-0.0546118	0.993977	1.12295	-1.62639	A	0.915269
UBE2V1	-0.0570056	-0.29187	-0.227424	1.19753	0.960758	-1.58199	A	0.847441
UBE2W	-0.278326	0.03678	0.029223	0.951446	0.99827	-1.73739	A	0.94175
UBE3A	-0.202835	0.3266	0.270515	0.602821	0.901184	-1.89829	A	0.741369
UBE4B	0.787685	-0.0293357	-0.27998	0.77602	0.579319	-1.83371	A	0.458257
UBN2	-0.222441	-0.0221093	0.0545274	0.877606	1.05986	-1.74744	A	0.951968
UBP1	-0.293062	0.194237	-0.238068	0.786044	1.20738	-1.65653	A	0.923098
UBR3	-0.290193	-0.0654489	0.64058	0.799961	0.736754	-1.82165	A	0.631012
UBR5	-0.111834	-0.168457	-0.056997	1.06317	0.971613	-1.6975	A	0.948125
UBTD2	-0.282868	0.502429	0.223425	0.615111	0.827322	-1.88542	A	0.676737
UBXN2A	-0.355786	0.238919	0.264816	0.434005	1.19033	-1.77228	A	0.729689
UBXN7	0.674708	0.0497329	-0.462509	0.826998	0.690763	-1.77969	A	0.594645
UGCG	0.112875	0.0280531	-0.375378	0.771177	1.16461	-1.70133	A	0.954535
UHRF1BP1L	-0.312482	0.528457	0.351595	0.567028	0.762041	-1.89664	A	0.584539
ULK1	-0.143173	-0.266988	-0.255785	0.975298	1.23164	-1.54099	A	0.862859
UNKL	0.3297	0.154918	-0.544381	1.17501	0.5756	-1.69085	A	0.707009
URI1	-0.44672	0.0759933	-0.536345	0.966031	1.30694	-1.3659	A	0.541856
USP10	0.241807	0.0897241	-0.475753	0.791328	1.06777	-1.71488	A	0.904623
USP12	-0.421664	0.693557	0.5202	0.451728	0.621666	-1.86549	A	0.428018
USP13	-0.494504	-0.308982	-0.0919061	0.818173	1.44913	-1.37192	A	0.472932
USP14	-0.254634	0.0253016	0.348117	0.912229	0.797824	-1.82884	A	0.798818
USP22	0.130398	0.0842875	-0.288046	0.795751	1.0528	-1.77519	A	0.968608
USP24	0.22039	0.324475	-0.182293	0.650677	0.885531	-1.89878	A	0.80038
USP33	-0.356861	-0.363796	-0.0261305	1.16578	1.07363	-1.49262	A	0.657493
USP34	-0.274005	0.241626	0.293621	0.893744	0.709859	-1.86485	A	0.760461
USP42	-0.558223	0.0859177	-0.116989	0.917629	1.20904	-1.53737	A	0.760211
USP48	0.29138	-0.131864	-0.386069	0.789803	1.12661	-1.68986	A	0.901147
USP8	-0.0978409	-0.308601	-0.399328	1.19857	1.07285	-1.46565	A	0.704965
UVRAG	0.47719	-0.0505818	-0.0951721	0.549425	0.986253	-1.86711	A	0.720479
VAMP2	-0.063352	-0.295066	-0.535994	0.855788	1.41368	-1.37505	A	0.58373
VAPB	-0.207898	0.257485	-0.353495	0.841931	1.12955	-1.66757	A	0.930471
VCL	-1.17852	-0.162725	1.17357	0.797898	0.513173	-1.1434	A	0.312727
VIPR2	0.0866988	-0.262561	-0.0986037	0.401783	1.47652	-1.60384	A	0.738113
VIRMA	-0.621976	0.335889	0.338206	0.788601	0.885521	-1.72624	A	0.677342
VKORC1L1	-0.199356	0.353084	0.063773	0.761305	0.884079	-1.86289	A	0.854346
VPS13B	-0.0907652	-0.0352947	0.0311314	0.910176	0.975997	-1.79124	A	0.966799
VPS13C	-0.081473	0.0869021	0.143184	0.553641	1.13417	-1.83642	A	0.869784
VPS33A	-0.324587	-0.172104	-0.446424	1.21182	1.12285	-1.39156	A	0.530887
VPS53	0.37286	0.325697	-0.214484	0.572193	0.854553	-1.91082	A	0.649921
VPS54	-0.402074	0.316211	0.112123	0.748914	1.00246	-1.77763	A	0.833641
VWA8	0.333266	-0.0390594	-0.284267	0.452409	1.268	-1.73035	A	0.794759
WAPL	-0.35323	-0.153739	-0.0995813	1.15379	1.02266	-1.5699	A	0.824559
WASF2	-0.167106	-0.070927	-0.158337	1.16813	0.894676	-1.66643	A	0.922606
WASHC2A	0.0122458	-0.175332	-0.60403	0.987384	1.23245	-1.45272	A	0.73562
WASL	-0.449425	-0.175365	-0.0576267	0.984001	1.21855	-1.52014	A	0.747502
WDR20	-0.173226	-0.036535	-0.0564494	1.00574	0.986794	-1.72632	A	0.968994
WDR33	-0.326411	-0.266857	-0.264838	1.22903	1.07406	-1.44499	A	0.614051
WDR44	-0.0640651	0.134546	0.320713	0.557894	0.95956	-1.90865	A	0.755524
WDR59	0.447299	0.0340166	-0.508095	0.720055	1.02846	-1.72174	A	0.798529
WDR70	0.040306	-0.0370538	-0.272767	0.803336	1.17093	-1.70475	A	0.978068
WDR82	-0.395627	-0.218544	-0.245889	1.08069	1.22066	-1.4413	A	0.621276
WIPF1	-0.339056	-0.144998	-0.349169	1.66393	0.486981	-1.31769	A	0.435437
WIPF2	-0.350881	0.0461679	-0.445374	0.936901	1.28158	-1.46839	A	0.747656
WNK1	-0.17724	0.351591	0.615433	0.475415	0.678856	-1.94405	A	0.456678
WNK2	0.66016	-0.0848744	-0.424007	0.487659	1.08326	-1.72219	A	0.62693
WWC3	-0.274833	-0.250853	-0.145808	1.10257	1.11331	-1.54439	A	0.821875
WWP1	-0.115369	-0.41173	-0.361089	0.975592	1.32216	-1.40957	A	0.598001
WWP2	-0.179858	-0.147791	-0.534231	1.16556	1.12405	-1.42772	A	0.660805
XPR1	-0.764269	0.0183792	0.438241	0.916594	0.960033	-1.56898	A	0.592952
XRN1	0.0846978	0.560967	0.0528246	0.76071	0.501669	-1.96087	A	0.498855
XRN2	0.170364	0.461618	-0.066661	0.702483	0.680688	-1.94849	A	0.629571
XXYLT1	0.499255	0.340462	-0.372059	0.122348	1.17254	-1.76255	A	0.471648
YES1	-0.639763	0.0122646	0.108448	0.914735	1.15563	-1.55131	A	0.701435
YTHDC2	-0.799665	0.207458	0.0421212	0.949343	1.09164	-1.4909	A	0.6057
YTHDF2	-0.222176	-0.195614	-0.422847	1.07004	1.21989	-1.44929	A	0.705754
YTHDF3	-0.333132	-0.113931	0.083343	0.860626	1.16664	-1.66354	A	0.889591
YWHAE	-0.301381	-0.157945	-0.124932	1.02267	1.14583	-1.58424	A	0.889038
YWHAZ	0.571014	0.066847	-0.144743	0.616227	0.796894	-1.90624	A	0.579444
YY1	-0.0826365	0.119308	-0.230135	0.704877	1.2103	-1.72171	A	0.961641
ZBTB1	-0.255262	-0.181156	0.101209	0.55688	1.39865	-1.62032	A	0.782986
ZBTB16	-0.258396	0.0666515	0.803476	0.981196	0.216394	-1.80932	A	0.436184
ZBTB4	0.588041	-0.394633	-0.454701	0.645794	1.18629	-1.57079	A	0.65972
ZBTB44	-0.0475576	0.156035	-0.449546	0.769075	1.21572	-1.64373	A	0.92485
ZBTB46	0.295119	0.110554	-0.0457628	0.677073	0.878379	-1.91536	A	0.817248
ZBTB47	-0.316519	-0.144252	-0.213258	0.81666	1.37029	-1.51292	A	0.793707
ZC3H12C	0.180785	0.344806	0.148488	0.516675	0.792153	-1.98291	A	0.553501
ZC3H13	-0.128635	0.0700792	-0.173075	0.901188	1.06384	-1.7334	A	0.988535
ZC3H18	-0.187877	0.0616972	-0.464269	1.13571	1.01323	-1.55849	A	0.864166
ZC3H3	-0.0906464	-0.328078	-0.448713	0.955517	1.32817	-1.41625	A	0.641572
ZC3H4	-0.349834	-0.125309	-0.485842	1.35439	0.968225	-1.36163	A	0.475063
ZC3H7B	0.200154	0.177455	-0.505725	0.830853	1.01528	-1.71802	A	0.897386
ZCCHC7	0.109289	-0.253552	-0.161071	0.823102	1.1705	-1.68827	A	0.940195
ZDHHC17	-0.673421	0.269838	0.431289	0.780878	0.89012	-1.6987	A	0.639801
ZDHHC20	-0.203896	-0.139152	-0.293986	1.14053	1.05689	-1.56039	A	0.878839
ZDHHC7	0.474439	-0.107533	-0.487043	0.845024	0.969724	-1.69461	A	0.799187
ZEB2	0.50411	-0.364172	-0.609911	0.888547	1.08766	-1.50623	A	0.668943
ZER1	-0.27636	-0.146932	-0.488653	1.2563	1.05779	-1.40215	A	0.570445
ZFAND6	-0.670928	-0.209866	0.282566	0.97018	1.12084	-1.49279	A	0.581241
ZFC3H1	-0.341635	0.486912	0.714301	0.444496	0.59056	-1.89463	A	0.405004
ZFHX3	0.370306	-0.357226	-0.915561	0.892416	1.25013	-1.24007	A	0.465757
ZFP91	-0.167182	0.0813026	0.0256263	0.857056	1.00031	-1.79711	A	0.961119
ZFPM2	0.943214	-0.530403	-0.380204	0.376417	1.11062	-1.51964	A	0.449487
ZFYVE1	0.0417613	0.0486748	-0.283137	1.01464	0.921024	-1.74297	A	0.970599
ZFYVE9	0.185164	-0.118327	-0.340715	0.936963	1.03555	-1.69864	A	0.949063
ZHX1	-0.397272	-0.0429603	-0.21291	0.976826	1.21446	-1.53815	A	0.833517
ZKSCAN1	0.45811	-0.170437	-0.921798	0.946117	1.06211	-1.3741	A	0.566009
ZMYM4	0.131373	0.320693	0.215295	0.610604	0.710853	-1.98882	A	0.57225
ZMYM6	-0.345657	-0.294762	-0.260675	1.03235	1.28554	-1.4168	A	0.567067
ZMYND11	-0.0582836	0.481375	0.344894	0.370031	0.8205	-1.95852	A	0.474245
ZMYND8	0.586951	-0.21084	-0.531773	0.968564	0.830427	-1.64333	A	0.694912
ZNF141	0.0852857	0.0656344	-0.357274	1.19001	0.724901	-1.70856	A	0.868571
ZNF146	-0.141756	0.133229	-0.591821	1.2284	0.891322	-1.51937	A	0.760486
ZNF148	0.586071	-0.309276	-0.636754	0.98034	0.914944	-1.53533	A	0.646116
ZNF177	-0.227261	-0.0897883	-0.312706	1.11008	1.08174	-1.56207	A	0.890892
ZNF235	0.610578	-0.273858	-0.783058	0.522576	1.31521	-1.39145	A	0.536294
ZNF276	0.0128417	-0.131453	-0.804108	0.789775	1.42724	-1.2943	A	0.512118
ZNF280D	-0.044701	0.228733	0.564072	0.491328	0.725276	-1.96471	A	0.487646
ZNF320	-0.357566	-0.0662857	-0.549635	0.876907	1.42525	-1.32867	A	0.475654
ZNF331	-1.65084	0.886434	0.761445	0.681792	-0.0123761	-0.666451	A	0.234845
ZNF362	0.115543	-0.205157	-0.518811	0.953673	1.18868	-1.53393	A	0.837184
ZNF37A	-0.056761	0.145277	-0.277537	0.766664	1.15063	-1.72827	A	0.972012
ZNF407	0.176834	-0.142111	-0.479788	1.21663	0.826752	-1.59832	A	0.81044
ZNF410	-0.365617	-0.0947137	-0.178975	1.08943	1.10482	-1.55494	A	0.844406
ZNF417	-0.116633	-0.149198	-0.161557	0.932548	1.15113	-1.65629	A	0.970025
ZNF462	0.241623	-0.00808229	-0.801026	1.09518	0.952962	-1.48066	A	0.69088
ZNF506	-0.0872939	0.0318381	-0.0848294	1.12676	0.777204	-1.76367	A	0.922732
ZNF518A	-0.204525	-0.00332856	-0.505753	0.698235	1.45936	-1.44399	A	0.705045
ZNF528	0.188646	0.172326	-0.52546	1.20631	0.632506	-1.67433	A	0.761362
ZNF544	0.2504	0.216357	0.0707475	0.753704	0.674207	-1.96542	A	0.673962
ZNF551	0.330925	0.0385867	-0.165243	0.662987	0.988708	-1.85596	A	0.867417
ZNF559	-0.267866	-0.144979	-0.0730927	0.854328	1.24831	-1.6167	A	0.909806
ZNF585A	-0.312183	-0.133823	-0.0224589	1.03109	1.07196	-1.63459	A	0.902711
ZNF587	-0.218295	-0.159847	-0.304066	1.00487	1.21208	-1.53474	A	0.870004
ZNF587B	-0.190709	-0.10574	-0.369778	0.886543	1.30503	-1.52534	A	0.860076
ZNF605	0.0135374	-0.264868	-0.452486	0.699313	1.45756	-1.45306	A	0.706066
ZNF609	0.111288	-0.220505	-0.339512	1.11306	0.964786	-1.62911	A	0.899907
ZNF626	-0.00455446	-0.0723086	-0.390725	1.03861	1.05619	-1.62722	A	0.949212
ZNF638	-0.295719	-0.0982717	0.18533	0.806896	1.12189	-1.72012	A	0.881834
ZNF644	-0.354081	0.323113	0.25614	0.916899	0.696196	-1.83827	A	0.742667
ZNF655	-0.414756	-0.063974	-0.209645	1.20941	1.00074	-1.52177	A	0.754724
ZNF700	-0.139102	-0.052112	-0.314537	1.13973	0.98283	-1.61681	A	0.9277
ZNF701	-0.199241	-0.291507	-0.325157	0.936093	1.33384	-1.45403	A	0.703611
ZNF709	0.449096	0.114215	-0.213216	1.21745	0.223463	-1.791	A	0.520494
ZNF736	0.988249	-0.261361	-0.343441	0.860296	0.455984	-1.69973	A	0.399515
ZNF8	-0.0147259	-0.0430336	-0.249506	1.05943	0.952527	-1.70469	A	0.971856
ZNF84	-0.0263421	-0.0408268	-0.597001	0.518535	1.5496	-1.40396	A	0.630278
ZNF846	0.219541	-0.103129	-0.583405	1.54974	0.356656	-1.43941	A	0.52165
ZNF91	-0.483495	-0.206118	0.0369877	1.31958	0.840969	-1.50793	A	0.625436
ZNRF1	-0.0451964	-0.280245	-0.606852	0.793845	1.46768	-1.32924	A	0.522813
ZNRF3	0.0682735	-0.416228	-0.473353	0.872946	1.35886	-1.4105	A	0.633187
ZRANB1	-0.244632	0.0197798	0.0180495	0.770769	1.16479	-1.72876	A	0.943533
ZSCAN26	-0.508328	0.149209	-0.231159	1.29018	0.824023	-1.52392	A	0.689307
ZSCAN30	0.00171815	0.0802428	0.0184544	0.757639	0.994186	-1.85224	A	0.953174
AAMDC	-0.332082	-1.01733	-0.772643	1.07195	1.40748	-0.357379	B	0.510119
ABCA5	-0.798467	-0.633523	-0.60025	1.48588	1.06175	-0.515396	B	0.731898
ABCB8	-0.652878	-0.580863	-0.592372	1.12476	1.44026	-0.738913	B	0.970146
ABCC1	-0.264065	-0.65833	-0.569512	0.976849	1.49963	-0.984576	B	0.861009
ABCF1	-0.627113	-0.0166702	-0.475045	1.08381	1.28351	-1.24849	B	0.666432
ABCG1	-0.221952	-0.611486	-0.418009	1.62683	0.730201	-1.10559	B	0.599692
ABHD6	-0.55528	-0.904712	-0.666047	1.37458	1.16874	-0.41728	B	0.60586
ABL1	-0.433485	-0.340161	-0.415748	1.02225	1.39973	-1.23259	B	0.79133
ABLIM2	-0.933513	-0.668276	-0.44429	1.0821	1.4435	-0.479519	B	0.726462
ABLIM3	-0.651703	-0.796121	-0.652374	1.0341	1.50213	-0.436035	B	0.67799
ABRAXAS2	-0.540145	-0.351483	-0.605047	1.30083	1.21759	-1.02174	B	0.958339
AC002066.1	-0.943273	-0.731397	-0.395522	0.676041	1.69457	-0.300419	B	0.45399
AC005899.5	-0.472436	-0.258578	-0.404424	1.37098	1.03093	-1.26648	B	0.685476
AC007126.1	-0.773024	-0.772353	-0.644051	1.34873	1.20094	-0.360241	B	0.55067
AC007262.2	-0.706363	-0.796419	-0.391915	0.582639	1.77696	-0.464898	B	0.559208
AC007381.1	-0.598859	-0.593738	-0.177136	0.916168	1.51427	-1.0607	B	0.836296
AC008269.1	-0.665712	-0.570161	-0.527945	1.32624	1.24309	-0.805507	B	0.97798
AC008474.1	-0.713684	-0.772152	-0.559418	0.775783	1.6773	-0.407826	B	0.582226
AC008629.1	-0.564911	-0.559437	-0.76927	1.04938	1.49882	-0.654579	B	0.894093
AC009093.2	-0.474358	-0.759354	-0.494894	1.36108	1.19207	-0.824544	B	0.924257
AC010327.4	-0.520918	-0.285635	-0.360105	-0.0812346	1.98999	-0.7421	B	0.402285
AC016590.1	-0.604127	-0.615448	-0.6314	0.613899	1.78377	-0.546696	B	0.638271
AC016831.5	-0.656341	-0.632206	-0.600505	1.48245	1.07754	-0.670943	B	0.862795
AC020687.1	-0.816755	-0.78731	-0.446955	1.41074	1.13197	-0.491685	B	0.701464
AC025283.2	-0.506456	-0.387689	-0.400534	1.25122	1.21886	-1.17541	B	0.896788
AC048341.1	-0.819987	-0.405472	-0.764365	1.43329	1.10585	-0.549313	B	0.769463
AC087500.1	-0.273916	-0.35705	-0.498594	0.983831	1.40897	-1.26324	B	0.669511
AC090518.1	-0.727435	-0.65901	-0.606323	0.672431	1.74301	-0.422677	B	0.577273
AC090844.2	-0.819297	-0.633425	-0.482369	1.05389	1.48843	-0.607232	B	0.871857
AC092164.1	-0.643507	-0.599956	-0.493257	0.718977	1.72292	-0.705176	B	0.768023
AC093827.4	-0.50416	-0.416318	-0.590481	1.09001	1.42437	-1.00343	B	0.969918
AC104123.1	0.215698	-1.07684	-0.843124	1.09445	1.22667	-0.616845	B	0.51885
AC119674.1	-0.614845	-0.702374	-0.517512	1.20798	1.36342	-0.73667	B	0.961901
AC138150.1	-0.707759	-0.552509	-0.640031	1.53292	1.01038	-0.643003	B	0.81136
ACACA	-0.380209	-0.17588	-0.735158	1.0933	1.33775	-1.13981	B	0.78648
ACACB	-0.0201741	-0.740649	-0.621213	1.32718	1.10033	-1.04547	B	0.700238
ACAD9	-0.354257	-0.51987	-0.587349	1.28195	1.22988	-1.05036	B	0.930684
ACAP3	-0.357113	-0.452839	-0.740729	1.03915	1.4616	-0.950067	B	0.909088
ACBD3	-0.705101	-0.167706	-0.0701029	1.02274	1.26788	-1.3477	B	0.5182
ACBD5	-0.366632	-0.0577984	-0.776963	1.18196	1.20582	-1.18639	B	0.665434
ACOX1	-0.71084	-0.55762	-0.460412	1.27367	1.28731	-0.832103	B	0.983783
ACSS2	-0.280767	-0.680865	-0.150008	0.807118	1.51924	-1.21472	B	0.608592
ACSS3	-0.289774	-1.0458	-0.819164	1.18403	1.28481	-0.314095	B	0.456359
ACTR3B	-0.854991	-0.743136	-0.571428	1.13192	1.40499	-0.367361	B	0.579573
ACYP2	-0.720941	-0.593158	-0.647752	1.13637	1.43176	-0.606274	B	0.909445
ADAM10	-0.288558	-0.435604	-0.253098	0.922444	1.40772	-1.3529	B	0.497613
ADAM32	-0.663043	-0.682296	-0.542137	1.79571	0.580732	-0.48897	B	0.511092
ADCK1	-0.553249	-0.442147	-0.712193	0.987385	1.53418	-0.813977	B	0.929246
ADGRD1	-0.672915	-0.725785	-0.709472	1.66803	0.784822	-0.344679	B	0.467183
ADHFE1	-0.531019	-0.368205	-0.84556	1.34712	1.19223	-0.794564	B	0.901887
ADIPOR2	-1.09256	-0.309584	-0.319284	1.22947	1.23994	-0.747983	B	0.81673
ADPRHL1	-0.660036	-0.31859	-0.12694	0.687102	1.60334	-1.18488	B	0.614473
AFF1	-0.183318	-0.947078	-0.365791	1.08474	1.36208	-0.950636	B	0.765351
AFG1L	-0.402704	-0.595633	-0.683002	0.918799	1.58161	-0.819071	B	0.876842
AGFG2	-0.631927	-0.451375	-0.40128	1.43377	1.06918	-1.01837	B	0.909482
AGO1	-0.634425	-0.534841	-0.791451	1.15113	1.41282	-0.603234	B	0.888158
AGO3	-0.60497	-0.446559	-0.386391	1.18672	1.31838	-1.06718	B	0.969635
AGPAT3	-0.237719	-0.42585	-0.583987	1.04712	1.38563	-1.18519	B	0.77742
AGTPBP1	-0.424724	-1.00875	-0.71851	0.917438	1.53434	-0.299794	B	0.452366
AHCTF1	-0.85299	-0.540309	-0.329517	1.43956	1.07957	-0.796308	B	0.874331
AHNAK	-0.433646	-0.49239	-0.437029	1.66021	0.739704	-1.03685	B	0.672186
AIFM1	-0.761845	-0.604144	-0.638494	1.17164	1.3981	-0.565253	B	0.879957
AKAP1	-0.10605	-0.904582	-0.592105	0.344629	1.83523	-0.577119	B	0.4762
AKIRIN1	-1.27567	-0.459746	-0.160706	1.17587	1.22425	-0.503993	B	0.601019
AL078590.2	-0.358085	-0.631454	-0.374481	1.83493	0.418356	-0.88927	B	0.510072
AL121757.2	-0.578201	-0.587026	-0.599665	0.779745	1.69012	-0.704972	B	0.803485
AL139260.1	-0.748431	-0.506402	-0.725228	1.34929	1.22035	-0.589583	B	0.868568
AL162586.1	-0.560495	-0.248393	-0.433042	1.03083	1.40011	-1.189	B	0.839053
AL357153.2	-0.48909	-0.43139	-0.781953	1.21724	1.32976	-0.84457	B	0.953671
AL645568.1	0.136236	-1.01866	-0.988788	1.35565	0.963245	-0.447682	B	0.461951
ALDH1L1	-0.703332	-0.777477	-0.561415	1.32495	1.24546	-0.528192	B	0.800653
ALDH2	-0.331825	-0.625262	-0.657233	1.11176	1.41418	-0.911624	B	0.930986
ALDH6A1	-0.463136	-0.334538	-0.271798	1.23603	1.15327	-1.31982	B	0.651099
ALG8	-0.657537	-0.390242	-0.876869	1.03201	1.49107	-0.598432	B	0.823881
ALKBH1	-0.789088	-0.290777	-0.547787	1.4023	1.11289	-0.887543	B	0.911982
ANAPC10	-0.751924	-0.428405	-0.425283	1.04782	1.46564	-0.907848	B	0.962295
ANAPC5	-0.529447	-0.469064	-0.745533	1.26318	1.29699	-0.81612	B	0.964449
ANAPC7	-0.709284	-0.351266	-0.405074	0.925646	1.53625	-0.996272	B	0.90235
ANK1	-1.01324	-0.639694	-0.281796	0.711638	1.66756	-0.444465	B	0.567063
ANKFY1	-0.514566	-0.467263	-0.340476	1.43911	1.01935	-1.13615	B	0.824873
ANKRD28	0.131549	-0.281088	-0.944701	1.48862	0.729483	-1.12387	B	0.439793
ANKRD29	-0.259449	-0.525858	-0.746133	0.425814	1.83868	-0.733057	B	0.563878
ANKRD40	-0.868021	-0.585119	-0.705657	1.18712	1.35902	-0.387342	B	0.632795
ANKRD6	-0.775081	-0.719499	-0.704806	1.33605	1.21496	-0.351631	B	0.545786
ANO5	-0.301152	-0.684182	-0.696611	1.09921	1.42668	-0.843949	B	0.899848
ANXA11	-0.621175	-0.9046	-0.468275	1.02351	1.49967	-0.529129	B	0.741516
AP000487.1	-0.623372	-0.621896	-0.877785	0.815041	1.63747	-0.329458	B	0.514498
AP2B1	-0.673847	-0.435511	-0.492125	1.33817	1.2014	-0.938088	B	0.975158
AP3B1	0.1322	-0.50883	-0.680401	1.17609	1.13847	-1.25753	B	0.476627
APBB2	-0.517163	-0.808294	-0.799144	1.41737	1.12223	-0.415003	B	0.601838
APC	-0.486231	-0.471127	-0.580358	1.06222	1.45501	-0.979513	B	0.967588
APPL2	-0.409873	-0.481136	-0.846516	1.48423	1.03464	-0.781347	B	0.818484
APTX	-0.332919	-0.519332	-0.317396	0.736907	1.60958	-1.17684	B	0.655327
AQR	-0.768768	-0.121236	-0.274144	1.33905	1.033	-1.2079	B	0.692746
AREL1	-0.977302	-0.389632	-0.473098	1.16105	1.36191	-0.682934	B	0.885259
ARFGAP2	-0.816319	-0.515851	-0.458728	0.670355	1.73923	-0.618691	B	0.699433
ARHGAP17	-0.215092	-0.653437	-0.370125	1.29239	1.1389	-1.19264	B	0.740987
ARHGAP21	-0.460056	-0.381338	-0.494013	0.877253	1.55655	-1.09839	B	0.839028
ARHGAP31	0.420015	-0.856608	-0.652484	1.71641	0.196846	-0.824177	B	0.344456
ARHGEF10L	-0.420145	-0.328135	-0.398442	0.95551	1.44204	-1.25083	B	0.726186
ARHGEF11	-0.382297	-0.164568	-0.602249	0.561043	1.70407	-1.116	B	0.56034
ARHGEF6	-0.794069	-0.722625	-0.612016	1.37762	1.17953	-0.428444	B	0.660989
ARMC1	-0.695216	-0.431013	-0.785347	1.2784	1.28596	-0.652785	B	0.909262
ARMC2	-0.60869	-0.254555	-0.842797	1.71969	0.662869	-0.676515	B	0.595086
ARMCX4	-0.501176	-0.0195303	-0.838115	1.50985	0.861217	-1.01225	B	0.645547
ARMH3	-0.64772	-0.614808	-0.489131	1.36122	1.2037	-0.813265	B	0.964989
ARRDC1	-0.299649	-0.500199	-0.762306	1.45496	1.0426	-0.935403	B	0.825722
AS3MT	-0.194662	-0.364638	-0.456088	1.31822	1.03971	-1.34254	B	0.502882
ASAP3	-0.465234	-0.54502	-0.669663	1.21315	1.34185	-0.875082	B	0.976367
ASCC1	-0.543866	-0.777316	0.0221017	1.46314	0.904192	-1.06825	B	0.662381
ASCC2	-0.982475	-0.502487	-0.511627	1.10835	1.41817	-0.529935	B	0.788427
ASCC3	-0.386537	-0.763508	-0.573219	1.13707	1.40537	-0.819182	B	0.925088
ASPSCR1	-0.733319	-0.577911	-0.548357	0.875189	1.62734	-0.642942	B	0.833389
ASXL2	-0.390074	-0.153759	-0.772022	1.2149	1.22247	-1.12151	B	0.783351
ATAD2	-0.420409	-0.269962	-0.595627	1.82324	0.412222	-0.949463	B	0.501191
ATF7IP2	-0.985724	-0.451292	-0.357511	0.663566	1.70938	-0.578419	B	0.647088
ATG10	-0.222412	-0.636336	-1.0405	1.16964	1.32103	-0.591423	B	0.699518
ATG4C	-0.471781	-0.56814	-0.366191	0.730313	1.67185	-0.996048	B	0.773735
ATG7	-0.196961	-0.562985	-0.468211	1.3738	1.05125	-1.1969	B	0.710214
ATP1A3	-0.239799	-0.280899	-0.467234	0.673498	1.59636	-1.28192	B	0.470355
ATP5F1A	-0.769304	-0.98802	-0.333272	0.984543	1.48574	-0.37969	B	0.533948
ATP6V0E1	-0.0758222	-0.627696	-0.827617	1.2693	1.19626	-0.934423	B	0.761704
ATP6V1A	-0.820692	-0.513472	-0.521907	1.19713	1.36393	-0.704986	B	0.95362
ATP6V1E1	-0.69543	-0.245261	-0.576807	1.6084	0.829893	-0.920792	B	0.742669
ATR	-0.873136	-0.579304	-0.76454	1.10055	1.41935	-0.302917	B	0.486582
AVEN	-0.954448	-0.504305	-0.492551	1.03827	1.48055	-0.567514	B	0.812803
AZIN1-AS1	0.155435	-0.501871	-0.913005	1.69497	0.461425	-0.896959	B	0.431981
B4GALT5	-0.701193	-0.430951	-0.656695	0.802405	1.66816	-0.681725	B	0.806479
BABAM2	-0.0902933	-0.535397	-0.511667	1.35887	1.02334	-1.24485	B	0.599036
BCAR1	-0.447375	-0.510975	-0.431402	0.702048	1.68983	-1.00213	B	0.75617
BCAR3	-0.727886	-0.757153	-0.70784	0.974712	1.53208	-0.313909	B	0.495044
BCAT2	-0.412789	-0.299203	-0.538448	1.07047	1.37218	-1.19221	B	0.836387
BCL2	-0.90764	-0.451369	-0.532385	0.856164	1.61765	-0.582419	B	0.76404
BCL2L1	-0.817156	-0.557798	-0.247996	1.32977	1.18302	-0.889835	B	0.914605
BCL2L13	-0.648068	-0.602297	-0.473598	1.4743	1.07041	-0.820744	B	0.910037
BDH1	-0.51652	-0.536579	-0.545979	1.05076	1.47682	-0.928499	B	0.971871
BICRAL	-0.482447	-0.396108	-0.624781	1.22134	1.30043	-1.01843	B	0.969317
BIVM	-0.394577	-0.396017	-0.36438	1.10197	1.31858	-1.26558	B	0.762094
BLCAP	-0.359689	-0.148118	-0.963516	1.30544	1.13231	-0.966437	B	0.748513
BLOC1S1	-0.620668	-0.509033	-0.58221	1.04856	1.49297	-0.829616	B	0.971707
BORCS5	-0.253321	-0.395872	-0.60935	1.16664	1.27935	-1.18745	B	0.795757
BRCA1	-0.105555	-0.632108	-0.894483	0.421866	1.8049	-0.594618	B	0.504124
BRD2	-0.50067	-0.665336	-0.9446	0.751808	1.66073	-0.301928	B	0.473716
BRI3	-0.165341	-0.140848	-0.82914	1.24103	1.11325	-1.21896	B	0.560212
BRI3BP	-0.589989	-0.651239	-0.498887	0.915243	1.59587	-0.770999	B	0.896199
BTBD10	-0.965901	-0.218451	-0.547854	1.13556	1.35938	-0.762733	B	0.877147
BTBD2	-0.581227	-0.355112	-0.470356	1.08605	1.40208	-1.08143	B	0.952689
BTD	-0.162422	-0.388044	-0.589462	1.51379	0.841205	-1.21507	B	0.566259
C12orf65	-0.497847	-0.518575	-0.656439	1.43386	1.11142	-0.872417	B	0.926772
C19orf12	-0.724392	-0.604919	-0.67038	1.48798	1.06669	-0.554979	B	0.776036
C19orf18	-0.683404	-0.699847	-0.806539	1.48872	1.03268	-0.331607	B	0.491331
C19orf47	-1.0586	-0.464156	-0.550273	1.40566	1.09611	-0.428738	B	0.614866
C1orf159	-0.272576	-0.306632	-0.693929	1.06971	1.36369	-1.16026	B	0.779045
C1QTNF1	-0.182973	-0.415499	-0.354913	2.01898	-0.423557	-0.642042	B	0.295074
C2orf42	-0.573095	-0.560327	-0.611838	1.13168	1.42802	-0.81444	B	0.982336
C2orf74	-0.763717	-0.685769	-0.705738	1.21753	1.34245	-0.40476	B	0.661255
C3orf33	-0.594204	-0.291481	-0.249722	0.895004	1.47476	-1.23436	B	0.70908
C6orf62	-0.476504	-0.420689	-0.795422	1.22513	1.31842	-0.850936	B	0.94701
C6orf89	-0.630102	-0.4551	-0.619679	1.25519	1.30541	-0.855719	B	0.989492
C8orf76	-0.469964	-0.225663	-0.406058	1.38302	1.00192	-1.28325	B	0.638882
C9orf153	-0.842548	-0.630595	-0.340685	0.55005	1.78845	-0.524675	B	0.584977
C9orf85	-0.597497	-0.544019	-0.676167	0.961704	1.56786	-0.711882	B	0.903344
CACNB4	-0.804735	-0.785859	-0.517352	0.882734	1.59683	-0.371614	B	0.557769
CALM2	-0.473641	-0.226518	-0.293799	1.04383	1.30683	-1.3567	B	0.539587
CALU	-1.17146	-0.657166	1.49972	0.332205	0.644994	-0.648297	B	0.25148
CAMKK2	-0.408023	-0.356312	-0.624078	1.05264	1.42341	-1.08763	B	0.905759
CAND2	-0.859034	0.038088	-0.151407	0.531709	1.60919	-1.16854	B	0.484703
CAPN15	-0.340224	-0.302405	-0.3913	0.861477	1.47954	-1.30709	B	0.555654
CAPRIN1	-0.601205	-0.128003	-0.441825	1.00736	1.38544	-1.22177	B	0.743819
CASP8AP2	-0.2836	-0.177137	-0.669547	0.94827	1.41843	-1.23642	B	0.617309
CASTOR2	-0.060527	-0.339389	-0.626256	1.47411	0.828555	-1.2765	B	0.467383
CBY1	-0.675608	-0.518395	-0.526705	1.38511	1.17343	-0.837826	B	0.964505
CCBE1	-0.725709	-0.734828	-0.576027	0.510194	1.80635	-0.279975	B	0.435388
CCDC126	-1.13546	-0.530472	-0.0912195	0.927047	1.46792	-0.637813	B	0.682497
CCDC146	-0.387563	-0.697922	-0.913904	1.32741	1.2134	-0.541417	B	0.733873
CCDC32	-0.594467	-0.596554	-0.663261	1.33861	1.23916	-0.723485	B	0.950229
CCDC40	-0.629808	-0.689757	-0.803786	1.38612	1.17124	-0.434012	B	0.664308
CCDC84	-0.696309	-0.315096	-0.466931	1.48097	0.99982	-1.00246	B	0.858874
CCM2	-0.4763	-0.440471	-0.702977	1.09459	1.43496	-0.909795	B	0.960955
CCND3	-0.749191	-0.652803	-0.345819	1.92578	0.201283	-0.379249	B	0.388252
CCNJL	-0.629433	-0.763053	-0.532898	0.977465	1.55398	-0.606056	B	0.834675
CCPG1	-1.05848	-0.590952	-0.52867	1.23808	1.26883	-0.328809	B	0.501135
CD163	-0.717301	-0.724585	-0.67867	1.57874	0.926904	-0.385089	B	0.533608
CD59	-0.670438	-0.552522	-0.0550467	1.37264	1.03749	-1.13212	B	0.755894
CD5L	-0.686515	-0.684619	-0.686921	0.998926	1.53689	-0.47776	B	0.740701
CD99	-0.603778	-0.851617	-0.298766	1.59152	0.87969	-0.717047	B	0.706512
CDC42BPA	-0.461841	-0.650532	-0.141364	0.945818	1.4581	-1.15018	B	0.769965
CDC42EP4	-0.715835	-0.690299	-0.509726	1.8037	0.551869	-0.439711	B	0.479517
CDHR3	0.73399	-0.913013	-0.709516	1.6091	0.0108323	-0.731393	B	0.280329
CDK5RAP1	-0.987707	-0.489009	-0.699739	1.09777	1.4079	-0.329216	B	0.527721
CDKL3	-0.648787	-0.639856	-0.855281	1.30131	1.2549	-0.412284	B	0.653584
CDS2	-0.599187	-0.578101	-0.688138	1.20125	1.37364	-0.709467	B	0.960412
CEP57L1	-0.435316	-0.217274	-0.40814	1.15639	1.22789	-1.32355	B	0.620965
CFAP70	-0.840351	-0.716822	-0.589351	1.34398	1.20884	-0.406293	B	0.630949
CFAP77	-0.328749	-0.883068	-0.443743	1.43077	1.0723	-0.847512	B	0.805456
CHD8	-0.449065	-0.243153	-0.532881	1.03832	1.38948	-1.2027	B	0.805849
CHFR	-0.809453	-0.378158	-0.532488	1.28021	1.26459	-0.824696	B	0.964175
CHID1	-0.215836	-0.232792	-0.659293	0.903315	1.44909	-1.24448	B	0.58047
CHMP3	-0.552521	-0.184521	-0.417142	1.09367	1.31259	-1.25207	B	0.752732
CHP1	-1.23881	-0.689085	0.0938566	1.16465	1.17173	-0.502337	B	0.54183
CHRNE	-0.466682	-0.502227	-0.517622	1.23648	1.28733	-1.03728	B	0.973985
CHST3	-0.437939	-0.405062	-0.673946	1.34662	1.17191	-1.00158	B	0.929969
CHTOP	-1.05726	-0.35277	-0.467381	1.26547	1.24156	-0.629622	B	0.812735
CLASRP	-0.480508	-0.472259	-0.53326	1.0008	1.49609	-1.01086	B	0.944531
CLDN12	-0.851813	-0.704785	-0.606911	1.43182	1.10462	-0.372925	B	0.556084
CLEC16A	-0.345721	-0.527648	-0.704699	0.905892	1.5728	-0.900624	B	0.860449
CLHC1	-0.524171	-0.0285099	-0.505348	1.15483	1.20274	-1.29955	B	0.587454
CLIP1	-0.925452	-0.479508	-0.333693	1.14047	1.37674	-0.778564	B	0.917115
CLIP2	-1.11084	0.185655	0.0111592	0.941738	1.17866	-1.20637	B	0.469943
CLIP4	-0.79604	-0.797417	-0.577875	1.47492	1.04771	-0.351302	B	0.50558
CLPTM1	-0.720733	-0.537197	-0.572846	1.08549	1.46987	-0.72458	B	0.957978
CLPX	-0.459274	-0.248688	-0.58566	1.35292	1.09996	-1.15927	B	0.817918
CLTA	-0.751833	-0.476122	-0.911937	1.56991	0.89711	-0.327125	B	0.477535
CLTC	-0.755877	-0.77827	-0.460595	1.18046	1.37817	-0.563885	B	0.838185
CLYBL	-0.275653	-0.661006	-0.663177	1.26057	1.26523	-0.925971	B	0.905523
CMBL	-0.468908	-0.745335	-0.65913	1.00657	1.52914	-0.662339	B	0.860587
CMPK1	-0.829029	-0.309973	-0.381153	1.03087	1.44651	-0.957222	B	0.920328
CNN2	-0.984137	-0.511713	-0.0224354	1.65602	0.644312	-0.782044	B	0.572911
CNNM2	-0.55102	-0.758967	-0.562136	1.00931	1.52991	-0.667096	B	0.878266
CNNM4	-0.97913	-0.364644	-0.288776	1.10214	1.37641	-0.846004	B	0.882902
CNST	-0.728554	-0.55902	-0.646153	1.43911	1.12647	-0.631849	B	0.868028
COA1	-0.514694	-0.26516	-0.707924	1.27697	1.22583	-1.01503	B	0.922959
COL23A1	-0.472639	-0.575346	-0.376667	1.94933	0.165552	-0.690229	B	0.427527
COL27A1	-0.497735	-0.460247	-0.0265876	0.707404	1.55295	-1.27579	B	0.527725
COMMD7	-0.475953	-0.203751	-0.416077	1.17139	1.2239	-1.29951	B	0.674584
COMT	-0.633643	0.00429983	-0.465889	0.72138	1.56373	-1.18987	B	0.581384
COQ4	-0.262243	-0.20583	-0.727451	1.1578	1.24737	-1.20965	B	0.684305
COQ5	-0.649239	-0.546716	-0.572225	1.41324	1.15007	-0.795133	B	0.948557
COQ8B	-0.351713	-0.585314	-0.858216	1.27107	1.27307	-0.748896	B	0.876743
COX10	-0.373391	-0.370115	-0.263605	0.975024	1.37673	-1.34464	B	0.551232
CPLANE1	-0.780539	-0.155442	-0.580479	1.14931	1.33278	-0.965627	B	0.91317
CPSF2	-0.690164	-0.39501	-0.630482	1.16002	1.38915	-0.833515	B	0.981107
CRADD	-1.08766	-0.801109	-0.1277	1.13751	1.29934	-0.42037	B	0.551345
CRK	-0.824043	-0.617654	-0.397483	1.20267	1.35085	-0.714333	B	0.937557
CRLS1	-0.253413	-0.0208011	-1.0896	1.01854	1.32396	-0.978687	B	0.619245
CROCC	-0.700459	-0.537224	-0.531855	1.1687	1.39393	-0.793088	B	0.985874
CRYL1	-0.740582	-0.723457	-0.643993	1.17899	1.38426	-0.455219	B	0.738906
CS	-0.592139	-0.598449	-0.576811	0.992711	1.54341	-0.768721	B	0.937857
CSAD	-0.720281	-0.525683	-0.54	1.04102	1.50209	-0.757142	B	0.954714
CSDE1	-0.98063	-0.488288	-0.437149	1.23675	1.29781	-0.628486	B	0.860144
CSPP1	-0.562784	-0.184832	-0.584113	1.15983	1.30002	-1.12812	B	0.882355
CSRNP3	0.31381	-1.06838	-0.815017	1.0507	1.22309	-0.704212	B	0.502574
CTCF	-0.537795	-0.138019	-0.308703	1.18596	1.15817	-1.35962	B	0.526719
CTNNBIP1	-0.621955	-0.637042	-0.55209	1.28678	1.28911	-0.764807	B	0.973994
CTSB	-0.634755	-0.707652	-0.80747	1.39325	1.15836	-0.401725	B	0.613734
CTSD	-0.470937	-0.546656	-0.353197	1.07064	1.40772	-1.10757	B	0.921798
CTSZ	-0.538297	-0.478263	-0.726958	1.35007	1.20988	-0.816425	B	0.951766
CUEDC1	-0.79412	-0.543593	-0.413404	1.13801	1.40655	-0.793437	B	0.965124
CWF19L1	-0.405402	-0.442234	-0.364078	1.42931	0.99595	-1.21354	B	0.73638
CYBRD1	-0.581112	-0.80764	-0.745681	1.21749	1.33919	-0.422242	B	0.661219
D2HGDH	-0.25256	-0.968577	-0.742842	1.04987	1.43844	-0.524332	B	0.656675
DAG1	-0.768768	-0.451223	-0.458575	1.1701	1.37153	-0.863062	B	0.982046
DAP3	-0.904682	-0.755835	-0.354995	0.961956	1.52775	-0.474195	B	0.672085
DBT	-0.665667	-0.3862	-0.586494	1.30555	1.2397	-0.906889	B	0.979295
DCAF10	-0.88894	-0.495867	-0.54679	1.03597	1.49438	-0.598755	B	0.855877
DCAKD	-0.335103	-0.0575823	-0.659934	1.20958	1.14084	-1.2978	B	0.530037
DCTN1	-0.27364	-0.217593	-0.523473	0.737264	1.55677	-1.27932	B	0.494571
DCUN1D1	-0.775122	-0.392039	-0.425627	1.02421	1.47879	-0.910215	B	0.949
DDHD2	-0.525172	-0.348786	-0.725043	1.38774	1.13731	-0.926047	B	0.9201
DDI2	-0.4761	-0.517153	-0.294302	1.2349	1.22901	-1.17636	B	0.876491
DDR2	-0.517843	-0.641294	-0.511138	1.23575	1.32131	-0.886783	B	0.983097
DDX19B	-0.409764	-0.330473	-0.328216	1.3032	1.08456	-1.3193	B	0.626361
DDX6	-1.25191	-0.416394	-0.184202	1.17882	1.23374	-0.56006	B	0.648001
DEAF1	-0.432465	-0.338519	-0.394348	0.364539	1.83032	-1.02952	B	0.528947
DENND1B	-0.295061	-0.474183	-0.296082	0.902525	1.45483	-1.29203	B	0.603331
DENND4A	-1.02928	-0.763209	-0.161896	1.06723	1.39209	-0.504939	B	0.650531
DENND6A	-0.547134	-0.371062	-0.48427	1.3905	1.10026	-1.08829	B	0.903471
DEPTOR	-0.753043	-0.801588	-0.625384	1.52984	0.976051	-0.325876	B	0.464936
DERA	-0.539411	-0.587642	-0.660055	1.77374	0.631896	-0.618531	B	0.583077
DGCR2	-0.576864	-0.356521	-0.573361	0.983521	1.50804	-0.984818	B	0.939431
DGKZ	-0.543486	-0.781709	-0.870632	1.2549	1.28229	-0.341358	B	0.527435
DGLUCY	-0.372316	-0.648898	-0.770179	1.09495	1.44497	-0.748524	B	0.895563
DHDDS	-0.733007	-0.466307	-0.704444	1.33866	1.23053	-0.665433	B	0.919656
DHRSX	-0.512306	-0.573222	-0.2087	1.08084	1.36654	-1.15315	B	0.860069
DHX30	-0.472299	-0.207842	-0.478351	1.04028	1.36597	-1.24775	B	0.743105
DIAPH1	-1.0809	-0.585518	-0.00792851	1.445	0.943661	-0.71431	B	0.655033
DIRC3	0.325805	-0.692345	-0.725754	1.2276	1.02129	-1.15661	B	0.454948
DIS3L	-0.432085	-0.409878	-0.564064	0.946396	1.51936	-1.05973	B	0.891697
DLAT	-1.13912	-0.537052	-0.349119	1.08021	1.38869	-0.443614	B	0.625889
DMD	-1.22898	-0.561315	1.34735	0.0521523	0.995434	-0.604643	B	0.260905
DMTN	-0.678316	-0.675009	-0.697943	0.855936	1.63451	-0.439178	B	0.649794
DNAJB1	-0.737159	-1.26726	0.999362	0.193954	1.26734	-0.456236	B	0.301743
DNAJC11	-0.286692	-0.331276	-0.479696	1.18051	1.21971	-1.30256	B	0.642116
DNAJC17	-0.476768	-0.538146	-0.805192	1.1244	1.42685	-0.731147	B	0.921494
DNM2	-0.426642	-0.528648	-0.459575	1.30363	1.20054	-1.0893	B	0.932521
DNMBP	-0.415955	-0.277082	-0.371893	1.25182	1.13687	-1.32377	B	0.624697
DOCK5	-0.939188	-0.720501	-0.29045	1.36483	1.153	-0.567691	B	0.745881
DOCK9	-0.764342	-0.532273	-0.694093	1.14484	1.4185	-0.572631	B	0.879525
DOK6	-0.703165	-0.745466	-0.522989	1.56287	0.962736	-0.553984	B	0.704397
DPH5	-0.871072	-0.484684	-0.681287	1.07971	1.45799	-0.500657	B	0.782265
DPM1	-0.991795	-0.661046	-0.503282	1.27716	1.24838	-0.36942	B	0.562499
DPP8	-0.612421	-0.179027	-0.57828	1.24454	1.22487	-1.09968	B	0.891507
DPP9	-0.560913	-0.359899	-0.599811	0.750399	1.67669	-0.906467	B	0.808218
DPYD	-0.467946	-1.09594	-0.24699	1.64483	0.715353	-0.549312	B	0.518313
DPYSL2	-0.591538	-0.702946	-0.861187	1.4124	1.12768	-0.38441	B	0.57736
DSE	-0.702248	-0.70141	-0.524452	1.44613	1.11631	-0.634333	B	0.851824
DSP	0.0729768	-0.614392	-1.02839	0.774902	1.54706	-0.752163	B	0.574329
DST	-0.897744	-0.468907	-0.146079	0.81166	1.5851	-0.88403	B	0.774171
DTNA	-1.31403	-0.446961	0.209679	1.17435	1.07715	-0.700178	B	0.561022
DTWD2	-0.928411	-0.605999	-0.506695	1.33371	1.21541	-0.508014	B	0.763766
ECD	-0.942029	-0.476679	-0.510729	1.34928	1.19442	-0.614264	B	0.848008
ECPAS	-1.16984	-0.401872	0.066432	0.901597	1.41325	-0.809572	B	0.656312
ECSIT	-0.621262	-0.362807	-0.326424	1.15969	1.30414	-1.15334	B	0.909232
EEA1	-1.01305	-0.30748	-0.143434	1.00302	1.40229	-0.941353	B	0.796062
EEFSEC	-0.3125	-0.566389	-0.903511	1.14176	1.38249	-0.741845	B	0.8487
EEPD1	-0.304549	-0.756479	-0.928324	1.07256	1.43373	-0.51694	B	0.686625
EFCAB6	-0.662294	-0.679772	-0.665582	1.40902	1.16296	-0.564331	B	0.824171
EFHD1	-0.756468	-0.646257	-0.465654	1.88935	0.323749	-0.344717	B	0.399166
EFR3A	-0.980836	-0.423635	-0.00294566	1.01786	1.36665	-0.977094	B	0.763269
EGF	-0.661233	-0.81011	-0.453991	1.12049	1.43223	-0.627384	B	0.872726
EIF2AK4	-0.163367	-0.426669	-0.49116	0.636519	1.64466	-1.19998	B	0.530636
EIF3J	-1.05431	-0.0603491	-0.0160729	1.06457	1.20547	-1.13932	B	0.611609
EIF3K	-0.49991	-0.304546	-0.336367	0.763645	1.58321	-1.20603	B	0.66528
EIF3L	-0.621573	-0.0719911	-0.330816	1.38111	0.945898	-1.30263	B	0.554236
EIF4EBP2	-0.470315	-0.715354	-0.822564	1.64506	0.821234	-0.458059	B	0.55657
ELAVL1	-0.236858	-0.359054	-0.471897	1.11351	1.27163	-1.31733	B	0.590335
ELFN1	-0.654629	-0.691851	-0.692919	0.810128	1.66364	-0.434364	B	0.627939
ELL	-0.643218	-0.629165	-0.209566	1.31354	1.18123	-1.01282	B	0.906009
ELMSAN1	-0.157791	-0.644376	-0.921353	1.07582	1.40641	-0.758703	B	0.769026
ELOA-AS1	-0.396767	-0.662481	-0.967662	1.19097	1.33979	-0.503854	B	0.709222
ELP4	-0.387129	-0.545124	-0.581037	0.938887	1.54595	-0.971546	B	0.899029
EML1	-0.249904	-0.838937	-0.601607	1.18006	1.33894	-0.828553	B	0.856782
EML2	-0.514819	-0.51735	-0.881201	1.11372	1.43198	-0.632334	B	0.860707
ENTPD1-AS1	-0.566828	-0.575355	-0.929412	1.29521	1.25563	-0.47925	B	0.722374
ENTPD3-AS1	-0.833991	-0.492337	-0.638815	1.35669	1.20652	-0.598066	B	0.867809
EPB41L2	-0.730052	-0.25382	-0.558555	1.76136	0.584893	-0.803825	B	0.596752
EPHA4	0.0943517	-1.14158	0.0866986	-0.182938	1.79508	-0.651614	B	0.314586
EPHX2	-0.364156	-0.884971	-0.770117	1.19589	1.33959	-0.516231	B	0.710915
EPN1	-0.610286	-0.558198	-0.716951	1.73729	0.695685	-0.547539	B	0.582762
EPN2	-0.0698651	-0.611959	-0.802659	1.61984	0.751864	-0.887225	B	0.596027
EPS15L1	-0.332975	-0.710793	-0.697486	1.08415	1.44796	-0.790854	B	0.894579
ERCC6	-0.551209	-0.423115	-0.562306	1.09708	1.4241	-0.984543	B	0.979757
ERCC6L2	-0.35178	-0.0603606	-0.716011	1.1025	1.26664	-1.24099	B	0.61176
ESCO1	-0.284824	-0.329492	-0.775376	1.51897	0.908363	-1.03764	B	0.707494
EWSR1	-1.10568	-0.0766629	-0.226164	1.1205	1.24479	-0.956781	B	0.731621
EXD2	-0.295759	-0.140132	-0.728343	0.999695	1.37639	-1.21185	B	0.642361
EXD3	-0.0910181	-0.266043	-0.756361	1.18225	1.17983	-1.24866	B	0.553276
EYA3	-0.569618	-0.6168	-0.401116	1.07657	1.4481	-0.937131	B	0.968647
EZH1	-0.319235	-0.483019	-0.669187	1.32198	1.18337	-1.03391	B	0.89821
FAM120AOS	-0.512259	-0.68562	-0.758671	1.06904	1.48184	-0.594334	B	0.84604
FAM126B	-1.15922	-0.62855	-0.275301	0.897096	1.50516	-0.33919	B	0.489058
FAM133B	-1.05649	-0.248414	-0.512343	1.13086	1.35444	-0.668046	B	0.818274
FAM135A	-1.02302	-0.299902	0.324832	0.903911	1.2588	-1.16462	B	0.518472
FAM13A-AS1	-0.499789	-0.640143	-0.563823	1.24637	1.31601	-0.858619	B	0.979696
FAM13B	-1.24868	-0.353809	0.0569216	1.35516	0.948955	-0.758548	B	0.605033
FAM172A	-0.0386566	-0.619413	-0.483355	1.20676	1.17622	-1.24155	B	0.608799
FAM177A1	-1.00242	-0.602333	-0.475298	1.49958	0.993527	-0.413055	B	0.569509
FAM192A	-0.80429	-0.482579	-0.574114	1.34842	1.21572	-0.703154	B	0.934146
FAM207A	-0.13179	-0.481491	-0.731651	0.356742	1.83573	-0.847538	B	0.513062
FAM20A	-1.10401	-0.104271	0.354472	0.835866	1.2226	-1.20466	B	0.447109
FAM214A	-0.421884	-0.29583	-0.301704	1.23801	1.13307	-1.35166	B	0.56914
FAM219A	-0.661383	-0.438627	-0.456863	0.716889	1.70349	-0.863507	B	0.796907
FAM221B	-0.816599	-0.715676	0.387069	0.408614	1.63969	-0.903102	B	0.469128
FAM222B	-0.558207	-0.297651	-0.348281	1.179	1.25518	-1.23004	B	0.826152
FAM228B	-0.353843	-0.219531	-0.659522	1.43512	0.973973	-1.1762	B	0.688176
FAM234A	-0.405107	-0.471041	-0.630554	1.12819	1.38758	-1.00907	B	0.956884
FAM83B	-0.263096	-0.237932	-0.707285	1.78036	0.435302	-1.00735	B	0.477342
FARP2	-0.961443	-0.587625	-0.455042	1.27017	1.27268	-0.538733	B	0.795099
FBXL17	0.0725769	-0.865424	-0.664161	1.31937	1.08234	-0.944702	B	0.646652
FBXL18	-0.572873	-0.50178	-0.58124	1.48332	1.05248	-0.879908	B	0.91076
FBXL20	-0.120541	-0.26917	-0.655514	1.24155	1.11068	-1.30701	B	0.499463
FBXO28	-0.666044	-0.391714	-0.175812	1.20489	1.22262	-1.19394	B	0.82178
FBXO32	0.192969	-1.02369	-1.12349	0.928759	1.30778	-0.282321	B	0.394226
FBXO34	-0.591877	-0.488279	-0.396665	1.11728	1.39241	-1.03287	B	0.974298
FBXW2	-0.711661	-0.0682371	-0.486149	1.49805	0.879359	-1.11136	B	0.682408
FGD4	-0.449321	-0.863605	-0.752868	1.3165	1.23243	-0.48314	B	0.691918
FGGY	-0.160202	-0.716047	-0.633099	1.19997	1.28893	-0.979554	B	0.838367
FHIT	0.32488	-0.807989	-0.721189	0.883198	1.36261	-1.04151	B	0.491362
FKBP5	-0.537947	-0.674771	0.242229	1.78911	0.165417	-0.984041	B	0.38661
FKBP9	-0.517453	-0.583003	-0.747424	1.29839	1.27398	-0.724485	B	0.938304
FLYWCH1	-0.719578	-0.796276	-0.618746	1.27883	1.28338	-0.427605	B	0.673803
FNTA	-0.63785	0.0212358	-0.322078	0.973959	1.31273	-1.348	B	0.472914
FOCAD	-0.386257	-0.499267	-0.974808	1.01679	1.48517	-0.64163	B	0.782401
FOPNL	-0.923843	-0.58075	-0.679298	1.00974	1.49231	-0.318161	B	0.509304
FOSL2	-0.357475	-0.424619	-0.0736964	1.96008	-0.209467	-0.89482	B	0.325484
FOXO3	-0.73951	-0.450005	-0.561839	1.29546	1.26545	-0.809556	B	0.978049
FTX	-0.551112	-0.0423129	-0.5988	1.34674	1.04307	-1.19759	B	0.684522
FUT10	-0.297833	-0.564196	-0.524165	1.021	1.44931	-1.08411	B	0.875818
FUT8	-1.20765	-0.77358	0.184693	1.3149	0.970229	-0.488593	B	0.495878
FXN	-0.395562	-0.354809	-0.426735	1.0484	1.37358	-1.24487	B	0.776879
FXR2	-0.73172	-0.456453	-0.286273	1.41221	1.07467	-1.01244	B	0.887502
FYTTD1	-1.02557	-0.562372	-0.303482	1.3821	1.12067	-0.611342	B	0.7634
G3BP2	-0.760872	-0.809815	-0.54391	1.42399	1.12094	-0.430333	B	0.629924
GAB3	-0.931858	-0.382038	-0.482794	0.869354	1.59655	-0.669215	B	0.804232
GABPB2	-0.651476	-0.378851	-0.254875	0.97108	1.45605	-1.14193	B	0.847795
GABRE	-1.05127	0.0620909	0.298149	-0.267114	1.75808	-0.799935	B	0.31361
GALM	-0.134497	-0.797384	-0.533821	1.28648	1.18278	-1.00356	B	0.78857
GALNT10	-0.0441747	-0.643044	-0.969609	0.833058	1.5545	-0.730726	B	0.641187
GALNT18	-0.6306	-0.720091	-0.586574	0.912338	1.60383	-0.578899	B	0.796621
GANAB	-0.508306	-0.322067	-0.491755	1.05261	1.40986	-1.14034	B	0.903522
GAS8	-0.582933	-0.599511	-0.860349	1.33255	1.23052	-0.520282	B	0.778155
GBF1	-1.0745	-0.24864	0.366851	1.19756	0.924781	-1.16605	B	0.483543
GBX1	-0.74172	-0.708342	-0.455161	0.678349	1.73775	-0.510877	B	0.635286
GCLC	-1.06084	-0.370517	0.22537	1.02152	1.2381	-1.05363	B	0.612532
GCOM1	-0.53598	-0.589989	-0.605493	1.26223	1.30576	-0.836528	B	0.983894
GGNBP2	-0.828253	-0.315717	-0.291895	1.42409	1.03082	-1.01905	B	0.83477
GIPC1	-0.381969	-0.183634	-0.613768	1.28297	1.12978	-1.23338	B	0.705186
GK5	-0.769197	-0.708726	-0.706667	1.29921	1.25717	-0.371795	B	0.589743
GLE1	-0.471919	-0.744576	-0.852042	1.34773	1.20324	-0.482439	B	0.699855
GLYR1	-0.851443	-0.777285	-0.458782	1.35926	1.18499	-0.456738	B	0.675774
GMDS	-0.146797	-0.614526	-0.667786	0.577154	1.74105	-0.889098	B	0.617582
GMDS-DT	0.336096	-0.470038	-1.02437	1.19721	1.02523	-1.06412	B	0.450348
GNA13	-0.266881	-0.227222	-0.513945	1.07209	1.28357	-1.34762	B	0.491063
GNAI3	-0.328464	0.00704471	-0.876319	1.41607	0.914313	-1.13265	B	0.568437
GNE	-0.965585	-0.582252	-0.584295	1.32208	1.21473	-0.404677	B	0.626943
GOLGA1	-0.241922	-0.357474	-0.822648	1.27294	1.1938	-1.0447	B	0.809029
GOLGB1	-0.558795	-0.321512	-0.379804	1.07008	1.37505	-1.18502	B	0.872448
GOLPH3L	-0.894141	-0.426581	-0.553001	1.06527	1.46515	-0.6567	B	0.89239
GOSR1	-0.871485	-0.344747	-0.342088	1.32872	1.16665	-0.937052	B	0.908909
GOT2	-0.822867	-0.719477	-0.575588	0.901168	1.58858	-0.371818	B	0.570664
GPD1L	-0.912758	-0.810728	-0.107144	1.28898	1.19005	-0.648401	B	0.740681
GPNMB	-0.824522	0.00739639	0.114843	0.0246604	1.76652	-1.0889	B	0.351773
GPR135	-0.592153	-0.390472	-0.76218	1.02962	1.49779	-0.782606	B	0.926749
GPR137B	-0.568694	-0.677148	-0.610747	1.40393	1.16749	-0.714833	B	0.915462
GPR157	-0.55879	-0.784663	-0.760556	1.05266	1.48297	-0.431628	B	0.666239
GRAMD2B	-1.08987	-0.744161	-0.0374587	0.959841	1.43566	-0.524012	B	0.608615
GRB2	-0.984253	-0.438309	-0.268513	1.58158	0.848354	-0.738863	B	0.698405
GREB1	-0.0787271	-0.831482	-0.626231	1.2084	1.25861	-0.930566	B	0.77
GRSF1	-0.394274	-0.709263	-0.814964	1.20439	1.34998	-0.635868	B	0.845854
GSAP	-0.633921	-0.604801	-0.895523	1.23831	1.31273	-0.416799	B	0.663807
GSE1	-0.131353	-0.574862	-0.452836	1.18548	1.21997	-1.2464	B	0.666408
GSN	-0.646181	-0.427567	-0.656226	1.10656	1.44091	-0.817498	B	0.974711
GTF2E2	-0.605055	-0.545226	-0.544554	1.24842	1.31451	-0.8681	B	0.993502
GTF2H1	-0.575302	-0.298589	-0.636154	1.4446	1.05404	-0.988593	B	0.883675
GTF2IRD2B	-0.447477	-0.105592	-0.506219	1.43999	0.901968	-1.28267	B	0.551413
GTF3C2	-0.60985	-0.396724	-0.703914	1.44565	1.09424	-0.829409	B	0.910595
GYPC	-0.65227	-0.38128	-0.999439	1.25082	1.27422	-0.492048	B	0.714551
H6PD	-0.705391	-0.616158	-0.738945	1.41781	1.14597	-0.503288	B	0.756989
HDAC4	-0.510393	-0.573272	-0.159184	1.24272	1.19195	-1.19182	B	0.807824
HDAC7	-0.749798	-0.567684	-0.596861	1.29133	1.28559	-0.66258	B	0.941442
HDLBP	-0.510959	-0.421344	-0.578798	0.862316	1.60352	-0.954735	B	0.880519
HEATR5A	-0.645038	-0.393509	-0.432359	1.07609	1.42343	-1.02861	B	0.965825
HECTD1	-1.0026	-0.46702	-0.181369	1.21228	1.26289	-0.824181	B	0.850719
HERC1	-0.775431	-0.463322	-0.328506	1.19893	1.31793	-0.949603	B	0.964332
HERC3	-0.215089	-0.529078	-0.350327	1.05733	1.32863	-1.29146	B	0.63264
HERC6	-0.609381	-0.75516	-0.195894	0.837781	1.59766	-0.875004	B	0.801581
HGSNAT	-0.54909	-0.0899042	-0.860112	1.3527	1.10036	-0.953956	B	0.791637
HHATL	-0.657321	-0.284869	-0.238692	0.965489	1.42573	-1.21034	B	0.765619
HIBADH	-0.105208	-0.433666	-0.759317	1.33089	1.09101	-1.12371	B	0.69523
HLCS	0.292109	-0.432686	-0.859682	1.40662	0.778464	-1.18483	B	0.399392
HLF	-0.86713	-0.713616	-0.524672	1.42813	1.11151	-0.434222	B	0.638643
HM13	-0.292854	-0.497414	-0.634084	1.30769	1.18703	-1.07036	B	0.883016
HMGB1	-0.48208	-0.722898	-0.700237	0.68743	1.73597	-0.518189	B	0.634545
HNRNPA3	-0.565994	-0.265624	-0.555234	1.18217	1.30283	-1.09815	B	0.934347
HNRNPH1	-0.205248	-0.111266	-1.19532	1.02159	1.32976	-0.839512	B	0.619257
HNRNPL	-0.606988	-0.433932	-0.72879	1.2292	1.33212	-0.791612	B	0.969924
HOGA1	-0.755093	-0.578473	-0.203325	1.28333	1.21646	-0.962894	B	0.916546
HSDL2	0.176252	-1.04705	-0.554022	0.184834	1.79531	-0.555318	B	0.390384
IBTK	-0.992975	-0.47227	-0.461796	0.974046	1.51929	-0.566298	B	0.776508
ICA1L	-0.867335	-0.634608	-0.613635	1.35408	1.2008	-0.439306	B	0.686838
ICE2	-0.623972	-0.508635	-0.526338	1.53426	0.987864	-0.863181	B	0.873157
IDE	-0.808873	-0.532407	-0.11118	0.818604	1.57766	-0.943807	B	0.779371
IDS	-0.625779	-0.453112	0.184607	0.839004	1.38107	-1.32579	B	0.480804
IFNAR2	-0.247588	-0.509805	-0.672459	1.23319	1.25732	-1.06066	B	0.875493
IGSF9B	-0.396849	-0.401603	-0.185396	1.06555	1.28356	-1.36526	B	0.533495
IL6R	-0.716934	-0.727309	-0.680989	1.29567	1.27223	-0.442667	B	0.708614
IL6ST	-1.12484	-0.67677	-0.23756	1.48725	0.930208	-0.378286	B	0.489896
ILKAP	-0.636419	-0.265208	-0.258822	1.26873	1.13794	-1.24622	B	0.751386
IMMP1L	-0.196803	-0.479169	-0.329583	1.01088	1.33919	-1.34452	B	0.513663
IMMT	-0.625035	-0.413497	-0.296335	1.3157	1.15398	-1.13481	B	0.889941
IMPA1	-0.715379	-0.181774	-0.484425	1.08806	1.37019	-1.07667	B	0.898535
ING5	-0.531181	-0.371481	-0.67745	1.10157	1.42099	-0.942455	B	0.965703
INO80	-0.560967	-0.151312	-0.261235	1.0891	1.24631	-1.36189	B	0.522389
INPP4A	-0.545229	-0.407346	-0.762206	0.864467	1.61827	-0.767952	B	0.847121
INPP5B	-0.638423	-0.645162	-0.568124	1.51343	1.03681	-0.698538	B	0.851278
INTS8	-0.65514	-0.468373	-0.439636	1.09587	1.42696	-0.959682	B	0.982238
IPP	-0.773055	-0.711709	-0.554822	1.52285	1.01185	-0.495108	B	0.679714
IQCE	-0.615842	-0.53534	-0.659384	1.07415	1.48051	-0.744089	B	0.957106
IQCH-AS1	-0.753958	-0.298035	-0.773838	0.808206	1.64303	-0.62541	B	0.751947
IQCJ-SCHIP1	-1.35451	-0.625605	0.671651	1.20807	0.705307	-0.604915	B	0.396757
IQGAP1	-0.520066	-0.405889	-0.350275	1.06996	1.38298	-1.17671	B	0.885626
IREB2	-0.743473	-0.235965	-0.736486	1.24718	1.27932	-0.810578	B	0.923744
ISY1	-0.525927	-0.288464	-0.360418	1.30181	1.1213	-1.2483	B	0.765182
ITPR1	-0.601667	-0.568221	-0.51824	0.959674	1.56011	-0.831651	B	0.93859
ITPR2	-0.920331	-0.751271	-0.528116	1.10576	1.40971	-0.315749	B	0.481723
IWS1	-0.534418	-0.351947	-0.437426	1.02759	1.4325	-1.1363	B	0.904323
JADE2	-0.558259	-0.15283	-0.520676	1.45379	0.950997	-1.17302	B	0.711082
JAK1	-0.486327	-0.326506	-0.462311	1.56596	0.84167	-1.13248	B	0.699795
JAKMIP3	-0.674448	-0.676724	-0.526962	0.994955	1.54375	-0.660575	B	0.891849
JDP2	-0.674208	-0.626923	-0.453352	0.928102	1.58453	-0.758146	B	0.90065
JOSD1	-0.513356	-0.176335	-0.646578	1.60042	0.787463	-1.05161	B	0.665813
JPX	-0.294542	0.416292	-1.31754	1.44199	0.545633	-0.791827	B	0.383983
JUP	-0.366563	-0.502453	-0.667034	1.17945	1.3431	-0.986508	B	0.949632
KALRN	-0.774753	-0.336573	-0.0702017	1.07058	1.30632	-1.19538	B	0.742759
KANSL1L	-0.802578	-0.442426	-0.431659	0.946681	1.55056	-0.820581	B	0.913275
KANSL2	-0.929011	-0.498629	-0.539752	1.36237	1.18509	-0.580069	B	0.826275
KAT2B	-0.164377	-0.569951	-0.592611	1.25916	1.19775	-1.12998	B	0.791221
KCMF1	-0.89581	-0.256051	-0.372005	1.20706	1.27339	-0.956585	B	0.908278
KCNAB2	-0.715334	-0.769017	-0.705656	1.25633	1.29892	-0.365242	B	0.57655
KCND3	-0.712857	-0.784467	-0.690463	1.11573	1.42491	-0.352846	B	0.558642
KCNJ4	-0.0939091	-0.158162	-0.721405	0.474232	1.68074	-1.1815	B	0.417556
KCNMB2	0.088079	-0.605843	-0.571386	1.20415	1.13458	-1.24958	B	0.520671
KDM5D	-0.732431	-0.857772	-0.343241	1.26391	1.28038	-0.610841	B	0.821626
KIAA0232	-0.962727	-0.631946	-0.143499	1.11564	1.3636	-0.741061	B	0.825067
KIAA0513	-0.769815	-0.7256	-0.707756	1.32044	1.23093	-0.348192	B	0.541506
KIAA0556	-0.541326	-0.0434491	-0.409925	1.17782	1.16004	-1.34316	B	0.52146
KIAA0825	-0.360811	-0.629546	-0.521578	0.99245	1.50102	-0.981538	B	0.908604
KIAA1217	-0.420288	-0.847244	-0.836974	1.22226	1.31345	-0.431205	B	0.632826
KIAA2026	-0.864178	-0.530796	-0.593814	1.25112	1.31262	-0.57495	B	0.872355
KIF16B	0.080405	-0.635099	-0.649656	0.938574	1.40801	-1.14224	B	0.587943
KIF1C	-0.435152	-0.347788	-0.379696	1.30939	1.1141	-1.26086	B	0.744915
KIF21A	-1.04954	-0.929849	-0.0775454	1.08435	1.31667	-0.344086	B	0.464003
KIF3B	-0.558738	-0.356017	-0.588069	1.33147	1.18743	-1.01608	B	0.954304
KLF13	-0.750577	-0.806961	-0.236764	1.44192	1.06731	-0.714924	B	0.795984
KLF7	-0.778957	-0.588325	-0.474806	1.82617	0.50124	-0.485318	B	0.487935
KLF9	-1.11632	-0.723899	0.145934	1.45008	0.855566	-0.611368	B	0.545157
KLHDC1	-0.708983	-0.702778	-0.635267	1.44145	1.12094	-0.515362	B	0.755881
KLHDC3	-0.0273666	-0.430163	-0.973478	1.39581	0.996797	-0.961597	B	0.635898
KLHL18	-1.10413	-0.221098	-0.132851	1.07178	1.30918	-0.922881	B	0.752569
KLHL36	-0.722075	-0.785592	-0.634519	1.40169	1.15125	-0.410756	B	0.619738
KLRG1	-0.309688	-0.640313	-0.679948	0.839187	1.62316	-0.832397	B	0.806932
KMT5B	-0.785245	-0.386816	-0.350197	1.05897	1.43214	-0.968854	B	0.943021
KPNA4	-1.12796	-0.0244928	0.125413	0.990848	1.1862	-1.15001	B	0.529602
KPNA6	-0.680566	-0.249264	-0.421569	1.27024	1.1982	-1.11704	B	0.899571
KRCC1	-0.793689	-0.367755	-0.603843	1.38868	1.15547	-0.778868	B	0.925341
KREMEN1	-0.753452	-0.708777	-0.235225	1.42543	1.08621	-0.814189	B	0.854826
KY	-0.431211	-0.735906	0.0559177	1.12448	1.21909	-1.23237	B	0.63304
KYAT1	-0.516393	-0.522046	-0.346054	1.11562	1.37142	-1.10256	B	0.940692
L2HGDH	-0.302573	-0.69453	-0.603268	1.08815	1.42805	-0.91583	B	0.910082
LAMA4	-0.655314	-0.648079	-0.653417	0.564098	1.79989	-0.407178	B	0.535293
LAMC1	-0.953392	-0.432237	-0.510596	1.01882	1.4924	-0.615005	B	0.837751
LARP1B	-0.390389	-0.37462	-0.388285	0.863281	1.51781	-1.2278	B	0.700526
LARP4	-0.607522	-0.411139	-0.301403	1.27483	1.19411	-1.14888	B	0.897175
LATS1	-0.746628	-0.303756	-0.180811	1.0876	1.32168	-1.17808	B	0.806525
LCMT1	-0.459189	-0.419846	-0.660157	1.1779	1.34777	-0.986477	B	0.968814
LDAH	-0.19006	-0.659148	-1.19459	0.863068	1.50152	-0.320795	B	0.463042
LDB3	-0.660765	-0.509142	-0.155452	1.36076	1.08405	-1.11945	B	0.824463
LETMD1	-0.282689	-0.279649	-0.501161	0.990154	1.37973	-1.30639	B	0.580496
LGI4	-0.394297	-0.310762	-0.540422	1.12909	1.31802	-1.20162	B	0.835892
LGMN	-0.84979	-0.512568	0.0561998	0.944279	1.41683	-1.05495	B	0.732425
LHPP	-0.0561045	-0.55013	-0.858879	1.25305	1.19321	-0.981147	B	0.735889
LIN52	-0.745609	-0.0465884	-0.280802	1.185	1.15902	-1.27102	B	0.63138
LIN54	-0.260227	-0.28366	-0.57523	1.21294	1.18705	-1.28087	B	0.639951
LINC00278	-0.699566	-0.705537	-0.704336	1.35557	1.2121	-0.458233	B	0.718283
LINC00663	-0.470686	-0.35259	-0.49449	1.5355	0.89815	-1.11588	B	0.748237
LINC00882	0.203129	-0.760724	-0.731147	0.794876	1.49025	-0.996386	B	0.541857
LINC01004	-0.829814	-0.115279	-0.55837	1.07283	1.38636	-0.95572	B	0.878372
LINC01151	-0.688055	-0.684146	-0.648199	1.27594	1.30315	-0.558691	B	0.864376
LINC01184	-0.691166	-0.748671	-0.778662	1.20311	1.34211	-0.326719	B	0.513807
LINC01422	-0.441901	-0.272924	-0.250311	1.37261	0.958268	-1.36574	B	0.496058
LINC01505	-0.457656	-0.850716	-0.556447	1.22928	1.32874	-0.693199	B	0.884596
LINC01681	-0.495093	-0.449016	-0.643353	1.89749	0.340394	-0.650417	B	0.477354
LINC01719	-0.631434	-0.341375	-0.230351	1.07972	1.33809	-1.21466	B	0.81247
LINC01954	-0.836366	-0.779996	-0.357076	1.59485	0.878267	-0.499683	B	0.600986
LINC02208	-0.721584	-0.542674	-0.575861	1.41035	1.1561	-0.72633	B	0.930327
LINC02248	-1.38281	0.345301	-0.0452967	1.1735	0.844973	-0.935662	B	0.450966
LINC02269	-0.657659	-0.608727	-0.647166	1.27541	1.30594	-0.6678	B	0.94591
LINC02506	-0.407304	-0.669937	-0.60666	0.189102	1.94412	-0.449321	B	0.445886
LINC02542	-0.677683	-0.649739	-0.504481	1.51575	1.02889	-0.712732	B	0.850979
LMLN	-0.606972	-0.629138	-0.549049	0.940444	1.58277	-0.738054	B	0.90432
LOXL1	-0.581275	-0.780025	-0.693942	1.44427	1.11158	-0.500606	B	0.714907
LRIG2	-0.864552	-0.0387709	0.0950869	1.38594	0.749004	-1.32671	B	0.420945
LRMDA	0.000342165	-0.839173	-1.17354	1.45793	0.842609	-0.288166	B	0.401356
LRP12	-0.888966	-0.61118	-0.30449	0.946248	1.54268	-0.684288	B	0.832373
LRRC1	-0.490379	-0.852191	-0.673661	1.31755	1.24361	-0.544938	B	0.774516
LRRC2	-1.09227	-0.66621	-0.357245	1.35778	1.12217	-0.364228	B	0.515691
LRRC20	-0.363809	-0.646354	-0.64344	1.11539	1.41952	-0.881311	B	0.940155
LRRC28	-0.71122	-0.342498	-0.590851	1.3483	1.18879	-0.892528	B	0.957824
LRRC29	-0.516451	-0.186078	-0.649358	1.13875	1.32261	-1.10947	B	0.877081
LRRC8C	0.0565503	-0.44418	-0.622744	1.51885	0.739626	-1.2481	B	0.440948
LRRC8D	-0.204431	-0.479057	-0.452052	1.39759	0.995205	-1.25725	B	0.626682
LTN1	-0.551878	-0.272975	-0.419992	0.959429	1.46242	-1.17701	B	0.823382
LUCAT1	-0.638793	-0.641032	-0.629257	0.540439	1.81489	-0.446251	B	0.552821
LYPLAL1-DT	-0.757671	-0.716958	-0.567031	1.58972	0.919172	-0.46723	B	0.613354
LYRM4	-0.494933	-0.351605	-0.685835	0.797185	1.64339	-0.908198	B	0.821046
LYST	-1.06669	-0.597221	-0.387521	0.902378	1.54429	-0.395239	B	0.570159
MACO1	-0.55557	-0.320845	-0.0344208	1.46194	0.796381	-1.34749	B	0.468271
MACROD1	-0.490596	-0.59807	-0.629279	0.583535	1.79637	-0.661957	B	0.664659
MAF	-0.617495	-0.760302	-0.739636	1.28542	1.28063	-0.448618	B	0.705907
MAGED1	-0.376964	-0.575179	-1.04054	0.839176	1.59529	-0.441789	B	0.587491
MAGT1	-0.847233	-0.529399	-0.0777064	1.19165	1.25859	-0.995901	B	0.850717
MAML1	-0.571769	-0.271565	-0.399964	1.30654	1.13678	-1.20002	B	0.827696
MAN1A2	-0.578327	-0.284238	-0.652545	1.05138	1.44554	-0.981809	B	0.941242
MAOB	-0.732796	-0.68519	-0.743337	1.40951	1.14129	-0.389483	B	0.597818
MAP2K5	0.0152443	-0.515558	-0.586837	0.8428	1.47299	-1.22864	B	0.52407
MAP3K2	-0.689058	-0.256371	-0.2078	1.33114	1.05746	-1.23537	B	0.713757
MAP3K3	-0.541792	-0.456431	-0.304042	1.65887	0.713398	-1.07	B	0.648352
MAP3K4	-0.150381	-0.344249	-0.605047	0.890702	1.46051	-1.25154	B	0.57155
MAP3K5	-1.05562	-0.752164	-0.219345	1.11698	1.35229	-0.442137	B	0.603569
MAPK6	-0.857869	-0.495224	-0.280305	1.29633	1.21805	-0.880981	B	0.92519
MAPKAPK5	-0.394839	-0.212043	-0.733176	1.25111	1.20472	-1.11578	B	0.823741
2024-03-02	-0.798839	-0.634463	-0.643355	1.28146	1.28841	-0.493215	B	0.791202
MARK3	-0.920263	-0.664166	-0.113237	1.42407	1.04061	-0.767019	B	0.766923
MAVS	-0.208427	-0.469939	-0.391981	1.10309	1.28069	-1.31343	B	0.599408
MBNL1	-1.32535	-0.599813	0.478206	1.06092	1.04594	-0.659903	B	0.474225
MCCC2	-1.01982	-0.463036	-0.23606	1.29045	1.19728	-0.768822	B	0.840489
MDFIC	-0.703631	-0.301785	-0.425456	1.01858	1.4532	-1.04091	B	0.926443
MDM4	-0.549785	-0.170172	-0.338335	1.13474	1.23923	-1.31567	B	0.634469
MDN1	-0.566537	-0.633912	-0.587243	1.257	1.31689	-0.786193	B	0.978056
ME3	0.284527	-0.562114	-0.916959	0.526273	1.61124	-0.94297	B	0.442399
MECP2	-0.780074	-0.502942	-0.514445	1.44579	1.10367	-0.751994	B	0.908496
MED1	-0.746672	-0.355988	-0.53644	1.24556	1.29202	-0.898477	B	0.978238
MED24	-0.624485	-0.331573	-0.572862	0.999686	1.49598	-0.966743	B	0.944955
MED25	0.0574799	-0.603565	-0.703429	1.4403	0.915772	-1.10656	B	0.577376
MEF2C-AS1	0.557499	-1.09503	-1.0236	0.790183	1.25748	-0.486531	B	0.380531
MEGF8	-0.222142	-0.19888	-0.625768	0.996112	1.35312	-1.30244	B	0.520162
MERTK	-0.681706	-0.472232	0.000255297	1.57309	0.725631	-1.14504	B	0.582393
METAP2	-0.695008	-0.159673	-0.606559	1.15947	1.32	-1.01823	B	0.914426
METTL16	-0.469523	-0.315251	-0.56579	0.99603	1.46279	-1.10825	B	0.887347
METTL2B	-0.431411	-0.249649	-0.45569	1.29796	1.11233	-1.27354	B	0.700982
MFHAS1	-0.162731	-0.578691	-0.603042	0.694869	1.66292	-1.01333	B	0.667113
MFSD1	-0.80994	-0.4313	-0.596522	1.44376	1.10256	-0.708559	B	0.885124
MGA	-0.525579	-0.225314	-0.35867	0.920159	1.45112	-1.26171	B	0.680487
MGAT4A	-0.919786	-0.511359	-0.770192	1.22285	1.30325	-0.324769	B	0.519901
MGRN1	-0.739143	-0.449375	-0.125575	1.04269	1.38309	-1.11168	B	0.839667
MGST2	-0.485923	-0.721944	-0.935253	0.974915	1.51554	-0.347338	B	0.536215
MIA2	-0.735181	-0.890081	-0.539061	1.13124	1.40067	-0.36758	B	0.559254
MIATNB	-0.441673	-0.478407	-0.575458	0.996026	1.50037	-1.00086	B	0.935477
MICU3	-0.708614	0.249786	-0.756644	1.16962	1.13959	-1.09374	B	0.60491
MIDN	-0.673439	-0.780985	-0.591247	1.32563	1.24615	-0.526106	B	0.798701
MINDY2	-0.635	-0.713573	-0.454474	0.958559	1.56365	-0.719165	B	0.88931
MINK1	-0.495506	-0.625866	-0.771108	1.34073	1.22939	-0.677641	B	0.896965
MIR1-1HG	-0.4376	-0.397729	-0.674336	0.929094	1.54803	-0.967458	B	0.890885
MIR193BHG	-0.721306	-0.723503	-0.668871	1.27993	1.28954	-0.455788	B	0.732306
MIR34AHG	-0.509387	-0.75008	-0.775075	1.61173	0.878521	-0.455714	B	0.576038
MIRLET7BHG	-0.464859	-0.422876	-0.608618	0.821751	1.62801	-0.953405	B	0.845654
MKLN1	-0.960498	-0.676971	-0.166177	1.28774	1.20668	-0.690779	B	0.800331
MKRN1	-0.513726	-0.282456	-0.586067	1.4616	1.00278	-1.08213	B	0.8235
MLH1	-0.896834	-0.291096	0.146702	1.21128	1.05685	-1.2269	B	0.576875
MLXIP	-0.797674	-0.545298	-0.637471	1.43137	1.12906	-0.579992	B	0.827747
MOB3A	-0.577626	-0.528252	-0.628583	1.38722	1.1755	-0.828256	B	0.959053
MOGAT1	-0.635513	-0.72836	-0.740332	1.25295	1.31594	-0.464688	B	0.740906
MON1A	-0.780345	-0.645535	-0.639953	1.17987	1.38644	-0.500482	B	0.808465
MORF4L1	-0.665892	-0.753226	-0.772597	1.00681	1.50806	-0.323151	B	0.512012
MOSMO	-0.787589	-0.412732	-0.474458	1.08457	1.44266	-0.852454	B	0.96618
MPV17L	-0.687729	-0.625929	-0.488714	1.15505	1.40827	-0.760946	B	0.973359
MRPL45	-0.677984	-0.477336	-0.652757	1.34171	1.22754	-0.761166	B	0.961555
MSL2	-0.751299	-0.495161	-0.541573	1.12464	1.42993	-0.76653	B	0.972895
MTA3	0.00263132	-0.415866	-0.680733	1.1084	1.24478	-1.25921	B	0.533235
MTG2	-0.861394	-0.563062	-0.715219	1.10847	1.42912	-0.397915	B	0.649933
MTHFR	0.0956371	-0.804916	-0.187642	1.93464	-0.403812	-0.633911	B	0.282082
MTIF2	-0.894838	-0.539502	-0.55268	1.07456	1.46415	-0.551682	B	0.829785
MTMR12	-0.56687	-0.180448	-0.321655	1.10161	1.27375	-1.30639	B	0.653312
MTMR14	-0.443969	-0.516551	-0.752946	1.54876	0.964655	-0.79995	B	0.809678
MTMR3	-1.48145	-0.121375	-0.0419352	1.00954	1.20302	-0.567801	B	0.519717
MTO1	-0.840401	-0.568539	-0.507539	1.24814	1.31695	-0.648607	B	0.922876
MUC20	-0.29866	-0.515599	-0.458756	1.30423	1.15337	-1.18458	B	0.815374
MVB12B	-0.372361	-0.308914	-0.753295	1.03312	1.43575	-1.03429	B	0.868924
MYCBP2	-0.71942	-0.294356	0.08164	0.893676	1.35896	-1.3205	B	0.513966
MYH14	-1.10774	-0.658997	-0.31711	1.08212	1.38556	-0.383826	B	0.553864
MYH7B	0.00207738	-1.08247	-0.0294929	-0.505208	1.87241	-0.257319	B	0.273636
MYLK3	-0.13497	-0.883857	-0.833634	1.58968	0.818426	-0.555643	B	0.549943
MYO19	-0.372225	-0.0296631	-0.589629	0.829607	1.46145	-1.29954	B	0.470048
MYO1D	-0.333705	-0.9277	-0.625155	1.60673	0.852819	-0.572989	B	0.606209
MYO6	-0.788314	-0.355835	-0.390373	1.19729	1.31081	-0.973572	B	0.960261
MYOF	-0.732879	-0.443811	0.0559512	0.849256	1.45951	-1.18802	B	0.643948
MYPN	-1.57162	0.0142411	0.728182	0.926117	0.705583	-0.802499	B	0.346105
MZF1	-0.690389	-0.493741	-0.706133	1.15502	1.41084	-0.675594	B	0.943684
NACC2	-0.699975	-0.154281	-0.314464	0.713431	1.60146	-1.14617	B	0.654219
NADK	-0.788593	-0.456513	-0.372667	0.994828	1.5046	-0.881659	B	0.934278
NASP	-0.602832	-0.101704	-0.70484	1.28126	1.17753	-1.04941	B	0.844331
NBEA	-0.597095	-0.68967	-0.639106	0.959204	1.57239	-0.605721	B	0.838526
NBEAL1	-0.929797	-0.464085	-0.0644429	0.867605	1.5178	-0.927084	B	0.764166
NBR1	-0.813441	-0.585682	-0.578075	1.3864	1.17984	-0.589048	B	0.855346
NCKAP5	-0.714498	-0.0642712	-0.176703	1.07527	1.22282	-1.34262	B	0.519347
NCKAP5L	-0.54721	-0.133819	-0.878313	0.867734	1.55392	-0.862313	B	0.771523
NCL	-0.241417	-0.268096	-0.626969	1.15876	1.24061	-1.26289	B	0.648164
NCOA5	-1.00866	-0.320628	-0.451143	1.08961	1.40617	-0.715346	B	0.863243
NCOA6	-0.634304	-0.364802	-0.145531	1.16637	1.23065	-1.25239	B	0.745807
NDE1	-0.511637	-0.356998	-0.584273	1.16557	1.34149	-1.05416	B	0.964224
NDOR1	-0.520631	-0.304936	-0.712471	1.35167	1.16182	-0.975451	B	0.920034
NDRG3	-0.509871	-0.771486	-0.684606	1.31628	1.25558	-0.605889	B	0.853101
NDRG4	-0.722717	-0.367978	0.158028	1.18147	1.07777	-1.32658	B	0.515686
NDUFAF2	-0.643641	-0.249442	-0.0386035	0.915156	1.36554	-1.34901	B	0.504554
NDUFS1	-0.690902	-0.522827	-0.120576	1.20716	1.24032	-1.11317	B	0.856753
NDUFS4	-1.00038	-0.461167	-0.0440252	1.19352	1.23107	-0.919018	B	0.796187
NDUFV3	-0.459085	-0.335162	-0.596052	1.08947	1.39328	-1.09245	B	0.926496
NF2	-0.825214	-0.427118	-0.356705	1.32597	1.19298	-0.909917	B	0.940389
NFATC1	-0.453212	-0.650008	-0.576041	0.983089	1.53793	-0.841761	B	0.924059
NFE2L1	-0.454771	-0.594926	-0.67724	1.39932	1.15599	-0.828368	B	0.927624
NFIX	-0.808049	-0.708079	-0.585249	0.919983	1.58038	-0.398988	B	0.612687
NFS1	-0.624283	-0.556406	-0.513068	1.34501	1.21542	-0.866679	B	0.978877
NFU1	-0.966596	-0.430682	-0.547017	1.31589	1.22303	-0.594634	B	0.83404
NIPA1	-0.790978	-0.56421	-0.463742	1.07218	1.47169	-0.724935	B	0.941935
NME5	-0.601394	-0.560191	-0.583286	0.962544	1.56415	-0.78182	B	0.930897
NMNAT1	-0.66163	-0.606387	-0.634306	1.13117	1.43803	-0.666876	B	0.943076
NMT1	-0.827118	-0.619878	-0.680585	1.04258	1.4893	-0.404295	B	0.653209
NNT	-0.338877	-0.586207	-0.655642	1.21237	1.31864	-0.950276	B	0.94334
NOL10	-0.604274	-0.265344	-0.201591	1.18566	1.19007	-1.30452	B	0.66484
NOL9	-0.567757	-0.128822	-0.577013	1.04578	1.38049	-1.15269	B	0.818055
NOS1AP	-0.251351	-0.571045	-0.182533	1.17864	1.17274	-1.34645	B	0.53805
NPHP1	-0.456391	-0.649983	-0.908127	1.309	1.24218	-0.536684	B	0.75937
NPIPB2	-0.696971	-0.0410611	-0.647509	1.15425	1.28489	-1.05359	B	0.83418
NPLOC4	-0.675844	-0.214293	-0.365494	1.22859	1.20807	-1.18104	B	0.8396
NPRL3	-0.231919	-0.536061	-0.678872	0.941314	1.51454	-1.009	B	0.824699
NR1D2	-0.542573	-0.458809	-0.587128	1.24513	1.29887	-0.955494	B	0.989151
NR2F6	-0.325374	-0.204052	-0.55799	1.08268	1.30024	-1.2955	B	0.612292
NR3C2	0.371982	-0.949806	-0.885862	0.767134	1.43079	-0.734236	B	0.469588
NRF1	-0.834699	-0.433753	-0.567277	1.2998	1.25798	-0.722047	B	0.942803
NRG2	-0.822518	-0.69452	-0.646464	0.851434	1.61455	-0.302477	B	0.478172
NRSN2-AS1	-0.573857	-0.206802	-0.598505	1.00454	1.45033	-1.07571	B	0.883016
NSUN2	-0.485135	-0.130791	-0.410453	0.910529	1.42601	-1.31016	B	0.558602
NSUN4	-0.76726	-0.407473	-0.33833	1.28959	1.2169	-0.993433	B	0.947048
NT5DC1	-0.196679	-0.8145	-0.561291	1.1031	1.38704	-0.917678	B	0.838329
NUDCD3	-0.352175	-0.52015	-0.738738	1.17445	1.3552	-0.918583	B	0.936976
NUDT19	-0.706132	-0.664384	-0.617324	1.21132	1.36553	-0.589006	B	0.898967
NUDT4	-0.721811	-0.38372	0.341199	1.79263	-0.0277673	-1.00053	B	0.33845
NUFIP2	-0.47459	-0.391682	-0.31145	1.06813	1.3543	-1.24471	B	0.79585
NUP50-DT	-0.905145	-0.321953	-0.671642	0.949239	1.54108	-0.591581	B	0.792485
NUP85	-0.351184	-0.277477	-0.639133	1.42615	1.00358	-1.16194	B	0.733818
NUP98	-0.930287	-0.451576	-0.256816	1.22324	1.27591	-0.860475	B	0.905174
ODF2	-0.760146	-0.645203	-0.446877	1.08787	1.46167	-0.697314	B	0.93137
ODR4	-1.15544	-0.504084	-0.402946	0.930281	1.49941	-0.367224	B	0.53549
OGDH	-0.443173	-0.471623	-0.378846	1.10862	1.35574	-1.17072	B	0.895022
OPA1	-0.382227	-0.324875	-0.314269	1.08146	1.28871	-1.3488	B	0.570482
OPA3	-0.922772	-0.647921	-0.573471	1.13718	1.39781	-0.390832	B	0.62383
OSBPL11	-0.798292	-0.575086	-0.608108	1.61044	0.892572	-0.52153	B	0.657437
OSBPL1A	-0.129572	-0.886426	-0.901453	1.16381	1.31127	-0.557632	B	0.646269
OXCT1	-1.24971	-0.562496	-0.100764	1.52972	0.782463	-0.399211	B	0.465021
PAAF1	-0.512951	-0.472884	-0.468106	0.738802	1.67905	-0.963907	B	0.800806
PABPC4	-0.805813	-0.4336	-0.532847	1.10042	1.44093	-0.769096	B	0.958591
PACSIN1	-0.663269	-0.717273	-0.67354	0.618901	1.76139	-0.326207	B	0.483551
PAFAH1B2	-1.08622	-0.384775	-0.519166	1.39127	1.10181	-0.502917	B	0.679902
PAFAH2	-0.753995	-0.579967	-0.44382	1.38812	1.16832	-0.778658	B	0.939948
PAK2	-0.577875	-0.45215	-0.363934	1.25758	1.23831	-1.10193	B	0.946963
PALD1	-0.711582	-0.694271	-0.404751	1.39077	1.16528	-0.745448	B	0.91417
PAM16	-0.373441	-0.397131	-0.502341	1.1053	1.35163	-1.18402	B	0.864086
PANK1	-0.589362	-0.687224	-0.398962	0.962415	1.54835	-0.835214	B	0.916016
PARN	-0.386507	-0.353029	-0.578876	1.37133	1.09357	-1.14649	B	0.831713
PARVA	-0.909439	-0.555802	-0.52231	1.31045	1.24539	-0.568281	B	0.839799
PBRM1	-0.9318	-0.444869	-0.55596	0.989407	1.52066	-0.577433	B	0.811463
PBX3	-0.159817	-0.532175	-0.700459	1.16935	1.29653	-1.07343	B	0.816299
PC	-0.467987	-0.558436	-0.652057	0.850516	1.63419	-0.806227	B	0.857402
PCBD2	-0.741101	-0.348957	-0.833247	1.29054	1.25686	-0.624099	B	0.85953
PCBP2	-0.589189	-0.284448	-1.02093	1.18813	1.31978	-0.613339	B	0.778836
PCBP3	-0.671837	-0.57553	-0.858067	1.52985	0.986012	-0.410429	B	0.582054
PCCB	-0.624704	-0.564388	-0.436938	0.814839	1.65205	-0.840862	B	0.857469
PCDH9	-1.25504	-0.0501491	0.537046	0.585167	1.26936	-1.08639	B	0.389229
PCDHGA10	-0.623972	-0.517678	-0.556566	1.02485	1.51054	-0.837173	B	0.966338
PCDHGA5	-0.584434	-0.547358	-0.527002	0.72228	1.71743	-0.78092	B	0.791661
PCDHGA6	-0.629463	-0.580674	-0.565735	1.07344	1.47983	-0.777403	B	0.968614
PCDHGA8	-0.649984	-0.554197	-0.456976	0.923798	1.58035	-0.842994	B	0.921714
PCDHGB6	-0.6051	-0.45861	-0.479851	1.03199	1.48	-0.968433	B	0.969511
PCMTD1	-0.149467	-0.345126	-0.619625	1.34271	1.03589	-1.26438	B	0.580204
PCMTD2	-0.0513863	-0.45549	-0.849919	0.799354	1.55802	-1.00057	B	0.641401
PCNT	-0.298903	-0.588999	-0.835056	1.28986	1.24341	-0.810314	B	0.873787
PCSK7	-1.17866	-0.567674	-0.358044	1.38643	1.05912	-0.341174	B	0.481047
PDCD6	-0.219065	-0.381289	-0.776914	1.12866	1.3281	-1.07949	B	0.811052
PDE11A	-0.650655	-0.655333	-0.629373	1.52848	1.01954	-0.612661	B	0.791389
PDE7A	-0.526852	-1.1878	-0.233151	1.43413	0.987772	-0.474097	B	0.530739
PDPR	-0.570139	-0.605698	-0.364362	0.48354	1.82895	-0.772293	B	0.633605
PER3	-1.274	-0.32365	0.0646514	1.20948	1.09792	-0.774404	B	0.623947
PEX13	-0.816768	-0.642792	-0.619009	1.13772	1.41899	-0.478135	B	0.772948
PEX26	-0.705879	-0.38303	-0.669308	1.32501	1.23089	-0.797685	B	0.958557
PGAP2	-0.509148	-0.65839	-0.64641	1.22975	1.34246	-0.758263	B	0.961276
PGPEP1	-0.1796	-0.382038	-0.68166	1.22707	1.20212	-1.18589	B	0.7277
PGS1	-0.502263	-0.274856	-0.543573	1.21358	1.25734	-1.15023	B	0.898786
PHC2	-0.808327	-0.615291	-0.523834	1.10692	1.44864	-0.608108	B	0.893886
PHYHD1	-0.818467	-0.544854	-0.4407	1.69526	0.746915	-0.638154	B	0.647268
PI4KB	-0.792758	-0.473643	-0.308227	1.0386	1.45752	-0.921489	B	0.936705
PIBF1	-0.292057	-0.509244	-0.778054	1.07431	1.42903	-0.923982	B	0.89023
PIGL	-0.454492	-0.281113	-0.834803	1.57218	0.878248	-0.880022	B	0.731442
PIGU	0.0255777	-0.257945	-0.869785	1.07128	1.24592	-1.21504	B	0.501526
PIKFYVE	-0.59841	-0.421217	0.11448	1.16924	1.10274	-1.36683	B	0.488657
PILRB	-0.756356	-0.22407	-0.680644	1.15725	1.35832	-0.854503	B	0.935099
PKNOX2	-0.748945	-0.816074	-0.579509	1.19764	1.3551	-0.408212	B	0.643025
PLA2G4C	-0.97699	-0.433206	0.00786097	1.16711	1.22846	-0.993232	B	0.767759
PLBD1-AS1	-0.548592	-0.11233	-0.438195	0.702256	1.59888	-1.20202	B	0.593297
PLBD2	-0.500969	-0.536774	-0.682957	0.75882	1.69668	-0.734802	B	0.78835
PLCL1	-0.983462	-0.338892	0.24303	0.781569	1.41452	-1.11677	B	0.554256
PLD1	-0.19052	-0.744739	-0.677788	1.57263	0.879193	-0.838771	B	0.694451
PLD3	-0.522825	-0.43609	-0.517205	1.30863	1.21123	-1.04374	B	0.964655
PLEKHG5	-0.580203	-0.66741	-0.734704	0.776822	1.68628	-0.480783	B	0.655124
PLEKHM1	-0.745233	-0.576295	-0.636047	1.29043	1.28757	-0.62042	B	0.917584
PLEKHM3	-0.276179	-0.532088	-0.592618	1.35611	1.12905	-1.08427	B	0.852694
PLIN5	-0.575096	-0.636453	-0.080533	0.617702	1.68789	-1.01351	B	0.649743
PLPP1	-1.07538	-0.127486	0.136493	0.811902	1.37566	-1.12119	B	0.547788
PNPLA7	-0.341414	-0.464481	-0.510787	1.24231	1.23315	-1.15878	B	0.878892
POLD3	-0.670541	-0.649951	-0.760346	0.733029	1.69962	-0.351811	B	0.527838
POLK	-0.863289	-0.420554	0.0648612	0.738991	1.5462	-1.06621	B	0.643278
POLR2F	-0.0948622	-0.681487	-1.24315	1.49076	0.820694	-0.291957	B	0.408954
PPCDC	0.124944	-0.693007	-0.809208	1.43501	0.91675	-0.974488	B	0.576929
PPFIA1	-0.550041	-0.200138	-0.226831	0.949288	1.37482	-1.3471	B	0.530279
PPIP5K2	-1.26342	-0.634823	0.575242	1.3112	0.695302	-0.683496	B	0.42884
PPM1A	-0.938515	-0.479864	-0.371037	1.29878	1.23124	-0.740598	B	0.901721
PPM1D	-0.857205	-0.327328	-0.132739	1.3783	1.02751	-1.08855	B	0.764802
PPM1E	-0.796967	-0.842321	0.163398	1.8639	0.00503571	-0.393048	B	0.341795
PPM1K	-0.845343	-0.791615	-0.547076	1.17978	1.3575	-0.353238	B	0.545189
PPM1L	-0.797556	-0.758904	-0.652222	1.20385	1.3416	-0.336773	B	0.525685
PPP1R10	-0.409007	-0.613517	-0.545167	1.14215	1.38837	-0.962826	B	0.964823
PPP1R13B	-0.35447	-0.718209	-0.577373	1.42276	1.10739	-0.880107	B	0.87895
PPP2R1A	-0.494684	-0.564228	-0.541152	1.10873	1.42764	-0.936303	B	0.980428
PPP2R2C	-0.73172	-0.722898	-0.70643	1.11717	1.43025	-0.386371	B	0.62566
PPP2R5D	-0.726217	-0.552997	-0.492243	1.47213	1.07501	-0.775683	B	0.903939
PPP3CB	-0.688796	-0.0306272	-0.294362	1.19903	1.12868	-1.31392	B	0.566629
PPP3CC	-0.63343	-0.842894	-0.6327	1.39182	1.16285	-0.445646	B	0.659557
PPP6C	-1.01968	-0.11213	0.240402	1.31116	0.810572	-1.23033	B	0.460571
PPTC7	-0.67302	-0.930171	-0.316258	1.22491	1.30649	-0.611952	B	0.793577
PRDM2	-0.859221	-0.520365	-0.500495	1.18427	1.3716	-0.675787	B	0.932702
PREPL	-0.752728	-0.656046	-0.328742	1.53898	0.967244	-0.768709	B	0.809375
PRMT9	-1.82682	0.115893	0.672003	0.941814	0.4397	-0.342593	B	0.295748
PROSER3	-0.623388	-0.0158945	-0.405818	1.45456	0.855194	-1.26465	B	0.544858
PRPF38B	-0.792089	-0.341357	-0.75172	1.18587	1.35964	-0.660351	B	0.900909
PRPSAP1	-0.4233	-0.401633	-0.72799	0.983755	1.50929	-0.940117	B	0.906099
PRUNE1	-0.62838	-0.39069	-0.366397	1.19896	1.28978	-1.10327	B	0.948338
PSKH1	-0.578659	-0.377004	-0.503468	1.31748	1.19416	-1.05251	B	0.956291
PSMD1	-1.23528	-0.530482	-0.158766	0.978465	1.4118	-0.465735	B	0.579637
PSMD11	-0.972389	-0.610664	-0.471891	1.18215	1.35305	-0.480256	B	0.735831
PSMD12	-0.843132	-0.442519	-0.659968	1.38633	1.16831	-0.609016	B	0.854291
PSME4	-0.992387	-0.674704	-0.452851	1.47501	1.01934	-0.374401	B	0.52615
PSMG2	-0.0129481	-0.497514	-0.649951	0.524368	1.70594	-1.0699	B	0.509747
PSPH	-0.326383	-0.377722	-0.36412	0.694012	1.61304	-1.23882	B	0.565533
PTEN	-0.720497	-0.675264	-0.442555	1.44614	1.10736	-0.715182	B	0.885116
PTER	-0.597326	-0.700389	-0.786269	1.11322	1.44036	-0.469603	B	0.740139
PTGDS	-0.61001	-0.500999	-0.269199	0.484229	1.80234	-0.906365	B	0.630583
PTGR2	-0.354487	-0.389232	-0.346565	1.12133	1.27771	-1.30875	B	0.669134
PTK2B	-0.569811	-0.699497	-0.69461	1.57196	0.956137	-0.564175	B	0.708888
PTP4A3	-0.288396	-0.759036	-1.0572	1.04018	1.4195	-0.355045	B	0.516354
PTPDC1	-0.790269	-0.685524	-0.666657	0.908396	1.58514	-0.351082	B	0.550637
[truncated: 3,877 more rows]

## Sheet: Cardio_rv_cluster_num_6_DEGs
gene	AG1	AG2	AG3	AG4	AG5	AG6	cluster	membership
AACS	1.58317	-0.299695	0.412524	-0.482223	0.188231	-1.402	A	0.650802
ABCB4	1.05779	1.16619	0.0573784	-1.0362	-0.0442816	-1.20088	A	0.490389
ABHD18	1.46678	0.656225	0.451562	-0.878214	-0.89264	-0.803713	A	0.838905
AC008415.1	1.74456	0.599898	-0.223413	-0.796701	-0.794525	-0.52982	A	0.804892
AC008440.1	1.04701	1.32151	0.121347	-0.640465	-0.819017	-1.03038	A	0.51351
AC008691.1	0.825898	0.288673	1.18054	-0.88838	-1.43214	0.0254128	A	0.415463
AC010136.1	1.37515	1.03069	-0.0102998	-0.741611	-0.573172	-1.08075	A	0.783083
AC020909.2	1.58959	0.542636	0.329132	-0.885476	-0.93735	-0.638534	A	0.84011
AC021683.2	1.38673	-0.360236	1.07482	-0.76511	-0.271954	-1.06425	A	0.624338
AC063944.1	1.76817	0.0941651	0.395354	-0.674511	-0.802017	-0.78116	A	0.898588
AC079760.2	1.72586	0.460634	0.129428	-0.796572	-0.802909	-0.71644	A	0.896955
AC090578.1	1.93461	0.215715	-0.347937	-0.542696	-0.60002	-0.659669	A	0.81958
AC104389.5	1.38	0.629534	0.510119	-0.700081	-0.526685	-1.29289	A	0.896843
AC109466.1	1.89492	0.171868	-0.0386097	-0.707442	-0.713367	-0.607367	A	0.858245
ACOXL	1.91442	-0.0856439	-0.563135	-0.677859	-0.728797	0.141012	A	0.55291
ACP6	1.64803	-0.243867	-0.105413	0.131784	0.0505096	-1.48104	A	0.528835
ACVR1B	1.6939	0.211321	-0.144255	-0.049318	-0.309047	-1.4026	A	0.808297
ACVR2B	1.47128	0.135083	-0.412473	0.108443	0.294131	-1.59646	A	0.387897
ADAM11	1.78447	0.0507079	-0.0650052	-0.531559	-0.00318239	-1.23543	A	0.834301
ADAMTS12	1.78299	0.590224	-0.373511	-0.661776	-0.67569	-0.662239	A	0.816294
ADAMTS14	1.21309	1.04712	0.362229	-0.823812	-0.851578	-0.947046	A	0.674112
ADAMTS17	1.56956	-0.366973	-0.228945	0.329313	0.182811	-1.48577	A	0.366304
ADAMTS3	1.98754	-0.334261	-0.147508	-0.325429	-0.828589	-0.351753	A	0.681077
ADAMTS6	1.68946	0.434228	0.252817	-0.751315	-0.748693	-0.876495	A	0.940187
ADAMTSL1	1.82433	0.0959778	0.259056	-0.762686	-0.780223	-0.636452	A	0.869762
ADGRB3	1.64683	-1.47975	-0.119223	-0.0949696	-0.168746	0.215857	A	0.295547
ADGRL3	1.58546	0.82919	-0.101862	-0.767128	-0.824544	-0.72112	A	0.821391
ADNP	1.30174	0.394323	0.635658	-0.582967	-0.21218	-1.53657	A	0.742433
AEBP2	1.59217	0.18379	-0.268466	0.0352225	-0.00719645	-1.53552	A	0.609912
AFAP1	1.74043	0.328418	0.220911	-0.885693	-0.850472	-0.553598	A	0.848337
AFF3	1.89814	-0.328432	-0.248767	-0.173763	-0.0544079	-1.09277	A	0.672108
AFMID	1.40243	0.287237	-0.491206	-0.149468	0.509148	-1.55815	A	0.373544
AGL	1.71154	0.140545	0.229492	-0.445303	-0.337914	-1.29836	A	0.949461
AGPAT4	1.49924	0.734183	0.29253	-0.820652	-0.861725	-0.843581	A	0.863455
AGPAT5	1.7125	0.564486	-0.0801629	-0.642768	-0.530454	-1.0236	A	0.939216
AKT2	1.37298	-0.0842334	0.338394	-0.227472	0.290633	-1.6903	A	0.474981
AKT3	1.29853	1.02787	0.219884	-0.860615	-0.997019	-0.688653	A	0.691216
AL122035.1	1.40885	0.688718	0.256169	-0.183608	-1.29335	-0.876776	A	0.7291
AL133346.1	1.23822	0.875553	0.556903	-0.80197	-0.955236	-0.913474	A	0.699909
AL590004.3	1.12654	1.00575	0.533808	-0.845926	-0.733565	-1.08661	A	0.597361
ALCAM	1.43178	0.172908	0.904559	-0.796842	-0.836565	-0.875838	A	0.773831
ALOX12-AS1	1.2076	0.497715	0.425804	-0.164729	-0.224185	-1.74221	A	0.55417
AMPH	1.11703	0.906887	0.685427	-0.81507	-0.919574	-0.974699	A	0.593093
ANGPT1	1.75234	-1.06426	-0.814807	0.160804	-0.247599	0.213522	A	0.293383
ANK3	1.19329	0.495799	0.595963	-0.0103775	-0.696931	-1.57774	A	0.582627
ANKMY2	1.5629	-0.0327171	0.245527	-0.352063	0.112384	-1.53603	A	0.706258
ANKRD18A	1.54607	0.48698	0.470444	-0.663046	-0.825528	-1.01492	A	0.932711
ANKRD33B	1.78288	0.218757	0.254477	-0.813707	-0.66495	-0.777459	A	0.915548
ANKS1B	1.27227	0.877331	0.268641	-1.16561	-1.07144	-0.181195	A	0.594035
ANP32A	1.64536	0.234061	0.157598	-0.419233	-0.205232	-1.41255	A	0.920017
ANTXR2	1.32231	0.261034	0.723426	-0.282876	-0.496237	-1.52766	A	0.741912
ANXA6	1.79951	-0.189571	-0.409427	-0.182214	0.200269	-1.21856	A	0.584839
AP000317.1	1.62295	0.511962	0.294221	-0.762883	-0.679515	-0.986733	A	0.954862
AP002989.1	1.58516	0.560059	0.332129	-0.729089	-0.832063	-0.916191	A	0.924781
APBA1	1.90237	0.102639	-0.00973017	-0.57102	-0.589611	-0.834651	A	0.903999
APOLD1	1.96987	0.0295021	-0.206654	-0.651036	-0.586196	-0.555486	A	0.805471
APP	1.36386	0.44576	0.359895	-0.603876	-0.00135373	-1.56429	A	0.753525
ARAP1	1.57423	0.0776614	-0.284343	0.061521	0.125106	-1.55418	A	0.52231
ARGLU1	1.45539	0.587955	0.214873	-0.250513	-0.550114	-1.4576	A	0.89555
ARHGAP12	1.154	0.197587	0.304531	-0.350898	0.479105	-1.78433	A	0.343504
ARHGAP29	0.938276	0.294204	1.33295	-0.843417	-0.684472	-1.03754	A	0.437296
ARHGAP32	1.22347	0.608607	0.441551	-0.361232	-0.256692	-1.65571	A	0.629054
ARHGAP42	1.7339	0.308782	0.0116991	-0.611389	-0.229964	-1.21303	A	0.939155
ARHGAP44	1.11615	0.534082	0.872763	-0.538868	-0.518524	-1.4656	A	0.520679
ARHGAP6	1.47257	0.845081	0.172143	-0.840562	-0.927645	-0.721583	A	0.801871
ARHGEF26	1.54638	0.278556	0.667231	-0.806079	-0.928823	-0.757264	A	0.834091
ARHGEF3	1.63494	0.0643814	0.42407	-0.248373	-0.535357	-1.33966	A	0.910379
ARID1B	1.13473	0.475377	0.545358	-0.265139	-0.129076	-1.76125	A	0.464373
ARID3A	1.75275	0.437858	-0.00735945	-0.426898	-0.802487	-0.953866	A	0.929566
ARID3B	1.39568	0.442264	-0.0978852	-0.273474	0.187766	-1.65435	A	0.579598
ARL15	1.88037	-0.624488	-0.0282241	-0.0701052	-0.132369	-1.02518	A	0.610223
ARL5A	1.47835	-0.136558	0.34715	-0.5022	0.333708	-1.52045	A	0.58613
ARL5B	1.28589	0.229935	1.01608	-0.659965	-0.744197	-1.12775	A	0.705251
ARMC9	1.87101	0.0784443	-0.248392	-0.811247	-0.879334	-0.0104839	A	0.649753
ARNT2	1.38548	0.410251	0.269261	-0.299488	-0.110924	-1.65458	A	0.741646
ARRB1	1.55962	-0.287843	-0.125983	0.393158	-0.0177874	-1.52117	A	0.419556
ARRDC3	1.98901	-0.656839	-0.105094	-0.347744	-0.223101	-0.656235	A	0.629812
ASAP2	1.48821	0.715209	0.323924	-0.679931	-0.921774	-0.925638	A	0.87785
ASPG	2.0034	-0.432858	-0.0920089	-0.405037	-0.378184	-0.695316	A	0.726016
ASTN1	1.7354	0.514262	0.0225393	-0.759082	-0.791445	-0.721676	A	0.891779
ASXL3	1.75281	0.051616	0.103356	-0.512761	-0.115113	-1.2799	A	0.88746
ATP2B1	1.51539	0.349158	0.410405	-0.230214	-0.65509	-1.38965	A	0.919544
ATP8B2	1.20191	0.731634	0.613893	-0.456162	-0.693172	-1.3981	A	0.67345
AUH	1.25776	0.219905	0.256652	-0.220415	0.269998	-1.78391	A	0.435983
AUTS2	1.82057	-0.266572	0.0424559	-0.188473	-0.162731	-1.24525	A	0.760648
B3GALNT1	1.73543	-0.0466493	0.412079	-0.4516	-1.17983	-0.46943	A	0.750171
B4GALNT3	1.61719	0.405141	0.0870281	-0.790255	-0.0602017	-1.25891	A	0.892122
BACE2	1.75813	0.497637	-0.278273	-0.719043	-0.258397	-1.00005	A	0.871135
BACH2	1.23634	0.791197	0.626455	-0.671793	-0.854783	-1.12742	A	0.724061
BANCR	1.56695	0.637124	0.280723	-0.837455	-0.853009	-0.794335	A	0.880603
BARD1	1.54094	0.509689	0.401277	-0.629101	-0.639729	-1.18308	A	0.970375
BBX	1.40765	-0.191005	0.345922	0.0140106	0.111537	-1.68812	A	0.468575
BCAM	1.47389	0.557317	0.495825	-0.910282	-1.0688	-0.547953	A	0.762653
BICC1	1.90845	0.152936	-0.0717917	-0.606904	-0.641324	-0.74137	A	0.884441
BMF	1.88404	0.180261	-0.014853	-0.619251	-0.639403	-0.790797	A	0.905221
BMP5	1.50881	0.553379	0.492186	-0.853165	-0.855871	-0.845342	A	0.871762
BMP7	1.86724	0.172998	0.0533033	-0.67385	-0.612885	-0.806808	A	0.91492
BNIP3	1.83789	0.115446	0.192853	-0.850797	-0.713894	-0.581498	A	0.855267
BNIP3L	1.72713	0.433282	-0.0730336	-0.651833	-0.288429	-1.14712	A	0.935583
BPTF	1.17596	0.233402	0.506576	-0.164733	0.0586147	-1.80982	A	0.438282
BRINP2	1.72212	0.393785	0.225528	-0.792915	-0.793313	-0.755201	A	0.910679
BRINP3	1.90477	-0.235116	0.25221	-0.542164	-0.749899	-0.629806	A	0.81174
BRIP1	1.83696	0.181517	-0.612356	-0.744726	-0.802031	0.140637	A	0.562759
BTBD8	1.57296	-0.0894986	0.337143	-0.155455	-0.127745	-1.53741	A	0.735964
BVES	1.03685	1.00985	0.661081	-0.815495	-0.866437	-1.02585	A	0.510671
BVES-AS1	1.03548	1.22638	0.317666	-0.755094	-0.701911	-1.12251	A	0.493771
C11orf80	1.59438	0.67247	0.103952	-0.664727	-0.632014	-1.07406	A	0.948715
C1QTNF1-AS1	1.65011	0.652205	-0.245495	-0.252346	-1.12558	-0.678898	A	0.758517
C1QTNF3	1.45049	0.459191	0.274574	-0.158892	-0.496195	-1.52917	A	0.859817
CAB39L	1.6191	0.202313	-0.134773	-0.409781	0.178976	-1.45584	A	0.715081
CACHD1	1.98986	0.0310531	-0.540574	-0.402362	-0.492305	-0.585673	A	0.724128
CACNB2	1.83198	-0.975112	0.108155	0.158895	-0.451356	-0.672561	A	0.497945
CACUL1	1.53442	0.467469	0.0122146	-0.206556	-0.291156	-1.51639	A	0.851142
CADM1	1.26588	0.897394	0.420389	-0.87792	-0.544683	-1.16106	A	0.751533
CADPS2	1.56908	0.187561	0.582082	-0.444649	-1.24073	-0.653351	A	0.767953
CAMK2A	1.28238	0.639074	-0.320542	-0.231263	0.277701	-1.64735	A	0.451478
CAMSAP1	1.40797	0.0585135	-0.00524831	-0.159388	0.383815	-1.68566	A	0.430052
CARHSP1	1.84004	0.144026	-0.38604	-0.65914	-1.00296	0.0640722	A	0.608889
CASK	1.09085	0.192349	0.492406	-0.0537436	0.150334	-1.87219	A	0.322741
CCDC141	1.78902	-0.86808	0.125152	-0.411446	0.256917	-0.891563	A	0.504721
CCDC144A	1.37712	0.386593	0.0319873	-0.0964495	0.0164145	-1.71566	A	0.587206
CCDC30	1.56208	0.527363	0.311054	-0.668491	-0.520849	-1.21115	A	0.976518
CCDC85A	1.39345	0.757417	0.431909	-0.810584	-1.07409	-0.698106	A	0.761632
CCDC88A	1.41745	0.258299	0.0913525	-0.25604	0.168743	-1.6798	A	0.59964
CCND2	1.56242	-0.196261	0.129574	-0.438817	0.407606	-1.46452	A	0.558375
CCNY	1.12189	0.571942	0.69959	-0.429262	-0.345066	-1.6191	A	0.489327
CD81-AS1	1.87757	0.32614	-0.363728	-0.488434	-0.470636	-0.880911	A	0.855241
CDC14A	1.54558	0.147463	0.199908	-0.432204	0.0745396	-1.53529	A	0.769569
CDC14B	1.21154	0.53084	0.387568	-0.0646106	-0.338688	-1.72664	A	0.561646
CDCA7L	1.63686	-0.157581	-0.24779	-0.808693	0.652049	-1.07485	A	0.51632
CDK14	1.2702	0.640443	0.594795	-0.401776	-0.69934	-1.40433	A	0.764644
CDK19	1.40516	0.0247152	0.289813	-0.326386	0.268688	-1.66199	A	0.549684
CDK6	1.30997	0.775567	0.405764	-0.531008	-0.583617	-1.37668	A	0.82687
CDKAL1	1.18662	0.0143019	0.5359	0.0254747	0.0545493	-1.81684	A	0.38109
CDS1	1.64067	0.396643	0.397098	-0.746598	-0.768249	-0.91956	A	0.939416
CELSR1	1.54154	0.302758	0.158527	-0.215763	-0.236451	-1.55061	A	0.849348
CENPP	1.57451	0.117718	-0.694996	0.159284	0.237184	-1.3937	A	0.411013
CEP250	1.36884	0.22027	-0.127322	0.0275017	0.243226	-1.73252	A	0.405589
CEP57	1.73411	0.67181	-0.547455	-0.858528	-0.549017	-0.450922	A	0.712412
CERK	1.5283	0.185212	-0.0270125	-0.0511379	-0.0147327	-1.62063	A	0.65276
CFAP299	1.38659	0.52735	0.699439	-0.763983	-1.0148	-0.834595	A	0.783461
CGNL1	1.50988	0.26952	0.675313	-0.620306	-0.667938	-1.16647	A	0.915688
CHAF1A	1.71587	-0.318272	-0.848478	0.362381	0.130687	-1.04219	A	0.371668
CHD7	1.12573	0.38375	0.564535	-0.230046	-0.0520029	-1.79197	A	0.436923
CHN1	1.40752	0.631982	0.534277	-0.700392	-0.726103	-1.14728	A	0.896264
CHRM2	1.35165	-1.31625	-0.138777	-0.515814	1.00367	-0.384485	A	0.234544
CHST11	1.6543	0.487234	0.271354	-0.750665	-0.891482	-0.770737	A	0.900292
CLEC2D	1.67385	-0.239228	0.411522	-0.316572	-0.172476	-1.35709	A	0.788095
CLN6	1.13798	0.485325	0.069664	0.210415	-0.0547788	-1.8486	A	0.34782
CMIP	1.17229	0.704248	0.688487	-0.410236	-0.789396	-1.3654	A	0.626326
CNKSR2	1.9376	0.152499	-0.222279	-0.638608	-0.684342	-0.544874	A	0.815304
CNOT6	1.31083	0.659811	0.336703	-0.409405	-0.330775	-1.56716	A	0.776554
CNTLN	1.39787	0.705207	0.482625	-0.646805	-0.875382	-1.06352	A	0.863137
CNTN4	1.90237	0.0724378	-0.525011	-0.968407	-0.088359	-0.393034	A	0.651859
COBL	1.26413	0.417622	-0.0126105	-0.10026	0.21222	-1.7811	A	0.425585
COBLL1	1.75494	0.0582346	0.0102802	-0.240783	-0.24075	-1.34192	A	0.865515
COL11A1	1.96288	0.108172	-0.326048	-0.634251	-0.625844	-0.484909	A	0.776937
COL13A1	1.77753	-0.366914	-0.190338	-0.204477	0.237681	-1.25348	A	0.571516
COL16A1	1.81051	0.356686	-0.0481385	-0.616883	-0.955658	-0.546518	A	0.833175
COL18A1	1.80889	-0.0542787	-0.595578	0.132416	-0.136402	-1.15504	A	0.582946
COL19A1	0.788964	0.47055	0.667764	-0.887771	-1.61103	0.571527	A	0.358365
CORO2B	1.13543	0.284531	1.17283	-0.901624	-0.770137	-0.921025	A	0.577166
CPNE3	1.27634	0.987912	-0.367617	-0.422516	-0.0317937	-1.44233	A	0.570975
CPT1A	1.68378	-0.353222	-0.773749	-0.163525	0.621078	-1.01437	A	0.361117
CPVL	0.721107	1.36706	0.381726	-1.09031	-1.09292	-0.286664	A	0.402063
CRISPLD1	1.51883	0.782942	0.176677	-0.803684	-0.854819	-0.819948	A	0.856503
CRLF3	1.94648	-0.0527834	-0.773336	-0.641526	-0.44459	-0.0342433	A	0.552683
CRY2	1.78197	-0.981387	-0.146513	0.278929	-0.0621756	-0.870823	A	0.410548
CRYBG3	1.07425	0.958846	0.540412	-0.726312	-0.475857	-1.37134	A	0.477756
CSNK1D	1.16482	0.514054	0.291078	0.131595	-0.319804	-1.78175	A	0.463302
CTNNA3	1.14605	0.627432	0.737746	-0.614801	-0.413211	-1.48321	A	0.563805
CTNNB1	1.13362	0.613037	0.942474	-0.738949	-0.935278	-1.01491	A	0.599187
CTPS2	1.45769	-0.322893	0.322078	-0.0201465	0.185689	-1.62242	A	0.459586
CTTNBP2	1.81665	0.312714	0.0449334	-0.599746	-0.80534	-0.769216	A	0.909122
CUX2	1.42796	0.896299	0.192062	-0.880105	-0.879368	-0.756848	A	0.787756
CYFIP2	1.35824	0.440144	0.737844	-0.473823	-0.849822	-1.21258	A	0.821546
CYP39A1	1.65661	-0.0136737	-0.317826	0.332337	-0.249734	-1.40771	A	0.565758
CYTH3	1.596	-0.151578	0.273082	-0.326343	0.104758	-1.49592	A	0.690592
DAAM1	1.98042	-0.485493	-0.148627	-0.354981	-0.177253	-0.814067	A	0.685935
DACH1	1.98503	-0.541621	-0.579064	-0.479425	-0.444496	0.0595731	A	0.494858
DAP	1.52683	0.512267	0.321511	-0.441995	-0.593878	-1.32474	A	0.96864
DAPK1	1.76464	0.385436	0.061354	-0.526888	-0.705811	-0.978736	A	0.953911
DARS	1.13593	0.922075	0.586519	-0.917535	-0.561566	-1.16542	A	0.601285
DCLK2	1.36056	0.0500421	0.375918	-0.417542	0.28856	-1.65754	A	0.546266
DDB2	1.62963	-0.527449	-0.844158	0.670522	0.0219453	-0.950489	A	0.301059
DEK	1.4001	0.749301	0.209654	-0.604564	-0.362612	-1.39188	A	0.880128
DEPDC5	1.46133	-0.178698	-0.00011007	0.138197	0.239442	-1.66016	A	0.385076
DGKH	1.315	0.861966	0.413437	-0.600094	-0.905547	-1.08477	A	0.789078
DGKI	1.77035	0.509399	-0.33088	-0.739301	-0.935542	-0.274026	A	0.718934
DHRS3	1.82211	-0.0438296	-0.225268	-0.43353	0.0777179	-1.1972	A	0.748772
DIAPH3	1.13153	0.953475	0.603317	-0.971727	-0.978563	-0.738033	A	0.600132
DLC1	1.415	0.577398	0.447556	-0.419701	-0.658542	-1.36171	A	0.915567
DLGAP1	1.01458	0.530977	0.790092	-1.16564	-1.29959	0.129585	A	0.467462
DLGAP4-AS1	1.5572	0.791876	0.0144791	-0.653526	-0.683723	-1.0263	A	0.905534
DMWD	1.10553	0.327216	0.413166	0.0152587	0.00958205	-1.87075	A	0.355652
DMXL2	1.65379	0.059575	0.632118	-0.680329	-0.753154	-0.912005	A	0.887081
DNAJC13	1.13549	0.476641	0.106972	-0.0655767	0.198097	-1.85162	A	0.344321
DNAJC6	1.53144	0.649694	0.222205	-0.433753	-0.818267	-1.15131	A	0.93401
DNASE1	1.50812	0.166383	-0.7055	-0.684454	0.777289	-1.06184	A	0.413729
DOCK1	1.53243	0.386154	0.387149	-0.282098	-0.676	-1.34763	A	0.940469
DOCK7	1.46774	0.450463	0.337315	-0.382002	-0.376374	-1.49715	A	0.916205
DPY19L1	1.09569	0.126335	1.07256	-0.610991	-0.192734	-1.49086	A	0.481112
DSCAML1	1.89889	-0.0182272	0.144215	-0.650919	-0.739358	-0.634605	A	0.855273
DTNB	1.11668	0.433102	0.684915	0.0257502	-0.610192	-1.65026	A	0.477035
DUBR	1.8181	-0.0157964	-0.309866	-0.332431	0.0583214	-1.21833	A	0.724796
DUSP10	1.46661	-0.124616	0.848268	-0.629967	-0.280208	-1.28008	A	0.755851
DYNC2H1	1.13922	0.844368	0.421023	-0.47122	-0.366312	-1.56708	A	0.530807
DZIP1L	1.48727	0.382492	0.388071	-0.408354	-0.370633	-1.47885	A	0.925524
EBPL	1.71009	-0.0707869	-0.111719	-0.47268	0.272001	-1.32691	A	0.674612
EDA	1.28758	-0.5607	0.956069	-0.139129	-0.100112	-1.44371	A	0.46475
EEF1A1	1.42078	0.895167	-0.233914	-0.997616	-1.06285	-0.0215694	A	0.58159
EEF1G	1.16796	0.48239	0.435472	-0.184798	-0.122128	-1.7789	A	0.489079
EEF2K	1.68179	-0.68567	-0.338551	0.390507	0.141194	-1.18927	A	0.361577
EHBP1	1.65694	-0.0800186	-0.13539	-0.106129	0.146833	-1.48223	A	0.606139
EHD4	1.14906	0.571333	0.951512	-1.10261	-0.764784	-0.804506	A	0.603627
ELOVL6	1.70473	0.346832	0.0474947	-0.260399	-0.59281	-1.24584	A	0.946677
EMC10	1.22083	1.11975	0.22327	-0.87323	-0.929705	-0.760918	A	0.650067
EMILIN2	1.39367	0.878417	0.225728	-0.630545	-0.716638	-1.15063	A	0.86123
EMP2	0.882426	-0.391594	1.58706	-0.490173	-0.6381	-0.949619	A	0.396923
ENO1	1.79985	0.297895	0.0515394	-0.903919	-0.81839	-0.426975	A	0.809359
EPB41L3	1.23897	0.901423	0.527819	-0.86844	-0.903003	-0.896769	A	0.69905
EPB41L4A	1.45033	0.508371	0.58512	-0.688911	-0.702969	-1.15194	A	0.918004
EPG5	1.14496	0.450178	0.663217	-0.242806	-0.316271	-1.69928	A	0.500465
EPHA3	1.9851	-0.152235	-0.565437	-0.717998	-0.432877	-0.116552	A	0.601633
EPHA7	1.55688	0.409037	0.421432	-0.514689	-0.610102	-1.26256	A	0.974765
EPS8	1.24438	1.04047	0.259663	-0.905489	-1.08259	-0.556424	A	0.639886
ERBB2	1.57362	0.0953881	-0.132061	-0.236537	0.243026	-1.54343	A	0.601301
ERBB4	1.56317	0.350807	0.437057	-0.462414	-0.594212	-1.29441	A	0.969888
ERC1	1.46783	0.00496146	0.245332	-0.0239082	-0.0256644	-1.66855	A	0.603506
ERC2	1.68042	0.593228	0.0482233	-0.734949	-0.687051	-0.899869	A	0.929886
ESRRG	1.86988	-0.592792	-0.157846	0.00175359	-0.0610456	-1.05995	A	0.572328
ESYT2	1.16256	0.246737	0.758404	-0.0354562	-0.458699	-1.67354	A	0.509807
ETV1	1.81828	-0.0229349	-0.031892	-0.303008	-0.213469	-1.24697	A	0.854355
EVC	1.38696	0.252782	0.823719	-0.495304	-0.708615	-1.25955	A	0.819804
EVL	1.4131	0.147863	0.579966	-0.359452	-0.20923	-1.57224	A	0.77327
EXOC2	1.20607	0.84076	0.36516	-0.36996	-0.529402	-1.51263	A	0.650823
EZH2	1.59588	0.607285	0.247253	-0.75566	-0.75769	-0.937073	A	0.932664
FAAH2	1.85344	0.300133	-0.214389	-0.684906	-0.921249	-0.333032	A	0.758032
FAM114A1	1.1073	1.15898	0.323337	-0.678616	-0.814754	-1.09625	A	0.569056
FAM117B	1.48271	0.000629873	0.0605054	0.0877025	0.0384109	-1.66996	A	0.52494
FAM124A	1.55041	0.388214	-0.0369065	-0.449385	0.0444043	-1.49674	A	0.790491
FAM13A	1.66778	-0.475341	-0.66528	0.375416	0.256421	-1.159	A	0.334836
FAM13C	1.33284	1.17865	-0.539711	-0.610262	-1.02988	-0.331625	A	0.562747
FAM162A	1.91975	0.234917	-0.434192	-0.804338	-0.504113	-0.412022	A	0.741337
FAM171A1	1.60901	0.540636	0.306361	-0.729208	-0.829731	-0.897071	A	0.926718
FAM189A2	1.61643	-0.00196495	-0.144463	-0.307631	0.312148	-1.47452	A	0.594349
FAM234B	1.78072	-0.0175149	0.400068	-0.675962	-0.513776	-0.973538	A	0.919886
FAM78A	1.86675	0.110146	-0.216118	-0.697024	-0.0820048	-0.981751	A	0.83062
FANCA	1.95079	0.160644	-0.548909	-0.59451	-0.634592	-0.33342	A	0.696871
FANCC	1.64122	-0.265853	-0.0844906	0.132215	0.0625735	-1.48566	A	0.519833
FANCL	1.25012	0.76692	0.432334	-0.618891	-0.365812	-1.46467	A	0.732674
FAT3	1.57645	0.380552	0.538355	-0.860777	-0.857991	-0.776585	A	0.870283
FBLIM1	1.46913	-0.263893	0.55754	-0.331637	0.0990144	-1.53016	A	0.605596
FBN2	1.24294	0.667081	0.771285	-0.916568	-0.787575	-0.977164	A	0.708376
FBXL2	1.48502	0.656179	0.388572	-0.996427	-0.617143	-0.916201	A	0.872237
FBXL7	1.19533	0.709785	0.696964	-0.656358	-0.613765	-1.33196	A	0.673742
FBXO16	1.80013	-0.136072	-0.330151	0.216328	-0.337161	-1.21307	A	0.641915
FBXO17	1.74137	0.543864	-0.106314	-0.503834	-0.880621	-0.794469	A	0.881098
FCHSD2	1.44644	-0.343577	0.608023	0.037593	-0.207126	-1.54135	A	0.566885
FER	1.2969	0.594475	0.663802	-0.531676	-0.700259	-1.32324	A	0.803887
FGD6	1.55526	-0.177866	0.252502	-0.327032	0.223239	-1.5261	A	0.614696
FGF1	1.7102	0.399727	-0.123432	-0.904801	-0.0425934	-1.0391	A	0.845146
FGF10	1.71837	0.240663	0.369005	-0.820388	-0.901442	-0.606207	A	0.854717
FGF12	1.86808	-0.657529	-0.214864	-0.198105	0.181925	-0.979506	A	0.528465
FGF13	1.26595	1.16462	0.0178989	-0.705808	-0.981144	-0.761515	A	0.657943
FGF18	1.87649	0.224829	-0.0339824	-0.682502	-0.657671	-0.727159	A	0.893095
FGF2	1.41287	0.711316	0.477198	-0.793488	-0.84814	-0.959759	A	0.851876
FHOD3	1.39647	0.429417	0.372412	-0.354326	-0.25076	-1.59322	A	0.823024
FIGN	1.65851	-0.288409	0.126607	-0.337285	0.246194	-1.40562	A	0.617661
FLNA	0.604351	0.915809	-0.141674	-1.88254	0.481137	0.0229194	A	0.310859
FNBP1L	1.30999	0.0917526	0.438735	-0.17882	0.0830968	-1.74475	A	0.525833
FNIP2	1.0765	1.21696	-0.543393	-0.202878	-0.130614	-1.41657	A	0.425366
FOXJ3	1.24716	0.586311	0.504862	-0.653102	-0.135712	-1.54951	A	0.680333
FOXP1	1.48194	0.205313	0.441077	-0.151667	-0.444947	-1.53172	A	0.838916
FRAS1	1.14611	0.782436	0.783772	-0.859274	-0.878143	-0.974902	A	0.619715
FREM1	2.01951	-0.486815	-0.648082	-0.284994	-0.34222	-0.257397	A	0.53256
FRMD5	1.14705	0.687182	0.854062	-0.682613	-0.951338	-1.05434	A	0.615075
FUBP3	1.32065	-0.066134	0.514495	-0.0869025	0.0434013	-1.72551	A	0.498733
FUT11	1.81789	0.426893	-0.178479	-0.800723	-0.492859	-0.772725	A	0.880312
FXYD6	1.58432	0.54078	0.362564	-0.803816	-0.80831	-0.875535	A	0.914328
GAB1	1.12632	0.726929	0.518861	-0.533097	-0.227195	-1.61182	A	0.497261
GALNT2	1.3876	0.261464	0.183128	0.100164	-0.226025	-1.70633	A	0.61
GAREM1	1.35795	-0.257667	0.57777	0.0426457	-0.0623679	-1.65833	A	0.490559
GAS6	1.51071	-1.09609	0.420895	0.257952	0.0341319	-1.1276	A	0.359035
GATA4	1.92135	-0.280499	-0.727812	-0.113544	0.0289197	-0.828418	A	0.538699
GATA6	1.29252	0.395306	0.814185	-0.590621	-0.5466	-1.36478	A	0.765521
GGA2	1.45534	0.447873	0.315157	-0.329942	-0.356797	-1.53163	A	0.891381
GJA1	0.787587	0.601925	-0.634405	-1.28549	1.2196	-0.689214	A	0.267378
GJA3	1.97704	0.0240246	-0.293783	-0.524515	-0.469246	-0.713521	A	0.813452
GLCCI1	1.75635	-0.0757427	0.397561	-0.83762	-0.245886	-0.994667	A	0.87225
GLI3	1.84357	0.320729	-0.110809	-0.606189	-0.534864	-0.91244	A	0.923072
GMCL1	1.34432	0.40672	0.314564	-0.313321	-0.0714681	-1.68082	A	0.693544
GNAI1	1.30679	0.440795	0.719762	-0.598071	-0.447203	-1.42207	A	0.79214
GNAQ	1.24207	0.727046	0.716916	-0.814823	-0.931075	-0.940136	A	0.705279
GNS	1.84231	0.027529	-0.192355	-0.479583	-0.0418817	-1.15602	A	0.814309
GOLGA8A	1.31232	0.940546	0.248804	-0.458881	-1.15218	-0.890608	A	0.71461
GPC6	1.99077	-0.505379	-0.763206	-0.206482	-0.149785	-0.365914	A	0.494644
GPI	1.90663	-0.19352	-0.509054	-0.122652	-0.0567585	-1.02465	A	0.635175
GPM6B	1.05794	1.03695	0.547973	-1.0507	-1.05471	-0.537448	A	0.54475
GPR173	1.38605	0.91628	0.236439	-0.698824	-0.88586	-0.954088	A	0.809825
GPR39	1.77462	0.55683	-0.215045	-0.723898	-0.716834	-0.675675	A	0.85235
GPRIN3	1.86509	0.135123	0.072098	-0.550573	-0.624798	-0.896937	A	0.92763
GRID1	1.22605	0.626036	0.749316	-0.47632	-0.891491	-1.2336	A	0.699177
GRID2	1.13685	0.752751	0.775794	-1.02441	-1.08813	-0.552855	A	0.587908
GRK3	1.61372	-0.728946	-0.600594	0.80929	-0.192444	-0.901026	A	0.307014
GUCY1A1	1.4529	-0.557163	0.467748	-0.159301	0.294982	-1.49916	A	0.435577
GUCY1A2	1.75236	0.411623	0.0790881	-0.854082	-0.866901	-0.522088	A	0.837215
GULP1	1.26623	0.711961	0.702681	-0.879224	-0.900122	-0.901528	A	0.720939
H1F0	1.73749	-0.467133	-0.101073	-0.941625	-0.761949	0.534284	A	0.443578
H2AFY	1.36517	0.331653	0.646373	-0.545032	-0.309701	-1.48847	A	0.819238
HAND2	1.80206	-0.00646161	0.0710741	-1.2382	-0.222464	-0.406009	A	0.71439
HBG2	2.03156	-0.221536	-0.39354	-0.472162	-0.472162	-0.472162	A	0.697905
HDAC9	1.38702	0.265629	0.781343	-0.610933	-0.487211	-1.33585	A	0.834931
HDGFL3	1.4882	0.722973	-0.00855314	-0.286157	-0.543369	-1.37309	A	0.877448
HECA	1.27476	0.430621	0.644956	-0.395366	-0.38322	-1.57175	A	0.720974
HHAT	1.40147	0.509804	0.572717	-0.528264	-0.61976	-1.33597	A	0.907946
HIST1H2AC	1.86086	-0.971416	-0.618602	-0.376055	-0.12616	0.231369	A	0.358478
HK1	1.35344	-0.073348	0.161197	0.508872	-0.276388	-1.67377	A	0.412243
HMBOX1	1.31739	0.673964	0.587714	-0.740811	-0.582652	-1.25561	A	0.832654
HMGA2	1.28146	1.17668	-0.0446277	-0.881943	-0.867366	-0.664199	A	0.650857
HMGCLL1	1.97353	0.0204177	-0.214706	-0.548021	-0.62904	-0.602185	A	0.811816
HPRT1	1.36146	0.750339	0.186184	-0.499139	-0.315601	-1.48324	A	0.826341
HRC	1.12196	0.217215	0.402319	-0.718765	0.605005	-1.62773	A	0.389263
HRH2	1.83455	0.166233	-0.267293	-0.78706	0.0105427	-0.956968	A	0.796598
HSDL1	1.66418	0.267021	0.34784	-0.333755	-0.840842	-1.10444	A	0.940088
HSP90AA1	0.842409	-0.41738	1.63972	-0.707023	-0.624682	-0.733044	A	0.392255
HSP90AB1	1.05393	-0.676627	1.10743	-1.29159	0.412421	-0.605563	A	0.383345
HTRA1	1.69411	0.0578929	0.535768	-0.716004	-0.571733	-1.00003	A	0.92139
IARS2	1.63485	0.0666259	0.211192	-0.26226	-0.174227	-1.47618	A	0.846478
IFT80	1.30151	0.512907	0.286724	-0.281964	-0.126458	-1.69272	A	0.666061
IFT81	1.72416	-0.143494	-0.324267	0.0939098	0.0252251	-1.37553	A	0.567618
IGF2BP1	1.64359	0.690534	0.00354975	-0.778919	-0.789281	-0.769472	A	0.876695
IGF2BP2	1.22154	0.970974	0.386024	-0.689943	-0.664459	-1.22414	A	0.705556
IGF2BP3	1.48464	0.700845	0.365036	-0.871273	-0.874085	-0.805159	A	0.847767
IGF2R	1.63753	0.0375003	-0.457138	-0.0477501	0.257902	-1.42805	A	0.506622
IGSF11	1.49226	0.417864	0.360579	-0.846956	-0.104565	-1.31919	A	0.877456
IGSF3	1.55347	0.265478	-0.458523	-0.137639	0.265944	-1.48873	A	0.522166
IKBIP	1.80392	0.465857	-0.145652	-0.735526	-0.730009	-0.658587	A	0.864214
IL17RD	1.80819	0.18311	0.223259	-0.685572	-0.700652	-0.828338	A	0.927911
IL1RAPL1	1.71627	-0.940725	-0.369739	0.420779	0.0937045	-0.920285	A	0.339855
IL3RA	0.83417	1.53398	0.02106	-0.717468	-0.974625	-0.697115	A	0.418567
ILF3	1.14523	0.649695	0.304193	-0.152245	-0.18113	-1.76574	A	0.472075
INPP5A	1.2436	0.659483	0.32601	-0.326673	-0.24554	-1.65688	A	0.647021
INSIG2	1.73813	0.37905	-0.355169	-0.438	-0.095985	-1.22802	A	0.814919
INTS3	1.34388	-0.0189366	0.215657	-0.0575095	0.269406	-1.75249	A	0.40673
INTS6L	1.25697	0.924016	0.348776	-0.593562	-0.638079	-1.29812	A	0.750178
ITGB8	1.33216	0.572038	0.611013	-0.365465	-0.874198	-1.27554	A	0.809974
ITSN2	1.49348	0.335297	0.595971	-0.518628	-0.624222	-1.2819	A	0.936363
JAM3	1.51247	0.704924	-0.0200795	-0.356444	-0.47677	-1.3641	A	0.896706
KANK4	1.99956	-0.0996023	-0.367301	-0.611833	-0.631618	-0.289208	A	0.694019
KATNAL1	1.56131	-0.413068	-0.0945578	0.232967	0.222921	-1.50957	A	0.38048
KCNH7	1.98478	0.0573742	-0.449978	-0.571384	-0.571151	-0.449642	A	0.734377
KCNIP4	1.64129	0.393171	0.319493	-0.959123	-0.977426	-0.417405	A	0.782418
KCNJ5	1.53864	0.703598	-0.303389	-0.0706575	-0.549755	-1.31844	A	0.773163
KCNK6	1.78027	0.16722	-0.443921	-0.365368	0.0729059	-1.21111	A	0.713942
KCNMB4	1.34282	0.781981	0.506675	-0.939287	-0.931539	-0.760651	A	0.751439
KCNQ1OT1	1.51761	0.53551	-0.0347141	-1.10875	-1.07362	0.16396	A	0.576671
KCNQ3	1.69912	0.322086	0.344536	-0.67274	-0.797223	-0.895776	A	0.940568
KCNQ5	1.44004	0.942981	0.0837602	-0.839179	-0.839028	-0.788579	A	0.789956
KDM1A	1.56714	0.276523	0.370495	-0.350136	-0.447021	-1.41701	A	0.945871
KDM5B	1.44554	0.585458	0.474064	-0.561479	-0.708246	-1.23533	A	0.933927
KHDRBS1	1.17538	0.562432	0.163657	-0.109502	0.0144615	-1.80643	A	0.446374
KIAA1109	1.15252	0.349139	0.465789	-0.219358	0.0631943	-1.81128	A	0.435343
KIAA1211	1.88995	0.0722274	-0.492387	-0.779148	-0.754504	0.0638625	A	0.598058
KIAA1549	1.5803	0.599553	0.25986	-0.576016	-0.871873	-0.991822	A	0.931751
KIF13A	1.4533	0.240639	0.6201	-0.466861	-0.412952	-1.43423	A	0.884097
KIF1A	1.36937	0.635305	0.632703	-0.839996	-0.900192	-0.897192	A	0.800137
KIF26B	1.45619	0.109757	0.801455	-0.415008	-0.705126	-1.24727	A	0.83123
KLF12	1.46797	0.0677331	0.603284	-0.358898	-0.27225	-1.50784	A	0.80911
KLHL13	1.25498	0.68985	0.700812	-0.745233	-0.730141	-1.17027	A	0.749544
KLHL25	1.839	-0.222177	0.205146	-0.358956	-0.326784	-1.13623	A	0.851782
KNTC1	1.89236	0.250266	-0.487657	-0.281256	-0.467924	-0.905792	A	0.795876
KSR1	1.58957	0.517803	0.374365	-0.854525	-0.739863	-0.887349	A	0.918898
KTN1-AS1	1.89299	-0.0443947	-0.296618	-0.262462	-0.183056	-1.10646	A	0.779908
LAMB1	1.55219	0.898524	-0.945995	-0.521556	-0.749588	-0.233574	A	0.543485
LARP4B	1.18822	0.320716	0.51411	-0.24135	-0.00328823	-1.7784	A	0.489189
LASP1	1.83315	0.316541	-0.148997	-0.383139	-0.632516	-0.985037	A	0.914482
LBH	1.68431	0.680084	-0.212856	-0.687275	-0.496636	-0.967624	A	0.889976
LCORL	1.40652	0.622421	0.221544	-0.454365	-0.27929	-1.51683	A	0.86086
LDHA	1.27768	0.325324	0.193788	-0.689788	-1.58685	0.479844	A	0.4446
LDLRAD3	1.77857	0.387208	0.0667035	-0.640957	-0.845853	-0.745669	A	0.903796
LDLRAD4	1.55385	-0.475258	0.253977	0.410052	-0.319636	-1.42298	A	0.493788
LEPROTL1	1.99235	-0.188372	-0.310214	-0.462457	-0.238941	-0.79237	A	0.753112
LGR4	1.54268	0.496829	0.409433	-0.475825	-0.858773	-1.11434	A	0.940008
LINC00910	1.50514	0.975871	-0.224529	-0.681545	-0.671024	-0.903909	A	0.794049
LINC01088	1.4996	-0.484238	1.01802	-0.435194	-0.882296	-0.715895	A	0.630336
LINC01515	1.74585	0.257928	-0.0579958	-0.3089	-0.345695	-1.29119	A	0.918198
LINC01572	1.70132	0.1664	-0.10668	-1.02329	-0.980095	0.242337	A	0.573381
LINC01876	1.88429	0.3101	-0.476241	-0.458831	-0.381664	-0.877656	A	0.812299
LINC02008	1.08088	1.10225	0.481071	-0.92559	-0.962098	-0.776511	A	0.562891
LINC02021	1.3952	0.538649	0.174614	-0.883042	0.1626	-1.38802	A	0.723784
LINC02082	1.66519	0.564135	0.134302	-0.65009	-0.849138	-0.864404	A	0.921449
LINC02245	1.3473	0.164288	0.359138	0.0409133	-0.181242	-1.7304	A	0.582928
LINC02362	1.63534	-0.758769	-0.584404	0.668502	0.0196998	-0.980369	A	0.301126
LIPA	1.83126	-0.472446	0.431865	-0.291798	-0.63043	-0.868447	A	0.759735
LIPE-AS1	1.76095	0.482289	-0.0961023	-0.52972	-0.623498	-0.993917	A	0.937432
LLGL2	1.5003	0.536489	0.509971	-0.825931	-0.999006	-0.721825	A	0.825294
LMBR1	1.3474	0.240365	-0.201265	-0.265755	0.532228	-1.65298	A	0.384727
LNPK	1.54651	0.599236	-0.144775	-0.247981	-0.315123	-1.43787	A	0.840449
LPIN2	1.38307	0.00400839	0.164832	0.193949	-0.00739401	-1.73847	A	0.449234
LRCH2	1.44883	0.660676	0.479554	-0.861878	-0.866957	-0.860223	A	0.84591
LRRC1	1.14317	0.226902	0.564459	-0.0768218	-0.0367766	-1.82094	A	0.416308
LRRC14B	1.8014	-0.126154	0.416712	-0.959913	-0.526081	-0.605965	A	0.809535
LUC7L3	1.44281	0.342291	-0.17992	0.131871	-0.0802683	-1.65678	A	0.550736
MACROD2	1.86697	-0.786854	-0.190565	-0.201477	0.19524	-0.883316	A	0.494799
MAGI3	1.20769	0.473695	0.852263	-0.696217	-0.461565	-1.37586	A	0.662664
MAML2	1.48674	0.392282	0.67389	-0.849735	-0.919114	-0.784067	A	0.82462
MAML3	1.77527	-0.886945	0.159481	0.10054	-0.145885	-1.00246	A	0.501984
MAN1A1	1.56449	0.299734	0.556235	-0.557444	-1.16279	-0.700222	A	0.807357
MAN1C1	1.71791	-0.207612	0.177412	-0.214557	-0.0873262	-1.38583	A	0.755643
MAN2A1	1.20905	0.247895	0.907521	-0.573348	-0.295396	-1.49572	A	0.612135
MANBA	1.6892	-0.447948	-0.185344	0.0960738	0.21103	-1.36302	A	0.459535
MAP3K1	1.12508	0.281517	0.69486	-0.351139	-0.0042364	-1.74608	A	0.448047
MAPKAPK2	1.16626	-0.384906	0.971379	-0.0265512	-0.135922	-1.59026	A	0.415287
MAPKBP1	1.49646	-0.147819	-0.163013	0.086069	0.33785	-1.60955	A	0.378054
2024-03-02	1.53696	-0.278871	0.307326	-0.762467	0.482224	-1.28517	A	0.566877
2024-03-11	1.46418	0.475026	0.601942	-0.886415	-0.589262	-1.06547	A	0.895445
MARK4	1.24077	0.615852	0.492117	-0.360672	-0.388738	-1.59933	A	0.683004
MBOAT1	1.8273	0.191245	0.084467	-0.556349	-0.53706	-1.0096	A	0.951305
MBOAT2	1.34114	0.727664	0.552404	-0.672653	-0.885449	-1.06311	A	0.817813
MCC	1.71846	-0.186583	-0.121093	-0.0895163	0.0865345	-1.4078	A	0.627311
MDK	1.76621	0.621148	-0.368876	-0.683438	-0.681183	-0.653856	A	0.81219
MEIS1	1.64015	-0.979266	-0.0362309	0.451375	-0.00557208	-1.07045	A	0.354058
MEIS2	1.10904	0.757421	0.774928	-0.802782	-0.557964	-1.28064	A	0.550824
METTL6	1.30794	0.313357	-0.0254437	0.134768	0.0497798	-1.7804	A	0.423048
MFSD8	1.51193	0.731956	-0.0309188	-0.302841	-0.593559	-1.31656	A	0.887008
MGAT4C	1.92794	-0.335427	-0.140632	-0.245713	-0.17707	-1.0291	A	0.731206
MGAT5	1.49411	0.0967728	-0.241242	0.131057	0.15034	-1.63104	A	0.453334
MGST3	1.15486	-0.399672	1.25018	-1.22228	-0.65897	-0.124111	A	0.467274
MICAL2	1.27952	0.542992	0.823455	-0.702109	-0.910049	-1.03381	A	0.737817
MID1	1.56743	0.434848	0.477986	-0.603251	-0.931272	-0.945741	A	0.911046
MINDY3	1.15824	0.178591	0.466565	-0.0340334	0.0751155	-1.84448	A	0.380643
MIR181A2HG	0.610222	1.23624	0.451797	-1.53212	-0.739689	-0.0264526	A	0.37053
MIS18BP1	1.05378	1.04489	0.601314	-0.906205	-0.841508	-0.952274	A	0.535271
MLLT1	1.59482	0.489046	0.190199	-0.39821	-0.57515	-1.30071	A	0.972275
MLLT3	1.80466	-0.116487	0.232226	-0.419607	-0.318281	-1.18251	A	0.890436
MLLT6	1.60398	0.100482	0.309282	-0.452594	-0.110483	-1.45067	A	0.868622
MMP15	1.81705	0.346198	-0.00101934	-0.686424	-0.642313	-0.833496	A	0.925902
MMP16	1.8288	0.351416	-0.0461716	-0.784403	-0.631094	-0.718545	A	0.892678
MMS22L	1.93747	-0.0925197	-0.510253	-0.461435	-0.874283	0.00102185	A	0.588608
MPP6	1.19864	0.75832	0.7174	-0.666681	-0.921041	-1.08664	A	0.675073
MPP7	1.52664	-0.0855156	-0.116559	-0.209448	0.438154	-1.55327	A	0.461915
MPPED2	1.40466	0.574538	0.530458	-0.512064	-0.717667	-1.27992	A	0.907174
MPRIP	1.09562	-0.0319073	0.848788	-0.448335	0.217983	-1.68215	A	0.400065
MRPS6	1.56542	0.49548	0.377045	-1.01474	-0.467329	-0.955876	A	0.90363
MSH2	1.76379	0.201946	-0.196423	-0.266768	-0.199148	-1.3034	A	0.845847
MSH5	1.39175	0.201702	-0.51095	0.596882	-0.134418	-1.54497	A	0.352586
MT-ATP6	1.55313	0.334611	0.560759	-0.955038	-1.00561	-0.487853	A	0.768268
MT-CO2	1.8081	-0.436303	-0.189761	-0.80175	-0.81835	0.438064	A	0.471889
MT-CO3	1.48205	-0.0425379	0.41267	-1.0201	-1.20492	0.372838	A	0.5052
MT-CYB	1.51712	-0.359678	0.264581	-0.989829	-1.06044	0.628239	A	0.423476
MT-ND1	1.52936	0.0591666	0.73461	-1.07383	-0.928296	-0.321009	A	0.68494
MT-ND2	1.51089	-0.499598	0.236769	-1.02413	-0.92978	0.705844	A	0.390849
MT-ND3	1.81566	0.00732624	0.213422	-0.909083	-0.876649	-0.250674	A	0.739887
MT-ND4	1.67435	-0.417993	0.549827	-0.878209	-0.972758	0.0447787	A	0.579728
MT-ND5	1.67953	0.367143	0.3517	-0.788269	-0.844504	-0.765599	A	0.903938
MTCH1	1.01452	0.227317	1.04736	-0.686299	-1.53167	-0.0712338	A	0.467173
MTHFD1L	1.27476	0.950111	0.335493	-0.529184	-1.10734	-0.923845	A	0.705675
MTMR1	1.12429	0.632856	0.664919	-0.476011	-0.351264	-1.59479	A	0.49845
MTUS2	1.25598	0.702549	0.671502	-0.776878	-0.646031	-1.20712	A	0.755125
MXI1	1.49117	0.121495	0.285548	-0.461836	0.12893	-1.56531	A	0.720999
MYL3	1.38852	0.984055	-0.612071	-0.0446818	-1.21497	-0.500858	A	0.553564
MYL7	1.26808	0.815905	0.507334	-1.02992	-1.08825	-0.473141	A	0.648569
MYO15B	1.30004	0.585271	0.762877	-0.757767	-0.834947	-1.05547	A	0.770001
MYO18A	1.07823	0.396634	0.313097	-0.0186031	0.119415	-1.88877	A	0.317466
MYO1E	1.42991	0.857666	0.156236	-0.678722	-0.585115	-1.17997	A	0.884464
NAALAD2	1.62227	0.149943	0.634447	-0.778919	-0.890464	-0.737281	A	0.845258
NAB1	1.53849	0.660862	-0.0701991	-0.27522	-0.481379	-1.37256	A	0.884495
NAP1L1	1.05653	0.770873	-0.0153374	0.330202	-0.405707	-1.73656	A	0.373358
NAP1L4	1.36751	0.370735	0.338394	-0.386898	-0.0384358	-1.6513	A	0.720773
NAV1	1.45586	0.335234	0.0509024	-1.00831	0.420208	-1.25389	A	0.638706
NAV2	1.43157	0.526158	0.500892	-0.524873	-0.594266	-1.33949	A	0.933569
NBAS	1.11899	0.258641	0.75651	-0.19006	-0.203007	-1.74107	A	0.448816
NBPF15	1.50063	0.268729	0.672901	-0.517466	-0.73555	-1.18924	A	0.907702
NCALD	1.43603	-0.147613	0.450369	0.320844	-0.535235	-1.52439	A	0.58341
NDRG1	1.58719	0.707929	-0.0303551	-0.793017	-0.370617	-1.10113	A	0.90787
NEDD4L	1.26804	0.463395	0.364633	-0.398391	0.00105262	-1.69873	A	0.616379
NFATC2	1.82716	-0.180765	-0.0520935	0.011975	-0.393327	-1.21295	A	0.76356
NFATC2IP	1.14931	0.293256	0.298672	-0.0552962	0.176736	-1.86268	A	0.349463
NHSL1	1.49773	0.303992	0.228863	-0.370694	-0.0893508	-1.57054	A	0.82452
NID2	1.38651	0.281522	0.635633	-0.385251	-0.408865	-1.50954	A	0.826062
NIN	1.68361	0.216596	-0.276517	-0.436057	0.163375	-1.35101	A	0.721456
NKAIN2	1.85703	-0.554117	-0.421716	-0.602707	-0.715661	0.43717	A	0.435973
NLGN1	1.14156	0.412493	0.916663	-0.57184	-0.421923	-1.47695	A	0.551073
NMD3	1.96435	-0.351399	-0.4605	0.107479	-0.613529	-0.646398	A	0.610369
NOD1	1.86268	-0.0565402	0.267471	-0.569206	-0.745509	-0.758893	A	0.877687
NOL4L	1.83456	0.200147	0.111003	-0.621014	-0.631946	-0.892748	A	0.938593
NOTCH2	1.4089	0.426692	0.667983	-0.700946	-0.533428	-1.2692	A	0.891574
NPAS2	1.25599	0.341434	0.64388	-0.613736	-0.0423662	-1.5852	A	0.642525
NPNT	1.05629	0.801806	0.870884	-0.907183	-0.925876	-0.895926	A	0.541336
NR2F2-AS1	1.93974	-0.21868	-0.460976	0.126203	-0.68121	-0.705074	A	0.64013
NR6A1	1.43739	0.195204	-0.190585	0.210008	0.0256942	-1.67771	A	0.458283
NREP	1.62212	0.425877	0.389075	-0.727641	-0.703985	-1.00545	A	0.957473
NRP1	1.87108	-0.34183	-0.664335	-0.460774	0.366653	-0.770794	A	0.502857
NSD2	1.34617	0.377043	-0.148158	0.0687839	0.0912864	-1.73512	A	0.453443
NSUN7	1.54252	0.63191	0.206711	-0.663085	-1.22168	-0.496378	A	0.756201
NT5M	1.71592	0.0500728	-0.0400489	-0.116407	-0.195415	-1.41413	A	0.799787
NUAK1	1.10459	0.2495	1.17621	-0.803852	-0.548823	-1.17762	A	0.54054
NUMA1	1.44951	0.0822216	0.00307252	0.139239	0.0207467	-1.69479	A	0.498288
NUP210	1.68071	0.342564	0.274894	-0.587694	-0.560246	-1.15023	A	0.983342
NXN	1.25129	0.814442	-0.0844825	-0.469163	0.0807702	-1.59285	A	0.570457
OGA	1.37458	-0.158607	0.49078	-0.0819733	0.0587702	-1.68355	A	0.512222
OGG1	1.52444	0.364851	-0.14374	-0.195423	0.0257598	-1.57589	A	0.691423
OLFML2A	1.60515	0.402531	0.288765	-0.49698	-0.504718	-1.29474	A	0.982712
OSBPL2	1.61971	-0.64964	-0.24363	-0.0949731	0.602627	-1.23409	A	0.348536
P2RX1	1.9441	0.134378	-0.219567	-0.635767	-0.642892	-0.580254	A	0.822688
P2RX4	1.5595	0.27675	-0.18403	-0.0540983	-0.0317301	-1.56639	A	0.665302
PAIP2B	1.74427	-0.883353	-0.21756	-0.0601001	0.3998	-0.983061	A	0.388662
PAQR5	1.97064	-0.167356	-0.094694	-0.31089	-0.754352	-0.643349	A	0.785142
PARM1	1.42279	0.000803217	0.0718353	-0.797881	0.67363	-1.37118	A	0.492785
PARP12	1.73264	0.303194	0.158175	-0.441571	-0.60188	-1.15056	A	0.973563
PARP8	1.72978	0.371304	0.0737905	-0.358136	-0.700989	-1.11575	A	0.956359
PAWR	1.34081	0.872558	0.378654	-0.784882	-1.05938	-0.747765	A	0.738503
PCAT1	1.50989	0.575601	-0.537102	-0.638304	-1.25469	0.344614	A	0.483503
PCSK5	1.13254	-0.0614582	1.26289	-0.602776	-0.507261	-1.22394	A	0.529239
PDCD4	1.40587	0.0251443	-0.109114	0.492747	-0.158412	-1.65623	A	0.398742
PDE3B	1.57626	0.125868	-0.0487228	0.418254	-0.738875	-1.33278	A	0.650222
PDE4B	0.879665	0.343149	0.95918	-0.423303	-1.73454	-0.0241466	A	0.421772
PDGFD	1.62053	0.184352	0.57939	-0.57145	-0.775066	-1.03775	A	0.925287
PDK1	1.49776	0.569072	0.492642	-0.881856	-0.89032	-0.787298	A	0.848468
PDK3	1.82524	0.126108	0.200015	-0.558091	-0.670386	-0.922883	A	0.938259
PFKFB4	2.00373	-0.114379	-0.336393	-0.536012	-0.343533	-0.673416	A	0.762146
PFKL	1.91135	0.169598	-0.266	-0.545951	-0.366188	-0.902809	A	0.864384
PFKP	1.29192	0.863236	0.392229	-0.831174	-0.491773	-1.22443	A	0.785442
PGK1	1.74549	0.361294	0.10427	-0.98345	-0.827317	-0.400287	A	0.79531
PGRMC2	1.29471	0.395949	0.903563	-0.885613	-0.623515	-1.0851	A	0.738913
PHACTR1	1.36777	0.0128021	0.673799	0.223528	-1.01518	-1.26272	A	0.63196
PHIP	1.07652	-0.0121032	1.01347	-0.469484	0.0020052	-1.61041	A	0.426773
PHKA2	1.60738	-0.581458	0.181881	-0.0409756	0.242038	-1.40886	A	0.464329
PHLPP1	1.1549	0.569412	0.555761	-0.554431	-0.0764335	-1.6492	A	0.525556
PIP5K1B	1.55935	0.250011	0.3177	-0.49827	-0.170105	-1.45869	A	0.905433
PITPNA	1.40911	0.145389	0.649923	-0.160109	-0.544847	-1.49946	A	0.778831
PITPNB	1.30668	0.372764	0.861025	-0.52645	-1.23831	-0.775701	A	0.679335
PITPNC1	1.38405	0.282793	0.731997	-0.202188	-1.18524	-1.01141	A	0.728241
PLCB4	1.65856	-0.377398	0.442687	-0.413822	0.0088616	-1.31889	A	0.703531
PLCL2	1.88625	-0.0496015	-0.389428	-0.103322	-0.239378	-1.10452	A	0.731574
PLCXD1	1.76269	0.228676	0.012375	-0.161422	-0.678904	-1.16341	A	0.911383
PLCXD3	1.05657	-1.1997	0.568906	-0.752807	1.0297	-0.702668	A	0.248042
PLEKHA2	1.16704	0.503557	0.839272	-0.525557	-0.525713	-1.45859	A	0.597643
PLEKHA7	1.6808	0.239846	0.431032	-0.712898	-0.618646	-1.02013	A	0.956928
PLEKHA8	1.54112	0.338408	-0.00942552	-0.0204347	-0.292648	-1.55701	A	0.772744
PLEKHG1	1.27525	0.958393	0.337083	-0.693505	-1.16071	-0.716511	A	0.680474
PLEKHG4B	1.69081	0.673397	-0.124539	-0.750755	-0.75232	-0.736593	A	0.863269
PLOD2	1.05521	0.678877	0.974307	-0.953758	-0.760395	-0.994244	A	0.530159
PLXNA1	1.63044	0.439355	0.199987	-0.589361	-0.422262	-1.25816	A	0.980596
PLXNA2	1.76921	0.303701	0.162318	-0.749078	-0.535846	-0.950302	A	0.954377
PMEPA1	1.51607	0.332307	0.550061	-0.471704	-0.639443	-1.2873	A	0.946289
PNCK	1.55384	0.695359	0.161311	-0.738626	-0.578192	-1.09369	A	0.943108
PNN	1.2529	0.592784	-1.55098	0.483843	-0.12837	-0.650179	A	0.288329
PODN	1.82982	0.399568	-0.131041	-0.636171	-0.70602	-0.756153	A	0.892164
POPDC3	1.16903	0.949548	0.456207	-0.677606	-0.584715	-1.31246	A	0.633445
PPARGC1A	1.44835	0.841837	0.11973	-0.616962	-0.58724	-1.20572	A	0.894929
PPFIA2	0.744541	1.39191	-0.774055	-0.88827	-0.946875	0.47275	A	0.322077
PPFIA4	1.31584	0.783213	0.485169	-0.890062	-0.536878	-1.15728	A	0.807754
PPP1R12B	1.92984	-0.3309	-0.0431998	-0.414978	-0.157181	-0.983584	A	0.764774
PPP1R14C	1.17011	0.856093	0.262255	-0.17969	-0.518924	-1.58984	A	0.563179
PPP2R2B	1.72567	0.381688	0.167957	-0.89597	-0.906615	-0.472726	A	0.819033
PPP2R5C	1.38997	0.405231	0.24389	-0.0329805	-0.358481	-1.64763	A	0.7283
PREP	1.19701	0.743719	0.4772	-0.574997	-0.30604	-1.53689	A	0.634021
PREX1	1.8292	0.173201	-0.0387488	-0.393034	-0.442783	-1.12783	A	0.93082
PRICKLE1	1.27933	0.782152	0.590381	-0.877752	-0.715593	-1.05852	A	0.762721
PRIM2	1.72344	-0.326088	0.0139773	-0.189873	0.144647	-1.36611	A	0.620684
PRKAG2	1.13473	0.768507	0.677992	-0.871303	-1.32455	-0.385366	A	0.56704
PRKAR2B	1.86804	0.0268225	-0.110202	-0.339208	-0.311744	-1.13371	A	0.873566
PRKD1	1.41231	0.457342	0.71618	-0.678145	-0.997253	-0.910439	A	0.810327
PRKD2	1.18698	0.278723	0.154331	0.336097	-0.122673	-1.83346	A	0.351508
PROS1	1.02634	0.69742	0.729257	-0.0334168	-1.21459	-1.20502	A	0.476119
PTBP2	1.09968	0.859807	0.455748	-0.311605	-0.535084	-1.56854	A	0.467247
PTK7	1.03707	0.967138	0.706078	-0.892674	-1.0535	-0.764108	A	0.534112
PTPRD	1.6531	0.755364	-0.220214	-0.684109	-0.908541	-0.595599	A	0.791864
PTTG1IP	1.45748	0.637405	0.367491	-0.609484	-0.575487	-1.2774	A	0.948211
PURB	1.70384	0.0239356	0.14273	-0.336437	-0.140093	-1.39398	A	0.85903
PWRN1	1.64474	0.618021	0.0172278	-0.414286	-0.949011	-0.916693	A	0.889897
PYGB	1.20431	0.492923	0.940617	-0.763567	-0.73417	-1.14011	A	0.665748
PYGL	1.10844	1.15471	0.364462	-0.83237	-0.918853	-0.876385	A	0.580173
PYROXD2	1.42732	0.725001	0.237513	-0.628208	-0.414766	-1.34686	A	0.911318
QSER1	1.14923	0.396276	0.281214	-0.0918332	0.114856	-1.84974	A	0.385407
RAB3IP	1.2726	0.709823	0.501095	-0.47676	-0.564796	-1.44196	A	0.777399
RAD18	1.83526	0.174277	0.0609977	-0.553165	-0.49363	-1.02374	A	0.947314
RAD51B	1.78302	0.359682	-0.0481324	-0.532804	-0.47614	-1.08562	A	0.952585
RADIL	1.8546	0.364629	-0.194654	-0.571715	-0.66569	-0.787166	A	0.88708
RALGPS2	1.88548	-0.0950809	-0.14253	-0.148636	-0.3824	-1.11683	A	0.813486
RALY	1.14409	0.173532	1.17739	-1.02167	-0.466915	-1.00642	A	0.567235
RANBP17	1.53399	0.550447	0.226568	-0.247195	-0.806319	-1.25749	A	0.920935
RANBP9	1.31396	0.817525	0.205789	-0.515303	-0.3464	-1.47557	A	0.78268
RAPGEF4	1.92436	0.00398305	0.0125226	-0.590865	-0.80967	-0.540335	A	0.822276
RARA	1.72025	0.3014	-0.00887462	-0.319576	-0.39151	-1.30169	A	0.936434
RBM38	1.70329	-0.266939	-0.743493	0.0695593	0.386671	-1.14909	A	0.388724
RCSD1	1.75134	0.31181	-0.499727	-0.166759	-0.158571	-1.2381	A	0.732754
REV3L	1.3308	0.440253	0.84653	-0.745567	-0.863687	-1.00833	A	0.769306
RFC3	1.65567	-0.792	-1.14937	0.514038	-0.0137646	-0.214573	A	0.263172
RFLNA	1.86167	0.227013	-0.158504	-0.465378	-0.442476	-1.02233	A	0.912065
RFX3	1.49792	0.396612	-0.0163435	0.278021	-0.764449	-1.39176	A	0.705006
RGS12	1.18508	0.455631	0.510016	-0.322425	-0.0917906	-1.73651	A	0.528617
RHOBTB1	1.43091	0.466524	0.598239	-0.385374	-1.02538	-1.08491	A	0.839663
RHOQ	1.17611	0.316725	0.969363	-0.532996	-0.499949	-1.42925	A	0.595989
RHPN2	0.956192	1.31464	0.316683	-0.826818	-0.988715	-0.771979	A	0.477342
RIF1	1.20748	0.861012	0.404438	-0.522717	-0.494396	-1.45582	A	0.671393
RIMKLA	1.20728	1.10638	0.101633	-0.567429	-0.550583	-1.29728	A	0.649507
RIPOR2	1.07826	0.851194	0.775915	-1.00279	-1.01831	-0.684274	A	0.561732
RNF144A	1.72473	-0.368094	-0.0938802	-0.00719697	0.11138	-1.36694	A	0.557995
RNF165	1.65372	-0.382538	-0.419548	0.435354	0.0366355	-1.32362	A	0.394315
RNF175	1.35895	1.0656	0.0347894	-0.813226	-0.809809	-0.836306	A	0.73874
RNF207	1.65436	-0.790136	-0.38035	-1.12234	0.195445	0.443022	A	0.343433
RNF220	2.00469	-0.140334	-0.257353	-0.547256	-0.660758	-0.398992	A	0.731317
RNF24	1.64388	0.573775	0.133978	-0.875509	-0.520672	-0.95545	A	0.933258
RNPC3	1.24087	0.0692233	0.43364	-1.47229	-0.86473	0.593289	A	0.416305
ROBO1	1.92883	-0.00506095	0.0113667	-0.696097	-0.736315	-0.502727	A	0.815173
ROBO2	1.80103	0.453389	-0.355391	-0.817764	-0.833129	-0.248139	A	0.714656
ROR2	1.99743	-0.118901	-0.180164	-0.581566	-0.588782	-0.528016	A	0.777943
RORA	1.15116	0.410186	0.380376	-0.219941	0.0960001	-1.81778	A	0.42754
RPL28	1.51861	0.523885	-0.306126	-1.05314	-1.04274	0.359508	A	0.510777
RPL37A	1.28204	0.113788	0.396236	-1.30671	-1.06764	0.582295	A	0.431971
RPS29	0.943717	0.340449	1.13985	-1.45741	-0.710277	-0.256329	A	0.463314
RPS3	1.40682	0.889257	-0.535307	-1.03964	-0.9095	0.188379	A	0.507232
RRAD	1.76425	-0.419129	-0.319843	-0.786926	-0.812643	0.574291	A	0.425844
RRAGD	1.48708	-0.0598521	-0.477121	-0.314061	0.744154	-1.3802	A	0.35513
RSU1	1.25551	0.315697	0.643355	-0.281506	-0.272805	-1.66025	A	0.636682
RTTN	1.15143	-0.316913	0.815351	-0.277415	0.285931	-1.65839	A	0.368158
RUNX1T1	1.73609	-0.314089	-0.236238	-0.406839	0.435957	-1.21488	A	0.539426
SBSPON	1.57832	0.569799	0.341643	-0.853739	-0.831631	-0.80439	A	0.890232
SCAMP1	1.36219	0.221233	-0.0231681	0.101818	0.0918193	-1.7539	A	0.443354
SCLT1	1.44908	0.086545	0.170163	0.078074	-0.0961442	-1.68772	A	0.587046
SDHA	1.85895	-0.113114	0.179011	-0.643899	-0.276848	-1.0041	A	0.881955
SDK1	1.31067	0.509482	0.733196	-0.5823	-0.666622	-1.30443	A	0.808917
SDK2	1.96755	-0.412592	-0.0768739	-0.201009	-0.418634	-0.858446	A	0.732711
SEMA3A	1.46167	-0.165321	-0.0129837	-0.721079	-1.31989	0.757608	A	0.385234
SEMA5A	1.5634	0.215608	0.549959	-0.729534	-0.355025	-1.24441	A	0.930882
SEMA5B	1.87346	-0.00320776	-0.432386	-0.0366312	-0.300533	-1.1007	A	0.72182
SEMA6A	1.1821	0.755424	0.678762	-1.03514	-1.14393	-0.437217	A	0.599505
SEMA6D	1.27248	0.278428	0.618834	-1.02661	0.207215	-1.35035	A	0.612987
SERINC5	1.56658	0.238865	0.428607	-0.667133	-0.221162	-1.34576	A	0.926766
SERPINI1	1.47274	0.44952	0.621807	-0.942728	-0.611685	-0.989657	A	0.876024
SETDB2	1.15053	0.802827	-0.27612	-0.422895	0.370316	-1.62466	A	0.408373
SFRP1	1.69536	0.42737	0.213575	-0.699763	-0.632921	-1.00362	A	0.96784
SFXN1	1.28602	0.556046	-0.462977	-0.711805	0.68942	-1.35671	A	0.421126
SGCE	1.2678	0.671219	0.737376	-0.813285	-0.904897	-0.958209	A	0.728932
SGIP1	1.13007	0.90718	0.515679	-0.31033	-1.22879	-1.01381	A	0.58194
SGPL1	1.40067	0.733173	0.398848	-0.982014	-1.07102	-0.479659	A	0.713378
SGTA	1.69245	0.207063	0.23565	-0.267722	-0.600656	-1.26678	A	0.950339
SH3BP4	1.69268	0.451816	0.222449	-0.724338	-0.760225	-0.882384	A	0.941417
SH3D21	1.92814	0.0111831	-0.121763	-0.431669	-0.447326	-0.938562	A	0.875107
SH3GL3	1.98757	-0.0226766	-0.241064	-0.579974	-0.58514	-0.558719	A	0.791114
SH3PXD2A	1.19686	0.337071	0.233491	-0.055021	0.126193	-1.8386	A	0.39961
SH3PXD2B	1.49712	-1.09598	-0.477556	0.879375	-0.743319	-0.0596391	A	0.273492
SINHCAF	1.21671	1.13787	0.139945	-0.546602	-0.9057	-1.04222	A	0.657583
SIPA1L1	1.68326	0.39811	0.30417	-0.702523	-0.787668	-0.895352	A	0.942401
SIPA1L2	1.44509	0.232894	0.721711	-0.60757	-0.47085	-1.32127	A	0.876894
SIRPA	1.18133	0.739333	0.696121	-0.546025	-0.779362	-1.2914	A	0.653045
SLC12A9	1.44028	0.462807	0.503604	-0.339388	-0.712918	-1.35438	A	0.908873
SLC16A12	0.988413	0.956993	0.7782	-0.774517	-1.00815	-0.940934	A	0.481358
SLC16A3	1.60399	0.734975	0.011532	-0.856865	-0.883204	-0.610429	A	0.815993
SLC19A2	1.38851	-0.0745342	0.773281	0.118409	-0.997855	-1.20781	A	0.64663
SLC25A29	1.53261	-0.0221887	0.320029	-0.283027	0.0234118	-1.57084	A	0.714048
SLC27A6	1.44398	0.309642	0.308494	-1.30254	0.22799	-0.987562	A	0.669736
SLC2A1	1.64378	0.633556	0.0387018	-0.78555	-0.534127	-0.996357	A	0.935079
SLC2A1-AS1	1.93328	-0.0644988	-0.198692	-0.53984	-0.185253	-0.945001	A	0.819084
SLC2A3	1.32358	0.166289	1.02797	-0.91677	-0.9447	-0.656373	A	0.664107
SLC44A5	1.58116	0.850415	-0.240769	-0.857818	-0.883817	-0.449176	A	0.728474
SLC4A4	1.44968	0.422877	0.471863	-0.657841	-0.276761	-1.40982	A	0.909542
SLC5A3	1.1987	0.44781	0.791907	-0.574493	-0.353902	-1.51002	A	0.627738
SLC6A8	1.88423	-0.340038	0.00983501	-1.11107	-0.24781	-0.195141	A	0.632015
SLC8A1	1.33782	0.666219	0.626477	-0.726987	-0.821968	-1.08156	A	0.820311
SLF1	1.67268	0.200943	0.485038	-0.845678	-0.93919	-0.573796	A	0.826083
SLIT3	1.79448	-0.105101	0.408269	-0.436698	-0.703889	-0.957057	A	0.890885
SMAD7	1.84806	0.127431	-0.193245	-0.327284	-0.299994	-1.15497	A	0.870687
SMARCA1	1.22486	0.544466	0.637248	-0.139284	-0.811561	-1.45573	A	0.655125
SMO	1.36286	0.51942	0.0580805	-0.281458	0.0114527	-1.67036	A	0.655411
SMS	1.44415	0.605611	0.417453	-0.565477	-0.600636	-1.3011	A	0.943702
SMYD4	1.52151	0.0789061	-0.17263	0.118515	0.0752015	-1.6215	A	0.507532
SNCAIP	2.00025	-0.0318377	-0.347343	-0.513664	-0.566722	-0.540678	A	0.761942
SNRPN	1.08808	1.06022	0.395384	-0.461312	-0.763055	-1.31932	A	0.51506
SNX30	1.68897	0.368247	0.108232	-0.406836	-0.499704	-1.25891	A	0.971934
SOBP	1.6179	-0.0933205	0.247783	-0.192469	-0.0732761	-1.50662	A	0.745394
SORCS3	1.89422	0.0940907	-0.000569815	-0.751098	-0.811065	-0.425575	A	0.801673
SOX4	1.63639	0.426354	0.222336	-1.03255	-0.279555	-0.972984	A	0.896381
SOX5	1.42185	0.550031	0.624359	-0.749724	-1.0209	-0.82562	A	0.806729
SPON1	1.41276	0.54561	0.53371	-1.05282	-1.09207	-0.347195	A	0.684484
SPSB4	1.74	0.311786	0.121364	-0.557098	-0.458547	-1.15751	A	0.974433
SREBF2	1.29215	0.407427	0.333101	-0.556058	0.171076	-1.6477	A	0.610566
SRGAP1	1.68647	0.445636	0.13601	-0.54371	-0.582655	-1.14176	A	0.979207
SRP14-AS1	1.12687	0.911251	-0.0422264	-0.667653	0.221916	-1.55016	A	0.472608
SRPX	1.94225	0.00440128	-0.0798535	-0.778007	-0.436597	-0.652194	A	0.834054
ST3GAL4	1.42394	0.419764	0.406921	-0.685444	-0.0985307	-1.46665	A	0.843676
ST6GAL1	1.29663	0.508	-0.0388296	-0.383102	0.297718	-1.68041	A	0.510257
ST6GALNAC3	1.6171	0.628022	0.125888	-0.856686	-0.974239	-0.540081	A	0.809525
STK24	1.40882	-0.149369	0.243306	0.0973076	0.106656	-1.70672	A	0.440862
STK39	1.09599	0.765655	0.728212	-0.611468	-0.570031	-1.40836	A	0.500174
STOM	0.45308	1.20803	-0.320403	0.491475	-1.72626	-0.105921	A	0.295543
STRIP2	1.01198	1.27133	0.276188	-0.705844	-0.743644	-1.11001	A	0.474839
SUGCT	1.63809	-0.354349	0.126242	0.463411	-0.616049	-1.25734	A	0.57314
SUPT3H	1.16517	0.824789	0.605877	-0.540206	-0.7193	-1.33633	A	0.626941
SYT9	1.1877	1.15334	0.116859	-0.691724	-1.20508	-0.561088	A	0.594079
TANC2	1.25259	0.809685	0.61578	-0.842041	-0.888612	-0.947405	A	0.719371
TBC1D4	1.29217	0.0617605	0.428583	-0.452351	0.348209	-1.67837	A	0.491049
TBL1X	1.75853	0.161966	0.00524349	-0.37675	-0.255039	-1.29395	A	0.91318
TBL1XR1	1.18979	0.546254	0.493292	-0.229933	-0.295796	-1.70361	A	0.560183
TBX20	1.53925	0.669461	0.27171	-0.725962	-0.731211	-1.02324	A	0.934315
TCEA3	1.71998	-0.45715	-0.579645	0.0265814	0.433827	-1.14359	A	0.385674
TCF3	1.65243	-0.181077	-0.231205	0.199554	0.0241458	-1.46384	A	0.512717
TCF4	1.87182	0.0070312	0.194782	-0.576755	-0.800107	-0.696771	A	0.871375
TCF7L1	1.56869	0.287183	0.537339	-0.583527	-0.596627	-1.21306	A	0.959077
TCF7L2	1.2904	0.148765	0.315758	-0.0117844	0.0486621	-1.7918	A	0.468352
TDRP	1.55718	0.563873	0.390311	-0.842224	-0.870292	-0.798845	A	0.880046
TENM3	1.27118	1.29323	-0.475198	-0.614635	-0.635091	-0.839483	A	0.594422
TESC	1.14293	-0.0335065	1.29295	-0.856862	-0.557879	-0.987635	A	0.547481
TET1	1.88528	0.0640198	-0.0698844	-0.49982	-0.346804	-1.03279	A	0.900553
TET3	1.24816	0.681741	0.261708	-0.160884	-0.374657	-1.65607	A	0.639368
TGFA	1.19604	0.945422	0.517652	-0.920439	-0.712814	-1.02586	A	0.670964
TGIF2	1.49464	0.234087	0.0877131	-0.00105705	-0.181142	-1.63424	A	0.70022
THSD7A	1.80652	0.154461	0.254918	-0.711457	-0.822285	-0.682153	A	0.885749
TIMP2	1.28279	0.623865	-0.0309668	-0.224729	0.0551331	-1.70609	A	0.549914
TIMP3	1.5899	-1.50058	0.359396	-0.16877	-0.248658	-0.03129	A	0.340269
TLE4	1.31145	0.355708	0.904957	-0.63853	-0.797165	-1.13642	A	0.755827
TLL1	2.02174	-0.219452	-0.392749	-0.581044	-0.535325	-0.293175	A	0.667782
TLN2	1.40609	0.0472794	0.264405	-0.279175	0.239351	-1.67795	A	0.549952
TMC6	0.992351	1.32592	0.11994	-1.09772	-0.406275	-0.934212	A	0.47972
TMEFF1	1.62973	0.498339	-0.08002	-0.569608	-0.159622	-1.31882	A	0.899759
TMEM123	1.40264	0.831629	0.0501248	-0.400014	-0.493288	-1.39109	A	0.842216
TMEM135	1.33842	-0.374671	1.0114	-0.17256	-0.459216	-1.34338	A	0.57866
TMEM159	1.85882	-0.630817	-0.346487	0.129931	-0.00653079	-1.00492	A	0.494561
TMEM163	1.5199	0.621978	0.39454	-0.861962	-0.872572	-0.801886	A	0.865081
TMEM178A	1.54797	0.745397	0.102208	-0.694144	-0.617846	-1.08359	A	0.930319
TMEM44	1.18543	1.22087	0.089207	-0.722889	-0.922502	-0.850116	A	0.619327
TMEM65	1.51445	0.0637804	0.661392	-0.790444	-0.181411	-1.26777	A	0.834694
TMEM98	1.62804	0.595235	0.155729	-0.636096	-0.717393	-1.02551	A	0.955308
TMTC1	1.47543	0.0316254	0.618966	-0.1881	-0.456197	-1.48172	A	0.796896
TMTC2	1.08179	0.898763	0.739236	-0.95863	-0.933905	-0.82725	A	0.565489
TNFAIP8	1.69557	-0.0216563	0.20324	-0.0807151	-0.417005	-1.37944	A	0.844411
TNFRSF10B	1.63433	0.0193432	0.0897103	0.293892	-0.736755	-1.30052	A	0.71575
TNIK	1.70793	-0.120819	0.362278	-0.766429	-0.021381	-1.16158	A	0.824225
TNKS	1.10969	0.241193	0.62628	-0.102467	-0.0568876	-1.81781	A	0.400359
TNNI1	1.5284	0.65293	0.340454	-0.82664	-0.876394	-0.818754	A	0.872986
TOP2B	1.33991	0.285078	0.622923	-0.28273	-0.380743	-1.58444	A	0.753621
TOP3A	1.452	0.425879	-0.438754	0.00621799	0.135609	-1.58095	A	0.49406
TOX	1.69349	-0.18049	0.421606	-0.668296	-0.0529002	-1.21341	A	0.815117
TPD52	1.67103	0.369983	-0.0344394	-0.731184	-0.0370106	-1.23838	A	0.878988
TPM1	1.13305	0.777202	0.389182	0.115793	-1.33133	-1.0839	A	0.544665
TPST1	1.68415	0.357446	0.112936	-0.691143	-1.21887	-0.244526	A	0.718461
TRAF2	1.24232	0.468414	0.442082	-0.442274	-0.0236437	-1.6869	A	0.605627
TRAM2	1.25452	0.255128	0.482317	-0.820028	0.354582	-1.52652	A	0.550375
TRANK1	1.70697	0.0548343	-0.320208	0.254408	-0.35925	-1.33676	A	0.647113
TRIM2	1.39	0.38488	-0.108276	-0.0772134	0.110566	-1.69996	A	0.533587
TRIM24	1.41336	0.744456	0.14096	-0.648569	-0.256732	-1.39348	A	0.860604
TRIM55	0.937641	1.10942	0.66262	-0.944205	-0.904788	-0.860688	A	0.454875
TRIQK	1.42193	0.560001	0.441843	-0.646075	-1.37452	-0.403181	A	0.680482
TRMT9B	1.87957	-0.418766	-0.0613445	-0.0720775	-0.215399	-1.11198	A	0.688637
TRPC3	1.70798	0.622993	-0.0812745	-0.7611	-0.764849	-0.723749	A	0.872254
TRPM3	0.794746	0.982817	0.860441	-1.10837	-1.12794	-0.401694	A	0.425983
TSC1	1.62036	0.110737	-0.123983	-0.697081	0.39551	-1.30554	A	0.654871
TSC22D4	2.00584	-0.416971	-0.412484	-0.586459	-0.0555111	-0.534412	A	0.620539
TSHZ2	1.5291	0.416304	0.588201	-0.84347	-0.882744	-0.807392	A	0.859222
TSPAN2	1.43189	1.01354	-0.219906	-0.377354	-0.814998	-1.03317	A	0.753708
TSPAN5	1.62329	0.451728	0.379431	-0.802588	-0.890933	-0.760924	A	0.889049
TSPAN9	1.47342	0.378923	0.454994	-0.635436	-0.25412	-1.41778	A	0.913862
TTC7B	1.17726	0.522477	0.455881	-0.205878	-0.20347	-1.74627	A	0.521254
TTLL5	1.6174	0.0789302	0.566287	-0.452859	-0.577443	-1.23231	A	0.927077
TTYH3	1.88702	0.153055	-0.0979327	-0.420196	-0.572045	-0.949906	A	0.907823
TUBGCP3	1.56298	-0.395647	-0.192621	0.295574	0.221965	-1.49225	A	0.360737
TULP3	1.31473	0.823079	0.403169	-0.422755	-0.990777	-1.12744	A	0.774473
TXNL4A	1.4852	0.06302	-0.184817	-0.0720515	0.333364	-1.62472	A	0.449125
UBA3	1.70047	0.455908	0.170724	-0.949584	-0.586457	-0.791057	A	0.906254
UBE2E1	1.48972	0.0107491	0.268207	-0.206403	0.0690743	-1.63135	A	0.648781
UBE2O	1.8199	-0.285497	-0.657971	-0.345911	0.410434	-0.940959	A	0.488525
UBE3D	1.72074	-0.199382	-0.0697991	-0.17805	0.12214	-1.39564	A	0.645883
UBR4	1.21248	0.61916	0.346241	-0.0444944	-0.454733	-1.67866	A	0.582534
ULK2	1.24566	0.244356	0.158129	-0.100145	0.264134	-1.81213	A	0.385625
ULK4	1.87885	-0.636077	-0.957211	0.0268641	-0.379334	0.0669131	A	0.376147
UNC5D	1.68958	0.443166	0.0249562	-0.981619	-0.970892	-0.205188	A	0.720021
USH2A	1.74732	0.266115	0.263706	-0.917755	-0.537804	-0.821585	A	0.916274
USP3	1.3747	-0.132485	0.30312	0.243366	-0.0752602	-1.71344	A	0.443921
UST	1.72006	-0.193354	0.491131	-0.373682	-0.453596	-1.19056	A	0.863938
VAV2	1.38459	0.0976344	0.207421	0.145751	-0.103836	-1.73157	A	0.52291
VCAN	1.5968	0.778804	-0.0337441	-0.696428	-0.779006	-0.866426	A	0.876429
VEGFA	1.54422	0.270619	0.604552	-0.800027	-0.473915	-1.14544	A	0.924899
VEGFC	1.79767	0.513857	-0.227878	-0.718612	-0.729175	-0.635859	A	0.843553
VPS35L	1.45403	0.13063	0.0676092	0.0463893	-0.00692797	-1.69173	A	0.564533
VPS41	1.32572	0.214131	0.397786	-0.123139	-0.0774812	-1.73701	A	0.595789
VSTM2L	1.94378	-0.553525	-0.597414	0.178288	-0.319573	-0.651553	A	0.504922
WAC	1.17832	0.653601	0.802763	-0.672017	-0.696453	-1.26621	A	0.648559
WDFY3	1.18401	0.365098	0.695095	-0.27329	-0.290923	-1.67999	A	0.55138
WDR27	1.50289	0.49111	-0.337713	-0.200204	0.0737951	-1.52988	A	0.631643
WNT5B	1.71692	0.309411	0.31646	-0.64967	-0.825599	-0.867526	A	0.934234
WNT9A	1.43045	0.671433	0.454017	-0.570009	-0.99803	-0.987863	A	0.852359
WRN	1.17663	0.33481	0.508743	-0.168166	-0.0595968	-1.79242	A	0.475837
WSB1	1.25195	0.558614	0.826724	-1.0104	-1.02887	-0.598017	A	0.652482
XIST	0.799819	1.44398	-0.0274674	-1.06463	-1.06463	-0.08707	A	0.414786
XPNPEP1	1.46626	0.257066	-0.503518	0.0338063	0.306876	-1.56049	A	0.41008
XPO1	1.43221	0.10386	0.0809778	-0.255492	0.303913	-1.66547	A	0.525304
XPO4	1.49956	0.51187	0.277684	-1.19926	-0.108984	-0.98087	A	0.796407
XPO6	1.15922	0.673678	0.0901918	-0.197861	0.0503126	-1.77554	A	0.447604
YAP1	1.21474	0.568812	0.561322	-0.595914	-0.16694	-1.58202	A	0.633754
YEATS2	1.57698	0.453225	0.129202	-0.57357	-0.199366	-1.38647	A	0.931725
YPEL1	1.17143	0.575807	0.570023	-0.369118	-0.289465	-1.65868	A	0.554703
YPEL2	1.32869	-0.0662269	0.195002	-0.341704	0.549585	-1.66534	A	0.385951
ZBED3-AS1	1.57083	0.109403	0.0111215	0.117184	-0.244235	-1.5643	A	0.684479
ZBTB37	1.36348	-0.163359	0.401232	0.0585462	0.0566766	-1.71657	A	0.454467
ZC4H2	1.57977	0.803896	-0.0273141	-0.81752	-0.719417	-0.819413	A	0.858077
ZCCHC24	1.38858	0.732173	0.0388334	-0.156316	-0.500002	-1.50327	A	0.78233
ZFAND5	1.24317	0.0434041	1.06487	-0.443282	-1.34244	-0.565724	A	0.576583
ZFHX4	1.92273	0.25579	-0.407865	-0.498319	-0.553707	-0.718626	A	0.816611
ZFP36L2	1.8794	0.0169811	-1.06885	-0.263017	-0.0624906	-0.502022	A	0.503292
ZFP90	1.46696	0.468051	-0.633965	0.0681255	0.116995	-1.48617	A	0.466473
ZMAT4	1.0297	0.65567	0.996489	-0.64807	-1.13669	-0.897097	A	0.516598
ZNF160	1.30006	0.652465	0.0358601	-0.203603	-0.102235	-1.68254	A	0.618863
ZNF185	1.82266	0.358411	-0.0270585	-0.686293	-0.715961	-0.751755	A	0.904385
ZNF254	1.43919	0.208669	0.27609	0.312542	-0.793928	-1.44256	A	0.671387
ZNF292	1.2847	0.598622	0.265813	-0.408448	-0.0833439	-1.65734	A	0.667863
ZNF608	1.23626	0.328661	1.03298	-0.702103	-0.890357	-1.00544	A	0.665334
ZNF618	1.93758	0.0754678	-0.0972286	-0.609729	-0.598687	-0.707407	A	0.863623
ZNF69	1.37551	0.370193	0.227167	-0.313816	0.0203536	-1.67941	A	0.676914
ZNF704	1.55021	-0.0994143	0.464499	-0.605316	0.102234	-1.41221	A	0.738218
ZNF730	1.85411	0.275959	-0.281373	-0.805621	-0.848582	-0.194495	A	0.710931
ZNF827	1.39615	0.0195354	0.200357	-0.224216	0.301928	-1.69375	A	0.489713
ZNF83	1.47859	0.119916	-0.420266	0.150303	0.262452	-1.591	A	0.387241
A2M	-0.819333	-0.663953	-0.478762	0.344937	-0.247887	1.865	B	0.917693
ABCA6	-0.866992	-0.837534	-0.855228	0.744943	0.353448	1.46136	B	0.467211
ABCA9	-0.892569	-0.791083	-0.873832	0.628008	0.436489	1.49299	B	0.49734
ABCD4	0.187008	-0.335799	-0.0314821	-0.90558	-0.768878	1.85473	B	0.836752
ABHD15-AS1	-0.552044	-0.374487	-0.434525	-0.350746	-0.322666	2.03447	B	0.997457
ABRA	-1.03843	-0.143022	1.3026	-0.228715	-0.982153	1.08973	B	0.429374
AC002429.2	-0.502227	-0.376774	-0.377912	-0.38672	-0.395287	2.03892	B	0.995816
AC005358.1	-0.482241	-0.272868	-0.320793	-0.460862	-0.495909	2.03267	B	0.98741
AC005480.1	-0.597541	-0.574541	-0.576506	-0.215303	-0.0194786	1.98337	B	0.991202
AC005899.8	-0.456208	-0.404176	-0.448818	-0.386397	-0.34389	2.03949	B	0.997686
AC006059.1	-0.996685	-0.786699	-0.700113	0.334257	0.586653	1.56259	B	0.583012
AC006333.1	-0.391341	-0.790437	-0.895451	-0.158659	0.448817	1.78707	B	0.856233
AC006547.1	-0.509019	-0.452436	-0.506468	-0.240696	-0.320864	2.02948	B	0.998693
AC007114.2	-0.420078	-0.447033	-0.445187	-0.399711	-0.327263	2.03927	B	0.997707
AC007193.2	-1.03953	-0.991686	-0.344017	0.421472	0.372178	1.58159	B	0.619664
AC008014.1	1.22147	-0.487443	-1.06801	0.778405	-1.06634	0.621919	B	0.26053
AC008496.2	-0.457111	-0.369506	-0.422995	-0.391318	-0.399399	2.04033	B	0.996262
AC008731.1	-0.541973	-0.452772	-0.493756	-0.32096	-0.217182	2.02664	B	0.99858
AC008957.2	-0.563681	-0.52026	-0.603886	-0.0269543	-0.277499	1.99228	B	0.992366
AC009264.1	-0.392165	-0.465239	-0.432217	-0.443936	-0.304387	2.03794	B	0.99677
AC009690.2	-0.553468	-0.459077	-0.504329	-0.239071	-0.268707	2.02465	B	0.998581
AC010618.3	-0.769914	-0.326854	-1.34174	0.475788	0.564441	1.39828	B	0.453539
AC011092.2	-0.479132	-0.41008	-0.433125	-0.387321	-0.329059	2.03872	B	0.997745
AC011369.1	-0.492401	-0.466013	-0.465006	-0.302155	-0.308545	2.03412	B	0.998831
AC011447.3	1.12988	-0.402559	-0.827696	-0.421649	-0.870844	1.39286	B	0.53823
AC011476.3	-0.568645	-0.486002	-0.557069	-0.0672146	-0.32591	2.00484	B	0.994671
AC012085.2	-0.533474	-0.47607	-0.482601	-0.313276	-0.221554	2.02698	B	0.998686
AC013640.1	-0.420942	-0.400636	-0.398282	-0.406947	-0.414361	2.04117	B	0.995601
AC015849.3	-0.451038	-0.416273	-0.426165	-0.371231	-0.375585	2.04029	B	0.997386
AC015914.1	-0.536394	-0.535262	-0.54616	-0.182442	-0.212017	2.01227	B	0.997654
AC015971.1	-0.46168	-0.418767	-0.393513	-0.423199	-0.342505	2.03966	B	0.996679
AC016831.7	-0.689163	-0.666171	-0.652714	0.132884	-0.0318136	1.90698	B	0.955123
AC017101.1	-0.521534	-0.286252	-0.393653	-0.447687	-0.385988	2.03511	B	0.993066
AC018682.1	-0.437468	-0.406821	-0.379576	-0.40985	-0.407184	2.0409	B	0.995555
AC019068.1	-0.440972	-0.620055	-0.363629	-0.405738	-0.191387	2.02178	B	0.994917
AC019205.1	0.99119	-0.0873618	-0.276801	-0.998681	-1.01143	1.38309	B	0.502975
AC020637.1	-0.547486	-0.544367	-0.519977	-0.149813	-0.250419	2.01206	B	0.997228
AC020659.1	-0.668879	-0.639575	-0.556221	-0.0956164	0.00453079	1.95576	B	0.981181
AC021054.1	-0.861392	0.408567	-0.57026	-0.269349	-0.54922	1.84165	B	0.872223
AC022146.2	-0.793402	-0.404632	-0.665076	-0.153251	0.0840267	1.93233	B	0.968129
AC023590.1	-0.473532	-0.461837	-0.440236	-0.359568	-0.301593	2.03677	B	0.998456
AC025043.1	-0.531247	-0.454421	-0.484689	-0.296561	-0.26271	2.02963	B	0.99883
AC025159.1	-0.931791	-0.562124	-0.983419	0.612206	0.326545	1.53858	B	0.568665
AC026202.2	-0.502937	-0.499766	-0.511893	-0.383368	-0.120399	2.01836	B	0.997089
AC027018.1	-0.522522	-0.489564	-0.512888	-0.241107	-0.25858	2.02466	B	0.998791
AC027698.1	-0.476624	-0.217831	-0.333723	-0.53985	-0.459612	2.02764	B	0.983798
AC058791.1	-0.424274	-0.426134	-0.425123	-0.394089	-0.371123	2.04074	B	0.997094
AC068888.1	-0.528482	-0.53791	-0.594108	-0.0639036	-0.275235	1.99964	B	0.994453
AC069287.3	-0.413493	-0.412054	-0.411401	-0.40229	-0.401977	2.04122	B	0.996147
AC084357.2	-0.235149	-0.35587	-0.308419	-0.592228	-0.530817	2.02248	B	0.97607
AC087286.2	-0.463298	-0.369012	-0.363534	-0.42393	-0.420048	2.03982	B	0.99433
AC087457.1	-0.562059	-0.414448	-0.466661	-0.360878	-0.22426	2.02831	B	0.997937
AC087623.2	-0.40802	-0.41375	-0.412852	-0.408948	-0.397637	2.04121	B	0.996101
AC090630.1	-0.350357	-0.443599	-0.419493	-0.434798	-0.39183	2.04008	B	0.995194
AC092378.1	-0.414881	-0.398558	-0.410169	-0.410383	-0.40722	2.04121	B	0.995784
AC092839.1	-0.449849	-0.409776	-0.428318	-0.378069	-0.374373	2.04039	B	0.997296
AC093879.1	-0.517714	-0.467495	-0.449487	-0.325314	-0.272543	2.03255	B	0.998698
AC096711.2	-0.48442	-0.422694	-0.421436	-0.393674	-0.315972	2.0382	B	0.997724
AC097716.1	-0.427885	-0.303348	-0.367831	-0.471838	-0.466168	2.03707	B	0.990303
AC100800.1	-0.449526	-0.39828	-0.413661	-0.414197	-0.364811	2.04047	B	0.996649
AC100830.1	-0.528075	0.055889	-0.480862	-0.474687	-0.559366	1.9871	B	0.961014
AC104365.1	-0.426022	-0.388753	-0.333945	-0.4294	-0.461187	2.03931	B	0.992501
AC107021.1	-0.374788	-0.118386	-0.358508	-0.593614	-0.565796	2.01109	B	0.968901
AC107067.1	-0.407308	-0.408483	-0.408483	-0.408483	-0.408483	2.04124	B	0.995797
AC108058.1	-0.619945	-0.0953648	-0.510772	-0.329433	-0.452558	2.00807	B	0.982841
AC108472.1	-0.398648	0.0122175	-0.239204	-0.706102	-0.637659	1.9694	B	0.935093
AC112196.1	-0.406935	-0.400241	-0.402077	-0.419228	-0.412711	2.04119	B	0.995345
AC113414.1	-0.841672	-0.521996	-1.08379	0.587557	0.309591	1.55031	B	0.588824
AC116903.2	-0.447068	-0.450145	-0.458699	-0.336684	-0.34561	2.03821	B	0.998383
AC117834.1	-0.402544	-0.395909	-0.3823	-0.426742	-0.433373	2.04087	B	0.994305
AC123768.3	-0.482654	-0.511237	-0.674503	-0.19425	-0.135981	1.99863	B	0.99515
AC125793.1	-0.453275	-0.461354	-0.426811	-0.391666	-0.304835	2.03794	B	0.997976
AC131571.1	-0.451279	-0.452235	-0.446094	-0.384934	-0.303272	2.03781	B	0.998196
AC136604.2	-0.599917	-0.551256	-0.574817	-0.14213	-0.124398	1.99252	B	0.994031
AC138123.1	0.685701	-1.92313	0.185184	0.366312	-0.119438	0.805374	B	0.302245
AC139720.1	-0.515642	0.513061	-0.308974	-0.737151	-0.756688	1.80539	B	0.817226
AC147651.1	-0.298026	-0.474071	-0.569294	-0.362656	-0.326733	2.03078	B	0.99631
AC245297.3	-0.356265	-0.385678	-0.431321	-0.420144	-0.446738	2.04015	B	0.994021
ACAA1	-0.405089	-0.478361	-0.499252	-0.275702	-0.376338	2.03474	B	0.998102
ACADVL	-0.443428	-0.417579	-0.32157	-0.422387	-0.434293	2.03926	B	0.993488
ACTA1	-0.84595	-0.495772	0.0080519	-0.404461	-0.218219	1.95635	B	0.955747
ACTB	-0.412849	-0.398911	0.337077	-0.604006	-0.804195	1.88288	B	0.868948
ACTC1	-0.565415	0.0890469	-0.184233	-0.492894	-0.788941	1.94244	B	0.919537
ACTG1	-0.474779	-0.396775	-0.385112	-0.411879	-0.371376	2.03992	B	0.996221
ADAM12	-0.452281	-0.435051	-0.456329	-0.353447	-0.341597	2.03871	B	0.998259
ADAMTSL3	-0.813938	-0.548449	-0.934159	0.347091	0.218621	1.73083	B	0.796425
ADGRL3-AS1	-0.602973	-0.557862	-0.558926	-0.183702	-0.0892972	1.99276	B	0.993964
ADRB1	-0.724685	-0.721406	-0.698638	0.243445	0.0563254	1.84496	B	0.908433
AF121898.1	-0.404424	-0.405395	-0.415036	-0.405856	-0.410514	2.04123	B	0.99583
AGAP4	-0.00604908	-0.911871	-0.582915	-0.221264	-0.210607	1.93271	B	0.950817
AGAP6	-0.404704	-0.413223	-0.407941	-0.409719	-0.405645	2.04123	B	0.995839
AGBL3	-0.504405	-0.527032	-0.608078	-0.139375	-0.227785	2.00667	B	0.996628
AK9	-0.97179	-0.382133	-0.847047	0.155454	0.289316	1.7562	B	0.825612
AKR1B1	-0.547559	-0.521767	-0.386375	-0.258066	-0.314344	2.02811	B	0.997616
AL020995.1	-0.504771	-0.377846	-0.466653	-0.352591	-0.334857	2.03672	B	0.997915
AL035401.1	-0.51551	-0.528077	-0.538361	-0.171845	-0.262868	2.01666	B	0.997945
AL118516.1	-0.400997	-0.413799	-0.41395	-0.407202	-0.405267	2.04122	B	0.995934
AL121761.1	-0.404967	-0.411803	-0.409521	-0.403463	-0.411475	2.04123	B	0.99584
AL136298.1	-0.755771	-0.679492	-0.680788	0.378184	-0.0929695	1.83084	B	0.894276
AL138828.1	-0.612917	-0.609202	-0.592871	-0.0015013	-0.152859	1.96935	B	0.986327
AL139022.1	-0.410173	-0.406752	-0.417199	-0.398927	-0.408154	2.04121	B	0.99608
AL158071.4	-0.354063	-0.53232	-0.491519	-0.450252	-0.198551	2.02671	B	0.995928
AL162718.1	-0.474584	-0.473736	-0.471953	-0.319555	-0.294557	2.03439	B	0.998881
AL360091.3	-0.437886	-0.353465	-0.427002	-0.387088	-0.434703	2.04014	B	0.995305
AL391839.1	-0.646855	-0.545597	-0.623183	-0.0912619	-0.0636779	1.97057	B	0.987583
AL450384.2	-0.426026	-0.386178	-0.449437	-0.395525	-0.383406	2.04057	B	0.996782
AL513327.1	-0.464255	-0.385861	-0.467413	-0.37554	-0.345697	2.03877	B	0.997743
AL845331.2	-0.493154	-0.511774	-0.501353	-0.281787	-0.238558	2.02663	B	0.998899
AMMECR1	-0.317889	-0.450466	-0.59907	-0.387573	-0.272918	2.02792	B	0.996339
ANGPT2	-0.453453	-0.430955	-0.438506	-0.350605	-0.36597	2.03949	B	0.997898
ANGPTL1	-0.46362	-0.47418	-0.486202	-0.198546	-0.406934	2.02948	B	0.997433
ANGPTL4	-0.382148	-0.458806	-0.45945	-0.333251	-0.405238	2.03889	B	0.997175
ANKRD1	-1.40205	0.402315	0.890593	-0.591779	-0.510752	1.21168	B	0.483264
ANKRD10	-1.32298	0.240474	-0.148354	0.210812	-0.631285	1.65134	B	0.740049
ANKRD2	-1.36334	-0.6348	1.18751	-0.492921	0.308598	0.994953	B	0.388181
ANKRD9	-0.5427	-0.658857	-0.731236	0.224872	-0.201412	1.90933	B	0.953838
ANKUB1	-0.517595	-0.558789	-0.700498	0.047628	-0.238034	1.96729	B	0.984219
ANXA4	-0.074245	-0.631795	-1.40662	0.162694	0.388007	1.56196	B	0.647476
AP000462.1	-0.367067	-0.349186	-0.424729	-0.452694	-0.445761	2.03944	B	0.992816
AP000721.2	-0.558261	-0.560377	-0.542481	-0.327165	-0.00494805	1.99323	B	0.992481
AP001011.1	-0.241454	-0.266454	-0.397623	-0.565725	-0.55089	2.02215	B	0.976669
AP001825.1	-0.452493	-0.430454	-0.422892	-0.401151	-0.332527	2.03952	B	0.997539
AP001831.1	-0.352606	-0.356293	-0.480336	-0.464462	-0.384538	2.03824	B	0.994213
AP002336.2	-0.540481	-0.439733	-0.472405	-0.304194	-0.2739	2.03071	B	0.998682
AP002812.2	-0.431397	-0.399617	-0.54717	-0.369755	-0.285867	2.03381	B	0.998151
AP002884.1	-0.415446	-0.410159	-0.411044	-0.399687	-0.404875	2.04121	B	0.996129
AP003086.2	-0.408248	-0.408248	-0.408248	-0.408248	-0.408248	2.04124	B	0.995809
AP005329.2	-0.424783	-0.407215	0.130884	-0.557193	-0.700221	1.95853	B	0.928481
AP2M1	-0.296353	-0.500675	-0.41666	-0.50823	-0.311025	2.03294	B	0.992823
APBB1	-0.0954294	-0.26188	-0.961602	-0.118226	-0.496128	1.93327	B	0.946484
APEX1	-0.516177	-0.412642	-0.609065	-0.195884	-0.284416	2.01818	B	0.997605
APOBEC2	-0.440958	-0.554498	-0.40863	-0.263116	-0.364753	2.03195	B	0.997468
APOD	-0.442159	-0.439879	-0.443054	-0.320294	-0.393544	2.03893	B	0.99774
AQP4-AS1	-0.476509	-0.485548	-0.499565	-0.236065	-0.33243	2.03012	B	0.998667
ARHGAP15	-0.586756	-0.511702	-0.576251	-0.0723626	-0.251286	1.99836	B	0.994386
ARHGAP26-AS1	-0.414457	-0.412822	-0.408019	-0.400422	-0.405496	2.04122	B	0.99608
ARL17B	-0.227109	-0.63583	-0.665191	-0.345806	-0.118082	1.99202	B	0.987628
ARL6IP4	-0.0975486	-0.476852	-0.663403	-0.474545	-0.290938	2.00329	B	0.98203
ARPP19	-0.899945	-0.92719	-0.0877632	-0.0499536	0.14879	1.81606	B	0.871657
ARSG	-0.712502	-0.919154	-0.752839	0.486918	0.226555	1.67102	B	0.720309
ART3	-0.911597	-0.988324	-0.402136	0.0858958	0.575433	1.64073	B	0.690108
ASAH1	-0.159014	-0.412558	0.634485	-1.5005	-0.0285706	1.46616	B	0.591264
ASB14	-0.715611	-0.761485	-0.638235	-0.293472	0.697743	1.71106	B	0.778924
ASRGL1	-0.384082	-0.324527	-0.392539	-0.446753	-0.490068	2.03797	B	0.990757
ATF4	-0.945988	-0.425288	-0.926393	0.426285	0.182939	1.68845	B	0.751907
ATF6B	-0.435705	-0.728234	-0.934936	0.112972	0.150021	1.83588	B	0.902029
ATP5F1B	-0.533189	-0.620721	-0.68093	-0.028366	-0.100428	1.96363	B	0.984848
ATP5F1D	-0.221375	-0.822083	-0.448305	-0.426232	-0.0542083	1.9722	B	0.974636
ATP5F1E	-0.725299	-0.418585	-0.0117596	-0.51624	-0.31177	1.98365	B	0.964544
ATP5IF1	-0.491459	-0.473193	-0.523467	-0.400057	-0.132455	2.02063	B	0.99716
ATP5MC1	-0.394408	-0.466795	-0.448097	-0.388376	-0.341512	2.03919	B	0.997583
ATP5MC3	-0.397991	-0.448896	-0.40419	-0.397605	-0.392122	2.0408	B	0.996358
ATP5MD	-0.90383	-0.431956	-0.458914	-0.242502	0.109756	1.92745	B	0.960538
ATP5ME	-0.594879	-0.373709	0.0321289	-0.559352	-0.491818	1.98763	B	0.957106
ATP5MPL	-0.714853	-0.681129	-0.669302	0.0102424	0.171548	1.88349	B	0.939911
ATP5PD	-0.615544	-0.527893	-0.56167	-0.196341	-0.0934643	1.99491	B	0.994389
ATP5PF	-0.509582	-0.489948	-0.668999	-0.277773	-0.0470239	1.99333	B	0.993333
AUP1	-0.369033	-0.427375	-0.428781	-0.414588	-0.400971	2.04075	B	0.995755
B2M	-0.454998	-0.211424	-0.39605	-0.469161	-0.498771	2.0304	B	0.986412
B3GAT2	-0.411678	-0.405693	-0.41016	-0.410185	-0.403516	2.04123	B	0.995901
BDNF	-0.81575	0.448771	1.28674	-0.937114	-0.885506	0.902859	B	0.343206
BHLHE40	0.816491	-0.541958	-0.276212	-0.812581	-0.811791	1.62605	B	0.672638
BMS1P14	-0.417766	-0.416851	-0.420456	-0.39119	-0.394818	2.04108	B	0.996618
BRIX1	-0.513316	-0.388521	-0.482312	-0.400953	-0.247378	2.03248	B	0.997779
BSG	0.0991307	-1.24124	-0.740516	-0.145281	0.372139	1.65576	B	0.73369
BTG1	-0.600677	-0.398574	-0.503386	-0.0129127	-0.482854	1.9984	B	0.987634
BTG2	-0.57317	-0.481606	-0.0824412	-0.146973	-0.697039	1.98123	B	0.961243
C10orf71	-0.343811	-0.634466	-0.411669	-0.845136	0.37669	1.85839	B	0.895826
C12orf40	-0.435351	-0.430771	-0.436332	-0.373349	-0.364381	2.04019	B	0.997624
C14orf119	-0.612592	-0.435973	-0.58887	-0.159299	-0.208066	2.0048	B	0.995933
C14orf180	-0.119733	-0.587808	-0.641195	-0.292705	-0.361687	2.00313	B	0.985481
C1S	-0.693269	-0.6167	-0.935776	0.378423	0.103983	1.76334	B	0.831958
C2orf88	-0.843121	-0.571949	-0.604688	0.0303752	0.0956281	1.89375	B	0.945741
C3	-0.849409	-0.846346	-0.876546	0.828145	0.330317	1.41384	B	0.421294
C4orf3	0.311863	-0.242655	-0.419883	-0.937013	-0.57281	1.8605	B	0.850882
C4orf45	-0.397998	-0.386202	-0.468861	-0.417463	-0.369523	2.04005	B	0.996518
C7	-0.802447	-0.829655	-0.93171	0.642763	0.440279	1.48077	B	0.484182
C8orf34	-0.464132	-0.449532	-0.456699	-0.304646	-0.362139	2.03715	B	0.99837
C9orf72	-0.417435	0.112137	-0.18612	-0.313422	-1.07346	1.8783	B	0.86993
CA1	-0.432381	-0.431725	-0.427366	-0.377598	-0.371397	2.04047	B	0.997398
CACNA1E	-0.827269	-0.805179	-0.83307	0.136627	0.81604	1.51285	B	0.535625
CADM2	-0.421202	-0.330527	-0.432936	-0.428573	-0.426459	2.0397	B	0.994282
CALM1	-0.960702	-0.691361	-0.790641	0.373751	0.445417	1.62354	B	0.660431
CASC15	-0.445465	-0.329177	-0.535345	-0.315848	-0.408798	2.03463	B	0.996442
CAT	-0.718497	-0.468907	-0.532238	-0.761014	0.837439	1.64322	B	0.730089
CAV2	-1.13198	0.253734	-0.787571	-0.0843621	0.0104189	1.73976	B	0.814789
CAVIN4	-1.29083	-0.0258961	0.15004	-0.799731	0.375923	1.5905	B	0.695076
CBR3	-0.682038	-0.66309	-0.690004	0.0169131	0.119689	1.89853	B	0.950801
CBR4	-0.220528	-0.531675	-0.517772	-0.327213	-0.429826	2.02701	B	0.992339
CBWD5	-0.733694	0.193769	-0.225892	-0.558327	-0.599813	1.92396	B	0.913748
CC2D1A	-0.248581	-1.19508	-0.697721	0.118137	0.317907	1.70533	B	0.770952
CCDC107	-0.778701	-0.558435	-0.68119	0.156329	-0.0333141	1.89531	B	0.947074
CCDC18	-0.534119	-0.551498	-0.679009	-0.0472257	-0.167825	1.97968	B	0.990126
CCDC26	-0.445035	-0.437135	-0.400444	-0.379877	-0.37794	2.04043	B	0.997055
CCDC9B	-0.472523	-0.747021	-0.714403	0.0763285	-0.065451	1.92307	B	0.963987
CCNC	-1.0647	0.090534	-0.487889	-0.0965021	-0.315327	1.87388	B	0.90994
CCNL2	0.694735	-1.56239	0.304703	-0.240954	-0.493094	1.297	B	0.505691
CD151	-0.484159	-0.34506	-0.326288	-0.487275	-0.393775	2.03656	B	0.991856
CD63	-0.387917	-0.222977	-0.366359	-0.507819	-0.542957	2.02803	B	0.982043
CDC37	-0.43608	-0.645422	-0.668097	-0.0886569	-0.141404	1.97966	B	0.989552
CDK5RAP3	-0.359371	-0.4675	-0.487379	-0.321857	-0.401114	2.03722	B	0.997123
CEBPB	-0.608989	-0.582393	-0.541948	0.0196662	-0.267342	1.98101	B	0.988428
CEBPZOS	-0.654096	-0.497463	-0.860107	0.00481457	0.117098	1.88975	B	0.944986
CENPT	-0.985457	-0.487739	0.0816082	-0.00202951	-0.489201	1.88282	B	0.907502
CEP85L	-1.1009	-0.650699	-0.712909	0.162423	0.850879	1.45121	B	0.476567
CES2	-0.478891	-0.789275	-0.781119	-0.12104	0.321045	1.84928	B	0.911698
CFD	-0.451267	-0.45262	-0.453075	-0.319735	-0.361303	2.038	B	0.998296
CFL2	-1.01972	-0.125632	0.153806	-0.441196	-0.445459	1.8782	B	0.890453
CFLAR-AS1	-0.561023	-0.521862	-0.471763	-0.224365	-0.241327	2.02034	B	0.998173
CGGBP1	-0.455515	-0.368309	-0.557204	-0.327499	-0.324632	2.03316	B	0.997993
CHCHD10	-0.381516	-0.532173	-0.532603	-0.339801	-0.242084	2.02818	B	0.998128
CHCHD2	-0.391518	-0.43384	-0.238706	-0.513402	-0.454998	2.03246	B	0.986497
CIRBP	0.594312	-0.866838	-1.12237	-0.0227214	-0.194063	1.61168	B	0.706839
CITED2	-0.451844	-0.304039	-0.363619	-0.359795	-0.554099	2.0334	B	0.989146
CKB	-0.423449	-0.533837	-0.462844	-0.301411	-0.311574	2.03312	B	0.99848
CKM	-0.591949	-1.09827	-0.465988	-0.128863	0.595316	1.68975	B	0.752357
CKMT2	-0.820037	-0.710385	-0.69164	0.123606	0.2984	1.80006	B	0.866684
CKMT2-AS1	-0.377585	-0.366143	-0.815521	-0.432431	0.0242686	1.96741	B	0.977949
CLCN5	-0.548627	-0.71668	-0.749296	0.0277404	0.0853144	1.90155	B	0.952625
CLGN	-0.585546	-1.23196	-0.516902	0.0859924	0.713643	1.53478	B	0.578739
CLMP	-0.89688	-0.730198	-0.890391	0.716298	0.294603	1.50657	B	0.524896
CLNK	-0.419357	-0.409493	-0.414591	-0.39266	-0.405055	2.04116	B	0.9963
CNTN5	-0.0771603	-0.56399	-0.682297	-0.457552	-0.208386	1.98939	B	0.978562
CNTNAP2	-0.52117	-0.449972	-0.533348	-0.240779	-0.280728	2.026	B	0.99874
CNTNAP5	-0.421182	-0.409584	-0.452801	-0.372286	-0.38457	2.04042	B	0.99727
COCH	-0.410144	-0.414736	-0.415006	-0.402778	-0.398534	2.0412	B	0.996239
COL15A1	-1.82881	0.141818	0.858779	0.604924	-0.39184	0.615126	B	0.274656
COL25A1	-0.245717	-0.841805	-0.899376	0.832306	-0.438291	1.59288	B	0.680766
COL4A4	-0.859899	-0.791609	-0.853684	0.928754	0.155767	1.42067	B	0.451049
COL6A1	-0.302458	-0.241942	-0.772714	-0.304629	-0.381829	2.00357	B	0.985565
COL6A2	-0.809675	-0.693007	-0.61505	0.320866	-0.04193	1.8388	B	0.901014
COPS6	-0.494763	-0.436627	-0.615955	-0.24332	-0.227769	2.01844	B	0.998059
COQ10A	-0.714915	-0.651353	-0.391731	-0.134423	-0.0790902	1.97151	B	0.984253
COQ9	-0.71621	-0.590856	-0.827418	-0.0773063	0.39832	1.81347	B	0.881752
CORO6	0.0923654	0.0800648	0.062114	-0.909804	-1.06335	1.73861	B	0.741343
COX17	-0.17379	-0.155868	-0.0580191	-0.684878	-0.859768	1.93232	B	0.898872
COX20	-0.618074	0.552895	-0.556963	-0.841842	-0.321991	1.78598	B	0.819828
COX4I1	-0.389331	-0.449308	-0.375127	-0.413676	-0.413147	2.04059	B	0.995122
COX5B	-0.426301	-0.438614	-0.402266	-0.386015	-0.387595	2.04079	B	0.996768
COX6A2	-0.675063	-0.555064	-0.211695	-0.352466	-0.211326	2.00561	B	0.988033
COX6B1	-0.684641	-0.60839	-0.372525	-0.241831	-0.0818763	1.98926	B	0.989605
COX6C	-0.151175	-0.639927	-1.41223	0.00345281	0.822892	1.37699	B	0.48115
COX7A1	-0.779995	-0.419767	0.496645	-0.628472	-0.493345	1.82493	B	0.840608
COX7A2	-0.801295	-0.468605	-0.735307	0.269409	-0.136735	1.87253	B	0.928657
COX7B	-0.860328	-0.663935	-0.634348	0.127699	0.197525	1.83339	B	0.897898
COX7C	-0.460249	-0.386258	-0.343485	-0.441515	-0.408001	2.03951	B	0.993989
CR381653.1	-0.553274	-0.466121	-0.500675	-0.375607	-0.121757	2.01743	B	0.996896
CRIP2	0.483192	-0.533224	-0.499377	-0.54154	-0.747674	1.83862	B	0.843318
CRNDE	-0.676043	-1.01665	-0.537831	-0.116452	0.697873	1.6491	B	0.707074
CRYAB	-0.501644	-0.370253	0.0587351	-0.577922	-0.5902	1.98128	B	0.947827
CRYM	-0.849597	-0.896009	-0.806922	0.311859	0.791186	1.44948	B	0.449352
CSMD1	0.936253	-0.541379	-0.685291	-0.631662	-0.665149	1.58723	B	0.660313
CST3	-0.474719	-0.475056	-0.480329	-0.303825	-0.299801	2.03373	B	0.99893
CTNS	-0.579864	-0.586952	-0.970966	0.118158	0.196464	1.82316	B	0.891987
CUTC	-1.10522	-0.270079	-0.445198	-0.106137	0.0577516	1.86889	B	0.91833
CXorf38	-0.461066	-0.47614	-0.530067	-0.275654	-0.287168	2.0301	B	0.998967
CYB5R1	-0.56538	-0.418701	0.2664	-0.681453	-0.523319	1.92245	B	0.906516
CYC1	-0.428626	-0.453773	-0.420777	-0.356387	-0.380431	2.03999	B	0.997481
CYCS	-0.690156	-0.474164	-0.437834	-0.171573	-0.232213	2.00594	B	0.994524
CYHR1	-0.699871	-0.805902	-0.765619	0.108028	0.402423	1.76094	B	0.826126
CYP3A5	-0.403774	-0.405717	-0.415397	-0.41062	-0.405714	2.04122	B	0.995844
CYSTM1	-1.41925	0.543009	0.827573	-0.196059	-0.861912	1.10664	B	0.440479
DBI	-0.48529	-0.514599	-0.315438	-0.538585	-0.166572	2.02048	B	0.991005
DCN	-0.552939	-0.55439	-0.561263	-0.117483	-0.216705	2.00278	B	0.995882
DCP1B	-0.521696	-0.355088	-0.519948	-0.273645	-0.360937	2.03132	B	0.997612
DCXR	-0.453268	-0.542867	-0.503259	-0.292691	-0.23425	2.02633	B	0.998694
DDIT3	-0.463192	-0.527169	-0.568006	-0.345954	-0.108973	2.01329	B	0.996838
DDOST	-0.494583	-0.715775	-0.599368	0.0675475	-0.21557	1.95775	B	0.979445
DDT	-0.387772	-0.468693	-0.324127	-0.47203	-0.385404	2.03803	B	0.993105
DDX18	-0.583668	-0.427636	-0.612519	-0.192374	-0.190761	2.00696	B	0.996469
DDX5	-0.85056	-0.459053	-0.239109	-0.131457	-0.295661	1.97584	B	0.97694
DENND2A	-0.0999723	-0.537913	-0.992677	-0.228988	-0.0535488	1.9131	B	0.947423
DENND6A-AS1	-0.758592	-0.459765	-0.622147	0.0659237	-0.172704	1.94728	B	0.975121
DES	-1.32415	-0.909097	-0.128065	0.376498	0.610113	1.3747	B	0.435087
DIAPH2-AS1	-0.477775	-0.442119	-0.49874	-0.317067	-0.298482	2.03418	B	0.998884
DISC1	-0.471812	-0.224502	-0.46009	-0.396156	-0.479336	2.0319	B	0.990503
DMPK	0.689966	0.16743	0.463314	-1.83269	-0.373077	0.885055	B	0.294343
DNAAF3	-0.439776	-0.41159	-0.40109	-0.439109	-0.348539	2.0401	B	0.996291
DNAH11	0.568681	-0.426382	-0.635065	-0.674423	-0.632029	1.79922	B	0.814359
DNAH14	-0.3308	0.0877076	-1.42813	-0.402222	0.521005	1.55244	B	0.667944
DNAH3	-0.377107	-0.764241	-0.260218	0.0319308	-0.593275	1.96291	B	0.962229
DNAJC19	-0.59973	-0.639582	-0.616627	-0.200511	0.107266	1.94918	B	0.977859
DOCK6	-0.584564	-0.213405	-0.844249	0.132525	-0.416229	1.92592	B	0.954547
DPP6	-0.351545	-0.514915	-0.615581	-0.44324	-0.0819946	2.00728	B	0.992717
DPP7	-0.301711	-0.832033	-0.369453	-0.300623	-0.185044	1.98886	B	0.982964
DUOX1	-0.392317	-0.377838	-0.476996	-0.360436	-0.431868	2.03945	B	0.996047
DUSP1	-0.513638	-0.454659	-0.338549	-0.250953	-0.473798	2.0316	B	0.994223
DUSP22	0.186465	-0.322587	-1.1572	-0.348492	-0.192214	1.83403	B	0.877854
DUT	0.147163	-0.366013	-0.0177321	-0.997449	-0.62551	1.85954	B	0.843189
DYNLT1	-0.57739	-0.153039	-0.252234	-0.56595	-0.46266	2.01127	B	0.973827
ECH1	-0.982897	-0.759934	-0.535372	-0.0165014	0.629335	1.66537	B	0.721019
ECT2L	-0.766069	-0.738623	-0.67214	0.570053	-0.145286	1.75207	B	0.818092
EDF1	-0.16015	-0.500259	-0.534737	-0.450439	-0.377474	2.02306	B	0.988589
EEF2	0.730616	-0.248097	0.0160883	-0.94631	-1.08165	1.52935	B	0.592443
EIF1	-0.463268	-0.412768	-0.495985	-0.307233	-0.357175	2.03643	B	0.998373
EIF1AX	-0.187017	-0.183237	0.71218	-0.904246	-1.03194	1.59426	B	0.650665
EIF1B	-0.447036	-0.371001	-0.341972	-0.3906	-0.48779	2.0384	B	0.992461
EIF4A2	-0.656575	-0.291363	-0.492176	-0.266198	-0.311997	2.01831	B	0.994503
EIF5	-0.949356	-0.604836	-0.798129	0.338267	0.316645	1.69741	B	0.754314
ENO3	0.861832	-0.496594	-0.692793	-0.86882	-0.416745	1.61312	B	0.679704
ENO4	-0.463043	-0.458651	-0.474441	-0.297169	-0.342505	2.03581	B	0.998661
ENY2	-0.926304	-0.00468958	-0.560774	-0.204159	-0.235481	1.93141	B	0.951178
EPHB1	-0.737427	-0.925846	-0.685508	0.312365	0.326101	1.71031	B	0.765622
EPM2AIP1	-1.28406	0.41847	-0.0376911	0.0577808	-0.763398	1.6089	B	0.707778
ERAP1	-0.498656	-0.495774	-0.4685	-0.278443	-0.28956	2.03093	B	0.99888
ESD	-1.05183	-0.245958	-1.0229	0.0208785	0.883614	1.4162	B	0.487611
ESF1	-0.366	-0.515375	-0.469958	-0.611594	-0.0380913	2.00102	B	0.984866
ESR2	-0.377359	-0.528038	-0.595029	-0.294046	-0.227082	2.02156	B	0.997757
ETFDH	-0.867957	-0.886883	-0.691147	0.280227	0.554381	1.61138	B	0.642875
EYS	-0.538228	-0.391422	-0.436527	-0.305817	-0.363011	2.035	B	0.997635
FABP3	-0.337785	-0.646094	0.731206	-0.792639	-0.651905	1.69722	B	0.737093
FADS3	-0.866095	-0.578112	-0.592247	-0.168196	0.35856	1.84609	B	0.90731
FAM120C	-0.575806	-0.569484	-1.30864	0.692785	0.332467	1.42868	B	0.476482
FAM151A	-0.522129	-0.373905	-0.297458	-0.48166	-0.359093	2.03424	B	0.992071
FAM153A	0.0366908	-0.630111	-0.532276	-0.724423	-0.095243	1.94536	B	0.94404
FAM155A	-0.199659	0.141004	-0.410553	-0.622171	-0.830728	1.92211	B	0.898929
FAM157C	-0.5093	-0.427152	-0.655642	-0.264265	-0.152426	2.00879	B	0.996531
FAM185A	-0.268373	-0.978178	-0.969263	0.139481	0.383704	1.69263	B	0.758749
FAM219B	-0.573172	-0.306772	-0.504845	-0.263371	-0.379024	2.02718	B	0.99593
FAR2	-0.519971	-0.490868	-0.487179	-0.202431	-0.325487	2.02594	B	0.998319
FAU	-0.219646	-0.202468	-0.434316	-0.573495	-0.583284	2.01321	B	0.970409
FBLN1	-0.392732	-0.819888	-1.00998	-0.0758159	0.64602	1.65239	B	0.718034
FBXW5	-0.231734	-0.382024	-0.438419	-0.278156	-0.684998	2.01533	B	0.978396
FEZ2	-0.265528	-0.423925	-0.816544	0.277569	-0.660831	1.88926	B	0.922161
FGF12-AS1	-0.564796	-0.468985	-0.592751	-0.213737	-0.16861	2.00888	B	0.997137
FOS	-0.616444	-0.35874	0.527622	-0.591265	-0.769722	1.80855	B	0.818905
FRMD3	0.334841	-0.58286	-1.67204	0.116817	0.664	1.13925	B	0.377985
FTH1	-0.433987	-0.161465	-0.393495	-0.417059	-0.613885	2.01989	B	0.978563
FTL	-0.440528	-0.311817	-0.318581	-0.47416	-0.49014	2.03523	B	0.988305
FUCA2	-0.568024	-0.547526	-0.636055	-0.0311282	-0.200182	1.98292	B	0.990804
FXYD1	-0.52247	-0.216546	-0.348937	-0.375049	-0.562239	2.02524	B	0.984515
G0S2	-0.471181	-0.473549	-0.445217	-0.400663	-0.243082	2.03369	B	0.998095
GABARAPL1	-1.15	-0.683617	0.194129	1.32182	-0.670261	0.987935	B	0.346816
GADD45B	-0.404835	-0.438485	-0.344427	-0.408538	-0.443681	2.03996	B	0.993958
GADD45G	-0.524907	-0.421136	-0.205148	-0.428556	-0.449797	2.02954	B	0.988009
GAPDH	0.0920933	-0.436926	-0.406797	-0.640993	-0.579338	1.97196	B	0.941944
GAS6-AS1	-0.467695	-0.487922	-0.518279	-0.283295	-0.272593	2.02978	B	0.99901
GATA6-AS1	0.826392	0.42099	0.107761	-1.21691	-1.21755	1.07932	B	0.344953
GEM	-0.572084	0.511737	0.525744	-0.851569	-1.09817	1.48435	B	0.590669
GLRX	-0.804801	-0.37998	-0.693428	-0.309569	0.307107	1.88067	B	0.932551
GNG5	0.0205163	-0.363823	-0.215823	-1.149	-0.15628	1.86441	B	0.864351
GPA33	-0.818143	-0.254353	-0.423726	-0.284457	-0.209678	1.99036	B	0.984244
GPT	-0.722398	-0.726226	-0.753667	0.0371498	0.362354	1.80279	B	0.870303
GPX3	-1.05865	-0.689432	-0.574571	0.467306	0.174591	1.68076	B	0.735733
GPX4	-0.162755	-0.413254	-0.604818	-0.273074	-0.558631	2.01253	B	0.983139
GRIK1	-0.442351	-0.404739	-0.438406	-0.386746	-0.368152	2.04039	B	0.997295
GRM8	-0.41624	-0.437375	-0.436685	-0.377205	-0.372934	2.04044	B	0.997392
GSS	-0.622471	-0.697627	-0.749017	0.0161245	0.172922	1.88007	B	0.937995
GSTK1	-0.524516	-0.630429	-0.666631	-0.15241	0.00936689	1.96462	B	0.985214
GSTP1	-0.372682	-0.379531	-0.430292	-0.465072	-0.392428	2.04001	B	0.994391
GTF2H2C	-0.507122	-0.534109	-0.435519	-0.289742	-0.262109	2.0286	B	0.99852
GUCY2C	-0.510186	-0.420355	-0.464306	-0.329868	-0.310523	2.03524	B	0.998538
H3F3B	-0.366094	-0.38859	-0.45843	-0.401304	-0.425794	2.04021	B	0.995329
HADHA	-0.230893	-0.636982	-1.09346	0.25307	-0.100374	1.80864	B	0.875823
HADHB	1.03815	-1.04298	-0.525448	-0.276537	-0.634954	1.44177	B	0.578234
HDHD3	-0.49191	-0.902823	-0.669614	-0.0740361	0.293714	1.84467	B	0.906374
HERPUD1	-0.761072	-0.690851	-0.413579	-0.146147	0.0763817	1.93527	B	0.96769
HEXB	-1.091	-0.208709	-0.667832	-0.18395	0.378664	1.77283	B	0.842398
HEY2	1.3803	-0.999275	-1.21836	-0.166763	0.302141	0.701955	B	0.268828
HIF1A	-0.390046	0.0621682	0.565914	-1.52519	-0.183813	1.47097	B	0.590842
HIST1H1C	-0.252901	-0.414792	-0.328635	-0.521747	-0.512082	2.03016	B	0.983407
HIST2H2BE	-0.34662	-0.41239	-0.349747	-0.461209	-0.468484	2.03845	B	0.990984
HLA-A	-0.532202	-0.268677	-0.246092	-0.505222	-0.473725	2.02592	B	0.983098
HLA-B	-0.513115	-0.440829	-0.491925	-0.211823	-0.371477	2.02917	B	0.997974
HMGN3	-0.408336	-0.824785	-0.751835	0.0570456	0.0349613	1.89295	B	0.944418
HNRNPA1	0.688669	0.308897	0.0726813	-1.10137	-1.25163	1.28275	B	0.442566
HNRNPDL	-0.201521	-0.211981	-0.096403	-0.791571	-0.659158	1.96063	B	0.923052
HOOK2	-0.748987	-0.521467	-0.624778	0.037114	-0.0831339	1.94125	B	0.973932
HPR	-0.512542	-0.50025	-0.473281	-0.226576	-0.315242	2.02789	B	0.998552
HSD17B12	-0.124732	-0.626758	-0.329489	-0.549734	-0.378635	2.00935	B	0.976722
HSF1	0.002196	-0.748882	-0.51206	-0.300316	-0.418685	1.97775	B	0.967463
HSF4	-0.592467	-0.597312	-0.59933	-0.131097	-0.0577928	1.978	B	0.990098
HSPA1A	-0.236485	-0.513226	0.301668	-0.73306	-0.70459	1.88569	B	0.86938
HSPA1B	0.159793	-0.434631	1.51357	-0.998547	-0.977042	0.736856	B	0.277542
HSPA5	-0.476046	-0.551553	-0.292755	-0.646981	-0.0237248	1.99106	B	0.977687
HSPB1	-0.264181	-0.395679	0.309929	-0.806238	-0.717911	1.87408	B	0.857732
HSPB11	-0.495086	-0.777467	-0.948009	0.0770617	0.3831	1.7604	B	0.829212
HSPB3	-0.389722	-0.425235	-0.425033	-0.411525	-0.389465	2.04098	B	0.996233
HSPB6	-1.08734	-0.484964	-0.776077	0.506084	0.204535	1.63776	B	0.691408
HSPB7	-0.433882	-0.206595	0.140798	-0.776418	-0.652728	1.92882	B	0.901753
HTR4	-0.0206615	-0.482032	-0.567266	-0.465819	-0.466844	2.00262	B	0.974055
HYDIN	-0.48731	-0.188534	-0.291628	-0.444495	-0.60694	2.01891	B	0.976709
IAH1	-0.808781	-0.29018	-1.07072	0.115046	0.323321	1.73132	B	0.804448
IDH1	-0.761512	-0.920852	-0.851075	0.401719	0.610716	1.521	B	0.528466
IDH2	-0.54838	-0.897442	-0.963934	0.372339	0.406115	1.6313	B	0.675791
IER3	-0.636164	-0.0908423	-0.129882	-0.54132	-0.585352	1.98356	B	0.952649
IFITM3	-0.412098	-0.406659	-0.42215	-0.395161	-0.405094	2.04116	B	0.996269
IFRD2	-0.452535	-0.45893	-0.500084	-0.319353	-0.303847	2.03475	B	0.99887
IL1RAPL2	0.687104	-0.196329	-0.461799	-0.788492	-0.917534	1.67705	B	0.706383
ILK	-0.779568	1.13376	-0.462707	-0.407709	-0.880592	1.39682	B	0.57042
ILVBL	-0.056814	-0.689102	-0.611979	-0.450092	-0.17081	1.9788	B	0.97377
IPO9-AS1	-0.263326	-0.196306	-0.48563	-0.653109	-0.415792	2.01416	B	0.975297
IQCG	-0.724287	-0.684595	-1.07234	0.77838	0.218528	1.48432	B	0.517008
IQCH	-0.64579	-0.776544	-0.817876	0.508956	-0.0156668	1.74692	B	0.812947
IQGAP2	-0.808573	-0.728223	-0.907296	0.548332	0.27889	1.61687	B	0.655861
IRF2BP2	0.215636	-0.144391	-0.100039	-0.755483	-1.02989	1.81417	B	0.802354
ISCU	-0.52928	-0.560018	-0.601162	-0.13826	-0.170449	1.99917	B	0.995517
ITM2B	-0.991251	-0.843308	-0.663396	0.718258	0.270735	1.50896	B	0.528339
ITPRIP	-0.734488	-0.987509	-0.409511	0.996417	-0.349131	1.48422	B	0.573904
JUN	-0.418226	-0.629387	-0.22604	-0.272581	-0.473507	2.01974	B	0.987712
JUNB	-0.46962	-0.449014	-0.411826	-0.259527	-0.445341	2.03533	B	0.996534
KAT2A	-0.29954	-0.652759	-0.461734	-0.36174	-0.244244	2.02002	B	0.994242
KAZN	0.199047	-0.84885	-1.13516	0.344832	-0.22739	1.66752	B	0.750893
KCNAB1	-0.410432	-0.401855	-0.413353	-0.410733	-0.40485	2.04122	B	0.99586
KCNIP1	-0.55991	-0.417045	-0.55288	-0.329881	-0.158444	2.01816	B	0.997502
KCNIP2-AS1	-0.560315	-0.526587	-0.546706	-0.197581	-0.178526	2.00972	B	0.997345
KCNK13	0.139014	-0.799581	-0.810206	1.33891	-0.904517	1.03638	B	0.378175
KCNMB2-AS1	-0.450196	-0.471287	-0.48572	-0.323994	-0.303972	2.03517	B	0.998838
KIF22	-0.423064	-0.539471	-0.56103	-0.281342	-0.217197	2.0221	B	0.998336
KLF6	-0.501747	-0.381631	0.362916	-0.7019	-0.659872	1.88223	B	0.871067
KLHDC2	-0.270566	-0.465112	-0.566555	-0.393781	-0.334403	2.03042	B	0.995103
KLHDC8B	-0.380087	-0.16491	0.0484932	-0.745407	-0.701766	1.94368	B	0.911315
KLHL28	-0.679904	-0.830816	-1.04996	0.37028	0.771916	1.41848	B	0.423636
KPNB1	0.792822	-1.0928	0.117196	-0.682619	-0.645041	1.51044	B	0.610042
LAPTM4A	0.630043	-0.5076	-0.715672	-0.630009	-0.54772	1.77096	B	0.799057
LARP7	-0.829952	-0.72692	-0.91249	0.396009	0.469265	1.60409	B	0.635864
LGALS1	-0.433278	-0.440811	-0.411492	-0.388639	-0.366236	2.04046	B	0.997205
LGALS3BP	0.25437	-0.656044	-0.568808	-0.423264	-0.534172	1.92792	B	0.924266
LGI1	-0.414993	-0.423056	-0.412028	-0.379966	-0.410977	2.04102	B	0.996394
LINC00276	-0.239115	-0.368577	-0.550657	-0.500408	-0.370122	2.02888	B	0.990042
LINC00504	-0.461791	-0.533328	-0.61884	-0.173631	-0.222327	2.00992	B	0.997086
LINC00513	-0.598084	-0.586206	-0.594412	-0.143245	-0.058309	1.98026	B	0.990767
LINC00685	-0.606801	-0.54487	-0.852354	0.0258068	0.0805219	1.8977	B	0.950527
LINC00881	0.545599	0.593587	0.192195	-0.26128	-1.89008	0.81998	B	0.282064
LINC01322	-0.426865	-0.416194	-0.415734	-0.386195	-0.396028	2.04102	B	0.99667
LINC01470	-0.437893	-0.441722	-0.433875	-0.374339	-0.351989	2.03982	B	0.99779
LINC01936	-0.538177	-0.629326	-0.939626	0.0695279	0.197012	1.84059	B	0.907026
LINC02147	-0.465293	-0.460944	-0.465056	-0.32071	-0.324343	2.03635	B	0.998704
LINC02240	-0.393584	-0.25419	-0.418625	-0.475086	-0.492476	2.03396	B	0.988172
LINC02253	-0.517845	-0.382441	-0.42175	-0.357353	-0.358184	2.03757	B	0.997304
LINC02256	-0.533295	-0.575626	-0.468601	-0.292593	-0.144384	2.0145	B	0.99719
LINC02270	-0.433384	-0.413674	-0.419561	-0.398845	-0.375378	2.04084	B	0.996879
LINC02398	-0.33674	-0.516249	-0.553339	-0.304727	-0.318609	2.02966	B	0.997527
LINC02552	-0.353527	-0.206633	-0.361802	-0.531322	-0.570104	2.02339	B	0.977707
LINGO1	-0.463024	-0.48822	-0.323248	-0.370269	-0.392741	2.0375	B	0.995536
LMOD2	-1.12808	-0.731614	0.365819	0.117764	-0.336072	1.71218	B	0.77925
LPCAT4	0.330286	-0.976915	-1.04956	-0.341452	0.452087	1.58556	B	0.683333
LRP1B	-0.159638	-0.488044	-0.534504	-0.380193	-0.4609	2.02328	B	0.98797
LRP4	-0.553546	-0.596516	-0.559825	-0.230764	-0.0514464	1.9921	B	0.993489
LRRC37A3	-0.430083	-0.611261	-0.595053	-0.27232	-0.0924341	2.00115	B	0.994853
LRRC39	0.0494846	-1.03029	-0.649649	-0.761454	1.00411	1.38779	B	0.540243
LRRC8B	-0.717733	-1.04656	-0.769659	0.457037	0.573956	1.50296	B	0.508549
LRRTM3	-0.383606	-0.386815	-0.400033	-0.442756	-0.427482	2.04069	B	0.994052
LYRM2	-0.382621	-0.720538	-0.84008	0.011834	0.026717	1.90469	B	0.952721
MAK	-0.309995	-0.424221	-0.523744	-0.445704	-0.33133	2.03499	B	0.995306
MALAT1	-0.901739	-0.462235	-0.670874	0.13592	0.0270491	1.87188	B	0.929145
MAMDC2	-0.820017	-0.785368	-0.936682	0.642328	0.394753	1.50499	B	0.515518
MAP1LC3A	-0.560811	-0.38021	-0.5019	-0.130051	-0.445382	2.01835	B	0.994192
MAP3K20-AS1	-0.435195	-0.423011	-0.401441	-0.397483	-0.383764	2.04089	B	0.996625
MAPK10	-0.259766	-0.211519	-0.647016	-0.424228	-0.473621	2.01615	B	0.983352
MAT2A	-1.28554	0.246791	-0.794296	-0.00104993	0.21934	1.61476	B	0.709894
MAX	0.155742	-1.35031	-0.487273	0.123602	-0.138933	1.69717	B	0.769219
MB	-0.172187	-0.615839	-0.632327	-0.365114	-0.217221	2.00269	B	0.988251
MCFD2	-0.862565	-0.777399	-0.797555	0.242529	0.574173	1.62082	B	0.65688
MCL1	-1.75937	0.00962507	1.01564	-0.0972969	-0.0931782	0.924585	B	0.368842
MCRIP2	-0.477684	-0.716318	-0.73012	-0.2045	0.222202	1.90642	B	0.953178
MCRS1	-0.670709	-0.735387	-0.580459	0.0754915	-0.00380245	1.91487	B	0.959441
MDH1	-0.281506	-0.805718	-0.759568	-0.0264741	-0.0480921	1.92136	B	0.959604
MDH2	-0.786844	-0.791578	-0.964055	0.2622	0.860588	1.41969	B	0.427926
MECOM	-0.850509	-0.763961	-0.908231	0.400748	0.583395	1.53856	B	0.551864
MGP	-0.434318	-0.425356	-0.437436	-0.381241	-0.361931	2.04028	B	0.99754
MGST1	-0.777346	-0.786897	-0.78768	0.958653	-0.0991253	1.4924	B	0.551137
MICA	-0.442043	-0.51409	-0.448959	-0.336277	-0.293249	2.03462	B	0.998551
MID1IP1	-0.606275	-0.587691	-0.582257	-0.158605	-0.0452775	1.98011	B	0.990587
MIR133A1HG	-0.970417	-0.349022	-0.984234	0.773713	-0.00920936	1.53917	B	0.60529
MIR22HG	-0.941078	-0.612774	-0.771931	0.578051	0.0733732	1.67436	B	0.732121
MIR4300HG	-0.441372	-0.426404	-0.444074	-0.391511	-0.336211	2.03957	B	0.997763
MIR646HG	0.662112	-0.868096	-1.2799	0.878188	-0.475258	1.08295	B	0.391809
MLIP-AS1	-0.692243	-0.565937	-0.543243	-0.180346	0.0138549	1.96791	B	0.98545
MLX	-0.622543	-0.562981	-0.59365	-0.103626	-0.097798	1.9806	B	0.990808
MMP24	-0.646596	-0.526267	-0.633658	-0.105788	-0.059665	1.97197	B	0.988051
MPC1	-0.268533	1.10084	0.106342	-1.50944	-0.509408	1.0802	B	0.391785
MRPL19	-0.7823	-0.694596	-1.08769	0.650129	0.473881	1.44057	B	0.449147
MRPL27	-0.65034	-0.694305	-0.846332	0.0933281	0.283989	1.81366	B	0.882021
MRPL41	-0.333765	-0.580705	-0.403559	-0.327297	-0.387266	2.03259	B	0.995365
MRPS25	-0.390471	-0.923254	-0.46071	0.273664	-0.385799	1.88657	B	0.927166
MRPS5	-0.99262	-0.518993	-0.483769	-0.189934	0.355283	1.83003	B	0.89122
MRPS7	-0.46295	-0.550546	-0.621727	-0.228922	-0.141732	2.00588	B	0.996535
MT-CO1	1.01815	0.197537	-0.109103	-1.10506	-1.16078	1.15925	B	0.37995
MT1X	-0.434398	-0.435456	-0.435163	-0.353813	-0.381219	2.04005	B	0.997598
MT2A	-0.409377	-0.412461	-0.417288	-0.402726	-0.399346	2.0412	B	0.996228
MTA1	-0.159622	-0.594496	-0.630292	-0.246701	-0.37455	2.00566	B	0.987795
MTFR1	-0.987896	-0.671478	-0.740353	0.303135	0.441948	1.65464	B	0.700443
MTHFR	0.151348	-1.12591	0.452472	1.25877	-1.27632	0.539641	B	0.256473
MTIF3	-1.11279	-0.473666	-0.852154	0.558026	0.335518	1.54506	B	0.581868
MYH6	-0.943386	-0.378812	-0.813061	0.346856	0.0037086	1.78469	B	0.853669
MYH7B	0.405454	-0.555627	-0.307377	-1.55085	1.07636	0.932046	B	0.357205
MYL12A	-0.599723	-0.347875	-0.113005	-0.49406	-0.458378	2.01304	B	0.97663
MYL2	-0.92861	-0.354802	-0.150733	-0.532889	0.0426408	1.92439	B	0.9418
MYL6	-0.305699	0.268746	-0.224935	-0.591626	-0.999683	1.8532	B	0.843749
MYOT	-0.624004	-0.450598	-0.478688	-0.102546	-0.354669	2.01051	B	0.994631
MYRIP	-0.471406	-0.491062	-0.476848	-0.236085	-0.35604	2.03144	B	0.998412
NAIP	-0.329405	-0.433556	-0.658908	-0.917197	0.581105	1.75796	B	0.822631
NAMPT	-0.855706	-0.576376	-0.716954	1.2698	-0.403772	1.28301	B	0.43434
NAPA	-0.974103	-0.356544	-0.6087	0.329705	-0.231833	1.84148	B	0.89959
NAPG	-1.88008	0.0323411	0.348279	0.42003	-0.000643224	1.08007	B	0.395433
NARF	0.934273	-0.765344	-0.486034	-0.94735	-0.264504	1.52896	B	0.624988
NAT9	-0.482075	-0.425959	-0.389521	-0.355593	-0.386179	2.03933	B	0.997027
NDRG2	-0.182615	-0.41634	-0.217801	-0.671443	-0.518373	2.00657	B	0.963962
NDUFA1	-0.470487	-0.418057	-0.499075	-0.426236	-0.217369	2.03122	B	0.997623
NDUFA12	-1.03679	-0.563279	-0.670008	0.244689	0.288856	1.73654	B	0.800037
NDUFA4	-0.50702	-0.538993	-0.50895	-0.278484	-0.186696	2.02014	B	0.998381
NDUFA5	-0.753628	-0.931787	-0.54353	0.464332	0.0174777	1.74714	B	0.809448
NDUFA6	-0.511724	-0.40759	-0.521297	-0.301898	-0.28869	2.0312	B	0.998697
NDUFAF4	-0.734821	-0.328208	-0.868715	-0.1979	0.261455	1.86819	B	0.925996
NDUFAF8	-0.434525	-0.454633	-0.400044	-0.370224	-0.380772	2.0402	B	0.997129
NDUFB10	-0.468831	-0.487345	-0.379337	-0.344458	-0.357719	2.03769	B	0.997459
NDUFB2	-0.94437	-0.38571	-0.597178	-0.0375713	0.0683357	1.89649	B	0.944593
NDUFB3	-0.91012	-0.741812	-0.824809	0.175231	0.788882	1.51263	B	0.533208
NDUFB4	-0.350786	-0.298901	-0.360041	-0.661632	-0.352491	2.02385	B	0.981835
NDUFB9	-0.639595	-0.455701	-0.701784	-0.12633	-0.0445362	1.96795	B	0.986208
NDUFS2	-0.365859	-0.662264	-0.74515	-0.143578	-0.0452009	1.96205	B	0.982235
NDUFS3	-0.546866	-0.508142	-0.571277	-0.199088	-0.185208	2.01058	B	0.997522
NDUFS5	-0.931719	-0.781768	-0.860318	0.687783	0.428712	1.45731	B	0.457965
NDUFS6	-0.210309	-0.716637	-1.20052	0.24493	0.176746	1.70579	B	0.779855
NDUFS7	-0.487321	-0.976726	-1.0584	0.358402	0.751619	1.41242	B	0.430502
NDUFS8	-0.710189	-0.688123	-0.588768	-0.0393358	0.113001	1.91341	B	0.959102
NDUFV1	-0.500171	-0.572413	-0.407007	-0.270702	-0.276261	2.02655	B	0.997876
NEK11	0.505471	-0.588953	-1.70412	0.539928	0.163539	1.08413	B	0.368836
NELFCD	-0.232761	-0.310559	-0.427008	-0.633699	-0.41844	2.02247	B	0.979848
NEXN-AS1	-1.10982	0.490881	0.517606	-0.531632	-0.861753	1.49472	B	0.62045
NFE2L3	-0.432354	-0.422686	-0.426147	-0.3624	-0.396973	2.04056	B	0.997116
NFXL1	-0.382326	-0.937089	-0.95447	-0.152493	0.992091	1.43429	B	0.505286
NIT2	-0.744799	-0.751136	-0.832918	0.346332	0.248908	1.73361	B	0.795519
NKX2-5	0.344962	-0.425603	-0.553045	-0.649719	-0.61295	1.89635	B	0.888209
NME3	-0.435442	-0.494096	-0.480902	-0.282082	-0.341828	2.03435	B	0.998599
NMRK2	-0.373832	-0.508416	-0.52445	-0.83506	0.373667	1.86809	B	0.90479
NR4A1	-0.299934	-0.375587	1.48507	-0.475805	-1.23492	0.901174	B	0.343903
NR4A3	0.146928	-0.45496	0.780987	-0.0773413	-1.62561	1.23	B	0.463532
NRAP	-1.4716	0.560242	1.12265	-0.642078	-0.399077	0.829864	B	0.34174
NRXN3	-0.930529	-0.657244	-0.864826	0.184672	0.716606	1.55132	B	0.580053
NSF	-0.735927	-0.9095	-0.826452	0.425733	0.442732	1.60341	B	0.632439
NSFL1C	-0.305302	-0.623306	-0.432385	-0.388904	-0.275923	2.02582	B	0.994615
NT5C	-0.393144	-0.335168	-0.392239	-0.464191	-0.45424	2.03898	B	0.991857
NUPR1	-0.808339	-0.789839	-0.759552	0.654261	0.0558501	1.64762	B	0.699643
NUTM2A-AS1	-0.500459	-1.07875	-0.686339	0.800234	-0.104251	1.56957	B	0.631504
OARD1	-0.392433	-0.376821	-0.639411	-0.271002	-0.345719	2.02539	B	0.996592
OPCML	0.823605	-0.43755	-0.648511	-0.719957	-0.67257	1.65498	B	0.704167
ORMDL1	-0.579688	-0.346986	-0.612253	-0.0919796	-0.374151	2.00506	B	0.992733
OTUD1	-1.02985	0.333774	1.526	-0.501155	-0.937082	0.608308	B	0.270971
OTUD6B-AS1	-0.619975	-0.553978	-0.570444	-0.119855	-0.124106	1.98836	B	0.992866
PACSIN3	-1.18585	-0.120561	-0.844936	-0.19417	0.976706	1.36881	B	0.480855
PARG	0.158443	-0.748916	-0.621972	-0.517045	-0.199273	1.92876	B	0.936796
PCDH15	-0.419827	-0.629374	-0.605664	-0.316269	-0.0189467	1.99008	B	0.991157
PCDH9-AS2	-0.488106	-0.258317	-0.430265	-0.434363	-0.424003	2.03505	B	0.992378
PDE4DIP	-1.36828	-0.253662	0.480995	-0.418929	-0.0685866	1.62846	B	0.718623
PDE5A	-0.188872	-0.476317	-0.346266	-0.500742	-0.513435	2.02563	B	0.981872
PDK2	-0.501815	-0.714629	-0.886842	-0.206437	0.546187	1.76354	B	0.833797
PDK4	-0.607245	0.434207	0.706981	-0.49242	-1.38083	1.3393	B	0.517851
PDLIM3	-1.42296	-0.530491	-0.185081	0.620246	0.0100696	1.50821	B	0.590498
PDXDC1	-0.459271	-0.639107	-0.493795	-0.110264	-0.305386	2.00782	B	0.994896
PEBP1	-0.69569	-0.672381	-0.683494	0.0509055	0.107906	1.89275	B	0.946757
PES1	-0.473744	-0.506221	-0.576324	-0.242077	-0.221419	2.01978	B	0.998481
PEX5L	-0.456712	-0.463514	-0.468654	-0.39341	-0.25207	2.03436	B	0.998315
PFDN5	-0.516791	-0.325501	-0.400145	-0.357855	-0.436449	2.03674	B	0.994689
PFKM	0.194939	-1.09845	-0.703827	-0.619175	0.66718	1.55933	B	0.662777
PGAM2	-0.277847	-0.562694	-0.517095	-0.392895	-0.276308	2.02684	B	0.995295
PGP	-0.57575	-0.599349	-0.523238	-0.197973	-0.100253	1.99656	B	0.994577
PHKG1	-0.805554	-0.849405	-0.743957	0.582618	0.170853	1.64544	B	0.691158
PHPT1	-0.0996166	-0.533575	-0.381115	-0.529606	-0.470584	2.0145	B	0.976841
PKIA	0.329087	-1.32709	-0.852749	-0.272271	0.86708	1.25594	B	0.440016
PKM	1.29153	-0.701813	-1.32099	-0.536422	0.673327	0.594366	B	0.243147
PLA2G2A	-0.435727	-0.429278	-0.434747	-0.322083	-0.417485	2.03932	B	0.997172
PLEKHF1	-0.857458	-0.878163	-0.783818	0.578639	0.395487	1.54531	B	0.559555
PLN	-0.141953	-0.251606	-0.691008	-0.777395	-0.0940209	1.95598	B	0.950807
PMP22	-0.351261	-1.26726	-0.657297	0.0949731	0.615244	1.5656	B	0.619786
PNKD	-0.250562	-0.444994	-0.83076	-0.0983546	-0.353766	1.97844	B	0.98108
PNKP	-0.465134	-0.742474	-0.844443	0.122757	0.0582425	1.87105	B	0.930237
PNRC1	-0.488546	-0.0670646	-0.245177	-0.290293	-0.871714	1.96279	B	0.937647
PNRC2	-0.220088	-0.502369	-0.710829	-0.33005	-0.243122	2.00646	B	0.990769
POLM	-0.0774554	-0.908172	-0.670936	0.0410385	-0.290514	1.90604	B	0.939149
POLR2L	-0.406584	-0.400286	-0.37807	-0.454151	-0.401511	2.0406	B	0.994401
POMGNT1	-0.16711	0.12884	-0.449464	-0.916563	-0.507675	1.91197	B	0.894556
POMP	-0.866686	-0.106983	-0.858881	0.0642267	-0.0987229	1.86705	B	0.920781
PPP1R15A	-0.312108	-0.555303	1.09376	-0.878417	-0.772535	1.4246	B	0.565397
PPP1R16A	-0.40002	-0.525015	-0.641283	-0.286782	-0.158314	2.01142	B	0.996603
PPP1R3C	0.0549622	-0.189462	-0.173425	-0.793913	-0.808067	1.9099	B	0.880781
PRKAR1A	-0.456578	0.0758322	0.590284	-0.261323	-1.4519	1.50368	B	0.609747
PRSS48	-0.470426	-0.35036	-0.395992	-0.416892	-0.40605	2.03972	B	0.995068
PSAP	-0.0732122	-0.351222	-0.784707	-0.958716	0.381583	1.78627	B	0.839067
PSMA3	-1.16225	-0.649674	-0.703711	0.387421	0.665881	1.46233	B	0.47481
PSMA7	-0.419048	-0.463061	-0.417774	-0.390021	-0.349919	2.03982	B	0.997414
PSMB1	-0.918786	-0.474501	-1.02322	0.469886	0.353545	1.59308	B	0.637538
PSMC1	-0.945475	-0.700866	-0.630906	0.646417	-0.0416618	1.67249	B	0.732337
PSMC2	-0.911404	-0.545107	-1.03565	0.390648	0.582343	1.51918	B	0.543262
PSMD3	-0.908416	-0.496781	-0.640335	-0.18913	0.41543	1.81923	B	0.884264
PTGES2	-0.384846	-0.586452	-0.566562	-0.164235	-0.313306	2.0154	B	0.996394
PTMA	0.478008	-0.213692	-0.374901	-0.95502	-0.713286	1.77889	B	0.782533
PTPN20	0.143664	-1.58858	-0.141469	-0.133218	0.174429	1.54518	B	0.648404
QARS	-0.377204	-0.50204	-0.564361	-0.308048	-0.277025	2.02868	B	0.998247
RAB11A	-0.531455	-0.444119	-0.525624	-0.288488	-0.236378	2.02606	B	0.998761
RAB11B	-0.501138	-0.482631	-0.585727	-0.0404969	-0.393998	2.00399	B	0.992975
RAB20	1.01197	-1.17159	-0.588578	0.0100112	-0.626974	1.36516	B	0.539887
RACK1	0.46933	-0.175077	-0.425171	-0.863101	-0.793209	1.78723	B	0.789284
RAD23A	-0.528147	-0.499538	-0.586644	-0.189714	-0.207954	2.012	B	0.997668
RAPH1	-0.321879	-0.310931	-0.253709	-0.628288	-0.506179	2.02099	B	0.974687
RARRES1	-0.493156	-0.459501	-0.480157	-0.280448	-0.31998	2.03324	B	0.998829
RASD1	-0.2448	-0.476112	-0.299116	-0.481266	-0.527116	2.02841	B	0.98317
RASGEF1B	-0.320499	-0.384317	-0.426287	-0.445108	-0.462399	2.03861	B	0.992139
RBM3	-0.931955	-0.394531	-0.701191	0.248465	-0.0694575	1.84867	B	0.909341
RBM4B	-0.504111	-0.422742	-0.446869	-0.398888	-0.262016	2.03463	B	0.997969
RBMS3-AS2	-0.597433	-0.462645	-0.501152	-0.346085	-0.104449	2.01176	B	0.996152
RBMS3-AS3	-0.364645	-0.433746	-0.393315	-0.432459	-0.416377	2.04054	B	0.994575
REXO2	-0.704492	0.913719	-1.04214	-0.667466	0.0389636	1.46141	B	0.618481
RHOB	-0.520051	-0.461938	-0.434099	-0.195821	-0.416798	2.02871	B	0.996773
RHOT2	-0.344892	-0.433674	-0.452061	-0.373877	-0.435006	2.03951	B	0.995489
RIPOR3	-0.592929	-0.865113	-0.951047	0.504552	0.271343	1.63319	B	0.678836
RMDN1	-0.210951	-1.06013	-1.03447	0.38709	0.338175	1.58028	B	0.637698
RNASE10	-0.403554	-0.400519	-0.413437	-0.408703	-0.414997	2.04121	B	0.995614
RNMT	0.0392251	-0.209218	-0.251773	-0.612274	-0.893973	1.92801	B	0.897963
ROGDI	-0.555513	-0.771386	-0.548079	-0.0703999	-0.00167662	1.94705	B	0.976183
RPL10	-0.16963	-0.227677	-0.401405	-0.567601	-0.640225	2.00654	B	0.964092
RPL10A	-0.211265	-0.174817	-0.259681	-0.663478	-0.679567	1.98881	B	0.946855
RPL11	0.256396	0.263564	-0.441744	-0.933612	-0.882298	1.73769	B	0.749466
RPL12	0.0148512	1.36847	-0.267463	-1.11036	-0.957375	0.951879	B	0.337202
RPL13	0.913075	0.0509356	0.275199	-1.17528	-1.19486	1.13093	B	0.367097
RPL13A	0.497557	-0.255318	0.16591	-0.975459	-1.04813	1.61544	B	0.650794
RPL14	-0.468844	0.326107	-0.656904	-0.590062	-0.515211	1.90491	B	0.905895
RPL15	-0.175079	-0.166294	-0.51842	-0.557347	-0.587222	2.00436	B	0.966376
RPL18	0.147717	-0.0580635	-0.189497	-0.876395	-0.870982	1.84722	B	0.829216
RPL19	-0.178172	-0.0131008	-0.45835	-0.666121	-0.655271	1.97102	B	0.938068
RPL21	-0.150045	0.26766	0.593758	-1.00957	-1.17181	1.47001	B	0.566751
RPL23A	-0.44243	0.76933	-0.594877	-0.628297	-0.78922	1.68549	B	0.739264
RPL27A	-0.337436	-0.227641	-0.363995	-0.536928	-0.559084	2.02508	B	0.978818
RPL31	-0.527548	0.134674	-0.516846	-0.424388	-0.630328	1.96444	B	0.946223
RPL32	-0.271773	1.22208	-0.328441	-0.9695	-0.904244	1.25188	B	0.472266
RPL34	-0.538848	1.54423	-0.14162	-0.881578	-0.865049	0.882866	B	0.334337
RPL35	-0.0957949	0.293956	0.537357	-1.07915	-1.1305	1.47413	B	0.566873
RPL35A	-0.317884	0.0131315	-0.0397427	-0.770378	-0.799443	1.91432	B	0.886273
RPL36	0.111025	0.31524	0.185822	-1.01982	-1.16189	1.56963	B	0.621032
RPL3L	-1.16869	-0.679243	-0.514779	0.0771152	0.762103	1.5235	B	0.565453
RPL41	-0.137973	-0.21426	0.0329712	-0.715563	-0.876594	1.91142	B	0.881536
RPL6	-0.283566	-0.023115	-0.233029	-0.779356	-0.641888	1.96095	B	0.925953
RPL7	-0.294698	-0.155067	-0.341953	-0.631515	-0.584641	2.00787	B	0.964558
RPL7A	0.112006	-0.0971197	-0.240285	-0.827678	-0.830066	1.88314	B	0.859554
RPL8	0.471456	0.0125661	-0.252085	-0.858005	-1.06208	1.68815	B	0.705887
RPLP0	-0.0405131	-0.295065	-0.51354	-0.596041	-0.551796	1.99695	B	0.961745
RPLP1	0.0821667	-0.346571	0.493295	-0.961253	-0.944851	1.67721	B	0.701874
RPLP2	-0.278544	0.210024	-0.433917	-0.683028	-0.734073	1.91954	B	0.899616
RPS13	-0.314407	0.0759965	-0.245671	-0.736317	-0.721748	1.94215	B	0.911842
RPS14	-0.208265	-0.0324049	-0.487287	-0.652564	-0.601903	1.98242	B	0.948577
RPS15	0.0270597	-0.24369	-0.163471	-0.768524	-0.778991	1.92762	B	0.895655
RPS16	0.240132	0.176591	0.399557	-1.08834	-1.19251	1.46457	B	0.55202
RPS19	0.479212	0.194734	-0.517831	-0.892968	-0.934535	1.67139	B	0.700566
RPS2	0.0248267	-0.276484	-0.367218	-0.639158	-0.710432	1.96847	B	0.93362
RPS20	-0.155831	-0.322813	-0.432129	-0.644596	-0.459183	2.01455	B	0.973512
RPS23	-0.261773	-0.0695748	-0.232438	-0.665738	-0.740512	1.97004	B	0.932025
RPS25	-0.58844	0.196832	-0.410548	-0.604434	-0.540059	1.94665	B	0.930764
RPS27	-0.242953	0.59796	0.549306	-1.0034	-1.22912	1.32821	B	0.491756
RPS27A	-0.0535769	-0.15562	-0.177736	-0.770276	-0.777572	1.93478	B	0.901073
RPS27L	-0.522146	-0.772281	-0.80513	-0.0949972	0.367328	1.82723	B	0.893296
RPS28	0.567228	0.404181	0.122234	-1.15551	-1.22661	1.28848	B	0.44725
RPS6	-0.153003	0.102511	-0.160939	-0.843897	-0.827172	1.8825	B	0.859721
RPS8	0.485974	0.460327	-0.0510684	-1.14009	-1.14634	1.3912	B	0.506479
RPS9	-0.082894	-0.216706	-0.520478	-0.320649	-0.829962	1.97069	B	0.944435
RPSA	0.87806	-0.195169	-0.24969	-0.871453	-1.06015	1.49841	B	0.575707
RSRP1	-0.378	-0.504582	-0.90126	-0.109593	-0.0496968	1.94313	B	0.972873
RTL8C	-0.289362	-0.341595	-0.41862	-0.456019	-0.528409	2.034	B	0.987435
RUNX1	-0.547945	-0.436458	-0.543524	-0.191936	-0.30154	2.0214	B	0.998012
RUVBL1	-0.447035	-0.782588	-0.761972	-0.0834958	0.186915	1.88818	B	0.94178
S100A1	-0.483356	-0.482829	-0.477378	-0.342791	-0.245313	2.03167	B	0.998799
S100A6	-0.36566	-0.341081	-0.442971	-0.435944	-0.453473	2.03913	B	0.993025
SAT1	-0.745937	-0.483687	-0.435829	-0.0786391	-0.244324	1.98842	B	0.989075
SAT2	-0.421201	-0.40178	-0.397082	-0.408061	-0.413045	2.04117	B	0.995604
SBDS	-1.05367	-0.473208	0.0194609	0.268627	-0.569302	1.80809	B	0.856063
SCML1	-0.853948	-0.668731	-0.561023	0.181573	0.0381546	1.86397	B	0.922369
SCPEP1	-0.772186	-0.887691	-0.803716	0.232568	0.653478	1.57755	B	0.603609
SDR39U1	-0.404514	-0.379135	-0.405389	-0.396928	-0.454632	2.0406	B	0.994492
SEC61B	-0.52378	-0.401872	-0.560491	-0.291225	-0.248347	2.02571	B	0.998461
SELENOS	-0.571437	-0.505956	-0.467403	-0.133884	-0.337964	2.01665	B	0.996534
SELENOW	-0.186145	-0.503435	-0.346534	-0.751338	-0.208502	1.99595	B	0.968874
SERF2	-0.419147	-0.323613	-0.501705	-0.416395	-0.376895	2.03776	B	0.995699
SH3GL2	-0.604643	-0.884066	-0.462983	0.0937739	-0.0466831	1.9046	B	0.948955
SKP1	-1.09217	-0.632596	-0.783245	0.698247	0.326812	1.48296	B	0.503087
SLC22A4	-0.853743	-0.731967	-0.478605	0.60231	-0.287521	1.74953	B	0.815394
SLC25A3	-0.218296	-1.32183	-0.0932277	0.480025	-0.495931	1.64926	B	0.729347
SLC25A4	-0.479388	-0.425686	-0.21339	-0.449023	-0.463916	2.0314	B	0.98771
SLC25A6	0.0510194	-0.428828	-0.534159	-0.620343	-0.452319	1.98463	B	0.957642
SLC26A3	-0.427935	-0.435044	-0.430931	-0.365429	-0.381046	2.04039	B	0.997421
SLC29A1	1.04426	-0.766337	-0.7095	-0.624458	-0.439272	1.49531	B	0.607234
SLC29A2	-0.13014	-1.04605	-0.970638	-0.166472	0.807844	1.50545	B	0.585564
SLC2A4	-0.52681	-0.593325	-0.624412	-0.0813158	-0.161091	1.98695	B	0.99241
SLC35F1	-0.310396	0.136987	-0.824957	-1.0917	0.401482	1.68859	B	0.764679
SLC7A6OS	-0.580082	-0.504105	-0.632804	-0.124166	-0.151475	1.99263	B	0.994033
SLC8A1-AS1	-0.215048	-0.23526	-0.354463	-0.598171	-0.608269	2.01121	B	0.9667
SMARCC2	0.323656	-0.453162	-0.388894	-0.60837	-0.76585	1.89262	B	0.878907
SMCR5	-0.65919	-0.646713	-0.645238	-0.165497	0.202915	1.91372	B	0.958877
SMIM30	-0.620872	-0.341913	-0.575583	-0.387832	-0.0763183	2.00252	B	0.992481
SMTN	-0.63496	-0.662997	0.267823	-0.736367	-0.112498	1.879	B	0.891168
SNAP23	-1.62258	0.574415	0.0850264	-0.278478	-0.147864	1.38948	B	0.57513
SNHG25	0.187579	-0.409523	-0.589441	0.0183656	-1.04135	1.83437	B	0.852994
SNHG8	-0.415322	-0.394079	-0.376514	-0.42718	-0.427739	2.04083	B	0.99443
SNRPA1	-0.705952	-1.01587	-0.828901	0.801757	0.322071	1.42689	B	0.438059
SOD1	-0.654374	-0.735312	-0.686908	0.0161403	0.182798	1.87766	B	0.935574
SON	-1.10352	-0.247049	-0.678774	0.0741822	0.157937	1.79723	B	0.864415
SORCS1	1.38535	-0.85628	-0.733151	-0.892989	0.0952876	1.00178	B	0.362921
SPAG16	0.599241	0.143776	-0.61362	-0.76748	-0.994562	1.63265	B	0.676107
SPARCL1	-0.631973	-0.611526	-0.626112	0.155317	-0.224773	1.93907	B	0.970776
SPATA20	-0.513584	-0.532361	-0.506213	-0.198886	-0.26989	2.02093	B	0.998335
SPATC1	-0.620043	-0.55356	-0.571507	-0.147483	-0.0952863	1.98788	B	0.992791
SPDYE1	-0.459508	-0.39704	-0.418938	-0.3838	-0.381097	2.04038	B	0.996947
SPDYE16	-0.423902	-0.432771	-0.436899	-0.369045	-0.377781	2.0404	B	0.997447
SPDYE2	-0.424638	-0.417145	-0.410501	-0.384673	-0.404095	2.04105	B	0.996475
SPDYE3	-0.450385	-0.392905	-0.485228	-0.349743	-0.360189	2.03845	B	0.99793
SPDYE5	-0.420526	-0.409658	-0.421194	-0.377241	-0.412357	2.04098	B	0.996452
SPRY4-AS1	0.914054	-0.56482	-0.770155	-0.64968	-0.527047	1.59765	B	0.672579
SPSB3	-0.410355	-0.405955	-0.374117	-0.415471	-0.434948	2.04085	B	0.994522
SRP14	-0.204993	-0.131137	-0.383554	-0.65947	-0.615745	1.9949	B	0.954542
SRPK3	-0.453463	-0.327027	-0.331976	-0.479389	-0.44512	2.03698	B	0.990563
SRSF10	-0.000222512	0.817079	0.0839429	-0.829488	-1.38376	1.31244	B	0.481196
SRSF2	-0.527737	-0.321721	-0.578142	-0.240955	-0.356025	2.02458	B	0.996564
SRSF3	-1.24281	0.212421	-0.312584	-0.346633	-0.0946248	1.78423	B	0.840129
SRSF5	-0.462813	-0.361006	-0.429289	-0.411556	-0.375197	2.03986	B	0.996296
SRSF6	-1.23553	-0.18444	-0.767124	0.0296379	0.567469	1.58999	B	0.661524
SRSF7	-0.82835	-0.179133	-0.746431	-0.128458	-0.0427921	1.92516	B	0.959424
ST7	0.684208	-0.312764	-0.0554093	-0.990693	-0.931905	1.60656	B	0.647313
ST7-AS2	-0.434207	-0.400634	-0.390281	-0.420765	-0.395071	2.04096	B	0.99569
STARD4-AS1	0.0180913	-0.342355	-0.311133	-0.657064	-0.680176	1.97264	B	0.936548
STRADB	-0.75479	-0.90636	-0.769572	0.241141	0.565034	1.62455	B	0.661019
SYCP3	-0.534468	-0.489738	-0.503942	-0.243284	-0.252787	2.02422	B	0.998728
SYN3	-0.0293558	-0.365987	-0.300693	-0.610932	-0.67833	1.9853	B	0.946699
SYT2	-0.497485	-0.356284	-0.522901	-0.285312	-0.371017	2.033	B	0.997616
TAF1D	-0.876934	-0.558032	-0.382842	-0.0052747	-0.115878	1.93896	B	0.967264
TBRG1	-0.732801	-0.634417	-0.501463	0.0361719	-0.115419	1.94793	B	0.975772
TCAP	-0.638301	-0.496402	-0.360799	-0.27785	-0.246106	2.01946	B	0.995961
TENM4	1.34217	-0.260517	-0.440472	-0.905286	-0.888309	1.15241	B	0.390083
TF	-0.418478	-0.412331	-0.422497	-0.372325	-0.415271	2.0409	B	0.996474
TGFB1	-0.498913	-0.38653	-0.435112	0.032979	-0.694558	1.98213	B	0.97135
THSD4-AS1	-0.555254	-0.381233	-0.546355	-0.285469	-0.256654	2.02497	B	0.998124
THUMPD3-AS1	-0.55371	-0.464077	-0.557502	-0.293639	-0.145944	2.01487	B	0.997645
TIMM23B	-0.435789	-0.412092	-0.408519	-0.377304	-0.407185	2.04089	B	0.996513
TIMM44	-0.332267	-0.885336	-0.34883	-0.278729	-0.127205	1.97237	B	0.976621
TIMM8B	-0.493817	-0.466363	-0.432496	-0.334102	-0.309022	2.0358	B	0.99852
TINAGL1	-0.503121	-0.448826	-0.4603	-0.297909	-0.324431	2.03459	B	0.998679
TM2D3	-0.8731	-0.546357	-0.77893	0.540642	-0.0838451	1.74159	B	0.809237
TMA7	-0.637539	-0.450742	-0.520768	-0.18955	-0.211054	2.00965	B	0.996516
TMBIM6	-0.0422364	-0.441863	-1.00295	-0.217047	-0.219857	1.92396	B	0.948438
TMCO1	-1.21003	-0.200825	-0.97128	0.292267	0.668842	1.42103	B	0.480405
TMED5	-1.34738	-0.0101796	-0.902958	0.572835	0.288474	1.39921	B	0.492936
TMEFF2	-0.455556	-0.447185	-0.448424	-0.346816	-0.340454	2.03844	B	0.998319
TMEM219	-0.430552	-0.575408	-0.657033	-0.0827919	-0.24985	1.99563	B	0.993312
TMEM259	-0.70772	-0.570413	-0.984488	0.475173	0.0626801	1.72477	B	0.792208
TMEM59	-0.91166	-0.979289	-0.511498	0.270815	0.516741	1.61489	B	0.65108
TMLHE-AS1	-0.486331	-0.442498	-0.48688	-0.352446	-0.265536	2.03369	B	0.998739
TMSB4X	-0.437029	-0.419125	-0.440334	-0.364044	-0.379742	2.04027	B	0.997493
TNFRSF12A	-0.719876	0.188603	-0.0840081	-0.752442	-0.528088	1.89581	B	0.888691
TNNC1	-0.527539	-0.328739	0.0817068	-0.604861	-0.592797	1.97223	B	0.940822
TNNI3	-0.929397	-0.43749	-0.221641	-0.696929	0.510934	1.77452	B	0.835841
TNNT2	0.0107708	-0.0697355	-0.777862	-1.1469	0.247895	1.73583	B	0.791067
TNS2	-0.437795	-0.991056	-0.900329	0.529661	0.152807	1.64671	B	0.702092
TOB1	-0.843347	-0.855588	-0.631346	0.088113	0.556852	1.68532	B	0.738631
TOM1	0.307281	-0.527525	-1.06275	-0.310015	-0.236182	1.8292	B	0.872157
TOM1L1	0.289037	-1.3059	-0.536122	-0.179025	0.0318374	1.70017	B	0.771742
TOMM7	-0.476669	-0.357038	-0.547153	-0.443082	-0.20298	2.02692	B	0.996381
TPI1	-0.0229447	-0.435399	-0.491152	-0.514368	-0.539416	2.00328	B	0.968972
TPM2	-0.469477	-0.192573	-0.547291	-0.325031	-0.489832	2.0242	B	0.989471
TPT1	-0.595291	0.617613	-0.142754	-0.731904	-0.867061	1.7194	B	0.75328
TRABD	-0.00338716	-0.659412	-0.533187	-0.473338	-0.319355	1.98868	B	0.971709
TRMT10B	-0.630614	-0.834731	-0.833879	0.141865	0.421805	1.73556	B	0.798625
TRMU	1.63654	-1.03219	-0.69445	-0.3501	-0.306495	0.746688	B	0.276108
TSHR	-0.442668	-0.44831	-0.443125	-0.364235	-0.340759	2.0391	B	0.998108
TTN-AS1	-0.658831	-0.245746	-0.48136	-0.337498	-0.294747	2.01818	B	0.992874
TUBB4B	-0.428788	-0.427146	-0.468196	-0.400285	-0.314111	2.03853	B	0.997888
TUFM	-0.404883	-0.406816	-0.49397	-0.338063	-0.394965	2.0387	B	0.997418
TXNIP	-0.753885	-0.767536	-0.749097	0.252932	0.239997	1.77759	B	0.843492
UBB	-0.27846	-0.338394	-0.460742	-0.476095	-0.480538	2.03423	B	0.988837
UBC	-0.3928	-0.512807	0.00441157	-0.570298	-0.52418	1.99567	B	0.959965
UCKL1	-0.187626	-0.356392	-0.590644	-0.687128	-0.174765	1.99656	B	0.974877
ULK3	-0.429648	-0.502945	-0.45235	-0.347026	-0.30396	2.03593	B	0.998458
UQCR10	-0.466196	-0.397249	-0.364471	-0.436867	-0.374962	2.03975	B	0.995308
UQCRB	-0.506564	-0.222096	-0.19652	-0.532011	-0.55801	2.0152	B	0.972854
UQCRC1	-0.2549	-0.898596	-0.141919	-0.429324	-0.2412	1.96594	B	0.960183
UQCRFS1	-0.580984	-0.643159	-0.619666	-0.0750253	-0.0451289	1.96396	B	0.98516
UQCRQ	-0.416862	-0.439131	-0.38798	-0.423685	-0.372987	2.04065	B	0.996114
URM1	-0.52118	-0.744014	-0.606598	-0.129182	0.0549141	1.94606	B	0.976173
USP2	-0.743603	-0.714891	0.325955	-0.257571	-0.487569	1.87768	B	0.892318
USP3-AS1	-0.415287	-0.248182	-1.08957	0.0257353	-0.157706	1.88501	B	0.933079
USP39	-0.572581	-0.460316	-0.554551	-0.203584	-0.224168	2.0152	B	0.997828
VCP	-1.26094	-0.550624	0.351309	-0.213584	-0.039702	1.71354	B	0.781276
VDAC3	-0.323373	-0.614083	-0.598714	-0.317259	-0.155325	2.00875	B	0.994574
VPS28	-0.365566	-0.494793	-0.553877	-0.324473	-0.292093	2.0308	B	0.998107
VPS35	0.65577	0.0491517	-0.761724	-0.719667	-0.870326	1.6468	B	0.693413
WASHC1	-0.312008	-0.503436	-0.301228	-0.391448	-0.524223	2.03234	B	0.988235
WBP2	-0.980093	-0.747643	-0.677811	0.426417	0.325971	1.65316	B	0.697364
WDR45	-0.566964	-0.460188	-0.516303	-0.250447	-0.227427	2.02133	B	0.998407
WDR61	-0.554655	-0.456607	-0.467491	-0.306978	-0.242182	2.02791	B	0.998559
WDR66	-0.452142	-0.0747648	-0.449545	-0.436522	-0.597179	2.01015	B	0.973735
XBP1	-0.821686	-0.925201	-0.834447	0.398779	0.750886	1.43167	B	0.424286
Z98949.3	-0.441445	-0.333993	-0.406337	-0.437403	-0.420507	2.03969	B	0.994093
ZBTB20-AS5	-0.443382	-0.42098	-0.432556	-0.367721	-0.375644	2.04028	B	0.997486
ZFP36	-0.511938	-0.444581	-0.427304	-0.197107	-0.448317	2.02925	B	0.996005
ZNF260	-0.75583	-0.757241	-0.713304	0.172033	0.250398	1.80394	B	0.870594
ZNF302	-0.590225	-0.572009	-0.566087	-0.101246	-0.162267	1.99183	B	0.993642
ZNF385B	1.25613	-0.117783	-0.121508	-1.46845	-0.527583	0.979187	B	0.314793
ZNF397	-0.261437	-0.650068	-1.33008	0.164078	0.511964	1.56554	B	0.636311
ZNF451-AS1	-0.462521	-0.430349	-0.455178	-0.355284	-0.335092	2.03842	B	0.99829
ZNF552	-0.62793	-0.914971	-0.95191	0.285897	0.691532	1.51738	B	0.535669
ZNF565	-0.647929	-0.580403	-0.585843	-0.140188	-0.0154629	1.96983	B	0.987069
ZNF596	-0.417434	-0.389552	-0.517508	-0.256467	-0.452638	2.0336	B	0.996267
ZNF658	-0.966814	-0.701633	-0.862974	0.411427	0.606236	1.51376	B	0.523265
ZPBP	-0.468782	-0.514944	-0.459845	-0.324836	-0.263505	2.03191	B	0.998757
A4GALT	-0.380872	1.3792	-0.285069	0.543088	0.317171	-1.57351	C	0.350538
AATF	0.12715	-0.263585	-0.162301	1.06649	0.930636	-1.69839	C	0.563384
AATK	0.349867	-0.591995	-0.173305	1.02543	0.97163	-1.58162	C	0.463573
ABAT	1.11859	-0.114991	0.327568	0.0821632	0.438484	-1.85181	C	0.569567
ABCA1	0.470858	-0.483654	-0.164178	1.40027	0.33925	-1.56255	C	0.50109
ABCC5	0.238927	0.0850751	0.0240153	1.15582	0.35903	-1.86287	C	0.773936
ABHD3	-0.395287	-0.62997	1.03819	0.0946415	1.24126	-1.34884	C	0.356744
ABL2	-0.0909269	-0.0688509	0.0251867	0.800194	1.10326	-1.76886	C	0.667908
AC004951.1	0.139402	-0.283434	-0.107877	1.50974	0.324552	-1.58238	C	0.457169
AC009061.2	1.43633	-0.202282	-0.475348	0.306689	0.469427	-1.53482	C	0.461679
AC010327.4	-0.704994	0.480436	0.296645	-0.353461	1.55837	-1.277	C	0.32226
AC015813.1	0.385046	0.104055	-0.144019	0.959183	0.582691	-1.88696	C	0.899767
AC015983.2	0.685401	0.0115979	-0.361778	0.297729	1.1171	-1.75005	C	0.798617
AC022784.1	1.05426	-0.132999	0.316545	0.483063	0.153615	-1.87449	C	0.609431
AC060780.1	0.728321	0.182239	0.520118	0.048909	0.498922	-1.97851	C	0.64755
AC068733.3	0.0514571	1.05973	-0.203534	0.40306	0.530283	-1.84099	C	0.542292
AC069277.1	0.310927	-0.122333	-0.158255	1.77107	-1.12884	-0.672564	C	0.222018
AC078785.1	-0.149256	0.756899	-0.449565	0.595372	0.958267	-1.71172	C	0.570893
AC090204.1	1.50915	-0.252169	-0.484792	0.0409699	0.616052	-1.42921	C	0.394114
AC090825.1	0.1874	0.501017	-0.542255	1.27288	0.237254	-1.6563	C	0.528252
AC092279.1	0.838161	-0.166868	0.363775	0.635853	0.245514	-1.91643	C	0.747106
AC106795.3	0.191631	-0.570154	0.125729	1.81784	-0.566688	-0.998358	C	0.272963
AC114316.1	0.765467	-0.320536	0.337301	0.667768	0.436977	-1.88698	C	0.812619
AC118549.1	0.567817	0.125046	0.234428	0.409108	0.663461	-1.99986	C	0.952026
AC139887.2	0.327209	0.0713254	-0.640358	0.593963	1.24924	-1.60138	C	0.556796
AC245060.5	0.489548	0.214561	0.392646	0.138472	0.756808	-1.99203	C	0.844726
ACAD10	0.404033	-0.409531	-0.307441	0.610312	1.29316	-1.59053	C	0.544996
ACAD11	0.47549	0.326667	0.550083	0.3529	0.327751	-2.03289	C	0.69524
ACAP2	0.203611	-0.567016	0.374081	0.640149	1.06662	-1.71745	C	0.66931
ACBD6	1.05082	0.244848	0.469173	-0.107189	0.227188	-1.88484	C	0.338023
ACIN1	0.514986	0.293783	-0.219664	0.479271	0.844183	-1.91256	C	0.934845
ACOT11	0.738017	-0.0345077	0.221957	0.138087	0.850293	-1.91385	C	0.8558
ACSF2	1.51309	-0.335331	-0.44476	0.136809	0.56592	-1.43573	C	0.405699
ACSF3	0.656898	-0.0809444	-0.158637	0.825704	0.619946	-1.86297	C	0.90801
ACSL3	-0.59938	-0.0894456	1.15075	0.718983	0.43285	-1.61376	C	0.39953
ACTR3	-0.390692	0.743792	-0.353673	0.899417	0.766336	-1.66518	C	0.480654
ACVR1	0.0122049	0.419684	-0.2512	0.5723	1.06392	-1.81691	C	0.766602
ACVR2A	-0.289601	0.455344	-0.235184	0.820295	0.984482	-1.73534	C	0.563933
ADCY5	1.11253	-0.165592	-0.217282	-0.223521	1.07162	-1.57776	C	0.533926
ADCY9	1.38667	-0.416391	-0.0917369	-0.0261174	0.698809	-1.55124	C	0.46009
ADD1	0.539637	0.234321	0.212419	0.385229	0.640793	-2.0124	C	0.940215
ADD3	1.27578	-0.435787	-0.0172751	0.071119	0.731562	-1.6254	C	0.542909
ADNP2	0.124254	0.0193077	0.190751	0.627119	0.949729	-1.91116	C	0.933224
ADSL	-0.10165	0.208989	-0.0573787	0.634692	1.1249	-1.80955	C	0.747181
ADSS	0.420301	-0.132493	-0.345892	0.983001	0.820531	-1.74545	C	0.766369
AF117829.1	0.7724	0.273624	-0.566399	0.941753	0.316604	-1.73798	C	0.664117
AF165147.1	0.715882	-0.474823	-0.290629	0.774829	0.92466	-1.64992	C	0.692181
AFAP1L1	1.03779	0.144155	0.458738	-0.542194	0.632802	-1.73129	C	0.326454
AFG3L2	0.687721	-0.0902626	0.44172	0.774003	0.11343	-1.92661	C	0.710166
AGAP1	0.734351	-0.794117	-0.0648383	0.701626	0.96989	-1.54691	C	0.570664
AGAP3	1.40002	-0.478618	-0.758541	0.313713	0.767569	-1.24415	C	0.400239
AGGF1	0.434507	0.0401316	0.114246	0.525911	0.838771	-1.95357	C	0.985886
AGO4	0.297504	0.132506	-0.457484	0.924603	0.860506	-1.75764	C	0.752324
AHDC1	0.496794	0.267616	-0.481135	0.443396	1.04901	-1.77569	C	0.801905
AK3	-0.213054	0.819087	0.55128	-0.0294469	0.728911	-1.85678	C	0.426786
AKAP10	0.553947	0.0767062	-0.100023	0.567448	0.8207	-1.91878	C	0.974326
AKAP8L	0.135061	1.02281	-0.0699468	0.492927	0.31371	-1.89456	C	0.525093
AL078590.2	0.205488	-0.375852	0.413486	0.598416	0.981612	-1.82315	C	0.804924
AL158071.3	0.816794	-0.118494	0.0885016	0.240666	0.851039	-1.87851	C	0.868432
AL390198.1	-0.308475	0.297212	0.0362604	0.798374	0.973742	-1.79711	C	0.641839
AL670729.3	1.12387	-0.343654	0.0999667	-0.253707	0.980631	-1.60711	C	0.517653
AL683813.1	0.801077	-0.140974	-0.271886	0.463016	0.932286	-1.78352	C	0.848445
ALDH3A2	0.238462	0.37335	0.686055	-0.0804048	0.730205	-1.94767	C	0.569295
ALDH7A1	1.26999	-0.768729	0.303022	-0.173381	0.797036	-1.42794	C	0.406666
ALG9	0.336796	0.345828	0.269567	0.492378	0.58318	-2.02775	C	0.918566
ALMS1	0.798527	0.157863	-0.133661	0.459537	0.640719	-1.92299	C	0.905235
AMBRA1	-0.0808703	0.18957	0.269952	0.715738	0.8264	-1.92079	C	0.850099
ANK2	0.917829	-0.134196	0.772076	0.112122	0.200511	-1.86834	C	0.440645
ANKHD1	0.018324	0.106919	0.173062	0.754327	0.858468	-1.9111	C	0.897572
ANKIB1	0.3393	0.150451	0.386696	0.477661	0.658562	-2.01267	C	0.934314
ANKRD11	0.73021	0.169698	0.520817	0.302313	0.276665	-1.9997	C	0.660786
ANKRD13C	0.327572	-0.0240749	0.194101	0.524274	0.9134	-1.93527	C	0.970511
ANKRD16	0.766381	-0.495829	-0.207602	0.632133	0.972032	-1.66712	C	0.722363
ANKRD17	-0.488243	0.335584	0.219403	0.78927	0.915783	-1.7718	C	0.562581
ANKRD26	1.2047	-0.570835	0.320628	-0.421408	0.916754	-1.44984	C	0.391548
ANKRD36	1.47385	-0.166928	-0.415305	0.220908	0.433631	-1.54615	C	0.429472
ANKRD36B	1.48768	-0.488539	-0.211271	0.0180399	0.640699	-1.44661	C	0.406629
ANKRD36C	1.42003	-0.291689	-0.135166	0.292212	0.349445	-1.63483	C	0.467873
ANKS1A	0.0799971	-0.60866	0.293876	1.10586	0.775757	-1.64683	C	0.510717
AP1G1	-0.343794	0.379471	0.325459	0.842643	0.662486	-1.86627	C	0.661587
AP2A2	0.545548	0.300103	0.0303543	0.598974	0.520454	-1.99543	C	0.93849
AP3D1	0.070811	0.0503991	-0.409198	1.18038	0.78537	-1.67776	C	0.523899
AP4S1	-0.0164054	0.469371	-0.0291183	0.936498	0.539721	-1.90007	C	0.772065
APLP2	0.871615	0.772557	0.0225882	0.0654645	0.167895	-1.90012	C	0.363226
ARFGEF1	0.848259	0.342399	0.471492	0.067367	0.239951	-1.96947	C	0.460784
ARFGEF2	0.8786	-0.0997683	0.0915028	0.456786	0.585531	-1.91265	C	0.875917
ARFIP1	-0.0702915	0.0033664	-0.0378504	0.724035	1.15284	-1.7721	C	0.693252
ARHGAP10	0.434933	0.379507	0.673117	0.02218	0.484804	-1.99454	C	0.537534
ARHGAP24	-0.244282	-0.123583	1.20894	0.642833	0.245291	-1.7292	C	0.432339
ARHGAP26	0.100202	-0.426537	-0.0335047	0.714858	1.27729	-1.63231	C	0.476511
ARHGAP31	0.998453	-0.428417	-0.0965072	1.28768	-0.332341	-1.42887	C	0.402243
ARHGAP5	0.0346178	0.885177	-0.0359445	0.0390893	0.914491	-1.83743	C	0.580914
ARHGEF18	-0.0779991	-0.146519	-0.0679924	1.06448	0.943818	-1.71579	C	0.520828
ARHGEF2	1.19318	0.0424822	-0.525497	-0.0806928	0.928997	-1.55847	C	0.514334
ARHGEF9	0.730904	0.561034	0.244238	0.345359	0.10852	-1.99005	C	0.525091
ARID1A	0.009141	0.428949	0.545536	0.382765	0.627966	-1.99436	C	0.735354
ARID2	-0.455849	0.753351	0.516638	0.447318	0.586239	-1.8477	C	0.49342
ARIH2	-0.653886	0.645253	0.7582	0.290684	0.695535	-1.73578	C	0.411918
ARL10	0.831179	0.434897	-0.00532194	0.424825	0.279466	-1.96504	C	0.715896
ARMC8	-0.661202	0.761663	0.784828	0.454461	0.393781	-1.73353	C	0.363078
ARPC1A	0.230982	-0.23581	-0.175577	0.749971	1.15319	-1.72276	C	0.704535
ASB3	0.110473	0.368424	-0.110533	0.75634	0.785853	-1.91056	C	0.889118
ASCC1	-0.632128	-0.092054	0.644022	1.08172	0.618478	-1.62004	C	0.412378
ASH1L	-0.0267454	-0.0687124	-0.101491	0.973588	0.978209	-1.75485	C	0.638429
ASPH	0.942037	0.305995	-0.246122	0.0967155	0.744039	-1.84266	C	0.719416
ASXL1	0.614828	0.613844	0.16397	0.299976	0.314688	-2.00731	C	0.651245
ATAD2B	-0.0799043	0.192855	0.384091	0.676556	0.766439	-1.94004	C	0.836729
ATE1	1.01948	0.277723	-0.152712	0.263345	0.479271	-1.8871	C	0.707586
ATF1	0.130883	0.254892	0.497116	0.116342	0.942258	-1.94149	C	0.770116
ATF7IP	0.319011	-0.549337	0.237828	0.485477	1.19966	-1.69264	C	0.677904
ATG5	0.374493	0.297203	0.808253	0.219926	0.295705	-1.99558	C	0.507928
ATL2	0.171447	0.343586	0.44107	0.831144	0.194973	-1.98222	C	0.715892
ATP10D	0.965693	0.472337	0.101135	-0.216094	0.545144	-1.86822	C	0.460486
ATP5PO	0.761202	-0.122307	0.208999	0.233515	0.823604	-1.90501	C	0.875114
ATP8A1	-0.220072	0.567785	-0.360379	-0.47508	1.68517	-1.19742	C	0.331361
ATP9A	0.425571	0.00803307	0.245164	0.493654	0.797215	-1.96964	C	0.974392
ATP9B	0.756226	0.380389	0.365176	0.390871	0.103956	-1.99662	C	0.573939
ATXN2	0.0762551	-0.0389191	-0.12305	0.917233	0.960921	-1.79244	C	0.767672
ATXN3	0.479006	-0.0505347	0.023325	0.604012	0.858685	-1.91449	C	0.980475
ATXN7L1	0.589925	-0.417538	-0.175408	0.959595	0.76037	-1.71694	C	0.744485
AVL9	1.02806	0.4387	-0.157088	0.407308	0.162802	-1.87978	C	0.565394
BABAM2	0.056582	-0.0725778	-0.283974	1.16996	0.822712	-1.6927	C	0.529392
BACH1	-1.19922	0.913768	0.600303	0.142106	0.83028	-1.28724	C	0.276446
BANP	0.740181	-0.0502005	0.394208	-0.214826	0.956392	-1.82575	C	0.648313
BAZ1B	-0.10461	0.121456	0.164296	0.663642	1.0181	-1.86289	C	0.813176
BAZ2A	0.503373	-0.00862992	-0.42855	0.941157	0.75524	-1.76259	C	0.794459
BAZ2B	0.222769	0.17469	0.296221	0.809863	0.48231	-1.98585	C	0.898034
BBS1	0.315527	0.263105	-0.130437	0.587997	0.883977	-1.92017	C	0.955396
BCAP29	-0.280932	0.111777	0.485655	0.379854	1.11572	-1.81207	C	0.65691
BCAS3	0.652845	-0.551788	-0.0817229	0.676319	0.986952	-1.68261	C	0.72668
BCKDHB	1.00607	-0.180099	0.577115	-0.0330145	0.473131	-1.8432	C	0.519279
BCL11A	1.25795	-0.614783	-0.986534	0.18026	1.08667	-0.923573	C	0.310921
BCL7C	0.108841	0.262469	-0.687697	0.312621	1.47643	-1.47267	C	0.425574
BCL9	0.739897	-0.273798	-0.66057	0.653028	1.07641	-1.53497	C	0.567816
BCL9L	0.729533	0.406285	0.444554	0.289352	0.131305	-2.00103	C	0.518997
BCLAF3	0.449499	-0.0796946	-0.00699503	0.691383	0.843647	-1.89784	C	0.973323
BDP1	0.513438	0.157518	0.312603	0.388319	0.641094	-2.01297	C	0.934798
BICD1	1.15143	-0.390059	-0.665752	0.566768	0.795356	-1.45774	C	0.526773
BIRC6	-0.285255	0.0945954	0.537019	0.696897	0.818416	-1.86167	C	0.689509
BLOC1S6	-0.270912	0.369292	0.0667966	0.817489	0.856752	-1.83942	C	0.696019
BMPR2	0.360076	0.153539	0.206734	0.32719	0.916423	-1.96396	C	0.94878
BOD1L1	0.682044	0.0687695	0.190579	0.393096	0.645923	-1.98041	C	0.936346
BRAF	-0.1951	0.630238	0.148499	0.478501	0.838174	-1.90031	C	0.710894
BRD1	0.315736	0.530706	0.152528	0.579912	0.437886	-2.01677	C	0.839605
BRD4	0.354853	0.247753	0.0538961	0.767845	0.553888	-1.97824	C	0.947943
BRWD1	0.848311	-0.439094	0.151012	0.5002	0.744993	-1.80542	C	0.812401
BRWD3	0.813472	-0.382678	-0.0293359	0.640463	0.751433	-1.79335	C	0.838444
BSCL2	0.238798	-0.0149557	-0.302233	0.860199	0.988562	-1.77037	C	0.786845
BTBD1	0.644862	0.392624	0.415664	0.0814947	0.472236	-2.00688	C	0.649027
BTF3L4	0.32102	-0.115479	-0.375845	1.00237	0.88617	-1.71823	C	0.693335
BTRC	-0.161651	-0.0920447	0.00898638	0.667084	1.27729	-1.69966	C	0.526884
C11orf49	1.38847	-0.0720333	-0.140944	0.386247	0.135206	-1.69695	C	0.436379
C15orf41	-0.582812	0.536058	0.0711814	1.10909	0.55024	-1.68376	C	0.456522
C1orf21	0.905635	-0.392566	-0.54338	0.907957	0.683884	-1.56153	C	0.593668
C20orf194	0.843946	-0.133373	-0.00472717	0.402556	0.767468	-1.87587	C	0.892102
C2CD5	0.565521	-0.610319	0.189319	0.785884	0.803933	-1.73434	C	0.74411
CAB39	-0.54858	0.517119	0.585665	0.846844	0.392643	-1.79369	C	0.489292
CABIN1	0.712036	-0.446982	-0.296227	0.706476	0.981124	-1.65643	C	0.706439
CACNA1C	0.682979	0.74039	-0.00393467	0.319912	0.218983	-1.95833	C	0.552345
CADPS	1.51975	-1.02781	0.134307	0.041441	0.500211	-1.1679	C	0.313732
CAPN2	-0.117089	1.07731	0.255431	0.200541	0.457545	-1.87374	C	0.403005
CAPN3	-0.0650806	-0.0188906	-0.238201	1.12115	0.897145	-1.69612	C	0.489616
CAPZB	0.840984	0.30555	0.356043	0.488311	-0.0330621	-1.95782	C	0.520644
CARS2	0.492274	-0.597282	-0.261721	1.03694	0.896271	-1.56648	C	0.502425
CASC3	0.226945	0.132751	-0.192125	0.631617	1.04534	-1.84453	C	0.900462
CASC4	0.138292	-0.356915	-0.140151	0.86926	1.14974	-1.66022	C	0.503599
CASTOR3	0.62676	0.0286492	0.391684	0.943315	-0.105756	-1.88465	C	0.607386
CASZ1	0.788315	0.356863	0.0458666	0.0318125	0.711524	-1.93438	C	0.752968
CBFA2T2	0.240849	-0.016239	-0.130873	0.628724	1.09965	-1.82211	C	0.887933
CBFB	-0.30736	-0.0720624	0.247559	0.832748	1.04597	-1.74686	C	0.560611
CCAR1	0.219408	0.00627204	-0.0675359	0.929517	0.777485	-1.86515	C	0.90129
CCDC57	0.365946	-0.27158	-0.304217	0.778904	1.11747	-1.68652	C	0.676575
CCDC85C	1.31476	0.0401041	-0.540385	0.193717	0.598634	-1.60683	C	0.511817
CCDC92	0.183046	0.0158253	-0.399651	0.845599	1.07107	-1.71589	C	0.661343
CCNH	0.340889	-0.109474	0.451182	0.679827	0.599018	-1.96144	C	0.904818
CCSER2	-0.717641	0.798331	0.756952	0.100546	0.719282	-1.65747	C	0.348139
CDC42BPB	0.208767	-0.134314	0.301774	0.74401	0.793819	-1.91406	C	0.922315
CDK13	0.250142	0.0130082	-0.111978	0.652379	1.04326	-1.84681	C	0.919701
CDK18	0.925833	-0.603868	-0.261328	-0.301513	1.46021	-1.21933	C	0.398895
CDK8	0.193841	0.413992	0.496921	0.316849	0.599396	-2.021	C	0.776388
CDR2	0.389544	-0.175782	-0.442719	0.646543	1.22581	-1.64339	C	0.623855
CDRT4	1.28146	0.163919	-0.0312631	0.354789	0.0209867	-1.78989	C	0.409247
CDYL	-0.22877	-0.114782	0.167312	0.958152	0.966015	-1.74793	C	0.56433
CECR2	1.2241	-0.0652145	-0.156403	0.689034	0.039537	-1.73105	C	0.52849
CELF1	0.490594	0.482975	-0.454809	0.564226	0.76511	-1.8481	C	0.817509
CEP112	0.84026	-0.538923	-0.413549	0.752172	0.917349	-1.55731	C	0.599022
CEP192	0.428051	-0.625131	-0.174923	0.753957	1.17906	-1.56101	C	0.495466
CEP350	-0.389404	0.00773499	0.243139	0.87082	1.00549	-1.73777	C	0.527133
CEP70	-0.142682	0.467067	-0.171884	0.690079	0.975271	-1.81785	C	0.714565
CEP83	0.353548	-0.522651	-0.194555	0.910657	1.06536	-1.61236	C	0.516871
CEP89	1.01354	0.0112519	-0.497866	0.193381	0.94903	-1.66934	C	0.667072
CEP95	0.43847	0.0709966	0.0291914	0.654204	0.756789	-1.94965	C	0.987319
CERS4	0.528044	0.214628	-0.0991069	0.434256	0.856771	-1.93459	C	0.960332
CERS5	-0.249222	1.1358	-0.318015	0.785	0.32682	-1.68038	C	0.441447
CERS6	0.457612	-0.260367	1.27371	-0.0643303	0.323096	-1.72972	C	0.351573
CFDP1	0.575272	0.0836933	0.0497889	0.458986	0.788556	-1.9563	C	0.976222
CHCHD3	0.570341	0.221864	0.79584	-0.256034	0.566766	-1.89878	C	0.417993
CHCHD6	0.519291	0.0218842	-0.405089	0.265432	1.28496	-1.68647	C	0.717379
CHD2	0.468779	0.596147	0.116124	0.34107	0.491262	-2.01338	C	0.786973
CHD4	0.37952	0.197371	-0.22312	0.734886	0.803741	-1.8924	C	0.942415
CHD6	0.423181	0.0789211	-0.170263	0.647247	0.904635	-1.88372	C	0.960928
CHIC1	0.54999	-0.511485	-0.38173	0.765836	1.13301	-1.55562	C	0.527122
CHKA	1.1272	0.276547	-0.0667937	0.00800768	0.498837	-1.8438	C	0.55232
CHSY1	0.404852	-0.0221694	-0.287475	0.780221	0.933604	-1.80903	C	0.885798
CHURC1	0.198788	0.0139655	-0.178977	0.905152	0.884819	-1.82375	C	0.856549
CIPC	0.324714	0.361325	0.19262	0.29426	0.819322	-1.99224	C	0.913029
CKAP5	0.294317	0.283019	0.240474	0.493829	0.699057	-2.0107	C	0.949632
CLASP1	0.0232328	-0.0620823	0.153897	0.49104	1.20479	-1.81088	C	0.791058
CLASP2	0.86852	-1.04669	0.027289	0.359245	1.12028	-1.32864	C	0.438253
CLINT1	-0.090558	0.547534	-0.200524	0.77847	0.80735	-1.84227	C	0.73029
CLN8	-0.0566752	-0.250045	0.064985	0.886981	1.08008	-1.72532	C	0.573746
CLSTN1	0.735118	-0.0340392	-0.182111	0.192254	1.08234	-1.79356	C	0.824706
CMC1	0.628229	-0.640383	-0.348014	0.882465	0.99563	-1.51793	C	0.499822
CMTM4	-0.102061	-0.00754764	0.0249183	0.801979	1.07113	-1.78841	C	0.702702
CNOT10	1.2626	-0.215676	0.24339	0.117326	0.367537	-1.77517	C	0.493372
CNOT2	0.315521	0.625411	0.600335	0.0917333	0.368225	-2.00122	C	0.434759
CNOT4	-0.259547	0.237291	0.150672	0.716116	0.989149	-1.83368	C	0.710634
CNTNAP3	0.667051	-0.485091	-0.279823	1.69507	-0.583388	-1.01382	C	0.288471
COG3	0.209619	0.291005	0.171093	0.550666	0.765718	-1.9881	C	0.952152
COL4A5	1.03352	-0.295555	-0.0755908	0.344689	0.763926	-1.77098	C	0.760747
COP1	0.605675	0.266516	0.563688	0.216191	0.364128	-2.0162	C	0.654332
CPEB3	1.05042	-0.4074	0.403763	0.0662999	0.656664	-1.76975	C	0.606752
CPNE1	0.266873	0.68532	-0.687397	0.774356	0.673541	-1.71269	C	0.615804
CPSF7	-0.365013	0.493944	0.189202	0.836945	0.691202	-1.84628	C	0.640126
CREB1	0.405033	-0.211087	-0.455917	0.622941	1.25658	-1.61755	C	0.589205
CREBRF	0.925377	0.0627675	-0.409636	0.445954	0.76219	-1.78665	C	0.794084
CREM	0.412098	0.817384	-0.314273	0.822362	0.100089	-1.83766	C	0.5696
CRIM1	0.81148	-0.100546	0.626376	-0.6324	0.93025	-1.63516	C	0.389803
CRTC1	0.701675	-0.437692	-0.0919492	0.420774	1.10981	-1.70262	C	0.760196
CRTC3	1.34301	-0.0829353	-0.246276	0.343304	0.343716	-1.70082	C	0.521554
CRYZL1	0.0273039	0.0414965	-0.109225	0.914325	0.935595	-1.8095	C	0.778399
CSNK1G1	0.510658	-0.251461	0.122455	0.560742	0.925678	-1.86807	C	0.935489
CSNK2A1	0.916505	0.145167	0.0416097	0.307988	0.528569	-1.93984	C	0.819035
CTBP1	0.321326	-0.165492	-0.535594	1.07269	0.916818	-1.60975	C	0.495411
CTBP2	1.23707	-0.00494693	-0.024794	0.00321111	0.564409	-1.77495	C	0.544328
CTDSPL	1.35369	-0.698226	-0.0702585	0.0158276	0.816217	-1.41725	C	0.441936
CTDSPL2	0.550066	0.23202	0.0434013	0.56105	0.603977	-1.99051	C	0.963087
CTNND1	0.291647	0.493478	0.320218	0.77637	0.106929	-1.98864	C	0.67182
CUL1	0.709702	0.515802	0.394383	-0.0148996	0.377871	-1.98286	C	0.48228
CUL5	0.182004	0.0945562	-0.194578	0.836717	0.918688	-1.83739	C	0.875061
CYB5R3	0.53223	-0.329993	-0.306651	1.05516	0.738813	-1.68956	C	0.688663
CYFIP1	-0.212144	0.801164	0.054656	0.529631	0.705884	-1.87919	C	0.640171
CYP20A1	0.280373	0.0121319	-0.0380023	0.490792	1.11079	-1.85609	C	0.921176
CYTH1	0.305737	-0.0851371	0.457151	0.654648	0.632662	-1.96506	C	0.909124
DAB2IP	0.644223	-0.0505771	-0.0317269	0.765808	0.583838	-1.91157	C	0.938663
DANT2	1.13746	-0.0436275	0.06457	0.187373	0.501727	-1.8475	C	0.659031
DAZAP1	0.865918	0.124021	0.00111566	0.419375	0.53258	-1.94301	C	0.869948
DCAF12	-0.461212	0.493715	-0.0696843	0.989498	0.770058	-1.72238	C	0.507207
DCAF5	0.77652	0.305957	0.189498	0.0420657	0.647277	-1.96132	C	0.747981
DCAF6	0.233016	0.217993	0.938627	0.344953	0.226727	-1.96132	C	0.485325
DCAF8	0.104933	0.359402	-0.205195	0.901823	0.709967	-1.87093	C	0.829475
DCP1A	0.235126	0.118886	-0.0813914	0.451725	1.13074	-1.85508	C	0.900823
DCUN1D4	1.17088	0.00387142	-0.136322	0.291533	0.484155	-1.81412	C	0.663942
DDX10	0.275594	-0.00722639	0.656095	0.31904	0.723351	-1.96685	C	0.810235
DDX17	0.467293	0.128227	0.462401	0.77783	0.145462	-1.98121	C	0.74261
DDX42	0.001196	0.201886	-0.264093	0.917456	0.928432	-1.78488	C	0.716066
DDX46	-0.183009	0.222124	0.230713	0.768973	0.846811	-1.88561	C	0.783005
DENND1A	0.754308	0.0511886	0.191802	0.428141	0.550681	-1.97612	C	0.907492
DENND4C	0.707759	-0.490473	0.177403	0.507776	0.883306	-1.78577	C	0.816265
DESI2	0.849247	0.0340668	0.240162	0.201355	0.622459	-1.94729	C	0.821562
DIDO1	0.728431	0.164574	-0.274965	0.43118	0.822674	-1.87189	C	0.898399
DIP2A	1.03862	-0.354	0.0470847	0.0142162	0.952808	-1.69873	C	0.651468
DIP2C	1.07548	0.311105	0.287287	-0.0443283	0.265591	-1.89513	C	0.398405
DIRC3	0.805472	-0.571447	-0.693928	0.915722	0.912418	-1.36824	C	0.417538
DIS3L2	0.676413	0.116316	0.078587	0.438876	0.662449	-1.97264	C	0.952156
DISP1	0.282775	-0.330734	-0.369423	0.979771	1.05224	-1.61463	C	0.4692
DIXDC1	0.89062	-0.469717	0.242156	0.152549	0.928543	-1.74415	C	0.709514
DLG2	0.788005	0.213857	0.641038	-0.192799	0.465289	-1.91539	C	0.432275
DLG3	0.479712	-0.348508	-0.018581	0.611784	1.05403	-1.77843	C	0.852124
DMTF1	0.250217	0.789477	0.0414696	0.427576	0.468624	-1.97736	C	0.697129
DMXL1	0.719967	0.258853	-0.0339203	0.310696	0.700491	-1.95609	C	0.904944
DNAAF5	0.736762	-0.314593	-0.269076	0.391477	1.13915	-1.68372	C	0.745835
DNAJB4	-0.315586	-0.247655	1.2659	0.460979	0.501477	-1.66511	C	0.427127
DNAJC1	0.492023	-0.617187	0.428524	0.444419	0.989243	-1.73702	C	0.718127
DNAJC15	0.269255	0.441711	-0.305399	0.664314	0.811441	-1.88132	C	0.867394
DNAJC25	0.217186	0.930612	0.0373338	0.302769	0.457466	-1.94537	C	0.574164
DNAJC3	0.112993	0.130956	-0.343866	0.0734679	1.56984	-1.54339	C	0.503893
DNMT3A	0.503802	0.179671	0.0321195	0.255444	0.959501	-1.93054	C	0.9321
DPF3	0.943285	0.453374	0.0569533	0.508031	-0.0536461	-1.908	C	0.492769
DROSHA	1.06267	-0.200929	0.648118	0.0101972	0.301787	-1.82185	C	0.436178
DYM	0.713566	-0.344751	0.394771	0.412858	0.706703	-1.88315	C	0.838121
DYNC1H1	0.516987	-0.077836	-0.300437	0.534751	1.09918	-1.77264	C	0.853319
E2F3	0.930873	0.0855054	-0.404168	0.489317	0.697575	-1.7991	C	0.79631
E2F5	0.268251	0.0879382	-0.394634	0.694074	1.09835	-1.75398	C	0.772854
ECE1	1.26298	0.0483536	-0.0218907	0.605226	-0.159654	-1.73501	C	0.40838
EEF1A2	0.563905	0.209981	0.407969	-0.144162	0.879777	-1.91747	C	0.694698
EEF1AKMT2	-0.0117966	-0.0527323	-0.185337	0.89611	1.08239	-1.72863	C	0.594207
EFL1	0.532915	0.699874	0.0989459	0.0376218	0.595439	-1.9648	C	0.629785
EHMT1	0.340913	-0.207319	-0.122737	0.833955	0.951166	-1.79598	C	0.860418
EIF3A	-0.0307648	0.14347	-0.274841	0.959927	0.954478	-1.75227	C	0.640298
EIF3H	-0.635474	0.165274	0.403134	0.818421	0.938526	-1.68988	C	0.459276
EIF4G3	0.138326	0.46442	-0.0066196	0.904735	0.437067	-1.93793	C	0.811623
ELF2	0.0598583	-0.128957	-0.291722	1.13586	0.897815	-1.67285	C	0.481373
ENOSF1	0.981086	-1.16211	-0.265664	0.855621	0.744399	-1.15333	C	0.35197
ENTPD6	0.718148	-0.185321	0.618225	0.158309	0.60735	-1.91671	C	0.715093
EP300	0.411084	0.371092	0.231531	0.444379	0.570805	-2.02889	C	0.91197
EP400	0.64384	0.201382	0.292406	0.302523	0.570444	-2.01059	C	0.880813
EPC2	-0.415984	0.570166	0.25784	0.545492	0.8776	-1.83511	C	0.615175
EPM2A	-0.115332	0.344278	-0.380032	0.840957	1.02958	-1.71945	C	0.579307
ERBIN	1.0893	0.222837	0.162272	0.223866	0.210406	-1.90868	C	0.532435
ERCC5	0.30655	-0.0455695	0.102418	0.843102	0.711059	-1.91756	C	0.952314
ERGIC1	0.658604	-0.536027	-0.261147	0.740486	1.01837	-1.62028	C	0.647437
ERI3	1.03644	0.421948	0.256688	-0.018214	0.210303	-1.90717	C	0.37433
ETNK1	0.257972	0.726112	0.23874	0.510183	0.270877	-2.00388	C	0.63491
ETV6	1.22899	-0.651191	-0.64668	0.666744	0.707073	-1.30493	C	0.437143
EVI5	-0.641335	0.269541	0.297869	0.996504	0.765233	-1.68781	C	0.449857
EXOC4	0.934271	-0.672517	0.0304322	0.641543	0.721922	-1.65565	C	0.66981
EXOC5	0.438214	0.799105	0.190109	0.110079	0.443512	-1.98102	C	0.536218
EXOC6	-0.0642748	0.0407176	0.264023	0.492744	1.11881	-1.85202	C	0.801873
EXT2	0.281453	-0.0471646	0.625646	0.0488928	0.979419	-1.88825	C	0.735026
EYA1	-0.458434	0.726238	0.617248	-0.211325	1.0066	-1.68033	C	0.390263
EZR	1.42699	-0.0483128	-0.415433	0.57193	0.0334402	-1.56862	C	0.401602
FAF1	0.200431	-0.337672	0.396736	0.615597	0.963623	-1.83872	C	0.827368
FAF2	-0.0337263	0.168785	-0.245659	0.847313	1.03177	-1.76848	C	0.684852
FAM102A	0.981682	-0.490794	-0.741564	0.327287	1.21378	-1.29039	C	0.429826
FAM120A	1.01526	-0.0797815	0.396499	-0.313368	0.753364	-1.77198	C	0.495783
FAM120B	0.156045	0.236975	0.0838527	0.811579	0.66416	-1.95261	C	0.92882
FAM168B	-0.0394498	0.0209318	-0.114326	0.940979	0.969424	-1.77756	C	0.688197
FAM193A	0.484198	-0.138775	0.292008	0.466218	0.83285	-1.9365	C	0.949014
FAM193B	1.18578	-0.431455	0.294608	-0.217508	0.794254	-1.62568	C	0.476345
FAM20A	-1.02239	0.765151	0.546339	-0.0443901	1.1103	-1.35501	C	0.30722
FAM20C	0.467571	-0.0104427	0.29361	0.592397	0.640325	-1.98346	C	0.961528
FAM53B	0.820805	-0.276009	-0.291482	0.609662	0.876389	-1.73936	C	0.805924
FAXDC2	1.42285	-0.905993	-0.1714	0.151184	0.746444	-1.24309	C	0.383494
FBH1	0.716444	-0.180039	-0.114015	0.561509	0.857489	-1.84139	C	0.915301
FBRSL1	0.793261	0.3564	0.175001	0.295657	0.375792	-1.99611	C	0.747192
FBXL5	0.676521	0.38757	0.257691	0.335051	0.363408	-2.02024	C	0.762594
FBXO10	0.237591	-0.114871	-0.109968	0.717216	1.07332	-1.80329	C	0.861535
FBXO11	0.306479	0.357954	0.307966	0.399531	0.652388	-2.02432	C	0.903159
FBXO38	0.126817	1.35507	-0.349253	0.272667	0.288288	-1.69359	C	0.356617
FBXO40	0.692877	-0.404766	0.0261199	0.0369631	1.28939	-1.64058	C	0.656267
FBXW11	-0.17587	0.740773	-0.0375433	0.656386	0.690204	-1.87395	C	0.675057
FBXW4	0.6172	0.246888	-0.0116827	0.605806	0.521451	-1.97966	C	0.93736
FEM1C	-0.379697	-0.014153	0.677902	0.650315	0.862601	-1.79697	C	0.597351
FGFR1OP	0.766568	0.0884978	0.0981935	0.116886	0.844898	-1.91504	C	0.8523
FLCN	0.407614	-0.171626	0.201421	0.112736	1.24147	-1.79161	C	0.783667
FLG-AS1	0.0227186	-0.0299599	0.8327	0.803087	0.266045	-1.89459	C	0.617906
FNBP1	0.609151	-0.247199	0.116633	0.427147	0.954542	-1.86027	C	0.914787
FNIP1	0.617517	0.547723	0.263001	0.0652483	0.504253	-1.99774	C	0.64022
FNTB	1.1541	0.0730821	0.417079	0.0166315	0.196498	-1.85739	C	0.38267
FOXK1	1.11398	-0.133667	-0.348588	0.355344	0.732487	-1.71955	C	0.700493
FOXN3	1.29203	-0.289968	0.130709	0.338618	0.272363	-1.74375	C	0.519269
FPGT	0.244806	-0.418791	-0.163311	1.19654	0.782227	-1.64147	C	0.511459
FRMD4B	1.60607	-0.294576	-0.627774	0.106473	0.503823	-1.29402	C	0.337265
FRY	-0.775762	-0.0463334	1.19071	-0.0419011	1.0456	-1.37231	C	0.326503
FRYL	0.928428	-0.185908	0.454819	0.261804	0.445909	-1.90505	C	0.696189
FSTL1	-0.30552	-0.332382	0.803922	1.48387	-0.283203	-1.36668	C	0.333749
FTO	0.763434	-0.233263	0.692241	0.331507	0.355809	-1.90973	C	0.647813
FYCO1	0.729603	-0.768739	-0.160955	0.214859	1.37184	-1.38661	C	0.464978
GALC	0.0369737	-0.303274	-0.0702422	0.298822	1.56994	-1.53222	C	0.43455
GALNS	0.757393	-0.0865563	-0.242261	0.432239	0.948513	-1.80933	C	0.874757
GALNT1	0.106857	-0.00855632	-0.0286157	0.699371	1.0651	-1.83416	C	0.868172
GALNT11	0.0485342	0.39548	-0.152865	0.55539	1.01741	-1.86395	C	0.834708
GALNT17	0.0110386	-0.891568	0.818215	0.0560128	1.33213	-1.32582	C	0.377724
GAPVD1	0.140068	0.179154	0.0559298	0.708298	0.846896	-1.93035	C	0.947476
GARNL3	0.0927315	1.28421	-0.212593	0.246314	0.353282	-1.76395	C	0.381782
GATAD2A	-0.0588438	0.219694	-0.275974	0.870845	1.00565	-1.76137	C	0.659527
GATAD2B	-0.0114653	0.370093	-0.0129502	0.901392	0.655652	-1.90272	C	0.820614
GCN1	-0.155124	0.112525	0.0685162	0.721702	1.06811	-1.81573	C	0.734232
GCNT2	0.893759	-0.100417	-0.0492183	0.312736	0.800556	-1.85742	C	0.858198
GGA3	-0.145848	0.774225	-0.518213	0.650839	0.92288	-1.68388	C	0.544725
GIGYF2	0.271206	-0.261795	-0.234521	0.93593	1.00001	-1.71083	C	0.668764
GLB1	0.878313	-0.232952	-0.552439	0.619911	0.914558	-1.62739	C	0.678084
GMPR	-0.105826	0.56124	0.539002	-0.250395	1.04992	-1.79395	C	0.490282
GNA12	0.590775	-0.27072	0.391608	0.43858	0.761003	-1.91125	C	0.888219
GNAI3	-0.12475	0.581975	-0.632345	0.954069	0.841837	-1.62079	C	0.477435
GNB1	0.243641	0.41989	0.0564707	0.569928	0.697489	-1.98742	C	0.930762
GNG7	0.609774	0.132239	-0.0211571	0.399098	0.82274	-1.94269	C	0.961422
GNL3L	-0.368082	0.285651	-0.0399964	0.819863	1.04159	-1.73903	C	0.542109
GOLGA3	0.506806	-0.0808243	0.0276608	0.57214	0.880377	-1.90616	C	0.974915
GOLGA4	0.654782	0.495549	0.408092	0.0160208	0.42097	-1.99541	C	0.539039
GOLPH3	-0.248873	0.285961	0.160713	1.36015	0.160929	-1.71888	C	0.506967
GON4L	-0.0188459	-0.311557	0.203683	0.723409	1.14383	-1.74052	C	0.646991
GPBP1	-0.48506	0.471983	1.0174	0.656313	0.090887	-1.75152	C	0.357885
GPBP1L1	-0.139564	0.472385	-0.545882	0.838153	1.0219	-1.647	C	0.492386
GPCPD1	0.890712	-0.356667	0.347142	0.585698	0.393499	-1.86038	C	0.749079
GPHN	-0.27908	-0.310631	0.732417	0.437491	1.11159	-1.69179	C	0.539166
GPR107	0.807712	0.0616218	-0.0685254	0.57478	0.549665	-1.92525	C	0.907593
GPRC5B	1.31813	-0.646046	-0.186973	-0.266272	1.05577	-1.27461	C	0.38888
GPSM1	1.32809	-0.187299	-0.512188	-0.0168369	0.867005	-1.47877	C	0.472546
GRB10	0.650588	-0.352585	-0.107439	0.600297	0.97712	-1.76798	C	0.847043
GSK3B	-0.493199	0.829876	0.381512	0.501153	0.600279	-1.81962	C	0.490696
GSR	0.564263	-0.559516	-0.387446	1.0106	0.910788	-1.53869	C	0.492751
[truncated: 3,648 more rows]
