# Supplementary material for: Life-span–dependent transcriptional dynamics of the human heart
Source: Sci Adv. 2026 Jun 17;12(25):eaeg2614. doi: 10.1126/sciadv.aeg2614 (PMC13274588; doi:10.1126/sciadv.aeg2614)
Supplement: Supplementary file 2 — Tables S1 to S55 [file sciadv.aeg2614_tables_s1_to_s55.zip › Tables/Supplementary_Table_13.xlsx]

## Sheet: Cardio_lv_cluster_num_6_BP_enri
	group	Description	pvalue	ratio
GO:0018205...1	Cluster A	peptidyl-lysine modification	4.8e-12	5.40541
GO:0016570...2	Cluster A	histone modification	1.78e-11	6.05778
GO:0009896...3	Cluster A	positive regulation of catabolic process	1.05e-08	5.685
GO:0006402	Cluster A	mRNA catabolic process	4.68e-08	3.35508
GO:0016055...5	Cluster A	Wnt signaling pathway	5.76e-08	5.12582
GO:0198738...6	Cluster A	cell-cell signaling by wnt	6.71e-08	5.12582
GO:0031331...7	Cluster A	positive regulation of cellular catabolic process	9.41e-08	4.93942
GO:0007163	Cluster A	establishment or maintenance of cell polarity	9.7e-08	3.16869
GO:0006403	Cluster A	RNA localization	1.42e-07	2.98229
GO:0030010	Cluster A	establishment of cell polarity	1.45e-07	2.42311
GO:0018210	Cluster A	peptidyl-threonine modification	1.51e-07	2.23672
GO:0006401...12	Cluster A	RNA catabolic process	2.07e-07	3.63467
GO:0000209...13	Cluster A	protein polyubiquitination	2.23e-07	3.26188
GO:0006913	Cluster A	nucleocytoplasmic transport	2.29e-07	3.82106
GO:0051169	Cluster A	nuclear transport	2.29e-07	3.82106
GO:0016236...16	Cluster A	macroautophagy	2.51e-07	3.72787
GO:0010506...17	Cluster A	regulation of autophagy	3.51e-07	3.91426
GO:0048193...18	Cluster A	Golgi vesicle transport	3.95e-07	3.72787
GO:0043161	Cluster A	proteasome-mediated ubiquitin-dependent protein catabolic process	4.33e-07	4.65983
GO:0010452	Cluster A	histone H3-K36 methylation	5.08e-07	0.745573
GO:1903311...21	Cluster A	regulation of mRNA metabolic process	5.22e-07	3.63467
GO:0070936	Cluster A	protein K48-linked ubiquitination	5.48e-07	1.49115
GO:0018107	Cluster A	peptidyl-threonine phosphorylation	6.14e-07	2.05033
GO:0051056...24	Cluster A	regulation of small GTPase mediated signal transduction	6.7e-07	3.72787
GO:0007265...25	Cluster A	Ras protein signal transduction	7.23e-07	4.00746
GO:0098876	Cluster A	vesicle-mediated transport to the plasma membrane	7.63e-07	2.23672
GO:0034063	Cluster A	stress granule assembly	8.38e-07	0.931966
GO:0051028	Cluster A	mRNA transport	1.23e-06	2.14352
GO:0043543	Cluster A	protein acylation	1.31e-06	3.16869
GO:0010498	Cluster A	proteasomal protein catabolic process	1.42e-06	5.12582
GO:0006892	Cluster A	post-Golgi vesicle-mediated transport	1.57e-06	1.86393
GO:0016573	Cluster A	histone acetylation	1.75e-06	2.32992
GO:0050657	Cluster A	nucleic acid transport	1.98e-06	2.42311
GO:0050658	Cluster A	RNA transport	1.98e-06	2.42311
GO:0051168	Cluster A	nuclear export	2.24e-06	2.32992
GO:0051236	Cluster A	establishment of RNA localization	2.81e-06	2.42311
GO:0061013...37	Cluster A	regulation of mRNA catabolic process	2.81e-06	2.42311
GO:0000045	Cluster A	autophagosome assembly	2.94e-06	1.77074
GO:0018393	Cluster A	internal peptidyl-lysine acetylation	3.6e-06	2.32992
GO:0043488...40	Cluster A	regulation of mRNA stability	3.6e-06	2.32992
GO:0018394	Cluster A	peptidyl-lysine acetylation	3.95e-06	2.42311
GO:0006473	Cluster A	protein acetylation	4.18e-06	2.7027
GO:0006325...43	Cluster A	chromatin organization	4.37e-06	4.38024
GO:0043487	Cluster A	regulation of RNA stability	4.41e-06	2.42311
GO:0006475	Cluster A	internal protein amino acid acetylation	4.54e-06	2.32992
GO:0030111	Cluster A	regulation of Wnt signaling pathway	5.4e-06	3.72787
GO:1905037	Cluster A	autophagosome organization	5.41e-06	1.77074
GO:0016925	Cluster A	protein sumoylation	6.58e-06	1.21156
GO:0016311...49	Cluster A	dephosphorylation	7.36e-06	4.38024
GO:0032868	Cluster A	response to insulin	8.39e-06	3.16869
GO:0034504	Cluster A	protein localization to nucleus	1.06e-05	3.35508
GO:0015931	Cluster A	nucleobase-containing compound transport	1.09e-05	2.7959
GO:0018026	Cluster A	peptidyl-lysine monomethylation	1.26e-05	0.55918
GO:0006470...54	Cluster A	protein dephosphorylation	1.3e-05	3.26188
GO:0032869...55	Cluster A	cellular response to insulin stimulus	1.44e-05	2.60951
GO:0046580	Cluster A	negative regulation of Ras protein signal transduction	1.51e-05	1.11836
GO:0006405	Cluster A	RNA export from nucleus	1.94e-05	1.49115
GO:1903320	Cluster A	regulation of protein modification by small protein conjugation or removal	2.3e-05	2.8891
GO:0010508	Cluster A	positive regulation of autophagy	2.48e-05	1.86393
GO:0018105...60	Cluster A	peptidyl-serine phosphorylation	2.77e-05	3.44828
GO:0046578	Cluster A	regulation of Ras protein signal transduction	3.02e-05	2.42311
GO:0007030	Cluster A	Golgi organization	3.13e-05	2.14352
GO:0050779	Cluster A	RNA destabilization	3.54e-05	1.49115
GO:0070507	Cluster A	regulation of microtubule cytoskeleton organization	3.68e-05	2.05033
GO:0034655	Cluster A	nucleobase-containing compound catabolic process	3.96e-05	4.10065
GO:0016577	Cluster A	histone demethylation	4.13e-05	0.83877
GO:0090316	Cluster A	positive regulation of intracellular protein transport	4.25e-05	2.14352
GO:0031648	Cluster A	protein destabilization	4.34e-05	1.02516
GO:0070828	Cluster A	heterochromatin organization	4.34e-05	1.02516
GO:0030177	Cluster A	positive regulation of Wnt signaling pathway	4.79e-05	1.95713
GO:0016239	Cluster A	positive regulation of macroautophagy	4.8e-05	1.21156
GO:0010639	Cluster A	negative regulation of organelle organization	4.9e-05	3.63467
GO:0047496	Cluster A	vesicle transport along microtubule	5.38e-05	1.02516
GO:0018209...74	Cluster A	peptidyl-serine modification	5.69e-05	3.54147
GO:0051865...75	Cluster A	protein autoubiquitination	5.85e-05	1.30475
GO:0099518	Cluster A	vesicle cytoskeletal trafficking	5.85e-05	1.30475
GO:0071375...77	Cluster A	cellular response to peptide hormone stimulus	5.99e-05	3.16869
GO:0051058	Cluster A	negative regulation of small GTPase mediated signal transduction	6.31e-05	1.11836
GO:0000956	Cluster A	nuclear-transcribed mRNA catabolic process	6.53e-05	1.67754
GO:0033143	Cluster A	regulation of intracellular steroid hormone receptor signaling pathway	6.84e-05	1.30475
GO:0018027	Cluster A	peptidyl-lysine dimethylation	7e-05	0.745573
GO:0033169	Cluster A	histone H3-K9 demethylation	7.04e-05	0.55918
GO:0006482	Cluster A	protein demethylation	7.12e-05	0.83877
GO:0008214	Cluster A	protein dealkylation	7.12e-05	0.83877
GO:0061157	Cluster A	mRNA destabilization	7.64e-05	1.39795
GO:0072384	Cluster A	organelle transport along microtubule	8.79e-05	1.39795
GO:0070646	Cluster A	protein modification by small protein removal	9.12e-05	2.05033
GO:0072594	Cluster A	establishment of protein localization to organelle	9.28e-05	4.10065
GO:0034968...89	Cluster A	histone lysine methylation	9.3e-05	1.67754
GO:0043401...90	Cluster A	steroid hormone mediated signaling pathway	9.54e-05	1.86393
GO:0007033	Cluster A	vacuole organization	9.93e-05	2.23672
GO:0043087...92	Cluster A	regulation of GTPase activity	0.000105694	3.54147
GO:0006406	Cluster A	mRNA export from nucleus	0.000107962	1.11836
GO:0071427	Cluster A	mRNA-containing ribonucleoprotein complex export from nucleus	0.000107962	1.11836
GO:0033962	Cluster A	P-body assembly	0.00011374	0.652377
GO:0061014	Cluster A	positive regulation of mRNA catabolic process	0.000115546	1.39795
GO:0032386...97	Cluster A	regulation of intracellular transport	0.000115892	3.44828
GO:0070544	Cluster A	histone H3-K36 demethylation	0.000121121	0.465983
GO:0070076	Cluster A	histone lysine demethylation	0.000125775	0.745573
GO:0006893	Cluster A	Golgi to plasma membrane transport	0.000128001	1.11836
GO:0016311...101	Cluster B	dephosphorylation	2.09e-06	4.50782
GO:0016050	Cluster B	vesicle organization	5.08e-06	3.49586
GO:0000209...103	Cluster B	protein polyubiquitination	6.82e-06	2.94388
GO:0016482	Cluster B	cytosolic transport	1.36e-05	2.29991
GO:0006099	Cluster B	tricarboxylic acid cycle	3.42e-05	0.827967
GO:0048193...106	Cluster B	Golgi vesicle transport	5.12e-05	3.21987
GO:0090174	Cluster B	organelle membrane fusion	6.05e-05	1.65593
GO:0042147	Cluster B	retrograde transport	endosome to Golgi	6.31e-05	1.47194
GO:0016197	Cluster B	endosomal transport	7.02e-05	2.66789
GO:0006906	Cluster B	vesicle fusion	0.000124032	1.56394
GO:0048284	Cluster B	organelle fusion	0.000187801	1.83993
GO:0006470...112	Cluster B	protein dephosphorylation	0.000212145	2.94388
GO:0032869...113	Cluster B	cellular response to insulin stimulus	0.000311206	2.29991
GO:0015936	Cluster B	coenzyme A metabolic process	0.000382955	0.551978
GO:0071214	Cluster B	cellular response to abiotic stimulus	0.000454973	3.21987
GO:0104004	Cluster B	cellular response to environmental stimulus	0.000454973	3.21987
GO:0007173	Cluster B	epidermal growth factor receptor signaling pathway	0.000489174	1.47194
GO:0035728	Cluster B	response to hepatocyte growth factor	0.000532361	0.551978
GO:0000381	Cluster B	regulation of alternative mRNA splicing	via spliceosome	0.000596035	1.01196
GO:0038127	Cluster B	ERBB signaling pathway	0.000619732	1.56394
GO:0006900	Cluster B	vesicle budding from membrane	0.000689622	1.01196
GO:0010882	Cluster B	regulation of cardiac muscle contraction by calcium ion signaling	0.000693703	0.643974
GO:0048024...123	Cluster B	regulation of mRNA splicing	via spliceosome	0.000706223	1.37994
GO:0007034	Cluster B	vacuolar transport	0.000779026	1.83993
GO:0016236...125	Cluster B	macroautophagy	0.000828798	2.85189
GO:0048681	Cluster B	negative regulation of axon regeneration	0.00084165	0.459982
GO:0050905	Cluster B	neuromuscular process	0.000948486	1.74793
GO:0045739	Cluster B	positive regulation of DNA repair	0.000948848	1.10396
GO:0050684...129	Cluster B	regulation of mRNA processing	0.000973784	1.65593
GO:2001022	Cluster B	positive regulation of response to DNA damage stimulus	0.00106458	1.37994
GO:0007044...131	Cluster B	cell-substrate junction assembly	0.00113468	1.28795
GO:0046839	Cluster B	phospholipid dephosphorylation	0.00113925	0.827967
GO:0061025	Cluster B	membrane fusion	0.00124683	1.83993
GO:0010975	Cluster C	regulation of neuron projection development	1.64e-18	8.51648
GO:0016358...135	Cluster C	dendrite development	2.18e-13	5.21978
GO:0003012...136	Cluster C	muscle system process	7.1e-13	7.28022
GO:0048813	Cluster C	dendrite morphogenesis	2.1e-12	3.84615
GO:0031589...138	Cluster C	cell-substrate adhesion	6.09e-12	6.18132
GO:0060537...139	Cluster C	muscle tissue development	2.07e-10	6.18132
GO:0090257...140	Cluster C	regulation of muscle system process	2.54e-10	4.67033
GO:0048738...141	Cluster C	cardiac muscle tissue development	7.55e-10	4.3956
GO:0034329...142	Cluster C	cell junction assembly	7.92e-10	6.18132
GO:0006936...143	Cluster C	muscle contraction	8.38e-10	5.49451
GO:0014706...144	Cluster C	striated muscle tissue development	1.58e-09	5.76923
GO:0006937	Cluster C	regulation of muscle contraction	1.99e-09	3.57143
GO:0007160	Cluster C	cell-matrix adhesion	2.22e-09	4.25824
GO:0061564...147	Cluster C	axon development	2.59e-09	6.45604
GO:0007411	Cluster C	axon guidance	4.74e-09	4.12088
GO:0097485	Cluster C	neuron projection guidance	5.26e-09	4.12088
GO:0007409...150	Cluster C	axonogenesis	6.51e-09	5.90659
GO:1901888	Cluster C	regulation of cell junction assembly	2.7e-08	3.70879
GO:0050808	Cluster C	synapse organization	3.33e-08	5.76923
GO:0099173	Cluster C	postsynapse organization	3.63e-08	3.2967
GO:0060560	Cluster C	developmental growth involved in morphogenesis	3.66e-08	3.98352
GO:0001764	Cluster C	neuron migration	3.84e-08	3.15934
GO:0032970...156	Cluster C	regulation of actin filament-based process	3.93e-08	5.49451
GO:0031346...157	Cluster C	positive regulation of cell projection organization	4.61e-08	5.08242
GO:0003015...158	Cluster C	heart process	4.88e-08	4.12088
GO:0022604...159	Cluster C	regulation of cell morphogenesis	4.99e-08	4.67033
GO:0050919	Cluster C	negative chemotaxis	1.26e-07	1.64835
GO:0008360	Cluster C	regulation of cell shape	1.34e-07	3.02198
GO:0007015...162	Cluster C	actin filament organization	2.56e-07	5.63187
GO:0001667	Cluster C	ameboidal-type cell migration	2.56e-07	5.90659
GO:0008038	Cluster C	neuron recognition	2.68e-07	1.64835
GO:0072001	Cluster C	renal system development	2.93e-07	4.3956
GO:0003205	Cluster C	cardiac chamber development	2.97e-07	3.02198
GO:0050767	Cluster C	regulation of neurogenesis	2.98e-07	4.94505
GO:0001570	Cluster C	vasculogenesis	3.84e-07	2.06044
GO:0001822	Cluster C	kidney development	4.63e-07	4.25824
GO:0048588	Cluster C	developmental cell growth	4.63e-07	3.70879
GO:0048863	Cluster C	stem cell differentiation	4.75e-07	3.43407
GO:0071560	Cluster C	cellular response to transforming growth factor beta stimulus	5.26e-07	3.84615
GO:0032956...173	Cluster C	regulation of actin cytoskeleton organization	5.71e-07	4.80769
GO:0051960	Cluster C	regulation of nervous system development	7.19e-07	5.49451
GO:0030900	Cluster C	forebrain development	7.88e-07	4.94505
GO:0060047...176	Cluster C	heart contraction	8.32e-07	3.70879
GO:0071559	Cluster C	response to transforming growth factor beta	8.51e-07	3.84615
GO:1903522...178	Cluster C	regulation of blood circulation	8.51e-07	3.84615
GO:0048846	Cluster C	axon extension involved in axon guidance	9.97e-07	1.37363
GO:1902284	Cluster C	neuron projection extension involved in neuron projection guidance	9.97e-07	1.37363
GO:0003206	Cluster C	cardiac chamber morphogenesis	1e-06	2.47253
GO:0060485...182	Cluster C	mesenchyme development	1.22e-06	4.12088
GO:0003007...183	Cluster C	heart morphogenesis	1.24e-06	3.70879
GO:0048008	Cluster C	platelet-derived growth factor receptor signaling pathway	1.26e-06	1.64835
GO:0010811	Cluster C	positive regulation of cell-substrate adhesion	1.28e-06	2.47253
GO:0045785	Cluster C	positive regulation of cell adhesion	1.32e-06	5.35714
GO:0051216	Cluster C	cartilage development	1.42e-06	3.15934
GO:0060562	Cluster C	epithelial tube morphogenesis	1.49e-06	4.3956
GO:0060048	Cluster C	cardiac muscle contraction	1.51e-06	2.60989
GO:0008016...190	Cluster C	regulation of heart contraction	1.68e-06	3.2967
GO:0010810...191	Cluster C	regulation of cell-substrate adhesion	1.77e-06	3.43407
GO:0060411...192	Cluster C	cardiac septum morphogenesis	1.82e-06	1.78571
GO:0061448	Cluster C	connective tissue development	1.99e-06	3.70879
GO:0071526	Cluster C	semaphorin-plexin signaling pathway	2.18e-06	1.37363
GO:0050770	Cluster C	regulation of axonogenesis	2.29e-06	2.74725
GO:0030198	Cluster C	extracellular matrix organization	2.46e-06	4.12088
GO:0043062	Cluster C	extracellular structure organization	2.63e-06	4.12088
GO:0045229	Cluster C	external encapsulating structure organization	3.01e-06	4.12088
GO:0002062	Cluster C	chondrocyte differentiation	3.26e-06	2.1978
GO:0001655	Cluster C	urogenital system development	3.45e-06	4.3956
GO:0031345	Cluster C	negative regulation of cell projection organization	3.51e-06	3.02198
GO:0031532	Cluster C	actin cytoskeleton reorganization	3.7e-06	2.1978
GO:0010632	Cluster C	regulation of epithelial cell migration	3.87e-06	3.98352
GO:0016055...204	Cluster C	Wnt signaling pathway	4.88e-06	5.21978
GO:0010634	Cluster C	positive regulation of epithelial cell migration	5.07e-06	2.88462
GO:0198738...206	Cluster C	cell-cell signaling by wnt	5.41e-06	5.21978
GO:0048762...207	Cluster C	mesenchymal cell differentiation	5.78e-06	3.43407
GO:0050679	Cluster C	positive regulation of epithelial cell proliferation	6.15e-06	3.15934
GO:0048041...209	Cluster C	focal adhesion assembly	6.21e-06	1.92308
GO:1905330	Cluster C	regulation of morphogenesis of an epithelium	6.61e-06	1.64835
GO:0006941	Cluster C	striated muscle contraction	6.63e-06	2.88462
GO:2000027	Cluster C	regulation of animal organ morphogenesis	6.95e-06	2.33516
GO:0060976	Cluster C	coronary vasculature development	8.5e-06	1.37363
GO:0030048	Cluster C	actin filament-based movement	8.63e-06	2.33516
GO:0002028	Cluster C	regulation of sodium ion transport	9.32e-06	1.92308
GO:0003279	Cluster C	cardiac septum development	1.03e-05	2.06044
GO:0050773	Cluster C	regulation of dendrite development	1.03e-05	2.06044
GO:0007517...218	Cluster C	muscle organ development	1.28e-05	4.12088
GO:0106027	Cluster C	neuron projection organization	1.37e-05	1.92308
GO:0061572...220	Cluster C	actin filament bundle organization	1.66e-05	2.60989
GO:0048705	Cluster C	skeletal system morphogenesis	1.68e-05	3.15934
GO:0042391...222	Cluster C	regulation of membrane potential	1.71e-05	4.94505
GO:0007044...223	Cluster C	cell-substrate junction assembly	1.76e-05	1.92308
GO:0140059	Cluster C	dendrite arborization	1.88e-05	0.686813
GO:0010976	Cluster C	positive regulation of neuron projection development	1.98e-05	2.60989
GO:0097061	Cluster C	dendritic spine organization	2.04e-05	1.78571
GO:0043401...227	Cluster C	steroid hormone mediated signaling pathway	2.16e-05	2.33516
GO:0070252	Cluster C	actin-mediated cell contraction	2.24e-05	1.92308
GO:0035767	Cluster C	endothelial cell chemotaxis	2.31e-05	1.0989
GO:0048841	Cluster C	regulation of axon extension involved in axon guidance	2.31e-05	1.0989
GO:0050807	Cluster C	regulation of synapse organization	2.65e-05	3.02198
GO:0031032...232	Cluster C	actomyosin structure organization	2.68e-05	2.88462
GO:0010631	Cluster C	epithelial cell migration	2.73e-05	4.25824
GO:0002181	Cluster D	cytoplasmic translation	9.58e-49	9.33126
GO:0009060	Cluster D	aerobic respiration	1.09e-34	8.39813
GO:0045333...236	Cluster D	cellular respiration	6.43e-34	9.02022
GO:0046034...237	Cluster D	ATP metabolic process	5.62e-33	9.6423
GO:0006119...238	Cluster D	oxidative phosphorylation	1.47e-32	7.15397
GO:0015980...239	Cluster D	energy derivation by oxidation of organic compounds	3.83e-31	9.95334
GO:0042773	Cluster D	ATP synthesis coupled electron transport	2.23e-28	5.59876
GO:0042775	Cluster D	mitochondrial ATP synthesis coupled electron transport	2.23e-28	5.59876
GO:0022904	Cluster D	respiratory electron transport chain	1.76e-27	5.9098
GO:0006091...243	Cluster D	generation of precursor metabolites and energy	1.86e-27	11.5086
GO:0019646	Cluster D	aerobic electron transport chain	3.97e-26	5.13219
GO:0022900...245	Cluster D	electron transport chain	5.54e-22	6.22084
GO:0006120	Cluster D	mitochondrial electron transport	NADH to ubiquinone	1.11e-16	3.11042
GO:0010257	Cluster D	NADH dehydrogenase complex assembly	2.19e-14	2.9549
GO:0032981	Cluster D	mitochondrial respiratory chain complex I assembly	2.19e-14	2.9549
GO:0042255	Cluster D	ribosome assembly	8.99e-14	2.9549
GO:0033108	Cluster D	mitochondrial respiratory chain complex assembly	5.3e-13	3.42146
GO:0042273	Cluster D	ribosomal large subunit biogenesis	2.5e-12	2.9549
GO:0042254	Cluster D	ribosome biogenesis	6.19e-11	5.59876
GO:0022613	Cluster D	ribonucleoprotein complex biogenesis	1.07e-10	7.15397
GO:1902600	Cluster D	proton transmembrane transport	8.27e-10	3.7325
GO:0071826	Cluster D	ribonucleoprotein complex subunit organization	1.15e-09	4.51011
GO:0140694	Cluster D	non-membrane-bounded organelle assembly	1.48e-09	5.9098
GO:0022618	Cluster D	ribonucleoprotein complex assembly	2.42e-09	4.35459
GO:0000028	Cluster D	ribosomal small subunit assembly	4.27e-09	1.39969
GO:0000027	Cluster D	ribosomal large subunit assembly	1.06e-08	1.55521
GO:0042274	Cluster D	ribosomal small subunit biogenesis	1.57e-07	2.17729
GO:0009201	Cluster D	ribonucleoside triphosphate biosynthetic process	1.87e-07	2.17729
GO:0006123	Cluster D	mitochondrial electron transport	cytochrome c to oxygen	2.54e-07	1.24417
GO:0006754	Cluster D	ATP biosynthetic process	4.17e-07	1.86625
GO:0009206	Cluster D	purine ribonucleoside triphosphate biosynthetic process	4.52e-07	2.02177
GO:0009145	Cluster D	purine nucleoside triphosphate biosynthetic process	5.4e-07	2.02177
GO:0006122	Cluster D	mitochondrial electron transport	ubiquinol to cytochrome c	6.39e-07	0.933126
GO:0006364	Cluster D	rRNA processing	9.32e-07	3.7325
GO:0007517...268	Cluster D	muscle organ development	1.09e-06	4.66563
GO:0009142	Cluster D	nucleoside triphosphate biosynthetic process	1.1e-06	2.17729
GO:1901798	Cluster D	positive regulation of signal transduction by p53 class mediator	1.19e-06	1.24417
GO:0015985	Cluster D	energy coupled proton transport	down electrochemical gradient	1.67e-06	1.24417
GO:0015986	Cluster D	ATP synthesis coupled proton transport	1.67e-06	1.24417
GO:0009199	Cluster D	ribonucleoside triphosphate metabolic process	1.95e-06	2.17729
GO:0006979...274	Cluster D	response to oxidative stress	2.01e-06	5.59876
GO:0016072	Cluster D	rRNA metabolic process	2.19e-06	3.7325
GO:0010927	Cluster D	cellular component assembly involved in morphogenesis	3.75e-06	2.33281
GO:0014706...277	Cluster D	striated muscle tissue development	3.83e-06	4.97667
GO:0009205	Cluster D	purine ribonucleoside triphosphate metabolic process	4.14e-06	2.02177
GO:0009144	Cluster D	purine nucleoside triphosphate metabolic process	9.22e-06	2.02177
GO:0060537...280	Cluster D	muscle tissue development	1.04e-05	4.97667
GO:0043484	Cluster D	regulation of RNA splicing	1.35e-05	2.64386
GO:0021762	Cluster D	substantia nigra development	1.52e-05	1.39969
GO:0006986	Cluster D	response to unfolded protein	1.95e-05	2.48834
GO:0034620	Cluster D	cellular response to unfolded protein	2.41e-05	2.02177
GO:0007519	Cluster D	skeletal muscle tissue development	2.47e-05	2.64386
GO:0043618	Cluster D	regulation of transcription from RNA polymerase II promoter in response to stress	2.66e-05	1.39969
GO:0009259...287	Cluster D	ribonucleotide metabolic process	2.79e-05	4.66563
GO:0042776	Cluster D	mitochondrial ATP synthesis coupled proton transport	2.97e-05	0.933126
GO:0009141	Cluster D	nucleoside triphosphate metabolic process	2.97e-05	2.17729
GO:1904667	Cluster D	negative regulation of ubiquitin protein ligase activity	3.05e-05	0.777605
GO:0009150...291	Cluster D	purine ribonucleotide metabolic process	3.08e-05	4.51011
GO:0035966	Cluster D	response to topologically incorrect protein	3.44e-05	2.64386
GO:0035967	Cluster D	cellular response to topologically incorrect protein	4.42e-05	2.17729
GO:1990542	Cluster D	mitochondrial transmembrane transport	4.63e-05	2.02177
GO:0019693...295	Cluster D	ribose phosphate metabolic process	4.71e-05	4.66563
GO:0030239...296	Cluster D	myofibril assembly	5.26e-05	1.55521
GO:0051348	Cluster D	negative regulation of transferase activity	5.54e-05	3.57698
GO:0009260	Cluster D	ribonucleotide biosynthetic process	5.78e-05	2.79938
GO:0060538	Cluster D	skeletal muscle organ development	5.96e-05	2.64386
GO:0055002...300	Cluster D	striated muscle cell development	6.04e-05	1.55521
GO:0097193	Cluster D	intrinsic apoptotic signaling pathway	6.13e-05	3.7325
GO:0006839	Cluster D	mitochondrial transport	6.97e-05	3.42146
GO:0043620	Cluster D	regulation of DNA-templated transcription in response to stress	7.2e-05	1.39969
GO:0009152	Cluster D	purine ribonucleotide biosynthetic process	7.46e-05	2.64386
GO:0009117...305	Cluster D	nucleotide metabolic process	8.4e-05	5.28771
GO:1904666	Cluster D	regulation of ubiquitin protein ligase activity	9.81e-05	0.933126
GO:0046390	Cluster D	ribose phosphate biosynthetic process	0.000100977	2.79938
GO:1903573	Cluster D	negative regulation of response to endoplasmic reticulum stress	0.000109951	1.24417
GO:0006163...309	Cluster D	purine nucleotide metabolic process	0.000113759	4.51011
GO:0072521...310	Cluster D	purine-containing compound metabolic process	0.000114587	4.66563
GO:0006753...311	Cluster D	nucleoside phosphate metabolic process	0.000114908	5.28771
GO:0033119	Cluster D	negative regulation of RNA splicing	0.000162356	0.933126
GO:2001242	Cluster D	regulation of intrinsic apoptotic signaling pathway	0.000172147	2.48834
GO:0048024...314	Cluster D	regulation of mRNA splicing	via spliceosome	0.000177755	1.86625
GO:0009165	Cluster D	nucleotide biosynthetic process	0.000193734	3.26594
GO:0055008	Cluster D	cardiac muscle tissue morphogenesis	0.000194095	1.39969
GO:0034976	Cluster D	response to endoplasmic reticulum stress	0.000215773	3.26594
GO:1901293	Cluster D	nucleoside phosphate biosynthetic process	0.000215773	3.26594
GO:0010038	Cluster D	response to metal ion	0.000233724	4.19907
GO:0034470	Cluster D	ncRNA processing	0.000254391	4.35459
GO:0030901	Cluster D	midbrain development	0.000255196	1.71073
GO:0050684...322	Cluster D	regulation of mRNA processing	0.000267164	2.17729
GO:0070059	Cluster D	intrinsic apoptotic signaling pathway in response to endoplasmic reticulum stress	0.000283613	1.39969
GO:0000470	Cluster D	maturation of LSU-rRNA	0.000316374	0.933126
GO:0048857	Cluster D	neural nucleus development	0.000320131	1.39969
GO:0006164	Cluster D	purine nucleotide biosynthetic process	0.000328457	2.64386
GO:0051444	Cluster D	negative regulation of ubiquitin-protein transferase activity	0.000366337	0.777605
GO:1902236	Cluster D	negative regulation of endoplasmic reticulum stress-induced intrinsic apoptotic signaling pathway	0.000474735	0.777605
GO:0045214	Cluster D	sarcomere organization	0.000516438	1.08865
GO:0048738...330	Cluster D	cardiac muscle tissue development	0.000534487	2.9549
GO:0043467	Cluster D	regulation of generation of precursor metabolites and energy	0.000539452	2.02177
GO:0097201	Cluster D	negative regulation of transcription from RNA polymerase II promoter in response to stress	0.000547286	0.622084
GO:0072522	Cluster D	purine-containing compound biosynthetic process	0.000559337	2.64386
GO:0006091...334	Cluster E	generation of precursor metabolites and energy	1.6e-07	6.27803
GO:0006631	Cluster E	fatty acid metabolic process	1.68e-06	5.08221
GO:2000377	Cluster E	regulation of reactive oxygen species metabolic process	3.46e-06	2.84006
GO:0072593	Cluster E	reactive oxygen species metabolic process	5.36e-06	3.58744
GO:0009062	Cluster E	fatty acid catabolic process	1.25e-05	2.09268
GO:2000378	Cluster E	negative regulation of reactive oxygen species metabolic process	1.29e-05	1.49477
GO:0003012...340	Cluster E	muscle system process	1.63e-05	5.23169
GO:0042391...341	Cluster E	regulation of membrane potential	1.69e-05	5.08221
GO:0032970...342	Cluster E	regulation of actin filament-based process	1.69e-05	4.78326
GO:0060047...343	Cluster E	heart contraction	1.92e-05	3.43797
GO:0006936...344	Cluster E	muscle contraction	2.15e-05	4.33483
GO:0046034...345	Cluster E	ATP metabolic process	2.2e-05	3.73692
GO:0007015...346	Cluster E	actin filament organization	2.46e-05	5.08221
GO:0044242	Cluster E	cellular lipid catabolic process	2.9e-05	3.13901
GO:0046486	Cluster E	glycerolipid metabolic process	3.3e-05	4.63378
GO:0009117...349	Cluster E	nucleotide metabolic process	3.63e-05	5.38117
GO:0003015...350	Cluster E	heart process	3.66e-05	3.43797
GO:0007517...351	Cluster E	muscle organ development	5.04e-05	4.03587
GO:0006753...352	Cluster E	nucleoside phosphate metabolic process	5.08e-05	5.38117
GO:0022411	Cluster E	cellular component disassembly	6.06e-05	4.93274
GO:1903427	Cluster E	negative regulation of reactive oxygen species biosynthetic process	6.97e-05	0.896861
GO:0015980...355	Cluster E	energy derivation by oxidation of organic compounds	8.13e-05	3.8864
GO:0030007	Cluster E	cellular potassium ion homeostasis	8.78e-05	0.747384
GO:0019693...357	Cluster E	ribose phosphate metabolic process	9.6e-05	4.4843
GO:0045017	Cluster E	glycerolipid biosynthetic process	0.000110098	3.28849
GO:0072329	Cluster E	monocarboxylic acid catabolic process	0.000117418	2.09268
GO:0014706...360	Cluster E	striated muscle tissue development	0.00013187	4.33483
GO:0009259...361	Cluster E	ribonucleotide metabolic process	0.000137909	4.33483
GO:0009150...362	Cluster E	purine ribonucleotide metabolic process	0.000151163	4.18535
GO:0008016...363	Cluster E	regulation of heart contraction	0.000156417	2.84006
GO:0022900...364	Cluster E	electron transport chain	0.000184203	2.54111
GO:0003018	Cluster E	vascular process in circulatory system	0.00020349	3.28849
GO:0044282	Cluster E	small molecule catabolic process	0.000216054	4.18535
GO:0006163...367	Cluster E	purine nucleotide metabolic process	0.000222644	4.33483
GO:0072521...368	Cluster E	purine-containing compound metabolic process	0.000227543	4.4843
GO:0045333...369	Cluster E	cellular respiration	0.000234652	2.98954
GO:0150104	Cluster E	transport across blood-brain barrier	0.000265151	1.64425
GO:0044272	Cluster E	sulfur compound biosynthetic process	0.000273852	2.24215
GO:0006635	Cluster E	fatty acid beta-oxidation	0.000289471	1.49477
GO:0032535...373	Cluster E	regulation of cellular component size	0.000292049	4.18535
GO:0010232	Cluster E	vascular transport	0.000293432	1.64425
GO:0060537...375	Cluster E	muscle tissue development	0.000298227	4.33483
GO:0019395	Cluster E	fatty acid oxidation	0.000307596	1.79372
GO:0060333	Cluster E	interferon-gamma-mediated signaling pathway	0.00031681	0.896861
GO:0001508	Cluster E	action potential	0.000317019	2.09268
GO:0006979...379	Cluster E	response to oxidative stress	0.000341852	4.63378
GO:1903522...380	Cluster E	regulation of blood circulation	0.000366213	3.13901
GO:0030239...381	Cluster E	myofibril assembly	0.000379248	1.34529
GO:0042176	Cluster E	regulation of protein catabolic process	0.00040715	4.18535
GO:1903115	Cluster E	regulation of actin filament-based movement	0.000408886	1.04634
GO:0055002...384	Cluster E	striated muscle cell development	0.00042755	1.34529
GO:0062012	Cluster E	regulation of small molecule metabolic process	0.00042836	3.73692
GO:0006575	Cluster E	cellular modified amino acid metabolic process	0.000429686	2.54111
GO:0110053...387	Cluster E	regulation of actin filament organization	0.000440108	3.28849
GO:0034440	Cluster E	lipid oxidation	0.000477208	1.79372
GO:0006790	Cluster E	sulfur compound metabolic process	0.000533026	3.73692
GO:0006119...390	Cluster E	oxidative phosphorylation	0.000533587	2.09268
GO:0016042	Cluster E	lipid catabolic process	0.000538173	3.58744
GO:0018958	Cluster E	phenol-containing compound metabolic process	0.000564247	1.79372
GO:0030834	Cluster E	regulation of actin filament depolymerization	0.000620139	1.19581
GO:0045732	Cluster E	positive regulation of protein catabolic process	0.000663083	2.84006
GO:0006639	Cluster E	acylglycerol metabolic process	0.000672859	1.9432
GO:0031032...396	Cluster E	actomyosin structure organization	0.000692031	2.54111
GO:0034599	Cluster E	cellular response to oxidative stress	0.00070816	3.28849
GO:0006638	Cluster E	neutral lipid metabolic process	0.000724388	1.9432
GO:0071375...399	Cluster E	cellular response to peptide hormone stimulus	0.000776145	3.28849
GO:0008654	Cluster E	phospholipid biosynthetic process	0.000797703	2.98954
GO:0030835	Cluster E	negative regulation of actin filament depolymerization	0.00100237	1.04634
GO:0010506...402	Cluster E	regulation of autophagy	0.0010893	3.43797
GO:0062197	Cluster E	cellular response to chemical stress	0.00110793	3.58744
GO:0006929	Cluster E	substrate-dependent cell migration	0.00113007	0.747384
GO:0030042	Cluster E	actin filament depolymerization	0.00113045	1.19581
GO:0051865...406	Cluster E	protein autoubiquitination	0.00113404	1.34529
GO:0042398	Cluster E	cellular modified amino acid biosynthetic process	0.00114641	1.04634
GO:0032956...408	Cluster E	regulation of actin cytoskeleton organization	0.00116208	3.73692
GO:0000038	Cluster E	very long-chain fatty acid metabolic process	0.00116397	0.896861
GO:0090075	Cluster E	relaxation of muscle	0.00116397	0.896861
GO:0030832	Cluster E	regulation of actin filament length	0.00127001	2.39163
GO:0043244	Cluster E	regulation of protein-containing complex disassembly	0.00131679	1.79372
GO:1903364	Cluster E	positive regulation of cellular protein catabolic process	0.00135484	2.09268
GO:0006644	Cluster E	phospholipid metabolic process	0.00140112	3.8864
GO:0006090	Cluster E	pyruvate metabolic process	0.00143036	1.64425
GO:0031331...416	Cluster E	positive regulation of cellular catabolic process	0.00156771	4.18535
GO:0006089	Cluster E	lactate metabolic process	0.00160943	0.597907
GO:0030258	Cluster E	lipid modification	0.00164199	2.54111
GO:0086009	Cluster E	membrane repolarization	0.00167759	1.04634
GO:0086064	Cluster E	cell communication by electrical coupling involved in cardiac conduction	0.00168204	0.747384
GO:0009896...421	Cluster E	positive regulation of catabolic process	0.00169943	4.63378
GO:0090257...422	Cluster E	regulation of muscle system process	0.00184904	2.84006
GO:0006109	Cluster E	regulation of carbohydrate metabolic process	0.00185974	2.24215
GO:0046460	Cluster E	neutral lipid biosynthetic process	0.00189164	1.04634
GO:0046463	Cluster E	acylglycerol biosynthetic process	0.00189164	1.04634
GO:1905954	Cluster E	positive regulation of lipid localization	0.00193025	1.64425
GO:0006940	Cluster E	regulation of smooth muscle contraction	0.00193072	1.19581
GO:0061572...428	Cluster E	actin filament bundle organization	0.00194212	2.09268
GO:0045862	Cluster E	positive regulation of proteolysis	0.00196666	3.73692
GO:0043434	Cluster E	response to peptide hormone	0.00203595	4.03587
GO:0035337	Cluster E	fatty-acyl-CoA metabolic process	0.00211725	0.896861
GO:0015909	Cluster E	long-chain fatty acid transport	0.00213422	1.19581
GO:0006637	Cluster E	acyl-CoA metabolic process	0.00225593	1.49477
GO:0018105...434	Cluster F	peptidyl-serine phosphorylation	4.86e-10	5.06971
GO:0016570...435	Cluster F	histone modification	1.08e-09	6.33714
GO:0018209...436	Cluster F	peptidyl-serine modification	1.19e-09	5.19645
GO:0007178	Cluster F	transmembrane receptor protein serine/threonine kinase signaling pathway	1.6e-09	5.32319
GO:1902903	Cluster F	regulation of supramolecular fiber organization	5.07e-09	5.44994
GO:0007015...439	Cluster F	actin filament organization	4.44e-08	5.70342
GO:0030509	Cluster F	BMP signaling pathway	1.01e-07	2.91508
GO:0090092	Cluster F	regulation of transmembrane receptor protein serine/threonine kinase signaling pathway	1.31e-07	3.92902
GO:0031330	Cluster F	negative regulation of cellular catabolic process	2.21e-07	3.92902
GO:0071772	Cluster F	response to BMP	4.58e-07	2.91508
GO:0071773	Cluster F	cellular response to BMP stimulus	4.58e-07	2.91508
GO:0061564...445	Cluster F	axon development	5.59e-07	5.57668
GO:0051056...446	Cluster F	regulation of small GTPase mediated signal transduction	5.79e-07	4.18251
GO:0009895	Cluster F	negative regulation of catabolic process	7.51e-07	4.30925
GO:0048511	Cluster F	rhythmic process	1.26e-06	4.05577
GO:0150116	Cluster F	regulation of cell-substrate junction organization	1.28e-06	1.7744
GO:0034968...450	Cluster F	histone lysine methylation	1.47e-06	2.28137
GO:0018205...451	Cluster F	peptidyl-lysine modification	1.6e-06	4.68948
GO:0016571	Cluster F	histone methylation	1.93e-06	2.53485
GO:0032970...453	Cluster F	regulation of actin filament-based process	2.27e-06	4.81622
GO:0010810...454	Cluster F	regulation of cell-substrate adhesion	2.31e-06	3.29531
GO:0030510	Cluster F	regulation of BMP signaling pathway	2.4e-06	2.02788
GO:0110053...456	Cluster F	regulation of actin filament organization	2.43e-06	3.80228
GO:0007623	Cluster F	circadian rhythm	2.9e-06	3.16857
GO:0042752	Cluster F	regulation of circadian rhythm	3.13e-06	2.28137
GO:0045216	Cluster F	cell-cell junction organization	3.97e-06	3.04183
GO:0043087...460	Cluster F	regulation of GTPase activity	4.93e-06	4.30925
GO:0051494	Cluster F	negative regulation of cytoskeleton organization	5.16e-06	2.6616
GO:0008154	Cluster F	actin polymerization or depolymerization	5.69e-06	3.16857
GO:0032386...463	Cluster F	regulation of intracellular transport	6.46e-06	4.18251
GO:1902904	Cluster F	negative regulation of supramolecular fiber organization	7.58e-06	2.6616
GO:0006479	Cluster F	protein methylation	8.07e-06	2.78834
GO:0008213	Cluster F	protein alkylation	8.07e-06	2.78834
GO:0086019	Cluster F	cell-cell signaling involved in cardiac conduction	8.12e-06	1.14068
GO:0048732	Cluster F	gland development	8.47e-06	4.94297
GO:0032956...469	Cluster F	regulation of actin cytoskeleton organization	9.09e-06	4.30925
GO:0018022	Cluster F	peptidyl-lysine methylation	9.79e-06	2.28137
GO:0048638	Cluster F	regulation of developmental growth	1.09e-05	4.05577
GO:1903311...472	Cluster F	regulation of mRNA metabolic process	1.37e-05	3.67554
GO:0031346...473	Cluster F	positive regulation of cell projection organization	1.7e-05	4.18251
GO:0051893	Cluster F	regulation of focal adhesion assembly	1.75e-05	1.52091
GO:0090109	Cluster F	regulation of cell-substrate junction assembly	1.75e-05	1.52091
GO:0007409...476	Cluster F	axonogenesis	1.81e-05	4.68948
GO:0060413	Cluster F	atrial septum morphogenesis	1.98e-05	0.760456
GO:0034329...478	Cluster F	cell junction assembly	2.01e-05	4.68948
GO:0035265	Cluster F	organ growth	2.04e-05	2.6616
GO:0150115	Cluster F	cell-substrate junction organization	2.09e-05	1.90114
GO:0090100	Cluster F	positive regulation of transmembrane receptor protein serine/threonine kinase signaling pathway	2.31e-05	2.02788
GO:0032922	Cluster F	circadian regulation of gene expression	2.39e-05	1.52091
GO:0060411...483	Cluster F	cardiac septum morphogenesis	2.39e-05	1.52091
GO:0051258	Cluster F	protein polymerization	2.44e-05	3.67554
GO:0086065	Cluster F	cell communication involved in cardiac conduction	2.58e-05	1.39417
GO:0001952	Cluster F	regulation of cell-matrix adhesion	2.69e-05	2.15463
GO:0072659	Cluster F	protein localization to plasma membrane	2.82e-05	3.5488
GO:0031589...488	Cluster F	cell-substrate adhesion	2.99e-05	4.18251
GO:0003283	Cluster F	atrial septum development	3.12e-05	0.887199
GO:1990778	Cluster F	protein localization to cell periphery	3.29e-05	3.92902
GO:0007179	Cluster F	transforming growth factor beta receptor signaling pathway	3.34e-05	2.78834
GO:0090101	Cluster F	negative regulation of transmembrane receptor protein serine/threonine kinase signaling pathway	3.65e-05	2.15463
GO:0032535...493	Cluster F	regulation of cellular component size	3.7e-05	4.30925
GO:0090287	Cluster F	regulation of cellular response to growth factor stimulus	3.76e-05	3.67554
GO:0042692	Cluster F	muscle cell differentiation	3.9e-05	4.30925
GO:0120032	Cluster F	regulation of plasma membrane bounded cell projection assembly	3.95e-05	2.6616
GO:0061351	Cluster F	neural precursor cell proliferation	3.97e-05	2.28137
GO:0045666	Cluster F	positive regulation of neuron differentiation	4.26e-05	1.7744
GO:1901880	Cluster F	negative regulation of protein depolymerization	4.32e-05	1.52091
GO:0032388	Cluster F	positive regulation of intracellular transport	4.53e-05	2.78834
GO:0003007...501	Cluster F	heart morphogenesis	4.54e-05	3.16857
GO:0060491	Cluster F	regulation of cell projection assembly	4.62e-05	2.6616
GO:0048639	Cluster F	positive regulation of developmental growth	4.64e-05	2.53485
GO:0022037	Cluster F	metencephalon development	4.67e-05	1.90114
GO:0046824	Cluster F	positive regulation of nucleocytoplasmic transport	4.94e-05	1.39417
GO:0022604...506	Cluster F	regulation of cell morphogenesis	5.05e-05	3.67554
GO:0030514	Cluster F	negative regulation of BMP signaling pathway	5.29e-05	1.26743
GO:0006325...508	Cluster F	chromatin organization	6.06e-05	4.43599
GO:0006470...509	Cluster F	protein dephosphorylation	6.08e-05	3.42205
GO:0003015...510	Cluster F	heart process	6.31e-05	3.16857
GO:0048762...511	Cluster F	mesenchymal cell differentiation	6.33e-05	3.04183
GO:0030902	Cluster F	hindbrain development	6.81e-05	2.28137
GO:0043254	Cluster F	regulation of protein-containing complex assembly	6.81e-05	4.56274
GO:0048041...514	Cluster F	focal adhesion assembly	6.86e-05	1.64766
GO:1901879	Cluster F	regulation of protein depolymerization	6.86e-05	1.64766
GO:0061013...516	Cluster F	regulation of mRNA catabolic process	7.54e-05	2.40811
GO:0032984	Cluster F	protein-containing complex disassembly	7.71e-05	2.91508
GO:0051261	Cluster F	protein depolymerization	8.8e-05	1.90114
GO:0060047...519	Cluster F	heart contraction	8.81e-05	3.04183
GO:0051222	Cluster F	positive regulation of protein transport	8.86e-05	3.5488
GO:0016311...521	Cluster F	dephosphorylation	8.92e-05	4.43599
GO:0086014	Cluster F	atrial cardiac muscle cell action potential	9.3e-05	0.760456
GO:0086026	Cluster F	atrial cardiac muscle cell to AV node cell signaling	9.3e-05	0.760456
GO:0086066	Cluster F	atrial cardiac muscle cell to AV node cell communication	9.3e-05	0.760456
GO:0007265...525	Cluster F	Ras protein signal transduction	9.93e-05	3.80228
GO:0045860	Cluster F	positive regulation of protein kinase activity	9.93e-05	4.18251
GO:0016358...527	Cluster F	dendrite development	0.000100224	3.04183
GO:0003230	Cluster F	cardiac atrium development	0.00010161	1.01394
GO:0006898	Cluster F	receptor-mediated endocytosis	0.000106836	3.04183
GO:0060485...530	Cluster F	mesenchyme development	0.000109989	3.42205
GO:1903829	Cluster F	positive regulation of cellular protein localization	0.000114505	3.29531
GO:0043488...532	Cluster F	regulation of mRNA stability	0.000122697	2.28137
GO:0006401...533	Cluster F	RNA catabolic process	0.000128755	3.29531

## Sheet: Cardio_rv_cluster_num_6_BP_enri
	group	Description	pvalue	ratio
GO:0010975...1	Cluster A	regulation of neuron projection development	1.49515e-13	7.45429
GO:0060562	Cluster A	epithelial tube morphogenesis	7.7158e-10	5.34459
GO:0061564...3	Cluster A	axon development	1.20999e-09	6.61041
GO:0060560	Cluster A	developmental growth involved in morphogenesis	1.40659e-09	4.36006
GO:0060411	Cluster A	cardiac septum morphogenesis	3.68129e-09	2.25035
GO:0003206	Cluster A	cardiac chamber morphogenesis	5.24928e-09	2.95359
GO:0061448	Cluster A	connective tissue development	8.55958e-09	4.36006
GO:0007409...8	Cluster A	axonogenesis	9.85628e-09	5.90717
GO:0003205	Cluster A	cardiac chamber development	9.93517e-09	3.37553
GO:0007411	Cluster A	axon guidance	1.10084e-08	4.07876
GO:0097485	Cluster A	neuron projection guidance	1.2168e-08	4.07876
GO:1905330	Cluster A	regulation of morphogenesis of an epithelium	1.50689e-08	2.1097
GO:0003007	Cluster A	heart morphogenesis	1.81978e-08	4.21941
GO:0031589...14	Cluster A	cell-substrate adhesion	5.21119e-08	5.20394
GO:0030900	Cluster A	forebrain development	5.31563e-08	5.34459
GO:0003279	Cluster A	cardiac septum development	5.81188e-08	2.53165
GO:0051216	Cluster A	cartilage development	6.2933e-08	3.51617
GO:0060485	Cluster A	mesenchyme development	7.31591e-08	4.5007
GO:0031346	Cluster A	positive regulation of cell projection organization	7.79428e-08	5.06329
GO:0001822	Cluster A	kidney development	8.5844e-08	4.5007
GO:0072001	Cluster A	renal system development	1.7274e-07	4.5007
GO:0035107	Cluster A	appendage morphogenesis	2.68804e-07	2.81294
GO:0035108	Cluster A	limb morphogenesis	2.68804e-07	2.81294
GO:0048762	Cluster A	mesenchymal cell differentiation	3.46113e-07	3.79747
GO:0002062	Cluster A	chondrocyte differentiation	4.86813e-07	2.391
GO:0050767	Cluster A	regulation of neurogenesis	4.88176e-07	4.92264
GO:2001028	Cluster A	positive regulation of endothelial cell chemotaxis	5.45204e-07	0.984529
GO:0016358...28	Cluster A	dendrite development	6.21091e-07	3.79747
GO:0048736	Cluster A	appendage development	6.33121e-07	3.09423
GO:0060173	Cluster A	limb development	6.33121e-07	3.09423
GO:0001755	Cluster A	neural crest cell migration	8.02167e-07	1.68776
GO:0048588	Cluster A	developmental cell growth	9.99784e-07	3.65682
GO:0051960	Cluster A	regulation of nervous system development	1.03921e-06	5.48523
GO:0048705	Cluster A	skeletal system morphogenesis	1.06193e-06	3.51617
GO:0048863	Cluster A	stem cell differentiation	1.11013e-06	3.37553
GO:2000027	Cluster A	regulation of animal organ morphogenesis	1.16252e-06	2.53165
GO:0050679	Cluster A	positive regulation of epithelial cell proliferation	1.21164e-06	3.37553
GO:0060070...38	Cluster A	canonical Wnt signaling pathway	1.74905e-06	4.21941
GO:0071526	Cluster A	semaphorin-plexin signaling pathway	1.76562e-06	1.40647
GO:2001026	Cluster A	regulation of endothelial cell chemotaxis	1.78131e-06	1.12518
GO:0007389	Cluster A	pattern specification process	1.82109e-06	5.34459
GO:0006937	Cluster A	regulation of muscle contraction	1.82481e-06	2.95359
GO:0090287	Cluster A	regulation of cellular response to growth factor stimulus	1.87219e-06	4.21941
GO:0001764	Cluster A	neuron migration	1.95893e-06	2.81294
GO:0035767	Cluster A	endothelial cell chemotaxis	1.99659e-06	1.26582
GO:0001655	Cluster A	urogenital system development	2.1019e-06	4.5007
GO:0021537	Cluster A	telencephalon development	2.98644e-06	3.65682
GO:0007160...48	Cluster A	cell-matrix adhesion	3.0424e-06	3.51617
GO:0030111...49	Cluster A	regulation of Wnt signaling pathway	3.13647e-06	4.36006
GO:0001823	Cluster A	mesonephros development	3.18844e-06	2.1097
GO:0072073	Cluster A	kidney epithelium development	4.00637e-06	2.53165
GO:0060828	Cluster A	regulation of canonical Wnt signaling pathway	4.31475e-06	3.65682
GO:0060048	Cluster A	cardiac muscle contraction	4.45193e-06	2.53165
GO:0032330	Cluster A	regulation of chondrocyte differentiation	4.72452e-06	1.54712
GO:2000179	Cluster A	positive regulation of neural precursor cell proliferation	4.72452e-06	1.54712
GO:0051056...56	Cluster A	regulation of small GTPase mediated signal transduction	4.75672e-06	4.07876
GO:0001667	Cluster A	ameboidal-type cell migration	5.62842e-06	5.48523
GO:0050770	Cluster A	regulation of axonogenesis	6.22713e-06	2.67229
GO:0050808	Cluster A	synapse organization	6.80966e-06	5.06329
GO:0016055...60	Cluster A	Wnt signaling pathway	6.98759e-06	5.20394
GO:0048846	Cluster A	axon extension involved in axon guidance	7.46884e-06	1.26582
GO:1902284	Cluster A	neuron projection extension involved in neuron projection guidance	7.46884e-06	1.26582
GO:0198738...63	Cluster A	cell-cell signaling by wnt	7.73458e-06	5.20394
GO:0001657	Cluster A	ureteric bud development	8.13204e-06	1.96906
GO:0032970...65	Cluster A	regulation of actin filament-based process	9.21499e-06	4.782
GO:0072163	Cluster A	mesonephric epithelium development	9.26173e-06	1.96906
GO:0072164	Cluster A	mesonephric tubule development	9.26173e-06	1.96906
GO:0060993	Cluster A	kidney morphogenesis	1.05281e-05	1.96906
GO:1901888...69	Cluster A	regulation of cell junction assembly	1.08561e-05	3.09423
GO:0060413	Cluster A	atrial septum morphogenesis	1.09547e-05	0.843882
GO:0048813...71	Cluster A	dendrite morphogenesis	1.09707e-05	2.53165
GO:0030038	Cluster A	contractile actin filament bundle assembly	1.11213e-05	2.1097
GO:0043149	Cluster A	stress fiber assembly	1.11213e-05	2.1097
GO:0090263	Cluster A	positive regulation of canonical Wnt signaling pathway	1.11213e-05	2.1097
GO:0061572...75	Cluster A	actin filament bundle organization	1.19152e-05	2.67229
GO:0031532	Cluster A	actin cytoskeleton reorganization	1.24884e-05	2.1097
GO:0008038	Cluster A	neuron recognition	1.25683e-05	1.40647
GO:0035148	Cluster A	tube formation	1.32607e-05	2.53165
GO:0050920	Cluster A	regulation of chemotaxis	1.43623e-05	3.23488
GO:0003231	Cluster A	cardiac ventricle development	1.70015e-05	2.25035
GO:0061035	Cluster A	regulation of cartilage development	1.79869e-05	1.68776
GO:0001763	Cluster A	morphogenesis of a branching structure	1.88965e-05	2.95359
GO:0021915	Cluster A	neural tube development	1.91624e-05	2.53165
GO:0022604...84	Cluster A	regulation of cell morphogenesis	2.03336e-05	3.93812
GO:0014031	Cluster A	mesenchymal cell development	2.06843e-05	1.82841
GO:0048864	Cluster A	stem cell development	2.06843e-05	1.82841
GO:0030177...87	Cluster A	positive regulation of Wnt signaling pathway	2.33734e-05	2.391
GO:0021543	Cluster A	pallium development	2.38135e-05	2.67229
GO:0060840	Cluster A	artery development	2.45546e-05	1.96906
GO:0006936...90	Cluster A	muscle contraction	2.56341e-05	4.21941
GO:0034329...91	Cluster A	cell junction assembly	2.97331e-05	4.782
GO:0051017...92	Cluster A	actin filament bundle assembly	2.97718e-05	2.53165
GO:1990138	Cluster A	neuron projection extension	3.04908e-05	2.67229
GO:0003015...94	Cluster A	heart process	3.30721e-05	3.37553
GO:0030326	Cluster A	embryonic limb morphogenesis	3.32493e-05	2.1097
GO:0035113	Cluster A	embryonic appendage morphogenesis	3.32493e-05	2.1097
GO:0090257	Cluster A	regulation of muscle system process	3.52738e-05	3.37553
GO:0048738...98	Cluster A	cardiac muscle tissue development	3.55793e-05	3.23488
GO:0007015...99	Cluster A	actin filament organization	3.60105e-05	4.92264
GO:0061351	Cluster A	neural precursor cell proliferation	3.69018e-05	2.391
GO:0046034...101	Cluster B	ATP metabolic process	3.81443e-36	10.678
GO:0002181	Cluster B	cytoplasmic translation	1.5421e-35	8.13559
GO:0009060...103	Cluster B	aerobic respiration	2.7272e-33	8.64407
GO:0045333...104	Cluster B	cellular respiration	7.57419e-33	9.32203
GO:0006119...105	Cluster B	oxidative phosphorylation	7.72003e-32	7.45763
GO:0015980...106	Cluster B	energy derivation by oxidation of organic compounds	1.40048e-30	10.339
GO:0006091...107	Cluster B	generation of precursor metabolites and energy	2.61324e-28	12.2034
GO:0042773	Cluster B	ATP synthesis coupled electron transport	7.12104e-26	5.59322
GO:0042775	Cluster B	mitochondrial ATP synthesis coupled electron transport	7.12104e-26	5.59322
GO:0022904	Cluster B	respiratory electron transport chain	2.7988e-25	5.9322
GO:0019646	Cluster B	aerobic electron transport chain	9.05151e-25	5.25424
GO:0022900...112	Cluster B	electron transport chain	2.09133e-21	6.44068
GO:0006120	Cluster B	mitochondrial electron transport	NADH to ubiquinone	7.70727e-15	3.05085
GO:1902600	Cluster B	proton transmembrane transport	3.82911e-12	4.40678
GO:0010257	Cluster B	NADH dehydrogenase complex assembly	1.35147e-11	2.71186
GO:0032981	Cluster B	mitochondrial respiratory chain complex I assembly	1.35147e-11	2.71186
GO:0042255	Cluster B	ribosome assembly	4.21125e-11	2.71186
GO:0033108	Cluster B	mitochondrial respiratory chain complex assembly	7.27126e-11	3.22034
GO:0140694...119	Cluster B	non-membrane-bounded organelle assembly	1.29839e-10	6.44068
GO:0006979...120	Cluster B	response to oxidative stress	9.12968e-10	6.94915
GO:0042273	Cluster B	ribosomal large subunit biogenesis	5.52261e-09	2.54237
GO:0007517...122	Cluster B	muscle organ development	1.51802e-08	5.42373
GO:0043618	Cluster B	regulation of transcription from RNA polymerase II promoter in response to stress	1.63577e-08	2.0339
GO:0042254	Cluster B	ribosome biogenesis	2.44251e-08	5.08475
GO:0000028	Cluster B	ribosomal small subunit assembly	5.15797e-08	1.35593
GO:0009201	Cluster B	ribonucleoside triphosphate biosynthetic process	6.52529e-08	2.37288
GO:0043620	Cluster B	regulation of DNA-templated transcription in response to stress	7.02744e-08	2.0339
GO:0022613	Cluster B	ribonucleoprotein complex biogenesis	7.99132e-08	6.44068
GO:0006123	Cluster B	mitochondrial electron transport	cytochrome c to oxygen	1.31324e-07	1.35593
GO:0006754	Cluster B	ATP biosynthetic process	1.66066e-07	2.0339
GO:0009206	Cluster B	purine ribonucleoside triphosphate biosynthetic process	1.69357e-07	2.20339
GO:0009145	Cluster B	purine nucleoside triphosphate biosynthetic process	2.02735e-07	2.20339
GO:0071826	Cluster B	ribonucleoprotein complex subunit organization	2.34555e-07	4.0678
GO:0010927	Cluster B	cellular component assembly involved in morphogenesis	2.35296e-07	2.71186
GO:0034620	Cluster B	cellular response to unfolded protein	3.1118e-07	2.54237
GO:0006986	Cluster B	response to unfolded protein	3.12214e-07	3.05085
GO:0006122	Cluster B	mitochondrial electron transport	ubiquinol to cytochrome c	3.85453e-07	1.01695
GO:0009142	Cluster B	nucleoside triphosphate biosynthetic process	3.9535e-07	2.37288
GO:0022618	Cluster B	ribonucleoprotein complex assembly	5.10225e-07	3.89831
GO:0030239	Cluster B	myofibril assembly	5.27321e-07	2.0339
GO:0014706...141	Cluster B	striated muscle tissue development	6.13632e-07	5.42373
GO:0055002	Cluster B	striated muscle cell development	6.3064e-07	2.0339
GO:0035966	Cluster B	response to topologically incorrect protein	6.57575e-07	3.22034
GO:0009199	Cluster B	ribonucleoside triphosphate metabolic process	7.07374e-07	2.37288
GO:0035967	Cluster B	cellular response to topologically incorrect protein	7.25689e-07	2.71186
GO:0015985	Cluster B	energy coupled proton transport	down electrochemical gradient	8.7697e-07	1.35593
GO:0015986	Cluster B	ATP synthesis coupled proton transport	8.7697e-07	1.35593
GO:0009205	Cluster B	purine ribonucleoside triphosphate metabolic process	1.60847e-06	2.20339
GO:0060537...149	Cluster B	muscle tissue development	1.75213e-06	5.42373
GO:0006936...150	Cluster B	muscle contraction	1.94927e-06	4.91525
GO:0055008	Cluster B	cardiac muscle tissue morphogenesis	2.33825e-06	1.86441
GO:0009141	Cluster B	nucleoside triphosphate metabolic process	2.34726e-06	2.54237
GO:0042274	Cluster B	ribosomal small subunit biogenesis	2.72701e-06	2.0339
GO:0009144	Cluster B	purine nucleoside triphosphate metabolic process	3.6421e-06	2.20339
GO:1990542	Cluster B	mitochondrial transmembrane transport	3.78418e-06	2.37288
GO:0009259...156	Cluster B	ribonucleotide metabolic process	5.36958e-06	5.08475
GO:0009117...157	Cluster B	nucleotide metabolic process	6.01088e-06	5.9322
GO:0009150...158	Cluster B	purine ribonucleotide metabolic process	6.19098e-06	4.91525
GO:0036003	Cluster B	positive regulation of transcription from RNA polymerase II promoter in response to stress	6.45901e-06	1.18644
GO:0021762	Cluster B	substantia nigra development	7.62501e-06	1.52542
GO:1903573	Cluster B	negative regulation of response to endoplasmic reticulum stress	7.62501e-06	1.52542
GO:0007519...162	Cluster B	skeletal muscle tissue development	8.18233e-06	2.88136
GO:0006753...163	Cluster B	nucleoside phosphate metabolic process	8.55047e-06	5.9322
GO:1901798	Cluster B	positive regulation of signal transduction by p53 class mediator	8.72807e-06	1.18644
GO:0019693...165	Cluster B	ribose phosphate metabolic process	9.34375e-06	5.08475
GO:1905897	Cluster B	regulation of response to endoplasmic reticulum stress	9.49578e-06	2.0339
GO:0006364	Cluster B	rRNA processing	9.57359e-06	3.55932
GO:0060415	Cluster B	muscle tissue morphogenesis	1.11032e-05	1.86441
GO:1990440	Cluster B	positive regulation of transcription from RNA polymerase II promoter in response to endoplasmic reticulum stress	1.2057e-05	0.847458
GO:0000027	Cluster B	ribosomal large subunit assembly	1.52636e-05	1.18644
GO:0097193	Cluster B	intrinsic apoptotic signaling pathway	1.55462e-05	4.0678
GO:2001242	Cluster B	regulation of intrinsic apoptotic signaling pathway	1.73142e-05	2.88136
GO:0042776	Cluster B	mitochondrial ATP synthesis coupled proton transport	1.82417e-05	1.01695
GO:0009260	Cluster B	ribonucleotide biosynthetic process	1.88049e-05	3.05085
GO:0030968	Cluster B	endoplasmic reticulum unfolded protein response	1.91405e-05	1.86441
GO:0009165	Cluster B	nucleotide biosynthetic process	1.92616e-05	3.72881
GO:0016072	Cluster B	rRNA metabolic process	1.98001e-05	3.55932
GO:0060538	Cluster B	skeletal muscle organ development	2.02909e-05	2.88136
GO:0034976	Cluster B	response to endoplasmic reticulum stress	2.17499e-05	3.72881
GO:1901293	Cluster B	nucleoside phosphate biosynthetic process	2.17499e-05	3.72881
GO:0072521...181	Cluster B	purine-containing compound metabolic process	2.40233e-05	5.08475
GO:0006163...182	Cluster B	purine nucleotide metabolic process	2.47061e-05	4.91525
GO:0009152	Cluster B	purine ribonucleotide biosynthetic process	2.56122e-05	2.88136
GO:0048644	Cluster B	muscle organ morphogenesis	2.80957e-05	1.86441
GO:0046390	Cluster B	ribose phosphate biosynthetic process	3.35596e-05	3.05085
GO:0045214	Cluster B	sarcomere organization	4.24713e-05	1.35593
GO:0003012...187	Cluster B	muscle system process	4.60179e-05	5.25424
GO:0010038...188	Cluster B	response to metal ion	5.70435e-05	4.57627
GO:0006839	Cluster B	mitochondrial transport	5.8541e-05	3.55932
GO:0043484...190	Cluster B	regulation of RNA splicing	6.93828e-05	2.54237
GO:0033275	Cluster B	actin-myosin filament sliding	7.05608e-05	0.847458
GO:0046939	Cluster B	nucleotide phosphorylation	7.93951e-05	2.0339
GO:0000302	Cluster B	response to reactive oxygen species	8.23167e-05	3.22034
GO:0043462	Cluster B	regulation of ATPase activity	8.40481e-05	1.35593
GO:0055010	Cluster B	ventricular cardiac muscle tissue morphogenesis	8.40481e-05	1.35593
GO:0006164	Cluster B	purine nucleotide biosynthetic process	0.000119565	2.88136
GO:0030901	Cluster B	midbrain development	0.000120968	1.86441
GO:0006090	Cluster B	pyruvate metabolic process	0.000127112	2.0339
GO:0070059	Cluster B	intrinsic apoptotic signaling pathway in response to endoplasmic reticulum stress	0.000149552	1.52542
GO:0034440...200	Cluster B	lipid oxidation	0.000152146	2.0339
GO:0018205	Cluster C	peptidyl-lysine modification	1.44778e-12	5.56622
GO:0016570...202	Cluster C	histone modification	1.44697e-11	6.14203
GO:0006325	Cluster C	chromatin organization	1.40283e-10	5.47025
GO:0048193...204	Cluster C	Golgi vesicle transport	6.54064e-08	3.93474
GO:0043543	Cluster C	protein acylation	7.50824e-08	3.45489
GO:0009896...206	Cluster C	positive regulation of catabolic process	1.23844e-07	5.47025
GO:0006473	Cluster C	protein acetylation	2.40562e-07	2.97505
GO:0016055...208	Cluster C	Wnt signaling pathway	3.15864e-07	4.9904
GO:0051056...209	Cluster C	regulation of small GTPase mediated signal transduction	3.16578e-07	3.83877
GO:0198738...210	Cluster C	cell-cell signaling by wnt	3.6352e-07	4.9904
GO:0070936	Cluster C	protein K48-linked ubiquitination	3.7026e-07	1.53551
GO:0031331...212	Cluster C	positive regulation of cellular catabolic process	5.35142e-07	4.79846
GO:0070646	Cluster C	protein modification by small protein removal	5.49269e-07	2.4952
GO:0018394	Cluster C	peptidyl-lysine acetylation	6.97879e-07	2.59117
GO:0006892...215	Cluster C	post-Golgi vesicle-mediated transport	9.97344e-07	1.91939
GO:0016573	Cluster C	histone acetylation	1.02944e-06	2.39923
GO:0007163...217	Cluster C	establishment or maintenance of cell polarity	1.46426e-06	2.97505
GO:0006401	Cluster C	RNA catabolic process	2.08506e-06	3.45489
GO:0007265...219	Cluster C	Ras protein signal transduction	2.12845e-06	3.93474
GO:0018393	Cluster C	internal peptidyl-lysine acetylation	2.14037e-06	2.39923
GO:0006475	Cluster C	internal protein amino acid acetylation	2.70573e-06	2.39923
GO:0000209...222	Cluster C	protein polyubiquitination	2.84056e-06	3.07102
GO:0022406	Cluster C	membrane docking	4.31489e-06	1.63148
GO:0016925	Cluster C	protein sumoylation	4.78104e-06	1.2476
GO:0006913	Cluster C	nucleocytoplasmic transport	5.19973e-06	3.55086
GO:0051169	Cluster C	nuclear transport	5.19973e-06	3.55086
GO:0006402	Cluster C	mRNA catabolic process	5.49095e-06	2.97505
GO:0030111...228	Cluster C	regulation of Wnt signaling pathway	6.51228e-06	3.7428
GO:0006470...229	Cluster C	protein dephosphorylation	6.92853e-06	3.35893
GO:0032984	Cluster C	protein-containing complex disassembly	7.38927e-06	2.87908
GO:0048638	Cluster C	regulation of developmental growth	7.52506e-06	3.7428
GO:0016579	Cluster C	protein deubiquitination	8.55375e-06	2.11132
GO:0090316	Cluster C	positive regulation of intracellular protein transport	8.74501e-06	2.30326
GO:0034453	Cluster C	microtubule anchoring	9.32199e-06	0.863724
GO:0043242...235	Cluster C	negative regulation of protein-containing complex disassembly	9.77471e-06	1.53551
GO:0043244...236	Cluster C	regulation of protein-containing complex disassembly	1.12126e-05	1.91939
GO:0010639	Cluster C	negative regulation of organelle organization	1.12537e-05	3.83877
GO:0051494	Cluster C	negative regulation of cytoskeleton organization	1.20622e-05	2.30326
GO:0032386	Cluster C	regulation of intracellular transport	1.23247e-05	3.7428
GO:0061157	Cluster C	mRNA destabilization	1.34712e-05	1.53551
GO:0031503	Cluster C	protein-containing complex localization	1.41945e-05	2.78311
GO:0072384	Cluster C	organelle transport along microtubule	1.57489e-05	1.53551
GO:0016311...243	Cluster C	dephosphorylation	1.66269e-05	4.31862
GO:0010506...244	Cluster C	regulation of autophagy	1.69088e-05	3.55086
GO:0046578	Cluster C	regulation of Ras protein signal transduction	1.83086e-05	2.4952
GO:0140056	Cluster C	organelle localization by membrane tethering	1.88005e-05	1.43954
GO:0007030	Cluster C	Golgi organization	1.9781e-05	2.20729
GO:0098876	Cluster C	vesicle-mediated transport to the plasma membrane	2.00272e-05	2.01536
GO:0006893	Cluster C	Golgi to plasma membrane transport	2.04306e-05	1.2476
GO:0061014	Cluster C	positive regulation of mRNA catabolic process	2.13537e-05	1.53551
GO:0032388	Cluster C	positive regulation of intracellular transport	2.15709e-05	2.59117
GO:0050779	Cluster C	RNA destabilization	2.47693e-05	1.53551
GO:0043161...253	Cluster C	proteasome-mediated ubiquitin-dependent protein catabolic process	2.65409e-05	4.22265
GO:0099072	Cluster C	regulation of postsynaptic membrane neurotransmitter receptor levels	2.96238e-05	1.2476
GO:0030177...255	Cluster C	positive regulation of Wnt signaling pathway	3.12934e-05	2.01536
GO:0051222	Cluster C	positive regulation of protein transport	3.52379e-05	3.35893
GO:0060070...257	Cluster C	canonical Wnt signaling pathway	3.52379e-05	3.35893
GO:0016236...258	Cluster C	macroautophagy	3.59036e-05	3.26296
GO:1901880	Cluster C	negative regulation of protein depolymerization	3.62128e-05	1.34357
GO:1902115	Cluster C	regulation of organelle assembly	3.91095e-05	2.39923
GO:0046854	Cluster C	phosphatidylinositol phosphate biosynthetic process	4.22403e-05	1.2476
GO:0030010	Cluster C	establishment of cell polarity	4.31649e-05	2.01536
GO:0070262	Cluster C	peptidyl-serine dephosphorylation	4.52015e-05	0.671785
GO:0032535...264	Cluster C	regulation of cellular component size	4.68376e-05	3.93474
GO:0010970	Cluster C	transport along microtubule	4.87325e-05	2.11132
GO:0010498...266	Cluster C	proteasomal protein catabolic process	5.25053e-05	4.7025
GO:0034063	Cluster C	stress granule assembly	5.69034e-05	0.767754
GO:0043087...268	Cluster C	regulation of GTPase activity	5.73604e-05	3.64683
GO:0046580	Cluster C	negative regulation of Ras protein signal transduction	6.21743e-05	1.05566
GO:0043488	Cluster C	regulation of mRNA stability	6.54062e-05	2.11132
GO:0043254	Cluster C	regulation of protein-containing complex assembly	6.58743e-05	4.22265
GO:1903311...272	Cluster C	regulation of mRNA metabolic process	6.83484e-05	3.16699
GO:0022411...273	Cluster C	cellular component disassembly	7.26177e-05	4.31862
GO:0046822	Cluster C	regulation of nucleocytoplasmic transport	7.41354e-05	1.63148
GO:0010586	Cluster C	miRNA metabolic process	7.69377e-05	0.767754
GO:0034504	Cluster C	protein localization to nucleus	7.82395e-05	3.16699
GO:1901879	Cluster C	regulation of protein depolymerization	8.33327e-05	1.43954
GO:0033962	Cluster C	P-body assembly	9.4557e-05	0.671785
GO:0010452	Cluster C	histone H3-K36 methylation	9.48963e-05	0.575816
GO:1902903...280	Cluster C	regulation of supramolecular fiber organization	9.91589e-05	3.83877
GO:1904951	Cluster C	positive regulation of establishment of protein localization	0.000100814	3.35893
GO:1905456	Cluster C	regulation of lymphoid progenitor cell differentiation	0.000105333	0.479846
GO:0000045	Cluster C	autophagosome assembly	0.000108911	1.53551
GO:0035196	Cluster C	production of miRNAs involved in gene silencing by miRNA	0.000110598	1.05566
GO:0003230	Cluster C	cardiac atrium development	0.00011902	0.863724
GO:0030521	Cluster C	androgen receptor signaling pathway	0.00011963	0.959693
GO:0000289	Cluster C	nuclear-transcribed mRNA poly(A) tail shortening	0.000134671	0.767754
GO:0061013	Cluster C	regulation of mRNA catabolic process	0.000137268	2.11132
GO:0099111	Cluster C	microtubule-based transport	0.000148541	2.30326
GO:1902904	Cluster C	negative regulation of supramolecular fiber organization	0.000149964	2.11132
GO:0042176...291	Cluster C	regulation of protein catabolic process	0.000154393	3.83877
GO:0031050	Cluster C	dsRNA processing	0.000158276	1.05566
GO:0070918	Cluster C	production of small RNA involved in gene silencing by RNA	0.000158276	1.05566
GO:1903829	Cluster C	positive regulation of cellular protein localization	0.000161435	2.97505
GO:0140694...295	Cluster C	non-membrane-bounded organelle assembly	0.000174874	3.64683
GO:1905037	Cluster C	autophagosome organization	0.000175626	1.53551
GO:0070828	Cluster C	heterochromatin organization	0.000177615	0.959693
GO:0034655	Cluster C	nucleobase-containing compound catabolic process	0.000178894	3.93474
GO:0018026	Cluster C	peptidyl-lysine monomethylation	0.000184256	0.479846
GO:0043487	Cluster C	regulation of RNA stability	0.000194504	2.11132
GO:0006099	Cluster D	tricarboxylic acid cycle	2.12932e-08	1.1811
GO:0000209...302	Cluster D	protein polyubiquitination	1.66568e-06	3.14961
GO:0016311...303	Cluster D	dephosphorylation	1.94042e-05	4.33071
GO:0008654	Cluster D	phospholipid biosynthetic process	4.8894e-05	2.95276
GO:0010882	Cluster D	regulation of cardiac muscle contraction by calcium ion signaling	6.4361e-05	0.787402
GO:0000381	Cluster D	regulation of alternative mRNA splicing	via spliceosome	7.61948e-05	1.1811
GO:0046474	Cluster D	glycerophospholipid biosynthetic process	8.0523e-05	2.55906
GO:0016570...308	Cluster D	histone modification	0.000113717	4.42913
GO:0045739	Cluster D	positive regulation of DNA repair	0.000135741	1.27953
GO:0050684...310	Cluster D	regulation of mRNA processing	0.000153335	1.87008
GO:0042789	Cluster D	mRNA transcription by RNA polymerase II	0.000163524	0.492126
GO:0045945	Cluster D	positive regulation of transcription by RNA polymerase III	0.000163524	0.492126
GO:0016050	Cluster D	vesicle organization	0.000209233	3.14961
GO:1903311...314	Cluster D	regulation of mRNA metabolic process	0.000222232	3.05118
GO:0045017	Cluster D	glycerolipid biosynthetic process	0.000260877	2.75591
GO:0016236...316	Cluster D	macroautophagy	0.000266983	3.05118
GO:0043161...317	Cluster D	proteasome-mediated ubiquitin-dependent protein catabolic process	0.000273464	3.93701
GO:0032869	Cluster D	cellular response to insulin stimulus	0.00028042	2.3622
GO:0016482	Cluster D	cytosolic transport	0.000309919	2.06693
GO:0006470...320	Cluster D	protein dephosphorylation	0.000320673	2.95276
GO:0016197	Cluster D	endosomal transport	0.000325778	2.55906
GO:0007034	Cluster D	vacuolar transport	0.000332214	1.9685
GO:0048024...323	Cluster D	regulation of mRNA splicing	via spliceosome	0.000349062	1.47638
GO:0042147	Cluster D	retrograde transport	endosome to Golgi	0.000376032	1.37795
GO:0033173	Cluster D	calcineurin-NFAT signaling cascade	0.000417471	0.885827
GO:0043484...326	Cluster D	regulation of RNA splicing	0.000419828	1.87008
GO:0006892...327	Cluster D	post-Golgi vesicle-mediated transport	0.000481115	1.47638
GO:2001022	Cluster D	positive regulation of response to DNA damage stimulus	0.000533702	1.47638
GO:0051054	Cluster D	positive regulation of DNA metabolic process	0.000592234	2.26378
GO:0009060...330	Cluster D	aerobic respiration	0.000611679	2.16535
GO:0010498...331	Cluster D	proteasomal protein catabolic process	0.000741957	4.33071
GO:0070534	Cluster D	protein K63-linked ubiquitination	0.000771589	0.984252
GO:0009896...333	Cluster D	positive regulation of catabolic process	0.000806335	4.33071
GO:0000380	Cluster D	alternative mRNA splicing	via spliceosome	0.000857501	1.1811
GO:0002200	Cluster D	somatic diversification of immune receptors	0.000857501	1.1811
GO:0010881	Cluster D	regulation of cardiac muscle contraction by regulation of the release of sequestered calcium ion	0.000885785	0.590551
GO:0097720	Cluster D	calcineurin-mediated signaling	0.000973496	0.885827
GO:0006644	Cluster D	phospholipid metabolic process	0.000975402	3.54331
GO:0031331...339	Cluster D	positive regulation of cellular catabolic process	0.0010564	3.83858
GO:0006406	Cluster D	mRNA export from nucleus	0.00117537	0.984252
GO:0071427	Cluster D	mRNA-containing ribonucleoprotein complex export from nucleus	0.00117537	0.984252
GO:0009299	Cluster D	mRNA transcription	0.00123118	0.492126
GO:0043923	Cluster D	positive regulation by host of viral transcription	0.00123118	0.492126
GO:0006650	Cluster D	glycerophospholipid metabolic process	0.00129844	2.95276
GO:0051817	Cluster D	modulation of process of other organism involved in symbiotic interaction	0.00135319	1.1811
GO:0006655	Cluster D	phosphatidylglycerol biosynthetic process	0.0013906	0.393701
GO:1901838	Cluster D	positive regulation of transcription of nucleolar large rRNA by RNA polymerase I	0.0013906	0.393701
GO:0046486...348	Cluster D	glycerolipid metabolic process	0.00146824	3.54331
GO:0008286	Cluster D	insulin receptor signaling pathway	0.0015175	1.47638
GO:0048193...350	Cluster D	Golgi vesicle transport	0.0015655	2.85433
GO:0032048	Cluster D	cardiolipin metabolic process	0.00166684	0.492126
GO:1903830	Cluster D	magnesium ion transmembrane transport	0.00166684	0.492126
GO:0006282	Cluster D	regulation of DNA repair	0.00181586	1.5748
GO:0006661	Cluster D	phosphatidylinositol biosynthetic process	0.00196691	1.5748
GO:0006020	Cluster D	inositol metabolic process	0.00209179	0.393701
GO:0015937	Cluster D	coenzyme A biosynthetic process	0.00209179	0.393701
GO:0019048	Cluster D	modulation by virus of host process	0.00209179	0.393701
GO:0015693	Cluster D	magnesium ion transport	0.00220577	0.492126
GO:0015936	Cluster D	coenzyme A metabolic process	0.00220577	0.492126
GO:0045922	Cluster D	negative regulation of fatty acid metabolic process	0.00239714	0.688976
GO:0032868	Cluster D	response to insulin	0.00247857	2.55906
GO:0048016	Cluster D	inositol phosphate-mediated signaling	0.00262927	0.885827
GO:0032259	Cluster D	methylation	0.00277641	3.24803
GO:0010212	Cluster D	response to ionizing radiation	0.00280061	1.67323
GO:0002562	Cluster D	somatic diversification of immune receptors via germline recombination within a single locus	0.00280395	0.984252
GO:0016444	Cluster D	somatic cell DNA recombination	0.00280395	0.984252
GO:0007031	Cluster D	peroxisome organization	0.00283868	0.688976
GO:0035728	Cluster D	response to hepatocyte growth factor	0.00286122	0.492126
GO:0019439	Cluster D	aromatic compound catabolic process	0.00297187	3.93701
GO:0098781	Cluster D	ncRNA transcription	0.00298499	0.885827
GO:0000012	Cluster D	single strand break repair	0.00300378	0.393701
GO:0010826	Cluster D	negative regulation of centrosome duplication	0.00300378	0.393701
GO:0043248	Cluster D	proteasome assembly	0.00300378	0.393701
GO:0046606	Cluster D	negative regulation of centrosome cycle	0.00300378	0.393701
GO:0006417	Cluster D	regulation of translation	0.00308508	3.93701
GO:0016445	Cluster D	somatic diversification of immunoglobulins	0.00313913	0.984252
GO:2000377	Cluster E	regulation of reactive oxygen species metabolic process	1.29089e-08	3.24324
GO:0072593	Cluster E	reactive oxygen species metabolic process	8.28857e-08	3.91892
GO:0042391	Cluster E	regulation of membrane potential	6.43436e-07	5.40541
GO:0006091...380	Cluster E	generation of precursor metabolites and energy	9.21674e-07	5.81081
GO:0006631	Cluster E	fatty acid metabolic process	1.4575e-05	4.59459
GO:0001508	Cluster E	action potential	2.18314e-05	2.2973
GO:2000378	Cluster E	negative regulation of reactive oxygen species metabolic process	3.07274e-05	1.35135
GO:0032535...384	Cluster E	regulation of cellular component size	5.89719e-05	4.32432
GO:0060047...385	Cluster E	heart contraction	9.02451e-05	3.10811
GO:1903427	Cluster E	negative regulation of reactive oxygen species biosynthetic process	0.000121771	0.810811
GO:0003012...387	Cluster E	muscle system process	0.000124763	4.72973
GO:0009117...388	Cluster E	nucleotide metabolic process	0.000129111	5
GO:0051881	Cluster E	regulation of mitochondrial membrane potential	0.000147212	1.48649
GO:0009062	Cluster E	fatty acid catabolic process	0.000154418	1.75676
GO:0062012	Cluster E	regulation of small molecule metabolic process	0.000158537	3.78378
GO:0003015...392	Cluster E	heart process	0.00016596	3.10811
GO:0006753...393	Cluster E	nucleoside phosphate metabolic process	0.000178554	5
GO:2000379	Cluster E	positive regulation of reactive oxygen species metabolic process	0.000187785	1.48649
GO:0030834	Cluster E	regulation of actin filament depolymerization	0.000241635	1.21622
GO:0006163...396	Cluster E	purine nucleotide metabolic process	0.000246983	4.18919
GO:0019693...397	Cluster E	ribose phosphate metabolic process	0.000246983	4.18919
GO:0072521...398	Cluster E	purine-containing compound metabolic process	0.000270026	4.32432
GO:0046034...399	Cluster E	ATP metabolic process	0.000281262	3.24324
GO:0019932	Cluster E	second-messenger-mediated signaling	0.000294716	3.51351
GO:0006936...401	Cluster E	muscle contraction	0.000297768	3.78378
GO:0009259...402	Cluster E	ribonucleotide metabolic process	0.000334139	4.05405
GO:0030835	Cluster E	negative regulation of actin filament depolymerization	0.000337668	1.08108
GO:0009150...404	Cluster E	purine ribonucleotide metabolic process	0.000346826	3.91892
GO:0006739	Cluster E	NADP metabolic process	0.000374066	0.945946
GO:0044262	Cluster E	cellular carbohydrate metabolic process	0.000385215	3.24324
GO:0042398	Cluster E	cellular modified amino acid biosynthetic process	0.000394783	1.08108
GO:0008360	Cluster E	regulation of cell shape	0.000401827	2.16216
GO:0045862	Cluster E	positive regulation of proteolysis	0.000414067	3.91892
GO:0006979...410	Cluster E	response to oxidative stress	0.000437663	4.45946
GO:0030042	Cluster E	actin filament depolymerization	0.000478932	1.21622
GO:0061337	Cluster E	cardiac conduction	0.000479417	1.62162
GO:0006575	Cluster E	cellular modified amino acid metabolic process	0.000488555	2.43243
GO:0006639	Cluster E	acylglycerol metabolic process	0.000542012	1.89189
GO:0032970...415	Cluster E	regulation of actin filament-based process	0.000556463	4.05405
GO:0006638	Cluster E	neutral lipid metabolic process	0.0005864	1.89189
GO:0022900...417	Cluster E	electron transport chain	0.0005875	2.2973
GO:0150104	Cluster E	transport across blood-brain barrier	0.000620122	1.48649
GO:1901031	Cluster E	regulation of response to reactive oxygen species	0.000633412	0.945946
GO:0006635	Cluster E	fatty acid beta-oxidation	0.00063874	1.35135
GO:1903299	Cluster E	regulation of hexokinase activity	0.000639416	0.540541
GO:0010232	Cluster E	vascular transport	0.000683915	1.48649
GO:0110053	Cluster E	regulation of actin filament organization	0.000711317	3.10811
GO:0019395	Cluster E	fatty acid oxidation	0.000754444	1.62162
GO:0044242	Cluster E	cellular lipid catabolic process	0.000873506	2.56757
GO:0015980...426	Cluster E	energy derivation by oxidation of organic compounds	0.000894541	3.37838
GO:0072523	Cluster E	purine-containing compound catabolic process	0.000924484	1.08108
GO:1903426	Cluster E	regulation of reactive oxygen species biosynthetic process	0.000924484	1.08108
GO:0046486...429	Cluster E	glycerolipid metabolic process	0.000953209	3.91892
GO:0035249	Cluster E	synaptic transmission	glutamatergic	0.000996216	1.48649
GO:0043244...431	Cluster E	regulation of protein-containing complex disassembly	0.000999653	1.75676
GO:0051693	Cluster E	actin filament capping	0.00101829	0.945946
GO:0006790	Cluster E	sulfur compound metabolic process	0.00102294	3.51351
GO:0072329	Cluster E	monocarboxylic acid catabolic process	0.00107938	1.75676
GO:0034440...435	Cluster E	lipid oxidation	0.0011505	1.62162
GO:0007519...436	Cluster E	skeletal muscle tissue development	0.00125545	2.02703
GO:0071375	Cluster E	cellular response to peptide hormone stimulus	0.00125652	3.10811
GO:0014745	Cluster E	negative regulation of muscle adaptation	0.00130047	0.540541
GO:0007044...439	Cluster E	cell-substrate junction assembly	0.00130081	1.48649
GO:0030516	Cluster E	regulation of axon extension	0.00130081	1.48649
GO:1903522	Cluster E	regulation of blood circulation	0.001324	2.83784
GO:0007517...442	Cluster E	muscle organ development	0.00132417	3.37838
GO:0022604...443	Cluster E	regulation of cell morphogenesis	0.00132443	3.24324
GO:0018958	Cluster E	phenol-containing compound metabolic process	0.00135104	1.62162
GO:0061387	Cluster E	regulation of extent of cell growth	0.00135104	1.62162
GO:0008156	Cluster E	negative regulation of DNA replication	0.00140387	0.810811
GO:0006119...447	Cluster E	oxidative phosphorylation	0.00140859	1.89189
GO:0008016...448	Cluster E	regulation of heart contraction	0.00141477	2.43243
GO:0043242...449	Cluster E	negative regulation of protein-containing complex disassembly	0.00143393	1.35135
GO:0014706...450	Cluster E	striated muscle tissue development	0.00143614	3.78378
GO:0007015...451	Cluster E	actin filament organization	0.00152847	4.18919
GO:0045927	Cluster E	positive regulation of growth	0.00152981	2.83784
GO:0022411...453	Cluster E	cellular component disassembly	0.00158351	4.18919
GO:0071241	Cluster E	cellular response to inorganic substance	0.00166034	2.56757
GO:0030007	Cluster E	cellular potassium ion homeostasis	0.00176408	0.540541
GO:0006929	Cluster E	substrate-dependent cell migration	0.00176879	0.675676
GO:0045932	Cluster E	negative regulation of muscle contraction	0.00176879	0.675676
GO:0061572...458	Cluster E	actin filament bundle organization	0.00183496	2.02703
GO:0003018	Cluster E	vascular process in circulatory system	0.0018462	2.83784
GO:0010506...460	Cluster E	regulation of autophagy	0.00186444	3.24324
GO:0006109	Cluster E	regulation of carbohydrate metabolic process	0.00190611	2.16216
GO:0010038...462	Cluster E	response to metal ion	0.00192105	3.64865
GO:0070302	Cluster E	regulation of stress-activated protein kinase signaling cascade	0.00194192	2.2973
GO:0000038	Cluster E	very long-chain fatty acid metabolic process	0.00194848	0.810811
GO:0030258	Cluster E	lipid modification	0.00194855	2.43243
GO:0062197	Cluster E	cellular response to chemical stress	0.00199976	3.37838
GO:0045333...467	Cluster E	cellular respiration	0.00202999	2.56757
GO:0006195	Cluster E	purine nucleotide catabolic process	0.00204404	0.945946
GO:0031032...469	Cluster E	actomyosin structure organization	0.0020504	2.2973
GO:1904950	Cluster E	negative regulation of establishment of protein localization	0.00206628	1.75676
GO:0150115...471	Cluster E	cell-substrate junction organization	0.00214011	1.48649
GO:0044282	Cluster E	small molecule catabolic process	0.00215115	3.64865
GO:0060149	Cluster E	negative regulation of posttranscriptional gene silencing	0.00216244	0.675676
GO:0060967	Cluster E	negative regulation of gene silencing by RNA	0.00216244	0.675676
GO:0044272	Cluster E	sulfur compound biosynthetic process	0.00222857	1.89189
GO:0048041...476	Cluster E	focal adhesion assembly	0.00224868	1.35135
GO:0051146	Cluster F	striated muscle cell differentiation	6.88499e-14	5.90778
GO:0042692	Cluster F	muscle cell differentiation	1.50111e-13	6.91643
GO:0034329...479	Cluster F	cell junction assembly	1.47081e-11	6.77233
GO:0007015...480	Cluster F	actin filament organization	8.62787e-11	6.77233
GO:0060537...481	Cluster F	muscle tissue development	1.49743e-10	6.34006
GO:0071559	Cluster F	response to transforming growth factor beta	4.58409e-10	4.75504
GO:0071560	Cluster F	cellular response to transforming growth factor beta stimulus	1.00879e-09	4.61095
GO:0014706...484	Cluster F	striated muscle tissue development	1.25612e-09	5.90778
GO:0048738...485	Cluster F	cardiac muscle tissue development	3.97173e-09	4.32277
GO:0055001	Cluster F	muscle cell development	4.65855e-09	3.7464
GO:0007179	Cluster F	transforming growth factor beta receptor signaling pathway	5.18732e-09	3.89049
GO:0003012...488	Cluster F	muscle system process	5.52138e-09	6.34006
GO:0055007	Cluster F	cardiac muscle cell differentiation	6.28468e-09	3.02594
GO:0045216	Cluster F	cell-cell junction organization	6.46957e-09	3.89049
GO:0016358...491	Cluster F	dendrite development	7.91648e-09	4.32277
GO:0031589...492	Cluster F	cell-substrate adhesion	8.79761e-09	5.4755
GO:1901888...493	Cluster F	regulation of cell junction assembly	9.97073e-09	3.89049
GO:0055013	Cluster F	cardiac muscle cell development	1.17402e-08	2.44957
GO:0035051	Cluster F	cardiocyte differentiation	1.59358e-08	3.31412
GO:0048041...496	Cluster F	focal adhesion assembly	1.69704e-08	2.44957
GO:0150115...497	Cluster F	cell-substrate junction organization	2.9365e-08	2.59366
GO:0055006	Cluster F	cardiac cell development	3.43253e-08	2.44957
GO:0150116	Cluster F	regulation of cell-substrate junction organization	3.91468e-08	2.16138
GO:0007160...500	Cluster F	cell-matrix adhesion	4.48607e-08	4.03458
GO:0007044...501	Cluster F	cell-substrate junction assembly	6.67129e-08	2.44957
GO:0048813...502	Cluster F	dendrite morphogenesis	1.03317e-07	3.02594
GO:0051893	Cluster F	regulation of focal adhesion assembly	1.05289e-07	2.01729
GO:0090109	Cluster F	regulation of cell-substrate junction assembly	1.05289e-07	2.01729
GO:0003300	Cluster F	cardiac muscle hypertrophy	1.25042e-07	2.44957
GO:0014897	Cluster F	striated muscle hypertrophy	1.95967e-07	2.44957
GO:0014896	Cluster F	muscle hypertrophy	2.61838e-07	2.44957
GO:0018105	Cluster F	peptidyl-serine phosphorylation	2.62808e-07	4.61095
GO:0031032...509	Cluster F	actomyosin structure organization	2.88534e-07	3.45821
GO:0006898	Cluster F	receptor-mediated endocytosis	4.21001e-07	3.89049
GO:0018209	Cluster F	peptidyl-serine modification	4.27932e-07	4.75504
GO:0007043	Cluster F	cell-cell junction assembly	4.64365e-07	2.88184
GO:0022604...513	Cluster F	regulation of cell morphogenesis	5.31008e-07	4.46686
GO:0048259	Cluster F	regulation of receptor-mediated endocytosis	5.98072e-07	2.44957
GO:0007517...515	Cluster F	muscle organ development	6.07691e-07	4.61095
GO:0002064	Cluster F	epithelial cell development	6.83526e-07	3.60231
GO:0010810	Cluster F	regulation of cell-substrate adhesion	7.44293e-07	3.60231
GO:0006936...518	Cluster F	muscle contraction	7.76167e-07	4.75504
GO:0061564...519	Cluster F	axon development	8.2506e-07	5.76369
GO:0043297	Cluster F	apical junction assembly	9.23053e-07	2.01729
GO:0007265...521	Cluster F	Ras protein signal transduction	1.17816e-06	4.61095
GO:0010975...522	Cluster F	regulation of neuron projection development	1.67245e-06	5.4755
GO:0016570...523	Cluster F	histone modification	1.70927e-06	5.6196
GO:0048511	Cluster F	rhythmic process	2.27865e-06	4.17867
GO:0007178	Cluster F	transmembrane receptor protein serine/threonine kinase signaling pathway	3.5923e-06	4.61095
GO:0001952	Cluster F	regulation of cell-matrix adhesion	5.12196e-06	2.44957
GO:0032970...527	Cluster F	regulation of actin filament-based process	5.51736e-06	4.89914
GO:0043087...528	Cluster F	regulation of GTPase activity	6.47275e-06	4.46686
GO:0007409...529	Cluster F	axonogenesis	6.61759e-06	5.04323
GO:0003015...530	Cluster F	heart process	7.50701e-06	3.60231
GO:0072659	Cluster F	protein localization to plasma membrane	7.80491e-06	3.89049
GO:0031958	Cluster F	corticosteroid receptor signaling pathway	9.53761e-06	0.864553
GO:0043484...533	Cluster F	regulation of RNA splicing	9.56603e-06	2.59366
GO:0043547	Cluster F	positive regulation of GTPase activity	9.89335e-06	3.60231
GO:1903311...535	Cluster F	regulation of mRNA metabolic process	1.00863e-05	3.89049
GO:0010769	Cluster F	regulation of cell morphogenesis involved in differentiation	1.16636e-05	2.01729
GO:0043161...537	Cluster F	proteasome-mediated ubiquitin-dependent protein catabolic process	1.21635e-05	4.89914
GO:0033674	Cluster F	positive regulation of kinase activity	1.2649e-05	5.33141
GO:0046777	Cluster F	protein autophosphorylation	1.3049e-05	3.31412
GO:0099173	Cluster F	postsynapse organization	1.56738e-05	2.73775
GO:0045860	Cluster F	positive regulation of protein kinase activity	1.99419e-05	4.61095
GO:0051017...542	Cluster F	actin filament bundle assembly	2.16443e-05	2.59366
GO:0032956	Cluster F	regulation of actin cytoskeleton organization	2.94154e-05	4.32277
GO:0061572...544	Cluster F	actin filament bundle organization	3.04453e-05	2.59366
GO:0010498...545	Cluster F	proteasomal protein catabolic process	3.59351e-05	5.33141
GO:0120193	Cluster F	tight junction organization	3.65791e-05	1.72911
GO:0007623	Cluster F	circadian rhythm	3.73067e-05	3.02594
GO:0030220	Cluster F	platelet formation	4.55292e-05	0.864553
GO:0036344	Cluster F	platelet morphogenesis	4.55292e-05	0.864553
GO:0043112	Cluster F	receptor metabolic process	4.58375e-05	2.59366
GO:0042060	Cluster F	wound healing	4.7812e-05	4.75504
GO:0072583	Cluster F	clathrin-dependent endocytosis	4.82996e-05	1.29683
GO:0050684...553	Cluster F	regulation of mRNA processing	4.8835e-05	2.30548
GO:0018210	Cluster F	peptidyl-threonine modification	6.09089e-05	2.16138
GO:0042176...555	Cluster F	regulation of protein catabolic process	6.23394e-05	4.46686
GO:0051056...556	Cluster F	regulation of small GTPase mediated signal transduction	6.30208e-05	3.7464
GO:0007163...557	Cluster F	establishment or maintenance of cell polarity	6.45031e-05	3.02594
GO:0010631	Cluster F	epithelial cell migration	6.95408e-05	4.17867
GO:0043954	Cluster F	cellular component maintenance	7.48498e-05	1.44092
GO:0017015	Cluster F	regulation of transforming growth factor beta receptor signaling pathway	8.01627e-05	2.16138
GO:0090132	Cluster F	epithelium migration	8.06414e-05	4.17867
GO:0008016...562	Cluster F	regulation of heart contraction	8.57836e-05	2.88184
GO:0048024...563	Cluster F	regulation of mRNA splicing	via spliceosome	9.04065e-05	1.8732
GO:0035329	Cluster F	hippo signaling	9.19227e-05	1.15274
GO:0060047...565	Cluster F	heart contraction	9.71412e-05	3.17003
GO:0018107	Cluster F	peptidyl-threonine phosphorylation	9.98452e-05	2.01729
GO:1902903...567	Cluster F	regulation of supramolecular fiber organization	0.000101292	4.32277
GO:0090130	Cluster F	tissue migration	0.000102723	4.17867
GO:0042921	Cluster F	glucocorticoid receptor signaling pathway	0.000104473	0.720461
GO:1903844	Cluster F	regulation of cellular response to transforming growth factor beta stimulus	0.000104536	2.16138
GO:0071634	Cluster F	regulation of transforming growth factor beta production	0.000110535	1.15274
GO:0048015	Cluster F	phosphatidylinositol-mediated signaling	0.000113903	2.59366
GO:0030100	Cluster F	regulation of endocytosis	0.000119371	2.88184
GO:0031330	Cluster F	negative regulation of cellular catabolic process	0.000122863	3.31412
GO:0016049	Cluster F	cell growth	0.000125999	5.04323
GO:1990778	Cluster F	protein localization to cell periphery	0.000126253	3.89049
