# Supplementary material for: Life-span–dependent transcriptional dynamics of the human heart
Source: Sci Adv. 2026 Jun 17;12(25):eaeg2614. doi: 10.1126/sciadv.aeg2614 (PMC13274588; doi:10.1126/sciadv.aeg2614)
Supplement: Supplementary file 2 — Tables S1 to S55 [file sciadv.aeg2614_tables_s1_to_s55.zip › Tables/Supplementary_Table_14.xlsx]

## Sheet: LV_nonagingadult_vs_fetus
gene	avg_log2FC	p_val	p_val_adj	pct.1	pct.2	cluster
SOX5	-1.88936	0	0	0.348943	0.873218	Down_regulated
KIF26B	-1.78333	0	0	0.442602	0.877988	Down_regulated
GRK5	-1.58096	0	0	0.632578	0.871844	Down_regulated
FBXL7	-1.49691	0	0	0.977345	0.991318	Down_regulated
KIDINS220	-1.38955	0	0	0.854196	0.963249	Down_regulated
FBN2	-1.36394	0	0	0.607771	0.881362	Down_regulated
TMEM163	-1.30758	0	0	0.0177193	0.641404	Down_regulated
KCNQ5	-1.30626	0	0	0.00847994	0.577969	Down_regulated
XIST	-1.3054	0	0	0.00392355	0.53702	Down_regulated
MTUS2	-1.30528	0	0	0.931907	0.982207	Down_regulated
LTBP1	-1.29642	0	0	0.9495	0.98335	Down_regulated
MYL4	-1.27748	0	0	0.115682	0.750195	Down_regulated
ROR1	-1.2093	0	0	0.968485	0.987625	Down_regulated
TBX20	-1.17768	0	0	0.67599	0.845875	Down_regulated
ADAMTS6	-1.14569	0	0	0.271358	0.672506	Down_regulated
SLC8A1	-1.11837	0	0	0.99962	0.999978	Down_regulated
NREP	-1.08712	0	0	0.357297	0.728424	Down_regulated
SIPA1L1	-1.07874	0	0	0.304265	0.64469	Down_regulated
MYL7	-1.07729	0	0	0.275914	0.742139	Down_regulated
L3MBTL4	-1.06918	0	0	0.145425	0.634403	Down_regulated
HMBOX1	-1.04862	0	0	0.746994	0.876999	Down_regulated
WSB1	-1.04851	0	0	0.679914	0.847282	Down_regulated
IGF2BP3	-1.00733	0	0	0.00784711	0.576167	Down_regulated
CTNNB1	-0.99217	0	0	0.491204	0.738271	Down_regulated
FRAS1	-0.988678	0	0	0.27794	0.66045	Down_regulated
QKI	-0.972923	0	0	0.990887	0.997143	Down_regulated
PRICKLE1	-0.955167	0	0	0.520694	0.706531	Down_regulated
NLGN1	-0.951016	0	0	0.967599	0.975162	Down_regulated
MEIS2	-0.947488	0	0	0.960385	0.975998	Down_regulated
DLC1	-0.943839	0	0	0.956208	0.96059	Down_regulated
ATP13A3	-0.931601	0	0	0.624478	0.781187	Down_regulated
PLEKHA7	-0.930225	0	0	0.640552	0.78699	Down_regulated
RBM24	-0.927858	0	0	0.86546	0.937466	Down_regulated
INPP4B	-0.923607	0	0	0.968991	0.978371	Down_regulated
NAV2	-0.906246	0	0	0.820909	0.871965	Down_regulated
CGNL1	-0.87836	0	0	0.421466	0.677067	Down_regulated
STOX2	-0.875443	0	0	0.766359	0.820795	Down_regulated
STK39	-0.875343	0	0	0.862802	0.907595	Down_regulated
MAML2	-0.874308	0	0	0.397418	0.513842	Down_regulated
GPAT3	-0.852733	0	0	0.796861	0.85292	Down_regulated
FRMD5	-0.849591	0	0	0.515251	0.679023	Down_regulated
ERBB4	-0.84309	0	0	0.975826	0.946324	Down_regulated
MEF2A	-0.842494	0	0	0.948614	0.969052	Down_regulated
TMTC2	-0.838004	0	0	0.169346	0.470497	Down_regulated
CDK14	-0.836168	0	0	0.841666	0.88689	Down_regulated
FAM110B	-0.835375	0	0	0.750032	0.815641	Down_regulated
HDAC9	-0.831443	0	0	0.925199	0.926322	Down_regulated
PLEKHG4B	-0.809161	0	0	0.00164536	0.486378	Down_regulated
NPPA	-0.808292	0	0	0.00278446	0.422844	Down_regulated
ABHD18	-0.803028	0	0	0.740413	0.848721	Down_regulated
LRRFIP1	-0.800108	0	0	0.959119	0.976657	Down_regulated
ADAM19	-0.798369	0	0	0.28528	0.571881	Down_regulated
PLOD2	-0.79126	0	0	0.393494	0.632172	Down_regulated
BMP5	-0.788372	0	0	0.0760663	0.486883	Down_regulated
EPB41L4A	-0.778061	0	0	0.599924	0.71306	Down_regulated
SNRPN	-0.761238	0	0	0.734464	0.803805	Down_regulated
IGF1R	-0.756025	0	0	0.966207	0.96903	Down_regulated
IGF2BP2	-0.752286	0	0	0.619162	0.75003	Down_regulated
FARP1	-0.751125	0	0	0.303253	0.546944	Down_regulated
MB21D2	-0.745905	0	0	0.350462	0.583475	Down_regulated
SORBS2	-0.743082	0	0	0.998987	0.999912	Down_regulated
BVES	-0.740919	0	0	0.266042	0.588179	Down_regulated
FYN	-0.730359	0	0	0.45741	0.627139	Down_regulated
SGIP1	-0.722708	0	0	0.358183	0.629854	Down_regulated
MBOAT2	-0.717302	0	0	0.26946	0.551505	Down_regulated
FHOD3	-0.713674	0	0	0.9919	0.995725	Down_regulated
PITPNC1	-0.712629	0	0	0.364131	0.498588	Down_regulated
PRKAG2	-0.710466	0	0	0.913302	0.883934	Down_regulated
B4GALNT3	-0.698749	0	0	0.919757	0.906782	Down_regulated
SLC27A6	-0.683038	0	0	0.543855	0.686672	Down_regulated
CADM1	-0.682345	0	0	0.854322	0.86491	Down_regulated
ROBO2	-0.675536	0	0	0.0189849	0.393413	Down_regulated
TRIM55	-0.672287	0	0	0.569422	0.704092	Down_regulated
TMEM65	-0.66458	0	0	0.87432	0.877471	Down_regulated
GJC1	-0.663074	0	0	0.350589	0.574705	Down_regulated
CELF2	-0.659282	0	0	0.984559	0.985372	Down_regulated
HECW2	-0.648599	0	0	0.836097	0.861734	Down_regulated
SH3BGR	-0.642535	0	0	0.296038	0.493367	Down_regulated
PALM2-AKAP2	-0.636262	0	0	0.958993	0.952809	Down_regulated
SDK1	-0.635681	0	0	0.576889	0.664274	Down_regulated
TSPAN5	-0.635241	0	0	0.131755	0.428372	Down_regulated
MPPED2	-0.632511	0	0	0.524617	0.642712	Down_regulated
LARGE1	-0.626514	0	0	0.99557	0.999044	Down_regulated
PLCB4	-0.620392	0	0	0.875839	0.859316	Down_regulated
PFKP	-0.620356	0	0	0.44488	0.629601	Down_regulated
TSHZ2	-0.620127	4.3752e-255	2.40346e-254	0.233262	0.347463	Down_regulated
GAB1	-0.61991	0	0	0.946336	0.936763	Down_regulated
PCDH7	-0.619185	0	0	0.967852	0.97503	Down_regulated
PDE4D	-0.616899	0	0	0.9495	0.937082	Down_regulated
MYOCD	-0.616199	0	0	0.773446	0.838544	Down_regulated
SLC38A1	-0.606425	0	0	0.719909	0.749964	Down_regulated
EIF2AK3	-0.602531	0	0	0.427414	0.488048	Down_regulated
NUAK1	-0.598734	0	0	0.626123	0.689431	Down_regulated
DENND5A	-0.598356	0	0	0.754841	0.793617	Down_regulated
NAV1	-0.59639	0	0	0.85736	0.860755	Down_regulated
ADAMTSL1	-0.59149	0	0	0.0397418	0.376532	Down_regulated
EGLN3	-0.589663	0	0	0.393241	0.548439	Down_regulated
SEMA5A	-0.584506	0	0	0.833565	0.803134	Down_regulated
STRN	-0.581118	0	0	0.864827	0.864965	Down_regulated
ALPK3	-0.579521	0	0	0.85736	0.866503	Down_regulated
DGKH	-0.573702	0	0	0.427794	0.572617	Down_regulated
MAP4K4	-0.572081	0	0	0.836476	0.837962	Down_regulated
FER	-0.567427	0	0	0.649411	0.684046	Down_regulated
CDK6	-0.56738	0	0	0.750032	0.739535	Down_regulated
EPB41L3	-0.565913	0	0	0.0799899	0.369355	Down_regulated
SV2C	-0.565911	0	0	0.0584736	0.365025	Down_regulated
TSPAN9	-0.565292	0	0	0.931907	0.923113	Down_regulated
SUPT3H	-0.562779	0	0	0.688267	0.704476	Down_regulated
TCF4	-0.55979	3.98923e-249	2.14337e-248	0.415517	0.444747	Down_regulated
FOXP1	-0.555636	0	0	0.969877	0.960666	Down_regulated
MT-ATP6	-0.555546	0	0	0.492849	0.534229	Down_regulated
ARHGAP6	-0.554505	5.38957e-278	3.18125e-277	0.192254	0.329384	Down_regulated
MGAT4C	-0.550146	0	0	0.611442	0.654944	Down_regulated
JPH1	-0.549535	0	0	0.289837	0.475849	Down_regulated
FGF18	-0.544193	0	0	0.140362	0.388181	Down_regulated
ANTXR1	-0.543001	0	0	0.213011	0.427823	Down_regulated
PLEKHA2	-0.540083	0	0	0.746108	0.761449	Down_regulated
MT-CO3	-0.538693	0	0	0.442602	0.528393	Down_regulated
EMC10	-0.531292	0	0	0.18909	0.430229	Down_regulated
MYOM1	-0.529717	0	0	0.997216	0.999132	Down_regulated
FAM171A1	-0.527085	0	0	0.143906	0.405809	Down_regulated
MID1	-0.526741	0	0	0.289457	0.429493	Down_regulated
MARCH3	-0.525108	0	0	0.818884	0.791331	Down_regulated
RAPGEF2	-0.523392	0	0	0.884192	0.865075	Down_regulated
LPP	-0.523283	0	0	0.99152	0.990285	Down_regulated
MBTPS1	-0.522492	0	0	0.599544	0.656548	Down_regulated
BACH2	-0.522469	0	0	0.49209	0.566726	Down_regulated
CTNNA3	-0.521969	0	0	0.998987	0.999758	Down_regulated
TANC2	-0.518812	0	0	0.22263	0.443044	Down_regulated
GATA6	-0.51859	0	0	0.761929	0.779121	Down_regulated
PTGER3	-0.518165	0	0	0.0426528	0.303283	Down_regulated
ATP11A	-0.518145	0	0	0.885584	0.866987	Down_regulated
PAM	-0.516503	0	0	0.968991	0.950885	Down_regulated
WWTR1	-0.515495	0	0	0.645614	0.669857	Down_regulated
PDGFD	-0.51548	2.62215e-260	1.46787e-259	0.334135	0.41825	Down_regulated
UTRN	-0.513866	0	0	0.851285	0.814212	Down_regulated
CREB5	-0.51207	0	0	0.708265	0.682617	Down_regulated
CUX2	-0.510199	0	0	0.00759398	0.309536	Down_regulated
EMILIN2	-0.508212	0	0	0.203519	0.433878	Down_regulated
MT-ND3	-0.503137	1.39309e-229	7.06153e-229	0.432603	0.456814	Down_regulated
PDLIM5	-0.501336	0	0	0.998355	0.998692	Down_regulated
ALCAM	-0.498647	0	0	0.0725225	0.314614	Down_regulated
SHROOM3	-0.498091	0	0	0.698772	0.69597	Down_regulated
ARHGEF3	-0.497583	0	0	0.557651	0.592663	Down_regulated
COL4A2	-0.493537	0	0	0.802177	0.775165	Down_regulated
PDK1	-0.492629	0	0	0.16365	0.418844	Down_regulated
CAMK2D	-0.491615	0	0	0.982914	0.980295	Down_regulated
AC109466.1	-0.490745	0	0	0.00493608	0.261806	Down_regulated
RNF150	-0.487776	0	0	0.964182	0.950072	Down_regulated
PHACTR1	-0.475556	0	0	0.958233	0.940049	Down_regulated
RAI14	-0.471688	0	0	0.0636628	0.32523	Down_regulated
PTPRD	-0.470505	2.28283e-280	1.3592e-279	0.320086	0.419481	Down_regulated
KCNQ3	-0.468438	0	0	0.0835337	0.302195	Down_regulated
HHAT	-0.468367	0	0	0.461587	0.530228	Down_regulated
UBR1	-0.467866	0	0	0.678522	0.69142	Down_regulated
CTNND2	-0.4668	0	0	0.645994	0.729182	Down_regulated
MARCH11	-0.465866	8.49697e-281	5.06527e-280	0.416276	0.488015	Down_regulated
GOLIM4	-0.461541	0	0	0.524491	0.57398	Down_regulated
TBL1XR1	-0.458002	0	0	0.900899	0.855052	Down_regulated
MT-CO1	-0.456851	3.19423e-144	1.20547e-143	0.513732	0.473245	Down_regulated
RIPOR2	-0.455819	0	0	0.0441716	0.307701	Down_regulated
STARD9	-0.455576	0	0	0.439058	0.524711	Down_regulated
JMJD1C	-0.454729	0	0	0.967346	0.940763	Down_regulated
PLXNA4	-0.454428	0	0	0.754715	0.713499	Down_regulated
CACNB2	-0.453891	0	0	0.993925	0.990658	Down_regulated
MYO1E	-0.450281	0	0	0.437793	0.521271	Down_regulated
NFIB	-0.450222	0	0	0.925959	0.893682	Down_regulated
BRINP3	-0.449985	1.17519e-282	7.06e-282	0.159727	0.317548	Down_regulated
TSC22D2	-0.446696	0	0	0.508164	0.548933	Down_regulated
PYGB	-0.445926	0	0	0.637514	0.655329	Down_regulated
PPP1R14C	-0.44496	0	0	0.641944	0.670011	Down_regulated
PALLD	-0.44184	0	0	0.998102	0.99711	Down_regulated
CYFIP2	-0.440831	0	0	0.361853	0.508512	Down_regulated
STAG1	-0.440328	0	0	0.90343	0.872174	Down_regulated
TLN2	-0.439861	0	0	0.923934	0.859558	Down_regulated
ALPK2	-0.438592	0	0	0.884951	0.86402	Down_regulated
ROR2	-0.435443	0	0	0.0625237	0.260081	Down_regulated
COL11A1	-0.435369	0	0	0.00329072	0.283874	Down_regulated
ATXN1	-0.434197	0	0	0.950386	0.927125	Down_regulated
CALD1	-0.433013	0	0	0.957094	0.938774	Down_regulated
ACTN4	-0.432932	0	0	0.902544	0.85015	Down_regulated
ITSN2	-0.427827	0	0	0.713201	0.685606	Down_regulated
ADGRL3	-0.426855	1.05301e-192	4.70558e-192	0.358183	0.438593	Down_regulated
NPNT	-0.425919	0	0	0.0102519	0.305437	Down_regulated
WAC	-0.425575	0	0	0.715479	0.697937	Down_regulated
MICAL3	-0.42496	0	0	0.984939	0.987834	Down_regulated
RBMS3	-0.424802	0	0	0.924313	0.850447	Down_regulated
GRID1	-0.424208	0	0	0.284141	0.422921	Down_regulated
BMP7	-0.424139	0	0	0.0513859	0.317998	Down_regulated
PPFIA4	-0.423509	0	0	0.380838	0.509061	Down_regulated
PARD3	-0.42335	0	0	0.97456	0.958754	Down_regulated
SIPA1L2	-0.421364	0	0	0.604734	0.621831	Down_regulated
TUSC3	-0.421037	0	0	0.565498	0.603411	Down_regulated
NCALD	-0.420241	7.52405e-245	3.9836e-244	0.598152	0.579244	Down_regulated
PICALM	-0.42021	0	0	0.793444	0.72694	Down_regulated
FAM122C	-0.415695	3.71015e-283	2.233e-282	0.148083	0.303118	Down_regulated
TPM4	-0.41533	0	0	0.116821	0.288611	Down_regulated
ARID5B	-0.413444	0	0	0.636755	0.62959	Down_regulated
TNIK	-0.413196	0	0	0.865334	0.831214	Down_regulated
CAP2	-0.40997	0	0	0.899253	0.872526	Down_regulated
CDS1	-0.407894	0	0	0.086951	0.323669	Down_regulated
WDFY3	-0.403574	0	0	0.71801	0.679617	Down_regulated
MROH7	-0.400862	0	0	0.817491	0.827324	Down_regulated
ARID1B	-0.399026	0	0	0.960385	0.933037	Down_regulated
MT-ND4	-0.396616	5.74556e-170	2.3704e-169	0.460701	0.466629	Down_regulated
FXYD6	-0.393681	0	0	0.0810024	0.27695	Down_regulated
KDM4C	-0.393371	0	0	0.790153	0.741711	Down_regulated
CCNY	-0.392488	0	0	0.82306	0.751833	Down_regulated
ROBO1	-0.392226	6.51866e-201	2.9954e-200	0.148715	0.266532	Down_regulated
NEDD9	-0.390778	1.15453e-284	6.98446e-284	0.0937856	0.253091	Down_regulated
DYRK1A	-0.388999	0	0	0.893431	0.838665	Down_regulated
AKAP13	-0.388648	0	0	0.996709	0.996373	Down_regulated
DLG2	-0.386871	0	0	0.988736	0.971437	Down_regulated
PDE10A	-0.385229	3.07686e-155	1.20786e-154	0.631059	0.560121	Down_regulated
RAB21	-0.385015	8.18602e-298	5.15043e-297	0.596886	0.585245	Down_regulated
AKT3	-0.381793	1.92432e-53	4.92259e-53	0.291229	0.291545	Down_regulated
GNAQ	-0.37924	1.62525e-83	4.79756e-83	0.250095	0.284347	Down_regulated
LDLRAD4	-0.376543	0	0	0.948234	0.882944	Down_regulated
FLRT2	-0.374858	0	0	0.0482217	0.24187	Down_regulated
PRKD1	-0.373095	8.29656e-225	4.13983e-224	0.185293	0.305624	Down_regulated
FIGN	-0.368193	1.00371e-247	5.36728e-247	0.703076	0.615083	Down_regulated
MYO18B	-0.368158	0	0	0.987343	0.986691	Down_regulated
SFRP1	-0.364882	3.2866e-260	1.83948e-259	0.277813	0.407326	Down_regulated
TET1	-0.364868	7.46224e-212	3.55803e-211	0.283762	0.376883	Down_regulated
MLLT3	-0.362223	1.96205e-164	7.95619e-164	0.577522	0.525272	Down_regulated
DOCK1	-0.360888	6.70956e-283	4.03494e-282	0.60967	0.57598	Down_regulated
ZNF292	-0.360762	0	0	0.845083	0.785385	Down_regulated
GPRIN3	-0.360233	9.17515e-206	4.28509e-205	0.347045	0.413458	Down_regulated
ADAMTS9-AS2	-0.355932	2.52244e-105	8.16598e-105	0.527148	0.476959	Down_regulated
ACTN2	-0.355448	0	0	0.988609	0.978723	Down_regulated
MAN1A1	-0.354728	3.74909e-136	1.37036e-135	0.2263	0.296392	Down_regulated
ADAM23	-0.354152	0	0	0.827996	0.789693	Down_regulated
PIP5K1B	-0.353412	0	0	0.909125	0.847446	Down_regulated
LNX2	-0.352507	5.76081e-212	2.74723e-211	0.368055	0.428724	Down_regulated
EFNA5	-0.352095	0	0	0.982914	0.950281	Down_regulated
IL17RD	-0.351883	0	0	0.0548032	0.269994	Down_regulated
NR4A1	-0.351463	9.62425e-154	3.75803e-153	0.377927	0.438538	Down_regulated
CNTLN	-0.349138	5.6894e-220	2.78501e-219	0.271358	0.366267	Down_regulated
KLHL13	-0.34763	9.49469e-169	3.90672e-168	0.320592	0.385126	Down_regulated
RHOQ	-0.346437	0	0	0.735603	0.700773	Down_regulated
KMT2E	-0.346355	0	0	0.766485	0.707444	Down_regulated
YAP1	-0.345568	0	0	0.6889	0.646339	Down_regulated
RBPMS	-0.344306	0	0	0.981015	0.970601	Down_regulated
AC020909.2	-0.340811	0	0	0.048728	0.277434	Down_regulated
KIF13A	-0.33919	0	0	0.913555	0.826104	Down_regulated
JAK2	-0.337458	1.06312e-129	3.78564e-129	0.534489	0.493071	Down_regulated
VEGFA	-0.337333	7.0825e-238	3.68674e-237	0.555246	0.564803	Down_regulated
PPP2R5C	-0.333334	0	0	0.883559	0.82873	Down_regulated
RSU1	-0.332862	1.01154e-199	4.63151e-199	0.575623	0.539702	Down_regulated
HIPK2	-0.32958	0	0	0.878876	0.795826	Down_regulated
AGPAT4	-0.326319	0	0	0.0532844	0.240991	Down_regulated
TCF7L1	-0.324912	9.40647e-119	3.21067e-118	0.328439	0.358332	Down_regulated
ITGB3	-0.324461	0	0	0.0394887	0.254915	Down_regulated
PEAK1	-0.32391	0	0	0.905835	0.842336	Down_regulated
PLEKHG1	-0.322513	1.25639e-151	4.87031e-151	0.160866	0.255212	Down_regulated
BMT2	-0.321497	8.387e-226	4.20279e-225	0.598658	0.566836	Down_regulated
EPS15	-0.320829	0	0	0.868624	0.795969	Down_regulated
CNKSR3	-0.320486	3.98081e-188	1.75252e-187	0.711809	0.635535	Down_regulated
RAB3IP	-0.318381	1.345e-216	6.51661e-216	0.476649	0.498423	Down_regulated
COLQ	-0.317889	4.18915e-202	1.93343e-201	0.23959	0.357596	Down_regulated
RICTOR	-0.317337	0	0	0.870776	0.793584	Down_regulated
NHSL1	-0.316216	0	0	0.781294	0.719159	Down_regulated
CTNNA1	-0.314974	0	0	0.923807	0.867075	Down_regulated
CNOT11	-0.31191	5.05441e-219	2.46842e-218	0.228072	0.340264	Down_regulated
CNN1	-0.311642	1.31334e-234	6.76699e-234	0.0975826	0.243705	Down_regulated
PHLDB2	-0.309637	0	0	0.884951	0.832731	Down_regulated
FRMD4B	-0.309377	1.21259e-131	4.35746e-131	0.600304	0.541834	Down_regulated
TNNI1	-0.308891	0	0	0.00379699	0.240595	Down_regulated
OSBPL8	-0.307158	4.91989e-253	2.68611e-252	0.746108	0.674902	Down_regulated
TCF12	-0.307054	0	0	0.919757	0.857733	Down_regulated
STRIP2	-0.305334	7.44368e-211	3.53999e-210	0.278952	0.378191	Down_regulated
GLP1R	-0.30493	1.68531e-271	9.76728e-271	0.144159	0.303349	Down_regulated
SLC4A4	-0.302736	4.53135e-245	2.40128e-244	0.792431	0.697333	Down_regulated
SAMD4A	-0.298095	0	0	0.99114	0.974173	Down_regulated
RTN4	-0.296311	1.40167e-147	5.34466e-147	0.270978	0.337967	Down_regulated
ASAP2	-0.295764	1.9772e-59	5.21629e-59	0.206936	0.239892	Down_regulated
PBX1	-0.29451	0	0	0.969244	0.913585	Down_regulated
ARGLU1	-0.294051	6.60407e-251	3.57574e-250	0.648905	0.625172	Down_regulated
VPS8	-0.292702	1.82222e-306	1.17905e-305	0.845716	0.751327	Down_regulated
USP28	-0.292659	0	0	0.787622	0.731908	Down_regulated
STAT4	-0.292652	3.74098e-138	1.37819e-137	0.150994	0.250157	Down_regulated
RAD51B	-0.291767	3.95653e-25	8.42891e-25	0.429819	0.357805	Down_regulated
NCKAP1	-0.291164	2.35484e-304	1.51203e-303	0.737122	0.673078	Down_regulated
CCDC85A	-0.291157	3.13886e-99	9.92116e-99	0.226047	0.290018	Down_regulated
PWRN1	-0.290263	1.32596e-302	8.46947e-302	0.0569548	0.229825	Down_regulated
CRYBG3	-0.287413	7.64222e-145	2.88856e-144	0.380838	0.405227	Down_regulated
PCAT1	-0.287033	2.41976e-190	1.07284e-189	0.0730287	0.196943	Down_regulated
TRAK1	-0.286707	0	0	0.934692	0.88944	Down_regulated
TESC	-0.285897	4.05829e-75	1.15438e-74	0.356031	0.365278	Down_regulated
ARHGAP44	-0.28526	1.81076e-104	5.8389e-104	0.441716	0.433812	Down_regulated
KLF12	-0.284502	1.14695e-293	7.12779e-293	0.824959	0.734292	Down_regulated
TANC1	-0.284205	0	0	0.956841	0.917058	Down_regulated
FBXW7	-0.284129	4.22487e-228	2.12909e-227	0.821415	0.713994	Down_regulated
SH3BP4	-0.28341	9.25746e-268	5.28908e-267	0.0753069	0.229946	Down_regulated
HSDL1	-0.283057	1.13038e-161	4.54363e-161	0.259081	0.344935	Down_regulated
SLC44A5	-0.282867	6.17676e-231	3.14727e-230	0.0623972	0.206394	Down_regulated
MAML3	-0.282151	5.6575e-38	1.32385e-37	0.512973	0.429636	Down_regulated
MYL9	-0.280831	2.2296e-225	1.11499e-224	0.718896	0.663934	Down_regulated
SSBP2	-0.280612	3.27404e-272	1.90086e-271	0.819137	0.719851	Down_regulated
PTPN21	-0.279871	3.32399e-170	1.37309e-169	0.548665	0.531162	Down_regulated
ADAMTS12	-0.279152	6.17267e-182	2.65893e-181	0.079357	0.196393	Down_regulated
BNIP3	-0.278681	1.36237e-175	5.73739e-175	0.192507	0.29648	Down_regulated
COL4A1	-0.27801	1.77701e-110	5.87706e-110	0.667004	0.567694	Down_regulated
SH3GL3	-0.27777	0	0	0.00202506	0.177765	Down_regulated
ATP1A1	-0.277519	1.09815e-147	4.19004e-147	0.267308	0.340363	Down_regulated
KDM6A	-0.275673	9.42643e-289	5.78114e-288	0.796608	0.719731	Down_regulated
MICAL2	-0.275144	3.87113e-144	1.46055e-143	0.390963	0.418932	Down_regulated
GPR39	-0.275134	0	0	0.00392355	0.168918	Down_regulated
NINJ2	-0.271935	2.51045e-80	7.31946e-80	0.377294	0.392039	Down_regulated
AFF3	-0.2719	4.04777e-92	1.24252e-91	0.614226	0.531492	Down_regulated
LGR4	-0.271328	2.66651e-80	7.77291e-80	0.463739	0.428185	Down_regulated
FAM124A	-0.271168	2.52108e-148	9.63808e-148	0.276927	0.350079	Down_regulated
TBC1D4	-0.268573	0	0	0.95393	0.903584	Down_regulated
WEE1	-0.26774	5.31005e-143	1.99322e-142	0.198582	0.288699	Down_regulated
DAPK3	-0.266019	2.63265e-125	9.19629e-125	0.451588	0.443538	Down_regulated
GHR	-0.264428	2.66673e-147	1.01566e-146	0.74345	0.62726	Down_regulated
UBE2H	-0.263551	0	0	0.951778	0.90487	Down_regulated
SPOCK1	-0.262877	7.44066e-30	1.64685e-29	0.156309	0.180743	Down_regulated
IGF2BP1	-0.262659	0	0	0.00379699	0.198382	Down_regulated
TMTC1	-0.262649	4.79176e-107	1.56123e-106	0.722314	0.582464	Down_regulated
AP002989.1	-0.262167	1.73046e-170	7.1583e-170	0.076446	0.189568	Down_regulated
SGCE	-0.261302	1.72064e-190	7.63328e-190	0.143779	0.262455	Down_regulated
SRGAP1	-0.260746	7.32822e-61	1.94662e-60	0.394254	0.368696	Down_regulated
MT-CYB	-0.25951	4.25152e-61	1.13139e-60	0.372358	0.358002	Down_regulated
DAB1	-0.259076	6.11766e-75	1.73882e-74	0.593089	0.542164	Down_regulated
ANKRD33B	-0.259007	1.15191e-123	4.00477e-123	0.193393	0.279709	Down_regulated
CSMD1	-0.258681	7.68306e-164	3.10822e-163	0.0186052	0.116198	Down_regulated
DIAPH3	-0.258116	0	0	0.0101253	0.171171	Down_regulated
ADARB1	-0.257864	2.52753e-114	8.4862e-114	0.490065	0.464046	Down_regulated
TRIM24	-0.256526	1.8098e-119	6.1888e-119	0.422984	0.42857	Down_regulated
ANKH	-0.255864	1.75271e-234	9.02291e-234	0.834704	0.740788	Down_regulated
RORA	-0.253804	5.16461e-174	2.15982e-173	0.8828	0.755152	Down_regulated
MCC	-0.253508	3.94001e-157	1.55584e-156	0.760916	0.629425	Down_regulated
MAST4	-0.252887	0	0	0.989115	0.941148	Down_regulated
H2AFY	-0.25287	4.91565e-127	1.73131e-126	0.461587	0.447011	Down_regulated
LINC00884	-0.252426	8.72722e-208	4.10459e-207	0.0996076	0.233254	Down_regulated
MYH10	-0.25194	1.57747e-95	4.91412e-95	0.401342	0.4026	Down_regulated
SLC16A12	-0.251242	1.93309e-162	7.78932e-162	0.109733	0.21712	Down_regulated
CHN1	-0.250864	6.26767e-93	1.9296e-92	0.350968	0.369058	Down_regulated
FAT1	-0.250683	4.65711e-112	1.54965e-111	0.44564	0.441	Down_regulated
CCSER1	2.17468	0	0	0.981521	0.156356	Up_regulated
TMEM178B	2.12069	0	0	0.952664	0.00924267	Up_regulated
MYOM2	2.06583	0	0	0.994558	0.49062	Up_regulated
PXDNL	1.96987	0	0	0.986711	0.401996	Up_regulated
TENM2	1.86998	0	0	0.97937	0.224605	Up_regulated
PDE3A	1.84921	0	0	0.999494	0.765427	Up_regulated
LINC02208	1.84891	0	0	0.911404	0.198987	Up_regulated
SGCD	1.82171	0	0	0.997089	0.630645	Up_regulated
MYOM3	1.72454	0	0	0.955575	0.0911519	Up_regulated
AQP7	1.6918	0	0	0.951019	0.084371	Up_regulated
PPM1K	1.61193	0	0	0.980888	0.409689	Up_regulated
AC011287.1	1.59078	0	0	0.876471	0.0747217	Up_regulated
NEAT1	1.45342	0	0	0.999873	0.977207	Up_regulated
TTTY14	1.44809	0	0	0.971016	0.372048	Up_regulated
GREB1L	1.42167	0	0	0.889887	0.0479498	Up_regulated
CACNA2D3	1.41596	0	0	0.882293	0.0114407	Up_regulated
PALMD	1.40946	0	0	0.922541	0.155367	Up_regulated
RALYL	1.39679	0	0	0.798127	0.00444	Up_regulated
MIR1-1HG	1.3772	0	0	0.942033	0.442483	Up_regulated
PPP1R13L	1.3271	0	0	0.883179	0.109637	Up_regulated
DGKG	1.31541	0	0	0.853563	0.073304	Up_regulated
FILIP1L	1.31324	0	0	0.767624	0.0247167	Up_regulated
GRAMD1B	1.30477	0	0	0.930262	0.271181	Up_regulated
CSDC2	1.27057	0	0	0.833819	0.00442901	Up_regulated
CD36	1.25947	0	0	0.966713	0.510688	Up_regulated
PRKG1	1.25221	0	0	0.99633	0.761163	Up_regulated
DYNC1I1	1.2342	0	0	0.821921	0.0098801	Up_regulated
SLC27A1	1.21625	0	0	0.94545	0.391764	Up_regulated
THRB	1.19331	0	0	0.874826	0.087668	Up_regulated
AAK1	1.17641	0	0	0.983293	0.619512	Up_regulated
SYNPO2	1.17553	0	0	0.968105	0.462068	Up_regulated
CLIC5	1.17283	0	0	0.862676	0.102549	Up_regulated
KIAA1217	1.16539	0	0	0.971016	0.482355	Up_regulated
KCND3	1.16203	0	0	0.883939	0.21057	Up_regulated
LINC01151	1.14291	0	0	0.741805	0.0102757	Up_regulated
DGLUCY	1.14017	0	0	0.981268	0.623336	Up_regulated
PEBP4	1.13833	0	0	0.841286	0.0836676	Up_regulated
TPCN1	1.11928	0	0	0.867738	0.159159	Up_regulated
PDE1C	1.10093	0	0	0.985951	0.715587	Up_regulated
ASB18	1.10035	0	0	0.850652	0.188689	Up_regulated
FYB2	1.09211	0	0	0.760663	0.00971525	Up_regulated
HHATL	1.08974	0	0	0.960258	0.370839	Up_regulated
LINC01505	1.08721	0	0	0.947348	0.444835	Up_regulated
CSGALNACT1	1.08247	0	0	0.847994	0.108615	Up_regulated
PPFIBP1	1.07168	0	0	0.926212	0.322779	Up_regulated
LRRC2	1.06748	0	0	0.951652	0.484652	Up_regulated
PPP1R13B	1.0665	0	0	0.977724	0.660252	Up_regulated
EPB41	1.06501	0	0	0.892798	0.219439	Up_regulated
ADRA1A	1.06183	0	0	0.828756	0.105571	Up_regulated
LIMCH1	1.05536	0	0	0.967219	0.524052	Up_regulated
TNNT1	1.04487	0	0	0.844956	0.26462	Up_regulated
DES	1.04046	0	0	0.969877	0.469838	Up_regulated
LINC02269	1.03953	0	0	0.673206	0.0792496	Up_regulated
ACYP2	1.00771	0	0	0.974813	0.592443	Up_regulated
PPM1L	1.00579	0	0	0.919884	0.357827	Up_regulated
LRMDA	1.00468	0	0	0.8909	0.320889	Up_regulated
FGD4	1.00239	0	0	0.913935	0.376499	Up_regulated
PATJ	0.968579	0	0	0.964815	0.579354	Up_regulated
GRIP2	0.966134	0	0	0.76003	0.0416415	Up_regulated
MALAT1	0.962872	0	0	1	1	Up_regulated
KCNIP2	0.961922	0	0	0.766359	0.0546977	Up_regulated
RCAN2	0.949222	0	0	0.990508	0.787462	Up_regulated
SLC7A6	0.93923	0	0	0.911277	0.333187	Up_regulated
LINC01428	0.932922	0	0	0.706873	0.0015496	Up_regulated
CDH13	0.925516	0	0	0.98709	0.754591	Up_regulated
MACROD1	0.91102	0	0	0.821542	0.250354	Up_regulated
CFLAR	0.908737	0	0	0.978357	0.63181	Up_regulated
MIR29B2CHG	0.904518	0	0	0.773573	0.0301348	Up_regulated
DOCK3	0.902401	0	0	0.844324	0.20668	Up_regulated
PARVB	0.901667	0	0	0.78104	0.0925146	Up_regulated
SAMD12	0.901243	0	0	0.70624	0.0640173	Up_regulated
AC007381.1	0.899079	0	0	0.830275	0.217186	Up_regulated
SLC16A7	0.892811	0	0	0.94178	0.495686	Up_regulated
AC138305.1	0.879603	0	0	0.929882	0.515491	Up_regulated
TNNI3	0.87416	0	0	0.968358	0.708455	Up_regulated
MYBPC3	0.869796	0	0	0.999241	0.990581	Up_regulated
KCNMB2	0.868721	0	0	0.748639	0.238408	Up_regulated
TECRL	0.865014	0	0	0.990634	0.845468	Up_regulated
PSME4	0.861702	0	0	0.870649	0.298073	Up_regulated
DHRSX	0.851491	0	0	0.952285	0.592619	Up_regulated
MPP3	0.84921	0	0	0.835844	0.251398	Up_regulated
DAPK2	0.844111	0	0	0.801544	0.174479	Up_regulated
TMEM182	0.844065	0	0	0.750664	0.0711169	Up_regulated
CHPT1	0.840142	0	0	0.843817	0.225341	Up_regulated
FBXO32	0.839863	0	0	0.87432	0.371465	Up_regulated
ABHD2	0.834909	0	0	0.80724	0.186425	Up_regulated
KLHL7	0.833884	0	0	0.924187	0.497192	Up_regulated
HIVEP3	0.823545	0	0	0.790406	0.171951	Up_regulated
TRDN-AS1	0.821941	0	0	0.980509	0.751811	Up_regulated
GSE1	0.819926	0	0	0.911024	0.474168	Up_regulated
ADGRD1	0.818097	0	0	0.767245	0.137497	Up_regulated
ASB15	0.812696	0	0	0.743577	0.0838435	Up_regulated
JAK1	0.794861	0	0	0.89495	0.383082	Up_regulated
ADPRHL1	0.792761	0	0	0.963422	0.678056	Up_regulated
NRG2	0.792597	0	0	0.687634	0.0459276	Up_regulated
TANGO2	0.790459	0	0	0.83597	0.290227	Up_regulated
PLPP3	0.7863	0	0	0.709151	0.0675891	Up_regulated
PDZD2	0.78597	0	0	0.996076	0.89122	Up_regulated
PFKFB2	0.78338	0	0	0.742058	0.110418	Up_regulated
ARMH3	0.782475	0	0	0.928237	0.505402	Up_regulated
DIAPH2	0.781994	0	0	0.790913	0.170116	Up_regulated
DOCK5	0.781555	0	0	0.850905	0.286995	Up_regulated
ZNF586	0.776476	0	0	0.90786	0.459694	Up_regulated
RGS6	0.772412	0	0	0.961018	0.638723	Up_regulated
SGCG	0.766756	0	0	0.918238	0.47386	Up_regulated
EYA4	0.766553	0	0	0.782559	0.177501	Up_regulated
AL139260.1	0.761439	0	0	0.755474	0.188019	Up_regulated
OBSCN	0.760845	0	0	0.992533	0.845182	Up_regulated
GALNT18	0.754641	0	0	0.712441	0.0867558	Up_regulated
TACC2	0.746962	0	0	0.994811	0.94328	Up_regulated
TTTY10	0.744928	0	0	0.767245	0.231375	Up_regulated
CBLB	0.741812	0	0	0.981015	0.755272	Up_regulated
PDE7A	0.741025	0	0	0.983926	0.790858	Up_regulated
TRIM54	0.740837	0	0	0.903683	0.407733	Up_regulated
PPARGC1B	0.739619	0	0	0.89457	0.435362	Up_regulated
N4BP2L2	0.734987	0	0	0.987723	0.813366	Up_regulated
GABPB2	0.733747	0	0	0.84812	0.34266	Up_regulated
NFIC	0.730154	0	0	0.946209	0.623919	Up_regulated
NCEH1	0.729692	0	0	0.687508	0.0711939	Up_regulated
NDRG3	0.729158	0	0	0.859638	0.362344	Up_regulated
USP9Y	0.728302	0	0	0.820782	0.245838	Up_regulated
SNX1	0.726937	0	0	0.802177	0.234452	Up_regulated
SRGAP3	0.726469	0	0	0.67637	0.069919	Up_regulated
MLIP	0.726398	0	0	0.996583	0.947874	Up_regulated
DAG1	0.723036	0	0	0.77737	0.232177	Up_regulated
MYOZ2	0.717791	0	0	0.97418	0.751096	Up_regulated
AIG1	0.713621	0	0	0.858119	0.372619	Up_regulated
RYR2	0.711376	0	0	1	0.999967	Up_regulated
CFAP61	0.70706	0	0	0.648526	0.0549835	Up_regulated
UTY	0.706989	0	0	0.858372	0.288908	Up_regulated
ST3GAL1	0.703405	0	0	0.90343	0.477047	Up_regulated
CPED1	0.702122	0	0	0.863308	0.371256	Up_regulated
ACSS3	0.696852	0	0	0.867865	0.397501	Up_regulated
SEMA4B	0.695422	0	0	0.732312	0.192733	Up_regulated
GALNT17	0.694213	0	0	0.961271	0.779341	Up_regulated
DYSF	0.691837	0	0	0.715859	0.133706	Up_regulated
GFOD1	0.690747	0	0	0.721681	0.126859	Up_regulated
NALCN	0.687243	0	0	0.5879	0.00115396	Up_regulated
LDB3	0.686897	0	0	0.999494	0.994219	Up_regulated
PTPN3	0.68543	0	0	0.647513	0.0493016	Up_regulated
AC098617.1	0.679071	0	0	0.79028	0.257839	Up_regulated
NRSN2-AS1	0.678486	0	0	0.823187	0.339572	Up_regulated
ATP1A3	0.675745	0	0	0.765473	0.269972	Up_regulated
TRAK2	0.673897	0	0	0.804202	0.257135	Up_regulated
MARK3	0.672928	0	0	0.967472	0.714972	Up_regulated
SH3RF3	0.670526	0	0	0.639666	0.0440813	Up_regulated
DPH6-DT	0.670373	0	0	0.686116	0.128123	Up_regulated
STAU2	0.664211	0	0	0.921402	0.510523	Up_regulated
MBP	0.662143	0	0	0.631945	0.031058	Up_regulated
DNM2	0.65782	0	0	0.879762	0.425075	Up_regulated
NDRG4	0.657375	0	0	0.939881	0.645119	Up_regulated
CKMT2	0.65405	0	0	0.810657	0.3249	Up_regulated
JUP	0.650439	0	0	0.813948	0.333088	Up_regulated
R3HDM2	0.646545	0	0	0.979243	0.77667	Up_regulated
ACACB	0.642125	0	0	0.977218	0.771944	Up_regulated
MAP3K5	0.63995	0	0	0.853183	0.363794	Up_regulated
ZNF680	0.636751	0	0	0.786736	0.24342	Up_regulated
PRKN	0.635776	0	0	0.988862	0.850216	Up_regulated
ZNF721	0.634229	0	0	0.861157	0.379268	Up_regulated
GBX1	0.633397	0	0	0.647007	0.114693	Up_regulated
KLHL31	0.630573	0	0	0.700797	0.13775	Up_regulated
BCO2	0.629978	0	0	0.774079	0.265004	Up_regulated
NEXN	0.627453	0	0	0.992533	0.885857	Up_regulated
UGT2B4	0.627396	0	0	0.560689	0.00579178	Up_regulated
PLCL1	0.626192	0	0	0.995697	0.898781	Up_regulated
LINC01954	0.623874	0	0	0.641311	0.0915585	Up_regulated
CUEDC1	0.621207	0	0	0.783445	0.273379	Up_regulated
ZNF106	0.618652	0	0	0.887609	0.464145	Up_regulated
TOB2	0.613988	0	0	0.791672	0.312394	Up_regulated
MYL2	0.61345	0	0	0.809265	0.426207	Up_regulated
TBC1D1	0.612651	0	0	0.903936	0.513172	Up_regulated
RHOT1	0.612454	0	0	0.850905	0.388049	Up_regulated
LINC02334	0.611052	0	0	0.560309	0.00950643	Up_regulated
LARP4	0.609814	0	0	0.857613	0.41292	Up_regulated
RILPL1	0.609684	0	0	0.96241	0.731963	Up_regulated
PKN2-AS1	0.609174	0	0	0.408682	0.0284973	Up_regulated
LAMA4	0.608569	0	0	0.732439	0.236804	Up_regulated
MYH14	0.608272	0	0	0.725857	0.188436	Up_regulated
PDE1A	0.605894	0	0	0.49209	0.0178479	Up_regulated
HMGB1	0.602986	0	0	0.762182	0.309261	Up_regulated
MAPT	0.602118	0	0	0.551576	0.0172435	Up_regulated
PTGDS	0.600375	0	0	0.70105	0.142981	Up_regulated
CAMK1D	0.599959	0	0	0.480699	0.0827774	Up_regulated
BTBD2	0.597057	0	0	0.741425	0.225407	Up_regulated
EPB41L4B	0.59565	0	0	0.568156	0.0181447	Up_regulated
CRK	0.595339	0	0	0.732059	0.184315	Up_regulated
DOCK4	0.593408	0	0	0.809391	0.303239	Up_regulated
PLIN5	0.592948	0	0	0.841919	0.449143	Up_regulated
CTNNBIP1	0.592694	0	0	0.737628	0.224	Up_regulated
TAPT1-AS1	0.588963	0	0	0.641691	0.11311	Up_regulated
PCNX4	0.588857	0	0	0.786989	0.293513	Up_regulated
EPS15L1	0.586306	0	0	0.879889	0.484938	Up_regulated
RIN2	0.585417	0	0	0.937603	0.600983	Up_regulated
LINC00472	0.584715	0	0	0.862169	0.42224	Up_regulated
TAOK3	0.583966	0	0	0.791672	0.28627	Up_regulated
PTPRE	0.58366	0	0	0.720668	0.205394	Up_regulated
BTBD9	0.58245	0	0	0.943931	0.621699	Up_regulated
VPS13D	0.582182	0	0	0.945956	0.68765	Up_regulated
AC119674.1	0.58101	0	0	0.582711	0.0474662	Up_regulated
CALCOCO2	0.580616	0	0	0.660929	0.109099	Up_regulated
ZBTB20	0.580358	0	0	0.996583	0.918278	Up_regulated
LINC02137	0.579925	0	0	0.416403	0.0198811	Up_regulated
ATP1A2	0.579419	0	0	0.580306	0.0229363	Up_regulated
ASB10	0.579401	0	0	0.601569	0.0590278	Up_regulated
NMNAT1	0.576491	0	0	0.689786	0.185821	Up_regulated
BCL2	0.57641	0	0	0.61334	0.117913	Up_regulated
COQ8A	0.576374	0	0	0.653208	0.111648	Up_regulated
MAP4	0.575829	0	0	0.996583	0.949281	Up_regulated
SGK3	0.574896	0	0	0.766738	0.252146	Up_regulated
UBE2R2	0.574184	0	0	0.939122	0.640536	Up_regulated
XIAP	0.572931	0	0	0.773067	0.277192	Up_regulated
ARHGEF6	0.571307	0	0	0.664346	0.130958	Up_regulated
IGSF9B	0.571077	0	0	0.802557	0.354299	Up_regulated
KIAA0232	0.571075	0	0	0.869004	0.446088	Up_regulated
CKM	0.56907	0	0	0.747627	0.295425	Up_regulated
RBFOX1	0.568303	0	0	0.984179	0.82839	Up_regulated
HDAC4	0.566995	0	0	0.885204	0.484378	Up_regulated
EIF2B3	0.564769	0	0	0.710416	0.192162	Up_regulated
AGBL4	0.564745	0	0	0.511454	0.0670066	Up_regulated
TXNRD1	0.562736	0	0	0.68447	0.181029	Up_regulated
OGDH	0.561165	0	0	0.943931	0.677836	Up_regulated
IGFBP7	0.560953	0	0	0.683205	0.167544	Up_regulated
SPTBN4	0.560431	0	0	0.545121	0.026662	Up_regulated
ATP2C1	0.558847	0	0	0.762688	0.275939	Up_regulated
LINC01184	0.558615	0	0	0.674725	0.131321	Up_regulated
FBXO34	0.557624	0	0	0.803696	0.351716	Up_regulated
CRYM	0.555659	0	0	0.548285	0.0317614	Up_regulated
SIL1	0.554811	0	0	0.771421	0.276885	Up_regulated
PHC2	0.55416	0	0	0.813188	0.342946	Up_regulated
FBXL20	0.553145	0	0	0.914568	0.568946	Up_regulated
KLRD1	0.552985	0	0	0.56322	0.100153	Up_regulated
AC107068.2	0.552714	0	0	0.380458	0.0285303	Up_regulated
GRAMD4	0.552287	0	0	0.7737	0.353101	Up_regulated
ABR	0.551689	0	0	0.905328	0.559956	Up_regulated
USP53	0.551459	0	0	0.816352	0.364904	Up_regulated
CDS2	0.548897	0	0	0.70143	0.207768	Up_regulated
ANO5	0.547807	0	0	0.854449	0.444165	Up_regulated
NCKAP5	0.547215	0	0	0.938236	0.638019	Up_regulated
ZHX2	0.546915	0	0	0.942792	0.641404	Up_regulated
FOCAD	0.546029	0	0	0.867612	0.445813	Up_regulated
FOXO3	0.544397	0	0	0.885458	0.479663	Up_regulated
MORF4L1	0.542013	0	0	0.67637	0.203438	Up_regulated
PPP1R1C	0.540272	0	0	0.650677	0.132958	Up_regulated
KIF1C	0.537665	0	0	0.764966	0.305942	Up_regulated
FBXO42	0.537513	0	0	0.91558	0.575738	Up_regulated
PBX3	0.536552	0	0	0.880901	0.456463	Up_regulated
AC138904.3	0.532142	0	0	0.501709	0.0123968	Up_regulated
CRADD	0.532041	0	0	0.939754	0.617962	Up_regulated
WDR37	0.532018	0	0	0.765979	0.294337	Up_regulated
YAF2	0.531219	0	0	0.816479	0.363168	Up_regulated
TECPR2	0.530814	0	0	0.703582	0.213955	Up_regulated
STAT3	0.530175	0	0	0.813568	0.45455	Up_regulated
TMEM120B	0.529958	0	0	0.697127	0.231616	Up_regulated
AGPAT3	0.529024	0	0	0.772814	0.314075	Up_regulated
MECP2	0.527649	0	0	0.757372	0.280665	Up_regulated
AC002066.1	0.527525	0	0	0.755854	0.294502	Up_regulated
RETREG1	0.527144	0	0	0.901911	0.564407	Up_regulated
ZNF44	0.525862	0	0	0.767118	0.297821	Up_regulated
SRPK2	0.525755	0	0	0.942412	0.672286	Up_regulated
THRAP3	0.523648	0	0	0.883686	0.506808	Up_regulated
SLC7A2	0.522455	0	0	0.544361	0.0485872	Up_regulated
SLCO5A1	0.520537	0	0	0.566637	0.108901	Up_regulated
CLIP1	0.520332	0	0	0.782559	0.307338	Up_regulated
HOOK2	0.519466	0	0	0.653841	0.142355	Up_regulated
MYLK3	0.518952	0	0	0.931907	0.635107	Up_regulated
SHLD2	0.518775	0	0	0.664473	0.165676	Up_regulated
TMEM164	0.513093	0	0	0.864448	0.498434	Up_regulated
AC106791.1	0.513085	0	0	0.678522	0.189403	Up_regulated
VWC2	0.512986	0	0	0.834325	0.426735	Up_regulated
AFF1	0.512632	0	0	0.907607	0.53369	Up_regulated
ELF1	0.512427	0	0	0.817998	0.364234	Up_regulated
TRDN	0.511753	0	0	0.963802	0.730885	Up_regulated
KALRN	0.511537	0	0	0.897988	0.550087	Up_regulated
CEP85	0.510825	0	0	0.613846	0.104933	Up_regulated
SEMA3C	0.510202	0	0	0.559803	0.0601378	Up_regulated
KIFC3	0.509652	0	0	0.559296	0.0695343	Up_regulated
BCAR3	0.50826	0	0	0.572206	0.0639404	Up_regulated
WIPI1	0.507779	0	0	0.758512	0.286413	Up_regulated
ANK1	0.507708	0	0	0.652955	0.210526	Up_regulated
PLA2G4C	0.507508	0	0	0.740413	0.290117	Up_regulated
PTP4A3	0.507251	0	0	0.786989	0.302711	Up_regulated
ST5	0.506379	0	0	0.779648	0.321559	Up_regulated
TPD52L1	0.506251	0	0	0.569548	0.0829752	Up_regulated
KIF21A	0.505953	0	0	0.860651	0.465211	Up_regulated
CD99	0.505534	0	0	0.765346	0.2906	Up_regulated
ZBTB43	0.503189	0	0	0.712062	0.235749	Up_regulated
B4GALT1	0.503117	0	0	0.656879	0.172742	Up_regulated
DPY19L2	0.502421	0	0	0.969118	0.761779	Up_regulated
NBEA	0.499849	0	0	0.91558	0.59174	Up_regulated
PDE7B	0.499837	0	0	0.515378	0.0461364	Up_regulated
CAMKMT	0.499298	0	0	0.686875	0.198701	Up_regulated
CPNE4	0.495639	0	0	0.596127	0.116891	Up_regulated
MINK1	0.495065	0	0	0.629161	0.140157	Up_regulated
PLPP7	0.494412	0	0	0.888748	0.568122	Up_regulated
VLDLR-AS1	0.493123	0	0	0.663967	0.196019	Up_regulated
HIF3A	0.492115	0	0	0.986331	0.886384	Up_regulated
INPP5B	0.491643	0	0	0.694089	0.201372	Up_regulated
STARD13	0.491514	0	0	0.908239	0.545537	Up_regulated
MAVS	0.491328	0	0	0.776357	0.339023	Up_regulated
PPP6R2	0.4909	0	0	0.887989	0.531009	Up_regulated
TAF12	0.490451	0	0	0.602709	0.110593	Up_regulated
STK33	0.489646	0	0	0.89938	0.555637	Up_regulated
UBE2G1	0.488483	0	0	0.853816	0.454188	Up_regulated
SLC5A1	0.486816	0	0	0.724718	0.293897	Up_regulated
PKP2	0.486023	0	0	0.973801	0.806948	Up_regulated
HOGA1	0.485763	0	0	0.521833	0.0958007	Up_regulated
ACSS2	0.485556	0	0	0.837742	0.447242	Up_regulated
MBNL2	0.48468	0	0	0.828756	0.407733	Up_regulated
NR3C2	0.484594	0	0	0.885204	0.490653	Up_regulated
CAST	0.484277	0	0	0.825085	0.410931	Up_regulated
ZBTB38	0.4839	0	0	0.81129	0.392973	Up_regulated
CAPS2	0.48376	0	0	0.614732	0.110868	Up_regulated
FSD2	0.483157	0	0	0.853563	0.491719	Up_regulated
BCL2L13	0.482222	0	0	0.818631	0.396611	Up_regulated
TMEM161B-AS1	0.481471	0	0	0.775218	0.36264	Up_regulated
FRK	0.480785	0	0	0.577522	0.0841072	Up_regulated
CNNM2	0.480408	0	0	0.685356	0.222659	Up_regulated
AC018464.1	0.477959	0	0	0.812049	0.371213	Up_regulated
ZNRF1	0.477577	0	0	0.789141	0.396149	Up_regulated
ARHGAP17	0.477513	0	0	0.780661	0.346639	Up_regulated
ABCC1	0.477042	0	0	0.721934	0.264883	Up_regulated
PPTC7	0.476648	0	0	0.72244	0.277863	Up_regulated
NPLOC4	0.475775	0	0	0.78547	0.356706	Up_regulated
NFIX	0.475149	0	0	0.540058	0.0563792	Up_regulated
ZDHHC14	0.474328	0	0	0.726237	0.296392	Up_regulated
SH3RF2	0.474138	0	0	0.586888	0.09879	Up_regulated
TFCP2	0.472746	0	0	0.844324	0.439945	Up_regulated
PARVA	0.470896	0	0	0.758385	0.322669	Up_regulated
MAPK4	0.470223	0	0	0.516137	0.0585333	Up_regulated
PCSK6	0.468116	0	0	0.510062	0.0356409	Up_regulated
BICRAL	0.467705	0	0	0.774839	0.323625	Up_regulated
TSC22D1	0.466848	0	0	0.637641	0.177358	Up_regulated
MDN1	0.466552	0	0	0.693836	0.232836	Up_regulated
ABLIM1	0.466214	0	0	0.999747	0.996802	Up_regulated
ABL1	0.464792	0	0	0.818884	0.409777	Up_regulated
XPR1	0.464506	0	0	0.968105	0.799343	Up_regulated
ESRRA	0.464263	0	0	0.685609	0.240848	Up_regulated
MIR193BHG	0.463272	0	0	0.481964	0.026673	Up_regulated
EVA1C	0.462579	0	0	0.648146	0.166357	Up_regulated
SLC25A16	0.462355	0	0	0.738388	0.301074	Up_regulated
BTRC	0.461239	0	0	0.901911	0.574672	Up_regulated
ARHGAP26	0.460406	0	0	0.982281	0.83117	Up_regulated
ZNF41	0.460102	0	0	0.656373	0.184678	Up_regulated
FAM222B	0.458444	0	0	0.725984	0.292809	Up_regulated
TRPC1	0.458079	0	0	0.696874	0.233693	Up_regulated
UMAD1	0.455577	0	0	0.783572	0.346089	Up_regulated
DST	0.454801	0	0	0.990381	0.904518	Up_regulated
KLHDC1	0.453727	0	0	0.578914	0.109373	Up_regulated
ADHFE1	0.453122	0	0	0.78142	0.361014	Up_regulated
LUCAT1	0.452526	0	0	0.37451	0.0024398	Up_regulated
FHIT	0.450804	7.61267e-224	3.78957e-223	0.976965	0.812696	Up_regulated
EPN2	0.450332	0	0	0.82382	0.439813	Up_regulated
SYNPO	0.450229	0	0	0.735603	0.317713	Up_regulated
FBXL17	0.449476	3.55506e-304	2.28118e-303	0.963169	0.721071	Up_regulated
DAP3	0.446601	0	0	0.713454	0.282467	Up_regulated
FAM107A	0.446396	0	0	0.431971	0.00645119	Up_regulated
HSPA12A	0.44604	0	0	0.497532	0.052192	Up_regulated
ATP5MG	0.445408	0	0	0.616504	0.168269	Up_regulated
SAMD8	0.445293	0	0	0.696241	0.257652	Up_regulated
IL6R	0.444926	0	0	0.476775	0.0110011	Up_regulated
ZNF43	0.444288	0	0	0.593596	0.174787	Up_regulated
ORC2	0.443803	0	0	0.637008	0.179501	Up_regulated
SH2B1	0.44309	0	0	0.653968	0.218945	Up_regulated
FGF14	0.4407	0	0	0.599291	0.158939	Up_regulated
LINC00882	0.440274	0	0	0.73978	0.297029	Up_regulated
NNT	0.439046	0	0	0.87394	0.525997	Up_regulated
FKBP5	0.437816	0	0	0.828756	0.470123	Up_regulated
ZNF536	0.437759	0	0	0.349449	0.0104076	Up_regulated
MLPH	0.437518	0	0	0.455132	0.00217604	Up_regulated
TMEM67	0.437507	0	0	0.627389	0.164808	Up_regulated
ITPR2	0.43653	0	0	0.691052	0.208911	Up_regulated
LINC00886	0.435836	0	0	0.488039	0.0486092	Up_regulated
SGSM1	0.435811	0	0	0.577016	0.13864	Up_regulated
CHST9	0.435093	0	0	0.397924	0.00104406	Up_regulated
SESN1	0.434082	0	0	0.882547	0.546812	Up_regulated
ASB2	0.433641	0	0	0.673712	0.235254	Up_regulated
TXNIP	0.433182	0	0	0.563346	0.119122	Up_regulated
ASPSCR1	0.433057	0	0	0.628528	0.170434	Up_regulated
C19orf12	0.432935	0	0	0.568789	0.125979	Up_regulated
SLC2A11	0.432363	0	0	0.603468	0.140926	Up_regulated
ACO2	0.43136	0	0	0.927351	0.666538	Up_regulated
PDLIM3	0.429689	0	0	0.607138	0.167412	Up_regulated
RUBCN	0.427945	0	0	0.560942	0.120627	Up_regulated
TSPAN18	0.42752	0	0	0.703202	0.279874	Up_regulated
AL390957.1	0.427352	0	0	0.447918	0.0500049	Up_regulated
LMOD2	0.427329	0	0	0.811923	0.477146	Up_regulated
RNF115	0.426522	0	0	0.925326	0.634173	Up_regulated
CLTCL1	0.425476	0	0	0.560182	0.117968	Up_regulated
QRICH1	0.424795	0	0	0.717124	0.294139	Up_regulated
UQCC1	0.424445	0	0	0.785723	0.374136	Up_regulated
TCP11L2	0.42412	0	0	0.620807	0.19092	Up_regulated
AC074032.1	0.424083	0	0	0.556132	0.110198	Up_regulated
GPD1L	0.423667	0	0	0.664979	0.230902	Up_regulated
FOXO1	0.423443	0	0	0.655487	0.174545	Up_regulated
PHF20	0.422524	0	0	0.829515	0.461254	Up_regulated
EEFSEC	0.421543	0	0	0.653335	0.222154	Up_regulated
MIA2	0.420272	0	0	0.719023	0.284764	Up_regulated
GALNT16	0.41983	0	0	0.499937	0.058775	Up_regulated
ZFYVE28	0.419637	0	0	0.4283	0.0134849	Up_regulated
MIPOL1	0.418582	0	0	0.546387	0.0825137	Up_regulated
AR	0.418428	0	0	0.448045	0.0225627	Up_regulated
CHD9	0.417455	0	0	0.875332	0.507402	Up_regulated
AC005037.1	0.417289	0	0	0.426402	0.0207053	Up_regulated
ZNF208	0.416413	0	0	0.434375	0.0481696	Up_regulated
VPS13A	0.416307	0	0	0.779648	0.37107	Up_regulated
SSBP3	0.4162	0	0	0.772687	0.398644	Up_regulated
MIR99AHG	0.414899	4.68068e-260	2.61874e-259	0.950133	0.67954	Up_regulated
CBY1	0.413983	0	0	0.55436	0.121638	Up_regulated
GXYLT2	0.412796	0	0	0.461587	0.0448396	Up_regulated
XKR6	0.412689	0	0	0.64283	0.225473	Up_regulated
APPL2	0.411531	0	0	0.644982	0.20679	Up_regulated
URGCP	0.411346	0	0	0.698139	0.272368	Up_regulated
RGS3	0.411083	0	0	0.663713	0.244749	Up_regulated
C1orf21	0.410927	0	0	0.859638	0.507292	Up_regulated
TFDP2	0.410309	0	0	0.850652	0.475992	Up_regulated
ZBTB8OS	0.409322	0	0	0.644475	0.199569	Up_regulated
AC016831.7	0.409305	0	0	0.471712	0.0121111	Up_regulated
CLTC	0.408946	0	0	0.691685	0.259256	Up_regulated
GIPC1	0.408716	0	0	0.637008	0.221659	Up_regulated
ZNF609	0.408705	0	0	0.892166	0.591861	Up_regulated
SH3D19	0.4083	1.64795e-255	9.06802e-255	0.950259	0.718862	Up_regulated
ALDH1L1	0.407461	0	0	0.468928	0.0403337	Up_regulated
SPPL2A	0.407177	0	0	0.782812	0.385719	Up_regulated
AGTPBP1	0.407023	0	0	0.731933	0.309668	Up_regulated
ADK	0.406311	2.69545e-271	1.56062e-270	0.932793	0.668649	Up_regulated
YIPF4	0.406149	0	0	0.748007	0.333549	Up_regulated
LARP1	0.406089	0	0	0.852677	0.52436	Up_regulated
LINC02248	0.405242	0	0	0.674092	0.3703	Up_regulated
ECSIT	0.404086	0	0	0.679661	0.273862	Up_regulated
WDPCP	0.40391	5.80549e-252	3.15381e-251	0.94064	0.71628	Up_regulated
SFMBT2	0.40365	0	0	0.782686	0.370718	Up_regulated
ARHGEF10L	0.403472	0	0	0.764713	0.371553	Up_regulated
SMARCB1	0.4033	0	0	0.598279	0.171478	Up_regulated
CCPG1	0.402848	0	0	0.599671	0.152521	Up_regulated
RBM6	0.401898	6.26812e-300	3.96922e-299	0.94102	0.693145	Up_regulated
PPP3CC	0.401568	0	0	0.825971	0.43801	Up_regulated
SIK2	0.400947	0	0	0.745349	0.338	Up_regulated
ZNF91	0.399486	1.46958e-293	9.13089e-293	0.924946	0.642613	Up_regulated
HERC1	0.397716	0	0	0.84926	0.483641	Up_regulated
FTX	0.396626	0	0	0.988229	0.904672	Up_regulated
FARS2	0.396198	0	0	0.839008	0.45366	Up_regulated
VSIG10	0.395361	0	0	0.51715	0.102428	Up_regulated
LUC7L2	0.394869	0	0	0.766232	0.359882	Up_regulated
GPR157	0.39471	0	0	0.485761	0.0673803	Up_regulated
USP31	0.394416	0	0	0.601443	0.172863	Up_regulated
MAGI2	0.392699	1.01047e-201	4.6556e-201	0.932414	0.684222	Up_regulated
LINC01170	0.392485	0	0	0.342109	0.0330143	Up_regulated
SFXN5	0.392135	0	0	0.612074	0.203668	Up_regulated
HOMER2	0.391885	0	0	0.448424	0.0304865	Up_regulated
ATF7	0.391437	0	0	0.662827	0.227176	Up_regulated
MYH6	0.391215	0	0	0.54259	0.231364	Up_regulated
CCDC84	0.390952	0	0	0.63068	0.19625	Up_regulated
ZER1	0.388804	0	0	0.772814	0.387511	Up_regulated
AC138150.1	0.388746	0	0	0.51639	0.0739963	Up_regulated
MINDY2	0.387978	0	0	0.728262	0.317658	Up_regulated
PNISR	0.387926	0	0	0.911657	0.636711	Up_regulated
MTUS1	0.386778	8.61545e-275	5.04284e-274	0.940261	0.71073	Up_regulated
HMOX2	0.386421	0	0	0.516643	0.107252	Up_regulated
SH2B3	0.386344	0	0	0.452348	0.0186722	Up_regulated
SLC22A15	0.386281	0	0	0.443615	0.02553	Up_regulated
TRIP4	0.386091	0	0	0.553601	0.126287	Up_regulated
UBAP1	0.385668	0	0	0.81091	0.440802	Up_regulated
TCAP	0.385477	0	0	0.558284	0.126199	Up_regulated
SLC2A13	0.385407	0	0	0.502595	0.0579947	Up_regulated
KLC1	0.385146	0	0	0.831161	0.467244	Up_regulated
KMT5B	0.384964	0	0	0.719403	0.313778	Up_regulated
PPP3CB	0.384923	0	0	0.789267	0.405502	Up_regulated
HNRNPC	0.384763	0	0	0.869004	0.532283	Up_regulated
GBE1	0.384341	3.40847e-279	2.02163e-278	0.880775	0.569078	Up_regulated
ZNF587B	0.384247	0	0	0.651437	0.247816	Up_regulated
USP13	0.383717	0	0	0.874953	0.567364	Up_regulated
GYS1	0.383458	0	0	0.817112	0.46731	Up_regulated
HERC3	0.383325	0	0	0.664093	0.241068	Up_regulated
WNK2	0.382621	6.15856e-251	3.33575e-250	0.942286	0.719676	Up_regulated
MYPN	0.382446	2.39032e-240	1.25091e-239	0.948614	0.677605	Up_regulated
CS	0.382439	0	0	0.612328	0.204471	Up_regulated
PCDH9	0.381864	4.20676e-87	1.26375e-86	0.97937	0.773857	Up_regulated
KDM4B	0.381498	0	0	0.856854	0.563913	Up_regulated
MROH1	0.38091	0	0	0.826351	0.490598	Up_regulated
LINC02388	0.380889	0	0	0.220985	0.000989109	Up_regulated
NFE2L1	0.380399	0	0	0.558031	0.149608	Up_regulated
COMT	0.380238	0	0	0.697127	0.306657	Up_regulated
NSD1	0.379791	8.92062e-290	5.48696e-289	0.876598	0.573947	Up_regulated
TANGO6	0.379212	0	0	0.553474	0.121957	Up_regulated
HEATR5A	0.378509	0	0	0.624098	0.204141	Up_regulated
NUP98	0.378443	0	0	0.705987	0.295183	Up_regulated
NACC2	0.377139	0	0	0.605366	0.21723	Up_regulated
NT5DC1	0.37614	0	0	0.754588	0.34577	Up_regulated
NRF1	0.374877	0	0	0.744083	0.334605	Up_regulated
CLDN12	0.374805	0	0	0.546133	0.123979	Up_regulated
MAOB	0.374002	0	0	0.602076	0.203053	Up_regulated
NHLRC2	0.373942	0	0	0.658777	0.243057	Up_regulated
WDR33	0.373516	0	0	0.829389	0.455627	Up_regulated
SPOP	0.373346	0	0	0.74307	0.333495	Up_regulated
CPQ	0.37314	0	0	0.636502	0.198745	Up_regulated
TMEM38A	0.373039	0	0	0.572079	0.181348	Up_regulated
H6PD	0.372798	0	0	0.531325	0.117187	Up_regulated
PPP1R3A	0.372417	0	0	0.533224	0.110824	Up_regulated
CLASP1	0.372105	5.34699e-269	3.06982e-268	0.961018	0.770054	Up_regulated
USP54	0.371898	0	0	0.622579	0.209713	Up_regulated
ATF7IP2	0.371548	0	0	0.78142	0.42302	Up_regulated
MYOF	0.371075	0	0	0.676244	0.289809	Up_regulated
UBN1	0.370432	0	0	0.563726	0.156796	Up_regulated
FAM234A	0.369895	0	0	0.547399	0.138662	Up_regulated
VTI1A	0.369545	0	0	0.768637	0.352551	Up_regulated
COQ5	0.369515	0	0	0.527022	0.120353	Up_regulated
GAB3	0.368078	0	0	0.600177	0.204833	Up_regulated
TMEM245	0.367165	0	0	0.79876	0.43334	Up_regulated
RPL3L	0.365987	0	0	0.603215	0.188238	Up_regulated
FBXO40	0.365954	1.00999e-207	4.74865e-207	0.942665	0.733007	Up_regulated
DTWD2	0.365954	0	0	0.648272	0.23898	Up_regulated
OPA3	0.3653	0	0	0.496773	0.0939543	Up_regulated
AKAP9	0.365204	7.51499e-245	3.97952e-244	0.93292	0.695761	Up_regulated
RBMX	0.364866	0	0	0.853563	0.538976	Up_regulated
HECTD1	0.364801	0	0	0.798507	0.422108	Up_regulated
PGAP2	0.364612	0	0	0.510948	0.10834	Up_regulated
RAD9A	0.364355	0	0	0.60929	0.213735	Up_regulated
ANKRD2	0.363868	0	0	0.354765	0.0405315	Up_regulated
UBE2E2	0.362145	3.8643e-167	1.58183e-166	0.942539	0.698794	Up_regulated
GOT1	0.361821	0	0	0.683584	0.294897	Up_regulated
DNAJC11	0.361812	0	0	0.721934	0.33	Up_regulated
Z93930.2	0.361619	0	0	0.599038	0.21934	Up_regulated
EYA3	0.361487	0	0	0.728769	0.333352	Up_regulated
GMDS-DT	0.36142	0	0	0.821035	0.4702	Up_regulated
TTN	0.361375	0	0	1	0.999967	Up_regulated
PLPP1	0.361369	2.53758e-298	1.60034e-297	0.853436	0.512161	Up_regulated
UNC13B	0.361291	0	0	0.758132	0.355112	Up_regulated
PLS3	0.361243	0	0	0.556006	0.143981	Up_regulated
OSBPL6	0.361054	0	0	0.405898	0.0134409	Up_regulated
GLYR1	0.360495	0	0	0.690546	0.288523	Up_regulated
HS6ST3	0.360334	0	0	0.279205	0.0250135	Up_regulated
LDHB	0.360095	0	0	0.60448	0.195162	Up_regulated
SP100	0.359747	0	0	0.561195	0.139662	Up_regulated
EFCAB2	0.358712	8.27163e-218	4.02224e-217	0.865713	0.575518	Up_regulated
RAB40C	0.358593	0	0	0.611062	0.225868	Up_regulated
MAGED1	0.358415	0	0	0.741299	0.363497	Up_regulated
ANKFY1	0.358112	0	0	0.704088	0.311327	Up_regulated
RAB11FIP1	0.357891	0	0	0.456271	0.101702	Up_regulated
NDUFS1	0.357656	0	0	0.820149	0.475377	Up_regulated
WWOX	0.357548	1.52885e-136	5.59796e-136	0.901658	0.614786	Up_regulated
USP40	0.357245	0	0	0.616251	0.208383	Up_regulated
G3BP2	0.357142	0	0	0.542083	0.148564	Up_regulated
CTTN	0.357019	0	0	0.549424	0.146894	Up_regulated
ITPK1	0.355732	0	0	0.717504	0.343232	Up_regulated
ZYG11B	0.355644	0	0	0.715099	0.332099	Up_regulated
AC015845.2	0.355196	0	0	0.354639	0.0135948	Up_regulated
PVR	0.355169	0	0	0.47956	0.0906683	Up_regulated
OSBPL1A	0.355154	0	0	0.709784	0.312943	Up_regulated
PCLO	0.355077	0	0	0.413745	0.0565441	Up_regulated
UBE2D2	0.354095	4.85731e-216	2.34875e-215	0.915201	0.656043	Up_regulated
AC124947.1	0.354084	0	0	0.546513	0.204361	Up_regulated
NTN4	0.353554	0	0	0.634477	0.235056	Up_regulated
GBF1	0.353111	1.65292e-238	8.61482e-238	0.894823	0.594938	Up_regulated
NFYC	0.352788	4.64179e-302	2.96105e-301	0.840653	0.517117	Up_regulated
PTPRG	0.351631	6.99369e-152	2.71464e-151	0.990381	0.88423	Up_regulated
ANKS1A	0.351474	1.69671e-278	1.00372e-277	0.873307	0.547505	Up_regulated
SLC2A12	0.351444	0	0	0.501835	0.116704	Up_regulated
CLIP4	0.351417	0	0	0.50019	0.0855359	Up_regulated
DIAPH1	0.350819	0	0	0.607012	0.209317	Up_regulated
GREB1	0.350699	0	0	0.520567	0.146674	Up_regulated
DTNA	0.350589	1.77176e-211	8.44101e-211	0.982787	0.865943	Up_regulated
KDM2B	0.350407	0	0	0.633591	0.246222	Up_regulated
C19orf18	0.349936	0	0	0.440577	0.0592916	Up_regulated
WDR7	0.349449	0	0	0.749652	0.349111	Up_regulated
KAT2B	0.349306	0	0	0.673079	0.274401	Up_regulated
SLC25A36	0.349306	1.2298e-283	7.41383e-283	0.863815	0.554242	Up_regulated
WBP1L	0.349271	0	0	0.593849	0.176985	Up_regulated
GRIK2	0.348756	0	0	0.329832	0.00779198	Up_regulated
FAM177A1	0.34859	0	0	0.533097	0.138376	Up_regulated
IDH2-DT	0.348322	0	0	0.403367	0.0476201	Up_regulated
MBNL1	0.34829	5.5389e-202	2.55518e-201	0.967093	0.779341	Up_regulated
PCNT	0.347767	0	0	0.54183	0.175732	Up_regulated
MKLN1	0.347701	3.00853e-258	1.67018e-257	0.892545	0.618193	Up_regulated
AGO3	0.347575	0	0	0.753196	0.368641	Up_regulated
GCOM1	0.347252	0	0	0.498924	0.11089	Up_regulated
PIGL	0.346825	0	0	0.614353	0.223912	Up_regulated
BSG	0.346786	0	0	0.715479	0.313196	Up_regulated
ENTPD1-AS1	0.346615	0	0	0.591444	0.20258	Up_regulated
YWHAE	0.346577	3.63113e-306	2.34587e-305	0.837236	0.513809	Up_regulated
TENT2	0.346488	0	0	0.839514	0.489114	Up_regulated
PLD3	0.346402	0	0	0.675864	0.272906	Up_regulated
FRMPD4	0.346384	0	0	0.429946	0.0614566	Up_regulated
ZNF655	0.346155	0	0	0.657005	0.259641	Up_regulated
MIRLET7BHG	0.345742	0	0	0.594608	0.178666	Up_regulated
SPG11	0.345707	0	0	0.758512	0.379235	Up_regulated
MEF2C	0.34552	0	0	0.644602	0.224693	Up_regulated
RANBP10	0.345516	0	0	0.719403	0.362948	Up_regulated
UHRF1BP1	0.344717	0	0	0.691431	0.310613	Up_regulated
USO1	0.344632	0	0	0.686116	0.287435	Up_regulated
POR	0.34378	0	0	0.467536	0.0973723	Up_regulated
COMMD10	0.343456	4.97849e-182	2.14579e-181	0.91229	0.635623	Up_regulated
C2CD6	0.343169	0	0	0.425263	0.0740733	Up_regulated
CLYBL	0.343165	0	0	0.601569	0.226869	Up_regulated
TMCC1	0.342951	1.94146e-183	8.42103e-183	0.918744	0.630678	Up_regulated
ABLIM3	0.342382	0	0	0.518415	0.103801	Up_regulated
UBE2K	0.342359	4.56642e-222	2.2571e-221	0.901785	0.624336	Up_regulated
MAU2	0.34228	0	0	0.717124	0.347342	Up_regulated
SMIM8	0.341584	0	0	0.657891	0.267807	Up_regulated
LSAMP	0.3415	0	0	0.383369	0.0453342	Up_regulated
GRXCR2	0.341291	0	0	0.31477	0.0347177	Up_regulated
PLIN4	0.340372	0	0	0.408429	0.0276841	Up_regulated
ZNF131	0.340188	0	0	0.729781	0.354947	Up_regulated
RTN4RL1	0.340081	0	0	0.422225	0.0902067	Up_regulated
TRPV1	0.339909	0	0	0.542463	0.173589	Up_regulated
POPDC2	0.338943	0	0	0.745602	0.375664	Up_regulated
DAB2IP	0.338926	5.0123e-235	2.5894e-234	0.848247	0.553132	Up_regulated
LINC01004	0.338343	0	0	0.646121	0.245629	Up_regulated
DNAJC5	0.338073	0	0	0.695861	0.318273	Up_regulated
SCAPER	0.337836	1.06974e-219	5.23127e-219	0.888369	0.611027	Up_regulated
SH3KBP1	0.337523	0	0	0.576889	0.177072	Up_regulated
PIR	0.337509	0	0	0.513859	0.116539	Up_regulated
B3GLCT	0.337035	0	0	0.540058	0.149575	Up_regulated
ZBTB7A	0.336544	0	0	0.477155	0.110407	Up_regulated
UBE2W	0.336455	0	0	0.749652	0.376081	Up_regulated
SLC39A11	0.336323	0	0	0.554487	0.142311	Up_regulated
MCPH1	0.336136	0	0	0.582078	0.175842	Up_regulated
STXBP5	0.335984	0	0	0.631439	0.227957	Up_regulated
CNBP	0.335506	0	0	0.530945	0.126331	Up_regulated
ZZEF1	0.33518	0	0	0.634603	0.233023	Up_regulated
SYNM	0.334664	0	0	0.566257	0.191876	Up_regulated
ADAMTS7	0.334409	0	0	0.393368	0.0339154	Up_regulated
TNS3	0.334221	0	0	0.619922	0.229836	Up_regulated
RGN	0.333985	0	0	0.42906	0.0835357	Up_regulated
SMPD4	0.333552	0	0	0.527275	0.14486	Up_regulated
EVI5	0.33322	4.51621e-228	2.27552e-227	0.881661	0.578101	Up_regulated
SLC39A14	0.333112	2.13898e-303	1.36953e-302	0.763701	0.453913	Up_regulated
NTN1	0.332611	0	0	0.443994	0.111846	Up_regulated
UQCRH	0.331554	0	0	0.687508	0.324779	Up_regulated
IDH2	0.331523	0	0	0.552968	0.179084	Up_regulated
PPARG	0.331251	0	0	0.390583	0.00791287	Up_regulated
AC090921.1	0.331106	0	0	0.375016	0.0575222	Up_regulated
KLHL24	0.330978	3.00578e-170	1.24216e-169	0.940514	0.72572	Up_regulated
PNPLA7	0.330951	0	0	0.585496	0.208966	Up_regulated
AC096677.1	0.330598	0	0	0.394001	0.0393226	Up_regulated
ADGRL2	0.330555	1.07686e-161	4.3291e-161	0.905835	0.619248	Up_regulated
GPC5	0.330205	0	0	0.246678	0.0226616	Up_regulated
ANXA11	0.329904	0	0	0.608404	0.229111	Up_regulated
STXBP1	0.329614	0	0	0.481585	0.0938444	Up_regulated
LRRC39	0.329399	0	0	0.768384	0.435867	Up_regulated
AFG1L	0.329168	0	0	0.588913	0.203339	Up_regulated
TMEM143	0.329119	0	0	0.442729	0.0808102	Up_regulated
PHACTR4	0.328961	4.77343e-219	2.33159e-218	0.863435	0.551769	Up_regulated
ABCC5	0.327592	1.61866e-215	7.81417e-215	0.887103	0.6034	Up_regulated
ANKRD1	0.327225	8.96702e-72	2.51297e-71	0.924187	0.679705	Up_regulated
SLC25A12	0.327161	1.1282e-184	4.90876e-184	0.916213	0.671759	Up_regulated
BABAM2	0.327139	1.59568e-220	7.83318e-220	0.873434	0.554571	Up_regulated
ANKRD6	0.326677	0	0	0.44931	0.0869317	Up_regulated
CLEC16A	0.326407	0	0	0.691052	0.315844	Up_regulated
UBR5	0.32639	1.5983e-201	7.35819e-201	0.909632	0.642074	Up_regulated
LATS1	0.32574	0	0	0.698013	0.308987	Up_regulated
ECHDC2	0.325592	2.83002e-245	1.50078e-244	0.859258	0.54113	Up_regulated
KDM3B	0.325453	0	0	0.689913	0.315009	Up_regulated
TMEM117	0.325438	4.04647e-213	1.93629e-212	0.855588	0.526843	Up_regulated
STX8	0.325428	0	0	0.775598	0.391918	Up_regulated
ZNF407	0.325412	1.82619e-228	9.2172e-228	0.849766	0.516809	Up_regulated
BDH1	0.324763	0	0	0.478674	0.108318	Up_regulated
TPK1	0.324556	0	0	0.460954	0.0731391	Up_regulated
BCL6	0.324248	0	0	0.485128	0.126969	Up_regulated
ATG14	0.324092	0	0	0.520694	0.131991	Up_regulated
FAM214A	0.323711	0	0	0.736869	0.361497	Up_regulated
SMIM7	0.322798	0	0	0.560056	0.169193	Up_regulated
PLD1	0.322605	3.58952e-182	1.54826e-181	0.888495	0.587245	Up_regulated
TYW1	0.320931	0	0	0.746867	0.377938	Up_regulated
NNT-AS1	0.320749	2.9691e-295	1.85419e-294	0.779901	0.454452	Up_regulated
DPYD	0.320538	0	0	0.805974	0.414667	Up_regulated
SQSTM1	0.320244	0	0	0.537021	0.16439	Up_regulated
ZNF682	0.320008	0	0	0.422858	0.0653142	Up_regulated
TXNDC11	0.319854	0	0	0.60524	0.223022	Up_regulated
HACD1	0.319786	1.56436e-200	7.17832e-200	0.871915	0.5903	Up_regulated
POGZ	0.319054	2.03128e-293	1.26156e-292	0.809265	0.478124	Up_regulated
PIP5K1A	0.318814	1.6662e-188	7.34962e-188	0.899886	0.646943	Up_regulated
SPTB	0.318634	0	0	0.656246	0.284094	Up_regulated
DSE	0.318596	0	0	0.577395	0.197745	Up_regulated
LARP1B	0.318411	0	0	0.671181	0.312558	Up_regulated
PCDHGA6	0.317842	0	0	0.391469	0.0265191	Up_regulated
SRSF4	0.317151	0	0	0.723453	0.336583	Up_regulated
ZNF438	0.317094	0	0	0.780154	0.415437	Up_regulated
CNOT1	0.316976	0	0	0.697	0.325461	Up_regulated
ARHGEF11	0.316419	0	0	0.674092	0.301239	Up_regulated
BCAR1	0.316385	0	0	0.577269	0.208152	Up_regulated
MYH7	0.316228	4.46737e-281	2.66907e-280	0.997722	0.970393	Up_regulated
JPH2	0.315761	1.49578e-151	5.79445e-151	0.906088	0.671352	Up_regulated
RHOA	0.315368	0	0	0.533097	0.153861	Up_regulated
UACA	0.314788	0	0	0.644222	0.257718	Up_regulated
TGFBR2	0.314457	0	0	0.64688	0.237837	Up_regulated
PMF1	0.314441	0	0	0.584356	0.209328	Up_regulated
PRDM2	0.314245	0	0	0.639792	0.248695	Up_regulated
SDHC	0.314116	0	0	0.590178	0.217406	Up_regulated
OXCT1	0.314075	0	0	0.631819	0.270005	Up_regulated
FRY	0.312697	2.13016e-210	1.01075e-209	0.986837	0.922729	Up_regulated
SIRT5	0.312385	0	0	0.550184	0.173655	Up_regulated
LITAF	0.312311	0	0	0.346792	0.00839643	Up_regulated
NBEAL1	0.312211	2.60042e-307	1.68703e-306	0.812555	0.468574	Up_regulated
RNF180	0.312135	0	0	0.579041	0.189876	Up_regulated
ZNF652	0.312125	0	0	0.593216	0.222308	Up_regulated
MRAS	0.312019	1.64719e-288	1.00873e-287	0.772181	0.449198	Up_regulated
KCMF1	0.311858	0	0	0.62992	0.247904	Up_regulated
COMMD1	0.311706	1.71151e-168	7.03242e-168	0.87875	0.568529	Up_regulated
SNX29	0.311672	0	0	0.747374	0.362069	Up_regulated
RUFY1	0.311667	0	0	0.638021	0.267048	Up_regulated
GTF2IRD1	0.311552	5.50481e-141	2.04957e-140	0.938868	0.765988	Up_regulated
ARHGAP27	0.311335	0	0	0.365776	0.0292666	Up_regulated
TRAPPC9	0.311133	3.12447e-160	1.24907e-159	0.896089	0.616753	Up_regulated
RBM4	0.311127	0	0	0.614859	0.247409	Up_regulated
ICA1L	0.311118	0	0	0.409062	0.0646877	Up_regulated
COX5A	0.310673	0	0	0.561954	0.205856	Up_regulated
C20orf194	0.310523	4.17819e-157	1.64945e-156	0.91634	0.66678	Up_regulated
EPC1	0.309948	0	0	0.785344	0.43346	Up_regulated
VIPR2	0.309302	5.03836e-191	2.23957e-190	0.826225	0.565814	Up_regulated
SCFD2	0.309148	0	0	0.592077	0.203943	Up_regulated
EHMT1	0.309104	2.96368e-210	1.40512e-209	0.855335	0.552846	Up_regulated
TNRC6A	0.308714	5.01726e-167	2.0535e-166	0.961397	0.796364	Up_regulated
KIAA2026	0.308626	0	0	0.617896	0.231528	Up_regulated
COL23A1	0.308586	0	0	0.548918	0.234584	Up_regulated
DCAKD	0.308434	0	0	0.585622	0.217439	Up_regulated
AC027117.2	0.308392	0	0	0.355525	0.0195624	Up_regulated
SPTAN1	0.307547	0	0	0.726364	0.387357	Up_regulated
KPNA6	0.307306	0	0	0.651816	0.279511	Up_regulated
SUCLG2	0.30697	0	0	0.746741	0.365476	Up_regulated
NCOA6	0.306621	0	0	0.734717	0.367223	Up_regulated
MGST2	0.306307	0	0	0.545627	0.173863	Up_regulated
RCOR3	0.306274	0	0	0.750664	0.390489	Up_regulated
IMMT	0.306026	0	0	0.706366	0.343781	Up_regulated
PARD3B	0.305923	1.8856e-216	9.13282e-216	0.84888	0.513864	Up_regulated
TPM2	0.30528	0	0	0.593343	0.194272	Up_regulated
MAP2K5	0.305079	0	0	0.738261	0.377785	Up_regulated
SLC38A7	0.304477	0	0	0.433489	0.0767219	Up_regulated
AMOTL1	0.304133	0	0	0.358309	0.00856129	Up_regulated
NDUFV3	0.304108	0	0	0.646754	0.295678	Up_regulated
C15orf41	0.303976	1.4799e-161	5.9453e-161	0.984179	0.915629	Up_regulated
GATAD2B	0.303618	2.04937e-153	7.99378e-153	0.893052	0.631524	Up_regulated
DEAF1	0.302791	0	0	0.528414	0.193898	Up_regulated
UBTD1	0.302752	0	0	0.401215	0.0602917	Up_regulated
PPM1H	0.302747	0	0	0.423997	0.061061	Up_regulated
PCSK7	0.302725	0	0	0.637894	0.259707	Up_regulated
PTPN11	0.302674	0	0	0.653462	0.278599	Up_regulated
CDC42BPA	0.302572	1.75833e-182	7.59641e-182	0.886976	0.608796	Up_regulated
PDP1	0.302139	0	0	0.364891	0.0210131	Up_regulated
EEF1AKMT2	0.302124	0	0	0.658777	0.295535	Up_regulated
EML1	0.302097	0	0	0.517023	0.153543	Up_regulated
EGF	0.301847	0	0	0.502595	0.155554	Up_regulated
ASB11	0.301841	0	0	0.644475	0.2906	Up_regulated
ZNF420	0.300978	0	0	0.458423	0.106021	Up_regulated
MSL2	0.300927	0	0	0.493355	0.119572	Up_regulated
ABCA5	0.300618	0	0	0.575117	0.1998	Up_regulated
KANK2	0.300553	3.92499e-201	1.80527e-200	0.790533	0.529866	Up_regulated
ATP2A2	0.300227	5.47836e-164	2.21844e-163	0.983167	0.911222	Up_regulated
RAD54L2	0.300017	0	0	0.572839	0.204724	Up_regulated
MGA	0.299687	0	0	0.687508	0.332066	Up_regulated
MFSD11	0.299538	1.07953e-177	4.57573e-177	0.862296	0.587003	Up_regulated
KCNAB2	0.299485	0	0	0.348437	0.015518	Up_regulated
NAALADL2	0.29908	6.65819e-303	4.2575e-302	0.785976	0.433406	Up_regulated
EXTL3	0.298986	9.01742e-299	5.69302e-298	0.72206	0.403754	Up_regulated
SUCLA2	0.298863	0	0	0.538919	0.161565	Up_regulated
FAM13B	0.298831	3.9717e-188	1.74877e-187	0.862296	0.569617	Up_regulated
NMT1	0.298677	0	0	0.620934	0.254871	Up_regulated
CEP85L	0.297883	0	0	0.613087	0.245453	Up_regulated
CDR2	0.297798	0	0	0.716871	0.37041	Up_regulated
NFATC3	0.297659	1.37683e-299	8.70923e-299	0.781294	0.429339	Up_regulated
SPHKAP	0.297579	8.50781e-95	2.64056e-94	0.909252	0.694596	Up_regulated
BCL2L1	0.297518	0	0	0.542336	0.148586	Up_regulated
ACSL1	0.297063	0	0	0.593975	0.241452	Up_regulated
CAMK2B	0.296892	3.31397e-295	2.06868e-294	0.746741	0.424427	Up_regulated
RABEP1	0.296504	2.74382e-273	1.5987e-272	0.787242	0.453023	Up_regulated
CNST	0.296343	0	0	0.507784	0.141135	Up_regulated
GPATCH8	0.296107	3.02764e-135	1.10227e-134	0.927604	0.68642	Up_regulated
RIC3	0.295761	0	0	0.36565	0.0227605	Up_regulated
ACAD10	0.295287	0	0	0.679914	0.333791	Up_regulated
TMEM165	0.294349	0	0	0.650424	0.288897	Up_regulated
DHRS7B	0.29397	0	0	0.422478	0.078843	Up_regulated
XPNPEP3	0.293796	0	0	0.530439	0.167434	Up_regulated
AL139383.1	0.293334	2.24205e-169	9.23945e-169	0.851158	0.523041	Up_regulated
ZCCHC7	0.292859	1.0685e-184	4.65104e-184	0.860144	0.523975	Up_regulated
BDNF-AS	0.292842	0	0	0.364511	0.0302008	Up_regulated
HDLBP	0.292565	0	0	0.600557	0.237892	Up_regulated
PDE4A	0.292505	0	0	0.308315	0.00389049	Up_regulated
DPH6	0.292302	0	0	0.654094	0.308767	Up_regulated
TRPM7	0.292222	1.57148e-120	5.39206e-120	0.960132	0.79187	Up_regulated
PRKCE	0.292191	2.83927e-123	9.84901e-123	0.913302	0.661549	Up_regulated
TMEM116	0.291319	0	0	0.712441	0.37363	Up_regulated
AC005355.1	0.290937	0	0	0.2768	0.00524228	Up_regulated
COQ4	0.290868	0	0	0.556892	0.191448	Up_regulated
PRH1	0.290712	0	0	0.672826	0.313965	Up_regulated
NUTM2B-AS1	0.290535	0	0	0.579167	0.218956	Up_regulated
KLF7	0.290305	0	0	0.54145	0.176633	Up_regulated
TOGARAM2	0.29027	0	0	0.280091	0.000824257	Up_regulated
METTL16	0.290184	0	0	0.616884	0.252629	Up_regulated
PIK3CB	0.289959	0	0	0.721175	0.365421	Up_regulated
ATP5F1A	0.289951	0	0	0.665992	0.32312	Up_regulated
RC3H1	0.289833	0	0	0.734084	0.381082	Up_regulated
PPARA	0.289316	1.66195e-155	6.52766e-155	0.861283	0.593213	Up_regulated
DGCR2	0.289286	0	0	0.530692	0.172204	Up_regulated
AL683813.1	0.288818	0	0	0.700038	0.381807	Up_regulated
ABLIM2	0.288597	0	0	0.439565	0.101373	Up_regulated
UBE2G2	0.28834	0	0	0.622453	0.259322	Up_regulated
SPATS2L	0.288256	0	0	0.590052	0.237474	Up_regulated
KAT6B	0.287918	1.57705e-98	4.97022e-98	0.947095	0.728402	Up_regulated
INO80D	0.287861	0	0	0.573219	0.20846	Up_regulated
ME1	0.287836	0	0	0.47437	0.113275	Up_regulated
RDH13	0.287699	0	0	0.498418	0.160741	Up_regulated
ANKHD1	0.287432	2.91001e-225	1.45476e-224	0.829768	0.508369	Up_regulated
ADCY5	0.287205	2.43057e-54	6.24696e-54	0.950513	0.758262	Up_regulated
VCL	0.287047	5.48033e-95	1.7029e-94	0.954183	0.744909	Up_regulated
TRAP1	0.286898	0	0	0.560815	0.21479	Up_regulated
SYNE2	0.286611	5.1873e-245	2.74839e-244	0.802177	0.476432	Up_regulated
ATP1B1	0.285655	0	0	0.634224	0.29626	Up_regulated
MIR4435-2HG	0.285642	0	0	0.359701	0.0462793	Up_regulated
MIR133A1HG	0.285306	0	0	0.591191	0.259267	Up_regulated
SBK1	0.2853	0	0	0.305658	0.00546208	Up_regulated
HMGN3	0.285039	0	0	0.552209	0.19281	Up_regulated
TKT	0.284892	0	0	0.362739	0.0378829	Up_regulated
SNED1	0.284818	0	0	0.36527	0.00456089	Up_regulated
PCMTD1	0.284313	1.51863e-273	8.86068e-273	0.778509	0.441989	Up_regulated
KDM5D	0.283675	0	0	0.437666	0.0753042	Up_regulated
SLC9A1	0.283639	0	0	0.364131	0.0395094	Up_regulated
ANKRD17	0.283442	6.3057e-116	2.12735e-115	0.960764	0.793749	Up_regulated
MARCH2	0.283441	0	0	0.388179	0.0546867	Up_regulated
LRRC49	0.283201	0	0	0.493862	0.155829	Up_regulated
COA1	0.283125	1.1233e-290	6.92232e-290	0.766992	0.416613	Up_regulated
PCBD2	0.282545	0	0	0.49614	0.138179	Up_regulated
RNLS	0.282503	0	0	0.420959	0.0819202	Up_regulated
RFX2	0.281934	0	0	0.447032	0.1564	Up_regulated
WDTC1	0.281758	0	0	0.532591	0.187546	Up_regulated
KANK1	0.281701	3.77358e-143	1.41756e-142	0.989495	0.925707	Up_regulated
TNNT2	0.2817	0	0	0.999494	0.992659	Up_regulated
COX10	0.28165	0	0	0.661562	0.305514	Up_regulated
PSKH1	0.281349	0	0	0.447538	0.114704	Up_regulated
RBM26	0.281161	1.14908e-302	7.34128e-302	0.762182	0.418305	Up_regulated
CTSB	0.280272	0	0	0.446146	0.0906134	Up_regulated
MAP3K2	0.279703	0	0	0.700924	0.335758	Up_regulated
MTMR14	0.279498	0	0	0.485255	0.129573	Up_regulated
PAAF1	0.27945	0	0	0.580306	0.238936	Up_regulated
IQCJ-SCHIP1	0.279262	3.41609e-282	2.04889e-281	0.719782	0.395138	Up_regulated
PDZRN3	0.279231	2.95045e-80	8.59634e-80	0.984432	0.894264	Up_regulated
TUBD1	0.279083	0	0	0.439311	0.0993725	Up_regulated
CFAP70	0.278837	0	0	0.371219	0.0490158	Up_regulated
ANKAR	0.27878	0	0	0.468169	0.103988	Up_regulated
IBTK	0.278737	0	0	0.691178	0.34188	Up_regulated
ACTR3B	0.278726	0	0	0.463233	0.131068	Up_regulated
ZNF611	0.278678	0	0	0.46589	0.117572	Up_regulated
NUCKS1	0.278565	0	0	0.721681	0.387324	Up_regulated
FAM126B	0.278399	0	0	0.623845	0.263795	Up_regulated
RAB1A	0.278153	4.07444e-233	2.08728e-232	0.805341	0.482355	Up_regulated
AL645568.1	0.277668	0	0	0.520061	0.178084	Up_regulated
PRKRIP1	0.27742	2.02049e-211	9.61973e-211	0.804582	0.484586	Up_regulated
VPS45	0.277323	0	0	0.739906	0.395127	Up_regulated
SLTM	0.277106	0	0	0.753829	0.409128	Up_regulated
SYNE1	0.276537	1.05519e-117	3.58291e-117	0.91558	0.673363	Up_regulated
CSDE1	0.276218	0	0	0.601443	0.225616	Up_regulated
AC104596.1	0.275962	0	0	0.360967	0.0434439	Up_regulated
ATXN2	0.275532	3.69777e-126	1.29662e-125	0.906974	0.663175	Up_regulated
MARK2	0.274991	0	0	0.688141	0.352914	Up_regulated
AP3S2	0.274731	0	0	0.559929	0.205295	Up_regulated
ST7L	0.274559	0	0	0.545247	0.188447	Up_regulated
HERC2	0.274409	8.7544e-173	3.6455e-172	0.831793	0.535976	Up_regulated
FXN	0.274333	0	0	0.426781	0.0997132	Up_regulated
AC010327.4	0.274101	0	0	0.401848	0.058775	Up_regulated
MRPL45	0.274074	0	0	0.405139	0.0814696	Up_regulated
MTO1	0.273904	0	0	0.428427	0.0963392	Up_regulated
VDAC1	0.273861	0	0	0.53778	0.205064	Up_regulated
DENND2C	0.27358	0	0	0.356284	0.0400259	Up_regulated
DENND6A	0.273578	0	0	0.632452	0.274038	Up_regulated
PERM1	0.273453	0	0	0.318567	0.000626436	Up_regulated
BICD1	0.273156	0	0	0.608784	0.258586	Up_regulated
LRRC20	0.273138	0	0	0.451462	0.123287	Up_regulated
RORB	0.272321	0	0	0.317934	0.0247277	Up_regulated
CCDC7	0.272217	0	0	0.442096	0.104065	Up_regulated
NUDCD3	0.272123	0	0	0.57094	0.216912	Up_regulated
IDI2-AS1	0.271936	0	0	0.328186	0.0223429	Up_regulated
MYH7B	0.271867	1.83009e-136	6.69597e-136	0.977218	0.873152	Up_regulated
SCPEP1	0.2717	0	0	0.36603	0.0423448	Up_regulated
HERC4	0.271282	1.46975e-161	5.90533e-161	0.862802	0.559253	Up_regulated
ZHX3	0.27105	0	0	0.501202	0.128309	Up_regulated
ZNF76	0.270996	0	0	0.45817	0.123166	Up_regulated
ITFG1	0.270895	1.89171e-192	8.44705e-192	0.817998	0.496027	Up_regulated
NPR3	0.270692	0	0	0.29781	0.012243	Up_regulated
ECPAS	0.270639	0	0	0.693836	0.344627	Up_regulated
CCND3	0.270511	0	0	0.469181	0.107263	Up_regulated
AC007262.2	0.270414	0	0	0.381471	0.0650504	Up_regulated
REEP1	0.270202	0	0	0.67675	0.345825	Up_regulated
YWHAG	0.270124	0	0	0.591571	0.247915	Up_regulated
SGPP1	0.270011	0	0	0.462093	0.120122	Up_regulated
NR2C1	0.269932	0	0	0.546513	0.188656	Up_regulated
GOLGB1	0.269747	0	0	0.660802	0.324164	Up_regulated
PTPDC1	0.269598	0	0	0.47108	0.131914	Up_regulated
ST8SIA5	0.269404	0	0	0.498165	0.18071	Up_regulated
FGGY	0.269203	0	0	0.571447	0.223627	Up_regulated
SFMBT1	0.268484	0	0	0.625364	0.282457	Up_regulated
RPS6KB1	0.268218	0	0	0.578281	0.23021	Up_regulated
FAM172A	0.268196	2.54298e-245	1.34905e-244	0.79433	0.44256	Up_regulated
ARPC1A	0.267602	0	0	0.622959	0.272785	Up_regulated
FAM219A	0.26756	0	0	0.459056	0.119869	Up_regulated
TJP2	0.26734	0	0	0.71067	0.378125	Up_regulated
UBE2V2	0.267338	0	0	0.554234	0.212581	Up_regulated
CLASRP	0.267084	0	0	0.597013	0.249959	Up_regulated
SDC4	0.267079	0	0	0.38261	0.0652702	Up_regulated
ARHGAP24	0.266908	8.53693e-80	2.4809e-79	0.938236	0.703179	Up_regulated
AS3MT	0.266818	0	0	0.42868	0.117451	Up_regulated
ME3	0.266726	0	0	0.626883	0.280885	Up_regulated
RAB28	0.266664	3.25456e-243	1.71786e-242	0.759777	0.431372	Up_regulated
AGAP1	0.266465	5.42937e-108	1.77645e-107	0.903936	0.649812	Up_regulated
AZIN1-AS1	0.266419	0	0	0.507151	0.190777	Up_regulated
ARMC2	0.26628	0	0	0.581699	0.242738	Up_regulated
GNPTAB	0.266264	0	0	0.476775	0.135673	Up_regulated
METAP1D	0.26598	0	0	0.413492	0.0909101	Up_regulated
ZFHX3	0.265642	0	0	0.723959	0.343814	Up_regulated
SLC25A20	0.265463	0	0	0.493482	0.177314	Up_regulated
PAFAH1B1	0.265267	1.53265e-118	5.22464e-118	0.921782	0.69331	Up_regulated
ABCA1	0.265223	0	0	0.679028	0.325801	Up_regulated
TDRD3	0.264755	8.32091e-203	3.84822e-202	0.797621	0.472321	Up_regulated
ANKRD29	0.26472	0	0	0.350842	0.0465321	Up_regulated
SORT1	0.264512	0	0	0.660802	0.324823	Up_regulated
HADH	0.264408	0	0	0.492722	0.158027	Up_regulated
RBM28	0.26433	0	0	0.550437	0.215922	Up_regulated
ELF2	0.264307	2.81264e-145	1.06461e-144	0.867612	0.56444	Up_regulated
SFXN4	0.264074	0	0	0.58866	0.268664	Up_regulated
TATDN1	0.26372	0	0	0.460448	0.137277	Up_regulated
RAMP1	0.263692	1.75707e-110	5.81177e-110	0.88204	0.665373	Up_regulated
PPM1A	0.263401	0	0	0.516897	0.162939	Up_regulated
ALS2CL	0.263371	0	0	0.3535	0.0241892	Up_regulated
TM2D1	0.263357	0	0	0.552588	0.199185	Up_regulated
C6	0.263239	0	0	0.31034	0.0153312	Up_regulated
CHFR	0.263167	0	0	0.488925	0.141585	Up_regulated
HNRNPL	0.263133	0	0	0.476522	0.143201	Up_regulated
SCGB2B2	0.263021	0	0	0.466903	0.139552	Up_regulated
AL121757.2	0.263016	0	0	0.280344	0.0105945	Up_regulated
RMND5B	0.262888	0	0	0.47032	0.142849	Up_regulated
HSDL2	0.262736	1.28483e-196	5.81308e-196	0.775851	0.472805	Up_regulated
PPP4R2	0.262256	0	0	0.71029	0.37607	Up_regulated
AAMDC	0.262144	0	0	0.55069	0.212263	Up_regulated
SCP2	0.261787	0	0	0.553727	0.20868	Up_regulated
AC020687.1	0.261223	0	0	0.328819	0.0525656	Up_regulated
KCNK1	0.260921	0	0	0.285154	0.00649515	Up_regulated
FAM71F2	0.260876	0	0	0.31882	0.0191008	Up_regulated
MPHOSPH9	0.260838	0	0	0.658904	0.327659	Up_regulated
ASH1L	0.26075	1.94033e-105	6.28566e-105	0.942159	0.758998	Up_regulated
IP6K3	0.260585	0	0	0.329579	0.0254421	Up_regulated
TDG	0.260575	0	0	0.404379	0.0879428	Up_regulated
BCAS3	0.260543	1.01591e-90	3.10133e-90	0.89457	0.622051	Up_regulated
TRMT11	0.260287	0	0	0.523605	0.172358	Up_regulated
KYAT1	0.260006	0	0	0.510189	0.195602	Up_regulated
ENOX2	0.259807	0	0	0.459689	0.099845	Up_regulated
ZNF780B	0.259662	0	0	0.63397	0.304459	Up_regulated
CAV1	0.259613	0	0	0.512846	0.188744	Up_regulated
ABTB2	0.259006	0	0	0.597013	0.266543	Up_regulated
CLASP2	0.25869	2.40379e-116	8.12176e-116	0.877484	0.601554	Up_regulated
GPBP1L1	0.258666	3.65039e-227	1.83456e-226	0.763321	0.445802	Up_regulated
NPAS3	0.258328	0	0	0.39514	0.0883164	Up_regulated
CASC4	0.258032	9.4867e-275	5.55169e-274	0.726743	0.397259	Up_regulated
ZNF585B	0.257777	0	0	0.469055	0.126573	Up_regulated
TSPAN32	0.257755	0	0	0.371978	0.0706773	Up_regulated
CABIN1	0.257741	0	0	0.692191	0.358046	Up_regulated
LINC02062	0.257511	0	0	0.391723	0.0697322	Up_regulated
PCDHGA10	0.257457	0	0	0.322744	0.0298271	Up_regulated
PTDSS1	0.256986	0	0	0.539172	0.21612	Up_regulated
PRR14L	0.256894	0	0	0.678015	0.337517	Up_regulated
ATXN7L1	0.256762	0	0	0.676117	0.342243	Up_regulated
MDM4	0.256622	4.42851e-206	2.07023e-205	0.785344	0.469937	Up_regulated
CARF	0.256336	0	0	0.461461	0.126661	Up_regulated
NPRL3	0.256161	0	0	0.518795	0.191063	Up_regulated
SLC30A9	0.256101	0	0	0.604734	0.251937	Up_regulated
HMG20A	0.255681	0	0	0.586508	0.241639	Up_regulated
ACACA	0.25551	0	0	0.649032	0.310745	Up_regulated
LIN52	0.255043	0	0	0.606252	0.259103	Up_regulated
FAM168B	0.254885	0	0	0.674472	0.34321	Up_regulated
RAB11FIP3	0.254281	1.78683e-194	8.03855e-194	0.768637	0.465672	Up_regulated
ANAPC16	0.254178	1.4656e-228	7.39849e-228	0.753449	0.436527	Up_regulated
AHCTF1	0.254074	0	0	0.557398	0.213724	Up_regulated
PISD	0.253611	0	0	0.527528	0.203229	Up_regulated
ACADM	0.253608	0	0	0.495127	0.16217	Up_regulated
MAML1	0.253604	0	0	0.485382	0.159818	Up_regulated
ANKRD40	0.253543	0	0	0.362612	0.0555	Up_regulated
AC096564.1	0.253497	0	0	0.3192	0.0247387	Up_regulated
CCDC91	0.253289	1.81775e-222	8.99692e-222	0.770535	0.433592	Up_regulated
RFX3-AS1	0.252865	0	0	0.454879	0.140344	Up_regulated
CBFA2T2	0.252591	4.99292e-135	1.8162e-134	0.833312	0.549219	Up_regulated
DDI2	0.252382	0	0	0.557524	0.223879	Up_regulated
PLA2R1	0.252371	0	0	0.317302	0.0159576	Up_regulated
GOSR1	0.25222	0	0	0.538033	0.19991	Up_regulated
ZNF559	0.252023	0	0	0.544108	0.213164	Up_regulated
SUFU	0.251947	0	0	0.482091	0.151894	Up_regulated
ATR	0.251618	0	0	0.495507	0.157906	Up_regulated
SLC25A42	0.251617	0	0	0.464372	0.154807	Up_regulated
PCYT1A	0.251591	0	0	0.575623	0.240749	Up_regulated
VRK2	0.251431	0	0	0.466017	0.124716	Up_regulated
RAI1	0.250724	0	0	0.639792	0.328857	Up_regulated
LSM14A	0.250545	2.36654e-172	9.84775e-172	0.804582	0.500786	Up_regulated
MOK	0.250497	0	0	0.547779	0.217571	Up_regulated

## Sheet: LV_agingadult_vs_nonagingadult
gene	avg_log2FC	p_val	p_val_adj	pct.1	pct.2	cluster
TNNI3K	-2.47004	0	0	0.101601	0.989368	Down_regulated
LINC02208	-1.95491	0	0	0.223332	0.911404	Down_regulated
PDZD2	-1.71223	0	0	0.734506	0.996076	Down_regulated
MIR1-1HG	-1.69532	0	0	0.307656	0.942033	Down_regulated
HHATL	-1.63226	0	0	0	0.960258	Down_regulated
TTTY14	-1.56008	0	0	0.36868	0.971016	Down_regulated
INSR	-1.49723	0	0	0.636709	0.990381	Down_regulated
R3HDM2	-1.46533	0	0	0.482961	0.979243	Down_regulated
GNG7	-1.43926	0	0	0.390236	0.944817	Down_regulated
PRDM16	-1.43908	0	0	0.299889	0.939248	Down_regulated
FNIP1	-1.39465	0	0	0	0.909885	Down_regulated
SLC27A1	-1.39393	0	0	0.31035	0.94545	Down_regulated
GALNT17	-1.38947	0	0	0.637185	0.961271	Down_regulated
DPF3	-1.37505	0	0	0.710731	0.988229	Down_regulated
OBSCN	-1.36693	0	0	0.675701	0.992533	Down_regulated
PALM2-AKAP2	-1.35843	0	0	0.344429	0.958993	Down_regulated
PPM1K	-1.34831	0	0	0.553971	0.980888	Down_regulated
MAP4	-1.33814	0	0	0.852909	0.996583	Down_regulated
TACC2	-1.31362	0	0	0.839911	0.994811	Down_regulated
MYOM2	-1.30715	0	0	0.839436	0.994558	Down_regulated
MICAL3	-1.30222	0	0	0.687114	0.984939	Down_regulated
NFIC	-1.30185	0	0	0.343636	0.946209	Down_regulated
HIF3A	-1.27327	0	0	0.686638	0.986331	Down_regulated
MROH7	-1.25937	0	0	0	0.817491	Down_regulated
TNS1	-1.25536	0	0	0.356158	0.959752	Down_regulated
GTF2IRD1	-1.24272	0	0	0.371533	0.938868	Down_regulated
RBMS3	-1.24263	0	0	0.17483	0.924313	Down_regulated
CUX1	-1.23688	0	0	0.744333	0.990634	Down_regulated
KCNMB2	-1.2359	0	0	0.0564273	0.748639	Down_regulated
ZBTB16	-1.23524	0	0	0.586464	0.977345	Down_regulated
UBE2R2	-1.23038	0	0	0.344746	0.939122	Down_regulated
GSE1	-1.22588	0	0	0.252179	0.911024	Down_regulated
DHRSX	-1.22401	0	0	0.456808	0.952285	Down_regulated
AC007381.1	-1.22399	0	0	0.000634015	0.830275	Down_regulated
PPP1R13B	-1.22361	0	0	0.627833	0.977724	Down_regulated
DGLUCY	-1.18887	0	0	0.626248	0.981268	Down_regulated
RBM20	-1.1819	0	0	0.958155	0.998734	Down_regulated
ADPRHL1	-1.18018	0	0	0.541607	0.963422	Down_regulated
MSI2	-1.17132	0	0	0.620542	0.979749	Down_regulated
ACOT11	-1.17005	0	0	0.624663	0.971016	Down_regulated
ADCY5	-1.16763	0	0	0.542241	0.950513	Down_regulated
LINC00472	-1.16285	0	0	0.042796	0.862169	Down_regulated
JAK1	-1.15404	0	0	0.160723	0.89495	Down_regulated
SRL	-1.14108	0	0	0.626565	0.97418	Down_regulated
XPR1	-1.13605	0	0	0.580758	0.968105	Down_regulated
LARGE1	-1.12992	0	0	0.905532	0.99557	Down_regulated
NDRG4	-1.12822	0	0	0.453796	0.939881	Down_regulated
RILPL1	-1.10954	0	0	0.546679	0.96241	Down_regulated
LINC01505	-1.10516	0	0	0.5275	0.947348	Down_regulated
CERS4	-1.09765	0	0	0.201934	0.884445	Down_regulated
LINC01151	-1.09115	0	0	0.0562688	0.741805	Down_regulated
ABLIM1	-1.08947	0	0	0.975432	0.999747	Down_regulated
TSPAN9	-1.0805	0	0	0.431606	0.931907	Down_regulated
MYO18B	-1.07786	0	0	0.818196	0.987343	Down_regulated
CASZ1	-1.07328	0	0	0.439689	0.925326	Down_regulated
TTN	-1.06791	0	0	0.997622	1	Down_regulated
PBX1	-1.06081	0	0	0.617848	0.969244	Down_regulated
GRAMD1B	-1.06028	0	0	0.454589	0.930262	Down_regulated
ATP1A3	-1.05815	0	0	0	0.765473	Down_regulated
LINC02269	-1.05779	0	0	0.0825804	0.673206	Down_regulated
SORBS1	-1.0546	0	0	0.961959	0.999367	Down_regulated
GABPB2	-1.05375	0	0	0.15153	0.84812	Down_regulated
PCDH7	-1.0501	0	0	0.730068	0.967852	Down_regulated
ANKRD11	-1.04966	0	0	0.36868	0.935325	Down_regulated
SRPK2	-1.04834	0	0	0.483278	0.942412	Down_regulated
CLASP1	-1.04834	0	0	0.491362	0.961018	Down_regulated
THSD4	-1.04594	0	0	0.909811	0.994558	Down_regulated
ZNF586	-1.04345	0	0	0.325408	0.90786	Down_regulated
ROR1	-1.03814	0	0	0.656047	0.968485	Down_regulated
POLR2J3	-1.03692	0	0	0	0.785344	Down_regulated
PIP5K1A	-1.03579	0	0	0.266128	0.899886	Down_regulated
ARHGAP26	-1.03421	0	0	0.666667	0.982281	Down_regulated
INPP4B	-1.0333	0	0	0.665399	0.968991	Down_regulated
ANKHD1	-1.02416	0	0	0.000158504	0.829768	Down_regulated
RIN2	-1.01884	0	0	0.414646	0.937603	Down_regulated
ARHGAP35	-1.01781	0	0	0.174196	0.858752	Down_regulated
PLCL1	-1.01601	0	0	0.90046	0.995697	Down_regulated
ABR	-1.01112	0	0	0.324933	0.905328	Down_regulated
IGF1R	-1.01016	0	0	0.618323	0.966207	Down_regulated
KIAA1217	-1.00465	0	0	0.598352	0.971016	Down_regulated
PLPP7	-1.00333	0	0	0.323665	0.888748	Down_regulated
KCNN2	-1.00318	0	0	0.063243	0.792684	Down_regulated
FBXO42	-0.999163	0	0	0.352988	0.91558	Down_regulated
KCND3	-0.998956	0	0	0.359486	0.883939	Down_regulated
ACYP2	-0.994116	0	0	0.660644	0.974813	Down_regulated
MGAT5	-0.988126	0	0	0.620067	0.958866	Down_regulated
CELF2	-0.984879	0	0	0.732763	0.984559	Down_regulated
KDM4B	-0.982055	0	0	0.221113	0.856854	Down_regulated
DIP2C	-0.980393	0	0	0.453796	0.937476	Down_regulated
LDLRAD4	-0.975036	0	0	0.533207	0.948234	Down_regulated
TNNT1	-0.97322	0	0	0.315581	0.844956	Down_regulated
TRAK1	-0.973027	0	0	0.463623	0.934692	Down_regulated
GREB1L	-0.970162	0	0	0.37391	0.889887	Down_regulated
TLN2	-0.969784	0	0	0.43747	0.923934	Down_regulated
FBXO40	-0.968578	0	0	0.513869	0.942665	Down_regulated
WNK2	-0.967218	0	0	0.480266	0.942286	Down_regulated
STAU2	-0.966819	0	0	0.367887	0.921402	Down_regulated
UBE2D2	-0.963281	0	0	0.376922	0.915201	Down_regulated
RCAN2	-0.963145	0	0	0.839119	0.990508	Down_regulated
ITGA9	-0.962648	0	0	0.444603	0.929882	Down_regulated
RERE	-0.95749	0	0	0.680615	0.976459	Down_regulated
MYO18A	-0.956417	0	0	0.169123	0.838122	Down_regulated
CACNA1C	-0.952012	0	0	0.986686	0.999747	Down_regulated
FHOD3	-0.950607	0	0	0.873673	0.9919	Down_regulated
SLCO3A1	-0.94494	0	0	0.503249	0.940261	Down_regulated
IGSF9B	-0.942552	0	0	0.103661	0.802557	Down_regulated
GATAD2B	-0.94248	0	0	0.331114	0.893052	Down_regulated
MACROD1	-0.94127	0	0	0.25741	0.821542	Down_regulated
MXRA7	-0.939579	0	0	0.12601	0.796988	Down_regulated
RAMP1	-0.937167	0	0	0.330639	0.88204	Down_regulated
PPP6R2	-0.934052	0	0	0.293073	0.887989	Down_regulated
SNTA1	-0.932146	0	0	0.226185	0.848753	Down_regulated
AAK1	-0.928547	0	0	0.732446	0.983293	Down_regulated
LRRC2	-0.92772	0	0	0.58789	0.951652	Down_regulated
BTBD9	-0.92664	0	0	0.560786	0.943931	Down_regulated
BMPR2	-0.92244	0	0	0.396418	0.918871	Down_regulated
ZMIZ1	-0.922167	0	0	0.174671	0.834958	Down_regulated
ZNF544	-0.92064	0	0	0	0.750664	Down_regulated
NRSN2-AS1	-0.918037	0	0	0.209225	0.823187	Down_regulated
ADCY9	-0.909437	0	0	0.373752	0.876851	Down_regulated
MROH1	-0.90806	0	0	0.175464	0.826351	Down_regulated
TNRC6A	-0.907694	0	0	0.582343	0.961397	Down_regulated
TBC1D1	-0.905619	0	0	0.37819	0.903936	Down_regulated
ZNF609	-0.904812	0	0	0.370899	0.892166	Down_regulated
TBC1D8	-0.903308	0	0	0.428594	0.913808	Down_regulated
B4GALNT3	-0.903261	0	0	0.507846	0.919757	Down_regulated
LDB3	-0.902409	0	0	0.987637	0.999494	Down_regulated
USP9Y	-0.902356	0	0	0.156126	0.820782	Down_regulated
NCKAP5	-0.90121	0	0	0.535743	0.938236	Down_regulated
PRKCE	-0.901206	0	0	0.410366	0.913302	Down_regulated
ST3GAL3	-0.889441	0	0	0.00982723	0.749272	Down_regulated
PPP1R13L	-0.888157	0	0	0.417657	0.883179	Down_regulated
ADCY6	-0.885526	0	0	0.314313	0.874826	Down_regulated
DAB2IP	-0.885079	0	0	0.267237	0.848247	Down_regulated
FGD4	-0.885041	0	0	0.467903	0.913935	Down_regulated
PTPRG	-0.883809	0	0	0.810905	0.990381	Down_regulated
FBXL7	-0.883608	0	0	0.705183	0.977345	Down_regulated
UBE2H	-0.883093	0	0	0.573466	0.951778	Down_regulated
RABGEF1	-0.882063	0	0	0.00507212	0.753955	Down_regulated
ARMH3	-0.881811	0	0	0.485338	0.928237	Down_regulated
STK39	-0.880545	0	0	0.288001	0.862802	Down_regulated
PARD3	-0.880294	0	0	0.679188	0.97456	Down_regulated
DNM2	-0.879144	0	0	0.29878	0.879762	Down_regulated
MACF1	-0.877166	0	0	0.686955	0.979243	Down_regulated
TMEM178B	-0.875358	0	0	0.714218	0.952664	Down_regulated
UTY	-0.87405	0	0	0.211919	0.858372	Down_regulated
EFNA5	-0.87051	0	0	0.791568	0.982914	Down_regulated
RGS6	-0.869163	0	0	0.694088	0.961018	Down_regulated
PDE1C	-0.868874	0	0	0.830401	0.985951	Down_regulated
GRAMD4	-0.868183	0	0	0.155651	0.7737	Down_regulated
SPECC1L	-0.866253	0	0	0.00221905	0.757879	Down_regulated
MYOM3	-0.866156	0	0	0.626407	0.955575	Down_regulated
VCL	-0.864854	0	0	0.598669	0.954183	Down_regulated
UBE2W	-0.864011	0	0	0	0.749652	Down_regulated
PRRC2C	-0.863223	0	0	0.181645	0.84002	Down_regulated
TPCN1	-0.86289	0	0	0.340942	0.867738	Down_regulated
CELF1	-0.861551	0	0	0.319385	0.886597	Down_regulated
AGAP1	-0.860366	0	0	0.374069	0.903936	Down_regulated
LARP4	-0.859559	0	0	0.268981	0.857613	Down_regulated
TTTY10	-0.858657	0	0	0.197654	0.767245	Down_regulated
FBXL20	-0.855891	0	0	0.440957	0.914568	Down_regulated
UBE2K	-0.855313	0	0	0.369789	0.901785	Down_regulated
STK33	-0.854461	0	0	0.415755	0.89938	Down_regulated
ALPK3	-0.846529	0	0	0.326042	0.85736	Down_regulated
DANT2	-0.846069	0	0	0.676177	0.954436	Down_regulated
HDAC4	-0.844712	0	0	0.35172	0.885204	Down_regulated
EFCAB2	-0.844582	0	0	0.384689	0.865713	Down_regulated
PPM1L	-0.844524	0	0	0.497385	0.919884	Down_regulated
GYS1	-0.840849	0	0	0.205421	0.817112	Down_regulated
KLC1	-0.839172	0	0	0.162466	0.831161	Down_regulated
TIAM2	-0.837815	0	0	0.438104	0.904442	Down_regulated
DAG1	-0.837576	0	0	0.161515	0.77737	Down_regulated
MTSS1	-0.836588	0	0	0.377239	0.874699	Down_regulated
SLC16A1-AS1	-0.836202	0	0	0.526391	0.923554	Down_regulated
ATP11A	-0.834381	0	0	0.395784	0.885584	Down_regulated
GOLGA4	-0.832822	0	0	0.678396	0.97013	Down_regulated
ACACB	-0.832798	0	0	0.718814	0.977218	Down_regulated
PPARA	-0.829836	0	0	0.331273	0.861283	Down_regulated
LINC01473	-0.828522	0	0	0.0627675	0.741299	Down_regulated
TJP2	-0.828446	0	0	0.0133143	0.71067	Down_regulated
PALMD	-0.826767	0	0	0.52433	0.922541	Down_regulated
RORA	-0.825729	0	0	0.3644	0.8828	Down_regulated
KANK1	-0.824337	0	0	0.856237	0.989495	Down_regulated
MTUS1	-0.816523	0	0	0.550008	0.940261	Down_regulated
PLIN5	-0.81615	0	0	0.338564	0.841919	Down_regulated
ZNF91	-0.816048	0	0	0.469488	0.924946	Down_regulated
DIP2B	-0.815734	0	0	0.318592	0.868877	Down_regulated
ARHGAP10	-0.815371	0	0	0.583452	0.947728	Down_regulated
GCNT2	-0.814995	0	0	0.527817	0.925832	Down_regulated
BTRC	-0.814078	0	0	0.406087	0.901911	Down_regulated
BMPR1A	-0.811211	0	0	0.507687	0.92482	Down_regulated
KIF1C	-0.808901	0	0	0.125376	0.764966	Down_regulated
CPEB3	-0.80441	0	0	0.546204	0.93659	Down_regulated
RNF115	-0.803791	0	0	0.515137	0.925326	Down_regulated
HIPK2	-0.802747	0	0	0.365668	0.878876	Down_regulated
LUC7L2	-0.802153	0	0	0.0653035	0.766232	Down_regulated
EHMT1	-0.799134	0	0	0.283405	0.855335	Down_regulated
FOXN3	-0.798689	0	0	0.577905	0.95431	Down_regulated
BTBD2	-0.797146	0	0	0.0887621	0.741425	Down_regulated
ST6GAL1	-0.796444	0	0	0.387066	0.873687	Down_regulated
TFCP2	-0.793252	0	0	0.268664	0.844324	Down_regulated
RYR2	-0.791698	0	0	0.997781	1	Down_regulated
JUP	-0.791381	0	0	0.261214	0.813948	Down_regulated
FRY	-0.790043	0	0	0.866698	0.986837	Down_regulated
OGDH	-0.788385	0	0	0.586464	0.943931	Down_regulated
PACRG	-0.787756	0	0	0.687114	0.951778	Down_regulated
ACO2	-0.786838	0	0	0.531304	0.927351	Down_regulated
PTPRM	-0.785893	0	0	0.866223	0.991267	Down_regulated
JPH2	-0.784471	0	0	0.492788	0.906088	Down_regulated
RAB11FIP3	-0.783791	0	0	0.132985	0.768637	Down_regulated
JAZF1	-0.782468	0	0	0.571881	0.937603	Down_regulated
KALRN	-0.776367	0	0	0.439372	0.897988	Down_regulated
GAB1	-0.775938	0	0	0.596291	0.946336	Down_regulated
CTBP2	-0.775892	0	0	0.234427	0.816859	Down_regulated
ZHX2	-0.773803	0	0	0.57521	0.942792	Down_regulated
DOCK5	-0.772839	0	0	0.326518	0.850905	Down_regulated
PEBP4	-0.770759	0	0	0.356475	0.841286	Down_regulated
LARP1	-0.770614	0	0	0.337137	0.852677	Down_regulated
PTGDS	-0.770458	0	0	0.00158504	0.70105	Down_regulated
MAVS	-0.769327	0	0	0.153273	0.776357	Down_regulated
FKBP5	-0.768446	0	0	0.334918	0.828756	Down_regulated
SH3PXD2A	-0.768396	0	0	0.189253	0.805721	Down_regulated
ANKRD17	-0.768099	0	0	0.633222	0.960764	Down_regulated
TENM2	-0.767442	0	0	0.797115	0.97937	Down_regulated
ATXN2	-0.764149	0	0	0.436202	0.906974	Down_regulated
PSD3	-0.764035	0	0	0.914408	0.995317	Down_regulated
RNF150	-0.763837	0	0	0.730068	0.964182	Down_regulated
ZNF721	-0.762405	0	0	0.317007	0.861157	Down_regulated
MAGI2	-0.76096	0	0	0.594864	0.932414	Down_regulated
NAV1	-0.760389	0	0	0.499128	0.85736	Down_regulated
KDM2A	-0.759167	0	0	0.362023	0.88609	Down_regulated
ACTN4	-0.756697	0	0	0.469013	0.902544	Down_regulated
DYRK1A	-0.755879	0	0	0.389127	0.893431	Down_regulated
EPB41	-0.754985	0	0	0.438897	0.892798	Down_regulated
MARK3	-0.754023	0	0	0.657949	0.967472	Down_regulated
ZNRF1	-0.753933	0	0	0.266128	0.789141	Down_regulated
TBL1XR1	-0.751459	0	0	0.437946	0.900899	Down_regulated
SMG6	-0.749553	0	0	0.3644	0.864827	Down_regulated
MYH7	-0.748939	0	0	0.92582	0.997722	Down_regulated
LRMDA	-0.747385	0	0	0.533999	0.8909	Down_regulated
UBR5	-0.745324	0	0	0.438263	0.909632	Down_regulated
C20orf194	-0.744109	0	0	0.479791	0.91634	Down_regulated
AGPAT3	-0.742793	0	0	0.179585	0.772814	Down_regulated
KANK2	-0.742715	0	0	0.290854	0.790533	Down_regulated
RBMS1	-0.741048	0	0	0.540498	0.932667	Down_regulated
PDZRN3	-0.740183	0	0	0.861309	0.984432	Down_regulated
GALNT18	-0.737722	0	0	0.0887621	0.712441	Down_regulated
ACSS2	-0.736224	0	0	0.321446	0.837742	Down_regulated
PDE3A	-0.736061	0	0	0.977492	0.999494	Down_regulated
JMJD1C	-0.735369	0	0	0.673165	0.967346	Down_regulated
TRIO	-0.735244	0	0	0.5424	0.927478	Down_regulated
PAFAH1B1	-0.73517	0	0	0.466318	0.921782	Down_regulated
KIF1B	-0.734808	0	0	0.52227	0.929123	Down_regulated
FAM53B	-0.734426	0	0	0	0.660549	Down_regulated
HNRNPC	-0.734033	0	0	0.336662	0.869004	Down_regulated
SLC1A3	-0.733512	0	0	0.629577	0.944058	Down_regulated
PSME4	-0.732836	0	0	0.392455	0.870649	Down_regulated
RABGAP1L	-0.731606	0	0	0.943731	0.993925	Down_regulated
ANK2	-0.7308	0	0	0.890315	0.990761	Down_regulated
KCNIP2	-0.730684	0	0	0.234427	0.766359	Down_regulated
SETD2	-0.730522	0	0	0.341893	0.869004	Down_regulated
AL139260.1	-0.730018	0	0	0.237756	0.755474	Down_regulated
SAMD4A	-0.727957	0	0	0.875733	0.99114	Down_regulated
TMEM71	-0.727053	0	0	0.557616	0.910138	Down_regulated
KAT6B	-0.726391	0	0	0.590585	0.947095	Down_regulated
CACNA2D1	-0.726352	0	0	0.737201	0.968358	Down_regulated
FBXO34	-0.725156	0	0	0.2712	0.803696	Down_regulated
CHD2	-0.725124	0	0	0.159613	0.775851	Down_regulated
ABCC5	-0.723748	0	0	0.398954	0.887103	Down_regulated
KMT2C	-0.723668	0	0	0.470598	0.918365	Down_regulated
TNRC6B	-0.722403	0	0	0.732921	0.97418	Down_regulated
LTBP1	-0.722348	0	0	0.652084	0.9495	Down_regulated
XIAP	-0.722155	0	0	0.185766	0.773067	Down_regulated
TRAPPC9	-0.721207	0	0	0.450626	0.896089	Down_regulated
HAND2-AS1	-0.720148	0	0	0.64939	0.947222	Down_regulated
ANKS1A	-0.72006	0	0	0.360596	0.873307	Down_regulated
ADRA1A	-0.720059	0	0	0.356633	0.828756	Down_regulated
CCSER1	-0.71964	0	0	0.854177	0.981521	Down_regulated
AQP7	-0.719258	0	0	0.664923	0.951019	Down_regulated
TNRC18	-0.719238	0	0	0.110477	0.726111	Down_regulated
NDRG3	-0.718937	0	0	0.406087	0.859638	Down_regulated
VPS13D	-0.718098	0	0	0.63243	0.945956	Down_regulated
SPIRE1	-0.717742	0	0	0.319385	0.845589	Down_regulated
ZNF587B	-0.71718	0	0	0	0.651437	Down_regulated
CBFA2T2	-0.717172	0	0	0.318275	0.833312	Down_regulated
AUTS2	-0.716974	0	0	0.601046	0.932034	Down_regulated
TMEM164	-0.716931	0	0	0.418767	0.864448	Down_regulated
NSD1	-0.7163	0	0	0.428911	0.876598	Down_regulated
ABL1	-0.715262	0	0	0.302742	0.818884	Down_regulated
ATP2A2	-0.713389	0	0	0.867015	0.983167	Down_regulated
PLA2G4C	-0.71332	0	0	0.188619	0.740413	Down_regulated
PHF20	-0.712411	0	0	0.318434	0.829515	Down_regulated
PRH1	-0.712015	0	0	0.0263116	0.672826	Down_regulated
CUEDC1	-0.710476	0	0	0.233159	0.783445	Down_regulated
TANGO2	-0.710302	0	0	0.349976	0.83597	Down_regulated
C1orf21	-0.709696	0	0	0.372167	0.859638	Down_regulated
SREBF2	-0.709092	0	0	0.351086	0.831034	Down_regulated
JARID2	-0.709045	0	0	0.322397	0.827364	Down_regulated
TRIM54	-0.708471	0	0	0.440799	0.903683	Down_regulated
YWHAE	-0.707328	0	0	0.304961	0.837236	Down_regulated
EVI5	-0.707098	0	0	0.398003	0.881661	Down_regulated
FNIP2	-0.703987	0	0	0.570455	0.922415	Down_regulated
TAOK1	-0.701696	0	0	0.313203	0.843691	Down_regulated
PBX3	-0.699265	0	0	0.420827	0.880901	Down_regulated
PHACTR4	-0.698867	0	0	0.390712	0.863435	Down_regulated
SPTBN1	-0.6968	0	0	0.688223	0.97013	Down_regulated
SGK3	-0.696778	0	0	0.18434	0.766738	Down_regulated
PCDH9	-0.696706	0	0	0.828182	0.97937	Down_regulated
NPLOC4	-0.696072	0	0	0.22143	0.78547	Down_regulated
EEF1AKMT2	-0.694016	0	0	0.0044381	0.658777	Down_regulated
TMCC1	-0.693468	0	0	0.514345	0.918744	Down_regulated
SYNPO2	-0.693447	0	0	0.735616	0.968105	Down_regulated
MIR29B2CHG	-0.691429	0	0	0.201458	0.773573	Down_regulated
CACNA2D3	-0.690912	0	0	0.491045	0.882293	Down_regulated
USP34	-0.690844	0	0	0.597242	0.947475	Down_regulated
ATF7	-0.690546	0	0	0.00190204	0.662827	Down_regulated
RANBP10	-0.68958	0	0	0.142495	0.719403	Down_regulated
GARNL3	-0.689466	0	0	0.378665	0.857107	Down_regulated
SLC20A2	-0.689368	0	0	0.653511	0.952031	Down_regulated
IMMP2L	-0.687851	0	0	0.503566	0.901911	Down_regulated
FAM222B	-0.687218	0	0	0.186717	0.725984	Down_regulated
SYNPO	-0.686988	0	0	0.164051	0.735603	Down_regulated
PCCA	-0.686677	0	0	0.368363	0.866093	Down_regulated
DNAJC5	-0.685845	0	0	0.0873356	0.695861	Down_regulated
ADK	-0.684817	0	0	0.59217	0.932793	Down_regulated
PARVB	-0.684646	0	0	0.257093	0.78104	Down_regulated
CLIC4	-0.684512	0	0	0.346648	0.813315	Down_regulated
PDE7A	-0.683245	0	0	0.821842	0.983926	Down_regulated
UBAP1	-0.683104	0	0	0.278174	0.81091	Down_regulated
ARHGAP17	-0.682152	0	0	0.219686	0.780661	Down_regulated
ZCCHC7	-0.681874	0	0	0.36123	0.860144	Down_regulated
TBC1D4	-0.679388	0	0	0.686797	0.95393	Down_regulated
ZNF106	-0.676837	0	0	0.447615	0.887609	Down_regulated
HERC4	-0.67672	0	0	0.359328	0.862802	Down_regulated
PACS1	-0.675937	0	0	0.442067	0.86584	Down_regulated
ZNF655	-0.675887	0	0	0	0.657005	Down_regulated
MYH9	-0.675697	0	0	0.355207	0.833059	Down_regulated
FAF1	-0.675354	0	0	0.670312	0.961524	Down_regulated
SSBP3	-0.673935	0	0	0.251862	0.772687	Down_regulated
EXOC6B	-0.673847	0	0	0.907434	0.992026	Down_regulated
STRN	-0.673575	0	0	0.395784	0.864827	Down_regulated
VIPR2	-0.672678	0	0	0.395467	0.826225	Down_regulated
DENND5B	-0.670908	0	0	0.572198	0.927604	Down_regulated
ZNF407	-0.670428	0	0	0.369789	0.849766	Down_regulated
NFYC	-0.670285	0	0	0.34855	0.840653	Down_regulated
SLC39A14	-0.668789	0	0	0.289428	0.763701	Down_regulated
RREB1	-0.668429	0	0	0.282454	0.818631	Down_regulated
CTNND1	-0.66821	0	0	0.14297	0.752943	Down_regulated
SARNP	-0.666987	0	0	0.0166429	0.658651	Down_regulated
BRD4	-0.666053	0	0	0.186083	0.76446	Down_regulated
TTC28	-0.665453	0	0	0.491679	0.897988	Down_regulated
WNK1	-0.664611	0	0	0.497543	0.904189	Down_regulated
EXTL3	-0.664522	0	0	0.212553	0.72206	Down_regulated
CTNNA1	-0.663032	0	0	0.544619	0.923807	Down_regulated
ADGRD1	-0.662647	0	0	0.267713	0.767245	Down_regulated
AFF4	-0.662054	0	0	0.343953	0.842045	Down_regulated
ASB18	-0.661554	0	0	0.492788	0.850652	Down_regulated
SOX6	-0.661445	0	0	0.787922	0.97494	Down_regulated
ASH1L	-0.661325	0	0	0.608971	0.942159	Down_regulated
MAPK1	-0.660077	0	0	0.189729	0.76041	Down_regulated
CECR2	-0.65828	0	0	0.345697	0.803189	Down_regulated
HIPK3	-0.658081	0	0	0.558567	0.926845	Down_regulated
WDR33	-0.657433	0	0	0.290537	0.829389	Down_regulated
KIAA0232	-0.655873	0	0	0.415914	0.869004	Down_regulated
ST3GAL1	-0.654408	0	0	0.538754	0.90343	Down_regulated
SLC25A16	-0.654254	0	0	0.183072	0.738388	Down_regulated
TMEM117	-0.653031	0	0	0.405928	0.855588	Down_regulated
DDX17	-0.652017	0	0	0.549215	0.940008	Down_regulated
ITPK1	-0.651175	0	0	0.168806	0.717504	Down_regulated
QRICH1	-0.650132	0	0	0.147725	0.717124	Down_regulated
FARS2	-0.648977	0	0	0.338088	0.839008	Down_regulated
CFLAR	-0.648138	0	0	0.748455	0.978357	Down_regulated
RBM6	-0.647486	0	0	0.600888	0.94102	Down_regulated
PPP1R9A	-0.647431	0	0	0.523379	0.904189	Down_regulated
TFDP2	-0.647294	0	0	0.399588	0.850652	Down_regulated
CTNNBIP1	-0.645859	0	0	0.203677	0.737628	Down_regulated
NRG2	-0.645711	0	0	0.169757	0.687634	Down_regulated
PPP2R5C	-0.645626	0	0	0.454272	0.883559	Down_regulated
FAM193A	-0.645135	0	0	0.24679	0.783192	Down_regulated
NCAM1	-0.645047	0	0	0.767158	0.97051	Down_regulated
RBM25	-0.642629	0	0	0.190838	0.741805	Down_regulated
ZER1	-0.64083	0	0	0.242194	0.772814	Down_regulated
RPTOR	-0.640823	0	0	0.221113	0.76889	Down_regulated
UBE2G1	-0.640263	0	0	0.401965	0.853816	Down_regulated
GPHN	-0.640084	0	0	0.649231	0.944311	Down_regulated
CRK	-0.639847	0	0	0.165953	0.732059	Down_regulated
PPP3CB	-0.63916	0	0	0.248692	0.789267	Down_regulated
ARHGAP24	-0.638489	0	0	0.621493	0.938236	Down_regulated
ARPC1A	-0.63803	0	0	0	0.622959	Down_regulated
ARIH1	-0.636967	0	0	0.399429	0.866726	Down_regulated
PPP6R3	-0.636832	0	0	0.557299	0.925073	Down_regulated
ATXN1	-0.636789	0	0	0.671739	0.950386	Down_regulated
ARID1A	-0.63669	0	0	0.23094	0.760284	Down_regulated
AFF1	-0.63661	0	0	0.497543	0.907607	Down_regulated
GPATCH8	-0.636099	0	0	0.55619	0.927604	Down_regulated
KIF9-AS1	-0.635756	0	0	0.285941	0.763448	Down_regulated
SLC4A4	-0.635268	0	0	0.308131	0.792431	Down_regulated
PRKRIP1	-0.634646	0	0	0.280076	0.804582	Down_regulated
DPY19L4	-0.634559	0	0	0.193058	0.732565	Down_regulated
SMG1	-0.634536	0	0	0.406721	0.868245	Down_regulated
ASB3	-0.633217	0	0	0.0264701	0.636881	Down_regulated
TOB2	-0.632035	0	0	0.318909	0.791672	Down_regulated
PLXNA4	-0.631188	0	0	0.30084	0.754715	Down_regulated
STARD13	-0.630673	0	0	0.521477	0.908239	Down_regulated
RBPMS	-0.630489	0	0	0.832303	0.981015	Down_regulated
NEAT1	-0.629853	0	0	0.989539	0.999873	Down_regulated
SSH2	-0.629653	0	0	0.633539	0.945323	Down_regulated
CREB5	-0.628773	0	0	0.216833	0.708265	Down_regulated
ARHGEF10L	-0.627923	0	0	0.232525	0.764713	Down_regulated
FBH1	-0.627721	0	0	0.155968	0.712315	Down_regulated
PUM1	-0.627285	0	0	0.318592	0.835084	Down_regulated
C15orf41	-0.626255	0	0	0.863211	0.984179	Down_regulated
PRRC2B	-0.624968	0	0	0.312728	0.818504	Down_regulated
RBM24	-0.624858	0	0	0.482485	0.86546	Down_regulated
FBXW4	-0.624678	0	0	0.213822	0.766865	Down_regulated
TEAD1	-0.624097	0	0	0.537803	0.918998	Down_regulated
EPS15L1	-0.622778	0	0	0.472183	0.879889	Down_regulated
NCOR2	-0.622425	0	0	0.133777	0.714846	Down_regulated
FOXP1	-0.622246	0	0	0.750515	0.969877	Down_regulated
NEBL	-0.621991	0	0	0.966556	0.997848	Down_regulated
FOXO3	-0.621862	0	0	0.468696	0.885458	Down_regulated
LUC7L	-0.621793	0	0	0.17372	0.746108	Down_regulated
RHOT1	-0.621382	0	0	0.408306	0.850905	Down_regulated
AC119674.1	-0.621106	0	0	0.0109368	0.582711	Down_regulated
URGCP	-0.621043	0	0	0.135204	0.698139	Down_regulated
USP13	-0.620879	0	0	0.467269	0.874953	Down_regulated
SCN5A	-0.62079	0	0	0.432398	0.843817	Down_regulated
FBXO32	-0.620332	0	0	0.510223	0.87432	Down_regulated
FHIT	-0.619981	0	0	0.842764	0.976965	Down_regulated
HECTD4	-0.619902	0	0	0.303852	0.825592	Down_regulated
STRN3	-0.619046	0	0	0.36012	0.846222	Down_regulated
AKAP8L	-0.618202	0	0	0.20447	0.754208	Down_regulated
ASAP1	-0.617432	0	0	0.530512	0.910771	Down_regulated
AC004951.1	-0.616954	0	0	0.0559518	0.621567	Down_regulated
FTX	-0.616869	0	0	0.860675	0.988229	Down_regulated
GBF1	-0.616378	0	0	0.493739	0.894823	Down_regulated
GBX1	-0.61597	0	0	0.143604	0.647007	Down_regulated
HOGA1	-0.615258	0	0	0.000158504	0.521833	Down_regulated
AMBRA1	-0.614906	0	0	0.312728	0.812935	Down_regulated
PIK3R3	-0.614493	0	0	0.00935172	0.597393	Down_regulated
AL683813.1	-0.612819	0	0	0.174037	0.700038	Down_regulated
CCAR1	-0.611621	0	0	0.202885	0.746741	Down_regulated
RGL1	-0.610885	0	0	0.449834	0.862422	Down_regulated
POM121	-0.610581	0	0	0.161357	0.713834	Down_regulated
UBE4B	-0.610478	0	0	0.48724	0.89495	Down_regulated
LINC01428	-0.610444	0	0	0.250277	0.706873	Down_regulated
NFATC3	-0.610237	0	0	0.256142	0.781294	Down_regulated
WDR60	-0.607878	0	0	0.41211	0.846475	Down_regulated
BCAS3	-0.607698	0	0	0.544302	0.89457	Down_regulated
COMMD10	-0.607572	0	0	0.55508	0.91229	Down_regulated
MED13	-0.607377	0	0	0.357267	0.838375	Down_regulated
MYPN	-0.606203	0	0	0.652243	0.948614	Down_regulated
MAP3K5	-0.604966	0	0	0.423839	0.853183	Down_regulated
NFIA	-0.604096	0	0	0.779046	0.976585	Down_regulated
ANO5	-0.604024	0	0	0.432874	0.854449	Down_regulated
RAPGEF6	-0.602999	0	0	0.00744968	0.62182	Down_regulated
SH2B1	-0.602348	0	0	0.113647	0.653968	Down_regulated
THRAP3	-0.602323	0	0	0.478047	0.883686	Down_regulated
LIMCH1	-0.60223	0	0	0.756063	0.967219	Down_regulated
ZDHHC14	-0.602005	0	0	0.248375	0.726237	Down_regulated
MAP4K4	-0.600986	0	0	0.354573	0.836476	Down_regulated
UBAC2	-0.600864	0	0	0.409732	0.850778	Down_regulated
PHLDB2	-0.600483	0	0	0.502298	0.884951	Down_regulated
UTRN	-0.600073	0	0	0.351561	0.851285	Down_regulated
ACAD10	-0.599774	0	0	0.136472	0.679914	Down_regulated
SLC2A11	-0.599703	0	0	0.0112538	0.603468	Down_regulated
SNX6	-0.59907	0	0	0.306229	0.787875	Down_regulated
GNB1	-0.59769	0	0	0.220479	0.770662	Down_regulated
KLHL24	-0.597674	0	0	0.644793	0.940514	Down_regulated
KLHL22	-0.597321	0	0	0.139483	0.682952	Down_regulated
EIF4G3	-0.597242	0	0	0.368046	0.848753	Down_regulated
BICRAL	-0.59694	0	0	0.263909	0.774839	Down_regulated
GIPC1	-0.596537	0	0	0.0966873	0.637008	Down_regulated
SNX1	-0.596193	0	0	0.335552	0.802177	Down_regulated
AC138305.1	-0.595807	0	0	0.703123	0.929882	Down_regulated
SYNDIG1	-0.595427	0	0	0.27865	0.739527	Down_regulated
DLEU2	-0.594375	0	0	0.391504	0.845842	Down_regulated
SFMBT2	-0.594353	0	0	0.279442	0.782686	Down_regulated
HERC3	-0.594209	0	0	0.0925662	0.664093	Down_regulated
UBAP2	-0.593402	0	0	0.276272	0.768257	Down_regulated
ARHGAP23	-0.593221	0	0	0.0832145	0.61777	Down_regulated
CSDC2	-0.59303	0	0	0.461563	0.833819	Down_regulated
ZNF44	-0.591083	0	0	0.264226	0.767118	Down_regulated
TMEM14B	-0.590999	0	0	0	0.57094	Down_regulated
SEMA4B	-0.590234	0	0	0.275479	0.732312	Down_regulated
RAI1	-0.589597	0	0	0.101759	0.639792	Down_regulated
BPTF	-0.589279	0	0	0.39087	0.853183	Down_regulated
ZNF41	-0.589222	0	0	0.0990648	0.656373	Down_regulated
TMEM120B	-0.588998	0	0	0.209859	0.697127	Down_regulated
LCOR	-0.588705	0	0	0.392138	0.851032	Down_regulated
KLHL7	-0.588388	0	0	0.640038	0.924187	Down_regulated
PMF1	-0.58766	0	0	0	0.584356	Down_regulated
ABCC1	-0.587437	0	0	0.207798	0.721934	Down_regulated
VPS13B	-0.586979	0	0	0.520209	0.908113	Down_regulated
MYOF	-0.586295	0	0	0.149628	0.676244	Down_regulated
PRKG1	-0.586145	0	0	0.942463	0.99633	Down_regulated
COMMD1	-0.586067	0	0	0.486923	0.87875	Down_regulated
PTPRA	-0.584794	0	0	0.27326	0.782686	Down_regulated
MECP2	-0.583534	0	0	0.25741	0.757372	Down_regulated
RPS6KA2	-0.583305	0	0	0.153749	0.685863	Down_regulated
SYNE1	-0.582597	0	0	0.553495	0.91558	Down_regulated
ZYG11B	-0.582443	0	0	0.186559	0.715099	Down_regulated
MFSD11	-0.582318	0	0	0.472183	0.862296	Down_regulated
COL4A2	-0.582018	0	0	0.307022	0.802177	Down_regulated
NMNAT1	-0.581825	0	0	0.20336	0.689786	Down_regulated
CLIP1	-0.581322	0	0	0.290379	0.782559	Down_regulated
CERS6	-0.581263	0	0	0.691235	0.948867	Down_regulated
HDAC5	-0.58117	0	0	0.181645	0.687508	Down_regulated
TSPAN18	-0.581107	0	0	0.219528	0.703202	Down_regulated
DST	-0.581032	0	0	0.887145	0.990381	Down_regulated
ARID1B	-0.58078	0	0	0.701537	0.960385	Down_regulated
NCOA3	-0.58006	0	0	0.373276	0.832679	Down_regulated
WASF2	-0.580048	0	0	0.207006	0.741172	Down_regulated
MRAS	-0.579744	0	0	0.313045	0.772181	Down_regulated
ECSIT	-0.578498	0	0	0.16944	0.679661	Down_regulated
UQCC1	-0.577332	0	0	0.295451	0.785723	Down_regulated
RAB10	-0.577238	0	0	0.311143	0.796861	Down_regulated
MAST4	-0.577192	0	0	0.870027	0.989115	Down_regulated
FOXK1	-0.577087	0	0	0.205738	0.701683	Down_regulated
EXT1	-0.576778	0	0	0.333492	0.792052	Down_regulated
GIGYF2	-0.576411	0	0	0.351244	0.82344	Down_regulated
SMARCC1	-0.576195	0	0	0.208591	0.731553	Down_regulated
PRR14L	-0.575946	0	0	0.133936	0.678015	Down_regulated
SLC25A12	-0.57537	0	0	0.584403	0.916213	Down_regulated
NPAS2	-0.574763	0	0	0.483595	0.86546	Down_regulated
EPS15	-0.574549	0	0	0.434459	0.868624	Down_regulated
DGKG	-0.574519	7.53415e-308	1.21551e-306	0.551751	0.853563	Down_regulated
WDR70	-0.574519	0	0	0.33682	0.824199	Down_regulated
RAB1A	-0.57345	0	0	0.314788	0.805341	Down_regulated
BDP1	-0.573152	0	0	0.239499	0.743577	Down_regulated
PLPP1	-0.572493	0	0	0.440799	0.853436	Down_regulated
CDS2	-0.571941	0	0	0.205262	0.70143	Down_regulated
COMT	-0.571844	0	0	0.193216	0.697127	Down_regulated
BCL2	-0.571639	0	0	0.139325	0.61334	Down_regulated
NCOA2	-0.570196	0	0	0.506736	0.897355	Down_regulated
CHKA	-0.569938	0	0	0.224441	0.747121	Down_regulated
ZNF680	-0.567724	0	0	0.307814	0.786736	Down_regulated
PXDNL	-0.567633	3.54186e-281	5.03448e-280	0.891108	0.986711	Down_regulated
CASQ2	-0.566385	0	0	0.58789	0.902797	Down_regulated
PLEKHA5	-0.566269	0	0	0.915359	0.993292	Down_regulated
ERC1	-0.565445	0	0	0.72357	0.962536	Down_regulated
NACC2	-0.565439	0	0	0.0851165	0.605366	Down_regulated
LINC00882	-0.565385	0	0	0.277699	0.73978	Down_regulated
UBE2E2	-0.562933	0	0	0.681883	0.942539	Down_regulated
SVIL	-0.562115	0	0	0.917737	0.992026	Down_regulated
ESRRB	-0.561984	0	0	0.179585	0.654221	Down_regulated
INPP5A	-0.561901	0	0	0.154066	0.66789	Down_regulated
ELF2	-0.561789	0	0	0.427485	0.867612	Down_regulated
XPO1	-0.561459	0	0	0.226185	0.725478	Down_regulated
PPARGC1A	-0.560745	2.08712e-307	3.36354e-306	0.619433	0.924187	Down_regulated
CDR2	-0.560248	0	0	0.239024	0.716871	Down_regulated
TTC7B	-0.560038	0	0	0.222698	0.733958	Down_regulated
LINC01954	-0.559751	0	0	0.151688	0.641311	Down_regulated
SRRM2	-0.55967	0	0	0.30718	0.807113	Down_regulated
MAST2	-0.5588	0	0	0.522745	0.885584	Down_regulated
MAU2	-0.558173	0	0	0.206372	0.717124	Down_regulated
NFAT5	-0.557579	0	0	0.503249	0.891912	Down_regulated
CD99	-0.557483	0	0	0.271358	0.765346	Down_regulated
PHC2	-0.555726	0	0	0.363925	0.813188	Down_regulated
CAMK2B	-0.554634	0	0	0.27437	0.746741	Down_regulated
POGZ	-0.554305	0	0	0.348391	0.809265	Down_regulated
NSD2	-0.55424	0	0	0.202251	0.694596	Down_regulated
BAZ2B	-0.553587	0	0	0.483119	0.885078	Down_regulated
MYOZ2	-0.553204	0	0	0.815502	0.97418	Down_regulated
SPIN1	-0.552473	0	0	0.21509	0.716112	Down_regulated
HMGB1	-0.552015	0	0	0.393723	0.762182	Down_regulated
MLLT10	-0.551323	0	0	0.606752	0.929503	Down_regulated
RBM4	-0.551128	0	0	0.0738627	0.614859	Down_regulated
RAPGEF2	-0.550354	0	0	0.504517	0.884192	Down_regulated
DNAJC11	-0.550162	0	0	0.21398	0.721934	Down_regulated
LINC00923	-0.550008	0	0	0.196228	0.609923	Down_regulated
CBLB	-0.54983	0	0	0.828182	0.981015	Down_regulated
OSBPL9	-0.549566	0	0	0.403233	0.842045	Down_regulated
AKAP13	-0.549509	0	0	0.957838	0.996709	Down_regulated
FBXL17	-0.549136	0	0	0.739895	0.963169	Down_regulated
NSMCE2	-0.5491	0	0	0.470598	0.868624	Down_regulated
HP1BP3	-0.548454	0	0	0.204311	0.727123	Down_regulated
DENND1A	-0.547295	0	0	0.274687	0.778509	Down_regulated
MTR	-0.547236	0	0	0.310984	0.782179	Down_regulated
TNRC6C	-0.547175	0	0	0.388017	0.832806	Down_regulated
TAPT1-AS1	-0.547088	0	0	0.153115	0.641691	Down_regulated
ZMYND8	-0.546979	0	0	0.409574	0.82787	Down_regulated
PPARGC1B	-0.544822	0	0	0.561103	0.89457	Down_regulated
BRWD1	-0.544093	0	0	0.369631	0.829768	Down_regulated
ZNF43	-0.544077	0	0	0.114123	0.593596	Down_regulated
ABCA1	-0.543762	0	0	0.158028	0.679028	Down_regulated
TMX2	-0.543569	0	0	0	0.548158	Down_regulated
ATE1	-0.542812	0	0	0.303852	0.782939	Down_regulated
RBFOX1	-0.542685	0	0	0.874624	0.984179	Down_regulated
ADGRL2	-0.542588	2.92101e-295	4.42594e-294	0.617531	0.905835	Down_regulated
MAGI1	-0.542099	0	0	0.931526	0.993039	Down_regulated
CSNK1G1	-0.541847	0	0	0.0234586	0.585496	Down_regulated
AP3S2	-0.541648	0	0	0.0152164	0.559929	Down_regulated
HIVEP3	-0.541259	0	0	0.391663	0.790406	Down_regulated
SMIM7	-0.541039	0	0	0.000158504	0.560056	Down_regulated
SYNE2	-0.540875	0	0	0.348233	0.802177	Down_regulated
UBR3	-0.540594	0	0	0.678554	0.950006	Down_regulated
UHRF1BP1	-0.540324	0	0	0.191631	0.691431	Down_regulated
SSH1	-0.539868	0	0	0.146299	0.667131	Down_regulated
CNOT1	-0.538515	0	0	0.172452	0.697	Down_regulated
AHDC1	-0.537402	0	0	0.101125	0.611062	Down_regulated
LAMA2	-0.537353	0	0	0.977968	0.998734	Down_regulated
ZNF292	-0.536363	0	0	0.416865	0.845083	Down_regulated
KDM3B	-0.53636	0	0	0.181962	0.689913	Down_regulated
ZNF638	-0.535192	0	0	0.799176	0.973295	Down_regulated
CAP2	-0.534637	0	0	0.59106	0.899253	Down_regulated
SRGAP3	-0.533503	0	0	0.230306	0.67637	Down_regulated
CASC4	-0.533337	0	0	0.239975	0.726743	Down_regulated
NEDD4L	-0.533322	0	0	0.317007	0.765473	Down_regulated
CABIN1	-0.532713	0	0	0.176732	0.692191	Down_regulated
FOCAD	-0.532645	0	0	0.490411	0.867612	Down_regulated
CDC14B	-0.532281	0	0	0.30195	0.74307	Down_regulated
BCL2L13	-0.532267	0	0	0.391187	0.818631	Down_regulated
MYH14	-0.53213	0	0	0.255984	0.725857	Down_regulated
KCNQ1	-0.531743	0	0	0.342685	0.765473	Down_regulated
SCAF8	-0.531643	0	0	0.394991	0.835084	Down_regulated
PCNX1	-0.5313	0	0	0.28705	0.774965	Down_regulated
RAP1GAP2	-0.531111	0	0	0.320653	0.735223	Down_regulated
ZNF559	-0.531072	0	0	0.000158504	0.544108	Down_regulated
KDM2B	-0.530954	0	0	0.141068	0.633591	Down_regulated
ALPK2	-0.53072	9.46916e-292	1.41221e-290	0.5508	0.884951	Down_regulated
AL139383.1	-0.529977	0	0	0.482961	0.851158	Down_regulated
MCC	-0.529651	0	0	0.268981	0.760916	Down_regulated
LAMA4	-0.52946	0	0	0.293549	0.732439	Down_regulated
LINC02248	-0.529444	1.43052e-271	1.95855e-270	0.387066	0.674092	Down_regulated
AC139887.2	-0.528474	0	0	0.127913	0.632578	Down_regulated
YAF2	-0.52846	0	0	0.399429	0.816479	Down_regulated
VWC2	-0.528219	0	0	0.477413	0.834325	Down_regulated
QKI	-0.528112	0	0	0.894437	0.990887	Down_regulated
RABEP1	-0.528102	0	0	0.338564	0.787242	Down_regulated
MED13L	-0.528077	0	0	0.553019	0.92039	Down_regulated
TBC1D5	-0.527412	1.02466e-306	1.64231e-305	0.628784	0.9333	Down_regulated
PLEC	-0.527259	0	0	0.140751	0.629034	Down_regulated
CCDC57	-0.527157	0	0	0.155651	0.64764	Down_regulated
ZNF131	-0.527055	0	0	0.254874	0.729781	Down_regulated
ACSS3	-0.526919	0	0	0.516564	0.867865	Down_regulated
RAB40C	-0.526208	0	0	0.115074	0.611062	Down_regulated
NR3C2	-0.525837	0	0	0.531146	0.885204	Down_regulated
TNFRSF19	-0.52556	0	0	0.269139	0.70105	Down_regulated
FAM214A	-0.525346	0	0	0.238707	0.736869	Down_regulated
SIK3	-0.525257	7.70221e-288	1.12808e-286	0.676811	0.94507	Down_regulated
CTIF	-0.524194	0	0	0.259312	0.726617	Down_regulated
MAPKAPK2	-0.524061	0	0	0.332699	0.786103	Down_regulated
LPL	-0.523773	3.6568e-186	3.2377e-185	0.566809	0.851664	Down_regulated
RB1CC1	-0.523744	0	0	0.385006	0.809644	Down_regulated
THRB	-0.522617	0	0	0.534158	0.874826	Down_regulated
SOS1	-0.522141	0	0	0.426058	0.840527	Down_regulated
PIK3CB	-0.521046	0	0	0.233476	0.721175	Down_regulated
SFMBT1	-0.520394	0	0	0.129339	0.625364	Down_regulated
PPP2R5E	-0.520225	0	0	0.260263	0.740413	Down_regulated
NDUFA10	-0.519742	0	0	0.298304	0.773193	Down_regulated
ABHD2	-0.51952	0	0	0.406245	0.80724	Down_regulated
ATXN7L1	-0.519518	0	0	0.199239	0.676117	Down_regulated
HDAC9	-0.519504	3.20507e-224	3.50364e-223	0.630528	0.925199	Down_regulated
ANKFY1	-0.519466	0	0	0.21398	0.704088	Down_regulated
KIDINS220	-0.518932	0	0	0.443493	0.854196	Down_regulated
ST3GAL6	-0.518017	0	0	0.434934	0.822554	Down_regulated
EPN2	-0.51785	0	0	0.408147	0.82382	Down_regulated
TMEM245	-0.517084	0	0	0.352195	0.79876	Down_regulated
FAM168B	-0.51703	0	0	0.17372	0.674472	Down_regulated
SH3D19	-0.515877	3.46139e-278	4.85669e-277	0.72674	0.950259	Down_regulated
TECPR2	-0.515868	0	0	0.247266	0.703582	Down_regulated
NT5C2	-0.515759	0	0	0.367887	0.80686	Down_regulated
UNC13B	-0.515576	0	0	0.285307	0.758132	Down_regulated
ATP2B4	-0.515514	6.06559e-280	8.58853e-279	0.507846	0.844577	Down_regulated
WDPCP	-0.514942	1.55324e-252	1.95536e-251	0.703123	0.94064	Down_regulated
SLC7A6	-0.514171	1.19645e-279	1.69004e-278	0.585354	0.911277	Down_regulated
GLG1	-0.513984	0	0	0.346648	0.796988	Down_regulated
NAV2	-0.513911	0	0	0.409732	0.820909	Down_regulated
HIP1	-0.513671	0	0	0.254398	0.677762	Down_regulated
FNDC3B	-0.513489	2.6526e-269	3.60154e-268	0.725472	0.957727	Down_regulated
LMO7	-0.513328	5.91677e-300	9.19258e-299	0.692978	0.937097	Down_regulated
STOX2	-0.512846	0	0	0.320019	0.766359	Down_regulated
TMTC1	-0.512723	0	0	0.228562	0.722314	Down_regulated
PIK3R1	-0.512564	7.84252e-293	1.17618e-291	0.447615	0.797367	Down_regulated
YIPF4	-0.512415	0	0	0.269139	0.748007	Down_regulated
CCNY	-0.511949	0	0	0.36234	0.82306	Down_regulated
WDR20	-0.510893	0	0	0.170233	0.675484	Down_regulated
FBXW11	-0.510877	0	0	0.285624	0.757499	Down_regulated
MDN1	-0.510843	0	0	0.210493	0.693836	Down_regulated
WDR37	-0.510468	0	0	0.327786	0.765979	Down_regulated
TMEM131	-0.510198	0	0	0.287526	0.766485	Down_regulated
PHC3	-0.509839	0	0	0.363925	0.822048	Down_regulated
CHD6	-0.509706	0	0	0.268981	0.750158	Down_regulated
RAB7A	-0.508783	0	0	0.468854	0.857486	Down_regulated
CFDP1	-0.508659	0	0	0.22983	0.704088	Down_regulated
KDM5A	-0.508589	0	0	0.214931	0.711935	Down_regulated
SENP6	-0.508426	0	0	0.392614	0.831667	Down_regulated
PRKCA	-0.508198	0	0	0.234269	0.690039	Down_regulated
PTK2	-0.508073	0	0	0.490094	0.887609	Down_regulated
VGLL4	-0.508013	0	0	0.272785	0.733325	Down_regulated
ITSN1	-0.507694	0	0	0.252655	0.733198	Down_regulated
TENT5A	-0.507447	6.55919e-226	7.21314e-225	0.565383	0.860144	Down_regulated
TBX5	-0.507235	0	0	0.299731	0.744969	Down_regulated
PLEKHA2	-0.507079	0	0	0.277065	0.746108	Down_regulated
ZMYM4	-0.507035	0	0	0.381201	0.808758	Down_regulated
XKR6	-0.50695	0	0	0.199398	0.64283	Down_regulated
NSRP1	-0.506751	0	0	0.247266	0.734084	Down_regulated
MYLK3	-0.506219	9.16999e-243	1.09752e-241	0.653511	0.931907	Down_regulated
LAPTM4B	-0.505679	0	0	0.333016	0.75636	Down_regulated
NNT	-0.505306	4.12377e-303	6.49615e-302	0.521002	0.87394	Down_regulated
NNT-AS1	-0.504695	0	0	0.370106	0.779901	Down_regulated
SAMD8	-0.503858	0	0	0.233476	0.696241	Down_regulated
TBC1D22A	-0.503746	0	0	0.217626	0.728642	Down_regulated
MINK1	-0.503663	0	0	0.14408	0.629161	Down_regulated
CDH2	-0.502872	0	0	0.910128	0.986204	Down_regulated
ZBTB38	-0.502869	0	0	0.400697	0.81129	Down_regulated
INPP5B	-0.50283	0	0	0.213505	0.694089	Down_regulated
MAP4K3	-0.502248	1.58348e-272	2.17913e-271	0.640672	0.934945	Down_regulated
TCF12	-0.502158	7.8437e-285	1.13356e-283	0.581867	0.919757	Down_regulated
CDK14	-0.501797	0	0	0.445554	0.841666	Down_regulated
ZBTB8OS	-0.501796	0	0	0.148518	0.644475	Down_regulated
USP4	-0.501755	0	0	0.192424	0.68042	Down_regulated
GSK3B	-0.501457	0	0	0.443335	0.856094	Down_regulated
MFSD14C	-0.500935	0	0	0.330797	0.77256	Down_regulated
CCDC84	-0.500657	0	0	0.116976	0.63068	Down_regulated
SPPL2A	-0.500575	0	0	0.347916	0.782812	Down_regulated
ZBTB46	-0.500507	0	0	0.135521	0.637767	Down_regulated
PPP1R12C	-0.500446	0	0	0.115232	0.612834	Down_regulated
TAOK3	-0.500339	0	0	0.370423	0.791672	Down_regulated
LIMD1	-0.500008	0	0	0.148042	0.646374	Down_regulated
SAMD12	-0.499698	0	0	0.349659	0.70624	Down_regulated
SIPA1L3	-0.49946	0	0	0.243779	0.694469	Down_regulated
PTPN11	-0.499424	0	0	0.168489	0.653462	Down_regulated
SPOP	-0.49935	0	0	0.267871	0.74307	Down_regulated
PEAK1	-0.499023	1.08535e-275	1.51132e-274	0.570613	0.905835	Down_regulated
HERC1	-0.498748	0	0	0.414963	0.84926	Down_regulated
KMT5B	-0.498618	0	0	0.246156	0.719403	Down_regulated
KIF13A	-0.4986	1.80671e-255	2.30805e-254	0.606277	0.913555	Down_regulated
AC015983.2	-0.497679	0	0	0.0104612	0.486141	Down_regulated
PARD3B	-0.497495	0	0	0.458076	0.84888	Down_regulated
NDUFS1	-0.497189	0	0	0.404026	0.820149	Down_regulated
HEATR5A	-0.496782	0	0	0.125693	0.624098	Down_regulated
PFKFB2	-0.496094	0	0	0.32097	0.742058	Down_regulated
ZNF280D	-0.495959	0	0	0.173245	0.685863	Down_regulated
STX8	-0.495833	0	0	0.347282	0.775598	Down_regulated
RBPMS2	-0.495745	0	0	0.147408	0.618529	Down_regulated
ARHGEF6	-0.49535	0	0	0.198605	0.664346	Down_regulated
ST5	-0.494728	0	0	0.352988	0.779648	Down_regulated
TENT2	-0.494336	0	0	0.415597	0.839514	Down_regulated
CADPS	-0.49367	7.62284e-284	1.09304e-282	0.427009	0.790786	Down_regulated
SPTAN1	-0.493566	0	0	0.265969	0.726364	Down_regulated
YPEL2	-0.492838	0	0	0.227453	0.679787	Down_regulated
DENND5A	-0.492555	0	0	0.30718	0.754841	Down_regulated
BIRC6	-0.492421	2.79218e-296	4.25486e-295	0.530512	0.894191	Down_regulated
SLC16A7	-0.49219	7.86707e-232	8.94594e-231	0.700745	0.94178	Down_regulated
CREBBP	-0.492039	0	0	0.27643	0.761549	Down_regulated
SMARCB1	-0.492014	0	0	0.115549	0.598279	Down_regulated
CDC42BPB	-0.492008	0	0	0.141227	0.650677	Down_regulated
PLCB4	-0.490918	1.57307e-275	2.18735e-274	0.539705	0.875839	Down_regulated
RPRD2	-0.490203	0	0	0.311618	0.765346	Down_regulated
PPP2CA	-0.48944	0	0	0.000158504	0.524617	Down_regulated
FILIP1L	-0.489238	7.99872e-204	7.79325e-203	0.526391	0.767624	Down_regulated
PDS5A	-0.487978	0	0	0.304961	0.763954	Down_regulated
CRADD	-0.487886	2.54312e-252	3.19739e-251	0.721667	0.939754	Down_regulated
NBEA	-0.487865	8.51002e-255	1.08432e-253	0.619116	0.91558	Down_regulated
LSM14A	-0.487033	0	0	0.377397	0.804582	Down_regulated
KAT2B	-0.486979	0	0	0.202568	0.673079	Down_regulated
HERC2	-0.486918	0	0	0.430179	0.831793	Down_regulated
RAD9A	-0.486915	0	0	0.146457	0.60929	Down_regulated
FAM168A	-0.486656	0	0	0.339039	0.773193	Down_regulated
LRCH3	-0.486627	0	0	0.352037	0.797747	Down_regulated
FAM189A2	-0.486484	0	0	0.274687	0.725098	Down_regulated
GATA4	-0.486457	7.82969e-243	9.37872e-242	0.697099	0.935072	Down_regulated
DCLK2	-0.485996	0	0	0.233	0.676117	Down_regulated
CNNM2	-0.485618	0	0	0.251862	0.685356	Down_regulated
RAF1	-0.48547	0	0	0.445712	0.838628	Down_regulated
LRRFIP1	-0.485448	9.81704e-243	1.17449e-241	0.741956	0.959119	Down_regulated
SPAG9	-0.48503	0	0	0.21826	0.708518	Down_regulated
LATS1	-0.484967	0	0	0.209542	0.698013	Down_regulated
SOGA1	-0.484109	0	0	0.113806	0.588533	Down_regulated
RALGAPA1	-0.484105	0	0	0.442067	0.8485	Down_regulated
ADAM23	-0.483531	1.51956e-295	2.30364e-294	0.45554	0.827996	Down_regulated
PRKAR2A	-0.483329	0	0	0.238707	0.68485	Down_regulated
DNMT3A	-0.482981	0	0	0.132668	0.625364	Down_regulated
OSBP2	-0.482881	0	0	0.137581	0.570434	Down_regulated
FGFR1	-0.482415	0	0	0.294183	0.739527	Down_regulated
TRPV1	-0.48241	0	0	0.0716437	0.542463	Down_regulated
SH3RF3	-0.482192	0	0	0.185291	0.639666	Down_regulated
GHR	-0.481986	0	0	0.314313	0.74345	Down_regulated
AFG3L2	-0.480907	0	0	0.342527	0.77294	Down_regulated
NCOA6	-0.480821	0	0	0.262958	0.734717	Down_regulated
LARP1B	-0.480729	0	0	0.227136	0.671181	Down_regulated
ARHGEF12	-0.480644	5.83684e-290	8.66097e-289	0.471232	0.86508	Down_regulated
HEG1	-0.479974	0	0	0.168648	0.628401	Down_regulated
ARHGAP5	-0.47987	7.89488e-304	1.24702e-302	0.446029	0.837489	Down_regulated
WWC2	-0.479685	0	0	0.218735	0.699279	Down_regulated
KRBA2	-0.479454	0	0	0	0.490191	Down_regulated
ARFGEF2	-0.478776	0	0	0.44175	0.842172	Down_regulated
DLC1	-0.478629	6.9406e-191	6.31638e-190	0.729117	0.956208	Down_regulated
DYNC1I1	-0.478538	2.05974e-241	2.45225e-240	0.514979	0.821921	Down_regulated
GMDS-DT	-0.478088	7.27545e-286	1.05767e-284	0.453162	0.821035	Down_regulated
PPP4R2	-0.477431	0	0	0.250753	0.71029	Down_regulated
TRIM2	-0.477325	0	0	0.157236	0.630806	Down_regulated
ZBTB20	-0.477241	0	0	0.941671	0.996583	Down_regulated
SGSM1	-0.476527	0	0	0.123791	0.577016	Down_regulated
ERBIN	-0.47641	0	0	0.254557	0.730161	Down_regulated
ASPH	-0.476334	0	0	0.433191	0.830275	Down_regulated
LIMS1	-0.476019	0	0	0.407038	0.806227	Down_regulated
CDH13	-0.475985	1.95952e-260	2.56e-259	0.917103	0.98709	Down_regulated
ADHFE1	-0.475358	0	0	0.36234	0.78142	Down_regulated
NINL	-0.474939	0	0	0.13457	0.541577	Down_regulated
BABAM2	-0.47475	5.19755e-273	7.17286e-272	0.512918	0.873434	Down_regulated
MEF2A	-0.474195	7.41338e-227	8.20159e-226	0.724521	0.948614	Down_regulated
LRBA	-0.473344	5.08269e-262	6.70281e-261	0.541607	0.884318	Down_regulated
UNK	-0.473088	0	0	0.132985	0.622959	Down_regulated
EXOC4	-0.472922	6.38344e-255	8.13709e-254	0.590902	0.910518	Down_regulated
RBMX	-0.472752	4.29545e-270	5.84559e-269	0.500238	0.853563	Down_regulated
WBP1L	-0.472693	0	0	0.0914566	0.593849	Down_regulated
LUC7L3	-0.472177	6.12945e-271	8.3608e-270	0.513394	0.862802	Down_regulated
KLF12	-0.472058	0	0	0.424631	0.824959	Down_regulated
ZNF532	-0.472017	0	0	0.140117	0.634603	Down_regulated
TYW1	-0.471793	0	0	0.311301	0.746867	Down_regulated
CBY1	-0.471757	0	0	0.0867015	0.55436	Down_regulated
DPH6-DT	-0.471055	0	0	0.283405	0.686116	Down_regulated
FAM110B	-0.47094	0	0	0.321129	0.750032	Down_regulated
BCKDHB	-0.470712	0	0	0.33476	0.753449	Down_regulated
STAU1	-0.470354	0	0	0.183389	0.648146	Down_regulated
HOMER1	-0.470342	4.05522e-229	4.529e-228	0.613568	0.903683	Down_regulated
AGO3	-0.470318	0	0	0.301474	0.753196	Down_regulated
PHF21A	-0.469612	0	0	0.379775	0.812302	Down_regulated
MLYCD	-0.46959	0	0	0.0557933	0.543602	Down_regulated
PTPRE	-0.469536	0	0	0.31352	0.720668	Down_regulated
GPBP1L1	-0.468921	0	0	0.330163	0.763321	Down_regulated
WWOX	-0.468055	7.83055e-183	6.79596e-182	0.686321	0.901658	Down_regulated
ABTB2	-0.468029	0	0	0.184815	0.597013	Down_regulated
DCAKD	-0.468025	0	0	0.112221	0.585622	Down_regulated
CLASP2	-0.467637	2.12453e-261	2.79296e-260	0.523855	0.877484	Down_regulated
RNF38	-0.467621	0	0	0.193692	0.667131	Down_regulated
UBE2O	-0.467473	0	0	0.305278	0.72725	Down_regulated
RBM39	-0.467435	1.48703e-278	2.09245e-277	0.485655	0.869257	Down_regulated
PACSIN2	-0.467405	0	0	0.192899	0.663207	Down_regulated
STARD7	-0.46686	0	0	0.262641	0.676497	Down_regulated
ABL2	-0.466779	0	0	0.154541	0.631439	Down_regulated
BACH1	-0.466468	0	0	0.323348	0.728769	Down_regulated
KDM6A	-0.466419	0	0	0.378824	0.796608	Down_regulated
WDR59	-0.466095	0	0	0.238865	0.688141	Down_regulated
TTBK2	-0.465594	0	0	0.341893	0.766485	Down_regulated
WLS	-0.464629	0	0	0.184023	0.658271	Down_regulated
DOCK4	-0.464416	0	0	0.389919	0.809391	Down_regulated
GATA6	-0.464004	0	0	0.361547	0.761929	Down_regulated
PNPLA7	-0.46389	0	0	0.124584	0.585496	Down_regulated
MBD5	-0.462852	3.72681e-227	4.12927e-226	0.626407	0.917352	Down_regulated
FAM234A	-0.462681	0	0	0.0733872	0.547399	Down_regulated
PDSS2	-0.46243	0	0	0.339039	0.761423	Down_regulated
KIF21A	-0.462294	8.52418e-250	1.05725e-248	0.516088	0.860651	Down_regulated
MYBPC3	-0.462191	0	0	0.995245	0.999241	Down_regulated
RASAL2	-0.462189	3.63884e-205	3.56784e-204	0.708036	0.944184	Down_regulated
PPTC7	-0.4621	0	0	0.306705	0.72244	Down_regulated
SNX29	-0.461787	0	0	0.289428	0.747374	Down_regulated
TRPM7	-0.461592	2.36199e-208	2.36723e-207	0.753368	0.960132	Down_regulated
NT5DC1	-0.461424	0	0	0.33476	0.754588	Down_regulated
ANK1	-0.461269	0	0	0.253289	0.652955	Down_regulated
UACA	-0.460819	0	0	0.148994	0.644222	Down_regulated
ESRRG	-0.459738	2.7089e-268	3.66612e-267	0.877001	0.981142	Down_regulated
STAG1	-0.459719	3.36299e-227	3.72756e-226	0.579965	0.90343	Down_regulated
VTI1A	-0.458641	0	0	0.339832	0.768637	Down_regulated
PLPP3	-0.458482	0	0	0.286099	0.709151	Down_regulated
TAF12	-0.458467	0	0	0.148042	0.602709	Down_regulated
NCOA1	-0.458161	3.52803e-235	4.07491e-234	0.560786	0.905961	Down_regulated
CEP192	-0.457922	0	0	0.250594	0.705733	Down_regulated
MGA	-0.45775	0	0	0.240767	0.687508	Down_regulated
ASB10	-0.457692	0	0	0.159455	0.601569	Down_regulated
SPTBN4	-0.457551	0	0	0.114598	0.545121	Down_regulated
COX10	-0.457527	0	0	0.199239	0.661562	Down_regulated
MYO9A	-0.456644	6.76781e-299	1.04485e-297	0.416548	0.816859	Down_regulated
GMPR	-0.456386	0	0	0.358218	0.758385	Down_regulated
PARVA	-0.455907	0	0	0.346965	0.758385	Down_regulated
DCAF8	-0.455888	0	0	0.0977968	0.600051	Down_regulated
CADM1	-0.45481	1.64509e-206	1.626e-205	0.552227	0.854322	Down_regulated
Z93930.2	-0.454694	0	0	0.177366	0.599038	Down_regulated
PLD3	-0.454524	0	0	0.208274	0.675864	Down_regulated
TCP11L2	-0.454207	0	0	0.186083	0.620807	Down_regulated
RBM26	-0.454145	0	0	0.313362	0.762182	Down_regulated
CPEB4	-0.454105	2.91166e-166	2.2989e-165	0.737835	0.953424	Down_regulated
ZNF506	-0.453968	0	0	0.000475511	0.494494	Down_regulated
CPED1	-0.453681	7.48306e-230	8.40843e-229	0.555873	0.863308	Down_regulated
ZFPM2	-0.453453	1.68197e-265	2.2607e-264	0.858932	0.980762	Down_regulated
ANKH	-0.45337	6.85024e-250	8.50349e-249	0.4725	0.834704	Down_regulated
ARID4B	-0.453002	0	0	0.290379	0.745096	Down_regulated
LUZP1	-0.452953	0	0	0.224283	0.659916	Down_regulated
SLC25A30	-0.45295	0	0	0.0973213	0.533224	Down_regulated
SPPL3	-0.452878	0	0	0.272468	0.726237	Down_regulated
SHLD2	-0.452877	0	0	0.232683	0.664473	Down_regulated
MBNL1	-0.452798	7.94031e-216	8.27972e-215	0.773498	0.967093	Down_regulated
CRYZL1	-0.452452	0	0	0	0.488799	Down_regulated
UBE2V1	-0.452198	0	0	0	0.493862	Down_regulated
VPS45	-0.452046	0	0	0.307656	0.739906	Down_regulated
MFSD4B	-0.451968	0	0	0.0538913	0.530819	Down_regulated
BICD1	-0.45194	0	0	0.154224	0.608784	Down_regulated
NEK7	-0.451675	3.33324e-230	3.75404e-229	0.510065	0.861916	Down_regulated
LINC01184	-0.451391	0	0	0.223173	0.674725	Down_regulated
A4GALT	-0.450757	0	0	0.16627	0.571826	Down_regulated
CDK12	-0.45064	0	0	0.145506	0.619795	Down_regulated
TECRL	-0.450524	1.936e-239	2.28641e-238	0.926771	0.990634	Down_regulated
RARB	-0.450499	5.36598e-295	8.11384e-294	0.390712	0.772687	Down_regulated
CRTC3	-0.450055	0	0	0.353939	0.773446	Down_regulated
COL4A1	-0.450008	0	0	0.168331	0.667004	Down_regulated
TRAP1	-0.44983	0	0	0.112221	0.560815	Down_regulated
SUCLG2	-0.449136	0	0	0.304327	0.746741	Down_regulated
RALGPS1	-0.449083	0	0	0.272626	0.702443	Down_regulated
CERK	-0.448941	0	0	0.119195	0.580433	Down_regulated
STRADA	-0.448747	0	0	0.00491362	0.504493	Down_regulated
RAB28	-0.448698	0	0	0.34221	0.759777	Down_regulated
STX16	-0.448097	0	0	0.00142653	0.493988	Down_regulated
NUP98	-0.447489	0	0	0.255032	0.705987	Down_regulated
MAP2K5	-0.447159	0	0	0.312411	0.738261	Down_regulated
TMEM131L	-0.446885	0	0	0.342051	0.742438	Down_regulated
ARHGEF11	-0.446638	0	0	0.231891	0.674092	Down_regulated
RCOR1	-0.446554	0	0	0.124108	0.579927	Down_regulated
ZSWIM6	-0.445633	0	0	0.320336	0.754461	Down_regulated
CDK13	-0.445504	2.13865e-296	3.26066e-295	0.405294	0.820402	Down_regulated
RPS6KB1	-0.445246	0	0	0.107624	0.578281	Down_regulated
AUH	-0.444369	0	0	0.356316	0.763954	Down_regulated
SOBP	-0.443958	0	0	0.178951	0.664093	Down_regulated
WDFY3	-0.443603	0	0	0.23728	0.71801	Down_regulated
ABI2	-0.443198	0	0	0.282454	0.731553	Down_regulated
SPTB	-0.442306	0	0	0.208432	0.656246	Down_regulated
EIF2B3	-0.442172	0	0	0.297511	0.710416	Down_regulated
HECTD1	-0.442091	2.62397e-306	4.19421e-305	0.381677	0.798507	Down_regulated
ZFHX3	-0.442037	0	0	0.24156	0.723959	Down_regulated
RBM27	-0.442034	0	0	0	0.495254	Down_regulated
PVR	-0.442018	0	0	0.022666	0.47956	Down_regulated
AC002066.1	-0.441983	6.66819e-256	8.52966e-255	0.407196	0.755854	Down_regulated
RUFY1	-0.44185	0	0	0.185925	0.638021	Down_regulated
ZNF587	-0.44146	0	0	0.0584879	0.517909	Down_regulated
LARP4B	-0.44104	0	0	0.34221	0.774839	Down_regulated
NUCKS1	-0.440965	0	0	0.291013	0.721681	Down_regulated
ZBTB4	-0.440919	0	0	0.115074	0.582331	Down_regulated
TCF7L2	-0.440591	0	0	0.235378	0.699532	Down_regulated
MIRLET7BHG	-0.439228	0	0	0.111111	0.594608	Down_regulated
ZBTB7A	-0.438978	0	0	0.0342368	0.477155	Down_regulated
BMP2K	-0.438681	0	0	0.216358	0.676244	Down_regulated
TNS3	-0.438593	0	0	0.163893	0.619922	Down_regulated
PPP5C	-0.438523	0	0	0.0932002	0.544994	Down_regulated
GPD1L	-0.438192	0	0	0.239499	0.664979	Down_regulated
EPB41L4B	-0.437611	0	0	0.147725	0.568156	Down_regulated
YWHAG	-0.437307	0	0	0.144555	0.591571	Down_regulated
PIAS1	-0.437152	3.63732e-272	4.99155e-271	0.431923	0.825465	Down_regulated
CDKL5	-0.437012	0	0	0.201617	0.631692	Down_regulated
VWA8	-0.436851	2.3586e-215	2.45419e-214	0.75844	0.950766	Down_regulated
MAP3K2	-0.436692	0	0	0.24156	0.700924	Down_regulated
SFXN5	-0.436647	0	0	0.18957	0.612074	Down_regulated
GTF2I	-0.436585	7.1247e-270	9.68688e-269	0.436361	0.826984	Down_regulated
PPP2R2D	-0.43623	0	0	0.196228	0.65093	Down_regulated
CTNND2	-0.436026	1.51865e-229	1.7032e-228	0.346014	0.645994	Down_regulated
SLC5A1	-0.435628	3.07626e-298	4.73438e-297	0.351086	0.724718	Down_regulated
APPL2	-0.435431	0	0	0.193533	0.644982	Down_regulated
FOXK2	-0.435133	0	0	0.323189	0.736995	Down_regulated
CEP350	-0.435132	0	0	0.297828	0.750158	Down_regulated
TRRAP	-0.43489	0	0	0.221271	0.662574	Down_regulated
DYNC1H1	-0.434797	0	0	0.224441	0.689406	Down_regulated
USP48	-0.434236	0	0	0.19496	0.65941	Down_regulated
ANKRD16	-0.434228	0	0	0.113172	0.570308	Down_regulated
CNKSR3	-0.434115	0	0	0.31669	0.711809	Down_regulated
EYA3	-0.43391	0	0	0.308765	0.728769	Down_regulated
TBCD	-0.433859	0	0	0.100016	0.569422	Down_regulated
HELZ	-0.433854	0	0	0.323982	0.766992	Down_regulated
PAN3	-0.433628	0	0	0.288477	0.737628	Down_regulated
AVL9	-0.433406	0	0	0.215724	0.676623	Down_regulated
ASPSCR1	-0.432813	0	0	0.17372	0.628528	Down_regulated
ZFAND3	-0.432319	2.25616e-203	2.19384e-202	0.704708	0.944817	Down_regulated
LINC01004	-0.432146	0	0	0.181645	0.646121	Down_regulated
WDR7	-0.43145	0	0	0.313362	0.749652	Down_regulated
HDAC8	-0.431166	0	0	0.330639	0.74383	Down_regulated
ADD1	-0.43115	0	0	0.164368	0.658651	Down_regulated
SOS2	-0.431116	0	0	0.348391	0.763954	Down_regulated
SEMA5A	-0.431111	6.7755e-221	7.2503e-220	0.505944	0.833565	Down_regulated
SMYD3	-0.430976	2.70405e-208	2.7082e-207	0.526074	0.847867	Down_regulated
PCYT1A	-0.430882	0	0	0.120146	0.575623	Down_regulated
DLG2	-0.430784	1.42227e-254	1.80985e-253	0.924394	0.988736	Down_regulated
MARK2	-0.430733	0	0	0.26486	0.688141	Down_regulated
DOCK3	-0.430341	1.90178e-213	1.9615e-212	0.531463	0.844324	Down_regulated
CDC42BPA	-0.429821	6.58284e-210	6.64501e-209	0.557141	0.886976	Down_regulated
LATS2	-0.42966	0	0	0.249643	0.67637	Down_regulated
KPNA6	-0.429656	0	0	0.205421	0.651816	Down_regulated
PLEKHM2	-0.429396	0	0	0.177841	0.621947	Down_regulated
ZNF644	-0.429319	0	0	0.306229	0.744716	Down_regulated
UBN2	-0.429311	0	0	0.153749	0.619036	Down_regulated
CRIM1	-0.429247	0	0	0.194009	0.629287	Down_regulated
RASGRP3	-0.428826	3.08891e-242	3.688e-241	0.464574	0.821162	Down_regulated
BAZ1B	-0.428801	0	0	0.149469	0.610176	Down_regulated
ADD3	-0.428096	0	0	0.326201	0.758638	Down_regulated
CDK18	-0.427951	8.44642e-296	1.28179e-294	0.349025	0.733958	Down_regulated
EEFSEC	-0.42793	0	0	0.232842	0.653335	Down_regulated
ATP2C1	-0.427918	3.57709e-291	5.32398e-290	0.372008	0.762688	Down_regulated
MORF4L1	-0.427867	0	0	0.28499	0.67637	Down_regulated
UBE2V2	-0.427397	0	0	0.104137	0.554234	Down_regulated
KLRD1	-0.425038	0	0	0.202726	0.56322	Down_regulated
SORT1	-0.424824	0	0	0.240133	0.660802	Down_regulated
CMYA5	-0.424499	7.21024e-231	8.15801e-230	0.917737	0.9919	Down_regulated
DEAF1	-0.423498	0	0	0.114757	0.528414	Down_regulated
MTAP	-0.423471	0	0	0.00206055	0.463739	Down_regulated
WIPF2	-0.423447	0	0	0.100333	0.548412	Down_regulated
IMMT	-0.423395	0	0	0.277223	0.706366	Down_regulated
FRMD4B	-0.423221	0	0	0.158028	0.600304	Down_regulated
SND1	-0.423183	0	0	0.251862	0.695355	Down_regulated
KANTR	-0.423089	0	0	0.185291	0.614479	Down_regulated
GREB1	-0.422759	0	0	0.106039	0.520567	Down_regulated
PFKFB3	-0.422183	0	0	0.102393	0.553221	Down_regulated
PKP4	-0.42138	0	0	0.321446	0.738388	Down_regulated
RCOR3	-0.421089	0	0	0.324933	0.750664	Down_regulated
TOM1L2	-0.420568	6.81333e-181	5.84582e-180	0.656839	0.918744	Down_regulated
MYO9B	-0.4205	0	0	0.212712	0.660043	Down_regulated
ZNF516	-0.4205	0	0	0.0979553	0.553095	Down_regulated
FLCN	-0.420476	0	0	0	0.464245	Down_regulated
AS3MT	-0.420397	0	0	0	0.42868	Down_regulated
NFE2L1	-0.420228	0	0	0.124742	0.558031	Down_regulated
MNAT1	-0.420192	0	0	0.335235	0.754335	Down_regulated
C18orf25	-0.419863	0	0	0.172769	0.612581	Down_regulated
INVS	-0.419859	0	0	0.331273	0.742438	Down_regulated
CRTC1	-0.419236	0	0	0.100174	0.529174	Down_regulated
COBL	-0.419168	0	0	0.316056	0.712821	Down_regulated
AC118549.1	-0.41916	0	0	0.308607	0.733198	Down_regulated
MOK	-0.41913	0	0	0.11761	0.547779	Down_regulated
ANK3	-0.418444	2.61898e-183	2.28104e-182	0.807576	0.967219	Down_regulated
AC068733.3	-0.418367	0	0	0.00364559	0.436021	Down_regulated
PAM	-0.418346	4.14446e-194	3.84311e-193	0.81566	0.968991	Down_regulated
GFOD1	-0.418312	3.15447e-294	4.75272e-293	0.332541	0.721681	Down_regulated
ZNF827	-0.418187	0	0	0.184181	0.620048	Down_regulated
RALGAPA2	-0.41792	0	0	0.194167	0.644982	Down_regulated
ATP9B	-0.417818	0	0	0.242352	0.689153	Down_regulated
TXNDC11	-0.417164	0	0	0.16738	0.60524	Down_regulated
ARIH2	-0.417113	8.18872e-186	7.22845e-185	0.548581	0.861916	Down_regulated
SLC7A2	-0.41709	0	0	0.134253	0.544361	Down_regulated
MARCH3	-0.416744	2.10585e-210	2.12793e-209	0.486131	0.818884	Down_regulated
MTDH	-0.416637	0	0	0.315898	0.741425	Down_regulated
NIN	-0.416621	1.6262e-294	2.45517e-293	0.319861	0.705607	Down_regulated
MPHOSPH9	-0.416089	0	0	0.245839	0.658904	Down_regulated
CS	-0.415887	0	0	0.190997	0.612328	Down_regulated
LRIG1	-0.415176	0	0	0.163417	0.602962	Down_regulated
MFN2	-0.414967	1.29867e-284	1.87222e-283	0.360754	0.758005	Down_regulated
SREK1	-0.414855	0	0	0.168489	0.627009	Down_regulated
TRAK2	-0.41419	7.15733e-237	8.33226e-236	0.433825	0.804202	Down_regulated
KLHDC1	-0.414087	0	0	0.151371	0.578914	Down_regulated
RUFY2	-0.414033	0	0	0.102235	0.557271	Down_regulated
AP3D1	-0.414017	0	0	0.130766	0.576003	Down_regulated
SLC44A2	-0.413786	0	0	0.0824219	0.511454	Down_regulated
ATAD2B	-0.413266	0	0	0.226977	0.683711	Down_regulated
DHTKD1	-0.413099	0	0	0.0882866	0.513986	Down_regulated
PPM1B	-0.412833	0	0	0.184974	0.640425	Down_regulated
PEX14	-0.412536	0	0	0.259946	0.677256	Down_regulated
EPC2	-0.412198	0	0	0.172294	0.634097	Down_regulated
NFIX	-0.411909	0	0	0.0998573	0.540058	Down_regulated
KANSL1	-0.411808	3.31451e-185	2.9162e-184	0.609288	0.905328	Down_regulated
PPP3R1	-0.411538	0	0	0	0.479939	Down_regulated
KDM4C	-0.410848	2.74435e-272	3.7714e-271	0.391504	0.790153	Down_regulated
NPTN	-0.410786	0	0	0.262641	0.696494	Down_regulated
IP6K1	-0.410669	0	0	0.136155	0.582458	Down_regulated
ACTN2	-0.410589	1.11925e-194	1.04049e-193	0.919639	0.988609	Down_regulated
COQ4	-0.410408	0	0	0.10699	0.556892	Down_regulated
AIG1	-0.410087	2.56013e-177	2.15816e-176	0.567126	0.858119	Down_regulated
LUCAT1	-0.409943	0	0	0.0389919	0.37451	Down_regulated
TMEM38A	-0.409882	0	0	0.173245	0.572079	Down_regulated
PALLD	-0.409732	0	0	0.980346	0.998102	Down_regulated
UBE2G2	-0.409715	0	0	0.168489	0.622453	Down_regulated
PISD	-0.409477	0	0	0.10382	0.527528	Down_regulated
INO80	-0.409467	0	0	0.276906	0.707759	Down_regulated
SUPT3H	-0.409079	0	0	0.291171	0.688267	Down_regulated
AL158152.1	-0.409077	0	0	0	0.484622	Down_regulated
SUN1	-0.409048	0	0	0.285148	0.699279	Down_regulated
PCMTD1	-0.409035	2.7126e-277	3.79158e-276	0.381201	0.778509	Down_regulated
NIPSNAP2	-0.408701	4.13996e-231	4.6968e-230	0.451894	0.803063	Down_regulated
ZNF148	-0.407985	1.9697e-222	2.12709e-221	0.463306	0.839008	Down_regulated
DAP3	-0.407889	4.34773e-296	6.61157e-295	0.326518	0.713454	Down_regulated
C19orf12	-0.407704	0	0	0.153432	0.568789	Down_regulated
FTO	-0.407491	5.99138e-223	6.49397e-222	0.474243	0.83635	Down_regulated
RBM10	-0.40704	0	0	0.107624	0.539552	Down_regulated
PDE10A	-0.407019	0	0	0.214456	0.631059	Down_regulated
MAPKAP1	-0.407008	0	0	0.255508	0.697507	Down_regulated
MDM4	-0.406968	1.62898e-281	2.31883e-280	0.360279	0.785344	Down_regulated
MIR193BHG	-0.40665	0	0	0.0767158	0.481964	Down_regulated
MICU1	-0.40663	1.61036e-299	2.49534e-298	0.338564	0.743956	Down_regulated
LIN52	-0.406625	0	0	0.178317	0.606252	Down_regulated
ARHGEF18	-0.40642	0	0	0	0.435135	Down_regulated
DIAPH1	-0.406368	0	0	0.18751	0.607012	Down_regulated
CHCHD3	-0.406228	1.54013e-175	1.28724e-174	0.673324	0.918744	Down_regulated
GABRB1	-0.406029	0	0	0.237122	0.614226	Down_regulated
FAM120B	-0.405665	0	0	0.221747	0.661942	Down_regulated
MINDY2	-0.405448	1.60345e-304	2.54225e-303	0.326993	0.728262	Down_regulated
UBE3C	-0.405126	0	0	0.30512	0.734211	Down_regulated
FXN	-0.405108	0	0	0	0.426781	Down_regulated
STAT3	-0.404461	5.16085e-135	3.45094e-134	0.550008	0.813568	Down_regulated
LRCH1	-0.404264	0	0	0.2712	0.687381	Down_regulated
ZZEF1	-0.403765	0	0	0.188778	0.634603	Down_regulated
MON2	-0.403587	1.29586e-306	2.07358e-305	0.339356	0.763701	Down_regulated
MBTD1	-0.403552	0	0	0.214773	0.6465	Down_regulated
RNF216	-0.403447	2.09779e-286	3.06179e-285	0.326835	0.730414	Down_regulated
PARM1	-0.403198	0	0	0.19496	0.577522	Down_regulated
SBF2	-0.403033	7.02763e-159	5.33791e-158	0.678713	0.93697	Down_regulated
ASXL1	-0.402802	0	0	0.216516	0.653082	Down_regulated
PI4KA	-0.402755	0	0	0.213029	0.652829	Down_regulated
UBR4	-0.402564	0	0	0.18751	0.615112	Down_regulated
CORIN	-0.402528	1.67168e-141	1.15894e-140	0.57949	0.811037	Down_regulated
COQ5	-0.402527	0	0	0.102393	0.527022	Down_regulated
PIGL	-0.402351	0	0	0.207798	0.614353	Down_regulated
NRF1	-0.40226	9.79476e-306	1.56137e-304	0.328578	0.744083	Down_regulated
BCAR3	-0.401701	0	0	0.150896	0.572206	Down_regulated
BCAR1	-0.401476	0	0	0.148835	0.577269	Down_regulated
CYP2J2	-0.401394	3.183e-307	5.1184e-306	0.291171	0.674345	Down_regulated
ESYT2	-0.401346	1.45343e-288	2.13832e-287	0.346806	0.766992	Down_regulated
RICTOR	-0.401323	1.20558e-174	1.00221e-173	0.571881	0.870776	Down_regulated
SLC19A2	-0.401224	0	0	0.161357	0.571826	Down_regulated
RUNX1T1	-0.400685	2.4275e-201	2.33649e-200	0.467269	0.829262	Down_regulated
PDE8A	-0.40034	8.2598e-289	1.21703e-287	0.341893	0.75269	Down_regulated
GPI	-0.400196	1.68181e-162	1.30165e-161	0.593121	0.893178	Down_regulated
PDE4D	-0.399823	7.70124e-129	4.96008e-128	0.745602	0.9495	Down_regulated
ACVR1	-0.399658	0	0	0.100967	0.545627	Down_regulated
CAMK2D	-0.399418	2.25173e-216	2.35718e-215	0.890474	0.982914	Down_regulated
YY1AP1	-0.399404	0	0	0.200983	0.632198	Down_regulated
FAM49B	-0.399127	4.89132e-243	5.87099e-242	0.386274	0.746867	Down_regulated
CLYBL	-0.399007	0	0	0.226185	0.601569	Down_regulated
METTL16	-0.398841	0	0	0.190997	0.616884	Down_regulated
TLK2	-0.39878	0	0	0.256776	0.69295	Down_regulated
SNRPN	-0.398586	7.24632e-203	7.02757e-202	0.414646	0.734464	Down_regulated
SYNM	-0.398347	0	0	0.162466	0.566257	Down_regulated
CHD7	-0.398291	0	0	0.176415	0.604354	Down_regulated
NBEAL1	-0.398118	5.15951e-233	5.89673e-232	0.42368	0.812555	Down_regulated
RBM33	-0.397845	0	0	0.164527	0.623719	Down_regulated
TRIM63	-0.397779	1.58493e-222	1.71346e-221	0.419084	0.78142	Down_regulated
PTPRK	-0.397424	2.371e-161	1.82497e-160	0.796481	0.959246	Down_regulated
PACS2	-0.397412	0	0	0.122048	0.570308	Down_regulated
KCMF1	-0.397404	0	0	0.20336	0.62992	Down_regulated
POM121C	-0.397248	0	0	0.170074	0.585116	Down_regulated
NDUFV3	-0.397082	0	0	0.242828	0.646754	Down_regulated
RAD54L2	-0.396641	0	0	0.14725	0.572839	Down_regulated
RTN4RL1	-0.396505	0	0	0.0610239	0.422225	Down_regulated
FSTL1	-0.396304	4.08774e-279	5.76303e-278	0.311935	0.683837	Down_regulated
TVP23C	-0.39606	0	0	0	0.455132	Down_regulated
FAM172A	-0.395496	2.07697e-250	2.58697e-249	0.396576	0.79433	Down_regulated
AFAP1L1	-0.395258	0	0	0.225392	0.641691	Down_regulated
ZNF551	-0.394501	0	0	0	0.431844	Down_regulated
CRAMP1	-0.394271	0	0	0.00206055	0.447159	Down_regulated
ST8SIA5	-0.394235	0	0	0.117768	0.498165	Down_regulated
DTNA	-0.394211	9.47389e-199	8.98049e-198	0.883975	0.982787	Down_regulated
SLC25A36	-0.394153	3.21319e-182	2.77555e-181	0.539705	0.863815	Down_regulated
MBP	-0.393777	0	0	0.230623	0.631945	Down_regulated
PUM2	-0.393315	5.63913e-285	8.15758e-284	0.354573	0.771928	Down_regulated
MAPRE2	-0.393102	1.5975e-160	1.22256e-159	0.531304	0.839641	Down_regulated
PTP4A3	-0.392697	2.90306e-267	3.91267e-266	0.375812	0.786989	Down_regulated
COP1	-0.392322	0	0	0.311143	0.739653	Down_regulated
AC138150.1	-0.392023	0	0	0.0743382	0.51639	Down_regulated
CLTC	-0.391858	0	0	0.276272	0.691685	Down_regulated
AGO2	-0.391617	0	0	0.153115	0.590305	Down_regulated
TRA2A	-0.39151	0	0	0.304486	0.731426	Down_regulated
PCNX4	-0.391463	4.38698e-222	4.72884e-221	0.426692	0.786989	Down_regulated
ACSS1	-0.391248	5.22122e-304	8.25594e-303	0.275321	0.649285	Down_regulated
KANSL3	-0.390979	0	0	0.132509	0.574484	Down_regulated
CYTH1	-0.390879	0	0	0.146616	0.590052	Down_regulated
FBXO31	-0.390866	0	0	0.0656205	0.482091	Down_regulated
ENOSF1	-0.390819	5.80943e-259	7.5461e-258	0.329371	0.695228	Down_regulated
MBTPS1	-0.390056	0	0	0.192899	0.599544	Down_regulated
WWP1	-0.389953	1.47419e-254	1.87511e-253	0.379299	0.774332	Down_regulated
NPEPPS	-0.389505	6.92395e-306	1.10494e-304	0.305754	0.715352	Down_regulated
UBN1	-0.389268	0	0	0.149945	0.563726	Down_regulated
ARID2	-0.389106	3.59797e-253	4.54696e-252	0.382152	0.771801	Down_regulated
NLK	-0.388829	0	0	0.242194	0.661182	Down_regulated
IGF2BP2	-0.3888	0	0	0.239499	0.619162	Down_regulated
MKLN1	-0.388591	2.61631e-154	1.94848e-153	0.59217	0.892545	Down_regulated
WAPL	-0.388416	0	0	0.161357	0.602202	Down_regulated
NUDT4	-0.388061	2.24677e-151	1.64657e-150	0.544302	0.821288	Down_regulated
AKAP6	-0.387882	3.53909e-264	4.72441e-263	0.925979	0.988609	Down_regulated
USP47	-0.387858	2.80913e-240	3.32961e-239	0.404184	0.793824	Down_regulated
LIMS2	-0.387761	0	0	0.287843	0.736489	Down_regulated
GCOM1	-0.387644	0	0	0.0828974	0.498924	Down_regulated
BDH1	-0.387564	0	0	0.065462	0.478674	Down_regulated
CALM2	-0.386889	0	0	0.00253606	0.447665	Down_regulated
ZFR	-0.386531	5.58614e-257	7.17363e-256	0.375812	0.773193	Down_regulated
ITCH	-0.386244	2.3464e-217	2.46418e-216	0.440006	0.815846	Down_regulated
USP53	-0.385888	8.80552e-186	7.76826e-185	0.485655	0.816352	Down_regulated
CLEC16A	-0.38571	4.75221e-307	7.63757e-306	0.291964	0.691052	Down_regulated
GOLGB1	-0.385676	0	0	0.252338	0.660802	Down_regulated
EVA1C	-0.385187	0	0	0.242194	0.648146	Down_regulated
SPEG	-0.385096	0	0	0.173245	0.587521	Down_regulated
SHPK	-0.384554	0	0	0.00190204	0.41539	Down_regulated
PGAP2	-0.384437	0	0	0.0996988	0.510948	Down_regulated
CTCF	-0.384035	0	0	0.0957362	0.522719	Down_regulated
USP28	-0.383724	2.447e-211	2.48462e-210	0.438738	0.787622	Down_regulated
PTPN14	-0.383452	0	0	0.272151	0.664473	Down_regulated
GAB3	-0.382957	0	0	0.207006	0.600177	Down_regulated
IL6R	-0.382888	0	0	0.0634015	0.476775	Down_regulated
EIF3A	-0.3826	0	0	0.165478	0.586002	Down_regulated
AC098617.1	-0.382458	6.29116e-168	5.02251e-167	0.481851	0.79028	Down_regulated
PRKN	-0.381965	9.032e-230	1.01412e-228	0.927564	0.988862	Down_regulated
CEP112	-0.381908	5.58252e-303	8.78e-302	0.293549	0.69295	Down_regulated
ELF1	-0.381856	2.78969e-182	2.41043e-181	0.476779	0.817998	Down_regulated
ATG7	-0.381459	0	0	0.2945	0.721681	Down_regulated
PLCL2	-0.381354	9.43074e-137	6.3816e-136	0.777144	0.952285	Down_regulated
NBAS	-0.38124	1.02121e-235	1.18182e-234	0.384689	0.774712	Down_regulated
VAMP2	-0.381056	0	0	0.000158504	0.421339	Down_regulated
LRIG2	-0.379535	0	0	0.172135	0.588407	Down_regulated
EEF1A2	-0.379408	0	0	0.0995403	0.516517	Down_regulated
BRAF	-0.379313	8.42384e-161	6.46187e-160	0.569979	0.883559	Down_regulated
NF1	-0.379026	1.52361e-143	1.07017e-142	0.628626	0.907733	Down_regulated
RGS3	-0.378814	4.36323e-292	6.51383e-291	0.285782	0.663713	Down_regulated
ALDH1L1	-0.377791	0	0	0.0667301	0.468928	Down_regulated
GPBP1	-0.377425	4.35278e-226	4.79213e-225	0.407355	0.796481	Down_regulated
EXOC6	-0.37729	0	0	0.244096	0.639033	Down_regulated
MAN1C1	-0.377267	0	0	0.179268	0.580053	Down_regulated
CTNNA3	-0.377151	0	0	0.989222	0.998987	Down_regulated
RAPGEF1	-0.37689	0	0	0.182279	0.651816	Down_regulated
PTPN21	-0.376751	0	0	0.138374	0.548665	Down_regulated
GPAT3	-0.37664	9.88559e-151	7.21955e-150	0.50214	0.796861	Down_regulated
ATP13A3	-0.376626	0	0	0.222222	0.624478	Down_regulated
PARL	-0.376216	0	0	0	0.434502	Down_regulated
SLC35F5	-0.375936	0	0	0.154066	0.579041	Down_regulated
VKORC1L1	-0.375916	0	0	0.129656	0.526136	Down_regulated
DNAJB6	-0.375698	8.90369e-262	1.17155e-260	0.344587	0.735223	Down_regulated
PRR16	-0.375664	5.4544e-273	7.5238e-272	0.2945	0.666371	Down_regulated
PCNT	-0.375227	0	0	0.160406	0.54183	Down_regulated
PAPOLA	-0.375005	0	0	0.219686	0.651057	Down_regulated
AHCYL2	-0.374891	0	0	0.220954	0.625111	Down_regulated
CEP85	-0.374821	0	0	0.214773	0.613846	Down_regulated
DYSF	-0.37479	1.82103e-227	2.02226e-226	0.362974	0.715859	Down_regulated
FBXO11	-0.374469	2.52876e-266	3.40507e-265	0.336345	0.733831	Down_regulated
ZNF585B	-0.373676	0	0	0.040577	0.469055	Down_regulated
COL4A5	-0.373482	1.33747e-260	1.75045e-259	0.321921	0.697633	Down_regulated
DMWD	-0.373469	0	0	0.00269456	0.404126	Down_regulated
SLC33A1	-0.372596	0	0	0	0.41539	Down_regulated
TMOD1	-0.372435	9.87107e-208	9.83594e-207	0.423046	0.787875	Down_regulated
ATF7IP2	-0.372324	4.82437e-180	4.12365e-179	0.456808	0.78142	Down_regulated
DGCR2	-0.37224	0	0	0.116025	0.530692	Down_regulated
WDTC1	-0.371542	0	0	0.133302	0.532591	Down_regulated
RC3H1	-0.371278	4.16378e-263	5.5282e-262	0.341259	0.734084	Down_regulated
RXRA	-0.371198	0	0	0.0486606	0.455259	Down_regulated
USP22	-0.370916	0	0	0.136155	0.557398	Down_regulated
LINC01719	-0.370795	0	0	0.0236171	0.412606	Down_regulated
LCLAT1	-0.37069	4.68247e-167	3.71501e-166	0.515296	0.834451	Down_regulated
MAEA	-0.369521	0	0	0.118402	0.507024	Down_regulated
PITPNM2	-0.369399	7.10788e-294	1.06927e-292	0.268664	0.65131	Down_regulated
LINC00906	-0.369379	0	0	0.00459661	0.373244	Down_regulated
MAML1	-0.369226	0	0	0.0811539	0.485382	Down_regulated
USP24	-0.369143	0	0	0.190046	0.622326	Down_regulated
TXLNB	-0.368906	2.05981e-194	1.91365e-193	0.436361	0.774965	Down_regulated
RASSF3	-0.368862	0	0	0.215565	0.602076	Down_regulated
BCL2L1	-0.368852	0	0	0.101442	0.542336	Down_regulated
ZGPAT	-0.368298	0	0	0.000158504	0.397798	Down_regulated
CAPZB	-0.368253	1.64568e-271	2.25208e-270	0.331431	0.738008	Down_regulated
ZMYM6	-0.367885	0	0	0	0.425642	Down_regulated
ARHGAP42	-0.367771	0	0	0.192741	0.602709	Down_regulated
SCFD2	-0.367497	0	0	0.188302	0.592077	Down_regulated
MYOM1	-0.367318	2.54815e-270	3.46933e-269	0.978285	0.997216	Down_regulated
NUFIP2	-0.367277	0	0	0.18434	0.588786	Down_regulated
TCEA3	-0.367039	0	0	0.152798	0.548032	Down_regulated
LINC00894	-0.366596	0	0	0.0906641	0.499051	Down_regulated
CDK19	-0.366494	0	0	0.135362	0.53816	Down_regulated
BBX	-0.366465	0	0	0.245839	0.665359	Down_regulated
PSKH1	-0.366376	0	0	0.0483436	0.447538	Down_regulated
SPATS2	-0.366222	0	0	0.187034	0.597266	Down_regulated
DIS3L2	-0.366111	0	0	0.229355	0.651563	Down_regulated
UGT2B4	-0.366072	3.60634e-304	5.70551e-303	0.21081	0.560689	Down_regulated
RAD52	-0.366072	0	0	0.123316	0.520694	Down_regulated
HMBOX1	-0.365949	6.41533e-243	7.69394e-242	0.356475	0.746994	Down_regulated
GON4L	-0.365689	0	0	0.169916	0.587647	Down_regulated
SMARCA4	-0.365606	0	0	0.121731	0.536261	Down_regulated
FCHSD2	-0.365453	9.04337e-140	6.21388e-139	0.604216	0.897734	Down_regulated
FRK	-0.365436	0	0	0.184974	0.577522	Down_regulated
TSTD3	-0.365297	0	0	0.0472341	0.473864	Down_regulated
SLC16A10	-0.36523	0	0	0.170233	0.536767	Down_regulated
HDLBP	-0.364576	0	0	0.19179	0.600557	Down_regulated
HS2ST1	-0.364279	0	0	0.14297	0.544488	Down_regulated
PPP1CB	-0.363808	0	0	0.121097	0.559549	Down_regulated
SHROOM3	-0.363763	2.59208e-236	3.00687e-235	0.339515	0.698772	Down_regulated
USP31	-0.363698	0	0	0.211602	0.601443	Down_regulated
RABGAP1	-0.363402	0	0	0.239658	0.664979	Down_regulated
MLF1	-0.362509	8.06041e-200	7.68274e-199	0.402599	0.749146	Down_regulated
GTF2IRD2B	-0.362081	0	0	0.250753	0.643969	Down_regulated
MAPT	-0.361856	3.01385e-302	4.71736e-301	0.206213	0.551576	Down_regulated
ARGLU1	-0.361849	1.2451e-298	1.91923e-297	0.262958	0.648905	Down_regulated
HTT	-0.361838	0	0	0.122365	0.552335	Down_regulated
AFG1L	-0.361706	0	0	0.2013	0.588913	Down_regulated
SLC38A1	-0.360804	1.86575e-218	1.97138e-217	0.363291	0.719909	Down_regulated
RHOQ	-0.360068	3.74272e-233	4.28083e-232	0.356633	0.735603	Down_regulated
LRRC8D	-0.360038	0	0	0.00301157	0.423617	Down_regulated
MAP3K4	-0.360014	0	0	0.203677	0.616251	Down_regulated
ZNRF3	-0.359821	0	0	0.155017	0.541704	Down_regulated
STAG2	-0.359795	0	0	0.208432	0.627389	Down_regulated
SKI	-0.359133	0	0	0.0505627	0.464625	Down_regulated
ZNF652	-0.359066	0	0	0.208432	0.593216	Down_regulated
DENND6A	-0.359061	0	0	0.224758	0.632452	Down_regulated
AFF3	-0.358948	4.42571e-287	6.4691e-286	0.252496	0.614226	Down_regulated
ZNF780B	-0.358642	0	0	0.2479	0.63397	Down_regulated
DOCK1	-0.358607	0	0	0.157077	0.60967	Down_regulated
PKNOX1	-0.358506	0	0	0.044381	0.445134	Down_regulated
ACACA	-0.357824	4.75813e-288	6.98976e-287	0.268822	0.649032	Down_regulated
HUWE1	-0.35759	0	0	0.185766	0.616378	Down_regulated
RTN3	-0.357277	0	0	0.139325	0.520314	Down_regulated
AC005225.2	-0.357234	0	0	0.0248851	0.384508	Down_regulated
IQCJ-SCHIP1	-0.357132	1.69484e-173	1.39786e-172	0.415597	0.719782	Down_regulated
NCKAP1	-0.357124	3.35046e-253	4.23599e-252	0.339515	0.737122	Down_regulated
AGO4	-0.356936	0	0	0.218735	0.619289	Down_regulated
ZNF462	-0.356827	0	0	0.23094	0.619289	Down_regulated
UBR2	-0.356784	2.1348e-178	1.80687e-177	0.464099	0.813694	Down_regulated
TRIP4	-0.356739	0	0	0.160247	0.553601	Down_regulated
RAB11FIP1	-0.356698	0	0	0.112221	0.456271	Down_regulated
COA1	-0.356442	4.07099e-207	4.04279e-206	0.404184	0.766992	Down_regulated
DDI2	-0.3564	0	0	0.159296	0.557524	Down_regulated
KIF26B	-0.356244	4.25161e-229	4.74653e-228	0.176256	0.442602	Down_regulated
LMTK2	-0.35554	1.32116e-304	2.09582e-303	0.246949	0.631945	Down_regulated
MPDZ	-0.355515	1.42304e-259	1.85397e-258	0.313362	0.702443	Down_regulated
PIP5K1B	-0.355132	4.35562e-116	2.59808e-115	0.669203	0.909125	Down_regulated
FHL2	-0.355077	1.59569e-146	1.1371e-145	0.974481	0.99595	Down_regulated
SLTM	-0.355054	8.83901e-224	9.64092e-223	0.374544	0.753829	Down_regulated
APPBP2	-0.35489	0	0	0.190046	0.601569	Down_regulated
BBS9	-0.354867	0	0	0.224758	0.62625	Down_regulated
SIL1	-0.354504	2.66564e-189	2.40358e-188	0.424473	0.771421	Down_regulated
ZNF493	-0.354269	0	0	0.0974798	0.500696	Down_regulated
NXN	-0.354079	0	0	0.173879	0.511075	Down_regulated
GRK5	-0.353859	0	0	0.204787	0.632578	Down_regulated
PRDM5	-0.353722	0	0	0.167697	0.56689	Down_regulated
PLD1	-0.353711	2.51914e-123	1.57186e-122	0.606277	0.888495	Down_regulated
NCOR1	-0.353662	4.27936e-189	3.85628e-188	0.442859	0.813062	Down_regulated
FBRSL1	-0.353535	0	0	0.0876526	0.487786	Down_regulated
THADA	-0.353014	1.06049e-301	1.65637e-300	0.27437	0.677889	Down_regulated
KIAA0319L	-0.35272	1.60026e-213	1.65109e-212	0.382628	0.750158	Down_regulated
BIVM	-0.35264	0	0	0	0.403493	Down_regulated
NBDY	-0.352529	0	0	0.087177	0.452221	Down_regulated
FGD6	-0.352509	0	0	0.194009	0.584103	Down_regulated
TUT4	-0.352431	1.38822e-178	1.17633e-177	0.449992	0.8061	Down_regulated
PSPH	-0.352422	0	0	0.0584879	0.431844	Down_regulated
ZNF141	-0.352211	0	0	0.155651	0.55069	Down_regulated
SUFU	-0.352159	0	0	0.0887621	0.482091	Down_regulated
NDST1	-0.352062	0	0	0.062609	0.459562	Down_regulated
DHX30	-0.351829	0	0	0.129498	0.520061	Down_regulated
CDK5RAP2	-0.351733	0	0	0.189412	0.599924	Down_regulated
LRP5	-0.351438	0	0	0.183547	0.565371	Down_regulated
HECW2	-0.351378	2.40764e-130	1.56369e-129	0.598827	0.836097	Down_regulated
AASS	-0.351148	0	0	0.210176	0.606506	Down_regulated
OSBPL2	-0.351073	0	0	0.131717	0.523225	Down_regulated
CCSER2	-0.350949	8.28466e-164	6.45277e-163	0.487716	0.815593	Down_regulated
GAS7	-0.350778	0	0	0.129022	0.531958	Down_regulated
DHX32	-0.350598	2.30856e-261	3.03354e-260	0.295768	0.671687	Down_regulated
SETX	-0.35056	0	0	0.201141	0.623465	Down_regulated
TMEM182	-0.350502	3.84695e-181	3.30743e-180	0.425741	0.750664	Down_regulated
LIN7A	-0.350433	0	0	0.168489	0.546766	Down_regulated
RAB3IP	-0.350295	0	0	0.0770328	0.476649	Down_regulated
AC087500.1	-0.350213	0	0	0.125376	0.513859	Down_regulated
RHOA	-0.349998	0	0	0.136789	0.533097	Down_regulated
SSBP2	-0.349981	1.77387e-174	1.47296e-173	0.45237	0.819137	Down_regulated
FNTB	-0.348973	0	0	0.0139483	0.401974	Down_regulated
COL23A1	-0.348846	1.64856e-218	1.74251e-217	0.255984	0.548918	Down_regulated
SNX13	-0.348678	0	0	0.240133	0.644349	Down_regulated
PCDHGA6	-0.348525	0	0	0	0.391469	Down_regulated
PPFIA1	-0.347972	0	0	0.225868	0.622959	Down_regulated
KYAT1	-0.347811	0	0	0.155651	0.510189	Down_regulated
H6PD	-0.347786	0	0	0.138374	0.531325	Down_regulated
FNBP1	-0.347297	0	0	0.149945	0.586761	Down_regulated
ZNF346	-0.347091	0	0	0.0976383	0.491583	Down_regulated
NAA25	-0.346995	0	0	0.221271	0.616757	Down_regulated
UBXN2A	-0.346618	4.78801e-303	7.53849e-302	0.229196	0.60448	Down_regulated
VPS13A	-0.346096	2.31668e-179	1.96932e-178	0.430338	0.779648	Down_regulated
VMP1	-0.34572	7.08838e-190	6.41709e-189	0.414487	0.779648	Down_regulated
SFXN4	-0.345489	5.12566e-290	7.60953e-289	0.228721	0.58866	Down_regulated
SLAIN2	-0.345405	0	0	0.160723	0.565751	Down_regulated
SDHC	-0.345177	0	0	0.209225	0.590178	Down_regulated
SOD2	-0.344855	0	0	0.0044381	0.421086	Down_regulated
PPP1R12B	-0.344657	3.2423e-186	2.87157e-185	0.963386	0.996456	Down_regulated
CUL5	-0.344044	0	0	0.239975	0.648652	Down_regulated
VSIG10	-0.343874	0	0	0.153907	0.51715	Down_regulated
AHNAK	-0.343753	0	0	0.111904	0.531705	Down_regulated
DTWD2	-0.343728	1.93444e-260	2.52836e-259	0.282771	0.648272	Down_regulated
LINC00886	-0.343643	0	0	0.129181	0.488039	Down_regulated
DIAPH2	-0.343635	4.07091e-168	3.25264e-167	0.451577	0.790913	Down_regulated
TXNRD1	-0.343596	2.70019e-214	2.79774e-213	0.338881	0.68447	Down_regulated
MIA2	-0.343489	1.97714e-220	2.11185e-219	0.351878	0.719023	Down_regulated
AC010327.4	-0.343254	0	0	0.000475511	0.401848	Down_regulated
ATL2	-0.343019	0	0	0.142019	0.543855	Down_regulated
TTC3	-0.342879	7.12158e-171	5.78444e-170	0.452053	0.792178	Down_regulated
LINC02137	-0.342851	1.05596e-175	8.8357e-175	0.193692	0.416403	Down_regulated
LHFPL6	-0.342602	2.57701e-98	1.38081e-97	0.774132	0.94064	Down_regulated
CLASRP	-0.342559	0	0	0.206847	0.597013	Down_regulated
DOK7	-0.342369	0	0	0.0803614	0.45007	Down_regulated
EP300	-0.342141	0	0	0.194009	0.606885	Down_regulated
PAAF1	-0.342031	0	0	0.20653	0.580306	Down_regulated
SMIM8	-0.341844	6.38933e-261	8.37335e-260	0.288001	0.657891	Down_regulated
FAF2	-0.341794	0	0	0.162466	0.564359	Down_regulated
PUDP	-0.341637	0	0	0.0756063	0.429566	Down_regulated
MOB1B	-0.341614	0	0	0.146616	0.521959	Down_regulated
MED25	-0.341445	0	0	0.107941	0.472219	Down_regulated
GAPVD1	-0.341364	0	0	0.205738	0.612201	Down_regulated
SEC63	-0.341154	0	0	0.162625	0.563473	Down_regulated
TRIM44	-0.34098	0	0	0.216992	0.618909	Down_regulated
FAM13B	-0.340851	6.85726e-126	4.33296e-125	0.562054	0.862296	Down_regulated
PTPN3	-0.340703	3.26733e-223	3.54796e-222	0.312886	0.647513	Down_regulated
STXBP6	-0.340619	2.94311e-134	1.95996e-133	0.505468	0.794077	Down_regulated
AF117829.1	-0.340286	2.06254e-296	3.14625e-295	0.24156	0.623212	Down_regulated
NIPBL	-0.340215	4.31595e-160	3.29354e-159	0.473451	0.824832	Down_regulated
AKAP10	-0.340061	3.66069e-291	5.44564e-290	0.263116	0.655866	Down_regulated
MEF2D	-0.339804	0	0	0.149311	0.544235	Down_regulated
ZNF521	-0.339789	2.53098e-247	3.10251e-246	0.298463	0.666498	Down_regulated
ZNF704	-0.339574	4.27333e-207	4.2423e-206	0.361547	0.717378	Down_regulated
PPP3CC	-0.339518	2.31418e-153	1.71262e-152	0.492154	0.825971	Down_regulated
CLTCL1	-0.339163	0	0	0.195277	0.560182	Down_regulated
ESRRA	-0.339009	2.78337e-211	2.82518e-210	0.3411	0.685609	Down_regulated
DCP1A	-0.338793	3.07902e-272	4.22933e-271	0.270249	0.648399	Down_regulated
DENND1B	-0.338771	2.20726e-196	2.07028e-195	0.384213	0.737628	Down_regulated
SLC25A27	-0.33872	0	0	0.117134	0.514872	Down_regulated
ECPAS	-0.338564	3.50623e-255	4.47334e-254	0.306229	0.693836	Down_regulated
CDYL	-0.3383	0	0	0.172294	0.571447	Down_regulated
USP32	-0.338243	1.30366e-304	2.06917e-303	0.243779	0.636755	Down_regulated
VPS54	-0.338068	7.84649e-245	9.47607e-244	0.318751	0.705607	Down_regulated
PSEN1	-0.337801	0	0	0.158821	0.560689	Down_regulated
SEC31A	-0.33763	2.78614e-212	2.84567e-211	0.368521	0.742944	Down_regulated
EML1	-0.337599	0	0	0.13663	0.517023	Down_regulated
GPR157	-0.337596	0	0	0.118244	0.485761	Down_regulated
ZBTB1	-0.337565	0	0	0.115232	0.523098	Down_regulated
ADARB1	-0.337463	0	0	0.0951022	0.490065	Down_regulated
CALCOCO2	-0.337196	6.01288e-248	7.3799e-247	0.291805	0.660929	Down_regulated
ZRANB1	-0.336919	0	0	0.104771	0.502974	Down_regulated
ERI3	-0.336812	0	0	0.103503	0.516137	Down_regulated
EP400	-0.336695	0	0	0.101442	0.505379	Down_regulated
DHRS3	-0.336629	0	0	0.0860675	0.455765	Down_regulated
TAF3	-0.336159	3.73881e-289	5.52272e-288	0.247741	0.627516	Down_regulated
CDKAL1	-0.336141	5.03297e-154	3.74069e-153	0.485655	0.824959	Down_regulated
TAF1	-0.33611	1.45343e-297	2.22866e-296	0.228087	0.60448	Down_regulated
ZEB2	-0.335686	1.24057e-251	1.55574e-250	0.335552	0.748007	Down_regulated
PGM5	-0.335438	7.19919e-151	5.2655e-150	0.472817	0.799013	Down_regulated
CHD4	-0.335396	0	0	0.0256776	0.410075	Down_regulated
HSPA12A	-0.335193	0	0	0.144238	0.497532	Down_regulated
ITPR2	-0.335059	1.72914e-272	2.37848e-271	0.290379	0.691052	Down_regulated
GNA12	-0.334972	0	0	0.106039	0.504367	Down_regulated
TBCK	-0.334959	2.62359e-280	3.72203e-279	0.27437	0.665739	Down_regulated
TRMT11	-0.334846	0	0	0.128864	0.523605	Down_regulated
SMPD4	-0.334774	0	0	0.151213	0.527275	Down_regulated
DIRC3	-0.334774	0	0	0.113489	0.479813	Down_regulated
OSBPL1A	-0.334714	4.80525e-207	4.76553e-206	0.350135	0.709784	Down_regulated
ST7L	-0.334337	0	0	0.151688	0.545247	Down_regulated
NOS1AP	-0.334295	0	0	0.124267	0.487533	Down_regulated
LPGAT1	-0.334199	0	0	0.159613	0.557018	Down_regulated
GLS	-0.333854	0	0	0.123157	0.543602	Down_regulated
RAD50	-0.333646	0	0	0.00317007	0.402987	Down_regulated
AL670729.3	-0.333597	0	0	0.00126803	0.372358	Down_regulated
RRAS2	-0.333581	0	0	0.178158	0.549298	Down_regulated
XPNPEP3	-0.33311	0	0	0.149945	0.530439	Down_regulated
MTUS2	-0.3331	1.66172e-112	9.69751e-112	0.77857	0.931907	Down_regulated
FAM120A	-0.333081	0	0	0.188778	0.587521	Down_regulated
VPS13C	-0.333009	1.34891e-302	2.11812e-301	0.245998	0.651057	Down_regulated
SNX4	-0.332902	0	0	0.154541	0.554234	Down_regulated
MSL2	-0.33274	0	0	0.101125	0.493355	Down_regulated
DYM	-0.332647	2.04449e-240	2.42623e-239	0.317641	0.706873	Down_regulated
PTPRS	-0.332349	0	0	0.133777	0.519934	Down_regulated
PGPEP1	-0.332256	0	0	0.086226	0.463992	Down_regulated
SMAD3	-0.332171	0	0	0.0946267	0.502721	Down_regulated
OGA	-0.332143	2.25923e-189	2.03837e-188	0.391663	0.763321	Down_regulated
SLC2A12	-0.331807	0	0	0.143763	0.501835	Down_regulated
EDNRA	-0.331797	0	0	0.0646695	0.392862	Down_regulated
PRPSAP2	-0.330906	0	0	0.115866	0.495254	Down_regulated
PRDM2	-0.330771	1.06967e-296	1.6334e-295	0.245839	0.639792	Down_regulated
ADAM10	-0.330738	4.7721e-222	5.14208e-221	0.336345	0.711809	Down_regulated
LINC00893	-0.33051	0	0	0.0263116	0.39919	Down_regulated
MLLT3	-0.330096	0	0	0.195594	0.577522	Down_regulated
ORC2	-0.33006	3.4474e-259	4.48193e-258	0.270566	0.637008	Down_regulated
AFMID	-0.329978	0	0	0.0725947	0.429313	Down_regulated
KIAA0355	-0.329885	0	0	0.152481	0.553095	Down_regulated
SPAST	-0.329858	0	0	0.104454	0.477281	Down_regulated
GLYR1	-0.329848	3.86392e-230	4.35005e-229	0.321287	0.690546	Down_regulated
GGNBP2	-0.329832	0	0	0.170709	0.560815	Down_regulated
AF165147.1	-0.329806	3.7058e-277	5.17738e-276	0.198288	0.531705	Down_regulated
MYO5A	-0.329506	3.15305e-300	4.90391e-299	0.23411	0.623212	Down_regulated
SPEN	-0.329472	0	0	0.132668	0.532591	Down_regulated
SFPQ	-0.329427	0	0	0.185608	0.606252	Down_regulated
CCPG1	-0.329326	1.26175e-306	2.0201e-305	0.219845	0.599671	Down_regulated
ZNF713	-0.329187	0	0	0	0.360967	Down_regulated
FXR1	-0.329159	0	0	0.200983	0.594988	Down_regulated
CNOT4	-0.328618	2.80929e-274	3.89524e-273	0.275004	0.665359	Down_regulated
KIAA1958	-0.327775	0	0	0.186876	0.548538	Down_regulated
FGGY	-0.327757	2.13991e-302	3.35481e-301	0.207323	0.571447	Down_regulated
NUBPL	-0.327744	1.76141e-229	1.97395e-228	0.308924	0.674345	Down_regulated
ANKRD13C	-0.327685	0	0	0.203836	0.589925	Down_regulated
PRRG1	-0.327361	0	0	0.00301157	0.379572	Down_regulated
USP25	-0.327259	6.84866e-277	9.55919e-276	0.262641	0.652702	Down_regulated
ARHGEF10	-0.327254	0	0	0.00221905	0.395773	Down_regulated
EIF3K	-0.32721	4.10832e-248	5.04444e-247	0.28388	0.649791	Down_regulated
USP40	-0.327073	1.63499e-285	2.37218e-284	0.239341	0.616251	Down_regulated
FUBP3	-0.32701	0	0	0.172135	0.574611	Down_regulated
NLGN1	-0.327008	4.84443e-86	2.39694e-85	0.852909	0.967599	Down_regulated
PKP2	-0.326852	3.5954e-110	2.06864e-109	0.867174	0.973801	Down_regulated
CDK8	-0.326781	3.6088e-226	3.97455e-225	0.31669	0.68485	Down_regulated
NSD3	-0.326752	1.44135e-293	2.16498e-292	0.243145	0.632325	Down_regulated
SPIDR	-0.326192	1.86909e-225	2.0516e-224	0.330639	0.704341	Down_regulated
SUMF1	-0.32595	4.16735e-187	3.70985e-186	0.371374	0.712441	Down_regulated
TANGO6	-0.324872	0	0	0.178317	0.553474	Down_regulated
RBM28	-0.324723	0	0	0.179585	0.550437	Down_regulated
LPP	-0.324714	3.02172e-151	2.21174e-150	0.930258	0.99152	Down_regulated
PDE1A	-0.324547	2.60773e-224	2.85278e-223	0.201934	0.49209	Down_regulated
OPA3	-0.324532	0	0	0.138057	0.496773	Down_regulated
TRPM4	-0.324168	1.47459e-273	2.03883e-272	0.234269	0.593089	Down_regulated
TRAPPC12	-0.324164	0	0	0.184498	0.554866	Down_regulated
SCAF11	-0.323364	2.71848e-158	2.06112e-157	0.448883	0.79028	Down_regulated
SLC45A4	-0.323132	0	0	0.0667301	0.423364	Down_regulated
AFDN	-0.322765	0	0	0.143446	0.564106	Down_regulated
TMEM38B	-0.322469	4.70156e-250	5.84366e-249	0.257886	0.60891	Down_regulated
NID1	-0.322211	2.74781e-214	2.84609e-213	0.304644	0.649918	Down_regulated
DCUN1D2	-0.32215	1.46066e-264	1.95253e-263	0.253447	0.627642	Down_regulated
FRYL	-0.321971	1.48225e-232	1.68945e-231	0.323982	0.719782	Down_regulated
UIMC1	-0.321885	1.16712e-290	1.73446e-289	0.232525	0.614226	Down_regulated
MRPS28	-0.32168	0	0	0.020764	0.414125	Down_regulated
CEP170	-0.321416	0	0	0.226026	0.630933	Down_regulated
TNPO1	-0.321323	0	0	0.214931	0.60486	Down_regulated
FAM219A	-0.321265	0	0	0.0802029	0.459056	Down_regulated
SNRK	-0.321203	0	0	0.143129	0.535249	Down_regulated
ZNF438	-0.321137	6.47737e-148	4.6519e-147	0.454589	0.780154	Down_regulated
ITGB5	-0.321075	0	0	0.0941512	0.481078	Down_regulated
FIP1L1	-0.321065	0	0	0	0.400709	Down_regulated
FYCO1	-0.321061	0	0	0.185132	0.553601	Down_regulated
TFEB	-0.320985	0	0	0.102869	0.473105	Down_regulated
SLC25A42	-0.320878	0	0	0.112379	0.464372	Down_regulated
VEGFA	-0.320674	8.98931e-297	1.37339e-295	0.196228	0.555246	Down_regulated
DAZAP1	-0.320255	0	0	0.0767158	0.461081	Down_regulated
BMT2	-0.32024	9.07238e-293	1.35855e-291	0.223966	0.598658	Down_regulated
YAP1	-0.319888	2.87169e-227	3.18421e-226	0.313837	0.6889	Down_regulated
NEMF	-0.319753	1.52299e-247	1.86768e-246	0.288477	0.665232	Down_regulated
ME3	-0.319486	1.54794e-245	1.87714e-244	0.270724	0.626883	Down_regulated
AGTPBP1	-0.319447	1.30263e-176	1.09434e-175	0.383579	0.731933	Down_regulated
NUP153	-0.319432	0	0	0.16944	0.55512	Down_regulated
PSPC1	-0.319418	0	0	0.193375	0.598785	Down_regulated
YPEL1	-0.319115	0	0	0.044064	0.395899	Down_regulated
ST3GAL2	-0.318893	0	0	0.0808369	0.445766	Down_regulated
TNKS	-0.318876	1.95799e-226	2.16129e-225	0.326993	0.714087	Down_regulated
DDX39B	-0.318703	0	0	0	0.418555	Down_regulated
SGPP1	-0.318299	0	0	0.0960533	0.462093	Down_regulated
OSBPL8	-0.318223	2.55317e-166	2.01748e-165	0.405136	0.746108	Down_regulated
UBE3A	-0.318009	3.24456e-248	3.98887e-247	0.28499	0.663967	Down_regulated
POU2F1	-0.317982	3.41211e-261	4.47963e-260	0.270566	0.650677	Down_regulated
SESN1	-0.317955	1.2396e-93	6.44806e-93	0.632905	0.882547	Down_regulated
NUAK1	-0.317844	1.042e-234	1.20116e-233	0.27643	0.626123	Down_regulated
UBE2D3	-0.31747	2.26803e-201	2.18371e-200	0.350135	0.725225	Down_regulated
AZIN1-AS1	-0.317461	1.02431e-273	1.41759e-272	0.184023	0.507151	Down_regulated
NUDCD3	-0.31738	0	0	0.196228	0.57094	Down_regulated
SHLD1	-0.317195	0	0	0.118878	0.470573	Down_regulated
METTL15	-0.317194	6.8335e-207	6.7656e-206	0.33682	0.696494	Down_regulated
PPP2CB	-0.317094	0	0	0.199081	0.579041	Down_regulated
SMAD4	-0.317085	0	0	0.0802029	0.483357	Down_regulated
PSMA3-AS1	-0.317032	0	0	0	0.39071	Down_regulated
KCTD1	-0.316961	1.10386e-286	1.61192e-285	0.179585	0.509809	Down_regulated
MLPH	-0.316891	0	0	0.102393	0.455132	Down_regulated
PHF3	-0.316768	0	0	0.121255	0.535122	Down_regulated
GTDC1	-0.316623	1.12323e-258	1.45579e-257	0.26058	0.635869	Down_regulated
SDCCAG8	-0.316164	7.38061e-168	5.88906e-167	0.41417	0.771295	Down_regulated
DEPDC5	-0.316087	0	0	0	0.371852	Down_regulated
ENTPD1-AS1	-0.316049	1.08184e-227	1.20321e-226	0.263116	0.591444	Down_regulated
MAOB	-0.315854	9.50253e-232	1.08015e-230	0.264543	0.602076	Down_regulated
SMG7	-0.315749	0	0	0.203994	0.583977	Down_regulated
NOL10	-0.31496	3.12953e-304	4.95382e-303	0.206847	0.583724	Down_regulated
PHF20L1	-0.314923	0	0	0.207323	0.591824	Down_regulated
ATP11B	-0.31478	7.71214e-274	1.06782e-272	0.242669	0.616251	Down_regulated
ANAPC7	-0.314723	0	0	0.0985893	0.464751	Down_regulated
TRIM33	-0.314722	0	0	0.207957	0.599038	Down_regulated
SLC39A11	-0.314596	0	0	0.176415	0.554487	Down_regulated
ZNF236	-0.314484	0	0	0.0935172	0.459056	Down_regulated
ARFGEF1	-0.314461	3.55123e-141	2.45909e-140	0.468537	0.805341	Down_regulated
CLDN12	-0.31439	0	0	0.179902	0.546133	Down_regulated
APP	-0.314361	5.01997e-292	7.49046e-291	0.245998	0.645361	Down_regulated
NPRL3	-0.31435	0	0	0.157553	0.518795	Down_regulated
LRRC20	-0.314324	0	0	0.101759	0.451462	Down_regulated
MCU	-0.31421	0	0	0.144397	0.515251	Down_regulated
DDX46	-0.314119	4.97811e-303	7.83359e-302	0.204787	0.5798	Down_regulated
ANKIB1	-0.314029	4.30133e-222	4.63821e-221	0.315105	0.685483	Down_regulated
ATRX	-0.314027	7.40013e-131	4.82857e-130	0.483278	0.810024	Down_regulated
PTPN9	-0.313993	0	0	0.139642	0.50829	Down_regulated
SHB	-0.313973	0	0	0	0.360208	Down_regulated
HHAT	-0.313962	0	0	0.106832	0.461587	Down_regulated
STK24	-0.313951	0	0	0.118085	0.503987	Down_regulated
MBNL2	-0.313901	1.64811e-121	1.01564e-120	0.514345	0.828756	Down_regulated
KLHDC10	-0.313833	0	0	0.144555	0.528414	Down_regulated
G3BP2	-0.31361	3.04309e-295	4.60853e-294	0.191948	0.542083	Down_regulated
ZSCAN5A	-0.313249	0	0	0.154224	0.52082	Down_regulated
MFHAS1	-0.313057	0	0	0.174354	0.527275	Down_regulated
SLC9A8	-0.31304	0	0	0.0909811	0.462093	Down_regulated
ST3GAL4	-0.312988	0	0	0.0973213	0.459182	Down_regulated
ZNF146	-0.312885	3.1569e-279	4.45284e-278	0.222856	0.588027	Down_regulated
TMEM165	-0.312795	1.92602e-236	2.23776e-235	0.286258	0.650424	Down_regulated
WIPI1	-0.312612	4.32574e-153	3.19726e-152	0.423997	0.758512	Down_regulated
RAB21	-0.312509	5.95994e-288	8.74313e-287	0.222539	0.596886	Down_regulated
STRBP	-0.312356	1.19424e-183	1.04168e-182	0.358535	0.699658	Down_regulated
MAPK8IP3	-0.312228	2.83018e-294	4.2685e-293	0.209859	0.579041	Down_regulated
RMND5B	-0.311922	0	0	0.112855	0.47032	Down_regulated
ATG13	-0.311848	0	0	0.0714852	0.447412	Down_regulated
GOSR1	-0.311647	0	0	0.167063	0.538033	Down_regulated
RPAP2	-0.311381	1.05645e-264	1.41349e-263	0.252655	0.626376	Down_regulated
DSE	-0.311336	1.96655e-266	2.64925e-265	0.227294	0.577395	Down_regulated
RUFY3	-0.311181	0	0	0.147725	0.557524	Down_regulated
SMYD1	-0.310839	1.7058e-85	8.41449e-85	0.612141	0.87875	Down_regulated
PDGFC	-0.310826	0	0	0.187668	0.558663	Down_regulated
SAP130	-0.310783	0	0	0.111904	0.470067	Down_regulated
SCMH1	-0.310639	9.58646e-137	6.48548e-136	0.467586	0.793191	Down_regulated
GOLPH3	-0.310617	0	0	0.167855	0.550057	Down_regulated
FAM160A1	-0.310496	1.24137e-135	8.33107e-135	0.431606	0.726111	Down_regulated
LMAN2L	-0.310487	0	0	0.064828	0.414125	Down_regulated
SYNRG	-0.310131	3.42838e-301	5.34628e-300	0.21826	0.603974	Down_regulated
COG7	-0.310033	0	0	0.149945	0.517529	Down_regulated
C11orf54	-0.309971	0	0	0	0.362106	Down_regulated
CGNL1	-0.309579	0	0	0.0716437	0.421466	Down_regulated
SMYD2	-0.309175	1.06077e-111	6.15505e-111	0.508163	0.80205	Down_regulated
KIAA2026	-0.308951	3.07338e-278	4.31639e-277	0.239499	0.617896	Down_regulated
ACIN1	-0.30798	0	0	0.192582	0.574358	Down_regulated
SPG11	-0.307885	2.27909e-161	1.75515e-160	0.408464	0.758512	Down_regulated
RBX1	-0.307879	0	0	0.156126	0.524364	Down_regulated
CREBRF	-0.307645	0	0	0.126961	0.504493	Down_regulated
PRICKLE1	-0.30762	7.8927e-294	1.18612e-292	0.177049	0.520694	Down_regulated
HIVEP2	-0.307475	0	0	0.190204	0.576003	Down_regulated
UBR1	-0.307404	1.25287e-214	1.29997e-213	0.314471	0.678522	Down_regulated
CTDSPL	-0.307179	0	0	0.147884	0.523351	Down_regulated
LGI4	-0.306895	0	0	0.0448566	0.400962	Down_regulated
COG5	-0.306676	2.22335e-78	1.04803e-77	0.669203	0.908493	Down_regulated
ENAH	-0.30666	3.13803e-147	2.24379e-146	0.428436	0.753196	Down_regulated
MTMR14	-0.306615	0	0	0.112062	0.485255	Down_regulated
ZMYM2	-0.306612	4.06371e-133	2.69099e-132	0.473292	0.801038	Down_regulated
MIGA2	-0.306597	0	0	0.0911396	0.442476	Down_regulated
FUT10	-0.306581	0	0	0.0765573	0.430958	Down_regulated
KCTD20	-0.306512	0	0	0.133936	0.496393	Down_regulated
AC011603.2	-0.306451	0	0	0.0256776	0.3697	Down_regulated
RDH13	-0.30575	6.20068e-295	9.37116e-294	0.164685	0.498418	Down_regulated
PRRX1	-0.305636	0	0	0.0954192	0.443994	Down_regulated
CHMP3	-0.305537	0	0	0.0432715	0.399443	Down_regulated
EPM2A	-0.305523	0	0	0.152639	0.50791	Down_regulated
ETV6	-0.305353	3.28809e-170	2.66043e-169	0.383262	0.727376	Down_regulated
ULK1	-0.30524	0	0	0.08369	0.454373	Down_regulated
RPS6KC1	-0.305116	2.72623e-265	3.65925e-264	0.250436	0.627262	Down_regulated
TANC1	-0.304782	1.38337e-62	5.77532e-62	0.783325	0.956841	Down_regulated
SGMS1	-0.304699	1.4432e-166	1.14101e-165	0.39404	0.749272	Down_regulated
FAXDC2	-0.304629	0	0	0.175622	0.551702	Down_regulated
FAM177A1	-0.304436	5.68699e-297	8.70219e-296	0.183072	0.533097	Down_regulated
MICU3	-0.304365	6.1604e-284	8.84636e-283	0.213346	0.576889	Down_regulated
OGT	-0.304343	4.71336e-288	6.92746e-287	0.224917	0.607138	Down_regulated
PPP4R3A	-0.303998	0	0	0.163417	0.546007	Down_regulated
YLPM1	-0.303982	0	0	0.183547	0.568282	Down_regulated
CHFR	-0.303949	0	0	0.116183	0.488925	Down_regulated
HSPG2	-0.303786	0	0	0.2246	0.642957	Down_regulated
ANXA11	-0.303741	4.85663e-242	5.78916e-241	0.255191	0.608404	Down_regulated
GALNT16	-0.303637	0	0	0.155492	0.499937	Down_regulated
ACAD11	-0.303629	0	0	0.0044381	0.37337	Down_regulated
PAK2	-0.303591	2.49826e-291	3.72019e-290	0.201617	0.567143	Down_regulated
KIAA0556	-0.303144	0	0	0.128071	0.473864	Down_regulated
PRKACB	-0.303063	1.45256e-264	1.94258e-263	0.222064	0.575117	Down_regulated
MARCH7	-0.302884	9.27773e-263	1.22846e-261	0.262641	0.650297	Down_regulated
NCALD	-0.302814	3.61553e-213	3.72515e-212	0.270407	0.598152	Down_regulated
PLCXD3	-0.30265	2.23901e-76	1.04023e-75	0.873514	0.975952	Down_regulated
OTUD7B	-0.302646	1.09659e-275	1.52624e-274	0.220796	0.584989	Down_regulated
GPNMB	-0.302631	4.35066e-271	5.94549e-270	0.179268	0.506771	Down_regulated
FNDC3A	-0.30254	2.4316e-111	1.40758e-110	0.527183	0.839134	Down_regulated
RBBP4	-0.302473	0	0	0.163417	0.528541	Down_regulated
ZEB1	-0.302423	4.63685e-169	3.72609e-168	0.402282	0.770662	Down_regulated
CDK6	-0.302287	2.83618e-137	1.92451e-136	0.435568	0.750032	Down_regulated
CTDSPL2	-0.301835	8.2054e-298	1.25886e-296	0.211127	0.595747	Down_regulated
EGF	-0.301748	4.98377e-288	7.31758e-287	0.168489	0.502595	Down_regulated
NRIP1	-0.30171	0	0	0.0575369	0.459056	Down_regulated
ZFYVE28	-0.301385	0	0	0.110002	0.4283	Down_regulated
MARK1	-0.300946	8.5658e-255	1.09095e-253	0.234586	0.586255	Down_regulated
AP1G1	-0.300792	0	0	0.147408	0.522592	Down_regulated
RFFL	-0.300656	0	0	0.0163259	0.361979	Down_regulated
ERGIC1	-0.300634	0	0	0.157077	0.522086	Down_regulated
USP8	-0.300442	7.14217e-284	1.02512e-282	0.210017	0.57575	Down_regulated
EEF2K	-0.300408	0	0	0.154066	0.515378	Down_regulated
PRPF40B	-0.300382	4.10014e-247	5.01764e-246	0.238548	0.587521	Down_regulated
C2CD5	-0.300298	0	0	0.155809	0.549804	Down_regulated
ZNF808	-0.300193	0	0	0.0407355	0.387672	Down_regulated
ATAD2	-0.30018	9.70259e-247	1.18491e-245	0.200507	0.519175	Down_regulated
MED15	-0.300173	0	0	0.140751	0.516011	Down_regulated
CAMK2A	-0.299856	0	0	0.0358218	0.375016	Down_regulated
AC025283.2	-0.299379	0	0	0	0.339324	Down_regulated
UVRAG	-0.299361	2.52902e-259	3.28941e-258	0.260422	0.655107	Down_regulated
EPB41L4A	-0.298997	5.02971e-305	7.99181e-304	0.211127	0.599924	Down_regulated
DPYD	-0.298694	2.57918e-133	1.71102e-132	0.452528	0.805974	Down_regulated
SDHAF2	-0.298276	0	0	0	0.355651	Down_regulated
PPP2R5A	-0.29815	5.85758e-200	5.58675e-199	0.321287	0.6727	Down_regulated
MAD1L1	-0.297937	0	0	0.0887621	0.446146	Down_regulated
ABLIM3	-0.297779	0	0	0.133619	0.518415	Down_regulated
ZNF410	-0.297559	0	0	0.000475511	0.35679	Down_regulated
CSPP1	-0.2973	6.7701e-200	6.45498e-199	0.308765	0.652322	Down_regulated
ATXN10	-0.297293	3.3479e-195	3.1212e-194	0.322238	0.672826	Down_regulated
ZXDC	-0.297184	2.71438e-307	4.36723e-306	0.190204	0.559929	Down_regulated
REPS1	-0.297101	4.38894e-214	4.54271e-213	0.305754	0.673459	Down_regulated
ATF7IP	-0.297094	1.02032e-248	1.25701e-247	0.272151	0.663967	Down_regulated
CAMTA1	-0.29696	2.29876e-198	2.17693e-197	0.324299	0.680041	Down_regulated
NUMB	-0.296686	9.01099e-247	1.10091e-245	0.278967	0.669536	Down_regulated
CNST	-0.296668	0	0	0.148835	0.507784	Down_regulated
SNX14	-0.296498	0	0	0.1631	0.539425	Down_regulated
SMARCA2	-0.296281	7.34717e-239	8.64572e-238	0.276906	0.651943	Down_regulated
SPATS2L	-0.296012	1.94786e-237	2.27482e-236	0.24679	0.590052	Down_regulated
MGRN1	-0.295638	3.89929e-282	5.56136e-281	0.192741	0.54221	Down_regulated
PDCD6	-0.295428	0	0	0.0790934	0.42387	Down_regulated
TRIP12	-0.2954	2.80262e-240	3.32323e-239	0.275796	0.658398	Down_regulated
PHKB	-0.295079	1.22896e-180	1.05383e-179	0.357901	0.715606	Down_regulated
SMAD2	-0.294329	3.3007e-251	4.12693e-250	0.250594	0.622959	Down_regulated
CRCP	-0.294029	0	0	0.0290062	0.379066	Down_regulated
MADD	-0.29375	0	0	0.0714852	0.436147	Down_regulated
NPHP3	-0.29366	0	0	0	0.377294	Down_regulated
TYW1B	-0.293606	1.06678e-253	1.35106e-252	0.213822	0.55031	Down_regulated
NAV3	-0.293604	2.0573e-90	1.04899e-89	0.549374	0.801418	Down_regulated
ZNF160	-0.293515	0	0	0.0802029	0.457284	Down_regulated
PCDHGA10	-0.293465	0	0	0	0.322744	Down_regulated
RGN	-0.2933	4.66336e-298	7.16568e-297	0.123157	0.42906	Down_regulated
MYCBP2	-0.293223	7.72413e-291	1.14846e-289	0.227928	0.623719	Down_regulated
MPPED2	-0.292982	0	0	0.163417	0.524617	Down_regulated
SMIM14	-0.292882	0	0	0.170392	0.530313	Down_regulated
CANX	-0.292744	0	0	0.13774	0.486394	Down_regulated
NVL	-0.292741	0	0	0.141861	0.503481	Down_regulated
CMPK1	-0.292704	0	0	0.0960533	0.432857	Down_regulated
ARMC2	-0.29258	6.05071e-231	6.85397e-230	0.245047	0.581699	Down_regulated
PIBF1	-0.292568	1.07457e-161	8.29275e-161	0.38564	0.734844	Down_regulated
MRPL45	-0.292549	0	0	0.0732287	0.405139	Down_regulated
PIK3C2A	-0.29236	4.99271e-296	7.58453e-295	0.208908	0.59233	Down_regulated
STXBP1	-0.291795	0	0	0.127278	0.481585	Down_regulated
DPP8	-0.291767	0	0	0.122682	0.497785	Down_regulated
KDM5D	-0.29167	0	0	0.0718022	0.437666	Down_regulated
RNF185	-0.291328	0	0	0.0757648	0.423744	Down_regulated
TRPC1	-0.291269	2.96734e-175	2.47728e-174	0.352354	0.696874	Down_regulated
SNX24	-0.291032	0	0	0.140117	0.501962	Down_regulated
VPS35L	-0.290694	0	0	0.137423	0.49943	Down_regulated
LRRFIP2	-0.290607	1.12233e-66	4.85231e-66	0.773657	0.95355	Down_regulated
SFSWAP	-0.290563	0	0	0.151213	0.526009	Down_regulated
STK3	-0.290496	4.11671e-136	2.77293e-135	0.437629	0.780534	Down_regulated
SLC12A6	-0.290475	1.0368e-283	1.48522e-282	0.18323	0.530439	Down_regulated
TP53BP1	-0.29045	0	0	0.159772	0.513606	Down_regulated
TUBD1	-0.290251	0	0	0.0998573	0.439311	Down_regulated
LINC00342	-0.290158	0	0	0.00665716	0.345652	Down_regulated
SEC11A	-0.290138	2.08131e-271	2.84691e-270	0.2013	0.551702	Down_regulated
ATXN7	-0.29013	0	0	0.0329688	0.409822	Down_regulated
UBE2F	-0.290038	0	0	0	0.343627	Down_regulated
CEP83	-0.289858	0	0	0.158979	0.509682	Down_regulated
AC060780.1	-0.289802	0	0	0.000951022	0.364891	Down_regulated
IPO7	-0.28976	5.04758e-299	7.79683e-298	0.169599	0.517403	Down_regulated
FLNC	-0.289601	3.61004e-254	4.58192e-253	0.206213	0.540944	Down_regulated
PFKP	-0.289529	0	0	0.118719	0.44488	Down_regulated
REEP1	-0.289481	4.14034e-160	3.16036e-159	0.359011	0.67675	Down_regulated
MAGED1	-0.289366	6.10255e-128	3.90136e-127	0.431764	0.741299	Down_regulated
OPA1	-0.289162	4.09294e-273	5.65376e-272	0.220162	0.589925	Down_regulated
STYXL1	-0.28901	0	0	0.0586464	0.391723	Down_regulated
NR6A1	-0.288727	2.99999e-138	2.04826e-137	0.386591	0.676244	Down_regulated
SGIP1	-0.288677	7.83084e-186	6.91461e-185	0.1398	0.358183	Down_regulated
CDRT4	-0.288581	0	0	0.000158504	0.341223	Down_regulated
CARS2	-0.288559	0	0	0.121572	0.479433	Down_regulated
ERBB4	-0.288477	3.47616e-102	1.90816e-101	0.906166	0.975826	Down_regulated
MPRIP	-0.288467	2.10206e-196	1.97286e-195	0.319861	0.682445	Down_regulated
WWC3	-0.288163	0	0	0.119512	0.474877	Down_regulated
APTX	-0.288081	0	0	0.129339	0.487786	Down_regulated
SAE1	-0.28789	0	0	0.0670471	0.404253	Down_regulated
AC005342.1	-0.287886	0	0	0	0.323377	Down_regulated
ANKRD29	-0.287823	0	0	0.0301157	0.350842	Down_regulated
SNX8	-0.287668	0	0	0.0624505	0.391343	Down_regulated
CNNM4	-0.287513	0	0	0.084324	0.425642	Down_regulated
AHCTF1	-0.287494	2.99119e-286	4.36142e-285	0.194484	0.557398	Down_regulated
TSEN2	-0.287307	0	0	0.15042	0.497026	Down_regulated
HNRNPL	-0.287274	0	0	0.132192	0.476522	Down_regulated
USP10	-0.287058	0	0	0.119987	0.482344	Down_regulated
WDR26	-0.286889	1.39669e-287	2.0446e-286	0.210968	0.588913	Down_regulated
ARNT	-0.286871	0	0	0.117927	0.490571	Down_regulated
USP54	-0.286465	1.18616e-214	1.23118e-213	0.272943	0.622579	Down_regulated
MMS19	-0.286343	0	0	0.142178	0.495887	Down_regulated
TCAIM	-0.286251	3.1923e-303	5.03152e-302	0.171184	0.526136	Down_regulated
OXCT1	-0.286245	7.43227e-175	6.18374e-174	0.312252	0.631819	Down_regulated
PKN2	-0.286227	4.31347e-189	3.88583e-188	0.328261	0.688647	Down_regulated
PPM1A	-0.285972	0	0	0.150579	0.516897	Down_regulated
HOMER2	-0.285909	0	0	0.122206	0.448424	Down_regulated
PPP2R1A	-0.285804	0	0	0.130766	0.485128	Down_regulated
RYK	-0.285688	0	0	0.11761	0.483736	Down_regulated
PSMD9	-0.285599	0	0	0	0.333376	Down_regulated
SKA2	-0.28534	0	0	0.0811539	0.395899	Down_regulated
C19orf18	-0.285261	0	0	0.116183	0.440577	Down_regulated
TRIOBP	-0.285253	0	0	0.122048	0.491583	Down_regulated
DENND4C	-0.284734	6.73479e-217	7.06024e-216	0.297194	0.675737	Down_regulated
CORO1C	-0.284597	1.67359e-236	1.94678e-235	0.248217	0.601443	Down_regulated
NDUFS4	-0.284559	1.99066e-147	1.42547e-146	0.394357	0.72649	Down_regulated
IQSEC1	-0.284285	0	0	0.0927247	0.46665	Down_regulated
SLC30A6	-0.284143	6.43452e-301	1.00182e-299	0.167221	0.517783	Down_regulated
ZNF611	-0.284039	0	0	0.124267	0.46589	Down_regulated
ADGRA3	-0.283771	4.27217e-224	4.66841e-223	0.255825	0.602582	Down_regulated
RRAGD	-0.283472	0	0	0.104454	0.440324	Down_regulated
RWDD3	-0.283383	0	0	0	0.338058	Down_regulated
R3HDM1	-0.28313	9.70028e-246	1.17826e-244	0.23411	0.590811	Down_regulated
KIAA1109	-0.283051	0	0	0.162625	0.548158	Down_regulated
IL1RAPL1	-0.282685	2.11594e-79	1.00319e-78	0.900301	0.968232	Down_regulated
TRAPPC8	-0.282262	0	0	0.130924	0.503227	Down_regulated
TM2D1	-0.281729	7.73893e-284	1.10915e-282	0.192899	0.552588	Down_regulated
CLIP4	-0.281492	0	0	0.146774	0.50019	Down_regulated
PCBD2	-0.281206	4.18187e-296	6.36263e-295	0.15787	0.49614	Down_regulated
NSUN4	-0.281103	0	0	0.0854335	0.420706	Down_regulated
SMAP1	-0.280785	1.12004e-193	1.03468e-192	0.302267	0.647386	Down_regulated
GAB2	-0.280662	3.92888e-287	5.74574e-286	0.203519	0.574231	Down_regulated
PLEKHM3	-0.280446	3.05458e-258	3.94679e-257	0.215407	0.570434	Down_regulated
STX5	-0.280441	0	0	0.147884	0.504493	Down_regulated
TIMP2	-0.280297	0	0	0.0575369	0.393494	Down_regulated
ZBTB44	-0.28028	0	0	0.15359	0.501582	Down_regulated
APC	-0.280156	1.22788e-272	1.69136e-271	0.204945	0.567143	Down_regulated
TLK1	-0.280101	2.29754e-249	2.84483e-248	0.238073	0.602455	Down_regulated
PKN2-AS1	-0.280098	1.83327e-117	1.1e-116	0.208432	0.408682	Down_regulated
UBAP2L	-0.279942	0	0	0.0844825	0.431464	Down_regulated
DCBLD2	-0.279942	7.98726e-258	1.03021e-256	0.211761	0.557524	Down_regulated
ARHGAP31	-0.279806	4.03892e-136	2.72116e-135	0.399112	0.718896	Down_regulated
BACH2	-0.279687	1.7189e-290	2.55316e-289	0.156602	0.49209	Down_regulated
AL078590.2	-0.279503	0	0	0.00475511	0.2525	Down_regulated
CYP20A1	-0.279473	0	0	0.141544	0.49614	Down_regulated
CAMK1D	-0.279405	4.58294e-87	2.28486e-86	0.299731	0.480699	Down_regulated
IBTK	-0.279154	2.83465e-160	2.16653e-159	0.355207	0.691178	Down_regulated
BTF3L4	-0.279	0	0	0.0838485	0.424124	Down_regulated
CLIC5	-0.278978	1.59779e-67	6.95604e-67	0.630686	0.862676	Down_regulated
ANO6	-0.278946	6.37363e-164	4.97089e-163	0.356475	0.699025	Down_regulated
CUL3	-0.27853	4.76437e-286	6.93654e-285	0.20764	0.58866	Down_regulated
MTCL1	-0.278375	0	0	0.0469171	0.33654	Down_regulated
KIF16B	-0.278228	0	0	0.112696	0.472725	Down_regulated
LCMT1	-0.278104	0	0	0.106356	0.442982	Down_regulated
NDUFA9	-0.278102	0	0	0	0.337299	Down_regulated
CHD8	-0.278025	0	0	0.0881281	0.442349	Down_regulated
MIPOL1	-0.277985	8.02129e-259	1.041e-257	0.202726	0.546387	Down_regulated
MAPK6	-0.27793	0	0	0.136947	0.481331	Down_regulated
ZBTB43	-0.277891	1.77407e-136	1.19882e-135	0.395308	0.712062	Down_regulated
ITGAV	-0.277751	2.76665e-139	1.89792e-138	0.391821	0.707126	Down_regulated
KAT6A	-0.277698	2.84388e-218	3.00057e-217	0.287209	0.666245	Down_regulated
PARN	-0.277597	2.05116e-251	2.56897e-250	0.219528	0.569928	Down_regulated
AL121757.2	-0.277595	0	0	0.000158504	0.280344	Down_regulated
SLF2	-0.277344	7.14001e-286	1.0385e-284	0.185766	0.546766	Down_regulated
USP33	-0.277262	1.18888e-262	1.57278e-261	0.220162	0.586381	Down_regulated
PRKAA2	-0.277024	4.24876e-67	1.8437e-66	0.650024	0.886217	Down_regulated
MTO1	-0.27696	0	0	0.100967	0.428427	Down_regulated
ABI1	-0.276949	0	0	0.150737	0.52044	Down_regulated
MAGT1	-0.276743	4.32928e-302	6.7691e-301	0.130766	0.449816	Down_regulated
SAFB	-0.276469	0	0	0.143763	0.500316	Down_regulated
GTF3C1	-0.276443	0	0	0.126327	0.473864	Down_regulated
FAT1	-0.276133	0	0	0.103978	0.44564	Down_regulated
DDX10	-0.276097	6.67773e-305	1.06046e-303	0.163893	0.52044	Down_regulated
PLEKHA1	-0.276073	9.73662e-183	8.4452e-182	0.309875	0.648652	Down_regulated
MEIS2	-0.275692	5.99859e-57	2.39317e-56	0.812173	0.960385	Down_regulated
DCAF1	-0.275638	0	0	0.0673641	0.392862	Down_regulated
KMT2A	-0.275454	2.81873e-302	4.41431e-301	0.181328	0.552209	Down_regulated
KLF7	-0.27543	7.93935e-268	1.07201e-266	0.195435	0.54145	Down_regulated
IDH2-DT	-0.275406	3.63024e-284	5.21559e-283	0.112696	0.403367	Down_regulated
DLGAP4	-0.275393	1.12174e-285	1.62833e-284	0.172452	0.51639	Down_regulated
GXYLT2	-0.275382	1.7546e-272	2.41237e-271	0.148201	0.461587	Down_regulated
SLC30A9	-0.275198	2.89699e-237	3.38059e-236	0.243145	0.604734	Down_regulated
HOOK3	-0.274686	6.2767e-288	9.20217e-287	0.193216	0.563473	Down_regulated
FAM228B	-0.274426	0	0	0.0795689	0.422352	Down_regulated
MTA3	-0.274149	2.68094e-286	3.91099e-285	0.178792	0.529427	Down_regulated
CEP95	-0.273973	0	0	0.115232	0.461207	Down_regulated
TATDN1	-0.273801	1.23356e-288	1.81575e-287	0.141702	0.460448	Down_regulated
EEA1	-0.273462	3.44437e-155	2.57103e-154	0.364242	0.70586	Down_regulated
HS6ST3	-0.273354	6.41664e-170	5.18606e-169	0.0922492	0.279205	Down_regulated
UBE2E1	-0.273267	7.43102e-218	7.82079e-217	0.273577	0.635742	Down_regulated
KANSL1L	-0.273202	8.04237e-139	5.5042e-138	0.396893	0.728895	Down_regulated
MAPK8	-0.273068	1.23411e-169	9.95247e-169	0.331273	0.668396	Down_regulated
ANKRD6	-0.272874	1.72512e-277	2.41476e-276	0.140751	0.44931	Down_regulated
PCGF5	-0.272634	6.63843e-147	4.73403e-146	0.371057	0.698772	Down_regulated
MAN1A2	-0.272502	1.34585e-226	1.48671e-225	0.245047	0.595115	Down_regulated
HNRNPU	-0.271801	3.74252e-241	4.45209e-240	0.245522	0.611948	Down_regulated
ZC3H13	-0.271688	0	0	0.105722	0.459182	Down_regulated
CSDE1	-0.271656	5.11176e-256	6.54158e-255	0.229672	0.601443	Down_regulated
PPFIA4	-0.271536	0	0	0.0624505	0.380838	Down_regulated
SPX	-0.271058	0	0	0.0470756	0.317302	Down_regulated
SIK2	-0.270932	8.90312e-121	5.46019e-120	0.424473	0.745349	Down_regulated
TMEM116	-0.270918	1.34908e-119	8.20193e-119	0.41734	0.712441	Down_regulated
WWP2	-0.270826	0	0	0.0939927	0.434375	Down_regulated
HEXA	-0.270792	0	0	0.000317007	0.343248	Down_regulated
PIGU	-0.270659	2.91494e-294	4.39409e-293	0.149469	0.48361	Down_regulated
KMT2E	-0.270612	1.07603e-138	7.3609e-138	0.406245	0.766485	Down_regulated
SYMPK	-0.270441	6.18878e-301	9.64066e-300	0.159613	0.511961	Down_regulated
KDM3A	-0.270324	0	0	0.0797274	0.425895	Down_regulated
CAPS2	-0.270181	4.12847e-195	3.84648e-194	0.281186	0.614732	Down_regulated
GALNT2	-0.270076	0	0	0.103661	0.451082	Down_regulated
ABCA5	-0.27001	1.5852e-228	1.76838e-227	0.233951	0.575117	Down_regulated
LONP2	-0.26993	1.25171e-161	9.65465e-161	0.357109	0.712948	Down_regulated
CASTOR2	-0.269906	0	0	0.0538913	0.341476	Down_regulated
GAREM1	-0.269761	2.3145e-97	1.23073e-96	0.480742	0.757246	Down_regulated
LMBR1	-0.269745	2.15531e-258	2.78853e-257	0.208115	0.561195	Down_regulated
CELSR1	-0.269663	0	0	0.0765573	0.373117	Down_regulated
TAF4	-0.269497	0	0	0.0429545	0.36122	Down_regulated
CLN8	-0.269367	0	0	0.000317007	0.328693	Down_regulated
KLHL3	-0.269199	4.15637e-208	4.15566e-207	0.239182	0.557524	Down_regulated
AARSD1	-0.268844	0	0	0	0.313884	Down_regulated
ZNF564	-0.268801	0	0	0	0.324642	Down_regulated
SPHKAP	-0.268745	5.05822e-56	2.00251e-55	0.766841	0.909252	Down_regulated
ZNF626	-0.26867	0	0	0	0.327553	Down_regulated
SMCHD1	-0.26861	1.49775e-167	1.19151e-166	0.336028	0.684977	Down_regulated
AC015845.2	-0.268577	2.05559e-277	2.87459e-276	0.0884451	0.354639	Down_regulated
SH2B3	-0.268431	0	0	0.107149	0.452348	Down_regulated
RABL6	-0.268263	0	0	0.110794	0.462979	Down_regulated
SP100	-0.268127	2.76023e-254	3.50787e-253	0.209383	0.561195	Down_regulated
LINC02254	-0.268093	2.02022e-212	2.06483e-211	0.196545	0.489179	Down_regulated
ZCWPW2	-0.267801	0	0	0	0.322871	Down_regulated
HSDL2	-0.267786	2.01118e-93	1.04487e-92	0.497385	0.775851	Down_regulated
PCSK6	-0.267726	7.3762e-251	9.20694e-250	0.18751	0.510062	Down_regulated
ABLIM2	-0.267541	2.94552e-285	4.2673e-284	0.129498	0.439565	Down_regulated
FGFR1OP	-0.267398	0	0	0.0817879	0.416656	Down_regulated
ASB15	-0.267115	5.25286e-99	2.82591e-98	0.46188	0.743577	Down_regulated
SRSF4	-0.267094	1.54338e-149	1.11881e-148	0.373435	0.723453	Down_regulated
LINC00663	-0.26683	0	0	0.0085592	0.304898	Down_regulated
MITF	-0.266661	2.58428e-53	9.96914e-53	0.767158	0.941526	Down_regulated
CKAP5	-0.266613	6.32235e-307	1.01499e-305	0.142019	0.483103	Down_regulated
ICE2	-0.266487	5.62284e-263	7.45528e-262	0.18006	0.512846	Down_regulated
CSNK2A1	-0.266232	3.93097e-211	3.98726e-210	0.266128	0.616631	Down_regulated
ACOT9	-0.266223	9.06582e-293	1.35826e-291	0.151847	0.48766	Down_regulated
MCCC1	-0.265974	2.01626e-259	2.6248e-258	0.183706	0.518415	Down_regulated
YWHAQ	-0.265907	9.07893e-249	1.11897e-247	0.195752	0.530819	Down_regulated
STAM2	-0.265661	0	0	0.0773498	0.422098	Down_regulated
KLHL18	-0.26566	0	0	0.10065	0.423744	Down_regulated
KIAA0825	-0.265605	2.68212e-292	4.01022e-291	0.135679	0.456145	Down_regulated
AC022784.1	-0.265477	0	0	0.00903471	0.292874	Down_regulated
DCAF6	-0.265434	4.52142e-111	2.61422e-110	0.451419	0.771295	Down_regulated
ICA1L	-0.265423	2.35326e-305	3.74319e-304	0.105246	0.409062	Down_regulated
CRLS1	-0.265407	4.47596e-173	3.68237e-172	0.305437	0.635869	Down_regulated
PGS1	-0.265396	0	0	0.0586464	0.385268	Down_regulated
COL27A1	-0.265275	0	0	0.063243	0.39033	Down_regulated
ABAT	-0.265042	0	0	0.064194	0.356284	Down_regulated
FLNB	-0.264874	1.34585e-216	1.40988e-215	0.193058	0.490444	Down_regulated
UBTD1	-0.26484	0	0	0.0962118	0.401215	Down_regulated
WDR82	-0.264816	0	0	0.0756063	0.413998	Down_regulated
STIM1	-0.264722	1.49465e-307	2.41005e-306	0.148676	0.494115	Down_regulated
FGF14	-0.264722	1.87889e-158	1.42566e-157	0.299889	0.599291	Down_regulated
CSNK1E	-0.264671	0	0	0.0277382	0.368308	Down_regulated
CHCHD6	-0.264539	0	0	0.107624	0.420073	Down_regulated
NFIB	-0.264512	2.27094e-51	8.61234e-51	0.722935	0.925959	Down_regulated
CMC1	-0.264219	1.7981e-229	2.01429e-228	0.224283	0.560942	Down_regulated
RARS2	-0.264067	0	0	0.112221	0.467156	Down_regulated
RPS6KA3	-0.264007	2.93694e-222	3.16928e-221	0.242669	0.591191	Down_regulated
PRKAG2	-0.263981	5.74694e-61	2.3743e-60	0.674116	0.913302	Down_regulated
S100PBP	-0.263928	0	0	0.113172	0.464625	Down_regulated
VEZT	-0.263906	1.76136e-150	1.28379e-149	0.356158	0.690419	Down_regulated
NTN1	-0.263904	6.50149e-175	5.41391e-174	0.194009	0.443994	Down_regulated
BAZ2A	-0.263617	0	0	0.0752893	0.412479	Down_regulated
PPIL2	-0.263547	0	0	0.106356	0.436021	Down_regulated
TSC22D1	-0.263278	4.11513e-147	2.94102e-146	0.331907	0.637641	Down_regulated
ALDH2	-0.263071	3.20147e-272	4.39548e-271	0.150103	0.468548	Down_regulated
DGKD	-0.262786	2.06934e-233	2.36963e-232	0.209383	0.539552	Down_regulated
BRF1	-0.26254	0	0	0.0893961	0.4121	Down_regulated
PICALM	-0.262468	1.4784e-106	8.30929e-106	0.456332	0.793444	Down_regulated
NPIPB4	-0.262438	0	0	0.0805199	0.389191	Down_regulated
DLG3	-0.262391	0	0	0.0429545	0.357043	Down_regulated
ITPR1	-0.262378	0	0	0.0724362	0.45817	Down_regulated
TTC27	-0.262364	6.37424e-253	8.04167e-252	0.197971	0.541324	Down_regulated
STK38	-0.262331	1.05618e-225	1.16105e-224	0.232525	0.572206	Down_regulated
CPLANE1	-0.262303	7.07898e-162	5.46733e-161	0.324774	0.650677	Down_regulated
IWS1	-0.262206	1.76554e-264	2.359e-263	0.181487	0.519554	Down_regulated
SLC35D2	-0.262136	0	0	0.0576954	0.371978	Down_regulated
SGCD	-0.262112	4.17053e-142	2.90092e-141	0.975749	0.997089	Down_regulated
EZH1	-0.262081	1.58732e-299	2.46224e-298	0.139325	0.471333	Down_regulated
XRN1	-0.261938	1.00214e-249	1.24243e-248	0.22777	0.598152	Down_regulated
PPP2R3B	-0.261803	2.70384e-293	4.05715e-292	0.149311	0.487786	Down_regulated
N4BP1	-0.261584	0	0	0.134887	0.475509	Down_regulated
TMBIM4	-0.261464	0	0	0.000158504	0.349196	Down_regulated
CASP8AP2	-0.261373	0	0	0.103978	0.422984	Down_regulated
EZR	-0.261356	4.2651e-280	6.04206e-279	0.158345	0.489685	Down_regulated
RC3H2	-0.261264	0	0	0.119987	0.466017	Down_regulated
PABPC4	-0.261157	1.82056e-278	2.55931e-277	0.131717	0.438552	Down_regulated
NDUFAF5	-0.260822	0	0	0.123474	0.463233	Down_regulated
FOXO1	-0.260456	3.69133e-196	3.45672e-195	0.293707	0.655487	Down_regulated
NDUFB8	-0.260357	0	0	0	0.328946	Down_regulated
PKD2	-0.260288	0	0	0.118878	0.469055	Down_regulated
TBC1D14	-0.260265	0	0	0.0973213	0.440577	Down_regulated
ZNF518A	-0.260265	1.15525e-246	1.40966e-245	0.200507	0.542969	Down_regulated
MANBA	-0.260061	2.4742e-223	2.68969e-222	0.228562	0.567776	Down_regulated
TBL1X	-0.259838	3.38006e-275	4.69773e-274	0.15993	0.487533	Down_regulated
RPRD1A	-0.259796	1.78716e-240	2.12172e-239	0.207798	0.548285	Down_regulated
STAM	-0.259342	0	0	0.123316	0.454879	Down_regulated
XIRP2	-0.259229	9.04259e-92	4.65104e-91	0.447456	0.708644	Down_regulated
DCUN1D1	-0.25919	3.64213e-300	5.66157e-299	0.14091	0.475383	Down_regulated
SPG7	-0.259137	1.48303e-149	1.07533e-148	0.343002	0.66384	Down_regulated
RNF144A	-0.259021	0	0	0.0906641	0.421592	Down_regulated
RNGTT	-0.259002	0	0	0.131083	0.48361	Down_regulated
CSGALNACT1	-0.25884	2.87138e-65	1.22414e-64	0.598986	0.847994	Down_regulated
SCAPER	-0.258614	1.50294e-56	5.97739e-56	0.661278	0.888369	Down_regulated
PTPRJ	-0.258415	2.1352e-174	1.7715e-173	0.273736	0.580686	Down_regulated
ZNF37A	-0.258152	0	0	0	0.320339	Down_regulated
BBS1	-0.258095	0	0	0.000158504	0.309708	Down_regulated
GSR	-0.257935	0	0	0.0518307	0.359322	Down_regulated
DMD	-0.257928	2.82449e-161	2.17345e-160	0.98415	0.998355	Down_regulated
TGIF2	-0.257865	0	0	0	0.291229	Down_regulated
PABPN1	-0.257809	0	0	0.0797274	0.412353	Down_regulated
PALD1	-0.257751	0	0	0.0703757	0.376788	Down_regulated
TOGARAM1	-0.25771	6.9006e-194	6.38273e-193	0.262799	0.590052	Down_regulated
PPP1R14C	-0.257653	9.27512e-121	5.68716e-120	0.367253	0.641944	Down_regulated
PRKCZ	-0.257527	0	0	0.0573783	0.352107	Down_regulated
HIBADH	-0.257426	1.52611e-177	1.28797e-176	0.293549	0.626123	Down_regulated
MPP7	-0.257302	7.64639e-191	6.95223e-190	0.24473	0.551702	Down_regulated
RFX1	-0.257007	0	0	0.0513552	0.345779	Down_regulated
PHKA2	-0.256942	2.60421e-261	3.4205e-260	0.162466	0.483989	Down_regulated
SBNO1	-0.256652	6.20235e-294	9.33528e-293	0.139325	0.469308	Down_regulated
GIT2	-0.256566	2.46473e-301	3.84557e-300	0.147725	0.492722	Down_regulated
SAFB2	-0.256476	3.76737e-273	5.20648e-272	0.164051	0.498544	Down_regulated
AK4	-0.256439	8.39672e-253	1.05887e-251	0.149152	0.44969	Down_regulated
CCND2	-0.256393	1.2857e-196	1.20822e-195	0.24679	0.568282	Down_regulated
VPS8	-0.2562	6.51594e-70	2.88632e-69	0.568394	0.845716	Down_regulated
GAS2	-0.256094	3.25386e-64	1.37483e-63	0.597559	0.84483	Down_regulated
PPP2R3A	-0.256064	8.37518e-53	3.21521e-52	0.67158	0.887989	Down_regulated
LMCD1-AS1	-0.256007	1.61873e-222	1.74936e-221	0.15359	0.426022	Down_regulated
HLCS	-0.255974	1.87608e-237	2.19187e-236	0.164368	0.462473	Down_regulated
MARCH2	-0.255805	0	0	0.0817879	0.388179	Down_regulated
GTF2H1	-0.255786	0	0	0.0898716	0.412353	Down_regulated
EPG5	-0.255711	2.87187e-299	4.44309e-298	0.141861	0.47918	Down_regulated
TSC22D2	-0.255269	4.7295e-277	6.60445e-276	0.166746	0.508164	Down_regulated
CCDC32	-0.255267	0	0	0.0935172	0.412606	Down_regulated
CAMSAP2	-0.255152	7.10165e-264	9.46725e-263	0.181645	0.522086	Down_regulated
CD99L2	-0.255111	0	0	0.105563	0.423238	Down_regulated
C5AR1	-0.255094	0	0	0.0277382	0.301607	Down_regulated
TSHZ1	-0.254937	0	0	0.0375654	0.34021	Down_regulated
PHF12	-0.254897	0	0	0.0794104	0.400962	Down_regulated
PRR12	-0.254818	0	0	0.040894	0.347298	Down_regulated
MARK4	-0.254598	0	0	0.119195	0.443994	Down_regulated
SIPA1L2	-0.254583	1.04735e-162	8.11462e-162	0.298146	0.604734	Down_regulated
NINJ2	-0.254521	5.29114e-242	6.30454e-241	0.114757	0.377294	Down_regulated
PATJ	-0.254445	4.40744e-57	1.76124e-56	0.851165	0.964815	Down_regulated
[truncated: 283 more rows]

## Sheet: RV_nonagingadult_vs_fetus
gene	avg_log2FC	p_val	p_val_adj	pct.1	pct.2	cluster
GRK5	-2.07292	0	0	0.563562	0.938685	Down_regulated
SOX5	-1.66026	0	0	0.343961	0.819624	Down_regulated
INPP4B	-1.58987	0	0	0.84514	0.981666	Down_regulated
L3MBTL4	-1.5825	0	0	0.0882473	0.816175	Down_regulated
FBXL7	-1.50435	0	0	0.962993	0.986616	Down_regulated
KIDINS220	-1.43795	0	0	0.855226	0.976992	Down_regulated
LTBP1	-1.43342	0	0	0.935665	0.988651	Down_regulated
KCNQ5	-1.36359	0	0	0.0148841	0.606961	Down_regulated
MYL4	-1.33231	0	0	0.096706	0.795391	Down_regulated
FRMD5	-1.29314	0	0	0.530378	0.868694	Down_regulated
ROR1	-1.23695	0	0	0.965352	0.989582	Down_regulated
STK39	-1.21464	0	0	0.830907	0.958951	Down_regulated
GPAT3	-1.14359	0	0	0.684669	0.87987	Down_regulated
XIST	-1.13107	0	0	0.00195201	0.460684	Down_regulated
FBN2	-1.12207	0	0	0.654575	0.884303	Down_regulated
MYL7	-1.11769	0	0	0.220252	0.774142	Down_regulated
ATP13A3	-1.10415	0	0	0.634892	0.866055	Down_regulated
MTUS2	-1.0748	0	0	0.943554	0.980165	Down_regulated
SGIP1	-1.06994	0	0	0.32802	0.761465	Down_regulated
PRICKLE1	-1.0649	0	0	0.388857	0.721554	Down_regulated
WSB1	-1.06037	0	0	0.64758	0.882785	Down_regulated
TMEM163	-1.04632	0	0	0.0218788	0.573156	Down_regulated
FARP1	-1.03848	0	0	0.222855	0.64137	Down_regulated
RBM24	-0.983499	0	0	0.81342	0.940599	Down_regulated
CTNNB1	-0.971104	0	0	0.453436	0.758137	Down_regulated
IGF1R	-0.967235	0	0	0.94632	0.978941	Down_regulated
STOX2	-0.962781	0	0	0.722407	0.854189	Down_regulated
CREB5	-0.961449	0	0	0.514843	0.74232	Down_regulated
LRRFIP1	-0.95723	0	0	0.957381	0.991342	Down_regulated
IGF2BP3	-0.93094	0	0	0.00544937	0.588541	Down_regulated
FRAS1	-0.927546	0	0	0.288491	0.679487	Down_regulated
ABHD18	-0.925179	0	0	0.674339	0.868228	Down_regulated
ADAMTS6	-0.91903	0	0	0.237983	0.605685	Down_regulated
EIF2AK3	-0.918337	0	0	0.35608	0.58792	Down_regulated
CADM1	-0.910421	0	0	0.758601	0.881112	Down_regulated
FAM110B	-0.909492	0	0	0.687515	0.839407	Down_regulated
CGNL1	-0.904433	0	0	0.459618	0.731317	Down_regulated
FYN	-0.887326	0	0	0.394144	0.693234	Down_regulated
MAML2	-0.885184	0	0	0.439691	0.563877	Down_regulated
ADAM19	-0.884142	0	0	0.225458	0.621018	Down_regulated
CTNND2	-0.883907	0	0	0.402684	0.781041	Down_regulated
KIF26B	-0.882653	0	0	0.654168	0.805067	Down_regulated
HMBOX1	-0.88154	0	0	0.742985	0.885959	Down_regulated
TMTC2	-0.881497	0	0	0.152094	0.518464	Down_regulated
NREP	-0.86999	0	0	0.370232	0.711327	Down_regulated
ALPK3	-0.869183	0	0	0.796828	0.918177	Down_regulated
NEDD9	-0.865976	0	0	0.109394	0.526863	Down_regulated
TBX20	-0.859006	0	0	0.748922	0.83751	Down_regulated
DLC1	-0.857959	0	0	0.961366	0.966591	Down_regulated
NPPA	-0.857027	0	0	0.00292802	0.46453	Down_regulated
EGLN3	-0.850393	0	0	0.366978	0.680091	Down_regulated
PDK4	-0.84866	0	0	0.439122	0.717139	Down_regulated
PCDH7	-0.832485	0	0	0.956324	0.988047	Down_regulated
QKI	-0.830607	0	0	0.993412	0.996171	Down_regulated
CDK14	-0.828363	0	0	0.861732	0.933873	Down_regulated
MB21D2	-0.826635	0	0	0.280927	0.626434	Down_regulated
HDAC9	-0.824117	0	0	0.897194	0.923472	Down_regulated
NAV2	-0.809023	0	0	0.854006	0.910864	Down_regulated
MEIS2	-0.808047	0	0	0.979016	0.986185	Down_regulated
IGF2BP2	-0.80641	0	0	0.574054	0.776764	Down_regulated
SLC38A1	-0.803817	0	0	0.637414	0.822712	Down_regulated
TRIM55	-0.797698	0	0	0.56706	0.776695	Down_regulated
MBOAT2	-0.790367	0	0	0.278813	0.64175	Down_regulated
PLEKHA7	-0.788238	0	0	0.670354	0.823609	Down_regulated
BVES	-0.787584	0	0	0.230419	0.658463	Down_regulated
SH3BGR	-0.777428	0	0	0.318666	0.578813	Down_regulated
EPB41L4A	-0.772124	0	0	0.549573	0.747529	Down_regulated
PRKAG2	-0.766814	0	0	0.899959	0.901637	Down_regulated
SUPT3H	-0.760796	0	0	0.646198	0.804912	Down_regulated
GJC1	-0.758963	0	0	0.314111	0.642819	Down_regulated
SLC8A1	-0.756613	0	0	0.999919	0.999431	Down_regulated
PDE10A	-0.753044	0	0	0.626596	0.711292	Down_regulated
LARGE1	-0.752116	0	0	0.998129	0.999276	Down_regulated
PDE4D	-0.751395	0	0	0.944937	0.957968	Down_regulated
CALD1	-0.740953	0	0	0.925417	0.964246	Down_regulated
HECW2	-0.73373	0	0	0.785279	0.893824	Down_regulated
SIPA1L1	-0.730419	0	0	0.261163	0.544663	Down_regulated
TSPAN5	-0.729496	0	0	0.134852	0.51203	Down_regulated
ATP11A	-0.725441	0	0	0.84148	0.902982	Down_regulated
MARCH3	-0.725249	0	0	0.749573	0.853861	Down_regulated
SV2C	-0.722651	0	0	0.0216348	0.462409	Down_regulated
FLRT2	-0.716201	0	0	0.0456283	0.45482	Down_regulated
EPB41L3	-0.715731	0	0	0.0708418	0.478484	Down_regulated
PALM2-AKAP2	-0.714162	0	0	0.966653	0.975129	Down_regulated
TSHZ2	-0.699418	0	0	0.244571	0.420928	Down_regulated
TSPAN9	-0.693075	0	0	0.903294	0.93182	Down_regulated
NUAK1	-0.692656	0	0	0.618544	0.756015	Down_regulated
EMC10	-0.682628	0	0	0.1573	0.553028	Down_regulated
PLOD2	-0.679337	0	0	0.384709	0.6388	Down_regulated
FAM122C	-0.67459	0	0	0.112322	0.434795	Down_regulated
PLEKHG4B	-0.671835	0	0	0.000976007	0.450215	Down_regulated
BACH2	-0.669969	0	0	0.361692	0.61098	Down_regulated
ADGRL3	-0.658355	0	0	0.174705	0.392797	Down_regulated
JPH1	-0.65601	0	0	0.303701	0.571845	Down_regulated
MAST4	-0.655136	0	0	0.9878	0.978458	Down_regulated
PITPNC1	-0.654277	0	0	0.405693	0.562652	Down_regulated
TSC22D2	-0.652148	0	0	0.458154	0.684058	Down_regulated
BMP5	-0.650678	0	0	0.0852379	0.450663	Down_regulated
PFKP	-0.649504	0	0	0.442944	0.710223	Down_regulated
ERBB4	-0.644622	0	0	0.986011	0.962607	Down_regulated
EXT1	-0.643738	0	0	0.759821	0.799031	Down_regulated
NLGN1	-0.640259	0	0	0.96893	0.958571	Down_regulated
ARID5B	-0.640077	0	0	0.552176	0.73468	Down_regulated
PLEKHA2	-0.638648	0	0	0.714843	0.814812	Down_regulated
RAI14	-0.638538	0	0	0.0628711	0.439297	Down_regulated
DGKH	-0.636704	0	0	0.389915	0.641922	Down_regulated
SORBS2	-0.636571	0	0	0.999431	0.999638	Down_regulated
ANTXR1	-0.634644	0	0	0.303375	0.567602	Down_regulated
RIPOR2	-0.633274	0	0	0.0398536	0.423602	Down_regulated
MARCH11	-0.625751	0	0	0.409272	0.585505	Down_regulated
SNRPN	-0.625718	0	0	0.705897	0.797047	Down_regulated
MYOM1	-0.619203	0	0	0.997235	0.997792	Down_regulated
UBR1	-0.61519	0	0	0.628955	0.776574	Down_regulated
MYO18B	-0.613664	0	0	0.992192	0.990824	Down_regulated
PTPRD	-0.608375	0	0	0.242212	0.492885	Down_regulated
MPPED2	-0.605323	0	0	0.55974	0.703979	Down_regulated
DENND5A	-0.602272	0	0	0.725498	0.829938	Down_regulated
LPP	-0.598957	0	0	0.996096	0.995481	Down_regulated
NR4A1	-0.597924	0	0	0.316795	0.554684	Down_regulated
MBTPS1	-0.592428	0	0	0.549004	0.715155	Down_regulated
TANC2	-0.589241	0	0	0.183896	0.517032	Down_regulated
PICALM	-0.583262	0	0	0.808296	0.822091	Down_regulated
MEF2A	-0.582567	0	0	0.964701	0.972956	Down_regulated
HIPK2	-0.579729	0	0	0.869784	0.862191	Down_regulated
SHROOM3	-0.579417	0	0	0.667263	0.767036	Down_regulated
STRN	-0.577546	0	0	0.850264	0.901568	Down_regulated
B4GALNT3	-0.575621	0	0	0.887515	0.8763	Down_regulated
ADAMTSL1	-0.574552	0	0	0.0535177	0.414271	Down_regulated
MT-ATP6	-0.574143	0	0	0.44327	0.484331	Down_regulated
JAK2	-0.574078	0	0	0.462058	0.602942	Down_regulated
MID1	-0.571282	0	0	0.283042	0.489453	Down_regulated
KDM4C	-0.562716	0	0	0.779911	0.842598	Down_regulated
GATA6	-0.560443	0	0	0.702318	0.810035	Down_regulated
PDGFD	-0.559955	0	0	0.283449	0.460943	Down_regulated
SDK1	-0.556962	0	0	0.643188	0.735059	Down_regulated
FER	-0.554508	0	0	0.657015	0.752893	Down_regulated
GHR	-0.552407	0	0	0.754128	0.775815	Down_regulated
CELF2	-0.548983	0	0	0.993575	0.990255	Down_regulated
PAM	-0.548059	0	0	0.968768	0.971214	Down_regulated
NPPB	-0.547407	0	0	0.0419683	0.357388	Down_regulated
GAB1	-0.546887	0	0	0.941684	0.941841	Down_regulated
ANKRD1	-0.539881	1.22765e-273	9.77432e-273	0.827003	0.754032	Down_regulated
DGKD	-0.535667	0	0	0.510777	0.649856	Down_regulated
NPNT	-0.532831	0	0	0.0139894	0.407406	Down_regulated
SYNDIG1	-0.532209	0	0	0.611224	0.720226	Down_regulated
RAB21	-0.531753	0	0	0.546889	0.677849	Down_regulated
ZNF385D	-0.528202	0	0	0.557788	0.598217	Down_regulated
FLNC	-0.527354	4.70598e-219	3.08364e-218	0.441643	0.469825	Down_regulated
MAP4K4	-0.524844	0	0	0.80122	0.853326	Down_regulated
GAS7	-0.523873	0	0	0.537942	0.573846	Down_regulated
COL4A2	-0.521654	0	0	0.798211	0.812501	Down_regulated
VPS8	-0.521504	0	0	0.791623	0.82899	Down_regulated
UTRN	-0.521049	0	0	0.871492	0.887183	Down_regulated
ADAMTS9-AS2	-0.519703	0	0	0.529402	0.599062	Down_regulated
STARD9	-0.516335	0	0	0.318585	0.541679	Down_regulated
PPFIA4	-0.51621	0	0	0.285401	0.562876	Down_regulated
TPM4	-0.515546	0	0	0.141358	0.396851	Down_regulated
RICTOR	-0.515074	0	0	0.816511	0.840804	Down_regulated
MT-CO3	-0.513119	0	0	0.378609	0.469153	Down_regulated
CDK6	-0.511806	0	0	0.758438	0.794788	Down_regulated
EDNRA	-0.510289	0	0	0.176413	0.470601	Down_regulated
ACTN4	-0.509549	0	0	0.887515	0.885597	Down_regulated
TRIO	-0.507962	0	0	0.934608	0.929388	Down_regulated
CAP2	-0.50454	0	0	0.876698	0.906915	Down_regulated
RNF150	-0.501374	0	0	0.970882	0.968609	Down_regulated
COLQ	-0.500734	0	0	0.221553	0.472757	Down_regulated
CAMK2D	-0.498553	0	0	0.990647	0.990479	Down_regulated
XIRP2	-0.498509	2.73563e-40	7.41346e-40	0.620252	0.517273	Down_regulated
MYOCD	-0.497189	0	0	0.800895	0.878646	Down_regulated
PRKD1	-0.487118	0	0	0.172021	0.395126	Down_regulated
CCNY	-0.486452	0	0	0.834567	0.854982	Down_regulated
CCDC85A	-0.485094	0	0	0.113298	0.332845	Down_regulated
ZNF608	-0.484335	0	0	0.45791	0.618103	Down_regulated
ARHGAP29	-0.482884	0	0	0.360146	0.525742	Down_regulated
PTGER3	-0.481704	0	0	0.0398536	0.305904	Down_regulated
OPHN1	-0.481663	0	0	0.539081	0.566067	Down_regulated
SLC4A4	-0.481578	0	0	0.731517	0.766691	Down_regulated
GOLIM4	-0.480428	0	0	0.489955	0.634471	Down_regulated
OSBPL8	-0.47886	0	0	0.717446	0.783163	Down_regulated
TBL1XR1	-0.477174	0	0	0.901423	0.898981	Down_regulated
SEMA5A	-0.477153	0	0	0.832452	0.827041	Down_regulated
EMILIN2	-0.473423	0	0	0.244408	0.49273	Down_regulated
CUX2	-0.471373	0	0	0.00601871	0.307525	Down_regulated
HSPB1	-0.471132	0	0	0.264742	0.469912	Down_regulated
WEE1	-0.470631	0	0	0.160309	0.407147	Down_regulated
CHST11	-0.470399	0	0	0.235462	0.365339	Down_regulated
ATP2B4	-0.468725	0	0	0.810817	0.794529	Down_regulated
DAPK3	-0.465342	0	0	0.373241	0.543852	Down_regulated
MT-CO1	-0.463444	9.79458e-262	7.4938e-261	0.472794	0.443816	Down_regulated
DYRK1A	-0.461758	0	0	0.911915	0.908225	Down_regulated
LNX2	-0.459686	0	0	0.338756	0.531813	Down_regulated
MT-ND3	-0.457665	9.21391e-249	6.73738e-248	0.394795	0.406095	Down_regulated
WAC	-0.454772	0	0	0.708255	0.774884	Down_regulated
NAV1	-0.45452	0	0	0.848556	0.860156	Down_regulated
RAPGEF2	-0.452676	0	0	0.883449	0.896911	Down_regulated
MICAL2	-0.451825	0	0	0.350956	0.553183	Down_regulated
ALPK2	-0.448639	0	0	0.915657	0.936218	Down_regulated
COL4A1	-0.44781	0	0	0.618951	0.623674	Down_regulated
PALLD	-0.447484	0	0	0.998861	0.998103	Down_regulated
LMCD1	-0.446098	0	0	0.170313	0.360079	Down_regulated
PDK1	-0.445086	0	0	0.1512	0.431863	Down_regulated
BMT2	-0.444327	0	0	0.558357	0.668363	Down_regulated
ARHGAP6	-0.441519	1.81221e-211	1.15353e-210	0.217243	0.294296	Down_regulated
PYGB	-0.440235	0	0	0.62928	0.692906	Down_regulated
SIPA1L2	-0.439333	0	0	0.652054	0.730075	Down_regulated
ROBO2	-0.436398	0	0	0.0207401	0.299333	Down_regulated
CNN1	-0.432583	0	0	0.124034	0.36082	Down_regulated
ALCAM	-0.432476	0	0	0.0727938	0.309612	Down_regulated
GNAQ	-0.429907	0	0	0.241968	0.353576	Down_regulated
HSP90AA1	-0.42642	7.18823e-299	6.24218e-298	0.260838	0.368013	Down_regulated
FGF18	-0.42626	0	0	0.121838	0.349092	Down_regulated
VEGFA	-0.42527	0	0	0.483042	0.623588	Down_regulated
ITSN2	-0.424521	0	0	0.715006	0.750737	Down_regulated
TENM3	-0.424234	3.50259e-248	2.55544e-247	0.330378	0.415271	Down_regulated
ACTN2	-0.420944	0	0	0.99146	0.986357	Down_regulated
PEAK1	-0.420825	0	0	0.903131	0.90224	Down_regulated
DOCK1	-0.418953	0	0	0.591135	0.649821	Down_regulated
TMEM65	-0.418678	0	0	0.89329	0.882457	Down_regulated
ENAH	-0.418386	0	0	0.72745	0.706428	Down_regulated
FAM171A1	-0.415751	0	0	0.13843	0.381811	Down_regulated
LINC00884	-0.415098	0	0	0.100366	0.360872	Down_regulated
ASAP1	-0.414531	0	0	0.889711	0.885924	Down_regulated
MT-ND4	-0.413866	0	0	0.377959	0.428793	Down_regulated
TUSC3	-0.411811	0	0	0.567385	0.672554	Down_regulated
TCF4	-0.411491	9.15855e-301	7.99571e-300	0.421309	0.455837	Down_regulated
AC109466.1	-0.410196	0	0	0.00601871	0.234188	Down_regulated
PAG1	-0.409901	0	0	0.35063	0.442126	Down_regulated
KIF13A	-0.409882	0	0	0.914762	0.877024	Down_regulated
AKAP13	-0.409877	0	0	0.999024	0.998258	Down_regulated
RTN4	-0.40934	0	0	0.211793	0.414029	Down_regulated
MICAL3	-0.408319	0	0	0.990728	0.993325	Down_regulated
TESC	-0.408247	0	0	0.344937	0.476621	Down_regulated
DNAJA4	-0.408192	0	0	0.144937	0.342952	Down_regulated
AGPAT4	-0.407966	0	0	0.053843	0.332155	Down_regulated
WWTR1	-0.407692	0	0	0.653111	0.701202	Down_regulated
NRAP	-0.407055	6.72658e-232	4.62846e-231	0.810085	0.742545	Down_regulated
CADPS2	-0.405033	0	0	0.346726	0.499733	Down_regulated
FLNB	-0.403442	0	0	0.345506	0.474465	Down_regulated
ATF3	-0.401571	0	0	0.0943473	0.253626	Down_regulated
FOXP1	-0.399807	0	0	0.980968	0.961986	Down_regulated
GRID1	-0.39868	0	0	0.276291	0.449145	Down_regulated
COL21A1	-0.398662	0	0	0.352664	0.540316	Down_regulated
CYFIP2	-0.397039	0	0	0.355266	0.540316	Down_regulated
DIAPH3	-0.396231	0	0	0.00878406	0.26037	Down_regulated
GLUL	-0.395253	0	0	0.136397	0.375636	Down_regulated
XIRP1	-0.394575	1.11832e-271	8.84875e-271	0.204067	0.319754	Down_regulated
SFRP1	-0.393321	0	0	0.157788	0.389934	Down_regulated
ATXN1	-0.39231	0	0	0.958764	0.953173	Down_regulated
NINJ2	-0.389986	0	0	0.481497	0.576588	Down_regulated
FHOD3	-0.388485	0	0	0.996584	0.986202	Down_regulated
SAMD4A	-0.388104	0	0	0.989671	0.984201	Down_regulated
STAT4	-0.386622	0	0	0.0452216	0.238983	Down_regulated
TRPM3	-0.384966	0	0	0.0211468	0.302541	Down_regulated
JMJD1C	-0.383786	0	0	0.972265	0.965436	Down_regulated
KLHL13	-0.378739	0	0	0.24083	0.404302	Down_regulated
FXYD6	-0.376651	0	0	0.0822285	0.298418	Down_regulated
CNKSR3	-0.374431	0	0	0.659618	0.680781	Down_regulated
SPOCK1	-0.364305	1.506e-144	7.26432e-144	0.199837	0.270063	Down_regulated
ROBO1	-0.36387	0	0	0.15608	0.286431	Down_regulated
CYP2J2	-0.362888	0	0	0.557056	0.622191	Down_regulated
RHOQ	-0.360991	0	0	0.727125	0.758826	Down_regulated
GPRIN3	-0.36054	0	0	0.286783	0.422291	Down_regulated
MROH7	-0.360066	0	0	0.77804	0.831456	Down_regulated
CNTLN	-0.358013	0	0	0.223424	0.382621	Down_regulated
MYH10	-0.356383	0	0	0.361448	0.478173	Down_regulated
WDFY3	-0.356042	0	0	0.742253	0.744252	Down_regulated
HHAT	-0.354985	0	0	0.348841	0.458942	Down_regulated
CNOT11	-0.352526	0	0	0.204636	0.401973	Down_regulated
NFIB	-0.351869	0	0	0.945425	0.933165	Down_regulated
SLC27A6	-0.345964	0	0	0.603985	0.645665	Down_regulated
ACTB	-0.342308	5.79658e-288	4.83377e-287	0.471248	0.498163	Down_regulated
NR3C1	-0.341226	0	0	0.638552	0.637248	Down_regulated
ITGB3	-0.339296	0	0	0.0348922	0.297246	Down_regulated
MYO1E	-0.338673	0	0	0.506385	0.574156	Down_regulated
AKT3	-0.338145	1.78706e-123	7.82986e-123	0.277837	0.303282	Down_regulated
CRYBG3	-0.33735	0	0	0.371533	0.490246	Down_regulated
BMP7	-0.337238	0	0	0.107442	0.326325	Down_regulated
AL590004.3	-0.336772	0	0	0.0727938	0.31677	Down_regulated
PHLDB2	-0.33657	0	0	0.890443	0.8951	Down_regulated
AC020909.2	-0.335861	0	0	0.0474176	0.306559	Down_regulated
CPVL	-0.335569	0	0	0.422773	0.515014	Down_regulated
RHEB	-0.335049	0	0	0.546482	0.579434	Down_regulated
STRIP2	-0.334508	0	0	0.334689	0.4854	Down_regulated
ANXA2	-0.332899	0	0	0.231639	0.383087	Down_regulated
SGCE	-0.331555	0	0	0.144368	0.35418	Down_regulated
STK38	-0.331436	0	0	0.523465	0.589127	Down_regulated
CTNNA1	-0.330982	0	0	0.931924	0.918919	Down_regulated
EFNA5	-0.330797	0	0	0.984547	0.968661	Down_regulated
HK2	-0.330682	0	0	0.0586417	0.281085	Down_regulated
PARD3	-0.329999	0	0	0.988369	0.977733	Down_regulated
PRRX1	-0.327587	1.72874e-210	1.09683e-209	0.486783	0.49994	Down_regulated
RAB3IP	-0.327023	0	0	0.374461	0.505614	Down_regulated
ARID1B	-0.325126	0	0	0.973648	0.961831	Down_regulated
KLF12	-0.324866	0	0	0.803579	0.783991	Down_regulated
SLC24A3	-0.322686	0	0	0.0844246	0.226065	Down_regulated
EPS15	-0.32069	0	0	0.856039	0.833871	Down_regulated
KMT2E	-0.319903	0	0	0.759008	0.766208	Down_regulated
MLLT3	-0.319831	4.60004e-212	2.93697e-211	0.525092	0.52519	Down_regulated
KCNIP4	-0.318995	0	0	0.0183815	0.178841	Down_regulated
KCNQ3	-0.318533	0	0	0.0854819	0.249401	Down_regulated
CMIP	-0.318356	8.89371e-302	7.79227e-301	0.324278	0.400869	Down_regulated
ARGLU1	-0.317995	0	0	0.609028	0.675572	Down_regulated
GLP1R	-0.317225	0	0	0.15917	0.35982	Down_regulated
CRYAB	-0.31662	0	0	0.183245	0.352334	Down_regulated
RELL1	-0.31658	0	0	0.206507	0.338485	Down_regulated
SSR3	-0.315833	0	0	0.220659	0.394488	Down_regulated
SMG1	-0.314566	0	0	0.835706	0.838321	Down_regulated
CFAP299	-0.314397	0	0	0.053843	0.242691	Down_regulated
TANC1	-0.31303	0	0	0.953965	0.936029	Down_regulated
GULP1	-0.312556	0	0	0.0618951	0.247555	Down_regulated
HEPH	-0.312208	0	0	0.120455	0.322582	Down_regulated
STAG1	-0.311936	0	0	0.924034	0.90431	Down_regulated
MYL9	-0.31162	0	0	0.669459	0.703789	Down_regulated
LCLAT1	-0.309885	0	0	0.820821	0.808051	Down_regulated
P4HA1	-0.309411	0	0	0.74331	0.745322	Down_regulated
PWRN1	-0.306832	0	0	0.097926	0.290881	Down_regulated
TCF12	-0.305381	0	0	0.936966	0.910468	Down_regulated
UST	-0.304904	1.45243e-233	1.00457e-232	0.425051	0.475414	Down_regulated
USP28	-0.303229	0	0	0.77804	0.787561	Down_regulated
ATP1A1	-0.301198	0	0	0.30427	0.433519	Down_regulated
RORA	-0.301187	2.09829e-234	1.45848e-233	0.822123	0.753514	Down_regulated
ARHGAP42	-0.301184	1.50461e-244	1.08615e-243	0.536641	0.546025	Down_regulated
NCS1	-0.300935	0	0	0.0365189	0.255075	Down_regulated
FBXW7	-0.3007	0	0	0.823505	0.781266	Down_regulated
MT-CO2	-0.298692	2.24799e-113	9.39965e-113	0.381049	0.359613	Down_regulated
TBC1D9	-0.296298	0	0	0.22985	0.367806	Down_regulated
MGST3	-0.295528	1.30191e-302	1.14374e-301	0.543229	0.568257	Down_regulated
SRGAP1	-0.293487	1.48721e-208	9.36917e-208	0.339813	0.392866	Down_regulated
BNIP3	-0.290913	0	0	0.155022	0.327463	Down_regulated
RHOBTB3	-0.290605	0	0	0.650427	0.663913	Down_regulated
SREBF2	-0.289665	0	0	0.794551	0.766001	Down_regulated
CSRP3	-0.289073	1.00392e-224	6.71605e-224	0.565189	0.618448	Down_regulated
TNNI1	-0.288254	0	0	0.0098414	0.264009	Down_regulated
ROR2	-0.287012	0	0	0.0496137	0.200814	Down_regulated
HIVEP2	-0.286269	1.83242e-223	1.22169e-222	0.603172	0.597216	Down_regulated
HOPX	-0.285793	0	0	0.103131	0.271909	Down_regulated
CASQ2	-0.285718	0	0	0.899146	0.879439	Down_regulated
RAD51B	-0.285454	2.08989e-91	7.76151e-91	0.390484	0.383035	Down_regulated
HRK	-0.284415	0	0	0.0196015	0.202177	Down_regulated
PCDH9	-0.28416	6.8505e-257	5.15542e-256	0.939244	0.86671	Down_regulated
PTPN21	-0.282828	0	0	0.466124	0.546663	Down_regulated
DIP2B	-0.282023	0	0	0.836438	0.806689	Down_regulated
TMEM71	-0.281826	0	0	0.839366	0.809431	Down_regulated
CTNNAL1	-0.281722	4.75337e-287	3.95263e-286	0.346238	0.44454	Down_regulated
GPM6B	-0.281662	0	0	0.0209841	0.207299	Down_regulated
LGR4	-0.281173	1.38862e-198	8.42489e-198	0.46344	0.483813	Down_regulated
SAMD4B	-0.280512	0	0	0.428792	0.503044	Down_regulated
FAM160A1	-0.280454	1.04858e-133	4.84105e-133	0.699227	0.633626	Down_regulated
AC063944.1	-0.280355	0	0	0.0486377	0.2177	Down_regulated
CDS1	-0.280194	0	0	0.0898739	0.281136	Down_regulated
UBE2H	-0.279706	0	0	0.952989	0.938943	Down_regulated
ERC2	-0.278055	7.3962e-302	6.48409e-301	0.168361	0.314407	Down_regulated
IL17RD	-0.278047	0	0	0.09329	0.275945	Down_regulated
ANKRD33B	-0.277972	0	0	0.118178	0.275807	Down_regulated
ARHGAP44	-0.277801	5.02985e-206	3.14045e-205	0.444246	0.485762	Down_regulated
ZNF292	-0.277509	0	0	0.842538	0.814226	Down_regulated
RLF	-0.277377	0	0	0.592355	0.621898	Down_regulated
TMTC1	-0.275373	8.07282e-171	4.37905e-170	0.658398	0.585264	Down_regulated
CMYA5	-0.274625	0	0	0.993168	0.977923	Down_regulated
TCF7L1	-0.273436	5.51646e-164	2.891e-163	0.357869	0.386036	Down_regulated
CTIF	-0.272988	3.41392e-291	2.87295e-290	0.685726	0.706256	Down_regulated
DCBLD2	-0.27287	1.86502e-191	1.10218e-190	0.514843	0.531106	Down_regulated
SH3BP4	-0.271861	0	0	0.0792192	0.26513	Down_regulated
MT-CYB	-0.269451	1.09836e-94	4.1617e-94	0.335665	0.325204	Down_regulated
TNIK	-0.268427	0	0	0.891013	0.857103	Down_regulated
INPP5A	-0.268393	0	0	0.672143	0.683385	Down_regulated
ANKH	-0.268166	0	0	0.804311	0.768865	Down_regulated
INSR	-0.267441	0	0	0.985116	0.962003	Down_regulated
YAP1	-0.266991	2.82834e-304	2.49517e-303	0.681903	0.68292	Down_regulated
RABGAP1L	-0.266312	0	0	0.985035	0.944687	Down_regulated
PDLIM5	-0.266069	0	0	0.999105	0.998327	Down_regulated
RBMS3	-0.265578	0	0	0.94453	0.887942	Down_regulated
ASAP2	-0.263977	1.74397e-94	6.60022e-94	0.216673	0.251833	Down_regulated
SLC2A3	-0.263649	0	0	0.0429443	0.23769	Down_regulated
PPP1R3C	-0.263648	0	0	0.127532	0.31282	Down_regulated
LBH	-0.263643	1.21315e-180	6.84464e-180	0.358276	0.421411	Down_regulated
NOTCH2	-0.2634	0	0	0.248556	0.372721	Down_regulated
DUSP5	-0.262538	0	0	0.056283	0.236724	Down_regulated
PDGFC	-0.261841	7.31922e-207	4.5825e-206	0.478243	0.503769	Down_regulated
ADARB1	-0.261793	2.17439e-246	1.5774e-245	0.505002	0.542231	Down_regulated
COL12A1	-0.260951	0	0	0.0486377	0.199227	Down_regulated
SLC44A5	-0.260047	0	0	0.0137454	0.177633	Down_regulated
AUTS2	-0.25867	7.58978e-233	5.23958e-232	0.87198	0.803084	Down_regulated
PTTG1IP	-0.258565	0	0	0.324278	0.430587	Down_regulated
SPIRE1	-0.25822	0	0	0.830338	0.800135	Down_regulated
LINC00881	-0.257931	1.63081e-226	1.09873e-225	0.420984	0.513841	Down_regulated
ANTXR2	-0.257734	5.67824e-208	3.56954e-207	0.500447	0.516446	Down_regulated
CTNNA3	-0.256332	0	0	0.999268	0.999155	Down_regulated
MYO15B	-0.256016	2.638e-191	1.55742e-190	0.248394	0.312044	Down_regulated
ARHGEF3	-0.255546	6.68616e-167	3.55986e-166	0.584384	0.565463	Down_regulated
ACTC1	-0.25549	1.96699e-193	1.17138e-192	0.506222	0.544163	Down_regulated
MTCH1	-0.254823	4.44809e-254	3.31352e-253	0.325336	0.417479	Down_regulated
ELOVL5	-0.254246	2.77622e-190	1.63377e-189	0.245222	0.326722	Down_regulated
ATP8B1	-0.254134	1.25382e-97	4.82977e-97	0.239691	0.283723	Down_regulated
MBOAT1	-0.254048	9.84312e-213	6.29407e-212	0.317365	0.395885	Down_regulated
MFGE8	-0.253953	4.41533e-200	2.69383e-199	0.469296	0.469049	Down_regulated
TRIM63	-0.253536	5.12867e-228	3.47928e-227	0.657584	0.667759	Down_regulated
TOP1	-0.253373	1.46616e-295	1.25357e-294	0.555104	0.591731	Down_regulated
AFDN	-0.25228	2.24929e-305	1.99031e-304	0.555429	0.589006	Down_regulated
WWC2	-0.251868	1.94853e-291	1.64165e-290	0.624319	0.637024	Down_regulated
PXYLP1	-0.250681	2.14839e-225	1.44018e-224	0.379179	0.458442	Down_regulated
NCKAP1	-0.25033	0	0	0.755185	0.750927	Down_regulated
LINC02208	2.44417	0	0	0.923871	0.0998465	Up_regulated
TMEM178B	2.29671	0	0	0.96706	0.012539	Up_regulated
CCSER1	2.12404	0	0	0.983896	0.236689	Up_regulated
SGCD	2.12126	0	0	0.997967	0.631349	Up_regulated
PDE3A	2.08229	0	0	0.999105	0.778178	Up_regulated
PXDNL	2.0466	0	0	0.98048	0.3815	Up_regulated
MYOM3	1.77687	0	0	0.970476	0.136067	Up_regulated
TENM2	1.68151	0	0	0.982676	0.41039	Up_regulated
AC011287.1	1.60213	0	0	0.845791	0.0971386	Up_regulated
CDH13	1.58155	0	0	0.986987	0.663758	Up_regulated
CACNA2D3	1.56738	0	0	0.909963	0.0210076	Up_regulated
LINC01151	1.5536	0	0	0.810411	0.0136256	Up_regulated
MYOM2	1.50733	0	0	0.993005	0.644647	Up_regulated
AQP7	1.49856	0	0	0.89939	0.0841512	Up_regulated
RALYL	1.49545	0	0	0.825295	0.00562273	Up_regulated
PDE1C	1.46379	0	0	0.991379	0.675917	Up_regulated
SYNPO2	1.44195	0	0	0.978121	0.452457	Up_regulated
MIR1-1HG	1.43245	0	0	0.946157	0.461512	Up_regulated
CSGALNACT1	1.42705	0	0	0.915575	0.132445	Up_regulated
AC107068.2	1.37208	0	0	0.614071	0.0346505	Up_regulated
GRAMD1B	1.34896	0	0	0.918747	0.254627	Up_regulated
KIAA1217	1.32757	0	0	0.972509	0.474241	Up_regulated
GREB1L	1.30218	0	0	0.84327	0.0490867	Up_regulated
DGKG	1.26193	0	0	0.841562	0.081426	Up_regulated
CD36	1.25713	0	0	0.962098	0.541265	Up_regulated
FYB2	1.23782	0	0	0.786499	0.0203867	Up_regulated
PPP1R13L	1.22586	0	0	0.874908	0.143811	Up_regulated
KCND3	1.207	0	0	0.885563	0.218683	Up_regulated
PPFIBP1	1.20317	0	0	0.950224	0.431708	Up_regulated
PPM1K	1.20145	0	0	0.945262	0.484624	Up_regulated
KCNMB2	1.19938	0	0	0.783164	0.224064	Up_regulated
PALMD	1.19754	0	0	0.854412	0.168475	Up_regulated
THRB	1.18412	0	0	0.881334	0.174529	Up_regulated
RGS6	1.17008	0	0	0.957137	0.565084	Up_regulated
RCAN2	1.15379	0	0	0.996015	0.805154	Up_regulated
DYNC1I1	1.12739	0	0	0.778528	0.0173166	Up_regulated
TTTY14	1.12507	0	0	0.966246	0.462961	Up_regulated
TECRL	1.1105	0	0	0.991541	0.807085	Up_regulated
PRKG1	1.10743	0	0	0.997967	0.852395	Up_regulated
PEBP4	1.10677	0	0	0.816267	0.110592	Up_regulated
GRXCR2	1.10086	0	0	0.541277	0.0323738	Up_regulated
PRELID2	1.09111	0	0	0.834811	0.504027	Up_regulated
ADRA1A	1.07258	0	0	0.7939	0.126253	Up_regulated
LIMCH1	1.06891	0	0	0.973729	0.610497	Up_regulated
CSDC2	1.06424	0	0	0.767222	0.0140396	Up_regulated
DGLUCY	1.06258	0	0	0.974054	0.650598	Up_regulated
PPM1L	1.03186	0	0	0.920374	0.405716	Up_regulated
SLC27A1	1.03002	0	0	0.92379	0.43038	Up_regulated
LINC01428	1.02864	0	0	0.72623	0.00296659	Up_regulated
ADGRD1	1.01085	0	0	0.788369	0.065541	Up_regulated
CLIC5	0.993444	0	0	0.839854	0.200366	Up_regulated
LINC02137	0.989305	0	0	0.615535	0.0273892	Up_regulated
EPB41	0.987743	0	0	0.875722	0.279032	Up_regulated
MPP3	0.987379	0	0	0.851159	0.235844	Up_regulated
NEAT1	0.978964	0	0	1	0.990428	Up_regulated
FGD4	0.972604	0	0	0.904921	0.413357	Up_regulated
DAPK2	0.968026	0	0	0.826352	0.191949	Up_regulated
TMEM182	0.951977	0	0	0.784221	0.0919643	Up_regulated
PPP1R13B	0.940965	0	0	0.983408	0.758568	Up_regulated
AC138305.1	0.936868	0	0	0.923139	0.541627	Up_regulated
PATJ	0.933442	0	0	0.959414	0.605581	Up_regulated
TPCN1	0.923072	0	0	0.815128	0.19476	Up_regulated
DOCK3	0.916351	0	0	0.863115	0.292192	Up_regulated
LRMDA	0.902633	0	0	0.779504	0.225306	Up_regulated
ACYP2	0.895154	0	0	0.971533	0.671278	Up_regulated
LINC02388	0.887286	0	0	0.398211	0.00125908	Up_regulated
MIR29B2CHG	0.88118	0	0	0.76283	0.0386519	Up_regulated
LINC02334	0.881052	0	0	0.68841	0.0103486	Up_regulated
CHPT1	0.879734	0	0	0.82562	0.227548	Up_regulated
SLC16A7	0.878087	0	0	0.922326	0.535728	Up_regulated
CBLB	0.874066	0	0	0.985441	0.784422	Up_regulated
PDE1A	0.869151	0	0	0.579341	0.0239225	Up_regulated
LRRC2	0.868764	0	0	0.945018	0.615602	Up_regulated
ASB18	0.865078	0	0	0.752664	0.166595	Up_regulated
PDE7B	0.843878	0	0	0.653599	0.0593146	Up_regulated
MLIP	0.843839	0	0	0.998455	0.960365	Up_regulated
AC098617.1	0.83024	0	0	0.792843	0.259991	Up_regulated
MACROD1	0.805407	0	0	0.772916	0.251281	Up_regulated
MALAT1	0.803911	0	0	1	0.999983	Up_regulated
PDZD2	0.799899	0	0	0.994957	0.85976	Up_regulated
GFOD1	0.798741	0	0	0.767141	0.176512	Up_regulated
LINC01505	0.786569	0	0	0.909882	0.517791	Up_regulated
HIVEP3	0.782887	0	0	0.788857	0.250229	Up_regulated
PARVB	0.771639	0	0	0.747052	0.148588	Up_regulated
PTPRG	0.762944	0	0	0.994957	0.866124	Up_regulated
STAU2	0.761418	0	0	0.934282	0.561824	Up_regulated
ASB15	0.761202	0	0	0.672468	0.102986	Up_regulated
LINC02248	0.755672	0	0	0.588695	0.192483	Up_regulated
KCNIP2	0.754538	0	0	0.693453	0.113593	Up_regulated
PLCL1	0.751909	0	0	0.997641	0.941686	Up_regulated
TRDN-AS1	0.750619	0	0	0.965189	0.771262	Up_regulated
AC007381.1	0.747504	0	0	0.733469	0.253402	Up_regulated
CPED1	0.747199	0	0	0.821147	0.301644	Up_regulated
NCEH1	0.743233	0	0	0.667751	0.0679901	Up_regulated
ADGRL2	0.742861	0	0	0.869296	0.484141	Up_regulated
ARMH3	0.738942	0	0	0.932249	0.594405	Up_regulated
KLHL7	0.738605	0	0	0.904758	0.548733	Up_regulated
UGT2B4	0.738107	0	0	0.610085	0.0125735	Up_regulated
PPARGC1B	0.732136	0	0	0.871167	0.456251	Up_regulated
NRSN2-AS1	0.729688	0	0	0.823343	0.377326	Up_regulated
ST3GAL1	0.721433	0	0	0.929321	0.575191	Up_regulated
GRIP2	0.720199	0	0	0.646686	0.0761138	Up_regulated
IGFBP7	0.70733	0	0	0.727125	0.194432	Up_regulated
TRAK2	0.703968	0	0	0.790647	0.281602	Up_regulated
AAK1	0.703922	0	0	0.971614	0.736439	Up_regulated
PSME4	0.703176	0	0	0.844652	0.394246	Up_regulated
ABHD2	0.701265	0	0	0.801464	0.314407	Up_regulated
FGF14	0.701171	0	0	0.72867	0.25849	Up_regulated
CFLAR	0.697351	0	0	0.982513	0.764415	Up_regulated
FILIP1L	0.695989	0	0	0.521269	0.0668173	Up_regulated
DAG1	0.693664	0	0	0.772509	0.273737	Up_regulated
NDRG3	0.688195	0	0	0.843676	0.395988	Up_regulated
LAMA4	0.684925	0	0	0.737373	0.248918	Up_regulated
SEMA4B	0.681127	0	0	0.735584	0.251695	Up_regulated
SGCG	0.67976	0	0	0.893615	0.525	Up_regulated
GSE1	0.66867	0	0	0.89695	0.563549	Up_regulated
SLC7A6	0.665466	0	0	0.867588	0.434692	Up_regulated
DPH6-DT	0.663463	0	0	0.645384	0.146208	Up_regulated
HHATL	0.663443	0	0	0.923058	0.532952	Up_regulated
UMAD1	0.663228	0	0	0.84693	0.410321	Up_regulated
DIAPH2	0.658327	0	0	0.718259	0.193691	Up_regulated
TACC2	0.656823	0	0	0.994713	0.938426	Up_regulated
JAK1	0.655569	0	0	0.857096	0.436934	Up_regulated
GPC5	0.654404	0	0	0.424319	0.038169	Up_regulated
TRDN	0.652784	0	0	0.977796	0.786647	Up_regulated
SAMD12	0.64857	0	0	0.607808	0.11994	Up_regulated
TTTY10	0.646569	0	0	0.780155	0.316235	Up_regulated
SPHKAP	0.645734	0	0	0.916958	0.666052	Up_regulated
N4BP2L2	0.644147	0	0	0.987393	0.872747	Up_regulated
DHRSX	0.643837	0	0	0.927288	0.649752	Up_regulated
GALNT18	0.641045	0	0	0.623912	0.103003	Up_regulated
LINC01170	0.640209	0	0	0.522082	0.127425	Up_regulated
NRG2	0.63987	0	0	0.579423	0.0516049	Up_regulated
SNX1	0.637322	0	0	0.753396	0.266683	Up_regulated
CHST9	0.634696	0	0	0.503782	0.00193173	Up_regulated
CRADD	0.634278	0	0	0.946482	0.665017	Up_regulated
TBC1D1	0.632983	0	0	0.913135	0.594439	Up_regulated
PLPP3	0.626476	0	0	0.642863	0.099605	Up_regulated
MORF4L1	0.61538	0	0	0.691175	0.24514	Up_regulated
SH3RF3	0.614331	0	0	0.607645	0.0795288	Up_regulated
RYR2	0.612973	0	0	0.999919	0.999914	Up_regulated
ZBTB20	0.612341	0	0	0.996909	0.948516	Up_regulated
PTPRE	0.611148	0	0	0.707279	0.225444	Up_regulated
RETREG1	0.610729	0	0	0.875478	0.520689	Up_regulated
CTNNBIP1	0.609784	0	0	0.730785	0.241605	Up_regulated
RHOT1	0.606708	0	0	0.833835	0.40682	Up_regulated
ABLIM1	0.605378	0	0	0.999593	0.991497	Up_regulated
ATP1A3	0.605204	0	0	0.716551	0.268356	Up_regulated
RBFOX1	0.604547	0	0	0.992273	0.896445	Up_regulated
PCSK6	0.604446	0	0	0.575437	0.0358233	Up_regulated
PBX3	0.603766	0	0	0.870272	0.49687	Up_regulated
NALCN	0.60272	0	0	0.511509	0.00167302	Up_regulated
AC119674.1	0.600901	0	0	0.569988	0.0645751	Up_regulated
PRKN	0.599673	0	0	0.992436	0.905621	Up_regulated
AIG1	0.599033	0	0	0.834079	0.436693	Up_regulated
SEMA3C	0.598572	0	0	0.578935	0.0757343	Up_regulated
BTBD9	0.598309	0	0	0.947052	0.682333	Up_regulated
MYLK3	0.597043	0	0	0.951362	0.714034	Up_regulated
NCKAP5	0.595591	0	0	0.941602	0.714345	Up_regulated
TMEM161B-AS1	0.595042	0	0	0.793493	0.39485	Up_regulated
EYA4	0.593241	0	0	0.705246	0.246831	Up_regulated
LINC01954	0.592252	0	0	0.599024	0.0989151	Up_regulated
GBX1	0.591989	0	0	0.606832	0.161955	Up_regulated
COL23A1	0.590882	0	0	0.596909	0.218596	Up_regulated
PTPN3	0.589946	0	0	0.571126	0.0563825	Up_regulated
SLC5A1	0.589629	0	0	0.774624	0.370513	Up_regulated
BCAR3	0.589072	0	0	0.613745	0.0963625	Up_regulated
STARD13	0.588692	0	0	0.934364	0.648735	Up_regulated
NR3C2	0.588555	0	0	0.888654	0.532141	Up_regulated
KIF21A	0.588516	0	0	0.905815	0.59218	Up_regulated
ZNF586	0.588509	0	0	0.876617	0.542421	Up_regulated
FBXO34	0.586613	0	0	0.807889	0.39635	Up_regulated
FBXL17	0.585032	0	0	0.964538	0.738354	Up_regulated
NFIC	0.584459	0	0	0.951281	0.721796	Up_regulated
ZNF721	0.584448	0	0	0.84937	0.440504	Up_regulated
RIN2	0.581835	0	0	0.938512	0.647545	Up_regulated
SLC7A2	0.579914	0	0	0.548841	0.0542438	Up_regulated
MARK3	0.578762	0	0	0.968524	0.788699	Up_regulated
ACSS3	0.578042	0	0	0.84636	0.469981	Up_regulated
PLD1	0.576991	0	0	0.905002	0.566205	Up_regulated
MYOZ2	0.576413	0	0	0.977471	0.850739	Up_regulated
UBE2R2	0.574801	0	0	0.936804	0.686542	Up_regulated
ANO5	0.573415	0	0	0.833672	0.476966	Up_regulated
DNM2	0.571553	0	0	0.863278	0.488332	Up_regulated
MAP3K5	0.570571	0	0	0.827247	0.424619	Up_regulated
CFAP61	0.569218	0	0	0.555754	0.0815813	Up_regulated
DOCK4	0.568859	0	0	0.744042	0.295935	Up_regulated
ACACB	0.567317	0	0	0.978447	0.802618	Up_regulated
UTY	0.566849	0	0	0.848719	0.383311	Up_regulated
FBXO32	0.566567	0	0	0.760634	0.384829	Up_regulated
RILPL1	0.564981	0	0	0.960878	0.758757	Up_regulated
LINC01184	0.560269	0	0	0.650996	0.164215	Up_regulated
TOB2	0.559624	0	0	0.784059	0.381862	Up_regulated
BCO2	0.55943	0	0	0.712973	0.274703	Up_regulated
CKMT2	0.558621	0	0	0.789183	0.402904	Up_regulated
LDB3	0.552196	0	0	0.999593	0.991756	Up_regulated
ZNRF1	0.551119	0	0	0.780236	0.4092	Up_regulated
ADPRHL1	0.549504	0	0	0.949654	0.749737	Up_regulated
FBXO42	0.543451	0	0	0.902318	0.601718	Up_regulated
SLC1A3	0.541005	0	0	0.917039	0.62483	Up_regulated
COQ8A	0.539208	0	0	0.630419	0.143328	Up_regulated
GABPB2	0.534884	0	0	0.801871	0.421601	Up_regulated
PHACTR3	0.534846	0	0	0.496055	0.0519498	Up_regulated
KLHL31	0.534458	0	0	0.637739	0.178271	Up_regulated
CUEDC1	0.533226	0	0	0.76283	0.332638	Up_regulated
SESN1	0.533021	0	0	0.905978	0.616482	Up_regulated
MIR193BHG	0.53263	0	0	0.528345	0.0433778	Up_regulated
DYSF	0.530692	0	0	0.67442	0.233119	Up_regulated
MECP2	0.530405	0	0	0.75673	0.323272	Up_regulated
FKBP5	0.529914	0	0	0.872306	0.571604	Up_regulated
THRAP3	0.52921	0	0	0.894429	0.58278	Up_regulated
AC106791.1	0.528616	0	0	0.684425	0.272564	Up_regulated
CAMK1D	0.528514	0	0	0.475722	0.143431	Up_regulated
ZNF680	0.528012	0	0	0.739081	0.307439	Up_regulated
SIL1	0.527256	0	0	0.751362	0.318322	Up_regulated
TSC22D1	0.526723	0	0	0.63351	0.192466	Up_regulated
NFIX	0.526374	0	0	0.566409	0.0679211	Up_regulated
JUP	0.525432	0	0	0.741033	0.353059	Up_regulated
CPNE4	0.524906	0	0	0.590972	0.155349	Up_regulated
SRGAP3	0.523868	0	0	0.556405	0.100295	Up_regulated
ATP2A2	0.522722	0	0	0.988695	0.920851	Up_regulated
PDE7A	0.5214	0	0	0.985767	0.875144	Up_regulated
PHC2	0.520918	0	0	0.777552	0.366357	Up_regulated
XIAP	0.52037	0	0	0.750712	0.324342	Up_regulated
R3HDM2	0.518155	0	0	0.975519	0.814967	Up_regulated
KALRN	0.513102	0	0	0.909069	0.645182	Up_regulated
EPN2	0.51305	0	0	0.813827	0.44009	Up_regulated
ZNF536	0.512898	0	0	0.462383	0.0766312	Up_regulated
VWC2	0.510623	0	0	0.8183	0.473516	Up_regulated
TAPT1-AS1	0.510402	0	0	0.588451	0.122907	Up_regulated
CAMKMT	0.509027	0	0	0.656608	0.228772	Up_regulated
ST5	0.508096	0	0	0.791867	0.406113	Up_regulated
SGK3	0.507091	0	0	0.736885	0.294831	Up_regulated
FRK	0.506789	0	0	0.538186	0.0698874	Up_regulated
GRAMD4	0.506665	0	0	0.744205	0.384432	Up_regulated
STK33	0.505162	0	0	0.896299	0.615999	Up_regulated
MYBPC3	0.504805	0	0	0.999837	0.990721	Up_regulated
FOXO3	0.504049	0	0	0.87011	0.54399	Up_regulated
KIAA0232	0.503978	0	0	0.857503	0.533348	Up_regulated
LINC00472	0.501907	0	0	0.838227	0.505631	Up_regulated
MAPK4	0.497266	0	0	0.544693	0.128305	Up_regulated
TANGO2	0.497051	0	0	0.699553	0.308819	Up_regulated
EIF2B3	0.494945	0	0	0.664742	0.222719	Up_regulated
ZNF44	0.492833	0	0	0.737373	0.331517	Up_regulated
HDAC4	0.492471	0	0	0.888979	0.586609	Up_regulated
TRIM54	0.492357	0	0	0.862627	0.521413	Up_regulated
ASB10	0.492343	0	0	0.541358	0.080098	Up_regulated
BTBD2	0.489871	0	0	0.695079	0.260836	Up_regulated
EPS15L1	0.487486	0	0	0.854168	0.535487	Up_regulated
LARP4	0.485601	0	0	0.827084	0.486831	Up_regulated
BICRAL	0.483898	0	0	0.758438	0.347177	Up_regulated
MIR99AHG	0.483734	0	0	0.950305	0.699029	Up_regulated
SPTBN4	0.482679	0	0	0.484018	0.032736	Up_regulated
HIF3A	0.482615	0	0	0.985441	0.889115	Up_regulated
NMNAT1	0.482507	0	0	0.637576	0.220183	Up_regulated
NBEA	0.482108	0	0	0.900691	0.619103	Up_regulated
EFCAB2	0.480751	0	0	0.874502	0.601545	Up_regulated
KCNN2	0.47988	0	0	0.84026	0.499853	Up_regulated
OGDH	0.479336	0	0	0.94331	0.745391	Up_regulated
MBP	0.478933	0	0	0.491501	0.0183342	Up_regulated
NT5DC1	0.476136	0	0	0.754534	0.356388	Up_regulated
FHIT	0.47378	0	0	0.969906	0.817744	Up_regulated
ABLIM3	0.473153	0	0	0.585767	0.118215	Up_regulated
ZHX2	0.471571	0	0	0.946157	0.730247	Up_regulated
MBNL2	0.469963	0	0	0.844083	0.513703	Up_regulated
GALNT16	0.469784	0	0	0.520293	0.0713362	Up_regulated
AR	0.469504	0	0	0.4732	0.0339261	Up_regulated
USP9Y	0.469197	0	0	0.75974	0.3424	Up_regulated
B4GALT1	0.467649	0	0	0.640667	0.245658	Up_regulated
TMEM120B	0.467406	0	0	0.660512	0.261181	Up_regulated
CRK	0.466679	0	0	0.679301	0.228721	Up_regulated
AL139383.1	0.46638	0	0	0.866124	0.527277	Up_regulated
CAPS2	0.465094	0	0	0.606019	0.149416	Up_regulated
MYOF	0.465033	0	0	0.744042	0.394539	Up_regulated
PPP1R1C	0.464557	0	0	0.697113	0.303731	Up_regulated
NTN1	0.46328	0	0	0.490118	0.0817537	Up_regulated
AGPAT3	0.462566	0	0	0.745832	0.36765	Up_regulated
SLC2A13	0.460541	0	0	0.555592	0.0993118	Up_regulated
AFF1	0.459538	0	0	0.909801	0.623088	Up_regulated
ARHGEF6	0.459013	0	0	0.593087	0.163128	Up_regulated
ABR	0.458615	0	0	0.904351	0.621277	Up_regulated
IGSF9B	0.45807	0	0	0.747865	0.395678	Up_regulated
TAF12	0.456528	0	0	0.569418	0.134169	Up_regulated
HMGB1	0.45569	0	0	0.716307	0.379689	Up_regulated
PDZRN3	0.453961	0	0	0.989508	0.895048	Up_regulated
TAOK3	0.453884	0	0	0.769581	0.386243	Up_regulated
POPDC2	0.453793	0	0	0.788125	0.453233	Up_regulated
TECPR2	0.452626	0	0	0.671655	0.262492	Up_regulated
FOCAD	0.452371	0	0	0.85002	0.533469	Up_regulated
SHLD2	0.451464	0	0	0.627735	0.201383	Up_regulated
MINK1	0.451118	0	0	0.594551	0.16606	Up_regulated
CALCOCO2	0.450556	0	0	0.569418	0.133169	Up_regulated
COMMD10	0.44982	0	0	0.924847	0.684127	Up_regulated
CD99	0.449771	0	0	0.764213	0.372928	Up_regulated
UBE2G1	0.449562	0	0	0.84449	0.532934	Up_regulated
ADK	0.446601	0	0	0.934933	0.720657	Up_regulated
USP53	0.443002	0	0	0.807889	0.483399	Up_regulated
MYH14	0.442836	0	0	0.67011	0.270081	Up_regulated
ARHGAP26	0.442706	0	0	0.98536	0.872023	Up_regulated
SSBP3	0.442318	0	0	0.772428	0.447179	Up_regulated
VPS13D	0.441554	0	0	0.945181	0.77109	Up_regulated
ABL1	0.436172	0	0	0.807239	0.459839	Up_regulated
ORC2	0.433887	0	0	0.607157	0.199503	Up_regulated
HSPA12A	0.433134	0	0	0.474664	0.0611256	Up_regulated
KIF1C	0.433068	0	0	0.716795	0.3617	Up_regulated
PLIN5	0.432796	0	0	0.811712	0.533159	Up_regulated
AC138904.3	0.432756	0	0	0.427898	0.0139533	Up_regulated
CEP85	0.432686	0	0	0.557869	0.141224	Up_regulated
BCL2	0.432567	0	0	0.562586	0.177288	Up_regulated
NNT	0.431332	0	0	0.846686	0.550234	Up_regulated
CORIN	0.430926	0	0	0.825458	0.556495	Up_regulated
AL139260.1	0.430666	0	0	0.594795	0.223615	Up_regulated
SFMBT2	0.428681	0	0	0.795201	0.450491	Up_regulated
PFKFB2	0.427469	0	0	0.511265	0.111575	Up_regulated
MDN1	0.425965	0	0	0.665067	0.279515	Up_regulated
ACSS2	0.425797	0	0	0.834486	0.517032	Up_regulated
INPP5B	0.421537	0	0	0.651159	0.24326	Up_regulated
CHD9	0.420955	0	0	0.884669	0.592421	Up_regulated
STAT3	0.420578	0	0	0.805205	0.557823	Up_regulated
NPAS3	0.418187	0	0	0.516226	0.150054	Up_regulated
SLC22A15	0.417043	0	0	0.453924	0.0392728	Up_regulated
WDR37	0.417017	0	0	0.724359	0.364132	Up_regulated
KIFC3	0.415815	0	0	0.512078	0.113369	Up_regulated
DTNA	0.415554	0	0	0.990647	0.911916	Up_regulated
PPP6R2	0.414632	0	0	0.88597	0.614205	Up_regulated
SH3RF2	0.41371	0	0	0.522407	0.127512	Up_regulated
ITPR2	0.41334	0	0	0.711265	0.297953	Up_regulated
DES	0.412754	0	0	0.927938	0.647545	Up_regulated
CKM	0.412298	0	0	0.686133	0.35506	Up_regulated
NEXN	0.410542	0	0	0.995933	0.92994	Up_regulated
ZNF41	0.410034	0	0	0.610167	0.222425	Up_regulated
MKLN1	0.409921	0	0	0.916145	0.707739	Up_regulated
ZFYVE28	0.409598	0	0	0.414152	0.0185929	Up_regulated
ATF7	0.408797	0	0	0.679057	0.278187	Up_regulated
USP54	0.407119	0	0	0.619601	0.243019	Up_regulated
NRF1	0.406876	0	0	0.747458	0.391676	Up_regulated
FAM222B	0.406855	0	0	0.694022	0.32241	Up_regulated
UBE2E2	0.406604	0	0	0.952745	0.749547	Up_regulated
CDS2	0.406486	0	0	0.622285	0.242726	Up_regulated
FARS2	0.405982	0	0	0.82928	0.498991	Up_regulated
MAPT	0.405902	0	0	0.404799	0.0261302	Up_regulated
TMEM67	0.405835	0	0	0.583164	0.190483	Up_regulated
ADAMTS7	0.40551	0	0	0.425132	0.0299074	Up_regulated
OBSCN	0.40525	0	0	0.993087	0.919626	Up_regulated
CNTNAP3B	0.403712	0	0	0.377145	0.0378068	Up_regulated
ATP1A2	0.402412	0	0	0.429524	0.0199727	Up_regulated
VTI1A	0.401157	0	0	0.775193	0.398489	Up_regulated
TGFBR2	0.400739	0	0	0.666694	0.267166	Up_regulated
TNNT1	0.400486	0	0	0.607564	0.303627	Up_regulated
NEK10	0.399989	0	0	0.734038	0.425102	Up_regulated
EPB41L4B	0.398838	0	0	0.399675	0.0214388	Up_regulated
KLHDC1	0.398412	0	0	0.556242	0.154021	Up_regulated
MIPOL1	0.39753	0	0	0.514193	0.114697	Up_regulated
FSD2	0.397413	0	0	0.801545	0.517584	Up_regulated
USP31	0.396932	0	0	0.614884	0.24126	Up_regulated
SLC25A36	0.395963	0	0	0.884913	0.651322	Up_regulated
ACO2	0.395434	0	0	0.918097	0.707342	Up_regulated
TNS3	0.394744	0	0	0.63782	0.2182	Up_regulated
ESRRA	0.394734	0	0	0.635299	0.269373	Up_regulated
PPP1R3A	0.394651	0	0	0.56161	0.180565	Up_regulated
WDR33	0.394069	0	0	0.820008	0.502734	Up_regulated
ZBTB43	0.393201	0	0	0.687109	0.330223	Up_regulated
DTWD2	0.391492	0	0	0.644734	0.281102	Up_regulated
AC005037.1	0.391453	0	0	0.37926	0.0265268	Up_regulated
UQCC1	0.390639	0	0	0.757869	0.428	Up_regulated
ECSIT	0.389476	0	0	0.643595	0.284896	Up_regulated
HOMER2	0.387771	0	0	0.443595	0.0501561	Up_regulated
MTSS1	0.387739	0	0	0.891907	0.612774	Up_regulated
GMDS-DT	0.38732	0	0	0.828955	0.522258	Up_regulated
SCAPER	0.385427	0	0	0.906222	0.679246	Up_regulated
ADHFE1	0.385365	0	0	0.764132	0.447438	Up_regulated
MIA2	0.385028	0	0	0.690687	0.34171	Up_regulated
CPQ	0.384094	0	0	0.620333	0.236724	Up_regulated
PCNX4	0.38405	0	0	0.698577	0.35349	Up_regulated
CLIP1	0.383783	0	0	0.76161	0.410028	Up_regulated
RTN4RL1	0.383478	0	0	0.432859	0.0900326	Up_regulated
AC016831.7	0.383146	0	0	0.442619	0.0246124	Up_regulated
HNRNPC	0.382959	0	0	0.87743	0.619811	Up_regulated
EEFSEC	0.381514	0	0	0.63107	0.270339	Up_regulated
FOXO1	0.381273	0	0	0.661651	0.244692	Up_regulated
IL6R	0.380924	0	0	0.45547	0.0377895	Up_regulated
LINC00886	0.380563	0	0	0.4305	0.0663689	Up_regulated
PKP2	0.380049	0	0	0.980887	0.891081	Up_regulated
ITPK1	0.379909	0	0	0.715413	0.378361	Up_regulated
OSBPL1A	0.379563	0	0	0.703619	0.339295	Up_regulated
PTDSS1	0.379432	0	0	0.608052	0.260577	Up_regulated
Z93930.2	0.37929	0	0	0.567548	0.205126	Up_regulated
TRPC1	0.376051	0	0	0.617731	0.268218	Up_regulated
CLTCL1	0.37589	0	0	0.519723	0.147346	Up_regulated
TXNIP	0.375747	0	0	0.523383	0.153901	Up_regulated
ITPR1	0.375553	0	0	0.52379	0.141982	Up_regulated
CEP85L	0.375515	0	0	0.648475	0.312458	Up_regulated
EPC1	0.375489	0	0	0.802684	0.495524	Up_regulated
PPP3CB	0.375465	0	0	0.772346	0.448266	Up_regulated
ZNF407	0.374711	0	0	0.860024	0.579123	Up_regulated
AGBL4	0.374457	0	0	0.376007	0.0803222	Up_regulated
PLA2G4C	0.371804	0	0	0.692151	0.367995	Up_regulated
PARVA	0.371198	0	0	0.744774	0.445472	Up_regulated
SMARCB1	0.371132	0	0	0.574624	0.202177	Up_regulated
PCNT	0.370652	0	0	0.547133	0.209524	Up_regulated
LUC7L2	0.37056	0	0	0.769581	0.440539	Up_regulated
PTP4A3	0.368508	0	0	0.758845	0.325118	Up_regulated
TFCP2	0.368325	0	0	0.819683	0.508201	Up_regulated
HOGA1	0.367864	0	0	0.454738	0.184256	Up_regulated
EML1	0.367362	0	0	0.532005	0.156953	Up_regulated
YAF2	0.367227	0	0	0.758764	0.443902	Up_regulated
PPTC7	0.366958	0	0	0.682717	0.354076	Up_regulated
CCPG1	0.366912	0	0	0.574298	0.195036	Up_regulated
QRICH1	0.366656	0	0	0.683205	0.339313	Up_regulated
C19orf12	0.366014	0	0	0.534038	0.160075	Up_regulated
FBXL20	0.365716	0	0	0.887353	0.647959	Up_regulated
LINC02542	0.364306	0	0	0.349329	0.0424637	Up_regulated
PPARG	0.363973	0	0	0.424563	0.0119354	Up_regulated
SLC2A11	0.363416	0	0	0.53965	0.158523	Up_regulated
TRPM7	0.363304	0	0	0.964213	0.805016	Up_regulated
TXNRD1	0.36281	0	0	0.639203	0.284482	Up_regulated
WDR7	0.362544	0	0	0.746889	0.405492	Up_regulated
CDC42BPA	0.362114	0	0	0.911346	0.703703	Up_regulated
GBF1	0.361945	0	0	0.906954	0.681799	Up_regulated
AC138150.1	0.361862	0	0	0.496055	0.0920851	Up_regulated
PCDHGA6	0.360943	0	0	0.421635	0.0405664	Up_regulated
GPR157	0.360729	0	0	0.441236	0.0708532	Up_regulated
ELF1	0.360702	0	0	0.811143	0.496421	Up_regulated
MAGED1	0.360106	0	0	0.715494	0.404319	Up_regulated
WWOX	0.358926	3.64425e-191	2.15062e-190	0.905734	0.683075	Up_regulated
FAM107A	0.358628	0	0	0.350549	0.00984839	Up_regulated
URGCP	0.357754	0	0	0.665148	0.31627	Up_regulated
PTPRM	0.357696	0	0	0.99512	0.951172	Up_regulated
MEF2C	0.356102	0	0	0.662952	0.299264	Up_regulated
CLTC	0.35578	0	0	0.658072	0.310664	Up_regulated
MAVS	0.354876	0	0	0.721187	0.394401	Up_regulated
ZNF609	0.354595	0	0	0.889386	0.631315	Up_regulated
DPY19L2	0.354015	0	0	0.954453	0.804584	Up_regulated
USO1	0.353772	0	0	0.677349	0.341348	Up_regulated
DPH6	0.35334	0	0	0.676861	0.364046	Up_regulated
AC015845.2	0.352983	0	0	0.337373	0.016299	Up_regulated
TJP2	0.352372	0	0	0.721838	0.405371	Up_regulated
MAOB	0.352175	0	0	0.584221	0.253437	Up_regulated
NACC2	0.351764	0	0	0.591297	0.259991	Up_regulated
SIK2	0.351372	0	0	0.75608	0.447162	Up_regulated
SLCO5A1	0.35083	0	0	0.582188	0.28876	Up_regulated
TMEM38A	0.34952	0	0	0.521431	0.185188	Up_regulated
FTX	0.34935	0	0	0.991948	0.934011	Up_regulated
ASPSCR1	0.349306	0	0	0.583977	0.207782	Up_regulated
RCOR3	0.348546	0	0	0.752826	0.440746	Up_regulated
TNRC6A	0.348097	0	0	0.97072	0.847065	Up_regulated
PDLIM3	0.347816	0	0	0.598211	0.28124	Up_regulated
HERC3	0.347725	0	0	0.648963	0.302851	Up_regulated
SPOP	0.347576	0	0	0.74144	0.417944	Up_regulated
HMOX2	0.347454	0	0	0.50549	0.151796	Up_regulated
VPS13A	0.346432	0	0	0.75551	0.463909	Up_regulated
SGSM1	0.346309	0	0	0.498495	0.162041	Up_regulated
PIGL	0.346055	0	0	0.602847	0.25542	Up_regulated
WNK2	0.345867	0	0	0.924034	0.730006	Up_regulated
PPP3CC	0.345813	0	0	0.815453	0.5329	Up_regulated
ZBTB8OS	0.344949	0	0	0.589833	0.222874	Up_regulated
KCNK1	0.344835	0	0	0.318341	0.00377723	Up_regulated
USP40	0.344693	0	0	0.602115	0.245899	Up_regulated
NAALADL2	0.344171	0	0	0.770069	0.470481	Up_regulated
GPD1L	0.344086	0	0	0.621391	0.289415	Up_regulated
ATP5MG	0.343357	0	0	0.538593	0.197692	Up_regulated
DAP3	0.343193	0	0	0.657422	0.323065	Up_regulated
LINC00882	0.342458	0	0	0.66466	0.306456	Up_regulated
RAD9A	0.342436	0	0	0.588451	0.241312	Up_regulated
STIM1	0.341953	0	0	0.597641	0.235482	Up_regulated
KLRD1	0.341944	0	0	0.45978	0.156315	Up_regulated
NFYC	0.341421	0	0	0.814721	0.554753	Up_regulated
HERC1	0.341119	0	0	0.83416	0.569741	Up_regulated
LINC01004	0.34104	0	0	0.639691	0.289553	Up_regulated
ENTPD1-AS1	0.340974	0	0	0.560065	0.233774	Up_regulated
ATF7IP2	0.34043	0	0	0.753965	0.471102	Up_regulated
OPA3	0.34014	0	0	0.470842	0.112006	Up_regulated
AGAP1	0.339743	0	0	0.919479	0.686783	Up_regulated
IDH2	0.339513	0	0	0.527288	0.186757	Up_regulated
NPLOC4	0.339281	0	0	0.751606	0.445403	Up_regulated
CNNM2	0.339047	0	0	0.594469	0.249659	Up_regulated
TTN	0.338993	0	0	0.999919	0.999983	Up_regulated
SFXN5	0.338358	0	0	0.569906	0.235327	Up_regulated
EVA1C	0.338263	0	0	0.595608	0.222218	Up_regulated
UBE2K	0.33815	0	0	0.899471	0.680367	Up_regulated
UNC13B	0.338041	0	0	0.744693	0.427896	Up_regulated
AGO3	0.337946	0	0	0.754778	0.434002	Up_regulated
TANGO6	0.337662	0	0	0.516389	0.139257	Up_regulated
ZNF208	0.337421	0	0	0.390077	0.0937926	Up_regulated
XKR6	0.337302	0	0	0.584059	0.254558	Up_regulated
AC090921.1	0.337284	0	0	0.377227	0.0787182	Up_regulated
SLC25A16	0.336991	0	0	0.685726	0.365753	Up_regulated
TBX5	0.336736	0	0	0.718341	0.41822	Up_regulated
KAT2B	0.336111	0	0	0.676373	0.353542	Up_regulated
BCL2L13	0.335923	0	0	0.786661	0.493248	Up_regulated
CCDC84	0.334675	0	0	0.603497	0.237845	Up_regulated
DNAJC11	0.334632	0	0	0.691582	0.356802	Up_regulated
PRR16	0.33422	0	0	0.684343	0.345246	Up_regulated
TMEM164	0.334144	0	0	0.832452	0.584229	Up_regulated
ABCC1	0.333464	0	0	0.700203	0.379241	Up_regulated
HECTD1	0.333387	0	0	0.796747	0.503631	Up_regulated
ZNF91	0.333374	0	0	0.90793	0.704289	Up_regulated
SH2B1	0.332821	0	0	0.591867	0.255351	Up_regulated
SPPL2A	0.33257	0	0	0.744774	0.450508	Up_regulated
VLDLR-AS1	0.332542	0	0	0.647011	0.336656	Up_regulated
GCOM1	0.332154	0	0	0.470842	0.133134	Up_regulated
LUCAT1	0.331791	0	0	0.294917	0.00500181	Up_regulated
DOCK5	0.331743	0	0	0.775193	0.449904	Up_regulated
EYA3	0.331574	0	0	0.700122	0.370651	Up_regulated
GREB1	0.331296	0	0	0.485075	0.167992	Up_regulated
CLYBL	0.33129	0	0	0.559008	0.228876	Up_regulated
CS	0.331113	0	0	0.56283	0.228462	Up_regulated
FAM172A	0.330954	0	0	0.790565	0.485572	Up_regulated
ZNF106	0.330387	0	0	0.829443	0.571293	Up_regulated
NEBL	0.330044	0	0	0.999024	0.983735	Up_regulated
UBN1	0.329136	0	0	0.555998	0.224288	Up_regulated
FHL2	0.328928	2.97204e-238	2.09604e-237	0.993331	0.97268	Up_regulated
HACD1	0.328696	0	0	0.856527	0.631384	Up_regulated
PLEKHA5	0.32826	0	0	0.993981	0.95845	Up_regulated
BTRC	0.328049	0	0	0.882473	0.664396	Up_regulated
AC002066.1	0.327387	0	0	0.73778	0.438159	Up_regulated
TMEM245	0.327194	0	0	0.780399	0.499853	Up_regulated
HOOK2	0.327115	0	0	0.534282	0.190052	Up_regulated
NSD1	0.327098	0	0	0.866124	0.625934	Up_regulated
MFSD11	0.326923	0	0	0.841399	0.599269	Up_regulated
NDUFS1	0.326493	0	0	0.795039	0.525276	Up_regulated
GOT1	0.325883	0	0	0.646198	0.331758	Up_regulated
PARD3B	0.325247	0	0	0.855063	0.591766	Up_regulated
H6PD	0.325037	0	0	0.488898	0.14538	Up_regulated
GBE1	0.324818	2.49668e-294	2.12478e-293	0.882391	0.669467	Up_regulated
CBY1	0.324614	0	0	0.477105	0.139171	Up_regulated
SMIM8	0.324608	0	0	0.629443	0.302506	Up_regulated
ATP2C1	0.324026	0	0	0.665718	0.363839	Up_regulated
UHRF1BP1	0.323934	0	0	0.667914	0.366822	Up_regulated
RPL3L	0.323902	0	0	0.546401	0.200417	Up_regulated
PLD3	0.323594	0	0	0.65612	0.310371	Up_regulated
LARP1	0.323563	0	0	0.815047	0.562945	Up_regulated
PLXDC2	0.323439	0	0	0.539569	0.162128	Up_regulated
DPYD	0.323027	0	0	0.80732	0.478622	Up_regulated
VSIG10	0.322202	0	0	0.465067	0.131047	Up_regulated
DSE	0.322168	0	0	0.556568	0.22572	Up_regulated
AC074032.1	0.322115	0	0	0.47255	0.123407	Up_regulated
MIRLET7BHG	0.321557	0	0	0.586824	0.204315	Up_regulated
ZNF43	0.320388	0	0	0.513298	0.195519	Up_regulated
AGTPBP1	0.319375	0	0	0.738918	0.440487	Up_regulated
UBE2W	0.318301	0	0	0.730622	0.436865	Up_regulated
SYNM	0.318194	0	0	0.549166	0.247072	Up_regulated
PLS3	0.317269	0	0	0.517121	0.183946	Up_regulated
SCFD2	0.317255	0	0	0.592111	0.24909	Up_regulated
TMCC1	0.31719	1.62675e-278	1.31514e-277	0.907849	0.683178	Up_regulated
HEATR5A	0.316269	0	0	0.585197	0.244226	Up_regulated
WIPI1	0.315851	0	0	0.653355	0.342607	Up_regulated
STXBP1	0.31574	0	0	0.479219	0.126218	Up_regulated
COQ5	0.315594	0	0	0.468483	0.134359	Up_regulated
MBNL1	0.315122	0	0	0.976576	0.854206	Up_regulated
YIPF4	0.314839	0	0	0.713786	0.388727	Up_regulated
BCL6	0.314107	0	0	0.525254	0.212767	Up_regulated
KANK2	0.313826	0	0	0.797235	0.565877	Up_regulated
SYNE2	0.313826	0	0	0.761529	0.482071	Up_regulated
ARHGAP27	0.313639	0	0	0.372102	0.0446541	Up_regulated
DST	0.313567	0	0	0.992517	0.949758	Up_regulated
MIR133A1HG	0.313526	0	0	0.555754	0.277532	Up_regulated
TPK1	0.31177	0	0	0.443676	0.0997258	Up_regulated
KMT5B	0.311536	0	0	0.679301	0.37091	Up_regulated
TMEM116	0.311012	0	0	0.65547	0.370496	Up_regulated
NUP98	0.311002	0	0	0.689386	0.376878	Up_regulated
LRBA	0.310912	6.27137e-308	5.58966e-307	0.869703	0.620035	Up_regulated
PLPP7	0.31055	0	0	0.84392	0.617948	Up_regulated
UBE2D2	0.310499	1.13488e-298	9.83774e-298	0.903782	0.70065	Up_regulated
TDRD3	0.310356	0	0	0.787068	0.511892	Up_regulated
NUDT4	0.31021	1.43494e-237	1.01054e-236	0.868158	0.67847	Up_regulated
RGN	0.309966	0	0	0.389427	0.0803739	Up_regulated
NHLRC2	0.309938	0	0	0.623912	0.321892	Up_regulated
PCBD2	0.309833	0	0	0.504758	0.165543	Up_regulated
RGS3	0.309266	0	0	0.588695	0.27898	Up_regulated
RBM4	0.3089	0	0	0.599837	0.286449	Up_regulated
C1orf21	0.308863	0	0	0.831314	0.567085	Up_regulated
FOXP2	0.308815	0	0	0.321106	0.0243536	Up_regulated
SLC25A12	0.308193	1.17629e-286	9.75925e-286	0.903375	0.691268	Up_regulated
PNISR	0.308049	0	0	0.909231	0.730713	Up_regulated
TPD52L1	0.307932	0	0	0.449858	0.137101	Up_regulated
B3GLCT	0.307802	0	0	0.489142	0.168527	Up_regulated
FAM126B	0.307748	0	0	0.630256	0.310216	Up_regulated
RAP1GAP2	0.307113	0	0	0.760065	0.502699	Up_regulated
IMMP2L	0.306589	2.52579e-183	1.44278e-182	0.910614	0.655565	Up_regulated
ANK1	0.306344	0	0	0.522001	0.249935	Up_regulated
AKAP9	0.306305	9.82009e-294	8.34041e-293	0.919886	0.737871	Up_regulated
SLC44A2	0.305768	0	0	0.524522	0.197244	Up_regulated
TRIP4	0.305653	0	0	0.503782	0.162524	Up_regulated
CCDC7	0.305422	0	0	0.456202	0.129392	Up_regulated
MCPH1	0.305198	0	0	0.557056	0.21901	Up_regulated
MINDY2	0.305139	0	0	0.684425	0.387244	Up_regulated
PIR	0.305057	0	0	0.486377	0.151296	Up_regulated
KDM4B	0.304294	0	0	0.842212	0.628038	Up_regulated
RBM26	0.304019	0	0	0.759252	0.479536	Up_regulated
ATG14	0.303999	0	0	0.485401	0.15102	Up_regulated
AFG1L	0.303899	0	0	0.553721	0.239121	Up_regulated
NUTM2B-AS1	0.30376	0	0	0.576413	0.257748	Up_regulated
GPATCH8	0.303221	7.19922e-298	6.21683e-297	0.934933	0.752773	Up_regulated
MRAS	0.301686	0	0	0.774136	0.529157	Up_regulated
COA1	0.301517	0	0	0.76218	0.469877	Up_regulated
ASB2	0.300794	0	0	0.597723	0.289087	Up_regulated
FAM214A	0.300748	0	0	0.711671	0.419255	Up_regulated
KDM3B	0.300057	0	0	0.658235	0.349696	Up_regulated
KLC1	0.299727	0	0	0.814884	0.558651	Up_regulated
FRMPD4	0.299609	0	0	0.36218	0.0672312	Up_regulated
SLC39A14	0.299549	0	0	0.732737	0.500561	Up_regulated
FAM168A	0.299433	0	0	0.775844	0.480743	Up_regulated
ABCA5	0.299399	0	0	0.54575	0.217734	Up_regulated
MLPH	0.299126	0	0	0.327206	0.00238017	Up_regulated
KIAA2026	0.299011	0	0	0.606019	0.281257	Up_regulated
SYNPO	0.298813	0	0	0.646035	0.360441	Up_regulated
GLDN	0.298472	0	0	0.313542	0.00500181	Up_regulated
FAM234A	0.298384	0	0	0.475803	0.148795	Up_regulated
GXYLT2	0.298291	0	0	0.358113	0.0466376	Up_regulated
TENT2	0.298247	0	0	0.829036	0.57714	Up_regulated
AHCTF1	0.297954	0	0	0.577064	0.259939	Up_regulated
PIP5K1A	0.297422	0	0	0.900041	0.705324	Up_regulated
SUCLA2	0.296095	0	0	0.518259	0.188861	Up_regulated
COX10	0.296013	0	0	0.66401	0.373894	Up_regulated
SPTB	0.295903	0	0	0.64693	0.34785	Up_regulated
IDH2-DT	0.295841	0	0	0.348434	0.0564515	Up_regulated
PKN2-AS1	0.295363	0	0	0.247336	0.0319943	Up_regulated
AHNAK	0.295263	0	0	0.599756	0.267562	Up_regulated
KCTD1	0.295177	0	0	0.584791	0.294572	Up_regulated
ANKFY1	0.295025	0	0	0.668483	0.367098	Up_regulated
TRMT11	0.29493	0	0	0.529565	0.207713	Up_regulated
EEF1AKMT2	0.294252	0	0	0.644002	0.333535	Up_regulated
GALNT17	0.294227	3.02583e-181	1.71212e-180	0.931842	0.855223	Up_regulated
RBMX	0.293838	0	0	0.815616	0.585522	Up_regulated
TKT	0.293792	0	0	0.368768	0.0479484	Up_regulated
DECR1	0.293712	0	0	0.687841	0.384139	Up_regulated
TRPV1	0.293669	0	0	0.509231	0.206954	Up_regulated
CLASP1	0.29343	0	0	0.954697	0.833716	Up_regulated
SRPK2	0.293378	8.69166e-233	5.99745e-232	0.932086	0.76852	Up_regulated
CLIP4	0.293229	0	0	0.465799	0.133307	Up_regulated
RNLS	0.29304	0	0	0.413095	0.100174	Up_regulated
CNOT1	0.292762	0	0	0.682391	0.389607	Up_regulated
SIRT5	0.292437	0	0	0.513705	0.196502	Up_regulated
RBM6	0.292098	2.5843e-271	2.04318e-270	0.939	0.764829	Up_regulated
ZNF682	0.292024	0	0	0.399919	0.0951896	Up_regulated
ZNF420	0.291881	0	0	0.444815	0.133807	Up_regulated
SAMHD1	0.291726	0	0	0.395283	0.0473965	Up_regulated
WDPCP	0.290566	7.42123e-224	4.95564e-223	0.929728	0.770486	Up_regulated
PDE4A	0.290275	0	0	0.314762	0.00581245	Up_regulated
AC132803.1	0.289938	0	0	0.341196	0.103331	Up_regulated
C15orf41	0.28938	2.97297e-295	2.5382e-294	0.991379	0.959244	Up_regulated
AC096677.1	0.289109	0	0	0.391297	0.10252	Up_regulated
TOGARAM2	0.288499	0	0	0.283205	0.00103486	Up_regulated
EGF	0.288357	0	0	0.506629	0.211111	Up_regulated
NDRG4	0.287964	3.08359e-241	2.19685e-240	0.888003	0.740699	Up_regulated
SP100	0.287601	0	0	0.466368	0.120233	Up_regulated
ZNF655	0.287461	0	0	0.636519	0.328567	Up_regulated
ZBTB7A	0.287458	0	0	0.448475	0.126891	Up_regulated
CNBP	0.287186	0	0	0.491989	0.167371	Up_regulated
TMEM143	0.28708	0	0	0.3939	0.0886528	Up_regulated
PCMTD1	0.286668	0	0	0.765108	0.500078	Up_regulated
MAP4	0.286556	0	0	0.997723	0.974163	Up_regulated
SDHC	0.286207	0	0	0.556324	0.249107	Up_regulated
COX5A	0.285945	0	0	0.522895	0.221511	Up_regulated
SAMD8	0.285787	0	0	0.631558	0.338226	Up_regulated
SH3KBP1	0.285595	0	0	0.546157	0.214957	Up_regulated
ZNF438	0.285538	0	0	0.757869	0.468687	Up_regulated
RARB	0.285114	3.76754e-298	3.25918e-297	0.795852	0.556943	Up_regulated
TRAPPC9	0.284936	2.34824e-231	1.60939e-230	0.890281	0.667518	Up_regulated
ZFPM2	0.284626	7.33471e-231	5.02105e-230	0.986905	0.916608	Up_regulated
STXBP5	0.284566	0	0	0.54022	0.22653	Up_regulated
CTTN	0.284323	0	0	0.521919	0.211922	Up_regulated
PGAP2	0.284313	0	0	0.440667	0.132996	Up_regulated
AL645568.1	0.283897	0	0	0.515738	0.210076	Up_regulated
WBP1L	0.283709	0	0	0.55364	0.213163	Up_regulated
ATP1B1	0.283605	0	0	0.618625	0.343004	Up_regulated
SUCLG2	0.283491	0	0	0.739081	0.428914	Up_regulated
PRKRIP1	0.282398	0	0	0.790159	0.520671	Up_regulated
AC020687.1	0.282055	0	0	0.34087	0.0786492	Up_regulated
OSBPL6	0.281586	0	0	0.312159	0.0167474	Up_regulated
GTF2IRD1	0.281322	5.18306e-218	3.38043e-217	0.936478	0.80605	Up_regulated
LARP1B	0.281179	0	0	0.643514	0.362597	Up_regulated
GNG7	0.280889	5.08007e-169	2.72996e-168	0.934282	0.798996	Up_regulated
C2CD6	0.280345	0	0	0.337129	0.067214	Up_regulated
ATXN2	0.280271	1.39255e-267	1.0878e-266	0.905571	0.714103	Up_regulated
UQCRH	0.279888	0	0	0.641155	0.355387	Up_regulated
RUFY1	0.279748	0	0	0.610655	0.303282	Up_regulated
KAT6B	0.279576	4.7875e-197	2.8903e-196	0.949817	0.791062	Up_regulated
KPNA6	0.279496	0	0	0.619683	0.318236	Up_regulated
ZNF587B	0.279448	0	0	0.586824	0.301989	Up_regulated
KDM2B	0.279004	0	0	0.573973	0.26927	Up_regulated
ZCCHC7	0.278952	8.20416e-260	6.23317e-259	0.842782	0.574881	Up_regulated
ZNF131	0.278527	0	0	0.699309	0.409252	Up_regulated
KCMF1	0.2785	0	0	0.607889	0.300592	Up_regulated
STX8	0.278419	0	0	0.743961	0.435658	Up_regulated
AL390957.1	0.278197	0	0	0.348678	0.0794598	Up_regulated
IMMT	0.277811	0	0	0.676047	0.395523	Up_regulated
CLDN12	0.277647	0	0	0.469784	0.174632	Up_regulated
RNF180	0.277494	0	0	0.565108	0.247417	Up_regulated
SH2B3	0.277486	0	0	0.377715	0.0240432	Up_regulated
APPL2	0.277312	0	0	0.555348	0.246641	Up_regulated
CNST	0.276759	0	0	0.493046	0.181204	Up_regulated
C6	0.276673	0	0	0.280114	0.0188517	Up_regulated
ANKAR	0.276587	0	0	0.460106	0.132755	Up_regulated
CCBE1	0.276051	0	0	0.276861	0.0326498	Up_regulated
PRDM2	0.27584	0	0	0.644896	0.32736	Up_regulated
TMEM117	0.275735	1.29599e-218	8.4751e-218	0.848882	0.605236	Up_regulated
ECHDC2	0.275402	0	0	0.823912	0.583522	Up_regulated
ALDH1L1	0.275188	0	0	0.381781	0.0700426	Up_regulated
ZZEF1	0.275118	0	0	0.605775	0.286259	Up_regulated
TMEM38B	0.274718	0	0	0.593087	0.320116	Up_regulated
EHMT1	0.274584	5.934e-281	4.8399e-280	0.855551	0.618552	Up_regulated
SUMF1	0.274464	0	0	0.74022	0.447196	Up_regulated
TFDP2	0.273906	4.59319e-279	3.72152e-278	0.796096	0.521033	Up_regulated
PTGDS	0.273883	0	0	0.594225	0.174391	Up_regulated
ZYG11B	0.27386	0	0	0.67076	0.381638	Up_regulated
COMMD1	0.273685	8.60656e-215	5.54438e-214	0.8671	0.627538	Up_regulated
PRKCE	0.273601	1.14081e-192	6.77048e-192	0.923546	0.741872	Up_regulated
PMF1	0.273547	0	0	0.555754	0.259473	Up_regulated
ZDHHC14	0.273509	0	0	0.73046	0.462857	Up_regulated
ICA1L	0.273477	0	0	0.365514	0.0813398	Up_regulated
NUCKS1	0.273431	0	0	0.708499	0.434588	Up_regulated
ARMC2	0.273347	0	0	0.560472	0.278152	Up_regulated
AAMDC	0.273238	0	0	0.540057	0.243019	Up_regulated
CRLS1	0.273166	0	0	0.640016	0.363304	Up_regulated
SRSF4	0.27314	0	0	0.716633	0.414667	Up_regulated
MGST2	0.272782	0	0	0.497194	0.195416	Up_regulated
SLC39A11	0.272609	0	0	0.519317	0.167733	Up_regulated
DENND6A	0.272503	0	0	0.60488	0.300919	Up_regulated
ELF2	0.272069	2.0926e-261	1.59938e-260	0.864254	0.622743	Up_regulated
MGA	0.271477	0	0	0.664091	0.396023	Up_regulated
PLIN4	0.27146	0	0	0.36096	0.0432053	Up_regulated
DMD	0.271455	0	0	0.999105	0.997085	Up_regulated
G3BP2	0.271014	0	0	0.497275	0.217096	Up_regulated
ARHGAP17	0.271004	0	0	0.733062	0.465496	Up_regulated
ENOX2	0.270516	0	0	0.441968	0.128133	Up_regulated
ANKRD17	0.270505	2.77026e-252	2.04963e-251	0.966572	0.859829	Up_regulated
MFHAS1	0.270445	0	0	0.562586	0.271909	Up_regulated
CRYM	0.269915	0	0	0.296706	0.0217148	Up_regulated
ANKHD1	0.269107	0	0	0.825946	0.579123	Up_regulated
ZER1	0.269017	0	0	0.716877	0.441367	Up_regulated
AC124947.1	0.26878	0	0	0.523546	0.289553	Up_regulated
UBR5	0.268652	1.78475e-248	1.30375e-247	0.908743	0.735559	Up_regulated
MYH6	0.268501	7.76136e-303	6.82456e-302	0.457584	0.280998	Up_regulated
MSL2	0.267717	0	0	0.457747	0.135722	Up_regulated
ANKRD6	0.267617	0	0	0.400895	0.110661	Up_regulated
MICU3	0.267581	0	0	0.572102	0.283051	Up_regulated
NCOA6	0.267484	0	0	0.713542	0.427672	Up_regulated
POGZ	0.26726	9.09249e-300	7.91219e-299	0.801871	0.562186	Up_regulated
CAV1	0.267244	0	0	0.540382	0.270788	Up_regulated
UBAP1	0.266816	1.0582e-294	9.02136e-294	0.783571	0.535763	Up_regulated
TMLHE	0.266789	0	0	0.462871	0.186585	Up_regulated
CLEC16A	0.266639	0	0	0.662627	0.375929	Up_regulated
NMT1	0.266386	0	0	0.601057	0.295883	Up_regulated
NFATC3	0.266315	0	0	0.752989	0.464703	Up_regulated
MTUS1	0.266243	1.9887e-224	1.32889e-223	0.944124	0.801894	Up_regulated
HDLBP	0.266167	0	0	0.596177	0.295038	Up_regulated
C19orf18	0.265986	0	0	0.366002	0.0761655	Up_regulated
VPS45	0.265965	0	0	0.720699	0.446903	Up_regulated
YWHAE	0.265916	1.2274e-295	1.04974e-294	0.82684	0.599389	Up_regulated
NFE2L1	0.265804	0	0	0.478406	0.192414	Up_regulated
GAB3	0.265793	0	0	0.547296	0.280567	Up_regulated
AZIN1-AS1	0.265609	0	0	0.498902	0.230635	Up_regulated
CPNE5	0.265491	0	0	0.566653	0.335622	Up_regulated
GNPTAB	0.265264	0	0	0.447662	0.150141	Up_regulated
BDH1	0.265147	0	0	0.406181	0.120061	Up_regulated
PVR	0.264841	0	0	0.465474	0.171993	Up_regulated
NDUFV3	0.264767	0	0	0.619032	0.337967	Up_regulated
LATS1	0.264581	0	0	0.676129	0.387071	Up_regulated
AC137770.1	0.264471	0	0	0.294998	0.0595043	Up_regulated
RFX3-AS1	0.264458	0	0	0.458642	0.175477	Up_regulated
RFX2	0.264441	0	0	0.459455	0.251332	Up_regulated
HERC2	0.264338	5.43724e-271	4.29183e-270	0.832371	0.607358	Up_regulated
HSDL2	0.264293	2.06011e-280	1.67794e-279	0.759577	0.524483	Up_regulated
ASH1L	0.264097	1.59311e-252	1.17958e-251	0.956568	0.826765	Up_regulated
AC139887.2	0.264009	0	0	0.660024	0.373032	Up_regulated
SASH1	0.263854	0	0	0.543961	0.23236	Up_regulated
UBE2V2	0.263335	0	0	0.539081	0.242484	Up_regulated
SMPD4	0.263318	0	0	0.48109	0.177737	Up_regulated
DHRS7B	0.2633	0	0	0.393575	0.0999672	Up_regulated
ANKS1A	0.263204	6.77007e-221	4.46102e-220	0.877999	0.654237	Up_regulated
TNNI3K	0.263187	1.35e-11	2.70579e-11	0.993005	0.899119	Up_regulated
BDNF-AS	0.262806	0	0	0.323465	0.0413598	Up_regulated
ANKRD29	0.262487	0	0	0.320781	0.0374101	Up_regulated
DNAJC5	0.262131	0	0	0.651728	0.354542	Up_regulated
PCDHGA10	0.262029	0	0	0.328101	0.0510702	Up_regulated
RAB11FIP1	0.26189	0	0	0.490606	0.233343	Up_regulated
CCNJL	0.261813	0	0	0.379016	0.0991393	Up_regulated
PPM1A	0.261703	0	0	0.488491	0.192673	Up_regulated
SMYD3	0.261547	8.48732e-188	4.94029e-187	0.844571	0.57081	Up_regulated
ARHGEF10L	0.26122	0	0	0.734038	0.476759	Up_regulated
PTPRK	0.260999	2.68698e-110	1.10575e-109	0.970557	0.835389	Up_regulated
EOGT	0.260747	0	0	0.355429	0.0769417	Up_regulated
DENND1B	0.260625	0	0	0.730948	0.460546	Up_regulated
TNRC6C	0.260518	1.35911e-256	1.02177e-255	0.838308	0.604443	Up_regulated
RC3H1	0.260097	0	0	0.723953	0.459011	Up_regulated
ZNF652	0.258655	0	0	0.554128	0.254402	Up_regulated
RIC3	0.258474	0	0	0.329565	0.0466376	Up_regulated
RAD54L2	0.258328	0	0	0.552094	0.257576	Up_regulated
PGM1	0.258305	0	0	0.486295	0.211076	Up_regulated
SLC2A12	0.258085	0	0	0.422285	0.145415	Up_regulated
LINC02269	0.258074	0	0	0.288085	0.0863933	Up_regulated
GLYR1	0.257846	0	0	0.669784	0.391211	Up_regulated
TXNDC11	0.257843	0	0	0.547865	0.252798	Up_regulated
VRK2	0.257812	0	0	0.455144	0.157557	Up_regulated
NTN4	0.257633	0	0	0.617161	0.343417	Up_regulated
TNRC6B	0.257132	9.78409e-131	4.46035e-130	0.980887	0.866383	Up_regulated
DSTN	0.256731	0	0	0.619601	0.357578	Up_regulated
SLC30A10	0.255587	0	0	0.28231	0.0195588	Up_regulated
ME3	0.255287	0	0	0.579504	0.295607	Up_regulated
KDM5D	0.255256	0	0	0.423424	0.106366	Up_regulated
XPNPEP3	0.25506	0	0	0.494917	0.205678	Up_regulated
FXN	0.254954	0	0	0.405287	0.121009	Up_regulated
NNT-AS1	0.25489	8.82451e-297	7.58913e-296	0.705409	0.477569	Up_regulated
RHOA	0.254874	0	0	0.492883	0.185446	Up_regulated
ACADM	0.254688	0	0	0.466612	0.17527	Up_regulated
RALA	0.254664	0	0	0.478813	0.194088	Up_regulated
ASTN2	0.254626	0	0	0.338593	0.0737681	Up_regulated
IL1RAPL1	0.254538	5.78801e-43	1.5986e-42	0.969906	0.868711	Up_regulated
PIBF1	0.254456	0	0	0.727369	0.452595	Up_regulated
ITFG1	0.254256	2.24334e-243	1.61191e-242	0.823749	0.569844	Up_regulated
HMGN3	0.253927	0	0	0.501749	0.208834	Up_regulated
SCP2	0.253332	0	0	0.528508	0.233222	Up_regulated
DCAKD	0.252876	0	0	0.541928	0.238862	Up_regulated
RPS6KA5	0.252767	0	0	0.45124	0.178082	Up_regulated
ATAD1	0.252594	0	0	0.550874	0.277928	Up_regulated
AC010967.1	0.252213	0	0	0.246686	0.0550027	Up_regulated
SCGB2B2	0.251918	0	0	0.444652	0.167164	Up_regulated
TM2D1	0.251809	0	0	0.53656	0.240208	Up_regulated
AC027117.2	0.251762	0	0	0.304839	0.0278894	Up_regulated
AC104596.1	0.251701	0	0	0.315901	0.0597458	Up_regulated
GSAP	0.251338	0	0	0.439366	0.13924	Up_regulated
CAST	0.251264	1.20262e-273	9.57762e-273	0.793656	0.547974	Up_regulated
MMP2	0.25123	0	0	0.23172	0.00902051	Up_regulated
PLA2R1	0.251193	0	0	0.28109	0.011211	Up_regulated
RMND5B	0.250921	0	0	0.446848	0.159747	Up_regulated
ZNF248	0.250576	0	0	0.455307	0.165336	Up_regulated
ABLIM2	0.250353	0	0	0.366328	0.0825816	Up_regulated
HMG20A	0.250288	0	0	0.568768	0.285155	Up_regulated
FRMD4A	0.250252	0	0	0.63782	0.29252	Up_regulated
AMOTL1	0.250065	0	0	0.302155	0.0202487	Up_regulated
MAU2	0.250029	0	0	0.678813	0.412908	Up_regulated
MYH7	0.250002	1.94353e-132	8.92935e-132	0.992599	0.941151	Up_regulated

## Sheet: RV_agingadult_vs_nonagingadult
gene	avg_log2FC	p_val	p_val_adj	pct.1	pct.2	cluster
TNNI3K	-2.69739	0	0	0.091736	0.993005	Down_regulated
LINC02208	-2.25789	0	0	0.244064	0.923871	Down_regulated
MIR1-1HG	-1.53203	0	0	0.401018	0.946157	Down_regulated
KCNMB2	-1.49777	0	0	0.0502621	0.783164	Down_regulated
LINC01151	-1.46684	0	0	0.0824854	0.810411	Down_regulated
PDZD2	-1.42766	0	0	0.744064	0.994957	Down_regulated
PALM2-AKAP2	-1.42627	0	0	0.314832	0.966653	Down_regulated
HHATL	-1.41799	0	0	0	0.923058	Down_regulated
FNIP1	-1.36407	0	0	0	0.895649	Down_regulated
R3HDM2	-1.32762	0	0	0.454055	0.975519	Down_regulated
RBMS3	-1.31109	0	0	0.246068	0.94453	Down_regulated
TTTY14	-1.29094	0	0	0.425378	0.966246	Down_regulated
DPF3	-1.28268	0	0	0.678847	0.988451	Down_regulated
PRDM16	-1.25793	0	0	0.376503	0.944937	Down_regulated
KCNN2	-1.23579	0	0	0.0604379	0.84026	Down_regulated
TNS1	-1.21461	0	0	0.409035	0.96893	Down_regulated
UBE2R2	-1.1934	0	0	0.335492	0.936804	Down_regulated
GNG7	-1.18784	0	0	0.428153	0.934282	Down_regulated
NFIC	-1.18555	0	0	0.370644	0.951281	Down_regulated
PCDH7	-1.1851	0	0	0.590965	0.956324	Down_regulated
MROH7	-1.18179	0	0	0.000308356	0.77804	Down_regulated
INSR	-1.18057	0	0	0.621955	0.985116	Down_regulated
HIF3A	-1.1581	0	0	0.666512	0.985441	Down_regulated
LINC00472	-1.14886	0	0	0.028523	0.838227	Down_regulated
PPP1R13B	-1.14497	0	0	0.64909	0.983408	Down_regulated
MICAL3	-1.1346	0	0	0.715233	0.990728	Down_regulated
TTN	-1.13424	0	0	0.998921	0.999919	Down_regulated
SLC27A1	-1.13358	0	0	0.329325	0.92379	Down_regulated
MAP4	-1.13102	0	0	0.828554	0.997723	Down_regulated
AC007381.1	-1.09834	0	0	0.00107925	0.733469	Down_regulated
GTF2IRD1	-1.09634	0	0	0.417669	0.936478	Down_regulated
OBSCN	-1.0952	0	0	0.697965	0.993087	Down_regulated
GSE1	-1.08627	0	0	0.283071	0.89695	Down_regulated
STAU2	-1.07422	0	0	0.350447	0.934282	Down_regulated
MSI2	-1.07028	0	0	0.62843	0.988369	Down_regulated
PLCL1	-1.06387	0	0	0.90996	0.997641	Down_regulated
XPR1	-1.04333	0	0	0.553654	0.958113	Down_regulated
POLR2J3	-1.02415	0	0	0	0.7878	Down_regulated
PPM1K	-1.02397	0	0	0.506321	0.945262	Down_regulated
ANKHD1	-1.01871	0	0	0.000308356	0.825946	Down_regulated
RAMP1	-1.01839	0	0	0.3284	0.90671	Down_regulated
GRAMD1B	-1.01666	0	0	0.45313	0.918747	Down_regulated
JAK1	-1.00762	0	0	0.158033	0.857096	Down_regulated
ZBTB16	-1.00069	0	0	0.65572	0.979748	Down_regulated
RCAN2	-0.999594	0	0	0.838113	0.996015	Down_regulated
ROR1	-0.995886	0	0	0.633673	0.965352	Down_regulated
CUX1	-0.995534	0	0	0.768116	0.993656	Down_regulated
RIN2	-0.993757	0	0	0.408572	0.938512	Down_regulated
PBX1	-0.991122	0	0	0.679618	0.979097	Down_regulated
PIP5K1A	-0.983947	0	0	0.264416	0.900041	Down_regulated
DGLUCY	-0.981673	0	0	0.633364	0.974054	Down_regulated
TMEM178B	-0.979176	0	0	0.705057	0.96706	Down_regulated
RILPL1	-0.976542	0	0	0.542399	0.960878	Down_regulated
KIAA1217	-0.974911	0	0	0.613475	0.972509	Down_regulated
TNRC6A	-0.972768	0	0	0.553962	0.97072	Down_regulated
TLN2	-0.971412	0	0	0.4465	0.927044	Down_regulated
ARHGAP26	-0.971266	0	0	0.674838	0.98536	Down_regulated
SRL	-0.968578	0	0	0.615634	0.96893	Down_regulated
CASZ1	-0.964043	0	0	0.450817	0.923383	Down_regulated
BTBD9	-0.961718	0	0	0.553191	0.947052	Down_regulated
GALNT17	-0.960354	0	0	0.691489	0.931842	Down_regulated
ARHGAP35	-0.958581	0	0	0.173142	0.846767	Down_regulated
EFNA5	-0.955177	0	0	0.778908	0.984547	Down_regulated
TACC2	-0.953767	0	0	0.849214	0.994713	Down_regulated
THSD4	-0.95125	0	0	0.917206	0.998699	Down_regulated
RBM20	-0.949586	0	0	0.962689	0.999187	Down_regulated
NDRG4	-0.949024	0	0	0.383904	0.888003	Down_regulated
ANKRD11	-0.947657	0	0	0.401326	0.942334	Down_regulated
ATP1A3	-0.942919	0	0	0	0.716551	Down_regulated
FHOD3	-0.942228	0	0	0.890071	0.996584	Down_regulated
FBXO42	-0.942034	0	0	0.331021	0.902318	Down_regulated
DHRSX	-0.941119	0	0	0.467777	0.927288	Down_regulated
TBC1D1	-0.940463	0	0	0.382979	0.913135	Down_regulated
PRKCE	-0.938895	0	0	0.416281	0.923546	Down_regulated
NCKAP5	-0.937515	0	0	0.577089	0.941602	Down_regulated
ADPRHL1	-0.937016	0	0	0.555967	0.949654	Down_regulated
VCL	-0.930087	0	0	0.494295	0.934364	Down_regulated
EFCAB2	-0.929576	0	0	0.355998	0.874502	Down_regulated
ACOT11	-0.928645	0	0	0.610237	0.966409	Down_regulated
ABLIM1	-0.926546	0	0	0.978569	0.999593	Down_regulated
CERS4	-0.925175	0	0	0.234043	0.852867	Down_regulated
LARGE1	-0.924248	0	0	0.928615	0.998129	Down_regulated
CLASP1	-0.923852	0	0	0.506321	0.954697	Down_regulated
MYO18A	-0.922677	0	0	0.18301	0.833672	Down_regulated
SRPK2	-0.920048	0	0	0.477027	0.932086	Down_regulated
PARD3	-0.919358	0	0	0.702744	0.988369	Down_regulated
ACYP2	-0.911483	0	0	0.653253	0.971533	Down_regulated
FKBP5	-0.911182	0	0	0.349368	0.872306	Down_regulated
LINC01505	-0.91118	0	0	0.496762	0.909882	Down_regulated
KCND3	-0.910722	0	0	0.401788	0.885563	Down_regulated
CACNA1C	-0.910057	0	0	0.986432	0.999512	Down_regulated
NRSN2-AS1	-0.90776	0	0	0.230805	0.823343	Down_regulated
RERE	-0.906475	0	0	0.668054	0.985116	Down_regulated
GABPB2	-0.902441	0	0	0.141381	0.801871	Down_regulated
MGAT5	-0.902404	0	0	0.670984	0.972672	Down_regulated
UBE2D2	-0.898907	0	0	0.350447	0.903782	Down_regulated
PDE3A	-0.896412	0	0	0.968702	0.999105	Down_regulated
UBE2H	-0.892313	0	0	0.550725	0.952989	Down_regulated
PCDH9	-0.890848	0	0	0.671909	0.939244	Down_regulated
PDE1C	-0.882962	0	0	0.8358	0.991379	Down_regulated
GATAD2B	-0.882804	0	0	0.321616	0.88231	Down_regulated
ST3GAL3	-0.881928	0	0	0.00940487	0.730704	Down_regulated
TJP2	-0.87924	0	0	0.0178847	0.721838	Down_regulated
LINC01473	-0.878014	0	0	0.0539624	0.735258	Down_regulated
MYOM3	-0.875091	0	0	0.642307	0.970476	Down_regulated
SPECC1L	-0.870128	0	0	0.0021585	0.742822	Down_regulated
MACF1	-0.868947	0	0	0.66127	0.984628	Down_regulated
ARHGAP10	-0.868895	0	0	0.598982	0.966084	Down_regulated
TRAK1	-0.867187	0	0	0.484582	0.9268	Down_regulated
PPP6R2	-0.867036	0	0	0.297718	0.88597	Down_regulated
ZNF586	-0.866105	0	0	0.332562	0.876617	Down_regulated
RNF150	-0.864348	0	0	0.701048	0.970882	Down_regulated
ADCY5	-0.860787	0	0	0.631977	0.939081	Down_regulated
STK33	-0.859535	0	0	0.419056	0.896299	Down_regulated
UBE2W	-0.859335	0	0	0	0.730622	Down_regulated
ATP2A2	-0.858546	0	0	0.858927	0.988695	Down_regulated
LDLRAD4	-0.858019	0	0	0.570459	0.950874	Down_regulated
JAZF1	-0.857917	0	0	0.536694	0.944205	Down_regulated
SYNPO2	-0.857135	0	0	0.705211	0.978121	Down_regulated
ABR	-0.852939	0	0	0.352143	0.904351	Down_regulated
BMPR2	-0.850902	0	0	0.414431	0.916958	Down_regulated
WNK2	-0.850879	0	0	0.471169	0.924034	Down_regulated
MYO18B	-0.845631	0	0	0.819766	0.992192	Down_regulated
SLCO3A1	-0.840225	0	0	0.542399	0.941358	Down_regulated
FGD4	-0.837533	0	0	0.457755	0.904921	Down_regulated
UBE2K	-0.835721	0	0	0.34798	0.899471	Down_regulated
ANK2	-0.835311	0	0	0.872649	0.993331	Down_regulated
DAG1	-0.834406	0	0	0.145544	0.772509	Down_regulated
RABGEF1	-0.831658	0	0	0.00431699	0.728833	Down_regulated
PTPRG	-0.831601	0	0	0.847209	0.994957	Down_regulated
BMPR1A	-0.830593	0	0	0.481036	0.925336	Down_regulated
ZNF544	-0.827266	0	0	0	0.699065	Down_regulated
TTTY10	-0.826922	0	0	0.222788	0.780155	Down_regulated
ANKRD17	-0.824027	0	0	0.604224	0.966572	Down_regulated
KDM4B	-0.817812	0	0	0.260561	0.842212	Down_regulated
AGAP1	-0.816007	0	0	0.413198	0.919479	Down_regulated
SNTA1	-0.813235	0	0	0.242522	0.821879	Down_regulated
LUC7L2	-0.81217	0	0	0.0670675	0.769581	Down_regulated
ARMH3	-0.81088	0	0	0.502467	0.932249	Down_regulated
GREB1L	-0.810552	0	0	0.377582	0.84327	Down_regulated
PRRC2C	-0.807596	0	0	0.173913	0.82806	Down_regulated
CCSER1	-0.807356	0	0	0.821153	0.983896	Down_regulated
MYOM2	-0.807232	0	0	0.871878	0.993005	Down_regulated
DIP2C	-0.806588	0	0	0.503084	0.939488	Down_regulated
HNRNPC	-0.806097	0	0	0.30589	0.87743	Down_regulated
SLC16A1-AS1	-0.804681	0	0	0.519735	0.924034	Down_regulated
SPTBN1	-0.804169	0	0	0.666821	0.979016	Down_regulated
IGSF9B	-0.800947	0	0	0.113629	0.747865	Down_regulated
CTNNA1	-0.79895	0	0	0.494758	0.931924	Down_regulated
DAB2IP	-0.798792	0	0	0.302035	0.834974	Down_regulated
ZMIZ1	-0.798391	0	0	0.196115	0.819845	Down_regulated
UTY	-0.79687	0	0	0.233426	0.848719	Down_regulated
DYRK1A	-0.796503	0	0	0.415665	0.911915	Down_regulated
ZNF609	-0.794896	0	0	0.36016	0.889386	Down_regulated
KANK1	-0.794283	0	0	0.836571	0.991948	Down_regulated
SORBS1	-0.793802	0	0	0.971631	0.999268	Down_regulated
IGF1R	-0.793767	0	0	0.600524	0.94632	Down_regulated
LRRC2	-0.789184	0	0	0.606691	0.945018	Down_regulated
IMMP2L	-0.786159	0	0	0.46901	0.910614	Down_regulated
PPP1R13L	-0.785767	0	0	0.412273	0.874908	Down_regulated
TBL1XR1	-0.785042	0	0	0.416898	0.901423	Down_regulated
GCNT2	-0.782147	0	0	0.510176	0.915575	Down_regulated
CPEB3	-0.781956	0	0	0.511718	0.923953	Down_regulated
ZNF91	-0.779135	0	0	0.431391	0.90793	Down_regulated
CELF2	-0.778152	0	0	0.814678	0.993575	Down_regulated
STK39	-0.776929	0	0	0.264416	0.830907	Down_regulated
ARHGAP24	-0.774556	0	0	0.59374	0.949736	Down_regulated
MTUS1	-0.77441	0	0	0.54317	0.944124	Down_regulated
RGS6	-0.774302	0	0	0.739439	0.957137	Down_regulated
TIAM2	-0.772905	0	0	0.418748	0.891826	Down_regulated
HDAC4	-0.771679	0	0	0.392229	0.888979	Down_regulated
LARP4	-0.767419	0	0	0.257323	0.827084	Down_regulated
BTRC	-0.766521	0	0	0.377737	0.882473	Down_regulated
PDZRN3	-0.764963	0	0	0.85461	0.989508	Down_regulated
KALRN	-0.764463	0	0	0.468239	0.909069	Down_regulated
KAT6B	-0.764447	0	0	0.564138	0.949817	Down_regulated
PPARA	-0.762439	0	0	0.304502	0.830175	Down_regulated
HIPK3	-0.762374	0	0	0.539778	0.94266	Down_regulated
KLC1	-0.755219	0	0	0.18486	0.814884	Down_regulated
DNM2	-0.753994	0	0	0.313136	0.863278	Down_regulated
PTPRM	-0.751491	0	0	0.865711	0.99512	Down_regulated
SOX6	-0.74937	0	0	0.745452	0.978528	Down_regulated
ZNF721	-0.748903	0	0	0.291397	0.84937	Down_regulated
FAF1	-0.746652	0	0	0.636448	0.970394	Down_regulated
PPM1L	-0.746587	0	0	0.554271	0.920374	Down_regulated
C15orf41	-0.745757	0	0	0.864323	0.991379	Down_regulated
FBXL20	-0.745138	0	0	0.412581	0.887353	Down_regulated
ZNRF1	-0.745109	0	0	0.274591	0.780236	Down_regulated
ADCY9	-0.744265	0	0	0.3893	0.842619	Down_regulated
MTSS1	-0.744231	0	0	0.467777	0.891907	Down_regulated
EHMT1	-0.744127	0	0	0.287542	0.855551	Down_regulated
PSD3	-0.742932	0	0	0.911039	0.996177	Down_regulated
FBXL7	-0.742515	0	0	0.665587	0.962993	Down_regulated
PBX3	-0.742439	0	0	0.40996	0.870272	Down_regulated
MACROD1	-0.742039	0	0	0.275671	0.772916	Down_regulated
FRY	-0.741306	0	0	0.822695	0.985523	Down_regulated
CELF1	-0.738255	0	0	0.326704	0.869622	Down_regulated
ADK	-0.737564	0	0	0.564292	0.934933	Down_regulated
JMJD1C	-0.736729	0	0	0.669442	0.972265	Down_regulated
FBXO34	-0.736095	0	0	0.271662	0.807889	Down_regulated
KIF1B	-0.733585	0	0	0.500617	0.923953	Down_regulated
ATF7	-0.730996	0	0	0.00246685	0.679057	Down_regulated
MROH1	-0.729708	0	0	0.18856	0.764782	Down_regulated
TFCP2	-0.727472	0	0	0.249769	0.819683	Down_regulated
ITGA9	-0.72612	0	0	0.534228	0.915494	Down_regulated
ATXN2	-0.725984	0	0	0.422294	0.905571	Down_regulated
PEBP4	-0.724746	0	0	0.35831	0.816267	Down_regulated
ZNF407	-0.722864	0	0	0.364632	0.860024	Down_regulated
GAB1	-0.721584	0	0	0.574006	0.941684	Down_regulated
USP9Y	-0.721287	0	0	0.175763	0.75974	Down_regulated
RBMS1	-0.721233	0	0	0.533148	0.933388	Down_regulated
UBR5	-0.720887	0	0	0.448967	0.908743	Down_regulated
EVI5	-0.720097	0	0	0.375732	0.878569	Down_regulated
HIPK2	-0.718492	0	0	0.370953	0.869784	Down_regulated
LAMA2	-0.718348	0	0	0.97194	0.999593	Down_regulated
KMT2C	-0.718256	0	0	0.462535	0.919235	Down_regulated
GRAMD4	-0.717723	0	0	0.198119	0.744205	Down_regulated
TEAD1	-0.714802	0	0	0.553808	0.938186	Down_regulated
PLPP7	-0.714635	0	0	0.362781	0.84392	Down_regulated
WNK1	-0.714371	0	0	0.526056	0.921269	Down_regulated
TENM2	-0.71178	0	0	0.819149	0.982676	Down_regulated
TMCC1	-0.711534	0	0	0.471014	0.907849	Down_regulated
EXOC6B	-0.710955	0	0	0.892692	0.996665	Down_regulated
STRN	-0.710194	0	0	0.355227	0.850264	Down_regulated
SETD2	-0.709865	0	0	0.338884	0.872875	Down_regulated
TSPAN9	-0.708249	0	0	0.515109	0.903294	Down_regulated
DIP2B	-0.70799	0	0	0.297872	0.836438	Down_regulated
DANT2	-0.707594	0	0	0.68671	0.951118	Down_regulated
MXRA7	-0.707357	0	0	0.128276	0.691989	Down_regulated
GOLGA4	-0.706477	0	0	0.68301	0.971777	Down_regulated
CTNND1	-0.705546	0	0	0.141227	0.765026	Down_regulated
STARD13	-0.704243	0	0	0.56568	0.934364	Down_regulated
UTRN	-0.702697	0	0	0.345976	0.871492	Down_regulated
RYR2	-0.702587	0	0	0.998921	0.999919	Down_regulated
KIF1C	-0.700651	0	0	0.12951	0.716795	Down_regulated
TMEM164	-0.699551	0	0	0.364323	0.832452	Down_regulated
PRH1	-0.696841	0	0	0.0197348	0.626922	Down_regulated
CHD2	-0.695835	0	0	0.167438	0.762098	Down_regulated
ACACB	-0.694655	0	0	0.715079	0.978447	Down_regulated
INPP4B	-0.694595	0	0	0.472094	0.84514	Down_regulated
PPP1R9A	-0.694538	0	0	0.508942	0.904026	Down_regulated
NCAM1	-0.694116	0	0	0.774129	0.97804	Down_regulated
ACO2	-0.691071	0	0	0.51403	0.918097	Down_regulated
AAK1	-0.690656	0	0	0.707678	0.971614	Down_regulated
TNRC6B	-0.689215	0	0	0.710299	0.980887	Down_regulated
FAM53B	-0.687983	0	0	0	0.630744	Down_regulated
ANKS1A	-0.687093	0	0	0.374191	0.877999	Down_regulated
TMEM71	-0.686853	0	0	0.407339	0.839366	Down_regulated
EPB41	-0.686534	0	0	0.439562	0.875722	Down_regulated
WDR33	-0.686051	0	0	0.261486	0.820008	Down_regulated
PSME4	-0.686029	0	0	0.357539	0.844652	Down_regulated
MARK3	-0.6856	0	0	0.656645	0.968524	Down_regulated
PHLDB2	-0.683545	0	0	0.478261	0.890443	Down_regulated
RORA	-0.681723	0	0	0.319149	0.822123	Down_regulated
TSPAN18	-0.681475	0	0	0.251465	0.758601	Down_regulated
LDB3	-0.681199	0	0	0.986586	0.999593	Down_regulated
BTBD2	-0.680786	0	0	0.093432	0.695079	Down_regulated
STRN3	-0.680671	0	0	0.338421	0.84937	Down_regulated
SMG6	-0.679357	0	0	0.370028	0.864579	Down_regulated
ASH1L	-0.679355	0	0	0.586802	0.956568	Down_regulated
CECR2	-0.679346	0	0	0.292168	0.777796	Down_regulated
EEF1AKMT2	-0.677459	0	0	0.00277521	0.644002	Down_regulated
VPS13D	-0.677176	0	0	0.598828	0.945181	Down_regulated
NSD1	-0.676329	0	0	0.394234	0.866124	Down_regulated
PXDNL	-0.676223	0	0	0.84428	0.98048	Down_regulated
ZHX2	-0.675303	0	0	0.61255	0.946157	Down_regulated
RBPMS	-0.674489	0	0	0.818686	0.989996	Down_regulated
NFIA	-0.674226	0	0	0.779988	0.989752	Down_regulated
ABL1	-0.673066	0	0	0.297872	0.807239	Down_regulated
CDH2	-0.672752	0	0	0.878816	0.992599	Down_regulated
PHACTR4	-0.672591	0	0	0.374653	0.861082	Down_regulated
XIAP	-0.672205	0	0	0.179618	0.750712	Down_regulated
TMEM117	-0.672029	0	0	0.384212	0.848882	Down_regulated
PLXNA4	-0.671963	0	0	0.295714	0.743229	Down_regulated
CACNA2D3	-0.671959	0	0	0.549645	0.909963	Down_regulated
RABGAP1L	-0.671287	0	0	0.856923	0.985035	Down_regulated
ACTN4	-0.669428	0	0	0.490133	0.887515	Down_regulated
GPATCH8	-0.668577	0	0	0.535769	0.934933	Down_regulated
CBFA2T2	-0.66832	0	0	0.303423	0.811631	Down_regulated
PHF20	-0.667853	0	0	0.284767	0.794632	Down_regulated
PLIN5	-0.667623	0	0	0.353993	0.811712	Down_regulated
NFYC	-0.667198	0	0	0.30959	0.814721	Down_regulated
OGDH	-0.667102	0	0	0.599753	0.94331	Down_regulated
KIF21A	-0.667052	0	0	0.51588	0.905815	Down_regulated
KDM2A	-0.666579	0	0	0.366482	0.878081	Down_regulated
FBXL17	-0.666221	0	0	0.696577	0.964538	Down_regulated
PACRG	-0.665795	0	0	0.693648	0.936153	Down_regulated
AFF1	-0.665385	0	0	0.471631	0.909801	Down_regulated
YWHAE	-0.665366	0	0	0.287851	0.82684	Down_regulated
FOXN3	-0.664645	0	0	0.564138	0.944124	Down_regulated
PAFAH1B1	-0.664237	0	0	0.464693	0.919967	Down_regulated
PCCA	-0.663418	0	0	0.362627	0.867588	Down_regulated
HAND2-AS1	-0.662749	0	0	0.613629	0.92802	Down_regulated
SPIRE1	-0.662369	0	0	0.32362	0.830338	Down_regulated
RREB1	-0.662245	0	0	0.281684	0.814965	Down_regulated
JARID2	-0.661882	0	0	0.305119	0.804717	Down_regulated
ZCCHC7	-0.660781	0	0	0.345513	0.842782	Down_regulated
ATXN1	-0.658489	0	0	0.662195	0.958764	Down_regulated
MYOZ2	-0.657896	0	0	0.788776	0.977471	Down_regulated
TAOK1	-0.657731	0	0	0.305427	0.833754	Down_regulated
SLC20A2	-0.655807	0	0	0.67268	0.955998	Down_regulated
CTBP2	-0.655542	0	0	0.257169	0.794388	Down_regulated
TNFRSF19	-0.65519	0	0	0.284459	0.755429	Down_regulated
SH3PXD2A	-0.655158	0	0	0.228338	0.786905	Down_regulated
FOXP1	-0.653881	0	0	0.738205	0.980968	Down_regulated
ZNF655	-0.652694	0	0	0.000154178	0.636519	Down_regulated
PTPRK	-0.651955	0	0	0.735739	0.970557	Down_regulated
UBE2G1	-0.649898	0	0	0.377274	0.84449	Down_regulated
RNF115	-0.649653	0	0	0.492908	0.898414	Down_regulated
AGPAT3	-0.649546	0	0	0.19704	0.745832	Down_regulated
PALMD	-0.649545	0	0	0.474098	0.854412	Down_regulated
TTC28	-0.649026	0	0	0.449584	0.878325	Down_regulated
ST3GAL1	-0.648716	0	0	0.563984	0.929321	Down_regulated
ERBB4	-0.646511	0	0	0.853993	0.986011	Down_regulated
AC119674.1	-0.646141	0	0	0.0131051	0.569988	Down_regulated
TNRC18	-0.645196	0	0	0.133673	0.72501	Down_regulated
CBLB	-0.644947	0	0	0.805581	0.985441	Down_regulated
ADGRD1	-0.644947	0	0	0.308511	0.788369	Down_regulated
ARIH1	-0.644876	0	0	0.378199	0.85978	Down_regulated
CERS6	-0.642807	0	0	0.706599	0.966084	Down_regulated
DOCK5	-0.641792	0	0	0.28415	0.775193	Down_regulated
LINC01428	-0.641497	0	0	0.275516	0.72623	Down_regulated
ALPK3	-0.641454	0	0	0.337034	0.796828	Down_regulated
SLC1A3	-0.6413	0	0	0.561517	0.917039	Down_regulated
C1orf21	-0.640838	0	0	0.35276	0.831314	Down_regulated
MAVS	-0.639224	0	0	0.151866	0.721187	Down_regulated
DDX17	-0.639154	0	0	0.51033	0.937861	Down_regulated
ABCC5	-0.638179	0	0	0.369874	0.84636	Down_regulated
UBAP1	-0.637938	0	0	0.269195	0.783571	Down_regulated
TBC1D8	-0.637348	0	0	0.472402	0.871004	Down_regulated
TRIO	-0.637144	0	0	0.548258	0.934608	Down_regulated
GYS1	-0.636845	0	0	0.196886	0.73412	Down_regulated
SIK3	-0.636551	0	0	0.63691	0.9512	Down_regulated
CACNA2D1	-0.636194	0	0	0.715695	0.958926	Down_regulated
DENND5B	-0.635705	0	0	0.565372	0.920049	Down_regulated
B4GALNT3	-0.635615	0	0	0.556121	0.887515	Down_regulated
RAPGEF6	-0.635587	0	0	0.00955905	0.624237	Down_regulated
JUP	-0.634966	0	0	0.242368	0.741033	Down_regulated
TOB2	-0.633571	0	0	0.302498	0.784059	Down_regulated
CDK14	-0.633316	0	0	0.401326	0.861732	Down_regulated
ARID1B	-0.633185	0	0	0.691489	0.973648	Down_regulated
RASAL2	-0.632104	0	0	0.672988	0.959008	Down_regulated
ZNF587B	-0.631487	0	0	0	0.586824	Down_regulated
SGK3	-0.63095	0	0	0.177922	0.736885	Down_regulated
FBXO40	-0.630716	0	0	0.529911	0.868808	Down_regulated
CLIC4	-0.630676	0	0	0.384366	0.820089	Down_regulated
FTX	-0.630096	0	0	0.828554	0.991948	Down_regulated
VPS13B	-0.62984	0	0	0.488591	0.915901	Down_regulated
NCOA3	-0.628611	0	0	0.317145	0.820252	Down_regulated
MYH7	-0.628429	0	0	0.894388	0.992599	Down_regulated
NDRG3	-0.626804	0	0	0.411039	0.843676	Down_regulated
ST6GAL1	-0.626669	0	0	0.417515	0.836926	Down_regulated
SARNP	-0.626372	0	0	0.0185014	0.633022	Down_regulated
FARS2	-0.624546	0	0	0.337805	0.82928	Down_regulated
KANK2	-0.623493	0	0	0.329325	0.797235	Down_regulated
GBF1	-0.623144	0	0	0.506167	0.906954	Down_regulated
FAM222B	-0.623135	0	0	0.178847	0.694022	Down_regulated
HERC4	-0.622881	0	0	0.334875	0.839528	Down_regulated
ADCY6	-0.621446	0	0	0.312057	0.8	Down_regulated
RGL1	-0.620436	0	0	0.429232	0.863278	Down_regulated
PPP3CB	-0.619926	0	0	0.230034	0.772346	Down_regulated
AL139383.1	-0.619619	0	0	0.475177	0.866124	Down_regulated
NEK7	-0.619197	0	0	0.464847	0.877674	Down_regulated
USP34	-0.618912	0	0	0.572772	0.942985	Down_regulated
THRAP3	-0.618908	0	0	0.464231	0.894429	Down_regulated
MYLK3	-0.618825	0	0	0.65387	0.951362	Down_regulated
PRKG1	-0.618029	0	0	0.933395	0.997967	Down_regulated
MEF2A	-0.617969	0	0	0.722017	0.964701	Down_regulated
SLC5A1	-0.617243	0	0	0.325008	0.774624	Down_regulated
SSH2	-0.617188	0	0	0.601449	0.947214	Down_regulated
TRAPPC9	-0.617036	0	0	0.473636	0.890281	Down_regulated
MAPK1	-0.61497	0	0	0.164508	0.725986	Down_regulated
SFMBT2	-0.613645	0	0	0.298643	0.795201	Down_regulated
PLA2G4C	-0.61362	0	0	0.189639	0.692151	Down_regulated
LARP1	-0.612606	0	0	0.347826	0.815047	Down_regulated
JPH2	-0.611398	0	0	0.527444	0.886051	Down_regulated
C20orf194	-0.611265	0	0	0.470244	0.909963	Down_regulated
RHOT1	-0.610471	0	0	0.367869	0.833835	Down_regulated
COMMD1	-0.6099	0	0	0.438945	0.8671	Down_regulated
CRADD	-0.609303	0	0	0.693031	0.946482	Down_regulated
FBH1	-0.608557	0	0	0.180851	0.716633	Down_regulated
OSBPL9	-0.60818	0	0	0.379587	0.846848	Down_regulated
SCAF8	-0.60817	0	0	0.356306	0.843758	Down_regulated
DLC1	-0.606245	0	0	0.659883	0.961366	Down_regulated
MIR29B2CHG	-0.606052	0	0	0.236972	0.76283	Down_regulated
PPP6R3	-0.60598	0	0	0.561363	0.929321	Down_regulated
URGCP	-0.605132	0	0	0.110546	0.665148	Down_regulated
MED13L	-0.604848	0	0	0.541628	0.933388	Down_regulated
UBR3	-0.603742	0	0	0.650478	0.957462	Down_regulated
GALNT18	-0.602433	0	0	0.0945113	0.623912	Down_regulated
NSMCE2	-0.602301	0	0	0.435399	0.866206	Down_regulated
HERC3	-0.602157	0	0	0.0881899	0.648963	Down_regulated
MBNL1	-0.601954	0	0	0.747302	0.976576	Down_regulated
NEBL	-0.601811	0	0	0.959297	0.999024	Down_regulated
RBM25	-0.601424	0	0	0.166512	0.718422	Down_regulated
BRD4	-0.600674	0	0	0.192106	0.741928	Down_regulated
BICRAL	-0.60054	0	0	0.242214	0.758438	Down_regulated
AC138305.1	-0.600001	0	0	0.698273	0.923139	Down_regulated
FBXW4	-0.599252	0	0	0.210762	0.740952	Down_regulated
ADRA1A	-0.598933	0	0	0.420598	0.7939	Down_regulated
CFLAR	-0.597724	0	0	0.743139	0.982513	Down_regulated
PRKRIP1	-0.597594	0	0	0.268116	0.790159	Down_regulated
RPTOR	-0.597217	0	0	0.221246	0.752826	Down_regulated
HOGA1	-0.59664	0	0	0.000154178	0.454738	Down_regulated
SSBP3	-0.596478	0	0	0.304656	0.772428	Down_regulated
NLGN1	-0.595891	0	0	0.777829	0.96893	Down_regulated
MAGI2	-0.595474	0	0	0.560438	0.879951	Down_regulated
RAB11FIP3	-0.595323	0	0	0.154178	0.696381	Down_regulated
SEMA4B	-0.592889	0	0	0.276442	0.735584	Down_regulated
MAP4K3	-0.592848	0	0	0.592044	0.937454	Down_regulated
ASB3	-0.592679	0	0	0.0226642	0.593575	Down_regulated
ARHGAP17	-0.592112	0	0	0.20552	0.733062	Down_regulated
AFF4	-0.5919	0	0	0.329171	0.817975	Down_regulated
NPLOC4	-0.591742	0	0	0.220783	0.751606	Down_regulated
ELF2	-0.591635	0	0	0.398397	0.864254	Down_regulated
ANO5	-0.590364	0	0	0.427382	0.833672	Down_regulated
QRICH1	-0.588775	0	0	0.140302	0.683205	Down_regulated
KIAA0232	-0.58862	0	0	0.428307	0.857503	Down_regulated
PPP2R5C	-0.588533	0	0	0.475331	0.889874	Down_regulated
COMMD10	-0.588439	0	0	0.587265	0.924847	Down_regulated
PUM1	-0.588156	0	0	0.312365	0.822123	Down_regulated
ACSS2	-0.587894	0	0	0.377274	0.834486	Down_regulated
MED13	-0.587763	0	0	0.337188	0.833266	Down_regulated
CUEDC1	-0.587641	0	0	0.264416	0.76283	Down_regulated
TNRC6C	-0.587065	0	0	0.359235	0.838308	Down_regulated
UBAP2	-0.586643	0	0	0.292322	0.771696	Down_regulated
RBFOX1	-0.586195	0	0	0.886679	0.992273	Down_regulated
GNB1	-0.58593	0	0	0.243293	0.783815	Down_regulated
FSTL1	-0.585318	0	0	0.245452	0.700773	Down_regulated
SLC39A14	-0.585222	0	0	0.302652	0.732737	Down_regulated
HDAC9	-0.585031	0	0	0.54687	0.897194	Down_regulated
NCOA2	-0.584617	0	0	0.462381	0.879219	Down_regulated
PRRC2B	-0.584239	0	0	0.3284	0.826434	Down_regulated
ITPK1	-0.582843	0	0	0.21585	0.715413	Down_regulated
NR3C2	-0.58275	0	0	0.533611	0.888654	Down_regulated
RAB10	-0.582154	0	0	0.282917	0.788044	Down_regulated
MTR	-0.58171	0	0	0.30959	0.779341	Down_regulated
RAPGEF2	-0.581672	0	0	0.496916	0.883449	Down_regulated
LCOR	-0.581079	0	0	0.374499	0.832371	Down_regulated
TBC1D5	-0.581021	0	0	0.615788	0.9451	Down_regulated
ARHGAP23	-0.580769	0	0	0.0803269	0.608296	Down_regulated
DNAJC5	-0.580701	0	0	0.0898859	0.651728	Down_regulated
TENT5A	-0.580321	0	0	0.574468	0.882961	Down_regulated
CTNNBIP1	-0.580103	0	0	0.233888	0.730785	Down_regulated
MLLT10	-0.579926	0	0	0.573851	0.930378	Down_regulated
AKAP8L	-0.579346	0	0	0.188714	0.731924	Down_regulated
BAZ2B	-0.579273	0	0	0.470244	0.885482	Down_regulated
TCF12	-0.578393	0	0	0.564292	0.936966	Down_regulated
MECP2	-0.577624	0	0	0.251002	0.75673	Down_regulated
ARPC1A	-0.576906	0	0	0	0.57072	Down_regulated
FOXO3	-0.574407	0	0	0.46053	0.87011	Down_regulated
ERC1	-0.573597	0	0	0.682393	0.961448	Down_regulated
NFAT5	-0.573175	0	0	0.49522	0.903457	Down_regulated
BCKDHB	-0.572755	0	0	0.309127	0.76218	Down_regulated
PACS1	-0.572079	0	0	0.431082	0.837414	Down_regulated
PARVB	-0.571688	0	0	0.265803	0.747052	Down_regulated
SNX6	-0.571333	0	0	0.283225	0.777145	Down_regulated
ZFPM2	-0.570772	0	0	0.834258	0.986905	Down_regulated
TBX5	-0.570376	0	0	0.252081	0.718341	Down_regulated
TBC1D4	-0.57033	0	0	0.708449	0.958194	Down_regulated
ZNF292	-0.570066	0	0	0.388837	0.842538	Down_regulated
LRBA	-0.570021	0	0	0.459297	0.869703	Down_regulated
KIF9-AS1	-0.570002	0	0	0.274746	0.726881	Down_regulated
HECTD4	-0.569896	0	0	0.291859	0.797316	Down_regulated
COL23A1	-0.569726	0	0	0.237434	0.596909	Down_regulated
MAGI1	-0.568753	0	0	0.922757	0.996421	Down_regulated
ARID1A	-0.56875	0	0	0.21955	0.728833	Down_regulated
SLC25A16	-0.568554	0	0	0.162966	0.685726	Down_regulated
ASAP1	-0.56819	0	0	0.479186	0.889711	Down_regulated
CDC14B	-0.568141	0	0	0.249769	0.704677	Down_regulated
LINC02248	-0.567444	0	0	0.326395	0.588695	Down_regulated
EXTL3	-0.567146	0	0	0.182239	0.643676	Down_regulated
TMEM14B	-0.566921	0	0	0.000154178	0.548841	Down_regulated
SPOP	-0.566859	0	0	0.238514	0.74144	Down_regulated
CASQ2	-0.566143	0	0	0.550108	0.899146	Down_regulated
PMF1	-0.56593	0	0	0	0.555754	Down_regulated
FAM193A	-0.565292	0	0	0.256244	0.756649	Down_regulated
UBAC2	-0.564963	0	0	0.342738	0.811143	Down_regulated
LINC01954	-0.564544	0	0	0.10592	0.599024	Down_regulated
MYOF	-0.563519	0	0	0.28415	0.744042	Down_regulated
CSGALNACT1	-0.563061	0	0	0.603916	0.915575	Down_regulated
RAI1	-0.561588	0	0	0.113784	0.6244	Down_regulated
ARHGEF12	-0.561545	0	0	0.446038	0.871167	Down_regulated
BRWD1	-0.560857	0	0	0.352606	0.822936	Down_regulated
POM121	-0.560354	0	0	0.145082	0.676617	Down_regulated
CHKA	-0.560139	0	0	0.235276	0.742009	Down_regulated
GSK3B	-0.559879	0	0	0.417206	0.861895	Down_regulated
UBE2E2	-0.559531	0	0	0.683164	0.952745	Down_regulated
CCNY	-0.558621	0	0	0.36864	0.834567	Down_regulated
GBX1	-0.558147	0	0	0.180697	0.606832	Down_regulated
SYNE1	-0.55768	0	0	0.546253	0.915738	Down_regulated
KCNIP2	-0.556962	0	0	0.239593	0.693453	Down_regulated
CNOT1	-0.556549	0	0	0.144928	0.682391	Down_regulated
USP13	-0.556293	0	0	0.451126	0.853111	Down_regulated
SREBF2	-0.555947	0	0	0.336571	0.794551	Down_regulated
PDE7A	-0.555084	0	0	0.82362	0.985767	Down_regulated
IL1RAPL1	-0.554331	0	0	0.868178	0.969906	Down_regulated
AMBRA1	-0.553524	0	0	0.295405	0.787149	Down_regulated
ATP11A	-0.553142	0	0	0.449275	0.84148	Down_regulated
KLHL22	-0.552253	0	0	0.134906	0.66344	Down_regulated
PTPRA	-0.551894	0	0	0.262566	0.768849	Down_regulated
MRAS	-0.551815	0	0	0.337188	0.774136	Down_regulated
FAM189A2	-0.551237	0	0	0.267499	0.73355	Down_regulated
GIGYF2	-0.550761	0	0	0.353531	0.8244	Down_regulated
SLC25A12	-0.550745	0	0	0.53284	0.903375	Down_regulated
ZNF44	-0.550528	0	0	0.248227	0.737373	Down_regulated
RARB	-0.550192	0	0	0.373728	0.795852	Down_regulated
ZNF106	-0.549918	0	0	0.39593	0.829443	Down_regulated
NCOR2	-0.549704	0	0	0.172834	0.716307	Down_regulated
PIK3R1	-0.549532	0	0	0.389608	0.77804	Down_regulated
NACC2	-0.549329	0	0	0.0858773	0.591297	Down_regulated
RBM4	-0.548779	0	0	0.0681468	0.599837	Down_regulated
SENP6	-0.548342	0	0	0.36201	0.830907	Down_regulated
LIMCH1	-0.547618	0	0	0.773358	0.973729	Down_regulated
GPHN	-0.547431	0	0	0.622418	0.939244	Down_regulated
NAV1	-0.547186	6.94729e-266	8.92941e-265	0.589423	0.848556	Down_regulated
ZDHHC14	-0.547091	0	0	0.298027	0.73046	Down_regulated
SMARCC1	-0.546876	0	0	0.197348	0.712322	Down_regulated
BCAS3	-0.5468	0	0	0.529602	0.874258	Down_regulated
POGZ	-0.546778	0	0	0.331021	0.801871	Down_regulated
AC139887.2	-0.546389	0	0	0.148628	0.660024	Down_regulated
CD99	-0.545887	0	0	0.267191	0.764213	Down_regulated
PARD3B	-0.545678	0	0	0.454672	0.855063	Down_regulated
MAST2	-0.545092	0	0	0.512951	0.881903	Down_regulated
MCC	-0.544868	0	0	0.316528	0.785929	Down_regulated
WASF2	-0.544514	0	0	0.208295	0.731192	Down_regulated
ZNF41	-0.544212	0	0	0.0966698	0.610167	Down_regulated
CCAR1	-0.543847	0	0	0.213537	0.725417	Down_regulated
FNDC3B	-0.543354	0	0	0.703824	0.967954	Down_regulated
COX10	-0.542662	0	0	0.166975	0.66401	Down_regulated
NFATC3	-0.542533	0	0	0.248998	0.752989	Down_regulated
DENND1A	-0.542389	0	0	0.2712	0.787149	Down_regulated
STAG1	-0.542234	0	0	0.563676	0.924034	Down_regulated
LRMDA	-0.542161	0	0	0.417515	0.779504	Down_regulated
THRB	-0.540764	0	0	0.547795	0.881334	Down_regulated
CLIP1	-0.540577	0	0	0.289084	0.76161	Down_regulated
UQCC1	-0.540098	0	0	0.286772	0.757869	Down_regulated
ZNF280D	-0.539179	0	0	0.156645	0.683855	Down_regulated
MYH9	-0.539078	0	0	0.381899	0.801627	Down_regulated
LTBP1	-0.538853	8.69937e-298	1.29477e-296	0.65202	0.935665	Down_regulated
SNX1	-0.538396	0	0	0.296331	0.753396	Down_regulated
PLPP1	-0.537361	0	0	0.419673	0.826434	Down_regulated
PLCB4	-0.536999	0	0	0.561209	0.894022	Down_regulated
ALPK2	-0.53515	0	0	0.637064	0.915657	Down_regulated
ADGRL2	-0.535107	2.06424e-301	3.11971e-300	0.582948	0.869296	Down_regulated
XPO1	-0.534831	0	0	0.226488	0.718829	Down_regulated
RBM26	-0.534742	0	0	0.270429	0.759252	Down_regulated
TECRL	-0.534295	0	0	0.891613	0.991541	Down_regulated
CDC42BPA	-0.533842	0	0	0.550262	0.911346	Down_regulated
CSNK1G1	-0.533164	0	0	0.0238976	0.566734	Down_regulated
EXOC4	-0.532772	0	0	0.573697	0.922163	Down_regulated
ZYG11B	-0.532177	0	0	0.156953	0.67076	Down_regulated
PLEKHA5	-0.531852	0	0	0.896855	0.993981	Down_regulated
ZNF638	-0.531709	0	0	0.773666	0.978121	Down_regulated
ST5	-0.531444	0	0	0.353531	0.791867	Down_regulated
DPY19L4	-0.531381	0	0	0.178076	0.658479	Down_regulated
RBM24	-0.531167	0	0	0.448813	0.81342	Down_regulated
NT5DC1	-0.530761	0	0	0.30774	0.754534	Down_regulated
LMO7	-0.530278	0	0	0.656953	0.937617	Down_regulated
HIP1	-0.529971	0	0	0.275362	0.715413	Down_regulated
VWC2	-0.529828	0	0	0.471014	0.8183	Down_regulated
SPIN1	-0.529813	0	0	0.191181	0.679707	Down_regulated
PTK2	-0.529707	0	0	0.498304	0.90061	Down_regulated
KIF26B	-0.529373	0	0	0.306815	0.654168	Down_regulated
EIF4G3	-0.529332	0	0	0.361394	0.831232	Down_regulated
TFDP2	-0.529247	0	0	0.374807	0.796096	Down_regulated
BDP1	-0.528786	0	0	0.231884	0.725417	Down_regulated
UNC13B	-0.528413	0	0	0.275825	0.744693	Down_regulated
SMG1	-0.527593	0	0	0.410577	0.835706	Down_regulated
UHRF1BP1	-0.527034	0	0	0.185476	0.667914	Down_regulated
TPCN1	-0.526884	0	0	0.409035	0.815128	Down_regulated
FAM214A	-0.525515	0	0	0.224484	0.711671	Down_regulated
RBM6	-0.52531	0	0	0.59374	0.939	Down_regulated
ATE1	-0.525162	0	0	0.287697	0.753477	Down_regulated
BPTF	-0.525096	0	0	0.392229	0.849126	Down_regulated
LUC7L	-0.524669	0	0	0.17638	0.704189	Down_regulated
CTNNA3	-0.524465	0	0	0.988745	0.999268	Down_regulated
PIK3CB	-0.524239	0	0	0.215695	0.698577	Down_regulated
SFMBT1	-0.52406	0	0	0.115017	0.600651	Down_regulated
NMNAT1	-0.524056	0	0	0.174838	0.637576	Down_regulated
SLC2A11	-0.524028	0	0	0.0114092	0.53965	Down_regulated
CRK	-0.523867	0	0	0.161116	0.679301	Down_regulated
EPS15	-0.523834	0	0	0.414739	0.856039	Down_regulated
SESN1	-0.5236	4.97748e-308	7.79089e-307	0.578939	0.905978	Down_regulated
AUTS2	-0.523328	1.24482e-289	1.78148e-288	0.570305	0.87198	Down_regulated
KDM6A	-0.52299	0	0	0.368949	0.805205	Down_regulated
AC004951.1	-0.522819	0	0	0.0658341	0.578528	Down_regulated
CAMK2D	-0.522174	0	0	0.875116	0.990647	Down_regulated
MBD5	-0.522001	0	0	0.607308	0.927938	Down_regulated
IQCJ-SCHIP1	-0.521731	0	0	0.392692	0.755592	Down_regulated
TENT2	-0.521663	0	0	0.382979	0.829036	Down_regulated
PEAK1	-0.521331	0	0	0.533148	0.903131	Down_regulated
PHC3	-0.520946	0	0	0.341196	0.80854	Down_regulated
ZMYM4	-0.520725	0	0	0.34058	0.792924	Down_regulated
LAMA4	-0.520614	0	0	0.30774	0.737373	Down_regulated
SOS1	-0.51993	0	0	0.419519	0.835218	Down_regulated
PCNX1	-0.519759	0	0	0.304039	0.78292	Down_regulated
RPRD2	-0.518724	0	0	0.289238	0.763237	Down_regulated
TRIM54	-0.51859	0	0	0.454055	0.862627	Down_regulated
MAP3K5	-0.518509	0	0	0.430157	0.827247	Down_regulated
KLHL7	-0.518498	3.35829e-285	4.70528e-284	0.609621	0.904758	Down_regulated
WDR20	-0.517772	0	0	0.166204	0.673444	Down_regulated
PPP4R2	-0.517279	0	0	0.204132	0.675641	Down_regulated
ZNF521	-0.517047	0	0	0.324545	0.755754	Down_regulated
PRR14L	-0.516925	0	0	0.125964	0.638146	Down_regulated
ZNF680	-0.516381	0	0	0.282455	0.739081	Down_regulated
ABCC1	-0.516129	0	0	0.222942	0.700203	Down_regulated
WDR70	-0.515949	0	0	0.347364	0.805856	Down_regulated
ELF1	-0.515067	0	0	0.417515	0.811143	Down_regulated
KDM3B	-0.514275	0	0	0.162195	0.658235	Down_regulated
HIVEP3	-0.513895	0	0	0.410268	0.788857	Down_regulated
ZER1	-0.513616	0	0	0.233734	0.716877	Down_regulated
AP3S2	-0.513385	0	0	0.0123343	0.528101	Down_regulated
NSRP1	-0.513007	0	0	0.229726	0.721431	Down_regulated
WDR60	-0.510984	0	0	0.414894	0.820252	Down_regulated
MYO9A	-0.510957	0	0	0.415819	0.842456	Down_regulated
CHD6	-0.510086	0	0	0.269966	0.746401	Down_regulated
FGF14	-0.509855	0	0	0.357693	0.72867	Down_regulated
ADAM23	-0.509782	0	0	0.472402	0.82318	Down_regulated
PIK3R3	-0.509027	0	0	0.00909652	0.514843	Down_regulated
TMEM245	-0.508705	0	0	0.334413	0.780399	Down_regulated
INPP5A	-0.50833	0	0	0.18486	0.672143	Down_regulated
TMX2	-0.508172	0	0	0	0.518666	Down_regulated
DPH6-DT	-0.507972	0	0	0.250385	0.645384	Down_regulated
SLC25A36	-0.507395	0	0	0.522047	0.884913	Down_regulated
ITSN1	-0.507354	0	0	0.24761	0.737698	Down_regulated
NEDD4L	-0.506353	0	0	0.303731	0.744693	Down_regulated
STOX2	-0.506246	0	0	0.2823	0.722407	Down_regulated
ACAD10	-0.506187	0	0	0.141227	0.628386	Down_regulated
DTNA	-0.506071	0	0	0.864169	0.990647	Down_regulated
QKI	-0.50524	0	0	0.901326	0.993412	Down_regulated
COL4A2	-0.503804	0	0	0.339038	0.798211	Down_regulated
DMD	-0.502483	0	0	0.985045	0.999105	Down_regulated
FAM168B	-0.50198	0	0	0.156491	0.648068	Down_regulated
PDE4D	-0.501958	3.44631e-244	4.02001e-243	0.682084	0.944937	Down_regulated
CDR2	-0.501315	0	0	0.227259	0.682473	Down_regulated
MAP4K4	-0.501269	0	0	0.353839	0.80122	Down_regulated
RANBP10	-0.501237	0	0	0.142307	0.625946	Down_regulated
DLG2	-0.500935	0	0	0.919673	0.9878	Down_regulated
ZMYND8	-0.500863	0	0	0.398397	0.810899	Down_regulated
BABAM2	-0.50026	0	0	0.488437	0.866775	Down_regulated
ECSIT	-0.500018	0	0	0.172371	0.643595	Down_regulated
PDS5A	-0.499792	0	0	0.281529	0.753802	Down_regulated
GMDS-DT	-0.499742	0	0	0.444496	0.828955	Down_regulated
GHR	-0.49967	0	0	0.327629	0.754128	Down_regulated
TMEM131	-0.499534	0	0	0.300185	0.763481	Down_regulated
VGLL4	-0.499245	0	0	0.272279	0.736072	Down_regulated
STXBP6	-0.499054	6.87011e-278	9.33211e-277	0.5498	0.85856	Down_regulated
KIDINS220	-0.498719	0	0	0.456059	0.855226	Down_regulated
NCOA1	-0.498643	1.62436e-306	2.52904e-305	0.54317	0.909719	Down_regulated
VTI1A	-0.4985	0	0	0.321307	0.775193	Down_regulated
SYNPO	-0.497637	0	0	0.181005	0.646035	Down_regulated
CTIF	-0.496926	0	0	0.252544	0.685726	Down_regulated
BCL2L13	-0.496386	0	0	0.362781	0.786661	Down_regulated
PPP2R5E	-0.495265	0	0	0.261949	0.73233	Down_regulated
KDM5A	-0.494289	0	0	0.193956	0.681741	Down_regulated
RAP1GAP2	-0.494113	0	0	0.365711	0.760065	Down_regulated
SH3D19	-0.494044	7.48021e-262	9.42077e-261	0.687789	0.942904	Down_regulated
MYPN	-0.493883	2.0189e-225	2.1355e-224	0.632439	0.928182	Down_regulated
TTC7B	-0.492415	0	0	0.225563	0.696625	Down_regulated
CAP2	-0.491887	9.91677e-296	1.46264e-294	0.549491	0.876698	Down_regulated
AHDC1	-0.491408	0	0	0.112704	0.598373	Down_regulated
GFOD1	-0.491338	0	0	0.36309	0.767141	Down_regulated
SLC4A4	-0.491289	0	0	0.324083	0.731517	Down_regulated
SH2B1	-0.491199	0	0	0.109158	0.591867	Down_regulated
SAMD4A	-0.490975	0	0	0.899322	0.989671	Down_regulated
GARNL3	-0.490835	0	0	0.379587	0.783652	Down_regulated
TRPM7	-0.490766	2.10077e-244	2.4534e-243	0.715387	0.964213	Down_regulated
UBE4B	-0.490613	0	0	0.474098	0.866938	Down_regulated
NT5C2	-0.490555	0	0	0.325316	0.779423	Down_regulated
MFSD11	-0.490035	0	0	0.462381	0.841399	Down_regulated
NBEA	-0.489541	1.15016e-282	1.59026e-281	0.562596	0.900691	Down_regulated
NDUFS1	-0.489512	0	0	0.359852	0.795039	Down_regulated
FAM168A	-0.489336	0	0	0.357231	0.775844	Down_regulated
LAPTM4B	-0.489123	0	0	0.316682	0.731598	Down_regulated
SUCLG2	-0.48817	0	0	0.2712	0.739081	Down_regulated
NCALD	-0.487942	0	0	0.351526	0.75242	Down_regulated
ASPH	-0.486875	0	0	0.423836	0.827003	Down_regulated
AC098617.1	-0.486831	8.05728e-288	1.14417e-286	0.467314	0.792843	Down_regulated
LSM14A	-0.486548	0	0	0.349368	0.793819	Down_regulated
CASC4	-0.486304	0	0	0.238976	0.707361	Down_regulated
PHF21A	-0.485969	0	0	0.386216	0.81098	Down_regulated
CSDC2	-0.485437	0	0	0.40518	0.767222	Down_regulated
KAT2B	-0.485233	0	0	0.226179	0.676373	Down_regulated
SSH1	-0.484671	0	0	0.15387	0.642944	Down_regulated
DLEU2	-0.484453	0	0	0.280296	0.747052	Down_regulated
ABHD2	-0.484169	4.86252e-307	7.59478e-306	0.436324	0.801464	Down_regulated
SRRM2	-0.484018	0	0	0.304502	0.788451	Down_regulated
NRG2	-0.483887	0	0	0.166204	0.579423	Down_regulated
GLG1	-0.483477	0	0	0.330712	0.776495	Down_regulated
FRMD4B	-0.483286	0	0	0.226488	0.681578	Down_regulated
ZNF148	-0.483161	0	0	0.431699	0.839691	Down_regulated
HECW2	-0.483151	3.29509e-295	4.84538e-294	0.446346	0.785279	Down_regulated
LARP1B	-0.482901	0	0	0.197194	0.643514	Down_regulated
ZNF131	-0.482843	0	0	0.233426	0.699309	Down_regulated
ARHGEF10L	-0.482396	0	0	0.273358	0.734038	Down_regulated
AC002066.1	-0.482017	0	0	0.37897	0.73778	Down_regulated
GAREM1	-0.481972	1.60764e-261	2.0152e-260	0.53839	0.866694	Down_regulated
HMGB1	-0.481952	0	0	0.35646	0.716307	Down_regulated
NUDT4	-0.481603	2.55425e-227	2.72927e-226	0.598982	0.868158	Down_regulated
CEP192	-0.481548	0	0	0.254394	0.717202	Down_regulated
PARVA	-0.481121	0	0	0.331946	0.744774	Down_regulated
MORF4L1	-0.480609	0	0	0.286772	0.691175	Down_regulated
FOXK1	-0.480541	0	0	0.208603	0.662302	Down_regulated
ARHGAP5	-0.479758	0	0	0.424453	0.816104	Down_regulated
HP1BP3	-0.479608	0	0	0.184706	0.676861	Down_regulated
NINL	-0.479371	0	0	0.143848	0.557381	Down_regulated
NNT	-0.478186	1.37945e-306	2.14999e-305	0.48597	0.846686	Down_regulated
MAST4	-0.477988	3.59236e-272	4.7545e-271	0.870799	0.9878	Down_regulated
ZNF559	-0.477912	0	0	0.000154178	0.49207	Down_regulated
AL683813.1	-0.477891	0	0	0.156645	0.617405	Down_regulated
PLEC	-0.477802	0	0	0.159112	0.616755	Down_regulated
MIR193BHG	-0.477396	0	0	0.0827937	0.528345	Down_regulated
ZFAND3	-0.477062	9.46477e-266	1.21545e-264	0.692106	0.958764	Down_regulated
MTUS2	-0.476824	9.52974e-249	1.13366e-247	0.740518	0.943554	Down_regulated
VWA8	-0.476655	3.00188e-273	3.99639e-272	0.732038	0.956812	Down_regulated
ACSS3	-0.476474	6.39978e-298	9.5348e-297	0.488128	0.84636	Down_regulated
LHFPL6	-0.475743	7.08739e-219	7.22879e-218	0.743139	0.95486	Down_regulated
NAV2	-0.473521	1.00345e-287	1.42427e-286	0.484736	0.854006	Down_regulated
MBNL2	-0.473481	0	0	0.456676	0.844083	Down_regulated
VPS45	-0.473218	0	0	0.274746	0.720699	Down_regulated
MKLN1	-0.473067	9.87962e-247	1.16631e-245	0.583719	0.916145	Down_regulated
YAF2	-0.472636	0	0	0.353531	0.758764	Down_regulated
LINC00882	-0.472373	0	0	0.246839	0.66466	Down_regulated
ZBTB20	-0.47208	0	0	0.941104	0.996909	Down_regulated
STARD7	-0.471153	0	0	0.234197	0.656527	Down_regulated
LUZP1	-0.470642	0	0	0.190718	0.63107	Down_regulated
CCDC57	-0.470565	0	0	0.172217	0.630256	Down_regulated
TMEM120B	-0.470184	0	0	0.234351	0.660512	Down_regulated
PLD1	-0.46962	1.69576e-250	2.0404e-249	0.589423	0.905002	Down_regulated
FBXW11	-0.469347	0	0	0.276596	0.724766	Down_regulated
NPTN	-0.469107	0	0	0.233734	0.693209	Down_regulated
PDSS2	-0.468023	0	0	0.333333	0.758194	Down_regulated
WDFY3	-0.467968	0	0	0.257632	0.742253	Down_regulated
AC068733.3	-0.467717	0	0	0.00524206	0.446279	Down_regulated
BRAF	-0.4677	3.56466e-277	4.82205e-276	0.519272	0.884587	Down_regulated
LATS1	-0.467454	0	0	0.201665	0.676129	Down_regulated
CALD1	-0.467355	2.58305e-144	1.77861e-143	0.684551	0.925417	Down_regulated
RALGAPA1	-0.46659	0	0	0.435245	0.840504	Down_regulated
AKAP6	-0.465643	0	0	0.914123	0.994225	Down_regulated
PLEKHA2	-0.465626	0	0	0.251465	0.714843	Down_regulated
KLHL24	-0.465157	2.93765e-242	3.39836e-241	0.613475	0.893453	Down_regulated
PRKCA	-0.464845	0	0	0.220937	0.65913	Down_regulated
CEP112	-0.464317	0	0	0.29371	0.723871	Down_regulated
SPTAN1	-0.464284	0	0	0.248844	0.701261	Down_regulated
KCTD1	-0.464188	0	0	0.169904	0.584791	Down_regulated
SVIL	-0.463888	0	0	0.920444	0.995364	Down_regulated
PTGDS	-0.463869	0	0	0.0013876	0.594225	Down_regulated
STX16	-0.463322	0	0	0.000616713	0.497926	Down_regulated
CREBBP	-0.463159	0	0	0.264416	0.750468	Down_regulated
AGO3	-0.463103	0	0	0.296176	0.754778	Down_regulated
KMT5B	-0.463056	0	0	0.21955	0.679301	Down_regulated
CABIN1	-0.462741	0	0	0.18486	0.662058	Down_regulated
ABL2	-0.462681	0	0	0.145853	0.621228	Down_regulated
DNAJC11	-0.462359	0	0	0.2214	0.691582	Down_regulated
PTPRE	-0.462247	0	0	0.316528	0.707279	Down_regulated
ARFGEF2	-0.46185	0	0	0.420907	0.830338	Down_regulated
RC3H1	-0.461524	0	0	0.270891	0.723953	Down_regulated
DENND5A	-0.461458	0	0	0.2712	0.725498	Down_regulated
LINC01004	-0.461394	0	0	0.164046	0.639691	Down_regulated
RPS6KA2	-0.460873	0	0	0.158958	0.621797	Down_regulated
CRTC3	-0.460789	0	0	0.335338	0.769256	Down_regulated
HEATR5A	-0.460429	0	0	0.112242	0.585197	Down_regulated
ABCA1	-0.460339	0	0	0.150324	0.627328	Down_regulated
CFDP1	-0.459478	0	0	0.209991	0.666287	Down_regulated
RCOR3	-0.459298	0	0	0.312057	0.752826	Down_regulated
NFIB	-0.459216	8.50777e-218	8.63557e-217	0.685785	0.945425	Down_regulated
MGA	-0.458829	0	0	0.222788	0.664091	Down_regulated
RAF1	-0.458549	0	0	0.432778	0.829199	Down_regulated
TAPT1-AS1	-0.457872	0	0	0.144619	0.588451	Down_regulated
SPPL2A	-0.457771	0	0	0.333179	0.744774	Down_regulated
DOCK3	-0.457679	3.2349e-247	3.82655e-246	0.539932	0.863115	Down_regulated
EPS15L1	-0.457133	1.08238e-282	1.49795e-281	0.485507	0.854168	Down_regulated
PPP2CA	-0.456697	0	0	0.000154178	0.474746	Down_regulated
CDK13	-0.456667	0	0	0.390379	0.819195	Down_regulated
CCDC84	-0.456299	0	0	0.109775	0.603497	Down_regulated
NCOA6	-0.455761	0	0	0.249615	0.713542	Down_regulated
ZNF506	-0.455742	0	0	0.000462535	0.490525	Down_regulated
MDN1	-0.45548	0	0	0.215387	0.665067	Down_regulated
FAM172A	-0.455472	0	0	0.376195	0.790565	Down_regulated
RAB1A	-0.455368	0	0	0.317607	0.770313	Down_regulated
KCNQ1	-0.45518	0	0	0.39485	0.770232	Down_regulated
YIPF4	-0.455097	0	0	0.235893	0.713786	Down_regulated
NAV3	-0.455033	1.00455e-230	1.0965e-229	0.526364	0.812688	Down_regulated
COMT	-0.454965	0	0	0.180543	0.618869	Down_regulated
RABEP1	-0.454847	0	0	0.321153	0.747865	Down_regulated
FGF12	-0.454209	0	0	0.98597	0.998617	Down_regulated
ADD1	-0.454181	0	0	0.17268	0.673444	Down_regulated
PHC2	-0.454029	0	0	0.360931	0.777552	Down_regulated
PKP4	-0.453753	0	0	0.275516	0.706385	Down_regulated
NXN	-0.453653	0	0	0.195344	0.590728	Down_regulated
INPP5B	-0.452404	0	0	0.198119	0.651159	Down_regulated
FHIT	-0.4524	1.60708e-251	1.94004e-250	0.854456	0.969906	Down_regulated
ERBIN	-0.452206	0	0	0.251927	0.704514	Down_regulated
ESRRG	-0.451762	2.36381e-233	2.62007e-232	0.85091	0.983571	Down_regulated
RUNX1T1	-0.451546	9.80246e-262	1.23244e-260	0.475794	0.830338	Down_regulated
FOCAD	-0.451255	1.50277e-261	1.88455e-260	0.50555	0.85002	Down_regulated
KRBA2	-0.451178	0	0	0.000154178	0.462708	Down_regulated
CEP350	-0.45075	0	0	0.286772	0.748516	Down_regulated
VIPR2	-0.450363	3.53049e-277	4.77803e-276	0.443262	0.78902	Down_regulated
WDR7	-0.450318	0	0	0.310052	0.746889	Down_regulated
MAU2	-0.450067	0	0	0.21955	0.678813	Down_regulated
HERC1	-0.45005	0	0	0.414585	0.83416	Down_regulated
LINC01184	-0.449532	0	0	0.227567	0.650996	Down_regulated
TBC1D22A	-0.449446	0	0	0.249152	0.736478	Down_regulated
NUCKS1	-0.449035	0	0	0.264261	0.708499	Down_regulated
HECTD1	-0.448671	0	0	0.369411	0.796747	Down_regulated
SMIM7	-0.448023	0	0	0	0.492558	Down_regulated
ATP2B4	-0.447805	5.24836e-241	6.03346e-240	0.474715	0.810817	Down_regulated
SMARCB1	-0.446906	0	0	0.122263	0.574624	Down_regulated
CDH13	-0.446483	6.41446e-278	8.7172e-277	0.934937	0.986987	Down_regulated
WLS	-0.446176	0	0	0.197656	0.6427	Down_regulated
ZNF644	-0.445568	0	0	0.319766	0.754697	Down_regulated
ANKFY1	-0.445563	0	0	0.222788	0.668483	Down_regulated
BIRC6	-0.445502	5.31796e-258	6.5875e-257	0.521585	0.893859	Down_regulated
SLC7A2	-0.445225	0	0	0.144619	0.548841	Down_regulated
SGMS1	-0.444987	0	0	0.383133	0.793087	Down_regulated
CPED1	-0.44497	6.91403e-262	8.71144e-261	0.477027	0.821147	Down_regulated
CDK6	-0.443904	0	0	0.380974	0.758438	Down_regulated
YWHAG	-0.443833	0	0	0.120105	0.560716	Down_regulated
PPP3R1	-0.443414	0	0	0	0.48231	Down_regulated
DST	-0.442895	0	0	0.89485	0.992517	Down_regulated
TAF12	-0.442709	0	0	0.132131	0.569418	Down_regulated
KLF12	-0.442456	0	0	0.409806	0.803579	Down_regulated
NRF1	-0.442347	0	0	0.315911	0.747458	Down_regulated
NDUFA10	-0.442344	0	0	0.29556	0.737942	Down_regulated
BCAR3	-0.442256	0	0	0.189331	0.613745	Down_regulated
SYNE2	-0.442136	0	0	0.344588	0.761529	Down_regulated
EPN2	-0.441722	1.26919e-296	1.87854e-295	0.422294	0.813827	Down_regulated
NSD2	-0.441095	0	0	0.195806	0.625214	Down_regulated
PPP1R14C	-0.441055	0	0	0.318686	0.685319	Down_regulated
ARHGEF6	-0.440698	0	0	0.162504	0.593087	Down_regulated
KANSL1	-0.440348	3.38626e-223	3.52976e-222	0.597441	0.918341	Down_regulated
TECPR2	-0.439979	0	0	0.243756	0.671655	Down_regulated
FTO	-0.439639	5.12628e-279	7.0087e-278	0.45498	0.843351	Down_regulated
BCL2	-0.439326	0	0	0.178384	0.562586	Down_regulated
SYNDIG1	-0.439325	0	0	0.225563	0.611224	Down_regulated
LINC00923	-0.439178	0	0	0.198119	0.53233	Down_regulated
LPP	-0.439167	0	0	0.91844	0.996096	Down_regulated
MLYCD	-0.439138	0	0	0.0550416	0.505571	Down_regulated
ARID2	-0.439069	0	0	0.374807	0.78902	Down_regulated
GPBP1	-0.439054	0	0	0.369103	0.791379	Down_regulated
MAPKAP1	-0.439018	0	0	0.244835	0.699471	Down_regulated
MFSD4B	-0.438969	0	0	0.0468702	0.501911	Down_regulated
ARHGAP31	-0.438792	9.50305e-298	1.41296e-296	0.396855	0.764945	Down_regulated
STAU1	-0.438313	0	0	0.155257	0.603497	Down_regulated
AL139260.1	-0.437774	0	0	0.206753	0.594795	Down_regulated
STX8	-0.437344	0	0	0.340888	0.743961	Down_regulated
USP4	-0.436642	0	0	0.202744	0.657422	Down_regulated
STRADA	-0.43656	0	0	0.00477953	0.484913	Down_regulated
ZBTB46	-0.436429	0	0	0.159729	0.624563	Down_regulated
GPBP1L1	-0.435881	0	0	0.312211	0.741928	Down_regulated
XKR6	-0.435796	0	0	0.194881	0.584059	Down_regulated
RBM27	-0.43564	0	0	0	0.470598	Down_regulated
MAP3K2	-0.435409	0	0	0.222633	0.669866	Down_regulated
INVS	-0.434904	0	0	0.323928	0.73599	Down_regulated
RNF38	-0.434553	0	0	0.177151	0.63595	Down_regulated
EEFSEC	-0.434544	0	0	0.20259	0.63107	Down_regulated
PAM	-0.434261	2.74753e-202	2.555e-201	0.782917	0.968768	Down_regulated
SPPL3	-0.433849	0	0	0.266883	0.71281	Down_regulated
ZNF532	-0.433846	0	0	0.140765	0.606995	Down_regulated
MTAP	-0.433582	0	0	0.00200432	0.457666	Down_regulated
WDR37	-0.433101	0	0	0.311286	0.724359	Down_regulated
AQP7	-0.432972	8.26823e-203	7.70836e-202	0.674221	0.89939	Down_regulated
UBE2V1	-0.432939	0	0	0	0.462058	Down_regulated
RAD9A	-0.432873	0	0	0.159574	0.588451	Down_regulated
MFSD14C	-0.432795	0	0	0.315911	0.742741	Down_regulated
WWP1	-0.432427	0	0	0.348289	0.76771	Down_regulated
COP1	-0.432109	0	0	0.297256	0.747784	Down_regulated
UNK	-0.431744	0	0	0.135677	0.603741	Down_regulated
TRPV1	-0.431642	0	0	0.076164	0.509231	Down_regulated
TMEM182	-0.431131	7.09834e-273	9.42864e-272	0.427074	0.784221	Down_regulated
SOS2	-0.431043	0	0	0.302344	0.734364	Down_regulated
SNRPN	-0.430879	1.6978e-278	2.31372e-277	0.363552	0.705897	Down_regulated
NCKAP1	-0.43083	0	0	0.327475	0.755185	Down_regulated
COBL	-0.430789	0	0	0.282146	0.679382	Down_regulated
SHLD2	-0.430091	0	0	0.198736	0.627735	Down_regulated
TTBK2	-0.429867	0	0	0.315757	0.729402	Down_regulated
PRR16	-0.429672	0	0	0.301418	0.684343	Down_regulated
RCOR1	-0.429655	0	0	0.129047	0.574217	Down_regulated
RBMX	-0.428963	4.9126e-273	6.5283e-272	0.444187	0.815616	Down_regulated
HELZ	-0.428893	0	0	0.297872	0.737861	Down_regulated
ADHFE1	-0.428563	0	0	0.371415	0.764132	Down_regulated
PAN3	-0.428058	0	0	0.284613	0.734852	Down_regulated
ADD3	-0.427949	0	0	0.342121	0.767629	Down_regulated
ANK3	-0.427689	3.25018e-178	2.66496e-177	0.78338	0.970394	Down_regulated
PVR	-0.427366	0	0	0.0282146	0.465474	Down_regulated
CDS2	-0.427065	0	0	0.199661	0.622285	Down_regulated
UGT2B4	-0.427012	0	0	0.234351	0.610085	Down_regulated
PCMTD1	-0.426915	0	0	0.358773	0.765108	Down_regulated
RBM39	-0.42614	5.23618e-275	7.03462e-274	0.450817	0.844408	Down_regulated
WWOX	-0.426125	4.36557e-153	3.15297e-152	0.707986	0.905734	Down_regulated
HERC2	-0.42592	1.74928e-266	2.25428e-265	0.450971	0.832371	Down_regulated
AVL9	-0.425198	0	0	0.208603	0.66279	Down_regulated
ZSWIM6	-0.42517	0	0	0.335338	0.741033	Down_regulated
SUPT3H	-0.424946	0	0	0.258094	0.646198	Down_regulated
AC118549.1	-0.424643	0	0	0.291243	0.724441	Down_regulated
LRRFIP1	-0.424615	8.53708e-188	7.40695e-187	0.740056	0.957381	Down_regulated
ITCH	-0.424505	7.75029e-301	1.16592e-299	0.404564	0.810329	Down_regulated
GIPC1	-0.424386	0	0	0.0935862	0.52989	Down_regulated
SPAG9	-0.423932	0	0	0.234351	0.694347	Down_regulated
AC132803.1	-0.423913	0	0	0.0106383	0.341196	Down_regulated
AUH	-0.423631	0	0	0.358927	0.758194	Down_regulated
FBXO11	-0.423397	0	0	0.30481	0.738186	Down_regulated
SHROOM3	-0.423326	0	0	0.290318	0.667263	Down_regulated
HDAC5	-0.423222	0	0	0.197502	0.606263	Down_regulated
ATXN7L1	-0.422992	0	0	0.213845	0.642782	Down_regulated
CDC42BPB	-0.422985	0	0	0.15094	0.622692	Down_regulated
TAOK3	-0.422292	0	0	0.381591	0.769581	Down_regulated
MNAT1	-0.42159	0	0	0.310052	0.729402	Down_regulated
ABI2	-0.42149	0	0	0.241906	0.680033	Down_regulated
SOGA1	-0.421403	0	0	0.107925	0.554128	Down_regulated
ZNF827	-0.421353	0	0	0.173142	0.591623	Down_regulated
SPTB	-0.42103	0	0	0.219704	0.64693	Down_regulated
TCF7L2	-0.420618	0	0	0.234197	0.693046	Down_regulated
MON2	-0.420574	0	0	0.320537	0.762993	Down_regulated
PIP5K1B	-0.42048	1.18627e-182	9.96866e-182	0.642307	0.914437	Down_regulated
RASSF3	-0.420303	0	0	0.202744	0.605449	Down_regulated
MINK1	-0.420288	0	0	0.169442	0.594551	Down_regulated
ATAD2B	-0.420026	0	0	0.203207	0.658479	Down_regulated
EYA3	-0.419617	0	0	0.278138	0.700122	Down_regulated
NFIX	-0.419297	0	0	0.124113	0.566409	Down_regulated
RALGPS1	-0.418986	0	0	0.264416	0.674908	Down_regulated
LCLAT1	-0.418865	8.68475e-241	9.97609e-240	0.472865	0.820821	Down_regulated
PUM2	-0.418624	0	0	0.324391	0.756486	Down_regulated
CRYZL1	-0.418501	0	0	0	0.451566	Down_regulated
UBE2V2	-0.41845	0	0	0.100216	0.539081	Down_regulated
FCHSD2	-0.418245	1.24117e-188	1.08069e-187	0.597286	0.916795	Down_regulated
PCNT	-0.41793	0	0	0.144002	0.547133	Down_regulated
MITF	-0.417919	9.68361e-178	7.92234e-177	0.768116	0.963481	Down_regulated
PACSIN2	-0.417842	0	0	0.227567	0.673607	Down_regulated
HIVEP2	-0.41784	0	0	0.177459	0.603172	Down_regulated
CALM2	-0.417774	0	0	0.00154178	0.450752	Down_regulated
FIGN	-0.417544	3.40942e-269	4.4404e-268	0.407339	0.777877	Down_regulated
WBP1L	-0.417487	0	0	0.0855689	0.55364	Down_regulated
C18orf25	-0.417251	0	0	0.160345	0.595852	Down_regulated
USP53	-0.41724	5.76295e-245	6.75177e-244	0.458526	0.807889	Down_regulated
SCN5A	-0.417116	3.65627e-264	4.66476e-263	0.407185	0.752176	Down_regulated
MLF1	-0.416793	8.23411e-286	1.15699e-284	0.372957	0.73599	Down_regulated
TYW1	-0.416479	0	0	0.287851	0.706141	Down_regulated
ARID4B	-0.415953	0	0	0.2786	0.724115	Down_regulated
KDM4C	-0.415433	6.38678e-307	9.97022e-306	0.378045	0.779911	Down_regulated
PRKAR2A	-0.415325	0	0	0.223558	0.640342	Down_regulated
COA1	-0.415197	0	0	0.367253	0.76218	Down_regulated
TRAK2	-0.415009	1.40566e-261	1.76353e-260	0.423219	0.790647	Down_regulated
ZBTB8OS	-0.414929	0	0	0.15017	0.589833	Down_regulated
NNT-AS1	-0.414573	0	0	0.334258	0.705409	Down_regulated
CLASP2	-0.41439	1.37586e-223	1.4362e-222	0.505705	0.855226	Down_regulated
EPC2	-0.41417	0	0	0.162195	0.611143	Down_regulated
KIF13A	-0.414105	1.85224e-174	1.49087e-173	0.615325	0.914762	Down_regulated
PALLD	-0.413936	0	0	0.978878	0.998861	Down_regulated
WDPCP	-0.413842	6.18336e-172	4.90845e-171	0.684397	0.929728	Down_regulated
PIAS1	-0.413786	2.51234e-284	3.51167e-283	0.406414	0.805775	Down_regulated
IMMT	-0.413634	0	0	0.259328	0.676047	Down_regulated
SLC44A2	-0.413446	0	0	0.0946654	0.524522	Down_regulated
Z93930.2	-0.413233	0	0	0.168979	0.567548	Down_regulated
DNMT3A	-0.413073	0	0	0.14539	0.595852	Down_regulated
AIG1	-0.412993	1.31708e-207	1.25946e-206	0.515109	0.834079	Down_regulated
KDM2B	-0.412914	0	0	0.15572	0.573973	Down_regulated
AL158152.1	-0.412588	0	0	0	0.46344	Down_regulated
ARHGEF10	-0.411802	0	0	0.00246685	0.457096	Down_regulated
ACVR1	-0.411126	0	0	0.0972865	0.52379	Down_regulated
PLD3	-0.410952	0	0	0.212303	0.65612	Down_regulated
PRELID2	-0.410468	2.59897e-80	1.22098e-79	0.686401	0.834811	Down_regulated
COL4A5	-0.410382	0	0	0.275516	0.666531	Down_regulated
AHNAK	-0.410012	0	0	0.12766	0.599756	Down_regulated
RBPMS2	-0.409586	0	0	0.152945	0.558845	Down_regulated
CDK12	-0.409324	0	0	0.139377	0.580968	Down_regulated
UBN2	-0.409264	0	0	0.13984	0.588451	Down_regulated
SAMD8	-0.408683	0	0	0.220475	0.631558	Down_regulated
DGKG	-0.408144	3.38255e-181	2.81672e-180	0.57971	0.841562	Down_regulated
ZNF43	-0.40808	0	0	0.1107	0.513298	Down_regulated
KCMF1	-0.407723	0	0	0.18193	0.607889	Down_regulated
PPARGC1B	-0.407313	3.44589e-184	2.92498e-183	0.572618	0.871167	Down_regulated
LINC02137	-0.407303	5.92488e-188	5.15119e-187	0.371261	0.615535	Down_regulated
IP6K1	-0.407219	0	0	0.125193	0.566084	Down_regulated
CHD7	-0.407147	0	0	0.177305	0.599187	Down_regulated
GPD1L	-0.407078	0	0	0.221092	0.621391	Down_regulated
WDR59	-0.406965	0	0	0.226025	0.643676	Down_regulated
RPS6KB1	-0.40545	0	0	0.0958989	0.531761	Down_regulated
MOK	-0.40541	0	0	0.131822	0.536804	Down_regulated
EXT1	-0.405283	9.95262e-277	1.34386e-275	0.376503	0.759821	Down_regulated
SMYD3	-0.405149	6.92337e-199	6.32419e-198	0.524206	0.844571	Down_regulated
BAZ1B	-0.404833	0	0	0.152174	0.594388	Down_regulated
RBFOX2	-0.404512	8.10474e-178	6.63803e-177	0.62951	0.922245	Down_regulated
MYH14	-0.404159	0	0	0.265341	0.67011	Down_regulated
UACA	-0.403911	0	0	0.147857	0.591379	Down_regulated
LRCH3	-0.403394	0	0	0.343817	0.767873	Down_regulated
SH3RF3	-0.403089	0	0	0.208141	0.607645	Down_regulated
ZFR	-0.402638	0	0	0.328091	0.74819	Down_regulated
TRIM2	-0.402535	0	0	0.149707	0.564132	Down_regulated
TLK2	-0.402517	0	0	0.244218	0.681171	Down_regulated
AF165147.1	-0.402348	0	0	0.197811	0.546157	Down_regulated
HEG1	-0.402346	0	0	0.184551	0.58048	Down_regulated
CHCHD3	-0.402018	1.82253e-181	1.51938e-180	0.643386	0.911265	Down_regulated
DENND1B	-0.401585	0	0	0.340117	0.730948	Down_regulated
SLC16A7	-0.401348	1.23874e-155	9.09407e-155	0.707678	0.922326	Down_regulated
SND1	-0.401347	0	0	0.271508	0.701098	Down_regulated
NPAS2	-0.401031	1.19723e-210	1.16493e-209	0.483195	0.811224	Down_regulated
PDE8A	-0.401031	0	0	0.319303	0.724034	Down_regulated
NIPBL	-0.400916	6.82559e-247	8.06424e-246	0.449892	0.832046	Down_regulated
ARHGEF11	-0.400902	0	0	0.234043	0.63538	Down_regulated
PCDHGA6	-0.400754	0	0	0	0.421635	Down_regulated
ZEB2	-0.40039	0	0	0.304502	0.761529	Down_regulated
UMAD1	-0.400155	6.64454e-190	5.82339e-189	0.535307	0.84693	Down_regulated
SYNM	-0.400105	0	0	0.166204	0.549166	Down_regulated
NUP98	-0.399732	0	0	0.26087	0.689386	Down_regulated
USP47	-0.399361	1.21196e-277	1.64248e-276	0.394234	0.787719	Down_regulated
DCAF8	-0.399357	0	0	0.106383	0.558032	Down_regulated
RTN4RL1	-0.399224	0	0	0.0770891	0.432859	Down_regulated
ST3GAL6	-0.399082	1.91285e-269	2.49682e-268	0.366019	0.723627	Down_regulated
PTPN14	-0.39884	0	0	0.220629	0.605856	Down_regulated
MTDH	-0.398797	0	0	0.286001	0.712566	Down_regulated
LIN52	-0.398627	0	0	0.162812	0.57194	Down_regulated
RUFY1	-0.398578	0	0	0.179926	0.610655	Down_regulated
NDUFV3	-0.398196	0	0	0.203669	0.619032	Down_regulated
DCAKD	-0.398029	0	0	0.104995	0.541928	Down_regulated
TMTC1	-0.398028	0	0	0.223558	0.658398	Down_regulated
RAD54L2	-0.39797	0	0	0.127043	0.552094	Down_regulated
USP48	-0.397954	0	0	0.187789	0.621391	Down_regulated
PTPN11	-0.397903	0	0	0.1642	0.576576	Down_regulated
KLHDC1	-0.397743	0	0	0.136756	0.556242	Down_regulated
UBN1	-0.397418	0	0	0.145544	0.555998	Down_regulated
TSTD3	-0.397375	0	0	0.0365402	0.470516	Down_regulated
MICU1	-0.39702	0	0	0.330866	0.73412	Down_regulated
CDKL5	-0.396893	0	0	0.191027	0.589264	Down_regulated
PAPOLA	-0.396357	0	0	0.195961	0.63172	Down_regulated
RAB28	-0.396354	0	0	0.330866	0.719235	Down_regulated
TRA2A	-0.396295	0	0	0.27012	0.711021	Down_regulated
PDLIM5	-0.396257	0	0	0.988128	0.999105	Down_regulated
NBAS	-0.396211	6.83389e-275	9.17271e-274	0.388375	0.780155	Down_regulated
AASS	-0.395814	0	0	0.187327	0.587475	Down_regulated
AFG3L2	-0.395761	0	0	0.338421	0.733713	Down_regulated
WWC2	-0.395533	0	0	0.19334	0.624319	Down_regulated
USP31	-0.395061	0	0	0.216466	0.614884	Down_regulated
RNF216	-0.394885	0	0	0.295097	0.706629	Down_regulated
ANKH	-0.394192	5.12685e-228	5.50818e-227	0.447888	0.804311	Down_regulated
RAB40C	-0.394153	0	0	0.122109	0.540057	Down_regulated
FXN	-0.394063	0	0	0	0.405287	Down_regulated
SIK2	-0.394039	6.47127e-259	8.04665e-258	0.389608	0.75608	Down_regulated
PEX14	-0.393864	0	0	0.243756	0.64571	Down_regulated
PCYT1A	-0.393772	0	0	0.122726	0.546238	Down_regulated
ASXL1	-0.392725	0	0	0.209991	0.643514	Down_regulated
ITPR2	-0.392604	0	0	0.2786	0.711265	Down_regulated
WIPF2	-0.39259	0	0	0.105766	0.530785	Down_regulated
AC015983.2	-0.392569	0	0	0.00770891	0.383896	Down_regulated
PIGL	-0.392284	0	0	0.19889	0.602847	Down_regulated
HMBOX1	-0.39228	4.65788e-291	6.70839e-290	0.35461	0.742985	Down_regulated
STK3	-0.392196	2.47894e-235	2.77488e-234	0.4465	0.828467	Down_regulated
ZNF551	-0.391859	0	0	0.000154178	0.421472	Down_regulated
PPTC7	-0.391664	0	0	0.299877	0.682717	Down_regulated
NF1	-0.391269	2.66095e-172	2.11745e-171	0.584798	0.898333	Down_regulated
SIPA1L3	-0.391041	0	0	0.24761	0.658886	Down_regulated
TRMT11	-0.39079	0	0	0.120413	0.529565	Down_regulated
LATS2	-0.390505	0	0	0.261178	0.667019	Down_regulated
LPGAT1	-0.389976	0	0	0.149707	0.561773	Down_regulated
LINC02542	-0.389175	0	0	0.0246685	0.349329	Down_regulated
SSBP2	-0.388792	4.11338e-223	4.28162e-222	0.455288	0.827491	Down_regulated
RASGRP3	-0.388786	7.70063e-211	7.51029e-210	0.481036	0.813501	Down_regulated
PGM5	-0.388406	4.22665e-218	4.29905e-217	0.443571	0.794063	Down_regulated
GREB1	-0.388065	0	0	0.116713	0.485075	Down_regulated
CBY1	-0.387455	0	0	0.0733888	0.477105	Down_regulated
CAMK2B	-0.387226	0	0	0.293864	0.679057	Down_regulated
FOXK2	-0.386879	0	0	0.313444	0.720211	Down_regulated
PDE10A	-0.386746	0	0	0.257786	0.626596	Down_regulated
PPP1R12C	-0.386716	0	0	0.113167	0.545832	Down_regulated
FAM120B	-0.386286	0	0	0.232963	0.658642	Down_regulated
NIPSNAP2	-0.386264	8.7302e-258	1.08098e-256	0.389763	0.763156	Down_regulated
MAP3K4	-0.386161	0	0	0.185631	0.597397	Down_regulated
TMEM131L	-0.38616	4.1506e-262	5.23859e-261	0.367253	0.720943	Down_regulated
MAPKAPK2	-0.385758	3.85214e-272	5.09602e-271	0.359389	0.734526	Down_regulated
CERK	-0.385542	0	0	0.132747	0.547946	Down_regulated
MAOB	-0.385083	0	0	0.213691	0.584221	Down_regulated
AHCYL2	-0.384902	0	0	0.212149	0.606832	Down_regulated
TRAP1	-0.384772	0	0	0.112396	0.512159	Down_regulated
TGFBR3	-0.384578	0	0	0.32177	0.730378	Down_regulated
SORT1	-0.38457	0	0	0.236509	0.620821	Down_regulated
GCOM1	-0.384316	0	0	0.0733888	0.470842	Down_regulated
USP54	-0.384246	0	0	0.219087	0.619601	Down_regulated
CMYA5	-0.384216	7.70823e-216	7.73851e-215	0.920752	0.993168	Down_regulated
KANTR	-0.384183	0	0	0.182084	0.585197	Down_regulated
REPS1	-0.383891	0	0	0.264107	0.665311	Down_regulated
VPS54	-0.383746	0	0	0.296485	0.707605	Down_regulated
CYTH1	-0.383404	0	0	0.158341	0.598699	Down_regulated
SAMD12	-0.383225	7.28765e-259	9.05412e-258	0.300493	0.607808	Down_regulated
ABTB2	-0.383055	0	0	0.207832	0.574624	Down_regulated
RABGAP1	-0.382991	0	0	0.213999	0.64937	Down_regulated
ZBTB7A	-0.382809	0	0	0.0346901	0.448475	Down_regulated
RBM33	-0.3828	0	0	0.169134	0.614071	Down_regulated
TCEA3	-0.382718	0	0	0.175763	0.566572	Down_regulated
SCFD2	-0.382709	0	0	0.189793	0.592111	Down_regulated
INO80	-0.382658	0	0	0.2749	0.690037	Down_regulated
SLAIN2	-0.38198	0	0	0.130435	0.547296	Down_regulated
ANKRD16	-0.381852	0	0	0.113167	0.525742	Down_regulated
WAPL	-0.381816	0	0	0.154024	0.579423	Down_regulated
USP24	-0.381262	0	0	0.192414	0.619683	Down_regulated
PPP3CC	-0.380842	3.90374e-215	3.90042e-214	0.455288	0.815453	Down_regulated
FGFR1	-0.380303	5.12358e-301	7.71555e-300	0.319611	0.709557	Down_regulated
NLK	-0.380262	0	0	0.227105	0.627654	Down_regulated
KPNA6	-0.379752	0	0	0.207986	0.619683	Down_regulated
TMOD1	-0.379748	3.99492e-236	4.48894e-235	0.414123	0.769825	Down_regulated
TVP23C	-0.379609	0	0	0	0.422855	Down_regulated
FRYL	-0.379513	0	0	0.296331	0.72257	Down_regulated
PCGF5	-0.379011	1.40162e-290	2.01667e-289	0.327629	0.704921	Down_regulated
MIRLET7BHG	-0.378868	0	0	0.130126	0.586824	Down_regulated
LIMS2	-0.378695	0	0	0.265495	0.730866	Down_regulated
HS2ST1	-0.37843	0	0	0.12951	0.517853	Down_regulated
RUFY2	-0.378056	0	0	0.0943571	0.525661	Down_regulated
LIMS1	-0.377435	6.03566e-208	5.78286e-207	0.460839	0.806588	Down_regulated
BBX	-0.377394	0	0	0.234505	0.649126	Down_regulated
PSPC1	-0.377284	0	0	0.179772	0.610492	Down_regulated
ZNF516	-0.376985	0	0	0.0918902	0.507523	Down_regulated
ATP9B	-0.376297	0	0	0.256707	0.679545	Down_regulated
USP28	-0.376069	3.33564e-226	3.54103e-225	0.424761	0.77804	Down_regulated
YPEL2	-0.375816	0	0	0.229726	0.620252	Down_regulated
CCSER2	-0.375764	1.88467e-213	1.86595e-212	0.450663	0.811549	Down_regulated
SBF2	-0.375616	1.03108e-140	6.96111e-140	0.691644	0.946482	Down_regulated
FAM234A	-0.374749	0	0	0.069226	0.475803	Down_regulated
UBE2D3	-0.374677	0	0	0.308202	0.713135	Down_regulated
TMEM65	-0.3746	2.48177e-137	1.64305e-136	0.637219	0.89329	Down_regulated
LINC02334	-0.374037	1.07025e-240	1.22747e-239	0.365094	0.68841	Down_regulated
ZNF587	-0.374009	0	0	0.0581252	0.461895	Down_regulated
YY1AP1	-0.37397	0	0	0.197348	0.614396	Down_regulated
PPP1R12B	-0.373937	1.30581e-213	1.29415e-212	0.953747	0.996828	Down_regulated
UBE3C	-0.373306	0	0	0.28415	0.702969	Down_regulated
TNNT1	-0.373227	1.23579e-270	1.62026e-269	0.272279	0.607564	Down_regulated
SNX13	-0.373181	0	0	0.214462	0.628711	Down_regulated
TNS3	-0.372898	0	0	0.201357	0.63782	Down_regulated
UBE3A	-0.37286	0	0	0.270583	0.677023	Down_regulated
LUC7L3	-0.372407	3.88808e-200	3.57157e-199	0.475948	0.837902	Down_regulated
SGCD	-0.37192	0	0	0.974098	0.997967	Down_regulated
PPP2R2D	-0.371767	0	0	0.194573	0.608052	Down_regulated
PPP2R5A	-0.371742	2.7672e-299	4.14586e-298	0.308048	0.682635	Down_regulated
SMG7	-0.371644	0	0	0.179001	0.592111	Down_regulated
HDAC8	-0.371459	1.55305e-264	1.9866e-263	0.352451	0.727776	Down_regulated
DAB1	-0.371034	1.44717e-161	1.0978e-160	0.43802	0.664579	Down_regulated
LRRC8D	-0.371028	0	0	0.00231267	0.405937	Down_regulated
SPHKAP	-0.370598	8.19776e-118	4.88195e-117	0.768578	0.916958	Down_regulated
PHACTR1	-0.370434	2.00951e-100	1.07634e-99	0.8321	0.968849	Down_regulated
SGSM1	-0.370393	0	0	0.135831	0.498495	Down_regulated
PPP5C	-0.37036	0	0	0.0940487	0.493453	Down_regulated
CDKAL1	-0.36995	2.74693e-206	2.60891e-205	0.460222	0.827084	Down_regulated
LRIG2	-0.369876	0	0	0.130589	0.539244	Down_regulated
METTL15	-0.368665	1.64886e-306	2.56445e-305	0.301573	0.687353	Down_regulated
SFXN5	-0.368289	0	0	0.19334	0.569906	Down_regulated
PRDM5	-0.368248	0	0	0.166975	0.555104	Down_regulated
SPTBN4	-0.367875	0	0	0.11733	0.484018	Down_regulated
SREK1	-0.367855	0	0	0.171446	0.593575	Down_regulated
LIMD1	-0.367378	0	0	0.1642	0.597967	Down_regulated
VKORC1L1	-0.36721	0	0	0.132439	0.52501	Down_regulated
CNOT4	-0.367133	0	0	0.255011	0.662546	Down_regulated
ZBTB4	-0.367097	0	0	0.115788	0.531273	Down_regulated
MAP2K5	-0.366985	0	0	0.296793	0.688817	Down_regulated
MEIS2	-0.366973	4.93399e-147	3.44992e-146	0.847364	0.979016	Down_regulated
MRPS28	-0.366411	0	0	0.011255	0.419845	Down_regulated
FRK	-0.365818	0	0	0.167592	0.538186	Down_regulated
EML1	-0.365754	0	0	0.139531	0.532005	Down_regulated
MFHAS1	-0.365483	0	0	0.185322	0.562586	Down_regulated
MOB1B	-0.365432	0	0	0.12658	0.500854	Down_regulated
NUFIP2	-0.365226	0	0	0.167129	0.580399	Down_regulated
CS	-0.365132	0	0	0.170213	0.56283	Down_regulated
MARK2	-0.365091	0	0	0.261486	0.654412	Down_regulated
ABLIM3	-0.365004	0	0	0.164971	0.585767	Down_regulated
TUT4	-0.364324	8.63521e-223	8.97567e-222	0.419365	0.787475	Down_regulated
APPBP2	-0.364315	0	0	0.160962	0.579097	Down_regulated
AKAP13	-0.364279	0	0	0.971631	0.999024	Down_regulated
BMP2K	-0.363813	0	0	0.186864	0.597723	Down_regulated
STAG2	-0.363358	0	0	0.196577	0.6183	Down_regulated
UBR4	-0.363003	0	0	0.23173	0.626678	Down_regulated
MPHOSPH9	-0.362959	0	0	0.221708	0.607727	Down_regulated
RAPGEF1	-0.362438	0	0	0.183626	0.643026	Down_regulated
ADARB1	-0.361621	0	0	0.107	0.505002	Down_regulated
RAB11FIP1	-0.360759	0	0	0.146007	0.490606	Down_regulated
PISD	-0.360576	0	0	0.0974406	0.485482	Down_regulated
AFG1L	-0.360047	0	0	0.178076	0.553721	Down_regulated
FAM110B	-0.360029	3.91943e-288	5.57386e-287	0.312211	0.687515	Down_regulated
MINDY2	-0.360028	2.16606e-286	3.05085e-285	0.30666	0.684425	Down_regulated
CDYL	-0.359598	0	0	0.168825	0.568524	Down_regulated
SLC33A1	-0.359389	0	0	0	0.3878	Down_regulated
CNNM2	-0.359308	0	0	0.233734	0.594469	Down_regulated
EIF2B3	-0.359003	2.95222e-296	4.36522e-295	0.291088	0.664742	Down_regulated
DSE	-0.358874	0	0	0.186401	0.556568	Down_regulated
OSBPL1A	-0.358799	7.94397e-274	1.06239e-272	0.327937	0.703619	Down_regulated
SHPK	-0.358658	0	0	0.0021585	0.385035	Down_regulated
CORIN	-0.35864	1.43319e-112	8.2784e-112	0.618871	0.825458	Down_regulated
PLCL2	-0.358437	1.54504e-117	9.1955e-117	0.782917	0.956242	Down_regulated
NRIP1	-0.358204	0	0	0.048412	0.465799	Down_regulated
PARL	-0.358059	0	0	0	0.408133	Down_regulated
AGO2	-0.357983	0	0	0.150632	0.568849	Down_regulated
AC138150.1	-0.357811	0	0	0.0812519	0.496055	Down_regulated
ESYT2	-0.35747	4.50768e-241	5.18401e-240	0.382208	0.772916	Down_regulated
SEMA5A	-0.357273	2.22485e-151	1.58968e-150	0.541628	0.832452	Down_regulated
ARHGEF18	-0.357248	0	0	0	0.394632	Down_regulated
KANSL3	-0.357233	0	0	0.134906	0.548678	Down_regulated
CGNL1	-0.357218	0	0	0.0871107	0.459618	Down_regulated
CLTC	-0.357206	0	0	0.258094	0.658072	Down_regulated
MARCH7	-0.357174	0	0	0.24946	0.66035	Down_regulated
A4GALT	-0.35717	0	0	0.182084	0.549573	Down_regulated
DCLK2	-0.357061	0	0	0.209837	0.577308	Down_regulated
OSBPL8	-0.357014	2.55167e-232	2.81555e-231	0.368949	0.717446	Down_regulated
CEP170	-0.356907	0	0	0.230805	0.645872	Down_regulated
DENND6A	-0.356688	0	0	0.199815	0.60488	Down_regulated
SLC45A4	-0.356634	0	0	0.0582794	0.434323	Down_regulated
RFX2	-0.356517	1.6138e-291	2.33453e-290	0.172063	0.459455	Down_regulated
SLC7A6	-0.356204	3.09997e-147	2.1722e-146	0.555967	0.867588	Down_regulated
PRKN	-0.35606	2.46289e-216	2.47594e-215	0.932316	0.992436	Down_regulated
DTWD2	-0.355735	5.73654e-287	8.11089e-286	0.285538	0.644734	Down_regulated
ASB10	-0.355292	0	0	0.174992	0.541358	Down_regulated
CAMK1D	-0.355278	3.21394e-172	2.55542e-171	0.245606	0.475722	Down_regulated
MAML1	-0.355195	0	0	0.0695344	0.460431	Down_regulated
GMPR	-0.354946	2.87826e-228	3.09913e-227	0.370799	0.708581	Down_regulated
ARIH2	-0.354792	1.24827e-172	9.94384e-172	0.487357	0.813664	Down_regulated
MBTD1	-0.354708	0	0	0.193802	0.601383	Down_regulated
FAM13B	-0.354554	3.10843e-153	2.24778e-152	0.536849	0.852216	Down_regulated
TAF3	-0.354201	0	0	0.241906	0.625376	Down_regulated
SOBP	-0.354037	0	0	0.174376	0.603091	Down_regulated
KIAA0319L	-0.353864	1.95987e-233	2.17398e-232	0.376503	0.737698	Down_regulated
GABRB1	-0.353135	0	0	0.185322	0.505734	Down_regulated
PRKACB	-0.353073	0	0	0.192569	0.563888	Down_regulated
MIA2	-0.352959	3.1105e-267	4.01727e-266	0.320691	0.690687	Down_regulated
GATA6	-0.352873	1.93266e-227	2.06734e-226	0.362473	0.702318	Down_regulated
ACTN2	-0.352348	4.91887e-154	3.5666e-153	0.915819	0.99146	Down_regulated
C19orf12	-0.352057	0	0	0.148936	0.534038	Down_regulated
FAM49B	-0.351887	2.34924e-245	2.75782e-244	0.335338	0.685563	Down_regulated
ZNF438	-0.351786	7.44923e-210	7.20771e-209	0.412427	0.757869	Down_regulated
SMARCA2	-0.351782	0	0	0.267499	0.666124	Down_regulated
POPDC2	-0.351584	4.91037e-175	3.9654e-174	0.457755	0.788125	Down_regulated
TTC3	-0.351428	1.4776e-196	1.33891e-195	0.433241	0.788044	Down_regulated
PPM1B	-0.351226	0	0	0.16975	0.582432	Down_regulated
DLG1	-0.351036	4.5548e-203	4.25042e-202	0.410731	0.759577	Down_regulated
SPEN	-0.350574	0	0	0.134906	0.553233	Down_regulated
PRDM2	-0.349591	0	0	0.235122	0.644896	Down_regulated
DPYD	-0.349517	5.50317e-212	5.39579e-211	0.42214	0.80732	Down_regulated
AFAP1L1	-0.349452	0	0	0.229109	0.613501	Down_regulated
COQ5	-0.349444	0	0	0.0918902	0.468483	Down_regulated
ATP13A3	-0.349261	1.27616e-273	1.7028e-272	0.284305	0.634892	Down_regulated
GTF2I	-0.349183	8.65131e-201	7.97696e-200	0.429849	0.799431	Down_regulated
DMWD	-0.349178	0	0	0.00185014	0.377552	Down_regulated
CRLS1	-0.349117	7.25383e-297	1.07581e-295	0.269966	0.640016	Down_regulated
NDUFS4	-0.348594	2.01906e-244	2.35891e-243	0.352606	0.723709	Down_regulated
IGF2BP2	-0.348477	0	0	0.226796	0.574054	Down_regulated
EP300	-0.348448	0	0	0.169596	0.59268	Down_regulated
CLYBL	-0.348429	0	0	0.217854	0.559008	Down_regulated
ATL2	-0.34826	0	0	0.125347	0.530053	Down_regulated
POM121C	-0.347136	0	0	0.150632	0.53721	Down_regulated
HUWE1	-0.347114	0	0	0.18856	0.601871	Down_regulated
ZNF462	-0.347029	0	0	0.206753	0.577959	Down_regulated
ZNF141	-0.347011	0	0	0.1642	0.549573	Down_regulated
NID1	-0.346869	3.7026e-265	4.7486e-264	0.2786	0.624725	Down_regulated
GALNTL6	-0.346828	1.07364e-129	6.81781e-129	0.217391	0.373322	Down_regulated
RBM10	-0.346785	0	0	0.0979032	0.494673	Down_regulated
DIS3L2	-0.346659	0	0	0.217545	0.627735	Down_regulated
FAM126B	-0.346558	0	0	0.248689	0.630256	Down_regulated
SLC8A1	-0.346299	0	0	0.993525	0.999919	Down_regulated
ITPR1	-0.346119	0	0	0.122726	0.52379	Down_regulated
LIN7A	-0.345841	0	0	0.111317	0.476373	Down_regulated
MAEA	-0.34574	0	0	0.114709	0.485482	Down_regulated
THADA	-0.34559	0	0	0.255165	0.66157	Down_regulated
RAD52	-0.345336	0	0	0.113938	0.489955	Down_regulated
SMAD3	-0.345304	0	0	0.114709	0.531842	Down_regulated
CPEB4	-0.345138	1.37306e-97	7.24097e-97	0.715541	0.920699	Down_regulated
ZZEF1	-0.345108	0	0	0.190564	0.605775	Down_regulated
RAB7A	-0.345058	3.04698e-168	2.38207e-167	0.483811	0.820577	Down_regulated
YAP1	-0.344624	1.42255e-276	1.91728e-275	0.305273	0.681903	Down_regulated
ACACA	-0.34453	0	0	0.269658	0.660594	Down_regulated
UIMC1	-0.34417	0	0	0.216929	0.607727	Down_regulated
VPS13A	-0.344037	1.21345e-199	1.1112e-198	0.407185	0.75551	Down_regulated
METTL16	-0.343696	0	0	0.181314	0.577145	Down_regulated
TXNDC11	-0.343495	0	0	0.16235	0.547865	Down_regulated
AC007563.2	-0.343425	0	0	0.0858773	0.363318	Down_regulated
BBS9	-0.343223	0	0	0.208141	0.608215	Down_regulated
SMAD4	-0.343136	0	0	0.0670675	0.475234	Down_regulated
NAA25	-0.342807	0	0	0.212612	0.601789	Down_regulated
TMEM38B	-0.34266	2.92182e-304	4.50613e-303	0.241751	0.593087	Down_regulated
COQ4	-0.342591	0	0	0.104995	0.531842	Down_regulated
USP25	-0.341933	0	0	0.234813	0.622367	Down_regulated
ERI3	-0.341891	0	0	0.103762	0.502155	Down_regulated
TRRAP	-0.341794	0	0	0.235122	0.630175	Down_regulated
ATF7IP2	-0.341723	3.54679e-172	2.8193e-171	0.440333	0.753965	Down_regulated
HDLBP	-0.341655	0	0	0.195652	0.596177	Down_regulated
CADPS	-0.341628	2.30723e-172	1.83647e-171	0.404872	0.700773	Down_regulated
GOLGB1	-0.341391	0	0	0.252852	0.643514	Down_regulated
FNDC3A	-0.341373	1.34332e-151	9.60984e-151	0.518501	0.836519	Down_regulated
GTF2IRD2B	-0.341233	0	0	0.238976	0.620333	Down_regulated
COG5	-0.341161	2.11315e-113	1.22662e-112	0.668671	0.912159	Down_regulated
PLEKHA1	-0.340972	5.04606e-263	6.4073e-262	0.305581	0.667426	Down_regulated
DCP1A	-0.340788	0	0	0.237897	0.627654	Down_regulated
MAGED1	-0.340557	9.26225e-205	8.7376e-204	0.386062	0.715494	Down_regulated
BMT2	-0.340498	0	0	0.190256	0.558357	Down_regulated
C2CD5	-0.340246	0	0	0.153253	0.555998	Down_regulated
CACNB2	-0.340207	1.03536e-286	1.46179e-285	0.976411	0.997804	Down_regulated
STAT3	-0.340139	1.05481e-104	5.78367e-104	0.565834	0.805205	Down_regulated
SORBS2	-0.340132	0	0	0.990903	0.999431	Down_regulated
SFPQ	-0.340115	0	0	0.185322	0.605449	Down_regulated
FLCN	-0.340047	0	0	0	0.394795	Down_regulated
AFF3	-0.339741	0	0	0.206136	0.562586	Down_regulated
SPATS2	-0.33945	0	0	0.182239	0.571452	Down_regulated
DHTKD1	-0.339415	0	0	0.0868023	0.457666	Down_regulated
PRRG1	-0.339393	0	0	0.00200432	0.365596	Down_regulated
RB1CC1	-0.339295	3.27548e-209	3.16303e-208	0.394234	0.74022	Down_regulated
ENAH	-0.339188	6.04101e-208	5.7861e-207	0.384212	0.72745	Down_regulated
RXRA	-0.339177	0	0	0.0669134	0.458967	Down_regulated
HOMER1	-0.339121	7.82918e-118	4.66434e-117	0.612088	0.8732	Down_regulated
MCU	-0.339117	0	0	0.147703	0.519805	Down_regulated
STRBP	-0.33911	1.29945e-244	1.51999e-243	0.324699	0.673526	Down_regulated
CRTC1	-0.33897	0	0	0.108387	0.493209	Down_regulated
SCMH1	-0.338923	7.02954e-174	5.63034e-173	0.452359	0.792355	Down_regulated
IL6R	-0.338722	0	0	0.0729263	0.45547	Down_regulated
AC106791.1	-0.338571	1.19311e-209	1.15405e-208	0.357231	0.684425	Down_regulated
AP3D1	-0.338254	0	0	0.154178	0.548434	Down_regulated
PHF20L1	-0.338123	0	0	0.193648	0.578609	Down_regulated
MLLT3	-0.33798	0	0	0.149861	0.525092	Down_regulated
MICU3	-0.337857	0	0	0.203207	0.572102	Down_regulated
CUL5	-0.337771	0	0	0.222017	0.623831	Down_regulated
CDK19	-0.33746	0	0	0.130743	0.504026	Down_regulated
PFKFB3	-0.337433	0	0	0.124422	0.522489	Down_regulated
DYM	-0.337367	5.85544e-284	8.16124e-283	0.303731	0.701179	Down_regulated
PLCXD3	-0.336851	1.22706e-111	7.04757e-111	0.874807	0.977796	Down_regulated
CTCF	-0.336796	0	0	0.0992908	0.491907	Down_regulated
FGGY	-0.336702	0	0	0.20074	0.561448	Down_regulated
CRAMP1	-0.336533	0	0	0.00246685	0.393575	Down_regulated
SEC63	-0.336426	0	0	0.165125	0.555022	Down_regulated
KIAA2026	-0.336386	0	0	0.215387	0.606019	Down_regulated
CEP85	-0.336354	0	0	0.195961	0.557869	Down_regulated
TNKS	-0.33631	2.46855e-265	3.16731e-264	0.320999	0.712485	Down_regulated
NFE2L1	-0.336094	0	0	0.111163	0.478406	Down_regulated
TBCK	-0.335722	1.84653e-303	2.83292e-302	0.267962	0.654006	Down_regulated
SMYD1	-0.335664	3.96052e-106	2.19618e-105	0.623188	0.885075	Down_regulated
SRGAP3	-0.335534	2.53417e-286	3.56762e-285	0.22695	0.556405	Down_regulated
KYAT1	-0.335497	0	0	0.130897	0.475641	Down_regulated
SDHC	-0.335321	0	0	0.183164	0.556324	Down_regulated
SOD2	-0.335256	0	0	0.00416281	0.393331	Down_regulated
AHCTF1	-0.33492	0	0	0.191181	0.577064	Down_regulated
UBR2	-0.334903	3.42039e-194	3.06718e-193	0.414431	0.779179	Down_regulated
KLRD1	-0.334758	0	0	0.150478	0.45978	Down_regulated
CNKSR3	-0.334684	2.31021e-225	2.441e-224	0.328091	0.659618	Down_regulated
AC005225.2	-0.334281	0	0	0.0251311	0.363237	Down_regulated
GOLPH3	-0.334197	0	0	0.145698	0.532656	Down_regulated
ANO6	-0.334157	2.11691e-224	2.22159e-223	0.35461	0.708825	Down_regulated
BDH1	-0.33412	0	0	0.0521122	0.406181	Down_regulated
CTDSPL2	-0.333883	0	0	0.183318	0.588451	Down_regulated
WWC3	-0.333523	0	0	0.120259	0.499471	Down_regulated
HNRNPU	-0.333205	0	0	0.232809	0.639203	Down_regulated
EIF3A	-0.332977	0	0	0.15572	0.54266	Down_regulated
SMAD2	-0.332553	0	0	0.220629	0.605205	Down_regulated
SNX4	-0.332357	0	0	0.148011	0.535258	Down_regulated
GALNT16	-0.332179	0	0	0.164817	0.520293	Down_regulated
PICALM	-0.332064	6.22257e-188	5.40841e-187	0.429695	0.808296	Down_regulated
LARP4B	-0.331851	7.53776e-231	8.23384e-230	0.357693	0.732493	Down_regulated
LRIG1	-0.331703	0	0	0.162041	0.530541	Down_regulated
ZNF704	-0.33167	1.11391e-204	1.05047e-203	0.377582	0.719398	Down_regulated
ATF7IP	-0.331652	0	0	0.256398	0.661732	Down_regulated
RPS6KC1	-0.331637	0	0	0.239285	0.621147	Down_regulated
AZIN1-AS1	-0.331578	0	0	0.179001	0.498902	Down_regulated
AKAP10	-0.331304	0	0	0.236047	0.624481	Down_regulated
SETX	-0.331239	0	0	0.204903	0.614315	Down_regulated
SLTM	-0.33123	4.71516e-231	5.15825e-230	0.355689	0.734933	Down_regulated
AS3MT	-0.330981	0	0	0	0.345588	Down_regulated
ADGRA3	-0.330952	0	0	0.230805	0.596503	Down_regulated
TANGO2	-0.330918	4.72149e-196	4.26254e-195	0.372495	0.699553	Down_regulated
ORC2	-0.330709	5.67771e-303	8.67445e-302	0.242214	0.607157	Down_regulated
SIL1	-0.33065	2.48199e-191	2.19159e-190	0.413352	0.751362	Down_regulated
BICD1	-0.330476	0	0	0.128739	0.51159	Down_regulated
ZNF493	-0.330279	0	0	0.0849522	0.463034	Down_regulated
LINC02269	-0.330223	0	0	0.033765	0.288085	Down_regulated
GAS7	-0.330081	0	0	0.162195	0.537942	Down_regulated
WDTC1	-0.329948	0	0	0.124113	0.494266	Down_regulated
SCAF11	-0.329844	2.93502e-178	2.40723e-177	0.4391	0.794957	Down_regulated
MAN1C1	-0.329727	0	0	0.221862	0.593656	Down_regulated
DEAF1	-0.329456	0	0	0.107462	0.460187	Down_regulated
NINJ2	-0.32937	1.15197e-296	1.70675e-295	0.17453	0.481497	Down_regulated
TDRD3	-0.329356	4.34183e-166	3.35775e-165	0.468085	0.787068	Down_regulated
ZNRF3	-0.329256	0	0	0.14169	0.505246	Down_regulated
EIF3K	-0.329132	0	0	0.241906	0.613908	Down_regulated
ARFGEF1	-0.329124	2.9367e-174	2.35924e-173	0.448813	0.800569	Down_regulated
NCOR1	-0.328993	2.65507e-179	2.19168e-178	0.443571	0.808296	Down_regulated
CAMTA1	-0.328941	3.35852e-269	4.37799e-268	0.294172	0.661488	Down_regulated
ZMYM6	-0.32883	0	0	0.000154178	0.379667	Down_regulated
EVA1C	-0.328821	0	0	0.210453	0.595608	Down_regulated
PCSK6	-0.328253	0	0	0.218316	0.575437	Down_regulated
SMYD2	-0.328161	6.26342e-162	4.7599e-161	0.447117	0.752664	Down_regulated
PHACTR3	-0.327754	1.91444e-272	2.53834e-271	0.199507	0.496055	Down_regulated
ZNF585B	-0.327715	0	0	0.0314524	0.416185	Down_regulated
NSD3	-0.327685	0	0	0.234197	0.621553	Down_regulated
SNX29	-0.327676	2.33603e-289	3.33661e-288	0.30481	0.717527	Down_regulated
PNPLA7	-0.3276	0	0	0.164508	0.521757	Down_regulated
CDK5RAP2	-0.327578	0	0	0.193031	0.577308	Down_regulated
PLPP3	-0.32736	1.88557e-278	2.56842e-277	0.27197	0.642863	Down_regulated
STIM1	-0.327328	0	0	0.218779	0.597641	Down_regulated
TNPO1	-0.327311	0	0	0.185785	0.577064	Down_regulated
CMC1	-0.327177	0	0	0.194727	0.55917	Down_regulated
SUMF1	-0.327165	8.39751e-188	7.28801e-187	0.402559	0.74022	Down_regulated
ATRX	-0.32712	1.18259e-168	9.26251e-168	0.454363	0.799431	Down_regulated
DIAPH1	-0.326722	0	0	0.165587	0.513135	Down_regulated
PPP1CB	-0.326549	0	0	0.119796	0.514925	Down_regulated
NPAS3	-0.32626	1.18721e-273	1.58484e-272	0.207061	0.516226	Down_regulated
SLC25A27	-0.326226	0	0	0.109312	0.472224	Down_regulated
CADM1	-0.325949	2.55732e-136	1.6851e-135	0.489208	0.758601	Down_regulated
CYP2J2	-0.325879	3.83746e-281	5.28348e-280	0.223713	0.557056	Down_regulated
ASPSCR1	-0.325849	0	0	0.191027	0.583977	Down_regulated
SNX14	-0.325381	0	0	0.140302	0.520211	Down_regulated
UBXN2A	-0.325344	0	0	0.213074	0.581781	Down_regulated
MLIP	-0.325252	2.4046e-292	3.49226e-291	0.979648	0.998455	Down_regulated
LINC01719	-0.324998	0	0	0.0212766	0.369256	Down_regulated
ZMYM2	-0.324593	2.05624e-177	1.67944e-176	0.428924	0.780805	Down_regulated
SKI	-0.32448	0	0	0.0572001	0.462139	Down_regulated
OSBP2	-0.324405	0	0	0.138298	0.457584	Down_regulated
GATA4	-0.324395	1.05651e-91	5.36563e-91	0.710762	0.922407	Down_regulated
POU2F1	-0.324294	1.8822e-290	2.70285e-289	0.267037	0.63782	Down_regulated
FYCO1	-0.323973	0	0	0.183164	0.54087	Down_regulated
MIR99AHG	-0.323867	2.70497e-84	1.30971e-83	0.728184	0.950305	Down_regulated
AGTPBP1	-0.323773	6.87698e-180	5.69113e-179	0.400247	0.738918	Down_regulated
PDE1A	-0.323629	3.41115e-153	2.46608e-152	0.3284	0.579341	Down_regulated
AGO4	-0.323545	0	0	0.203824	0.580968	Down_regulated
SMARCA4	-0.323524	0	0	0.127968	0.527044	Down_regulated
PIBF1	-0.323453	4.33857e-217	4.38105e-216	0.360623	0.727369	Down_regulated
HSPA12A	-0.323389	0	0	0.134443	0.474664	Down_regulated
GLS	-0.323373	0	0	0.114246	0.512973	Down_regulated
ZNF780B	-0.323356	1.64666e-286	2.32262e-285	0.250694	0.607645	Down_regulated
OXCT1	-0.323269	1.46482e-266	1.88853e-265	0.233426	0.556974	Down_regulated
PRKAA2	-0.32324	5.63039e-113	3.25798e-112	0.583719	0.855551	Down_regulated
CREB5	-0.323184	3.27913e-303	5.01509e-302	0.188252	0.514843	Down_regulated
MYO9B	-0.323107	0	0	0.220321	0.638796	Down_regulated
NEAT1	-0.322889	8.2868e-204	7.77747e-203	0.989362	1	Down_regulated
PSEN1	-0.32276	0	0	0.142615	0.528833	Down_regulated
DYNC1I1	-0.322718	3.17818e-124	1.96225e-123	0.520352	0.778528	Down_regulated
TMEM38A	-0.322714	0	0	0.186864	0.521431	Down_regulated
DOCK4	-0.322447	5.58219e-201	5.15515e-200	0.386371	0.744042	Down_regulated
G3BP2	-0.322151	0	0	0.151095	0.497275	Down_regulated
RICTOR	-0.322049	2.62612e-133	1.6925e-132	0.508634	0.816511	Down_regulated
AC087500.1	-0.321736	0	0	0.111933	0.475397	Down_regulated
TRIM44	-0.321645	0	0	0.203053	0.592192	Down_regulated
EPM2A	-0.321431	0	0	0.13799	0.481903	Down_regulated
JPX	-0.321119	2.37734e-162	1.80995e-161	0.446192	0.785848	Down_regulated
RPAP2	-0.321073	0	0	0.228184	0.603009	Down_regulated
SDCCAG8	-0.320905	4.7006e-187	4.05917e-186	0.404101	0.768198	Down_regulated
NBEAL1	-0.320615	1.15792e-193	1.03487e-192	0.402868	0.779585	Down_regulated
NUP153	-0.320576	0	0	0.159266	0.53843	Down_regulated
ZNF652	-0.320496	0	0	0.184706	0.554128	Down_regulated
TMEM116	-0.320482	1.73437e-207	1.65633e-206	0.336109	0.65547	Down_regulated
TBCD	-0.320241	0	0	0.129972	0.523546	Down_regulated
MPDZ	-0.319882	1.52521e-226	1.62088e-225	0.332562	0.688817	Down_regulated
TRAPPC8	-0.31982	0	0	0.115017	0.503945	Down_regulated
KANSL1L	-0.31968	2.48635e-225	2.62616e-224	0.335954	0.695079	Down_regulated
RAD50	-0.319536	0	0	0.00323774	0.375681	Down_regulated
FXR1	-0.319419	0	0	0.181468	0.554616	Down_regulated
ETV6	-0.319101	7.12983e-205	6.73245e-204	0.376657	0.726068	Down_regulated
NDST1	-0.319051	0	0	0.0655257	0.432127	Down_regulated
SIPA1L2	-0.31898	1.81921e-222	1.88494e-221	0.321924	0.652054	Down_regulated
WWTR1	-0.318955	8.80333e-268	1.14148e-266	0.283534	0.653111	Down_regulated
PCBD2	-0.318939	0	0	0.15202	0.504758	Down_regulated
TRIM33	-0.318882	0	0	0.210607	0.596259	Down_regulated
UBE2E1	-0.318843	1.75133e-290	2.51615e-289	0.270737	0.65547	Down_regulated
ATXN7	-0.318672	0	0	0.0266728	0.402359	Down_regulated
GAPVD1	-0.31861	0	0	0.216158	0.606995	Down_regulated
RBBP4	-0.318569	0	0	0.147086	0.521594	Down_regulated
MBTPS1	-0.318264	0	0	0.193648	0.549004	Down_regulated
FHL2	-0.318259	1.33238e-163	1.02126e-162	0.974561	0.993331	Down_regulated
CHD4	-0.318204	0	0	0.0289855	0.389101	Down_regulated
AF117829.1	-0.318059	7.68391e-283	1.06693e-281	0.24391	0.595445	Down_regulated
MPPED2	-0.317478	0	0	0.188097	0.55974	Down_regulated
SUN1	-0.317398	1.74821e-242	2.02556e-241	0.313444	0.681415	Down_regulated
MYO5A	-0.317295	1.60168e-291	2.31814e-290	0.263182	0.64327	Down_regulated
SGPP1	-0.317245	0	0	0.0814061	0.430663	Down_regulated
RALGAPA2	-0.31717	0	0	0.173913	0.564294	Down_regulated
CLEC16A	-0.317134	2.40092e-251	2.89716e-250	0.300648	0.662627	Down_regulated
MSL2	-0.317013	0	0	0.0803269	0.457747	Down_regulated
FAF2	-0.316901	0	0	0.158033	0.537536	Down_regulated
MYCBP2	-0.316879	0	0	0.213845	0.621553	Down_regulated
USP40	-0.316825	0	0	0.226488	0.602115	Down_regulated
ENOSF1	-0.316542	3.85243e-237	4.34378e-236	0.309898	0.665962	Down_regulated
TAF1	-0.316492	4.74886e-304	7.31236e-303	0.231576	0.596747	Down_regulated
LINC00342	-0.31644	0	0	0.00909652	0.367466	Down_regulated
MDM4	-0.316369	9.53363e-223	9.90251e-222	0.349985	0.742578	Down_regulated
CCDC141	-0.316361	9.18479e-81	4.33157e-80	0.677459	0.912729	Down_regulated
SMIM8	-0.315583	7.88776e-255	9.65282e-254	0.280296	0.629443	Down_regulated
DYNC1H1	-0.315573	0	0	0.246068	0.647906	Down_regulated
TUSC3	-0.315509	7.32348e-303	1.11772e-301	0.216929	0.567385	Down_regulated
EPC1	-0.315469	1.11562e-147	7.83789e-147	0.473481	0.802684	Down_regulated
MARK1	-0.3154	2.90965e-297	4.32183e-296	0.225871	0.579016	Down_regulated
CCPG1	-0.315231	0	0	0.209374	0.574298	Down_regulated
USP8	-0.314843	0	0	0.190102	0.572428	Down_regulated
TRIP4	-0.314817	0	0	0.134443	0.503782	Down_regulated
SLC16A10	-0.314725	0	0	0.128739	0.434811	Down_regulated
PI4KA	-0.314656	0	0	0.220012	0.618951	Down_regulated
PCDHGA10	-0.314415	0	0	0	0.328101	Down_regulated
NUBPL	-0.314112	5.9126e-237	6.65649e-236	0.302035	0.646848	Down_regulated
PKP2	-0.314111	9.87425e-94	5.07614e-93	0.861548	0.980887	Down_regulated
LINC00886	-0.313922	0	0	0.112396	0.4305	Down_regulated
ATP2C1	-0.313567	4.18031e-223	4.34975e-222	0.322078	0.665718	Down_regulated
XPNPEP3	-0.313196	0	0	0.138915	0.494917	Down_regulated
BCL2L1	-0.313081	0	0	0.118871	0.516877	Down_regulated
KLHDC10	-0.312743	0	0	0.126889	0.504677	Down_regulated
UVRAG	-0.312283	0	0	0.254394	0.650834	Down_regulated
KAT6A	-0.312266	3.16908e-292	4.59798e-291	0.275054	0.672956	Down_regulated
KLF7	-0.312261	0	0	0.177613	0.54697	Down_regulated
GTDC1	-0.312128	4.49922e-283	6.25318e-282	0.251311	0.613257	Down_regulated
USP32	-0.311977	2.90799e-299	4.35458e-298	0.25054	0.631639	Down_regulated
CDK18	-0.311748	6.51016e-195	5.85039e-194	0.362781	0.701667	Down_regulated
BACH1	-0.311435	1.02765e-191	9.09872e-191	0.346284	0.665555	Down_regulated
PLEKHM2	-0.310735	0	0	0.188868	0.563074	Down_regulated
ATAD2	-0.310623	6.57676e-294	9.60854e-293	0.179618	0.495405	Down_regulated
HSPG2	-0.310499	0	0	0.246531	0.66954	Down_regulated
MFN2	-0.310438	9.36471e-186	8.02085e-185	0.380512	0.725661	Down_regulated
VPS13C	-0.310242	0	0	0.222479	0.616836	Down_regulated
MAP3K20	-0.310234	1.29723e-81	6.1553e-81	0.682855	0.921431	Down_regulated
NR6A1	-0.310179	3.31997e-187	2.87031e-186	0.341351	0.634404	Down_regulated
DYSF	-0.310107	5.06476e-189	4.41645e-188	0.355843	0.67442	Down_regulated
PARM1	-0.309904	8.03291e-277	1.08514e-275	0.183318	0.486458	Down_regulated
ANKRD13C	-0.309784	0	0	0.194419	0.563806	Down_regulated
FBRSL1	-0.309784	0	0	0.0946654	0.467344	Down_regulated
FAM120A	-0.309629	0	0	0.20922	0.584303	Down_regulated
SPIDR	-0.30934	1.44172e-234	1.60832e-233	0.333642	0.716063	Down_regulated
RFFL	-0.309222	0	0	0.0149553	0.354372	Down_regulated
GOSR1	-0.309187	0	0	0.133364	0.498577	Down_regulated
DCAF6	-0.309079	9.59643e-155	6.98754e-154	0.440641	0.781781	Down_regulated
MARCH3	-0.309045	3.55685e-133	2.29033e-132	0.467314	0.749573	Down_regulated
TMEM165	-0.30904	1.66199e-292	2.41613e-291	0.244681	0.613664	Down_regulated
UBE2G2	-0.309034	0	0	0.177613	0.563888	Down_regulated
SDK1	-0.308792	1.36383e-169	1.07336e-168	0.359389	0.643188	Down_regulated
APC	-0.308784	0	0	0.194419	0.560716	Down_regulated
PPM1A	-0.308743	0	0	0.12951	0.488491	Down_regulated
CHMP3	-0.308705	0	0	0.0300648	0.378528	Down_regulated
PACS2	-0.308635	0	0	0.144002	0.534445	Down_regulated
PUDP	-0.308574	0	0	0.0658341	0.378772	Down_regulated
SMAP1	-0.30852	3.47521e-253	4.22298e-252	0.281221	0.633591	Down_regulated
ZRANB1	-0.308268	0	0	0.0926611	0.456771	Down_regulated
PHF3	-0.308248	0	0	0.115171	0.504839	Down_regulated
LPL	-0.308151	1.44185e-78	6.6903e-78	0.551341	0.761854	Down_regulated
ZEB1	-0.307718	2.11077e-184	1.79324e-183	0.403484	0.77438	Down_regulated
RNGTT	-0.307349	0	0	0.125501	0.497275	Down_regulated
YLPM1	-0.307126	0	0	0.148319	0.523383	Down_regulated
FIP1L1	-0.30707	0	0	0.000308356	0.363806	Down_regulated
AFDN	-0.306841	0	0	0.165587	0.555429	Down_regulated
TRAPPC12	-0.306761	0	0	0.181005	0.553802	Down_regulated
CDK8	-0.306558	3.44313e-250	4.13274e-249	0.27675	0.627084	Down_regulated
PPP1R3A	-0.306528	4.12561e-275	5.54515e-274	0.227875	0.56161	Down_regulated
ATXN10	-0.306449	5.25061e-228	5.63908e-227	0.313753	0.666043	Down_regulated
DHRS3	-0.306418	0	0	0.105304	0.463196	Down_regulated
EYA1	-0.306185	4.61518e-233	5.11165e-232	0.283071	0.612525	Down_regulated
PGAP2	-0.305976	0	0	0.0997533	0.440667	Down_regulated
USP22	-0.30558	0	0	0.127043	0.505246	Down_regulated
RYK	-0.305494	0	0	0.105304	0.473526	Down_regulated
PSKH1	-0.305258	0	0	0.0544249	0.406019	Down_regulated
ST7L	-0.305161	0	0	0.146469	0.510614	Down_regulated
FAM160A1	-0.305139	1.00435e-148	7.09856e-148	0.410577	0.699227	Down_regulated
MAN1A2	-0.305135	1.75094e-276	2.3588e-275	0.250385	0.610248	Down_regulated
PPP4R3A	-0.305052	0	0	0.150324	0.532005	Down_regulated
ZNF146	-0.304895	0	0	0.203515	0.566165	Down_regulated
FAT1	-0.304867	0	0	0.124113	0.474176	Down_regulated
GAB3	-0.304551	2.90917e-270	3.80743e-269	0.219704	0.547296	Down_regulated
NHSL1	-0.304226	6.51783e-153	4.69817e-152	0.440641	0.7756	Down_regulated
SPEG	-0.304102	0	0	0.190564	0.543473	Down_regulated
CAPZB	-0.303164	3.44657e-223	3.59008e-222	0.34428	0.729402	Down_regulated
PTPN21	-0.303001	0	0	0.12658	0.466124	Down_regulated
ADAM10	-0.301989	5.55735e-194	4.97588e-193	0.358002	0.71037	Down_regulated
RTN3	-0.301818	0	0	0.131822	0.470516	Down_regulated
DAP3	-0.301656	1.24748e-221	1.2853e-220	0.312673	0.657422	Down_regulated
LRCH1	-0.30092	4.54325e-267	5.86512e-266	0.264416	0.631883	Down_regulated
SHLD1	-0.300714	0	0	0.118871	0.45303	Down_regulated
DOCK1	-0.300565	0	0	0.171138	0.591135	Down_regulated
KIAA1958	-0.300534	0	0	0.167438	0.494347	Down_regulated
AL670729.3	-0.300401	0	0	0.00185014	0.328264	Down_regulated
PPP2CB	-0.300385	0	0	0.185631	0.54941	Down_regulated
EXOC6	-0.30032	1.47534e-283	2.05437e-282	0.221246	0.567304	Down_regulated
KMT2E	-0.300131	4.56842e-192	4.05706e-191	0.381745	0.759008	Down_regulated
NPEPPS	-0.30007	2.48884e-215	2.49011e-214	0.335646	0.701586	Down_regulated
LINC00894	-0.299703	0	0	0.0823312	0.437414	Down_regulated
RBX1	-0.299506	0	0	0.145544	0.51037	Down_regulated
SLC35F5	-0.299467	0	0	0.146623	0.517121	Down_regulated
BIVM	-0.29934	0	0	0	0.340382	Down_regulated
CNST	-0.298759	0	0	0.133056	0.493046	Down_regulated
SLC25A30	-0.29823	0	0	0.111317	0.425132	Down_regulated
SAP130	-0.298167	0	0	0.1144	0.461407	Down_regulated
FGD6	-0.298123	8.12024e-285	1.13664e-283	0.210607	0.548272	Down_regulated
TCP11L2	-0.298109	5.50672e-308	8.61011e-307	0.170829	0.497194	Down_regulated
ARHGAP42	-0.298047	0	0	0.177151	0.536641	Down_regulated
VMP1	-0.298008	4.28111e-164	3.28487e-163	0.411656	0.760553	Down_regulated
OTUD7B	-0.297989	0	0	0.195652	0.548597	Down_regulated
S100PBP	-0.297878	0	0	0.0991366	0.477837	Down_regulated
PSMA3-AS1	-0.297723	0	0	0	0.364213	Down_regulated
SNRK	-0.297663	0	0	0.127505	0.484669	Down_regulated
DGCR2	-0.296968	0	0	0.112088	0.471492	Down_regulated
TRIP12	-0.296943	7.9798e-286	1.12179e-284	0.251619	0.630338	Down_regulated
ABCD3	-0.29662	5.46309e-308	8.54644e-307	0.188868	0.531598	Down_regulated
SPAST	-0.29646	0	0	0.0958989	0.437495	Down_regulated
COL4A1	-0.296454	0	0	0.191952	0.618951	Down_regulated
FNBP1	-0.296348	0	0	0.147086	0.560797	Down_regulated
RPS6KA3	-0.296163	3.45646e-302	5.25349e-301	0.206445	0.559008	Down_regulated
GALNT1	-0.296143	0	0	0.119334	0.463115	Down_regulated
CSDE1	-0.296049	0	0	0.20737	0.570882	Down_regulated
MTX2	-0.295937	1.43104e-264	1.83133e-263	0.245143	0.593331	Down_regulated
KCTD20	-0.295929	0	0	0.120567	0.470028	Down_regulated
C11orf54	-0.2957	0	0	0	0.328264	Down_regulated
UBE2F	-0.295672	0	0	0	0.33355	Down_regulated
ARGLU1	-0.295601	7.96402e-273	1.05737e-271	0.246994	0.609028	Down_regulated
FNTB	-0.295555	0	0	0.0157262	0.344286	Down_regulated
PRPF40B	-0.295521	5.90783e-280	8.0923e-279	0.225254	0.573322	Down_regulated
GON4L	-0.295485	0	0	0.167746	0.540545	Down_regulated
TRPC1	-0.295465	7.43912e-225	7.84336e-224	0.286463	0.617731	Down_regulated
SNX24	-0.29537	0	0	0.135677	0.482147	Down_regulated
APPL2	-0.294664	0	0	0.19519	0.555348	Down_regulated
AP1G1	-0.294537	0	0	0.141844	0.509882	Down_regulated
ATG7	-0.294499	3.1042e-224	3.25421e-223	0.3395	0.724522	Down_regulated
DENND4C	-0.294441	3.37105e-269	4.39238e-268	0.278138	0.664091	Down_regulated
ZNF236	-0.29389	0	0	0.0911193	0.436438	Down_regulated
CTDSPL	-0.293887	0	0	0.178693	0.542985	Down_regulated
DNAJC1	-0.293861	9.60887e-217	9.68963e-216	0.30481	0.641968	Down_regulated
TM2D1	-0.293773	0	0	0.173142	0.53656	Down_regulated
DDI2	-0.293273	0	0	0.154949	0.497275	Down_regulated
CEP83	-0.29306	0	0	0.179001	0.514111	Down_regulated
HTT	-0.292666	0	0	0.139377	0.518747	Down_regulated
ARMC2	-0.292653	2.89896e-254	3.54176e-253	0.234351	0.560472	Down_regulated
GPR157	-0.292509	0	0	0.113784	0.441236	Down_regulated
DIRC3	-0.292232	0	0	0.12103	0.46222	Down_regulated
SMCHD1	-0.292038	1.47513e-230	1.60776e-229	0.305273	0.673851	Down_regulated
GNA12	-0.291762	0	0	0.12103	0.487027	Down_regulated
FNIP2	-0.291688	2.0333e-90	1.02379e-89	0.573851	0.858479	Down_regulated
ZGPAT	-0.291655	0	0	0.000308356	0.326474	Down_regulated
IPO7	-0.291597	0	0	0.155103	0.509801	Down_regulated
CAPS2	-0.291277	2.06324e-250	2.47952e-249	0.258557	0.606019	Down_regulated
MAPK8	-0.290012	6.74847e-212	6.61238e-211	0.309282	0.65002	Down_regulated
TFEB	-0.289669	0	0	0.114554	0.457015	Down_regulated
NBDY	-0.289555	0	0	0.0687635	0.390403	Down_regulated
FUBP3	-0.289523	0	0	0.158495	0.532493	Down_regulated
PPP2R3A	-0.2893	1.58503e-75	7.21014e-75	0.666667	0.902074	Down_regulated
HSDL2	-0.289257	6.51993e-124	4.01874e-123	0.468085	0.759577	Down_regulated
DEPDC5	-0.288983	0	0	0.000308356	0.34209	Down_regulated
KIAA0355	-0.288974	0	0	0.141536	0.501017	Down_regulated
ITGB5	-0.288935	0	0	0.130126	0.483449	Down_regulated
AK4	-0.288921	0	0	0.139223	0.45059	Down_regulated
NUDCD3	-0.288788	0	0	0.182393	0.539488	Down_regulated
FAM228B	-0.288719	0	0	0.0690718	0.418951	Down_regulated
SHB	-0.288585	0	0	0	0.326474	Down_regulated
TXLNB	-0.288559	1.19397e-138	7.97469e-138	0.429695	0.722895	Down_regulated
RPRD1A	-0.288521	0	0	0.169596	0.523139	Down_regulated
CUL3	-0.288482	0	0	0.198273	0.577471	Down_regulated
ZSCAN5A	-0.288452	0	0	0.152636	0.491907	Down_regulated
NDUFAF5	-0.288443	0	0	0.121955	0.457666	Down_regulated
PROX1	-0.28833	1.1987e-233	1.33065e-232	0.244064	0.556812	Down_regulated
TLK1	-0.288146	1.55259e-289	2.21977e-288	0.230496	0.598943	Down_regulated
FBXO31	-0.287819	0	0	0.0769349	0.416592	Down_regulated
ZCWPW2	-0.287652	0	0	0	0.316633	Down_regulated
NOL10	-0.287639	1.18928e-305	1.84285e-304	0.198736	0.552257	Down_regulated
AC011603.2	-0.287311	0	0	0.033765	0.358113	Down_regulated
PKNOX1	-0.287308	0	0	0.0513414	0.406832	Down_regulated
RMND5B	-0.28718	0	0	0.111163	0.446848	Down_regulated
SEC11A	-0.287015	0	0	0.170213	0.510695	Down_regulated
RBM28	-0.286621	3.87627e-304	5.97185e-303	0.185014	0.526556	Down_regulated
LONP2	-0.28658	3.58103e-217	3.61982e-216	0.31514	0.681822	Down_regulated
ENTPD1-AS1	-0.28657	2.86488e-203	2.67683e-202	0.267345	0.560065	Down_regulated
N4BP1	-0.286565	0	0	0.138606	0.493209	Down_regulated
HIBADH	-0.286445	1.24201e-231	1.36584e-230	0.276442	0.617568	Down_regulated
SLC9A8	-0.286358	0	0	0.0871107	0.434404	Down_regulated
STYXL1	-0.286341	0	0	0.0629047	0.381456	Down_regulated
RAB3IP	-0.286261	0	0	0.0548874	0.374461	Down_regulated
CSPP1	-0.286113	1.40318e-229	1.52426e-228	0.27305	0.606995	Down_regulated
CRIM1	-0.286065	0	0	0.128585	0.467263	Down_regulated
ZNF431	-0.285964	2.44121e-270	3.19641e-269	0.22325	0.56405	Down_regulated
OGT	-0.285753	4.35971e-291	6.28204e-290	0.229263	0.600651	Down_regulated
ESRRB	-0.285303	5.311e-290	7.60803e-289	0.137373	0.427979	Down_regulated
ZNF346	-0.285183	0	0	0.0966698	0.444734	Down_regulated
PAAF1	-0.2851	4.228e-302	6.41953e-301	0.188252	0.529646	Down_regulated
TANGO6	-0.285091	0	0	0.166821	0.516389	Down_regulated
ZBTB1	-0.285056	0	0	0.114709	0.471086	Down_regulated
OPA3	-0.284914	0	0	0.141844	0.470842	Down_regulated
BCL11A	-0.284656	1.22881e-199	1.12491e-198	0.293247	0.601139	Down_regulated
TP53BP1	-0.284549	0	0	0.146623	0.492639	Down_regulated
R3HDM1	-0.284425	4.16314e-282	5.74263e-281	0.214924	0.562342	Down_regulated
AC005342.1	-0.284368	0	0	0	0.30305	Down_regulated
SUFU	-0.28395	0	0	0.10407	0.448475	Down_regulated
SKA2	-0.283949	0	0	0.0757015	0.384303	Down_regulated
PTPN3	-0.283917	5.74288e-212	5.62894e-211	0.265341	0.571126	Down_regulated
AC025283.2	-0.283836	0	0	0	0.310858	Down_regulated
ATP11B	-0.283813	8.37856e-272	1.10492e-270	0.228646	0.576169	Down_regulated
TNIK	-0.283639	7.25191e-73	3.24361e-72	0.674838	0.891013	Down_regulated
LRRFIP2	-0.283215	3.37021e-56	1.31914e-55	0.741597	0.947784	Down_regulated
ECPAS	-0.283107	1.52745e-224	1.6047e-223	0.302035	0.662627	Down_regulated
FUT10	-0.282721	0	0	0.0723096	0.398129	Down_regulated
ACAD11	-0.282706	0	0	0.00277521	0.32989	Down_regulated
CTNND2	-0.282574	4.67474e-154	3.39043e-153	0.201511	0.402684	Down_regulated
PSPH	-0.282476	0	0	0.049337	0.365189	Down_regulated
ELP4	-0.28217	1.61355e-235	1.80893e-234	0.25794	0.591541	Down_regulated
TCAIM	-0.281984	0	0	0.161425	0.492639	Down_regulated
PIK3C2A	-0.281822	0	0	0.19889	0.568605	Down_regulated
KIAA1109	-0.281806	0	0	0.166512	0.539081	Down_regulated
KDM5D	-0.281573	0	0	0.0715387	0.423424	Down_regulated
PHACTR2	-0.281509	1.11417e-205	1.05615e-204	0.318686	0.668646	Down_regulated
EP400	-0.28147	0	0	0.113167	0.482879	Down_regulated
CMPK1	-0.280701	0	0	0.0758557	0.406588	Down_regulated
PAK2	-0.280565	0	0	0.18008	0.527532	Down_regulated
NDUFA9	-0.280543	0	0	0	0.320862	Down_regulated
PKN2	-0.28044	2.75606e-209	2.66232e-208	0.315294	0.671899	Down_regulated
TOM1L2	-0.280319	2.48025e-75	1.12632e-74	0.651095	0.890037	Down_regulated
PTDSS1	-0.280297	4.60179e-192	4.08546e-191	0.29926	0.608052	Down_regulated
ZNF713	-0.279949	0	0	0	0.299878	Down_regulated
USP10	-0.279781	0	0	0.121184	0.472794	Down_regulated
RAP1A	-0.279306	7.78735e-232	8.57659e-231	0.28045	0.63172	Down_regulated
ZFYVE28	-0.279054	0	0	0.117021	0.414152	Down_regulated
PTPN9	-0.278232	0	0	0.125347	0.474258	Down_regulated
HOMER2	-0.278149	0	0	0.130435	0.443595	Down_regulated
NUMB	-0.27778	2.32686e-248	2.76133e-247	0.279371	0.65734	Down_regulated
ARHGEF3	-0.277593	8.98737e-231	9.81367e-230	0.256707	0.584384	Down_regulated
NOS1AP	-0.27758	0	0	0.118871	0.430826	Down_regulated
AC060780.1	-0.277364	0	0	0.000616713	0.327694	Down_regulated
TSC22D1	-0.277209	1.15887e-168	9.07912e-168	0.333488	0.63351	Down_regulated
SLC30A6	-0.277187	0	0	0.144928	0.480765	Down_regulated
PPFIA1	-0.277131	2.88047e-268	3.74155e-267	0.235122	0.592111	Down_regulated
NTN4	-0.276939	3.73551e-170	2.94542e-169	0.321924	0.617161	Down_regulated
SLC25A42	-0.276788	0	0	0.117946	0.438064	Down_regulated
COG7	-0.27661	0	0	0.136139	0.474339	Down_regulated
KMT2A	-0.276558	0	0	0.161425	0.530053	Down_regulated
LRP5	-0.276282	1.9183e-282	2.64983e-281	0.196731	0.533062	Down_regulated
APP	-0.276052	8.02482e-287	1.13354e-285	0.237589	0.615291	Down_regulated
KLHL3	-0.276018	1.01627e-220	1.04415e-219	0.257015	0.570964	Down_regulated
ANKIB1	-0.275974	2.10832e-211	2.06168e-210	0.298797	0.642212	Down_regulated
PRRX1	-0.275749	0	0	0.156799	0.486783	Down_regulated
SDHAF2	-0.275394	0	0	0	0.324766	Down_regulated
ST3GAL2	-0.275146	0	0	0.0861856	0.415453	Down_regulated
CPEB2	-0.275071	0	0	0.0837188	0.403416	Down_regulated
FER	-0.275001	1.86112e-228	2.00762e-227	0.290472	0.657015	Down_regulated
SLC2A12	-0.274565	0	0	0.123034	0.422285	Down_regulated
RHOA	-0.274362	0	0	0.140611	0.492883	Down_regulated
CLTCL1	-0.274198	1.16002e-260	1.45101e-259	0.201973	0.519723	Down_regulated
EGF	-0.274195	1.7873e-238	2.02614e-237	0.208449	0.506629	Down_regulated
OLA1	-0.27419	9.32856e-298	1.38772e-296	0.179463	0.513542	Down_regulated
CHD9	-0.273781	1.59543e-75	7.25634e-75	0.577089	0.884669	Down_regulated
ZNF536	-0.273729	4.48342e-156	3.29888e-155	0.243602	0.462383	Down_regulated
PFKP	-0.273727	8.03962e-304	1.23665e-302	0.137681	0.442944	Down_regulated
ABI1	-0.273621	0	0	0.137219	0.490931	Down_regulated
RAP1B	-0.273569	0	0	0.119026	0.503619	Down_regulated
FERMT2	-0.273303	6.47326e-220	6.62078e-219	0.282609	0.630175	Down_regulated
NRP1	-0.272931	1.04138e-70	4.58393e-70	0.679618	0.878731	Down_regulated
GGNBP2	-0.272797	0	0	0.16975	0.526881	Down_regulated
NVL	-0.272422	0	0	0.142152	0.479463	Down_regulated
PHKB	-0.272408	6.98489e-170	5.50311e-169	0.364323	0.713298	Down_regulated
CLIP4	-0.272259	0	0	0.13321	0.465799	Down_regulated
CREB1	-0.272021	3.2011e-283	4.45321e-282	0.21107	0.561366	Down_regulated
CLCN3	-0.271763	2.35168e-145	1.62615e-144	0.384212	0.69573	Down_regulated
LINC00893	-0.271647	0	0	0.0209682	0.334201	Down_regulated
DCUN1D1	-0.271496	0	0	0.1144	0.449207	Down_regulated
MED25	-0.271246	0	0	0.119488	0.437658	Down_regulated
CSNK2A1	-0.270917	1.43599e-263	1.82731e-262	0.228646	0.583001	Down_regulated
ICE2	-0.270707	0	0	0.154949	0.481578	Down_regulated
ZNF626	-0.270687	0	0	0	0.320293	Down_regulated
PCDHGA8	-0.270379	0	0	0	0.317283	Down_regulated
DDX46	-0.270327	2.54911e-301	3.84854e-300	0.188406	0.538756	Down_regulated
WDR26	-0.27031	0	0	0.182393	0.541196	Down_regulated
NIN	-0.269989	7.88722e-186	6.75933e-185	0.299568	0.613827	Down_regulated
CRCP	-0.269957	0	0	0.0292939	0.351525	Down_regulated
SLC12A6	-0.269901	5.02162e-253	6.09709e-252	0.200586	0.512566	Down_regulated
FAM219A	-0.269842	0	0	0.0750848	0.404636	Down_regulated
PPP1R12A	-0.269827	7.38801e-155	5.38484e-154	0.388375	0.738024	Down_regulated
EPB41L4B	-0.269749	1.73166e-290	2.49032e-289	0.119951	0.399675	Down_regulated
KIF16B	-0.269437	0	0	0.108387	0.450346	Down_regulated
RAB21	-0.26942	3.24521e-252	3.92725e-251	0.218162	0.546889	Down_regulated
GBE1	-0.269402	1.8021e-52	6.80359e-52	0.670675	0.882391	Down_regulated
SFXN4	-0.269127	3.85237e-246	4.54234e-245	0.209837	0.523139	Down_regulated
ACIN1	-0.269101	0	0	0.182084	0.537292	Down_regulated
ABCA5	-0.268971	2.06383e-267	2.67134e-266	0.209837	0.54575	Down_regulated
PRPSAP2	-0.268947	0	0	0.111163	0.438064	Down_regulated
EEF2K	-0.26891	0	0	0.171446	0.515006	Down_regulated
ZNF410	-0.268824	0	0	0.000308356	0.315738	Down_regulated
ANKRD29	-0.268803	0	0	0.0280604	0.320781	Down_regulated
SPG11	-0.268516	1.69614e-165	1.30861e-164	0.363398	0.716389	Down_regulated
PDGFC	-0.268293	0	0	0.146315	0.478243	Down_regulated
DHX30	-0.268198	0	0	0.133056	0.460512	Down_regulated
TUBD1	-0.268073	0	0	0.0815603	0.402521	Down_regulated
ZC3H13	-0.267906	0	0	0.111163	0.454168	Down_regulated
TRPM4	-0.267874	5.49038e-254	6.69944e-253	0.219241	0.5512	Down_regulated
ALDH1L1	-0.267829	0	0	0.0661425	0.381781	Down_regulated
HEXA	-0.267748	0	0	0.000154178	0.321513	Down_regulated
ESCO1	-0.267689	0	0	0.141073	0.467344	Down_regulated
DPH6	-0.267635	2.64741e-122	1.61756e-121	0.407493	0.676861	Down_regulated
EPB41L4A	-0.267567	1.54994e-289	2.21705e-288	0.200123	0.549573	Down_regulated
STXBP1	-0.267379	0	0	0.140148	0.479219	Down_regulated
TAB2	-0.267213	0	0	0.160191	0.503213	Down_regulated
SMURF2	-0.26713	0	0	0.140611	0.489142	Down_regulated
CPLANE1	-0.267049	1.19513e-207	1.14321e-206	0.290318	0.63595	Down_regulated
PTAR1	-0.266964	0	0	0.158341	0.493615	Down_regulated
ARHGAP21	-0.266939	1.97307e-206	1.87575e-205	0.318532	0.686295	Down_regulated
AC015845.2	-0.266911	5.55651e-295	8.15445e-294	0.082177	0.337373	Down_regulated
CHD8	-0.266802	0	0	0.0792476	0.416267	Down_regulated
LMBR1	-0.266759	3.1226e-282	4.30933e-281	0.194573	0.532574	Down_regulated
BCAR1	-0.266619	0	0	0.151095	0.492477	Down_regulated
WASL	-0.266389	0	0	0.0963614	0.42684	Down_regulated
OPA1	-0.26619	2.05822e-266	2.65008e-265	0.211378	0.553152	Down_regulated
LAMA3	-0.266173	0	0	0.0664508	0.379423	Down_regulated
ZMYND11	-0.265875	1.59966e-293	2.33476e-292	0.183935	0.524115	Down_regulated
CDRT4	-0.265873	0	0	0.000308356	0.307117	Down_regulated
RNF180	-0.265815	2.13006e-231	2.33893e-230	0.239901	0.565108	Down_regulated
SYNRG	-0.265516	1.78915e-285	2.51157e-284	0.202128	0.551525	Down_regulated
GLYR1	-0.26545	2.67409e-180	2.2186e-179	0.331175	0.669784	Down_regulated
PPP4R3B	-0.265438	0	0	0.145853	0.493453	Down_regulated
FOXO1	-0.265401	2.43299e-226	2.58467e-225	0.294018	0.661651	Down_regulated
RSU1	-0.265259	3.96417e-205	3.74925e-204	0.286617	0.618869	Down_regulated
SLF2	-0.265202	0	0	0.177922	0.526881	Down_regulated
SLC30A9	-0.265107	5.99339e-263	7.60689e-262	0.223867	0.573322	Down_regulated
ZXDC	-0.264994	0	0	0.178538	0.53721	Down_regulated
ZDHHC21	-0.264877	0	0	0.104687	0.433754	Down_regulated
ICA1	-0.264777	9.14573e-122	5.56833e-121	0.426611	0.732249	Down_regulated
METAP2	-0.264658	0	0	0.13321	0.461	Down_regulated
ANKRD28	-0.264617	3.10808e-258	3.85657e-257	0.194419	0.508418	Down_regulated
ROCK1	-0.264526	4.95754e-274	6.63904e-273	0.23728	0.612932	Down_regulated
MAGT1	-0.264369	0	0	0.117792	0.42562	Down_regulated
CEP95	-0.264356	0	0	0.107462	0.435299	Down_regulated
DNAJB6	-0.264228	2.71109e-180	2.24866e-179	0.325779	0.664335	Down_regulated
CLASRP	-0.264185	2.81233e-284	3.92911e-283	0.201819	0.55364	Down_regulated
MANBA	-0.264062	1.59291e-264	2.03669e-263	0.207216	0.540464	Down_regulated
SGCG	-0.263862	7.2546e-59	2.91443e-58	0.689177	0.893615	Down_regulated
ANTXR2	-0.263824	0	0	0.161116	0.500447	Down_regulated
NAP1L1	-0.263822	3.12956e-253	3.80453e-252	0.210299	0.533062	Down_regulated
ZFAND6	-0.263802	4.72878e-263	6.00703e-262	0.211533	0.545425	Down_regulated
AEBP2	-0.263685	3.68456e-273	4.9008e-272	0.211533	0.559252	Down_regulated
CAB39	-0.263197	4.26231e-258	5.28207e-257	0.220629	0.562749	Down_regulated
DDX10	-0.263132	4.62195e-290	6.62742e-289	0.179155	0.512973	Down_regulated
MXI1	-0.263029	2.11275e-262	2.67e-261	0.198582	0.522977	Down_regulated
STK24	-0.262992	0	0	0.134752	0.481903	Down_regulated
CDC73	-0.262875	5.32217e-243	6.17872e-242	0.23543	0.572672	Down_regulated
LMAN2L	-0.262792	0	0	0.0635214	0.370964	Down_regulated
PSMD9	-0.262722	0	0	0	0.308174	Down_regulated
EDA	-0.26256	3.76536e-101	2.02419e-100	0.454363	0.707117	Down_regulated
BCAP29	-0.262546	1.25275e-282	1.73129e-281	0.172525	0.493859	Down_regulated
RNF144A	-0.262315	0	0	0.112088	0.444083	Down_regulated
ZFHX3	-0.262181	0	0	0.218316	0.651159	Down_regulated
UBXN7	-0.261786	1.96853e-298	2.94179e-297	0.170367	0.504595	Down_regulated
CELSR1	-0.261769	0	0	0.0798643	0.362586	Down_regulated
PTEN	-0.261741	1.75368e-306	2.7246e-305	0.251465	0.671655	Down_regulated
NPHP3	-0.261737	0	0	0	0.332412	Down_regulated
REEP1	-0.261737	1.31436e-140	8.86544e-140	0.370336	0.667914	Down_regulated
POLA1	-0.261585	0	0	0.104379	0.433022	Down_regulated
ASXL2	-0.261576	2.66568e-276	3.58944e-275	0.19519	0.530134	Down_regulated
SPATS2L	-0.261441	6.62288e-275	8.89353e-274	0.186247	0.510207	Down_regulated
LINC00906	-0.261216	0	0	0.00462535	0.263115	Down_regulated
CLDN12	-0.261159	3.54369e-278	4.82031e-277	0.161887	0.469784	Down_regulated
UBR1	-0.260915	3.79544e-224	3.97743e-223	0.272741	0.628955	Down_regulated
SENP7	-0.260806	1.40475e-301	2.1263e-300	0.182701	0.53111	Down_regulated
APTX	-0.260459	0	0	0.119951	0.446604	Down_regulated
ME3	-0.260369	5.26954e-209	5.0853e-208	0.261486	0.579504	Down_regulated
SCAPER	-0.260002	1.14237e-51	4.28205e-51	0.666204	0.906222	Down_regulated
IWS1	-0.259979	1.039e-273	1.38888e-272	0.181468	0.504433	Down_regulated
KIFAP3	-0.259944	1.17065e-273	1.56415e-272	0.185939	0.512403	Down_regulated
ZDHHC20	-0.259704	2.61041e-306	4.04923e-305	0.136448	0.447092	Down_regulated
AK3	-0.259669	1.95732e-301	2.95964e-300	0.157108	0.483693	Down_regulated
CCNH	-0.259188	2.70018e-205	2.55708e-204	0.28415	0.615128	Down_regulated
ZNF518A	-0.25905	5.61135e-274	7.50777e-273	0.189639	0.522895	Down_regulated
PARN	-0.258972	4.5012e-277	6.08614e-276	0.195652	0.53355	Down_regulated
DDX39B	-0.258811	0	0	0	0.376495	Down_regulated
ERCC6L2	-0.258714	6.64045e-301	9.99468e-300	0.170059	0.507198	Down_regulated
MIPOL1	-0.258656	1.53974e-240	1.76249e-239	0.20552	0.514193	Down_regulated
TMEM161B-AS1	-0.258319	6.73304e-79	3.13111e-78	0.530065	0.793493	Down_regulated
TSEN2	-0.257806	8.85574e-297	1.31273e-295	0.157879	0.480277	Down_regulated
BTF3L4	-0.257787	0	0	0.0721554	0.394632	Down_regulated
DCUN1D2	-0.257598	5.05534e-216	5.07693e-215	0.251773	0.577633	Down_regulated
VSIG10	-0.25749	9.94333e-263	1.26039e-261	0.165587	0.465067	Down_regulated
ARL15	-0.257387	4.6664e-80	2.19084e-79	0.553037	0.837007	Down_regulated
RRAS2	-0.257285	1.16364e-256	1.43539e-255	0.162504	0.451566	Down_regulated
PCDHGB6	-0.257167	0	0	0	0.288329	Down_regulated
NEMF	-0.257069	5.46568e-211	5.33589e-210	0.283996	0.631314	Down_regulated
H6PD	-0.256971	3.36736e-276	4.53222e-275	0.171909	0.488898	Down_regulated
DCAF1	-0.256879	0	0	0.068301	0.380317	Down_regulated
TATDN1	-0.256701	0	0	0.120876	0.425702	Down_regulated
AC022784.1	-0.256523	0	0	0.00570459	0.261976	Down_regulated
ZNF808	-0.25637	0	0	0.0334567	0.333713	Down_regulated
EGLN1	-0.256058	1.33349e-202	1.24201e-201	0.249152	0.552908	Down_regulated
WDR82	-0.255987	0	0	0.0658341	0.393737	Down_regulated
TAF4	-0.255926	0	0	0.0524206	0.352338	Down_regulated
DNAJC15	-0.255863	3.9485e-289	5.63155e-288	0.152174	0.462383	Down_regulated
TSC22D2	-0.255667	0	0	0.138606	0.458154	Down_regulated
PPP2R1A	-0.255445	0	0	0.11255	0.440504	Down_regulated
MTMR3	-0.255267	5.23584e-196	4.72544e-195	0.289855	0.621635	Down_regulated
CD99L2	-0.255046	0	0	0.0937404	0.4	Down_regulated
LINC00663	-0.255037	0	0	0.00786309	0.283205	Down_regulated
ASB18	-0.255032	9.43902e-78	4.35573e-77	0.526673	0.752664	Down_regulated
PLEKHM3	-0.255008	7.34601e-246	8.64782e-245	0.21477	0.539	Down_regulated
EEA1	-0.25494	6.86655e-157	5.07651e-156	0.350447	0.678813	Down_regulated
SETD5	-0.254887	2.04448e-140	1.37712e-139	0.401943	0.754453	Down_regulated
MARCH6	-0.254683	5.65557e-141	3.82437e-140	0.38082	0.707279	Down_regulated
ZNF37A	-0.254283	0	0	0	0.306466	Down_regulated
COBLL1	-0.254123	0	0	0.121338	0.468076	Down_regulated
DCAF10	-0.254031	5.37294e-231	5.87347e-230	0.232655	0.558682	Down_regulated
FILIP1	-0.253866	1.7993e-66	7.65974e-66	0.899784	0.986661	Down_regulated
LUCAT1	-0.253807	5.20074e-271	6.83702e-270	0.0662966	0.294917	Down_regulated
ZBTB44	-0.253502	0	0	0.128585	0.44636	Down_regulated
VEZT	-0.253317	2.60241e-158	1.94009e-157	0.343201	0.66832	Down_regulated
ZFYVE9	-0.253166	2.04449e-255	2.50512e-254	0.204749	0.531436	Down_regulated
MAD1L1	-0.253059	0	0	0.107616	0.432859	Down_regulated
CCNJL	-0.252987	0	0	0.0974406	0.379016	Down_regulated
CEP57L1	-0.25296	0	0	0.0926611	0.392517	Down_regulated
FRMD5	-0.252883	6.52549e-93	3.33478e-92	0.355072	0.530378	Down_regulated
GPCPD1	-0.252745	0	0	0.0921986	0.425539	Down_regulated
PTP4A2	-0.25192	0	0	0.038082	0.351281	Down_regulated
PLS3	-0.251894	6.49706e-247	7.67918e-246	0.201665	0.517121	Down_regulated
MAP1B	-0.251723	2.35903e-267	3.05076e-266	0.162812	0.465148	Down_regulated
NUAK1	-0.251715	7.32811e-167	5.68964e-166	0.309282	0.618544	Down_regulated
AC018464.1	-0.251692	3.24379e-90	1.63077e-89	0.450046	0.699959	Down_regulated
TANC1	-0.251595	1.39942e-36	4.55447e-36	0.772279	0.953965	Down_regulated
DLG3	-0.251279	0	0	0.0414739	0.32745	Down_regulated
DMXL1	-0.251083	1.02577e-238	1.16419e-237	0.23173	0.569012	Down_regulated
ARNT	-0.25104	0	0	0.118255	0.466287	Down_regulated
SNX27	-0.25103	0	0	0.0863398	0.393737	Down_regulated
BOD1L1	-0.250813	0	0	0.110546	0.433591	Down_regulated
SFSWAP	-0.250781	0	0	0.160037	0.499634	Down_regulated
UBE2E3	-0.250643	1.06546e-304	1.64578e-303	0.139685	0.456039	Down_regulated
SZT2	-0.250609	0	0	0.0814061	0.407564	Down_regulated
TXNRD1	-0.250607	9.31717e-148	6.55211e-147	0.33873	0.639203	Down_regulated
ATP6V1A	-0.250513	0	0	0.111008	0.418544	Down_regulated
STAM	-0.250301	0	0	0.0955905	0.396991	Down_regulated
ZNF385D	-0.250163	1.12767e-136	7.44558e-136	0.303885	0.557788	Down_regulated
CRYAB	2.00295	0	0	0.888067	0.183245	Up_regulated
MALAT1	1.7883	0	0	1	1	Up_regulated
LINGO1	1.70287	0	0	0.855998	0.272062	Up_regulated
MYL2	1.69888	0	0	0.92029	0.677674	Up_regulated
ACTC1	1.68052	0	0	0.890379	0.506222	Up_regulated
HSPB1	1.6154	0	0	0.798335	0.264742	Up_regulated
MYL12A	1.53513	0	0	0.783225	0.194876	Up_regulated
PDK4	1.53294	0	0	0.734505	0.439122	Up_regulated
PLN	1.50274	0	0	0.892538	0.626515	Up_regulated
LRRTM3	1.49473	0	0	0.780759	0.128914	Up_regulated
TCAP	1.4761	0	0	0.810669	0.402684	Up_regulated
ACTB	1.38425	0	0	0.833796	0.471248	Up_regulated
ANKRD1	1.33251	0	0	0.923065	0.827003	Up_regulated
TTN-AS1	1.29284	0	0	0.759019	0.386417	Up_regulated
ACADVL	1.28998	0	0	0.742368	0.218381	Up_regulated
DISC1	1.26329	0	0	0.706907	0.267995	Up_regulated
SLC8A1-AS1	1.26313	0	0	0.731113	0.156486	Up_regulated
SLC25A4	1.25316	0	0	0.759019	0.289549	Up_regulated
HSPB3	1.2365	0	0	0.689023	0.0519723	Up_regulated
UBC	1.23021	0	0	0.656953	0.180724	Up_regulated
AC013640.1	1.20429	0	0	0.61625	0.0248882	Up_regulated
ACTG1	1.19001	0	0	0.727721	0.231802	Up_regulated
PPP1R3C	1.17804	0	0	0.641998	0.127532	Up_regulated
RASGEF1B	1.17163	0	0	0.697194	0.0916633	Up_regulated
KCNMB2-AS1	1.11175	0	0	0.627814	0.123546	Up_regulated
AC245297.3	1.09146	0	0	0.661579	0.0753152	Up_regulated
LINC02147	1.01802	0	0	0.57971	0.0955673	Up_regulated
DUSP1	1.00041	0	0	0.60515	0.122245	Up_regulated
TNNI3	0.994401	0	0	0.93617	0.89939	Up_regulated
HOOK2	0.988874	0	0	0.793401	0.534282	Up_regulated
AC018682.1	0.957337	0	0	0.5498	0.0715738	Up_regulated
AC016831.7	0.956483	0	0	0.714154	0.442619	Up_regulated
LINC02256	0.931301	0	0	0.671138	0.239935	Up_regulated
LRP4	0.900927	0	0	0.660962	0.313379	Up_regulated
SPDYE2	0.893223	0	0	0.558742	0.0206588	Up_regulated
CKMT2	0.830252	0	0	0.862627	0.789183	Up_regulated
IPO9-AS1	0.812757	0	0	0.526981	0.122407	Up_regulated
SRSF5	0.783757	0	0	0.596824	0.262708	Up_regulated
MT-CO1	0.765804	4.09936e-174	3.29057e-173	0.47749	0.472794	Up_regulated
SLC26A3	0.76562	0	0	0.506784	0.0427816	Up_regulated
SAT1	0.747448	0	0	0.559667	0.307686	Up_regulated
NR4A1	0.747248	0	0	0.622418	0.316795	Up_regulated
GADD45G	0.742946	0	0	0.419211	0.042619	Up_regulated
LMOD2	0.739122	0	0	0.772433	0.65913	Up_regulated
GADD45B	0.722939	0	0	0.433858	0.0239122	Up_regulated
TNNC1	0.717894	0	0	0.595282	0.424807	Up_regulated
AC011369.1	0.714874	0	0	0.485353	0.0732818	Up_regulated
MB	0.708702	0	0	0.740056	0.666287	Up_regulated
XIST	0.707947	0	0	0.362319	0.00195201	Up_regulated
HSPB7	0.700685	0	0	0.7823	0.811549	Up_regulated
CBR4	0.69936	0	0	0.595128	0.398373	Up_regulated
AC009264.1	0.696876	0	0	0.472402	0.0912566	Up_regulated
TPM2	0.672173	0	0	0.585415	0.426271	Up_regulated
FTH1	0.660056	0	0	0.432778	0.137861	Up_regulated
FABP3	0.658594	0	0	0.619951	0.412119	Up_regulated
DDX5	0.650294	0	0	0.61255	0.43416	Up_regulated
MYL6	0.645951	0	0	0.564909	0.333144	Up_regulated
AC087286.2	0.642001	0	0	0.405797	0.0508337	Up_regulated
PDE4DIP	0.641474	0	0	0.963922	0.978203	Up_regulated
AL450384.2	0.633703	0	0	0.451126	0.0918259	Up_regulated
AC005358.1	0.63019	0	0	0.428307	0.0823099	Up_regulated
DNAH11	0.628043	0	0	0.425378	0.051159	Up_regulated
NRAP	0.602081	0	0	0.811594	0.810085	Up_regulated
COX6A2	0.599553	0	0	0.483811	0.253274	Up_regulated
ACTA1	0.596693	0	0	0.355072	0.156649	Up_regulated
CKM	0.592867	0	0	0.73728	0.686133	Up_regulated
USP39	0.587397	0	0	0.490903	0.203741	Up_regulated
TXNIP	0.581691	2.76278e-292	4.01047e-291	0.590503	0.523383	Up_regulated
ATP5MC3	0.581119	0	0	0.425224	0.0691338	Up_regulated
RHOT2	0.576879	0	0	0.457447	0.174054	Up_regulated
HMGN3	0.571618	0	0	0.646007	0.501749	Up_regulated
JUNB	0.564993	0	0	0.377737	0.0640911	Up_regulated
HSPA1A	0.562384	0	0	0.356614	0.0197641	Up_regulated
GAPDH	0.559425	0	0	0.39963	0.0970313	Up_regulated
COX4I1	0.558536	0	0	0.411656	0.0756405	Up_regulated
PDXDC1	0.552355	0	0	0.535307	0.350386	Up_regulated
ZBTB20-AS5	0.536905	0	0	0.37234	0.0303375	Up_regulated
LINC00513	0.521445	0	0	0.424453	0.146482	Up_regulated
JUN	0.520996	0	0	0.413506	0.161285	Up_regulated
EIF1B	0.520009	0	0	0.389146	0.0722245	Up_regulated
ATP5IF1	0.519708	0	0	0.42029	0.139325	Up_regulated
TMEFF2	0.512742	0	0	0.358464	0.0326149	Up_regulated
CRIP2	0.507548	1.31174e-261	1.6471e-260	0.464847	0.351932	Up_regulated
RPL10	0.506011	0	0	0.358002	0.0895486	Up_regulated
CHCHD10	0.501504	0	0	0.446963	0.213989	Up_regulated
NR4A3	0.499246	1.34237e-262	1.69935e-261	0.437866	0.239122	Up_regulated
RAB11A	0.498831	0	0	0.414431	0.17259	Up_regulated
ZNF565	0.498462	0	0	0.454517	0.240992	Up_regulated
FOS	0.497344	0	0	0.339809	0.0583977	Up_regulated
RBMS3-AS3	0.497304	0	0	0.357539	0.0390403	Up_regulated
[truncated: 158 more rows]
