# Supplementary material for: Life-span–dependent transcriptional dynamics of the human heart
Source: Sci Adv. 2026 Jun 17;12(25):eaeg2614. doi: 10.1126/sciadv.aeg2614 (PMC13274588; doi:10.1126/sciadv.aeg2614)
Supplement: Supplementary file 2 — Tables S1 to S55 [file sciadv.aeg2614_tables_s1_to_s55.zip › Tables/Supplementary_Table_15.xlsx]

## Sheet: LV_nonagingadult_vs_fetus down
	ONTOLOGY	ID	Description	GeneRatio	BgRatio	pvalue	p.adjust	qvalue	geneID	Count
GO:0016358	BP	GO:0016358	dendrite development	25/308	243/18723	3.01186e-13	6.31984e-10	4.87634e-10	KIDINS220/SIPA1L1/NLGN1/MEF2A/BMP5/FARP1/FYN/HECW2/SDK1/STRN/RAPGEF2/TANC2/CUX2/PDLIM5/PHACTR1/PTPRD/CTNND2/BMP7/PICALM/TNIK/RAB21/TRAK1/ARHGAP44/IGF2BP1/DAB1	25
GO:0048813	BP	GO:0048813	dendrite morphogenesis	20/308	146/18723	3.57862e-13	6.31984e-10	4.87634e-10	KIDINS220/SIPA1L1/NLGN1/MEF2A/FARP1/FYN/HECW2/RAPGEF2/TANC2/CUX2/PDLIM5/PHACTR1/PTPRD/CTNND2/PICALM/TNIK/RAB21/TRAK1/ARHGAP44/IGF2BP1	20
GO:0048738	BP	GO:0048738	cardiac muscle tissue development	23/308	236/18723	8.53268e-12	8.08501e-09	6.23833e-09	TBX20/SLC8A1/ERBB4/MEF2A/NPPA/BMP5/SORBS2/BVES/FHOD3/GJC1/MYOCD/ALPK3/GATA6/PDLIM5/ALPK2/COL11A1/BMP7/AKAP13/MYO18B/ACTN2/YAP1/VEGFA/TNNI1	23
GO:0014706	BP	GO:0014706	striated muscle tissue development	29/308	384/18723	9.1563e-12	8.08501e-09	6.23833e-09	TBX20/SLC8A1/CTNNB1/RBM24/ERBB4/MEF2A/HDAC9/NPPA/BMP5/SORBS2/BVES/FHOD3/GJC1/MYOCD/ALPK3/MYOM1/GATA6/PDLIM5/RIPOR2/ALPK2/COL11A1/BMP7/AKAP13/MYO18B/ACTN2/NR4A1/YAP1/VEGFA/TNNI1	29
GO:0010975	BP	GO:0010975	regulation of neuron projection development	31/308	445/18723	1.36176e-11	9.38251e-09	7.23947e-09	KIDINS220/ROR1/SIPA1L1/NLGN1/BMP5/FYN/ROBO2/HECW2/DENND5A/SEMA5A/MAP4K4/RAPGEF2/TANC2/CUX2/PDLIM5/PTPRD/PLXNA4/ROR2/BMP7/TNIK/ROBO1/RAB21/PRKD1/SFRP1/VEGFA/RTN4/TRAK1/ARHGAP44/SPOCK1/DAB1/CHN1	31
GO:0034329	BP	GO:0034329	cell junction assembly	30/308	420/18723	1.59386e-11	9.38251e-09	7.23947e-09	CTNNB1/NLGN1/DLC1/ERBB4/FARP1/ROBO2/GJC1/SDK1/STRN/MAP4K4/EPB41L3/ARHGAP6/RAPGEF2/CUX2/PDLIM5/PTPRD/CTNND2/TLN2/ADGRL3/PARD3/FLRT2/SFRP1/ACTN2/EFNA5/VEGFA/PEAK1/COLQ/CTNNA1/PHLDB2/DAPK3	30
GO:0060537	BP	GO:0060537	muscle tissue development	29/308	403/18723	2.96063e-11	1.49385e-08	1.15264e-08	TBX20/SLC8A1/CTNNB1/RBM24/ERBB4/MEF2A/HDAC9/NPPA/BMP5/SORBS2/BVES/FHOD3/GJC1/MYOCD/ALPK3/MYOM1/GATA6/PDLIM5/RIPOR2/ALPK2/COL11A1/BMP7/AKAP13/MYO18B/ACTN2/NR4A1/YAP1/VEGFA/TNNI1	29
GO:0031589	BP	GO:0031589	cell-substrate adhesion	27/308	363/18723	6.97835e-11	3.08094e-08	2.37723e-08	CTNNB1/DLC1/BVES/MAP4K4/FER/CDK6/ARHGAP6/ANTXR1/PLEKHA2/UTRN/ACTN4/NPNT/NEDD9/SFRP1/DOCK1/ACTN2/EFNA5/JAK2/VEGFA/RSU1/ITGB3/PEAK1/PHLDB2/ADAMTS12/DAPK3/SPOCK1/SGCE	27
GO:0035051	BP	GO:0035051	cardiocyte differentiation	17/308	156/18723	8.48444e-10	3.32967e-07	2.56915e-07	SLC8A1/PRICKLE1/MEF2A/NPPA/SORBS2/BVES/FHOD3/MYOCD/ALPK3/GATA6/PDLIM5/ALPK2/BMP7/AKAP13/MYO18B/ACTN2/VEGFA	17
GO:0055013	BP	GO:0055013	cardiac muscle cell development	13/308	85/18723	1.28356e-09	4.53355e-07	3.49805e-07	SLC8A1/MEF2A/NPPA/SORBS2/BVES/FHOD3/ALPK3/PDLIM5/ALPK2/AKAP13/MYO18B/ACTN2/VEGFA	13
GO:0003012	BP	GO:0003012	muscle system process	28/308	452/18723	1.99883e-09	6.41806e-07	4.95212e-07	MYL4/TBX20/SLC8A1/MEF2A/NPPA/SORBS2/GJC1/PDE4D/MYOCD/MYOM1/CTNNA3/GATA6/PTGER3/UTRN/PDLIM5/CAMK2D/CACNB2/CALD1/NPNT/TPM4/AKAP13/ACTN2/NR4A1/CNN1/TNNI1/MYL9/ATP1A1/DAPK3	28
GO:0055007	BP	GO:0055007	cardiac muscle cell differentiation	15/308	125/18723	2.21728e-09	6.5262e-07	5.03557e-07	SLC8A1/MEF2A/NPPA/SORBS2/BVES/FHOD3/MYOCD/ALPK3/GATA6/PDLIM5/ALPK2/AKAP13/MYO18B/ACTN2/VEGFA	15
GO:0055006	BP	GO:0055006	cardiac cell development	13/308	91/18723	3.04956e-09	8.28542e-07	6.39296e-07	SLC8A1/MEF2A/NPPA/SORBS2/BVES/FHOD3/ALPK3/PDLIM5/ALPK2/AKAP13/MYO18B/ACTN2/VEGFA	13
GO:0010810	BP	GO:0010810	regulation of cell-substrate adhesion	19/308	221/18723	4.7776e-09	1.20532e-06	9.30015e-07	DLC1/MAP4K4/CDK6/ARHGAP6/PLEKHA2/UTRN/ACTN4/NPNT/NEDD9/SFRP1/DOCK1/EFNA5/JAK2/VEGFA/RSU1/PEAK1/PHLDB2/DAPK3/SPOCK1	19
GO:0007015	BP	GO:0007015	actin filament organization	27/308	442/18723	5.30835e-09	1.24431e-06	9.60097e-07	DLC1/CGNL1/SORBS2/FHOD3/SEMA5A/FER/ARHGAP6/FAM171A1/CTNNA3/SHROOM3/PHACTR1/MYO1E/CYFIP2/CALD1/MICAL3/TPM4/NEDD9/SFRP1/ACTN2/JAK2/RICTOR/CTNNA1/PHLDB2/NCKAP1/MICAL2/DIAPH3/FAT1	27
GO:0042692	BP	GO:0042692	muscle cell differentiation	25/308	384/18723	5.63672e-09	1.24431e-06	9.60097e-07	SLC8A1/CTNNB1/QKI/RBM24/MEF2A/HDAC9/NPPA/SORBS2/BVES/FHOD3/MYOCD/ALPK3/GATA6/ATP11A/PDLIM5/RIPOR2/ALPK2/ACTN4/NPNT/AKAP13/MYO18B/ACTN2/VEGFA/TANC1/RORA	25
GO:1901888	BP	GO:1901888	regulation of cell junction assembly	18/308	204/18723	8.13712e-09	1.69061e-06	1.30446e-06	NLGN1/DLC1/FARP1/ROBO2/MAP4K4/ARHGAP6/RAPGEF2/CUX2/PDLIM5/PTPRD/FLRT2/SFRP1/EFNA5/VEGFA/PEAK1/COLQ/PHLDB2/DAPK3	18
GO:0006936	BP	GO:0006936	muscle contraction	23/308	347/18723	1.68219e-08	3.30082e-06	2.54689e-06	MYL4/TBX20/SLC8A1/NPPA/GJC1/PDE4D/MYOCD/MYOM1/CTNNA3/PTGER3/UTRN/CAMK2D/CACNB2/CALD1/NPNT/TPM4/ACTN2/NR4A1/CNN1/TNNI1/MYL9/ATP1A1/DAPK3	23
GO:0003015	BP	GO:0003015	heart process	19/308	251/18723	3.79327e-08	7.05148e-06	5.44087e-06	MYL4/SLC8A1/MEF2A/NPPA/BVES/FYN/TMEM65/GJC1/CELF2/PDE4D/CTNNA3/WWTR1/CAMK2D/CACNB2/AKAP13/YAP1/JAK2/TNNI1/ATP1A1	19
GO:0051146	BP	GO:0051146	striated muscle cell differentiation	20/308	283/18723	5.18792e-08	9.16187e-06	7.06923e-06	SLC8A1/RBM24/MEF2A/HDAC9/NPPA/SORBS2/BVES/FHOD3/MYOCD/ALPK3/GATA6/ATP11A/PDLIM5/RIPOR2/ALPK2/AKAP13/MYO18B/ACTN2/VEGFA/TANC1	20
GO:0007160	BP	GO:0007160	cell-matrix adhesion	18/308	233/18723	6.39662e-08	1.07585e-05	8.30117e-06	CTNNB1/DLC1/MAP4K4/CDK6/ARHGAP6/PLEKHA2/UTRN/NPNT/SFRP1/ACTN2/EFNA5/VEGFA/ITGB3/PEAK1/PHLDB2/ADAMTS12/DAPK3/SGCE	18
GO:0055001	BP	GO:0055001	muscle cell development	16/308	184/18723	6.84175e-08	1.09841e-05	8.47526e-06	SLC8A1/MEF2A/HDAC9/NPPA/SORBS2/BVES/FHOD3/ALPK3/PDLIM5/RIPOR2/ALPK2/ACTN4/AKAP13/MYO18B/ACTN2/VEGFA	16
GO:0001570	BP	GO:0001570	vasculogenesis	11/308	80/18723	7.6333e-08	1.17221e-05	9.04467e-06	TBX20/CTNNB1/QKI/GJC1/MYOCD/RAPGEF2/MYO1E/MYO18B/YAP1/VEGFA/FBXW7	11
GO:0031032	BP	GO:0031032	actomyosin structure organization	16/308	196/18723	1.64259e-07	2.41734e-05	1.8652e-05	DLC1/CGNL1/FRMD5/MEF2A/EPB41L4A/FHOD3/EPB41L3/ARHGAP6/FAM171A1/PHACTR1/AKAP13/SFRP1/ACTN2/CNN1/PHLDB2/MYH10	16
GO:0022604	BP	GO:0022604	regulation of cell morphogenesis	20/308	309/18723	2.17193e-07	3.06851e-05	2.36763e-05	DLC1/BVES/FYN/EPB41L3/FAM171A1/CUX2/SHROOM3/PTPRD/PLXNA4/ACTN4/ITSN2/NEDD9/RAB21/DOCK1/EFNA5/RHOQ/VEGFA/STRIP2/DAPK3/MYH10	20
GO:0046777	BP	GO:0046777	protein autophosphorylation	17/308	227/18723	2.33217e-07	3.16816e-05	2.44453e-05	GRK5/STK39/ERBB4/IGF1R/FYN/EIF2AK3/FER/PDGFD/CAMK2D/TNIK/DYRK1A/PRKD1/JAK2/VEGFA/PEAK1/DAPK3/TRIM24	17
GO:0031346	BP	GO:0031346	positive regulation of cell projection organization	21/308	353/18723	4.36516e-07	5.71027e-05	4.406e-05	KIDINS220/ROR1/NLGN1/BMP5/FYN/ROBO2/SEMA5A/RAPGEF2/CUX2/PTPRD/RIPOR2/PLXNA4/ROR2/BMP7/ROBO1/RAB21/PRKD1/RHOQ/VEGFA/NCKAP1/TRAK1	21
GO:0050808	BP	GO:0050808	synapse organization	23/308	426/18723	6.72439e-07	8.22868e-05	6.34919e-05	SIPA1L1/CTNNB1/NLGN1/ERBB4/IGF1R/FARP1/FYN/ROBO2/SDK1/TANC2/CUX2/PDLIM5/PTPRD/CTNND2/CACNB2/ADGRL3/PPFIA4/FLRT2/COLQ/ARHGAP44/TANC1/COL4A1/MYH10	23
GO:0072001	BP	GO:0072001	renal system development	19/308	302/18723	6.75628e-07	8.22868e-05	6.34919e-05	KIF26B/ADAMTS6/CTNNB1/FRAS1/ERBB4/ROBO2/MYOCD/WWTR1/PDGFD/MYO1E/NPNT/BMP7/ARID5B/SFRP1/YAP1/VEGFA/PBX1/COL4A1/LGR4	19
GO:0032970	BP	GO:0032970	regulation of actin filament-based process	22/308	397/18723	7.6709e-07	9.03121e-05	6.96841e-05	DLC1/CGNL1/FHOD3/PDE4D/SEMA5A/FER/ARHGAP6/CTNNA3/PAM/CAMK2D/CYFIP2/AKAP13/SFRP1/ACTN2/EFNA5/RHOQ/RICTOR/PHLDB2/NCKAP1/ARHGAP44/ATP1A1/DAPK3	22
GO:0061564	BP	GO:0061564	axon development	24/308	467/18723	9.22203e-07	0.000105072	8.10724e-05	NREP/SIPA1L1/FYN/ROBO2/SEMA5A/ALCAM/PLXNA4/NFIB/PALLD/BMP7/PARD3/PICALM/ROBO1/RAB21/FLRT2/EFNA5/JAK2/VEGFA/CTNNA1/RTN4/TRAK1/DAB1/ADARB1/CHN1	24
GO:0097061	BP	GO:0097061	dendritic spine organization	10/308	84/18723	1.18162e-06	0.000130421	0.000100632	SIPA1L1/NLGN1/IGF1R/FYN/TANC2/CUX2/PDLIM5/CTNND2/ARHGAP44/TANC1	10
GO:0051893	BP	GO:0051893	regulation of focal adhesion assembly	9/308	66/18723	1.27663e-06	0.000132619	0.000102328	DLC1/MAP4K4/ARHGAP6/SFRP1/EFNA5/VEGFA/PEAK1/PHLDB2/DAPK3	9
GO:0090109	BP	GO:0090109	regulation of cell-substrate junction assembly	9/308	66/18723	1.27663e-06	0.000132619	0.000102328	DLC1/MAP4K4/ARHGAP6/SFRP1/EFNA5/VEGFA/PEAK1/PHLDB2/DAPK3	9
GO:0016055	BP	GO:0016055	Wnt signaling pathway	23/308	444/18723	1.36784e-06	0.000134657	0.0001039	GRK5/ROR1/CTNNB1/PRICKLE1/CDK14/SEMA5A/STRN/WWTR1/CTNND2/TBL1XR1/ALPK2/ROR2/RBMS3/TNIK/CCNY/GNAQ/SFRP1/MLLT3/YAP1/TCF7L1/LGR4/DAPK3/MCC	23
GO:0001952	BP	GO:0001952	regulation of cell-matrix adhesion	12/308	128/18723	1.37249e-06	0.000134657	0.0001039	DLC1/MAP4K4/CDK6/ARHGAP6/PLEKHA2/UTRN/SFRP1/EFNA5/VEGFA/PEAK1/PHLDB2/DAPK3	12
GO:0198738	BP	GO:0198738	cell-cell signaling by wnt	23/308	446/18723	1.47641e-06	0.000140937	0.000108746	GRK5/ROR1/CTNNB1/PRICKLE1/CDK14/SEMA5A/STRN/WWTR1/CTNND2/TBL1XR1/ALPK2/ROR2/RBMS3/TNIK/CCNY/GNAQ/SFRP1/MLLT3/YAP1/TCF7L1/LGR4/DAPK3/MCC	23
GO:0048041	BP	GO:0048041	focal adhesion assembly	10/308	87/18723	1.63935e-06	0.000152373	0.00011757	DLC1/MAP4K4/ARHGAP6/SFRP1/ACTN2/EFNA5/VEGFA/PEAK1/PHLDB2/DAPK3	10
GO:0060562	BP	GO:0060562	epithelial tube morphogenesis	19/308	325/18723	2.02118e-06	0.000183047	0.000141237	KIF26B/TBX20/CTNNB1/PRICKLE1/DLC1/BMP5/FOXP1/SHROOM3/NPNT/BMP7/SFRP1/YAP1/VEGFA/PBX1/ADAMTS12/COL4A1/MICAL2/LGR4/CSMD1	19
GO:0007517	BP	GO:0007517	muscle organ development	19/308	327/18723	2.2122e-06	0.000193347	0.000149185	TBX20/CTNNB1/RBM24/MEF2A/HDAC9/BVES/LARGE1/MYOCD/JPH1/MYOM1/UTRN/RIPOR2/COL11A1/ARID5B/NR4A1/TNNI1/TCF12/SGCE/ADARB1	19
GO:0002028	BP	GO:0002028	regulation of sodium ion transport	10/308	90/18723	2.2444e-06	0.000193347	0.000149185	SLC8A1/STK39/HECW2/UTRN/CAMK2D/ACTN4/FXYD6/CNKSR3/TESC/ATP1A1	10
GO:0150116	BP	GO:0150116	regulation of cell-substrate junction organization	9/308	71/18723	2.39031e-06	0.000201014	0.000155101	DLC1/MAP4K4/ARHGAP6/SFRP1/EFNA5/VEGFA/PEAK1/PHLDB2/DAPK3	9
GO:0072073	BP	GO:0072073	kidney epithelium development	12/308	136/18723	2.61006e-06	0.000214389	0.000165421	KIF26B/CTNNB1/ROBO2/WWTR1/MYO1E/NPNT/BMP7/SFRP1/YAP1/VEGFA/PBX1/LGR4	12
GO:0060070	BP	GO:0060070	canonical Wnt signaling pathway	18/308	303/18723	3.01054e-06	0.000233041	0.000179812	CTNNB1/PRICKLE1/CDK14/SEMA5A/WWTR1/CTNND2/TBL1XR1/ROR2/RBMS3/CCNY/GNAQ/SFRP1/MLLT3/YAP1/TCF7L1/LGR4/DAPK3/MCC	18
GO:0060993	BP	GO:0060993	kidney morphogenesis	10/308	93/18723	3.03507e-06	0.000233041	0.000179812	KIF26B/CTNNB1/FRAS1/ERBB4/WWTR1/NPNT/BMP7/VEGFA/PBX1/LGR4	10
GO:0106027	BP	GO:0106027	neuron projection organization	10/308	93/18723	3.03507e-06	0.000233041	0.000179812	SIPA1L1/NLGN1/IGF1R/FYN/TANC2/CUX2/PDLIM5/CTNND2/ARHGAP44/TANC1	10
GO:0003007	BP	GO:0003007	heart morphogenesis	16/308	246/18723	3.39263e-06	0.000254952	0.000196719	TBX20/CTNNB1/DLC1/BMP5/ROBO2/GATA6/ALPK2/COL11A1/BMP7/ROBO1/FLRT2/YAP1/VEGFA/TNNI1/RTN4/MICAL2	16
GO:0001655	BP	GO:0001655	urogenital system development	19/308	338/18723	3.58759e-06	0.000263987	0.00020369	KIF26B/ADAMTS6/CTNNB1/FRAS1/ERBB4/ROBO2/MYOCD/WWTR1/PDGFD/MYO1E/NPNT/BMP7/ARID5B/SFRP1/YAP1/VEGFA/PBX1/COL4A1/LGR4	19
GO:0007044	BP	GO:0007044	cell-substrate junction assembly	10/308	95/18723	3.68763e-06	0.00026581	0.000205097	DLC1/MAP4K4/ARHGAP6/SFRP1/ACTN2/EFNA5/VEGFA/PEAK1/PHLDB2/DAPK3	10
GO:0072006	BP	GO:0072006	nephron development	12/308	142/18723	4.10195e-06	0.000289762	0.000223578	KIF26B/CTNNB1/ERBB4/WWTR1/PDGFD/MYO1E/NPNT/BMP7/YAP1/VEGFA/PBX1/LGR4	12
GO:0099173	BP	GO:0099173	postsynapse organization	13/308	168/18723	4.34833e-06	0.000298311	0.000230175	SIPA1L1/NLGN1/IGF1R/FARP1/FYN/TANC2/CUX2/PDLIM5/PTPRD/CTNND2/COLQ/ARHGAP44/TANC1	13
GO:0018108	BP	GO:0018108	peptidyl-tyrosine phosphorylation	20/308	375/18723	4.3919e-06	0.000298311	0.000230175	ROR1/ERBB4/IGF1R/FYN/FER/PDGFD/ROR2/NEDD9/DYRK1A/SFRP1/EFNA5/JAK2/VEGFA/HIPK2/ITGB3/PEAK1/RICTOR/FBXW7/WEE1/GHR	20
GO:0006937	BP	GO:0006937	regulation of muscle contraction	13/308	169/18723	4.64214e-06	0.000309359	0.000238699	SLC8A1/NPPA/PDE4D/MYOCD/CTNNA3/CAMK2D/NPNT/NR4A1/CNN1/TNNI1/MYL9/ATP1A1/DAPK3	13
GO:0060828	BP	GO:0060828	regulation of canonical Wnt signaling pathway	16/308	253/18723	4.86146e-06	0.000317714	0.000245146	PRICKLE1/CDK14/SEMA5A/WWTR1/CTNND2/TBL1XR1/ROR2/RBMS3/CCNY/GNAQ/SFRP1/MLLT3/YAP1/LGR4/DAPK3/MCC	16
GO:0018212	BP	GO:0018212	peptidyl-tyrosine modification	20/308	378/18723	4.94742e-06	0.000317714	0.000245146	ROR1/ERBB4/IGF1R/FYN/FER/PDGFD/ROR2/NEDD9/DYRK1A/SFRP1/EFNA5/JAK2/VEGFA/HIPK2/ITGB3/PEAK1/RICTOR/FBXW7/WEE1/GHR	20
GO:0043087	BP	GO:0043087	regulation of GTPase activity	19/308	348/18723	5.46596e-06	0.000344746	0.000266003	SIPA1L1/BVES/MAP4K4/ARHGAP6/RAPGEF2/RIPOR2/PLXNA4/SIPA1L2/PICALM/NEDD9/SFRP1/EFNA5/RSU1/RICTOR/ASAP2/ARHGAP44/SH3BP4/TBC1D4/CHN1	19
GO:0010811	BP	GO:0010811	positive regulation of cell-substrate adhesion	11/308	123/18723	6.00045e-06	0.000371817	0.000286891	MAP4K4/CDK6/PLEKHA2/UTRN/NPNT/NEDD9/SFRP1/DOCK1/JAK2/VEGFA/RSU1	11
GO:0007409	BP	GO:0007409	axonogenesis	21/308	418/18723	6.38088e-06	0.00038482	0.000296924	SIPA1L1/FYN/ROBO2/SEMA5A/ALCAM/PLXNA4/NFIB/PALLD/BMP7/PARD3/PICALM/ROBO1/RAB21/FLRT2/EFNA5/VEGFA/RTN4/TRAK1/DAB1/ADARB1/CHN1	21
GO:0150115	BP	GO:0150115	cell-substrate junction organization	10/308	101/18723	6.42819e-06	0.00038482	0.000296924	DLC1/MAP4K4/ARHGAP6/SFRP1/ACTN2/EFNA5/VEGFA/PEAK1/PHLDB2/DAPK3	10
GO:2000027	BP	GO:2000027	regulation of animal organ morphogenesis	11/308	125/18723	7.01293e-06	0.000412828	0.000318535	ROR1/CTNNB1/PRICKLE1/ROBO2/ROR2/BMP7/ROBO1/SFRP1/MLLT3/VEGFA/LGR4	11
GO:0001822	BP	GO:0001822	kidney development	17/308	293/18723	7.75756e-06	0.000449175	0.00034658	KIF26B/ADAMTS6/CTNNB1/FRAS1/ERBB4/ROBO2/WWTR1/PDGFD/MYO1E/NPNT/BMP7/ARID5B/SFRP1/YAP1/VEGFA/PBX1/LGR4	17
GO:0008016	BP	GO:0008016	regulation of heart contraction	14/308	206/18723	8.44927e-06	0.000481336	0.000371395	MYL4/SLC8A1/MEF2A/NPPA/BVES/TMEM65/GJC1/CELF2/PDE4D/CTNNA3/CAMK2D/CACNB2/JAK2/ATP1A1	14
GO:0030111	BP	GO:0030111	regulation of Wnt signaling pathway	18/308	328/18723	9.02028e-06	0.000505708	0.000390201	PRICKLE1/CDK14/SEMA5A/WWTR1/CTNND2/TBL1XR1/ALPK2/ROR2/RBMS3/CCNY/GNAQ/SFRP1/MLLT3/YAP1/TCF7L1/LGR4/DAPK3/MCC	18
GO:0008360	BP	GO:0008360	regulation of cell shape	12/308	154/18723	9.46799e-06	0.000522515	0.000403168	DLC1/BVES/FYN/EPB41L3/FAM171A1/SHROOM3/PLXNA4/RHOQ/VEGFA/STRIP2/DAPK3/MYH10	12
GO:0033674	BP	GO:0033674	positive regulation of kinase activity	22/308	467/18723	1.05957e-05	0.000575754	0.000444247	ROR1/ERBB4/IGF1R/PRKAG2/FGF18/RAPGEF2/PDGFD/ROR2/CCNY/ROBO1/NEDD9/AKAP13/PRKD1/EFNA5/JAK2/VEGFA/ITGB3/RICTOR/OSBPL8/FBXW7/GHR/DAB1	22
GO:0060047	BP	GO:0060047	heart contraction	15/308	241/18723	1.16471e-05	0.000623297	0.000480931	MYL4/SLC8A1/MEF2A/NPPA/BVES/TMEM65/GJC1/CELF2/PDE4D/CTNNA3/CAMK2D/CACNB2/JAK2/TNNI1/ATP1A1	15
GO:0001657	BP	GO:0001657	ureteric bud development	9/308	91/18723	1.88733e-05	0.000994934	0.000767683	KIF26B/CTNNB1/ROBO2/NPNT/BMP7/SFRP1/VEGFA/PBX1/LGR4	9
GO:0072163	BP	GO:0072163	mesonephric epithelium development	9/308	92/18723	2.06218e-05	0.0010556	0.000814491	KIF26B/CTNNB1/ROBO2/NPNT/BMP7/SFRP1/VEGFA/PBX1/LGR4	9
GO:0072164	BP	GO:0072164	mesonephric tubule development	9/308	92/18723	2.06218e-05	0.0010556	0.000814491	KIF26B/CTNNB1/ROBO2/NPNT/BMP7/SFRP1/VEGFA/PBX1/LGR4	9
GO:0061326	BP	GO:0061326	renal tubule development	9/308	94/18723	2.45347e-05	0.00123795	0.000955192	KIF26B/CTNNB1/WWTR1/NPNT/YAP1/VEGFA/PBX1/COL4A1/LGR4	9
GO:0060485	BP	GO:0060485	mesenchyme development	16/308	291/18723	2.7783e-05	0.00138211	0.00106642	TBX20/CTNNB1/RBM24/ERBB4/BMP5/ROBO2/SEMA5A/WWTR1/BMP7/ROBO1/LDLRAD4/SFRP1/IL17RD/YAP1/PHLDB2/RTN4	16
GO:0001823	BP	GO:0001823	mesonephros development	9/308	96/18723	2.90604e-05	0.00140962	0.00108765	KIF26B/CTNNB1/ROBO2/NPNT/BMP7/SFRP1/VEGFA/PBX1/LGR4	9
GO:0032956	BP	GO:0032956	regulation of actin cytoskeleton organization	18/308	358/18723	2.91343e-05	0.00140962	0.00108765	DLC1/CGNL1/FHOD3/SEMA5A/FER/ARHGAP6/PAM/CYFIP2/AKAP13/SFRP1/ACTN2/EFNA5/RHOQ/RICTOR/PHLDB2/NCKAP1/ARHGAP44/DAPK3	18
GO:0061337	BP	GO:0061337	cardiac conduction	9/308	98/18723	3.42747e-05	0.00163592	0.00126226	SLC8A1/MEF2A/TMEM65/GJC1/PDE4D/CTNNA3/CAMK2D/CACNB2/ATP1A1	9
GO:0072028	BP	GO:0072028	nephron morphogenesis	8/308	76/18723	3.49879e-05	0.00164521	0.00126943	KIF26B/CTNNB1/ERBB4/NPNT/BMP7/VEGFA/PBX1/LGR4	8
GO:0048008	BP	GO:0048008	platelet-derived growth factor receptor signaling pathway	7/308	56/18723	3.54009e-05	0.00164521	0.00126943	MYOCD/FER/PDGFD/MYO1E/ARID5B/JAK2/VEGFA	7
GO:0010634	BP	GO:0010634	positive regulation of epithelial cell migration	12/308	176/18723	3.60739e-05	0.00165471	0.00127676	HDAC9/SEMA5A/MAP4K4/FOXP1/FGF18/EMC10/AKT3/PRKD1/DOCK1/VEGFA/ITGB3/RTN4	12
GO:0010717	BP	GO:0010717	regulation of epithelial to mesenchymal transition	9/308	99/18723	3.71656e-05	0.00168293	0.00129854	TBX20/CTNNB1/BMP5/WWTR1/BMP7/LDLRAD4/SFRP1/IL17RD/PHLDB2	9
GO:0050679	BP	GO:0050679	positive regulation of epithelial cell proliferation	13/308	207/18723	4.06159e-05	0.00181589	0.00140113	CTNNB1/BMP5/SEMA5A/EMC10/AKT3/PRKD1/SFRP1/NR4A1/YAP1/VEGFA/ITGB3/RICTOR/RTN4	13
GO:0001667	BP	GO:0001667	ameboidal-type cell migration	21/308	475/18723	4.27663e-05	0.00188813	0.00145687	SLC8A1/ERBB4/HDAC9/SEMA5A/MAP4K4/FER/FOXP1/FGF18/EMC10/BMP7/ARID5B/ROBO1/AKT3/PRKD1/DOCK1/NR4A1/VEGFA/ITGB3/RTN4/FBXW7/MCC	21
GO:0086065	BP	GO:0086065	cell communication involved in cardiac conduction	7/308	58/18723	4.46259e-05	0.00192218	0.00148314	SLC8A1/GJC1/PDE4D/CTNNA3/CAMK2D/CACNB2/ATP1A1	7
GO:2000649	BP	GO:2000649	regulation of sodium ion transmembrane transporter activity	7/308	58/18723	4.46259e-05	0.00192218	0.00148314	STK39/HECW2/UTRN/CAMK2D/ACTN4/FXYD6/TESC	7
GO:0090287	BP	GO:0090287	regulation of cellular response to growth factor stimulus	16/308	304/18723	4.70147e-05	0.00198815	0.00153404	FBN2/LTBP1/TBX20/NREP/CTNNB1/MYOCD/FGF18/CYFIP2/NPNT/ROBO1/LDLRAD4/SFRP1/IL17RD/HIPK2/ITGB3/ADAMTS12	16
GO:0086064	BP	GO:0086064	cell communication by electrical coupling involved in cardiac conduction	5/308	25/18723	4.72834e-05	0.00198815	0.00153404	SLC8A1/GJC1/PDE4D/CAMK2D/ATP1A1	5
GO:0051960	BP	GO:0051960	regulation of nervous system development	20/308	443/18723	4.87319e-05	0.00202495	0.00156244	CTNNB1/NLGN1/ROBO2/EIF2AK3/SEMA5A/RAPGEF2/CUX2/PTPRD/PLXNA4/BMP7/PARD3/ROBO1/RAB21/FLRT2/YAP1/VEGFA/CTNNA1/RTN4/TRAK1/DAB1	20
GO:0001503	BP	GO:0001503	ossification	19/308	408/18723	4.97964e-05	0.00204512	0.001578	FBN2/SLC8A1/CTNNB1/BMP5/EIF2AK3/CDK6/FGF18/WWTR1/ROR2/COL11A1/NPNT/BMP7/TPM4/PRKD1/SFRP1/YAP1/PBX1/LGR4/ANKH	19
GO:0050773	BP	GO:0050773	regulation of dendrite development	9/308	103/18723	5.08825e-05	0.00206571	0.00159389	SIPA1L1/BMP5/HECW2/RAPGEF2/CUX2/PTPRD/BMP7/TNIK/RAB21	9
GO:0001764	BP	GO:0001764	neuron migration	11/308	156/18723	5.60708e-05	0.00225048	0.00173645	TBX20/CTNNB1/FYN/NAV1/RAPGEF2/PHACTR1/ADGRL3/FLRT2/VEGFA/SPOCK1/DAB1	11
GO:0060997	BP	GO:0060997	dendritic spine morphogenesis	7/308	61/18723	6.20828e-05	0.00246378	0.00190103	SIPA1L1/NLGN1/TANC2/CUX2/PDLIM5/CTNND2/ARHGAP44	7
GO:0050678	BP	GO:0050678	regulation of epithelial cell proliferation	18/308	381/18723	6.53414e-05	0.00256429	0.00197858	CTNNB1/BMP5/SEMA5A/CDK6/EMC10/NFIB/ROBO1/AKT3/PRKD1/SFRP1/NR4A1/YAP1/VEGFA/ITGB3/RICTOR/RTN4/FBXW7/MCC	18
GO:0031532	BP	GO:0031532	actin cytoskeleton reorganization	9/308	107/18723	6.86451e-05	0.00266434	0.00205578	SIPA1L1/GAB1/FER/ANTXR1/PHACTR1/TNIK/NEDD9/RICTOR/DAPK3	9
GO:0003272	BP	GO:0003272	endocardial cushion formation	5/308	27/18723	6.99348e-05	0.00268489	0.00207164	TBX20/BMP5/ROBO2/BMP7/ROBO1	5
GO:0034446	BP	GO:0034446	substrate adhesion-dependent cell spreading	9/308	108/18723	7.38212e-05	0.00280164	0.00216172	BVES/FER/ANTXR1/ACTN4/NEDD9/DOCK1/EFNA5/ITGB3/PEAK1	9
GO:0003205	BP	GO:0003205	cardiac chamber development	11/308	161/18723	7.46349e-05	0.00280164	0.00216172	TBX20/ADAMTS6/BMP5/ROBO2/TMEM65/MYOCD/GATA6/COL11A1/BMP7/ROBO1/TNNI1	11
GO:0051216	BP	GO:0051216	cartilage development	12/308	190/18723	7.5864e-05	0.00280164	0.00216172	SOX5/CTNNB1/BMP5/MBOAT2/EIF2AK3/FGF18/NFIB/ROR2/COL11A1/BMP7/ADAMTS12/GHR	12
GO:0045860	BP	GO:0045860	positive regulation of protein kinase activity	18/308	386/18723	7.71573e-05	0.00280164	0.00216172	PRKAG2/FGF18/RAPGEF2/PDGFD/ROR2/CCNY/ROBO1/NEDD9/AKAP13/EFNA5/JAK2/VEGFA/ITGB3/RICTOR/OSBPL8/FBXW7/GHR/DAB1	18
GO:0001656	BP	GO:0001656	metanephros development	8/308	85/18723	7.85875e-05	0.00280164	0.00216172	KIF26B/CTNNB1/FRAS1/ROBO2/WWTR1/BMP7/YAP1/LGR4	8
GO:0061448	BP	GO:0061448	connective tissue development	14/308	252/18723	7.86369e-05	0.00280164	0.00216172	SOX5/CTNNB1/BMP5/MBOAT2/EIF2AK3/FGF18/PDGFD/NFIB/ROR2/COL11A1/BMP7/ARID5B/ADAMTS12/GHR	14
GO:0090257	BP	GO:0090257	regulation of muscle system process	14/308	252/18723	7.86369e-05	0.00280164	0.00216172	SLC8A1/MEF2A/NPPA/PDE4D/MYOCD/CTNNA3/CAMK2D/NPNT/NR4A1/CNN1/TNNI1/MYL9/ATP1A1/DAPK3	14
GO:0072009	BP	GO:0072009	nephron epithelium development	9/308	109/18723	7.93215e-05	0.00280164	0.00216172	KIF26B/CTNNB1/WWTR1/MYO1E/NPNT/YAP1/VEGFA/PBX1/LGR4	9
GO:2001028	BP	GO:2001028	positive regulation of endothelial cell chemotaxis	4/308	15/18723	8.49507e-05	0.00297075	0.00229221	SEMA5A/FGF18/PRKD1/VEGFA	4
GO:0003197	BP	GO:0003197	endocardial cushion development	6/308	45/18723	8.95963e-05	0.00310249	0.00239386	TBX20/RBM24/BMP5/ROBO2/BMP7/ROBO1	6
GO:0060048	BP	GO:0060048	cardiac muscle contraction	10/308	137/18723	9.12276e-05	0.00312111	0.00240822	MYL4/SLC8A1/NPPA/GJC1/PDE4D/CTNNA3/CAMK2D/CACNB2/TNNI1/ATP1A1	10
GO:0090092	BP	GO:0090092	regulation of transmembrane receptor protein serine/threonine kinase signaling pathway	14/308	256/18723	9.29958e-05	0.00312111	0.00240822	FBN2/LTBP1/TBX20/NREP/BMP5/MYOCD/NPNT/BMP7/LDLRAD4/SFRP1/IL17RD/RBPMS/JAK2/HIPK2	14
GO:1903522	BP	GO:1903522	regulation of blood circulation	14/308	256/18723	9.29958e-05	0.00312111	0.00240822	MYL4/SLC8A1/MEF2A/NPPA/BVES/TMEM65/GJC1/CELF2/PDE4D/CTNNA3/CAMK2D/CACNB2/JAK2/ATP1A1	14
GO:1905330	BP	GO:1905330	regulation of morphogenesis of an epithelium	7/308	65/18723	9.36686e-05	0.00312111	0.00240822	CTNNB1/FOXP1/BMP7/SFRP1/VEGFA/ADAMTS12/LGR4	7
GO:0050919	BP	GO:0050919	negative chemotaxis	6/308	46/18723	0.000101625	0.00333842	0.0025759	ROBO2/SEMA5A/PLXNA4/ROBO1/FLRT2/ITGB3	6
GO:0001763	BP	GO:0001763	morphogenesis of a branching structure	12/308	196/18723	0.000102081	0.00333842	0.0025759	TBX20/CTNNB1/NPNT/BMP7/SFRP1/YAP1/VEGFA/RTN4/PBX1/COL4A1/LGR4/CSMD1	12
GO:0007411	BP	GO:0007411	axon guidance	13/308	227/18723	0.000104103	0.00337333	0.00260284	FYN/ROBO2/SEMA5A/ALCAM/PLXNA4/NFIB/PALLD/BMP7/ROBO1/FLRT2/EFNA5/VEGFA/CHN1	13
GO:0097485	BP	GO:0097485	neuron projection guidance	13/308	228/18723	0.000108797	0.00349338	0.00269547	FYN/ROBO2/SEMA5A/ALCAM/PLXNA4/NFIB/PALLD/BMP7/ROBO1/FLRT2/EFNA5/VEGFA/CHN1	13
GO:0048814	BP	GO:0048814	regulation of dendrite morphogenesis	7/308	67/18723	0.000113774	0.00362027	0.00279337	SIPA1L1/HECW2/RAPGEF2/CUX2/PTPRD/TNIK/RAB21	7
GO:0061001	BP	GO:0061001	regulation of dendritic spine morphogenesis	6/308	47/18723	0.000114903	0.00362355	0.0027959	SIPA1L1/NLGN1/TANC2/CUX2/PDLIM5/ARHGAP44	6
GO:0099175	BP	GO:0099175	regulation of postsynapse organization	8/308	90/18723	0.00011792	0.00368579	0.00284393	SIPA1L1/NLGN1/FYN/TANC2/CUX2/PDLIM5/PTPRD/ARHGAP44	8
GO:0050673	BP	GO:0050673	epithelial cell proliferation	19/308	437/18723	0.000123052	0.00380806	0.00293827	CTNNB1/BMP5/SEMA5A/CDK6/EMC10/NFIB/ROBO1/AKT3/PRKD1/SFRP1/NR4A1/YAP1/VEGFA/ITGB3/RICTOR/RTN4/FBXW7/LGR4/MCC	19
GO:0010812	BP	GO:0010812	negative regulation of cell-substrate adhesion	7/308	68/18723	0.000125066	0.00380806	0.00293827	DLC1/MAP4K4/ARHGAP6/ACTN4/EFNA5/PHLDB2/SPOCK1	7
GO:1902305	BP	GO:1902305	regulation of sodium ion transmembrane transport	7/308	68/18723	0.000125066	0.00380806	0.00293827	STK39/HECW2/UTRN/CAMK2D/ACTN4/FXYD6/TESC	7
GO:0072080	BP	GO:0072080	nephron tubule development	8/308	91/18723	0.000127467	0.00384798	0.00296907	KIF26B/CTNNB1/WWTR1/NPNT/YAP1/VEGFA/PBX1/LGR4	8
GO:0045669	BP	GO:0045669	positive regulation of osteoblast differentiation	7/308	69/18723	0.000137252	0.00410825	0.00316989	FBN2/CTNNB1/WWTR1/NPNT/BMP7/PRKD1/YAP1	7
GO:0048588	BP	GO:0048588	developmental cell growth	13/308	234/18723	0.000140986	0.00418455	0.00322876	CTNNB1/NPPA/SORBS2/SEMA5A/PDLIM5/ALCAM/PLXNA4/CYFIP2/ITSN2/AKAP13/RAB21/VEGFA/RTN4	13
GO:0055119	BP	GO:0055119	relaxation of cardiac muscle	4/308	17/18723	0.000144318	0.00421174	0.00324975	SLC8A1/PDE4D/CAMK2D/ATP1A1	4
GO:0090136	BP	GO:0090136	epithelial cell-cell adhesion	4/308	17/18723	0.000144318	0.00421174	0.00324975	PLEKHA7/BVES/CTNNA3/CTNNA1	4
GO:0010959	BP	GO:0010959	regulation of metal ion transport	18/308	406/18723	0.000145479	0.00421174	0.00324975	SLC8A1/CTNNB1/STK39/NPPA/FYN/HECW2/PDE4D/JPH1/UTRN/CAMK2D/CACNB2/ACTN4/FXYD6/PRKD1/ACTN2/CNKSR3/TESC/ATP1A1	18
GO:0010644	BP	GO:0010644	cell communication by electrical coupling	5/308	32/18723	0.000163091	0.00457378	0.0035291	SLC8A1/GJC1/PDE4D/CAMK2D/ATP1A1	5
GO:0035767	BP	GO:0035767	endothelial cell chemotaxis	5/308	32/18723	0.000163091	0.00457378	0.0035291	SEMA5A/FGF18/PRKD1/NR4A1/VEGFA	5
GO:0048863	BP	GO:0048863	stem cell differentiation	12/308	206/18723	0.000163111	0.00457378	0.0035291	SOX5/CTNNB1/PRICKLE1/RBM24/ERBB4/MYOCD/SEMA5A/GATA6/BMP7/SFRP1/MLLT3/YAP1	12
GO:0060688	BP	GO:0060688	regulation of morphogenesis of a branching structure	6/308	50/18723	0.000163164	0.00457378	0.0035291	CTNNB1/BMP7/SFRP1/VEGFA/RTN4/LGR4	6
GO:0006942	BP	GO:0006942	regulation of striated muscle contraction	8/308	95/18723	0.000172266	0.00479088	0.00369661	SLC8A1/NPPA/PDE4D/CTNNA3/CAMK2D/NR4A1/TNNI1/ATP1A1	8
GO:0055017	BP	GO:0055017	cardiac muscle tissue growth	8/308	96/18723	0.000185284	0.00511269	0.00394491	TBX20/ERBB4/NPPA/SORBS2/GATA6/PDLIM5/AKAP13/YAP1	8
GO:0006941	BP	GO:0006941	striated muscle contraction	11/308	179/18723	0.000191244	0.00519594	0.00400915	MYL4/SLC8A1/NPPA/GJC1/PDE4D/CTNNA3/CAMK2D/CACNB2/NR4A1/TNNI1/ATP1A1	11
GO:0007416	BP	GO:0007416	synapse assembly	11/308	179/18723	0.000191244	0.00519594	0.00400915	NLGN1/ERBB4/FARP1/ROBO2/SDK1/CUX2/PDLIM5/PTPRD/ADGRL3/FLRT2/COLQ	11
GO:0030900	BP	GO:0030900	forebrain development	17/308	379/18723	0.000193296	0.00521161	0.00402124	SLC8A1/CTNNB1/DLC1/ERBB4/FYN/ROBO2/SEMA5A/CDK6/RAPGEF2/PHACTR1/PLXNA4/NFIB/ROBO1/RTN4/BNIP3/IGF2BP1/DAB1	17
GO:0010721	BP	GO:0010721	negative regulation of cell development	11/308	180/18723	0.000200765	0.00533345	0.00411524	CTNNB1/SEMA5A/RAPGEF2/ACTN4/BMP7/EFNA5/VEGFA/CTNNA1/RTN4/FBXW7/DAB1	11
GO:0048754	BP	GO:0048754	branching morphogenesis of an epithelial tube	10/308	151/18723	0.000203698	0.00533345	0.00411524	TBX20/CTNNB1/NPNT/BMP7/YAP1/VEGFA/PBX1/COL4A1/LGR4/CSMD1	10
GO:0071456	BP	GO:0071456	cellular response to hypoxia	10/308	151/18723	0.000203698	0.00533345	0.00411524	SLC8A1/EGLN3/GATA6/PDK1/BMP7/SFRP1/VEGFA/HIPK2/BNIP3/RORA	10
GO:0050807	BP	GO:0050807	regulation of synapse organization	12/308	211/18723	0.000203855	0.00533345	0.00411524	SIPA1L1/NLGN1/FARP1/FYN/ROBO2/TANC2/CUX2/PDLIM5/PTPRD/FLRT2/COLQ/ARHGAP44	12
GO:0003151	BP	GO:0003151	outflow tract morphogenesis	7/308	74/18723	0.000213467	0.00554386	0.0042776	TBX20/CTNNB1/ROBO2/GATA6/BMP7/ROBO1/VEGFA	7
GO:0061138	BP	GO:0061138	morphogenesis of a branching epithelium	11/308	182/18723	0.000221018	0.00569808	0.00439659	TBX20/CTNNB1/NPNT/BMP7/SFRP1/YAP1/VEGFA/PBX1/COL4A1/LGR4/CSMD1	11
GO:0060996	BP	GO:0060996	dendritic spine development	8/308	99/18723	0.000229276	0.00586814	0.00452781	SIPA1L1/NLGN1/SDK1/TANC2/CUX2/PDLIM5/CTNND2/ARHGAP44	8
GO:0061333	BP	GO:0061333	renal tubule morphogenesis	7/308	75/18723	0.000232173	0.00589952	0.00455203	KIF26B/CTNNB1/NPNT/VEGFA/PBX1/COL4A1/LGR4	7
GO:0050770	BP	GO:0050770	regulation of axonogenesis	10/308	154/18723	0.000238955	0.0060285	0.00465154	SIPA1L1/ROBO2/SEMA5A/PLXNA4/ROBO1/VEGFA/RTN4/TRAK1/DAB1/CHN1	10
GO:0021537	BP	GO:0021537	telencephalon development	13/308	248/18723	0.000249453	0.00624871	0.00482145	SLC8A1/CTNNB1/ERBB4/ROBO2/CDK6/PHACTR1/PLXNA4/NFIB/ROBO1/RTN4/BNIP3/IGF2BP1/DAB1	13
GO:0030048	BP	GO:0030048	actin filament-based movement	9/308	127/18723	0.000254924	0.0063408	0.00489251	GJC1/PDE4D/CTNNA3/CAMK2D/CACNB2/MYO1E/ACTN4/ATP1A1/MYH10	9
GO:0051963	BP	GO:0051963	regulation of synapse assembly	8/308	101/18723	0.000263101	0.00649841	0.00501412	NLGN1/FARP1/ROBO2/CUX2/PDLIM5/PTPRD/FLRT2/COLQ	8
GO:0031345	BP	GO:0031345	negative regulation of cell projection organization	11/308	186/18723	0.000266745	0.00654265	0.00504826	NLGN1/FYN/DENND5A/SEMA5A/MAP4K4/RAPGEF2/YAP1/RTN4/ARHGAP44/SPOCK1/DAB1	11
GO:0071560	BP	GO:0071560	cellular response to transforming growth factor beta stimulus	13/308	250/18723	0.00026965	0.00656831	0.00506806	SOX5/FBN2/LTBP1/NREP/FYN/MYOCD/PDGFD/COL4A2/NPNT/LDLRAD4/SFRP1/IL17RD/HIPK2	13
GO:0008154	BP	GO:0008154	actin polymerization or depolymerization	12/308	218/18723	0.000275271	0.006614	0.00510331	FHOD3/SEMA5A/FER/ARHGAP6/CYFIP2/MICAL3/ACTN2/JAK2/RICTOR/NCKAP1/MICAL2/DIAPH3	12
GO:0050803	BP	GO:0050803	regulation of synapse structure or activity	12/308	218/18723	0.000275271	0.006614	0.00510331	SIPA1L1/NLGN1/FARP1/FYN/ROBO2/TANC2/CUX2/PDLIM5/PTPRD/FLRT2/COLQ/ARHGAP44	12
GO:0001837	BP	GO:0001837	epithelial to mesenchymal transition	10/308	157/18723	0.000279191	0.00666286	0.00514101	TBX20/CTNNB1/BMP5/WWTR1/BMP7/LDLRAD4/SFRP1/IL17RD/PHLDB2/RTN4	10
GO:0007178	BP	GO:0007178	transmembrane receptor protein serine/threonine kinase signaling pathway	16/308	355/18723	0.00028149	0.00667263	0.00514855	FBN2/LTBP1/TBX20/NREP/BMP5/MYOCD/WWTR1/ROR2/NPNT/BMP7/LDLRAD4/SFRP1/IL17RD/RBPMS/JAK2/HIPK2	16
GO:0003203	BP	GO:0003203	endocardial cushion morphogenesis	5/308	36/18723	0.000289338	0.00681294	0.00525681	TBX20/BMP5/ROBO2/BMP7/ROBO1	5
GO:0010631	BP	GO:0010631	epithelial cell migration	16/308	357/18723	0.000299628	0.00696241	0.00537214	HDAC9/SEMA5A/MAP4K4/FOXP1/FGF18/EMC10/ROBO1/AKT3/PRKD1/DOCK1/NR4A1/VEGFA/ITGB3/RTN4/FBXW7/MCC	16
GO:1904062	BP	GO:1904062	regulation of cation transmembrane transport	16/308	357/18723	0.000299628	0.00696241	0.00537214	SLC8A1/NLGN1/STK39/NPPA/FYN/HECW2/PDE4D/JPH1/UTRN/CAMK2D/CACNB2/ACTN4/FXYD6/PRKD1/ACTN2/TESC	16
GO:0071900	BP	GO:0071900	regulation of protein serine/threonine kinase activity	16/308	359/18723	0.000318769	0.00732381	0.00565099	SLC8A1/NPPA/PRKAG2/MYOCD/FGF18/RAPGEF2/PDGFD/ROR2/BMP7/CCNY/ROBO1/AKAP13/SFRP1/VEGFA/RICTOR/GHR	16
GO:0014068	BP	GO:0014068	positive regulation of phosphatidylinositol 3-kinase signaling	7/308	79/18723	0.000320646	0.00732381	0.00565099	ROR1/ERBB4/IGF1R/FYN/PDGFD/ROR2/JAK2	7
GO:0060419	BP	GO:0060419	heart growth	8/308	104/18723	0.000321402	0.00732381	0.00565099	TBX20/ERBB4/NPPA/SORBS2/GATA6/PDLIM5/AKAP13/YAP1	8
GO:0090132	BP	GO:0090132	epithelium migration	16/308	360/18723	0.000328729	0.00744277	0.00574278	HDAC9/SEMA5A/MAP4K4/FOXP1/FGF18/EMC10/ROBO1/AKT3/PRKD1/DOCK1/NR4A1/VEGFA/ITGB3/RTN4/FBXW7/MCC	16
GO:0071559	BP	GO:0071559	response to transforming growth factor beta	13/308	256/18723	0.000338841	0.00758653	0.0058537	SOX5/FBN2/LTBP1/NREP/FYN/MYOCD/PDGFD/COL4A2/NPNT/LDLRAD4/SFRP1/IL17RD/HIPK2	13
GO:0045667	BP	GO:0045667	regulation of osteoblast differentiation	9/308	132/18723	0.000339809	0.00758653	0.0058537	FBN2/CTNNB1/CDK6/WWTR1/NPNT/BMP7/PRKD1/SFRP1/YAP1	9
GO:0036294	BP	GO:0036294	cellular response to decreased oxygen levels	10/308	161/18723	0.000341523	0.00758653	0.0058537	SLC8A1/EGLN3/GATA6/PDK1/BMP7/SFRP1/VEGFA/HIPK2/BNIP3/RORA	10
GO:0010595	BP	GO:0010595	positive regulation of endothelial cell migration	9/308	133/18723	0.000359311	0.00793178	0.0061201	HDAC9/SEMA5A/FOXP1/FGF18/EMC10/AKT3/PRKD1/VEGFA/ITGB3	9
GO:0010632	BP	GO:0010632	regulation of epithelial cell migration	14/308	292/18723	0.000362506	0.00795261	0.00613617	HDAC9/SEMA5A/MAP4K4/FOXP1/FGF18/EMC10/AKT3/PRKD1/DOCK1/VEGFA/ITGB3/RTN4/FBXW7/MCC	14
GO:0002062	BP	GO:0002062	chondrocyte differentiation	8/308	106/18723	0.000365822	0.00797582	0.00615408	SOX5/CTNNB1/MBOAT2/EIF2AK3/FGF18/NFIB/COL11A1/ADAMTS12	8
GO:0050767	BP	GO:0050767	regulation of neurogenesis	16/308	364/18723	0.000371309	0.00801823	0.00618681	CTNNB1/ROBO2/SEMA5A/RAPGEF2/CUX2/PTPRD/PLXNA4/BMP7/ROBO1/RAB21/YAP1/VEGFA/CTNNA1/RTN4/TRAK1/DAB1	16
GO:0001954	BP	GO:0001954	positive regulation of cell-matrix adhesion	6/308	58/18723	0.000372308	0.00801823	0.00618681	MAP4K4/CDK6/PLEKHA2/UTRN/SFRP1/VEGFA	6
GO:0090130	BP	GO:0090130	tissue migration	16/308	365/18723	0.000382668	0.00819142	0.00632043	HDAC9/SEMA5A/MAP4K4/FOXP1/FGF18/EMC10/ROBO1/AKT3/PRKD1/DOCK1/NR4A1/VEGFA/ITGB3/RTN4/FBXW7/MCC	16
GO:0043410	BP	GO:0043410	positive regulation of MAPK cascade	19/308	480/18723	0.000402138	0.00852931	0.00658115	ROR1/CTNNB1/STK39/ERBB4/IGF1R/FGF18/EMC10/MID1/RAPGEF2/PDGFD/ROR2/NPNT/TNIK/ROBO1/AKAP13/VEGFA/HIPK2/FBXW7/GHR	19
GO:0060395	BP	GO:0060395	SMAD protein signal transduction	7/308	82/18723	0.000403283	0.00852931	0.00658115	BMP5/WWTR1/ROR2/BMP7/RBPMS/JAK2/HIPK2	7
GO:0045664	BP	GO:0045664	regulation of neuron differentiation	11/308	196/18723	0.000417166	0.00877042	0.00676719	NREP/NLGN1/TCF4/BRINP3/BMP7/KDM4C/SFRP1/TCF12/PBX1/SH3GL3/DAB1	11
GO:0016049	BP	GO:0016049	cell growth	19/308	482/18723	0.000423179	0.00884418	0.0068241	CTNNB1/NPPA/SORBS2/MYOCD/SEMA5A/EPB41L3/PDLIM5/ALCAM/CAMK2D/PLXNA4/CYFIP2/ITSN2/AKAP13/RAB21/SFRP1/VEGFA/RTN4/SH3BP4/SPOCK1	19
GO:0060947	BP	GO:0060947	cardiac vascular smooth muscle cell differentiation	3/308	10/18723	0.000485564	0.0100293	0.00773854	MYOCD/GATA6/VEGFA	3
GO:1901725	BP	GO:1901725	regulation of histone deacetylase activity	3/308	10/18723	0.000485564	0.0100293	0.00773854	CAMK2D/PRKD1/VEGFA	3
GO:0001938	BP	GO:0001938	positive regulation of endothelial cell proliferation	8/308	111/18723	0.000499064	0.010189	0.00786174	SEMA5A/EMC10/AKT3/PRKD1/NR4A1/VEGFA/ITGB3/RICTOR	8
GO:0014066	BP	GO:0014066	regulation of phosphatidylinositol 3-kinase signaling	8/308	111/18723	0.000499064	0.010189	0.00786174	ROR1/ERBB4/IGF1R/FYN/PDGFD/ROR2/PIP5K1B/JAK2	8
GO:0032412	BP	GO:0032412	regulation of ion transmembrane transporter activity	13/308	267/18723	0.000505306	0.0102373	0.00789901	NLGN1/STK39/NPPA/HECW2/PDE4D/JPH1/UTRN/CAMK2D/CACNB2/ACTN4/FXYD6/ACTN2/TESC	13
GO:0051056	BP	GO:0051056	regulation of small GTPase mediated signal transduction	14/308	302/18723	0.000507227	0.0102373	0.00789901	SIPA1L1/DLC1/CGNL1/PLEKHG4B/MAP4K4/ARHGAP6/ARHGEF3/RIPOR2/SIPA1L2/ROBO1/AKAP13/PLEKHG1/ARHGAP44/CHN1	14
GO:0060560	BP	GO:0060560	developmental growth involved in morphogenesis	12/308	234/18723	0.000521575	0.0104671	0.00807631	KIF26B/CTNNB1/SEMA5A/ALCAM/PLXNA4/CYFIP2/ITSN2/RAB21/SFRP1/YAP1/VEGFA/RTN4	12
GO:0060675	BP	GO:0060675	ureteric bud morphogenesis	6/308	62/18723	0.000535258	0.010681	0.00824135	KIF26B/CTNNB1/NPNT/VEGFA/PBX1/LGR4	6
GO:0048762	BP	GO:0048762	mesenchymal cell differentiation	12/308	236/18723	0.000562531	0.0111621	0.00861261	TBX20/CTNNB1/ERBB4/BMP5/SEMA5A/WWTR1/BMP7/LDLRAD4/SFRP1/IL17RD/PHLDB2/RTN4	12
GO:0072171	BP	GO:0072171	mesonephric tubule morphogenesis	6/308	63/18723	0.000583542	0.0114192	0.008811	KIF26B/CTNNB1/NPNT/VEGFA/PBX1/LGR4	6
GO:0003148	BP	GO:0003148	outflow tract septum morphogenesis	4/308	24/18723	0.000588421	0.0114192	0.008811	TBX20/ROBO2/GATA6/ROBO1	4
GO:0060479	BP	GO:0060479	lung cell differentiation	4/308	24/18723	0.000588421	0.0114192	0.008811	CTNNB1/GATA6/NFIB/YAP1	4
GO:2001026	BP	GO:2001026	regulation of endothelial cell chemotaxis	4/308	24/18723	0.000588421	0.0114192	0.008811	SEMA5A/FGF18/PRKD1/VEGFA	4
GO:0090100	BP	GO:0090100	positive regulation of transmembrane receptor protein serine/threonine kinase signaling pathway	8/308	114/18723	0.000596268	0.0114478	0.00883302	TBX20/BMP5/MYOCD/NPNT/BMP7/RBPMS/JAK2/HIPK2	8
GO:0001666	BP	GO:0001666	response to hypoxia	14/308	307/18723	0.000596374	0.0114478	0.00883302	SLC8A1/NPPA/PLOD2/MYOCD/EGLN3/GATA6/PAM/PDK1/BMP7/SFRP1/VEGFA/HIPK2/BNIP3/RORA	14
GO:1902903	BP	GO:1902903	regulation of supramolecular fiber organization	16/308	383/18723	0.000644809	0.0123106	0.00949878	DLC1/CGNL1/FHOD3/SEMA5A/FER/ARHGAP6/MID1/CYFIP2/DYRK1A/AKAP13/SFRP1/ACTN2/RICTOR/PHLDB2/NCKAP1/DAPK3	16
GO:0021889	BP	GO:0021889	olfactory bulb interneuron differentiation	3/308	11/18723	0.000659538	0.0125241	0.00966351	ERBB4/ROBO2/ROBO1	3
GO:0018107	BP	GO:0018107	peptidyl-threonine phosphorylation	8/308	116/18723	0.000669172	0.0126391	0.00975224	STK39/PRKAG2/CAMK2D/BMP7/PARD3/DYRK1A/PRKD1/HIPK2	8
GO:0072202	BP	GO:0072202	cell differentiation involved in metanephros development	4/308	25/18723	0.000691495	0.0129913	0.010024	CTNNB1/WWTR1/YAP1/LGR4	4
GO:0043405	BP	GO:0043405	regulation of MAP kinase activity	10/308	177/18723	0.000718723	0.0133607	0.010309	NPPA/FGF18/PDGFD/ROR2/BMP7/ROBO1/AKAP13/SFRP1/VEGFA/GHR	10
GO:0071453	BP	GO:0071453	cellular response to oxygen levels	10/308	177/18723	0.000718723	0.0133607	0.010309	SLC8A1/EGLN3/GATA6/PDK1/BMP7/SFRP1/VEGFA/HIPK2/BNIP3/RORA	10
GO:0022898	BP	GO:0022898	regulation of transmembrane transporter activity	13/308	278/18723	0.000736428	0.0136181	0.0105076	NLGN1/STK39/NPPA/HECW2/PDE4D/JPH1/UTRN/CAMK2D/CACNB2/ACTN4/FXYD6/ACTN2/TESC	13
GO:0035725	BP	GO:0035725	sodium ion transmembrane transport	10/308	178/18723	0.000750664	0.0138091	0.010655	SLC8A1/STK39/HECW2/UTRN/CAMK2D/ACTN4/FXYD6/SLC4A4/TESC/ATP1A1	10
GO:0035148	BP	GO:0035148	tube formation	9/308	148/18723	0.000781229	0.0142352	0.0109838	CTNNB1/PRICKLE1/DLC1/BMP5/SHROOM3/NFIB/BMP7/SFRP1/VEGFA	9
GO:0006814	BP	GO:0006814	sodium ion transport	12/308	245/18723	0.000781889	0.0142352	0.0109838	SLC8A1/STK39/HECW2/SLC38A1/UTRN/CAMK2D/ACTN4/FXYD6/CNKSR3/SLC4A4/TESC/ATP1A1	12
GO:0040013	BP	GO:0040013	negative regulation of locomotion	16/308	391/18723	0.000803445	0.0145374	0.011217	DLC1/FRMD5/BMP5/ROBO2/MYOCD/SEMA5A/RIPOR2/ROBO1/LDLRAD4/SFRP1/CTNNA1/PHLDB2/OSBPL8/SRGAP1/ADARB1/MCC	16
GO:0002026	BP	GO:0002026	regulation of the force of heart contraction	4/308	26/18723	0.00080672	0.0145374	0.011217	MYL4/SLC8A1/CAMK2D/ATP1A1	4
GO:0072182	BP	GO:0072182	regulation of nephron tubule epithelial cell differentiation	3/308	12/18723	0.000868706	0.0154963	0.0119568	CTNNB1/WWTR1/YAP1	3
GO:0150065	BP	GO:0150065	regulation of deacetylase activity	3/308	12/18723	0.000868706	0.0154963	0.0119568	CAMK2D/PRKD1/VEGFA	3
GO:0060411	BP	GO:0060411	cardiac septum morphogenesis	6/308	68/18723	0.00087778	0.0155795	0.012021	TBX20/BMP5/ROBO2/GATA6/BMP7/ROBO1	6
GO:0003206	BP	GO:0003206	cardiac chamber morphogenesis	8/308	121/18723	0.000883223	0.0155977	0.0120351	TBX20/BMP5/ROBO2/GATA6/COL11A1/BMP7/ROBO1/TNNI1	8
GO:0001738	BP	GO:0001738	morphogenesis of a polarized epithelium	7/308	94/18723	0.000918586	0.0160875	0.012413	ROR1/PRICKLE1/ERBB4/ROR2/SFRP1/MLLT3/FAT1	7
GO:0060976	BP	GO:0060976	coronary vasculature development	5/308	46/18723	0.000920068	0.0160875	0.012413	ADAMTS6/PRICKLE1/MYOCD/GATA6/VEGFA	5
GO:0036293	BP	GO:0036293	response to decreased oxygen levels	14/308	322/18723	0.000947641	0.016488	0.012722	SLC8A1/NPPA/PLOD2/MYOCD/EGLN3/GATA6/PAM/PDK1/BMP7/SFRP1/VEGFA/HIPK2/BNIP3/RORA	14
GO:0045666	BP	GO:0045666	positive regulation of neuron differentiation	7/308	95/18723	0.000977952	0.016932	0.0130646	TCF4/BRINP3/BMP7/KDM4C/TCF12/SH3GL3/DAB1	7
GO:0007163	BP	GO:0007163	establishment or maintenance of cell polarity	11/308	218/18723	0.00100788	0.017365	0.0133987	KIF26B/RIPOR2/ALPK2/PARD3/CAP2/DLG2/RICTOR/CTNNA1/FRMD4B/WEE1/FAT1	11
GO:0010769	BP	GO:0010769	regulation of cell morphogenesis involved in differentiation	7/308	96/18723	0.0010403	0.0178365	0.0137625	CUX2/PTPRD/ACTN4/NEDD9/RAB21/DOCK1/EFNA5	7
GO:0003156	BP	GO:0003156	regulation of animal organ formation	4/308	28/18723	0.00107667	0.0182826	0.0141067	CTNNB1/ROBO2/BMP7/ROBO1	4
GO:0044331	BP	GO:0044331	cell-cell adhesion mediated by cadherin	4/308	28/18723	0.00107667	0.0182826	0.0141067	PLEKHA7/ADAM19/FER/VEGFA	4
GO:0071375	BP	GO:0071375	cellular response to peptide hormone stimulus	13/308	290/18723	0.00108425	0.0183232	0.0141381	HDAC9/IGF1R/FYN/GAB1/FER/ACTN2/NR4A1/RHOQ/JAK2/OSBPL8/GLP1R/TBC1D4/GHR	13
GO:0018210	BP	GO:0018210	peptidyl-threonine modification	8/308	125/18723	0.00109132	0.018355	0.0141626	STK39/PRKAG2/CAMK2D/BMP7/PARD3/DYRK1A/PRKD1/HIPK2	8
GO:0072078	BP	GO:0072078	nephron tubule morphogenesis	6/308	71/18723	0.00110237	0.0184144	0.0142084	KIF26B/CTNNB1/NPNT/VEGFA/PBX1/LGR4	6
GO:0043547	BP	GO:0043547	positive regulation of GTPase activity	12/308	255/18723	0.00110528	0.0184144	0.0142084	SIPA1L1/MAP4K4/ARHGAP6/RAPGEF2/SIPA1L2/PICALM/NEDD9/SFRP1/RSU1/ASAP2/TBC1D4/CHN1	12
GO:0016024	BP	GO:0016024	CDP-diacylglycerol biosynthetic process	3/308	13/18723	0.00111562	0.0184993	0.0142739	GPAT3/CDS1/AGPAT4	3
GO:0001736	BP	GO:0001736	establishment of planar polarity	6/308	72/18723	0.00118625	0.0194001	0.0149689	ROR1/PRICKLE1/ERBB4/ROR2/SFRP1/MLLT3	6
GO:0007164	BP	GO:0007164	establishment of tissue polarity	6/308	72/18723	0.00118625	0.0194001	0.0149689	ROR1/PRICKLE1/ERBB4/ROR2/SFRP1/MLLT3	6
GO:0051017	BP	GO:0051017	actin filament bundle assembly	9/308	157/18723	0.00118641	0.0194001	0.0149689	DLC1/CGNL1/ARHGAP6/FAM171A1/PHACTR1/CALD1/NEDD9/SFRP1/PHLDB2	9
GO:0008038	BP	GO:0008038	neuron recognition	5/308	49/18723	0.00122961	0.0200137	0.0154424	ROBO2/SEMA5A/PALLD/ROBO1/RTN4	5
GO:0003300	BP	GO:0003300	cardiac muscle hypertrophy	7/308	99/18723	0.00124624	0.0201914	0.0155795	MEF2A/NPPA/SORBS2/GATA6/PDLIM5/CAMK2D/AKAP13	7
GO:0017015	BP	GO:0017015	regulation of transforming growth factor beta receptor signaling pathway	8/308	128/18723	0.00127172	0.0202839	0.0156509	FBN2/LTBP1/NREP/MYOCD/NPNT/LDLRAD4/IL17RD/HIPK2	8
GO:0035924	BP	GO:0035924	cellular response to vascular endothelial growth factor stimulus	6/308	73/18723	0.00127493	0.0202839	0.0156509	GAB1/ROBO1/PRKD1/NR4A1/VEGFA/ADAMTS12	6
GO:0072088	BP	GO:0072088	nephron epithelium morphogenesis	6/308	73/18723	0.00127493	0.0202839	0.0156509	KIF26B/CTNNB1/NPNT/VEGFA/PBX1/LGR4	6
GO:0086003	BP	GO:0086003	cardiac muscle cell contraction	6/308	73/18723	0.00127493	0.0202839	0.0156509	GJC1/PDE4D/CTNNA3/CAMK2D/CACNB2/ATP1A1	6
GO:0060840	BP	GO:0060840	artery development	7/308	100/18723	0.00132155	0.0209315	0.0161506	ADAMTS6/PRICKLE1/ROBO2/MYOCD/ROBO1/AKT3/VEGFA	7
GO:0032872	BP	GO:0032872	regulation of stress-activated MAPK cascade	10/308	192/18723	0.00133496	0.0210495	0.0162416	STK39/NPPA/IGF1R/MAP4K4/EMC10/MID1/TNIK/SFRP1/VEGFA/HIPK2	10
GO:0035637	BP	GO:0035637	multicellular organismal signaling	9/308	160/18723	0.0013541	0.0212563	0.0164012	SLC8A1/MEF2A/TMEM65/GJC1/PDE4D/CTNNA3/CAMK2D/CACNB2/ATP1A1	9
GO:0034765	BP	GO:0034765	regulation of ion transmembrane transport	18/308	491/18723	0.00136119	0.0212732	0.0164142	KCNQ5/SLC8A1/NLGN1/STK39/NPPA/FYN/HECW2/PDE4D/JPH1/UTRN/CAMK2D/KCNQ3/CACNB2/ACTN4/FXYD6/PRKD1/ACTN2/TESC	18
GO:0050731	BP	GO:0050731	positive regulation of peptidyl-tyrosine phosphorylation	10/308	193/18723	0.00138791	0.0215951	0.0166626	ERBB4/FYN/NEDD9/EFNA5/JAK2/VEGFA/ITGB3/RICTOR/FBXW7/GHR	10
GO:0046341	BP	GO:0046341	CDP-diacylglycerol metabolic process	3/308	14/18723	0.00140266	0.0216341	0.0166927	GPAT3/CDS1/AGPAT4	3
GO:0072160	BP	GO:0072160	nephron tubule epithelial cell differentiation	3/308	14/18723	0.00140266	0.0216341	0.0166927	CTNNB1/WWTR1/YAP1	3
GO:0061572	BP	GO:0061572	actin filament bundle organization	9/308	161/18723	0.00141405	0.0217149	0.0167551	DLC1/CGNL1/ARHGAP6/FAM171A1/PHACTR1/CALD1/NEDD9/SFRP1/PHLDB2	9
GO:0043434	BP	GO:0043434	response to peptide hormone	16/308	414/18723	0.0014564	0.0222684	0.0171821	HDAC9/NPPA/IGF1R/FYN/GAB1/FER/BMP7/ACTN2/NR4A1/RHOQ/JAK2/OSBPL8/GLP1R/STAT4/TBC1D4/GHR	16
GO:1903844	BP	GO:1903844	regulation of cellular response to transforming growth factor beta stimulus	8/308	131/18723	0.00147509	0.0224098	0.0172912	FBN2/LTBP1/NREP/MYOCD/NPNT/LDLRAD4/IL17RD/HIPK2	8
GO:0014897	BP	GO:0014897	striated muscle hypertrophy	7/308	102/18723	0.00148282	0.0224098	0.0172912	MEF2A/NPPA/SORBS2/GATA6/PDLIM5/CAMK2D/AKAP13	7
GO:0050730	BP	GO:0050730	regulation of peptidyl-tyrosine phosphorylation	12/308	264/18723	0.00148468	0.0224098	0.0172912	ERBB4/FYN/PDGFD/NEDD9/SFRP1/EFNA5/JAK2/VEGFA/ITGB3/RICTOR/FBXW7/GHR	12
GO:0001649	BP	GO:0001649	osteoblast differentiation	11/308	229/18723	0.001497	0.0224332	0.0173093	FBN2/CTNNB1/CDK6/WWTR1/NPNT/BMP7/TPM4/PRKD1/SFRP1/YAP1/LGR4	11
GO:0070302	BP	GO:0070302	regulation of stress-activated protein kinase signaling cascade	10/308	195/18723	0.00149894	0.0224332	0.0173093	STK39/NPPA/IGF1R/MAP4K4/EMC10/MID1/TNIK/SFRP1/VEGFA/HIPK2	10
GO:0010976	BP	GO:0010976	positive regulation of neuron projection development	9/308	163/18723	0.00154037	0.0229561	0.0177128	KIDINS220/ROR1/BMP5/FYN/RAPGEF2/CUX2/ROR2/BMP7/PRKD1	9
GO:0002027	BP	GO:0002027	regulation of heart rate	7/308	103/18723	0.001569	0.0231282	0.0178455	SLC8A1/NPPA/BVES/PDE4D/CTNNA3/CAMK2D/CACNB2	7
GO:0003279	BP	GO:0003279	cardiac septum development	7/308	103/18723	0.001569	0.0231282	0.0178455	TBX20/ADAMTS6/BMP5/ROBO2/GATA6/BMP7/ROBO1	7
GO:0086001	BP	GO:0086001	cardiac muscle cell action potential	6/308	76/18723	0.00157156	0.0231282	0.0178455	SLC8A1/GJC1/CTNNA3/CAMK2D/CACNB2/ATP1A1	6
GO:0060045	BP	GO:0060045	positive regulation of cardiac muscle cell proliferation	4/308	31/18723	0.00159174	0.0232112	0.0179096	TBX20/ERBB4/GATA6/YAP1	4
GO:0007162	BP	GO:0007162	negative regulation of cell adhesion	13/308	303/18723	0.00160638	0.0232112	0.0179096	DLC1/SEMA5A/MAP4K4/ARHGAP6/RIPOR2/PLXNA4/ACTN4/EFNA5/JAK2/VEGFA/PHLDB2/SPOCK1/DAB1	13
GO:0010662	BP	GO:0010662	regulation of striated muscle cell apoptotic process	5/308	52/18723	0.00161007	0.0232112	0.0179096	MYOCD/CAMK2D/BMP7/JAK2/BNIP3	5
GO:0060071	BP	GO:0060071	Wnt signaling pathway, planar cell polarity pathway	5/308	52/18723	0.00161007	0.0232112	0.0179096	ROR1/PRICKLE1/ROR2/SFRP1/MLLT3	5
GO:0072132	BP	GO:0072132	mesenchyme morphogenesis	5/308	52/18723	0.00161007	0.0232112	0.0179096	TBX20/BMP5/ROBO2/BMP7/ROBO1	5
GO:0014896	BP	GO:0014896	muscle hypertrophy	7/308	104/18723	0.00165903	0.0236278	0.018231	MEF2A/NPPA/SORBS2/GATA6/PDLIM5/CAMK2D/AKAP13	7
GO:0032006	BP	GO:0032006	regulation of TOR signaling	7/308	104/18723	0.00165903	0.0236278	0.018231	GPAT3/UBR1/WAC/AKT3/BMT2/RICTOR/SH3BP4	7
GO:1901890	BP	GO:1901890	positive regulation of cell junction assembly	7/308	104/18723	0.00165903	0.0236278	0.018231	NLGN1/MAP4K4/CUX2/PTPRD/FLRT2/SFRP1/VEGFA	7
GO:0046661	BP	GO:0046661	male sex differentiation	9/308	165/18723	0.0016756	0.0236581	0.0182544	CTNNB1/GATA6/ROR2/ARID5B/SFRP1/CTNNA1/TESC/LGR4/CSMD1	9
GO:0031016	BP	GO:0031016	pancreas development	6/308	77/18723	0.00168126	0.0236581	0.0182544	CTNNB1/MEIS2/BMP5/EIF2AK3/CDK6/GATA6	6
GO:0055117	BP	GO:0055117	regulation of cardiac muscle contraction	6/308	77/18723	0.00168126	0.0236581	0.0182544	SLC8A1/NPPA/PDE4D/CTNNA3/CAMK2D/ATP1A1	6
GO:0036376	BP	GO:0036376	sodium ion export across plasma membrane	3/308	15/18723	0.00173209	0.0240856	0.0185843	SLC8A1/SLC4A4/ATP1A1	3
GO:1902514	BP	GO:1902514	regulation of calcium ion transmembrane transport via high voltage-gated calcium channel	3/308	15/18723	0.00173209	0.0240856	0.0185843	NPPA/CAMK2D/CACNB2	3
GO:2000650	BP	GO:2000650	negative regulation of sodium ion transmembrane transporter activity	3/308	15/18723	0.00173209	0.0240856	0.0185843	STK39/HECW2/CAMK2D	3
GO:0060538	BP	GO:0060538	skeletal muscle organ development	9/308	166/18723	0.0017467	0.0241935	0.0186675	CTNNB1/RBM24/HDAC9/BVES/LARGE1/MYOCD/MYOM1/RIPOR2/NR4A1	9
GO:0003180	BP	GO:0003180	aortic valve morphogenesis	4/308	32/18723	0.00179583	0.0244715	0.018882	TBX20/NPPA/ROBO2/ROBO1	4
GO:0003338	BP	GO:0003338	metanephros morphogenesis	4/308	32/18723	0.00179583	0.0244715	0.018882	KIF26B/CTNNB1/FRAS1/LGR4	4
GO:0051497	BP	GO:0051497	negative regulation of stress fiber assembly	4/308	32/18723	0.00179583	0.0244715	0.018882	DLC1/CGNL1/ARHGAP6/PHLDB2	4
GO:1901889	BP	GO:1901889	negative regulation of cell junction assembly	4/308	32/18723	0.00179583	0.0244715	0.018882	DLC1/ROBO2/ARHGAP6/PHLDB2	4
GO:0045216	BP	GO:0045216	cell-cell junction organization	10/308	200/18723	0.00180834	0.0244715	0.018882	CTNNB1/PLEKHA7/GJC1/STRN/EPB41L3/CTNND2/TLN2/PARD3/VEGFA/CTNNA1	10
GO:0071902	BP	GO:0071902	positive regulation of protein serine/threonine kinase activity	10/308	200/18723	0.00180834	0.0244715	0.018882	FGF18/RAPGEF2/PDGFD/ROR2/CCNY/ROBO1/AKAP13/VEGFA/RICTOR/GHR	10
GO:0030038	BP	GO:0030038	contractile actin filament bundle assembly	7/308	106/18723	0.00185112	0.0247361	0.0190862	DLC1/CGNL1/ARHGAP6/FAM171A1/PHACTR1/SFRP1/PHLDB2	7
GO:0043149	BP	GO:0043149	stress fiber assembly	7/308	106/18723	0.00185112	0.0247361	0.0190862	DLC1/CGNL1/ARHGAP6/FAM171A1/PHACTR1/SFRP1/PHLDB2	7
GO:0090263	BP	GO:0090263	positive regulation of canonical Wnt signaling pathway	7/308	106/18723	0.00185112	0.0247361	0.0190862	SEMA5A/TBL1XR1/ROR2/SFRP1/YAP1/LGR4/DAPK3	7
GO:0048608	BP	GO:0048608	reproductive structure development	16/308	424/18723	0.00185591	0.0247361	0.0190862	CTNNB1/STOX2/ADAM19/BMP5/ROBO2/MYOCD/GATA6/ROR2/BMP7/ARID5B/SFRP1/VEGFA/CTNNA1/TESC/LGR4/CSMD1	16
GO:0051962	BP	GO:0051962	positive regulation of nervous system development	12/308	272/18723	0.00190667	0.02509	0.0193593	CTNNB1/NLGN1/ROBO2/SEMA5A/CUX2/PTPRD/PLXNA4/ROBO1/RAB21/FLRT2/VEGFA/TRAK1	12
GO:0001706	BP	GO:0001706	endoderm formation	5/308	54/18723	0.00190761	0.02509	0.0193593	TBX20/CTNNB1/GATA6/COL4A2/COL11A1	5
GO:0032330	BP	GO:0032330	regulation of chondrocyte differentiation	5/308	54/18723	0.00190761	0.02509	0.0193593	SOX5/CTNNB1/MBOAT2/FGF18/ADAMTS12	5
GO:0070482	BP	GO:0070482	response to oxygen levels	14/308	347/18723	0.00191473	0.02509	0.0193593	SLC8A1/NPPA/PLOD2/MYOCD/EGLN3/GATA6/PAM/PDK1/BMP7/SFRP1/VEGFA/HIPK2/BNIP3/RORA	14
GO:0050772	BP	GO:0050772	positive regulation of axonogenesis	6/308	79/18723	0.00191798	0.02509	0.0193593	ROBO2/SEMA5A/PLXNA4/ROBO1/VEGFA/TRAK1	6
GO:0032409	BP	GO:0032409	regulation of transporter activity	13/308	310/18723	0.00196458	0.0255255	0.0196953	NLGN1/STK39/NPPA/HECW2/PDE4D/JPH1/UTRN/CAMK2D/CACNB2/ACTN4/FXYD6/ACTN2/TESC	13
GO:0098742	BP	GO:0098742	cell-cell adhesion via plasma-membrane adhesion molecules	12/308	273/18723	0.00196572	0.0255255	0.0196953	NLGN1/CADM1/ROBO2/SDK1/PCDH7/ALCAM/PTPRD/PALLD/ADGRL3/ROBO1/DAB1/FAT1	12
GO:0061458	BP	GO:0061458	reproductive system development	16/308	427/18723	0.00199231	0.0257759	0.0198885	CTNNB1/STOX2/ADAM19/BMP5/ROBO2/MYOCD/GATA6/ROR2/BMP7/ARID5B/SFRP1/VEGFA/CTNNA1/TESC/LGR4/CSMD1	16
GO:0071229	BP	GO:0071229	cellular response to acid chemical	6/308	80/18723	0.0020454	0.0263662	0.020344	FYN/PDGFD/UBR1/VEGFA/SH3BP4/COL4A1	6
GO:0051403	BP	GO:0051403	stress-activated MAPK cascade	11/308	239/18723	0.0020963	0.0267568	0.0206454	STK39/NPPA/IGF1R/MAP4K4/EMC10/MID1/ROR2/TNIK/SFRP1/VEGFA/HIPK2	11
GO:0010649	BP	GO:0010649	regulation of cell communication by electrical coupling	3/308	16/18723	0.002106	0.0267568	0.0206454	SLC8A1/PDE4D/CAMK2D	3
GO:0021783	BP	GO:0021783	preganglionic parasympathetic fiber development	3/308	16/18723	0.002106	0.0267568	0.0206454	NAV2/PLXNA4/ADARB1	3
GO:1902306	BP	GO:1902306	negative regulation of sodium ion transmembrane transport	3/308	16/18723	0.002106	0.0267568	0.0206454	STK39/HECW2/CAMK2D	3
GO:0007548	BP	GO:0007548	sex differentiation	12/308	276/18723	0.00215195	0.0272426	0.0210202	CTNNB1/ROBO2/GATA6/ROR2/ARID5B/SFRP1/VEGFA/CTNNA1/PBX1/TESC/LGR4/CSMD1	12
GO:0007219	BP	GO:0007219	Notch signaling pathway	9/308	172/18723	0.00222564	0.0276809	0.0213584	MAML2/SORBS2/ROBO2/TSPAN5/BMP7/ROBO1/YAP1/FBXW7/MAML3	9
GO:1990138	BP	GO:1990138	neuron projection extension	9/308	172/18723	0.00222564	0.0276809	0.0213584	CTNNB1/SEMA5A/ALCAM/PLXNA4/CYFIP2/ITSN2/RAB21/VEGFA/RTN4	9
GO:0001658	BP	GO:0001658	branching involved in ureteric bud morphogenesis	5/308	56/18723	0.00224349	0.0276809	0.0213584	CTNNB1/NPNT/VEGFA/PBX1/LGR4	5
GO:0010658	BP	GO:0010658	striated muscle cell apoptotic process	5/308	56/18723	0.00224349	0.0276809	0.0213584	MYOCD/CAMK2D/BMP7/JAK2/BNIP3	5
GO:0090175	BP	GO:0090175	regulation of establishment of planar polarity	5/308	56/18723	0.00224349	0.0276809	0.0213584	ROR1/PRICKLE1/ROR2/SFRP1/MLLT3	5
GO:0030177	BP	GO:0030177	positive regulation of Wnt signaling pathway	8/308	140/18723	0.00224368	0.0276809	0.0213584	SEMA5A/TBL1XR1/ROR2/SFRP1/MLLT3/YAP1/LGR4/DAPK3	8
GO:0031128	BP	GO:0031128	developmental induction	4/308	34/18723	0.00225711	0.0276809	0.0213584	CTNNB1/ROBO2/ROBO1/HIPK2	4
GO:0086004	BP	GO:0086004	regulation of cardiac muscle cell contraction	4/308	34/18723	0.00225711	0.0276809	0.0213584	PDE4D/CTNNA3/CAMK2D/ATP1A1	4
GO:0090075	BP	GO:0090075	relaxation of muscle	4/308	34/18723	0.00225711	0.0276809	0.0213584	SLC8A1/PDE4D/CAMK2D/ATP1A1	4
GO:0110053	BP	GO:0110053	regulation of actin filament organization	12/308	278/18723	0.00228394	0.0279131	0.0215375	DLC1/CGNL1/FHOD3/SEMA5A/FER/ARHGAP6/CYFIP2/SFRP1/ACTN2/RICTOR/PHLDB2/NCKAP1	12
GO:0042391	BP	GO:0042391	regulation of membrane potential	16/308	434/18723	0.00234349	0.028542	0.0220228	SLC8A1/NLGN1/NPPA/BVES/GJC1/CTNNA3/CUX2/CAMK2D/KCNQ3/CACNB2/GRID1/GNAQ/ACTN2/SLC4A4/BNIP3/ATP1A1	16
GO:0043542	BP	GO:0043542	endothelial cell migration	12/308	279/18723	0.00235238	0.0285519	0.0220304	HDAC9/SEMA5A/FOXP1/FGF18/EMC10/ROBO1/AKT3/PRKD1/NR4A1/VEGFA/ITGB3/FBXW7	12
GO:0061005	BP	GO:0061005	cell differentiation involved in kidney development	5/308	57/18723	0.00242667	0.0292276	0.0225518	CTNNB1/WWTR1/MYO1E/YAP1/LGR4	5
GO:0045785	BP	GO:0045785	positive regulation of cell adhesion	16/308	437/18723	0.00250904	0.0292276	0.0225518	KIF26B/FRMD5/ADAM19/FYN/MAP4K4/CDK6/PLEKHA2/UTRN/NPNT/BMP7/NEDD9/SFRP1/DOCK1/JAK2/VEGFA/RSU1	16
GO:0001569	BP	GO:0001569	branching involved in blood vessel morphogenesis	4/308	35/18723	0.00251576	0.0292276	0.0225518	TBX20/CTNNB1/VEGFA/COL4A1	4
GO:0003298	BP	GO:0003298	physiological muscle hypertrophy	4/308	35/18723	0.00251576	0.0292276	0.0225518	NPPA/SORBS2/PDLIM5/AKAP13	4
GO:0003301	BP	GO:0003301	physiological cardiac muscle hypertrophy	4/308	35/18723	0.00251576	0.0292276	0.0225518	NPPA/SORBS2/PDLIM5/AKAP13	4
GO:0032232	BP	GO:0032232	negative regulation of actin filament bundle assembly	4/308	35/18723	0.00251576	0.0292276	0.0225518	DLC1/CGNL1/ARHGAP6/PHLDB2	4
GO:0043243	BP	GO:0043243	positive regulation of protein-containing complex disassembly	4/308	35/18723	0.00251576	0.0292276	0.0225518	IGF1R/SEMA5A/ACTN2/BNIP3	4
GO:0061049	BP	GO:0061049	cell growth involved in cardiac muscle cell development	4/308	35/18723	0.00251576	0.0292276	0.0225518	NPPA/SORBS2/PDLIM5/AKAP13	4
GO:0003184	BP	GO:0003184	pulmonary valve morphogenesis	3/308	17/18723	0.00252636	0.0292276	0.0225518	TBX20/ROBO2/ROBO1	3
GO:0035269	BP	GO:0035269	protein O-linked mannosylation	3/308	17/18723	0.00252636	0.0292276	0.0225518	TMTC2/LARGE1/TMTC1	3
GO:0038065	BP	GO:0038065	collagen-activated signaling pathway	3/308	17/18723	0.00252636	0.0292276	0.0225518	COL4A2/JAK2/COL4A1	3
GO:0046068	BP	GO:0046068	cGMP metabolic process	3/308	17/18723	0.00252636	0.0292276	0.0225518	NPPA/PDE10A/RORA	3
GO:0061577	BP	GO:0061577	calcium ion transmembrane transport via high voltage-gated calcium channel	3/308	17/18723	0.00252636	0.0292276	0.0225518	NPPA/CAMK2D/CACNB2	3
GO:2000696	BP	GO:2000696	regulation of epithelial cell differentiation involved in kidney development	3/308	17/18723	0.00252636	0.0292276	0.0225518	CTNNB1/WWTR1/YAP1	3
GO:0043406	BP	GO:0043406	positive regulation of MAP kinase activity	7/308	112/18723	0.00253217	0.0292276	0.0225518	FGF18/PDGFD/ROR2/ROBO1/AKAP13/VEGFA/GHR	7
GO:0030010	BP	GO:0030010	establishment of cell polarity	8/308	143/18723	0.00255997	0.0294521	0.022725	KIF26B/RIPOR2/ALPK2/PARD3/RICTOR/FRMD4B/WEE1/FAT1	8
GO:2000146	BP	GO:2000146	negative regulation of cell motility	14/308	359/18723	0.00261139	0.0299461	0.0231062	DLC1/FRMD5/BMP5/MYOCD/RIPOR2/ROBO1/LDLRAD4/SFRP1/CTNNA1/PHLDB2/OSBPL8/SRGAP1/ADARB1/MCC	14
GO:2000736	BP	GO:2000736	regulation of stem cell differentiation	5/308	58/18723	0.00262047	0.0299531	0.0231116	SOX5/PRICKLE1/RBM24/GATA6/YAP1	5
GO:0014065	BP	GO:0014065	phosphatidylinositol 3-kinase signaling	8/308	144/18723	0.0026728	0.0304527	0.0234971	ROR1/ERBB4/IGF1R/FYN/PDGFD/ROR2/PIP5K1B/JAK2	8
GO:0031098	BP	GO:0031098	stress-activated protein kinase signaling cascade	11/308	247/18723	0.00270502	0.0307206	0.0237038	STK39/NPPA/IGF1R/MAP4K4/EMC10/MID1/ROR2/TNIK/SFRP1/VEGFA/HIPK2	11
GO:0051961	BP	GO:0051961	negative regulation of nervous system development	8/308	145/18723	0.00278949	0.0315785	0.0243657	CTNNB1/ROBO2/SEMA5A/RAPGEF2/BMP7/CTNNA1/RTN4/DAB1	8
GO:0048015	BP	GO:0048015	phosphatidylinositol-mediated signaling	9/308	178/18723	0.00280375	0.0316385	0.024412	ROR1/ERBB4/IGF1R/FYN/PLCB4/PDGFD/ROR2/PIP5K1B/JAK2	9
GO:0048010	BP	GO:0048010	vascular endothelial growth factor receptor signaling pathway	5/308	59/18723	0.00282526	0.0317797	0.0245209	FYN/FGF18/PRKD1/VEGFA/ITGB3	5
GO:0007043	BP	GO:0007043	cell-cell junction assembly	8/308	146/18723	0.00291012	0.032527	0.0250976	CTNNB1/GJC1/STRN/EPB41L3/CTNND2/TLN2/PARD3/CTNNA1	8
GO:0007189	BP	GO:0007189	adenylate cyclase-activating G protein-coupled receptor signaling pathway	8/308	146/18723	0.00291012	0.032527	0.0250976	PDE4D/RAPGEF2/PTGER3/ADGRL3/AKAP13/GNAQ/GLP1R/LGR4	8
GO:0048268	BP	GO:0048268	clathrin coat assembly	3/308	18/18723	0.002995	0.032852	0.0253484	SGIP1/PICALM/EPS15	3
GO:0048486	BP	GO:0048486	parasympathetic nervous system development	3/308	18/18723	0.002995	0.032852	0.0253484	NAV2/PLXNA4/ADARB1	3
GO:0051895	BP	GO:0051895	negative regulation of focal adhesion assembly	3/308	18/18723	0.002995	0.032852	0.0253484	DLC1/ARHGAP6/PHLDB2	3
GO:0072234	BP	GO:0072234	metanephric nephron tubule development	3/308	18/18723	0.002995	0.032852	0.0253484	WWTR1/YAP1/LGR4	3
GO:0150118	BP	GO:0150118	negative regulation of cell-substrate junction organization	3/308	18/18723	0.002995	0.032852	0.0253484	DLC1/ARHGAP6/PHLDB2	3
GO:2001135	BP	GO:2001135	regulation of endocytic recycling	3/308	18/18723	0.002995	0.032852	0.0253484	BVES/ACTN2/ARHGAP44	3
GO:0030326	BP	GO:0030326	embryonic limb morphogenesis	7/308	116/18723	0.00308347	0.0333034	0.0256966	FBN2/CTNNB1/FRAS1/ROR2/BMP7/PBX1/AFF3	7
GO:0035113	BP	GO:0035113	embryonic appendage morphogenesis	7/308	116/18723	0.00308347	0.0333034	0.0256966	FBN2/CTNNB1/FRAS1/ROR2/BMP7/PBX1/AFF3	7
GO:0003176	BP	GO:0003176	aortic valve development	4/308	37/18723	0.00309273	0.0333034	0.0256966	TBX20/NPPA/ROBO2/ROBO1	4
GO:0048009	BP	GO:0048009	insulin-like growth factor receptor signaling pathway	4/308	37/18723	0.00309273	0.0333034	0.0256966	BMP5/IGF1R/EIF2AK3/GHR	4
GO:0048846	BP	GO:0048846	axon extension involved in axon guidance	4/308	37/18723	0.00309273	0.0333034	0.0256966	SEMA5A/ALCAM/PLXNA4/VEGFA	4
GO:1902284	BP	GO:1902284	neuron projection extension involved in neuron projection guidance	4/308	37/18723	0.00309273	0.0333034	0.0256966	SEMA5A/ALCAM/PLXNA4/VEGFA	4
GO:1900182	BP	GO:1900182	positive regulation of protein localization to nucleus	6/308	87/18723	0.00312454	0.0334444	0.0258055	FYN/EIF2AK3/WWTR1/PRKD1/YAP1/JAK2	6
GO:0045766	BP	GO:0045766	positive regulation of angiogenesis	9/308	181/18723	0.00313423	0.0334444	0.0258055	GAB1/SEMA5A/FGF18/EMC10/GATA6/AKT3/PRKD1/VEGFA/HIPK2	9
GO:1904018	BP	GO:1904018	positive regulation of vasculature development	9/308	181/18723	0.00313423	0.0334444	0.0258055	GAB1/SEMA5A/FGF18/EMC10/GATA6/AKT3/PRKD1/VEGFA/HIPK2	9
GO:0001701	BP	GO:0001701	in utero embryonic development	14/308	367/18723	0.00318279	0.0337586	0.0260479	KIDINS220/CTNNB1/BMP5/TANC2/GATA6/ATP11A/MYO1E/BMP7/MYO18B/TET1/YAP1/VEGFA/RTN4/RAD51B	14
GO:0051271	BP	GO:0051271	negative regulation of cellular component movement	14/308	367/18723	0.00318279	0.0337586	0.0260479	DLC1/FRMD5/BMP5/MYOCD/RIPOR2/ROBO1/LDLRAD4/SFRP1/CTNNA1/PHLDB2/OSBPL8/SRGAP1/ADARB1/MCC	14
GO:0048017	BP	GO:0048017	inositol lipid-mediated signaling	9/308	182/18723	0.00325096	0.0343651	0.0265158	ROR1/ERBB4/IGF1R/FYN/PLCB4/PDGFD/ROR2/PIP5K1B/JAK2	9
GO:0030865	BP	GO:0030865	cortical cytoskeleton organization	5/308	61/18723	0.00326916	0.0343651	0.0265158	NLGN1/FHOD3/EPB41L3/RHOQ/NCKAP1	5
GO:0043954	BP	GO:0043954	cellular component maintenance	5/308	61/18723	0.00326916	0.0343651	0.0265158	PLEKHA7/IGF1R/FYN/MYOCD/TANC1	5
GO:0010719	BP	GO:0010719	negative regulation of epithelial to mesenchymal transition	4/308	38/18723	0.00341246	0.035765	0.027596	BMP5/LDLRAD4/SFRP1/IL17RD	4
GO:0032835	BP	GO:0032835	glomerulus development	5/308	62/18723	0.00350898	0.036287	0.0279987	WWTR1/PDGFD/MYO1E/BMP7/LGR4	5
GO:0010002	BP	GO:0010002	cardioblast differentiation	3/308	19/18723	0.00351363	0.036287	0.0279987	PRICKLE1/MYOCD/GATA6	3
GO:0031290	BP	GO:0031290	retinal ganglion cell axon guidance	3/308	19/18723	0.00351363	0.036287	0.0279987	ROBO2/ALCAM/VEGFA	3
GO:0060039	BP	GO:0060039	pericardium development	3/308	19/18723	0.00351363	0.036287	0.0279987	TBX20/BMP5/BMP7	3
GO:2000738	BP	GO:2000738	positive regulation of stem cell differentiation	3/308	19/18723	0.00351363	0.036287	0.0279987	SOX5/RBM24/GATA6	3
GO:0030282	BP	GO:0030282	bone mineralization	7/308	119/18723	0.00355383	0.0365952	0.0282365	FBN2/SLC8A1/EIF2AK3/ROR2/BMP7/LGR4/ANKH	7
GO:0002064	BP	GO:0002064	epithelial cell development	10/308	220/18723	0.00360093	0.0368652	0.0284449	BMP5/PDE4D/CDK6/RAPGEF2/SHROOM3/MYO1E/PALLD/YAP1/VEGFA/FAT1	10
GO:0048705	BP	GO:0048705	skeletal system morphogenesis	10/308	220/18723	0.00360093	0.0368652	0.0284449	SOX5/FBN2/CTNNB1/FGF18/ROR2/COL11A1/BMP7/ARID5B/SFRP1/GHR	10
GO:0007369	BP	GO:0007369	gastrulation	9/308	185/18723	0.00362182	0.0369719	0.0285272	TBX20/CTNNB1/GATA6/COL4A2/COL11A1/BMP7/SFRP1/ITGB3/PHLDB2	9
GO:0002761	BP	GO:0002761	regulation of myeloid leukocyte differentiation	7/308	120/18723	0.00372216	0.0378867	0.0292331	CTNNB1/CDK6/FOXP1/ROR2/SFRP1/TESC/FBXW7	7
GO:1903115	BP	GO:1903115	regulation of actin filament-based movement	4/308	39/18723	0.00375394	0.0381004	0.029398	PDE4D/CTNNA3/CAMK2D/ATP1A1	4
GO:0001704	BP	GO:0001704	formation of primary germ layer	7/308	121/18723	0.00389648	0.0393043	0.0303269	TBX20/CTNNB1/GATA6/COL4A2/COL11A1/BMP7/ITGB3	7
GO:0001838	BP	GO:0001838	embryonic epithelial tube formation	7/308	121/18723	0.00389648	0.0393043	0.0303269	CTNNB1/PRICKLE1/DLC1/BMP5/SHROOM3/BMP7/SFRP1	7
GO:0019935	BP	GO:0019935	cyclic-nucleotide-mediated signaling	6/308	91/18723	0.00390595	0.0393043	0.0303269	NPPA/PDE4D/RAPGEF2/CAP2/PDE10A/GLP1R	6
GO:0050920	BP	GO:0050920	regulation of chemotaxis	10/308	223/18723	0.00396192	0.0397543	0.0306741	STK39/ROBO2/SEMA5A/FGF18/PDGFD/RIPOR2/PLXNA4/ROBO1/PRKD1/VEGFA	10
GO:0010720	BP	GO:0010720	positive regulation of cell development	12/308	298/18723	0.00400464	0.0400691	0.030917	CTNNB1/ROBO2/SEMA5A/CUX2/PTPRD/PLXNA4/ROBO1/NEDD9/RAB21/DOCK1/VEGFA/TRAK1	12
GO:0007265	BP	GO:0007265	Ras protein signal transduction	13/308	337/18723	0.00401631	0.0400723	0.0309195	DLC1/MAP4K4/ARHGAP6/RAPGEF2/ARHGEF3/RIPOR2/ROBO1/AKAP13/RAB21/PRKD1/USP28/NCKAP1/ARHGAP44	13
GO:0003159	BP	GO:0003159	morphogenesis of an endothelium	3/308	20/18723	0.00408382	0.040517	0.0312626	CTNNB1/FOXP1/ADAMTS12	3
GO:0061154	BP	GO:0061154	endothelial tube morphogenesis	3/308	20/18723	0.00408382	0.040517	0.0312626	CTNNB1/FOXP1/ADAMTS12	3
GO:0009187	BP	GO:0009187	cyclic nucleotide metabolic process	4/308	40/18723	0.00411787	0.0406266	0.0313471	NPPA/PDE4D/PDE10A/RORA	4
GO:0030866	BP	GO:0030866	cortical actin cytoskeleton organization	4/308	40/18723	0.00411787	0.0406266	0.0313471	FHOD3/EPB41L3/RHOQ/NCKAP1	4
GO:0007519	BP	GO:0007519	skeletal muscle tissue development	8/308	155/18723	0.00418803	0.0412037	0.0317924	CTNNB1/RBM24/HDAC9/BVES/MYOCD/MYOM1/RIPOR2/NR4A1	8
GO:0050769	BP	GO:0050769	positive regulation of neurogenesis	10/308	225/18723	0.00421809	0.0413841	0.0319317	CTNNB1/ROBO2/SEMA5A/CUX2/PTPRD/PLXNA4/ROBO1/RAB21/VEGFA/TRAK1	10
GO:0003231	BP	GO:0003231	cardiac ventricle development	7/308	123/18723	0.00426364	0.0417152	0.0321871	TBX20/ROBO2/TMEM65/MYOCD/COL11A1/ROBO1/TNNI1	7
GO:0048645	BP	GO:0048645	animal organ formation	5/308	65/18723	0.00430408	0.0419945	0.0324026	CTNNB1/ROBO2/GATA6/BMP7/ROBO1	5
GO:0001953	BP	GO:0001953	negative regulation of cell-matrix adhesion	4/308	41/18723	0.0045049	0.0434735	0.0335438	DLC1/MAP4K4/ARHGAP6/PHLDB2	4
GO:0055023	BP	GO:0055023	positive regulation of cardiac muscle tissue growth	4/308	41/18723	0.0045049	0.0434735	0.0335438	TBX20/ERBB4/GATA6/YAP1	4
GO:1905314	BP	GO:1905314	semi-lunar valve development	4/308	41/18723	0.0045049	0.0434735	0.0335438	TBX20/NPPA/ROBO2/ROBO1	4
GO:2000008	BP	GO:2000008	regulation of protein localization to cell surface	4/308	41/18723	0.0045049	0.0434735	0.0335438	CTNNB1/ERBB4/PICALM/ACTN2	4
GO:0001933	BP	GO:0001933	negative regulation of protein phosphorylation	13/308	342/18723	0.00454013	0.0436941	0.033714	SLC8A1/NPPA/PRKAG2/PDE4D/MYOCD/WWTR1/BMP7/PARD3/GNAQ/LDLRAD4/SFRP1/CNKSR3/ADARB1	13
GO:0002042	BP	GO:0002042	cell migration involved in sprouting angiogenesis	6/308	94/18723	0.00458063	0.0438449	0.0338304	HDAC9/ROBO1/AKT3/NR4A1/VEGFA/FBXW7	6
GO:0014020	BP	GO:0014020	primary neural tube formation	6/308	94/18723	0.00458063	0.0438449	0.0338304	PRICKLE1/DLC1/BMP5/SHROOM3/BMP7/SFRP1	6
GO:0001502	BP	GO:0001502	cartilage condensation	3/308	21/18723	0.00470703	0.044216	0.0341167	SOX5/ROR2/COL11A1	3
GO:0003177	BP	GO:0003177	pulmonary valve development	3/308	21/18723	0.00470703	0.044216	0.0341167	TBX20/ROBO2/ROBO1	3
GO:0010766	BP	GO:0010766	negative regulation of sodium ion transport	3/308	21/18723	0.00470703	0.044216	0.0341167	STK39/HECW2/CAMK2D	3
GO:0038083	BP	GO:0038083	peptidyl-tyrosine autophosphorylation	3/308	21/18723	0.00470703	0.044216	0.0341167	IGF1R/DYRK1A/VEGFA	3
GO:0072170	BP	GO:0072170	metanephric tubule development	3/308	21/18723	0.00470703	0.044216	0.0341167	WWTR1/YAP1/LGR4	3
GO:0072243	BP	GO:0072243	metanephric nephron epithelium development	3/308	21/18723	0.00470703	0.044216	0.0341167	WWTR1/YAP1/LGR4	3
GO:0097062	BP	GO:0097062	dendritic spine maintenance	3/308	21/18723	0.00470703	0.044216	0.0341167	IGF1R/FYN/TANC1	3
GO:0045444	BP	GO:0045444	fat cell differentiation	10/308	229/18723	0.00476958	0.0446848	0.0344784	WWTR1/BMP7/ARID5B/CDS1/SFRP1/NR4A1/YAP1/OSBPL8/BNIP3/RORA	10
GO:0008585	BP	GO:0008585	female gonad development	6/308	95/18723	0.0048235	0.0449515	0.0346842	ROBO2/ARID5B/SFRP1/VEGFA/CTNNA1/CSMD1	6
GO:0008593	BP	GO:0008593	regulation of Notch signaling pathway	6/308	95/18723	0.0048235	0.0449515	0.0346842	ROBO2/TSPAN5/BMP7/ROBO1/YAP1/FBXW7	6
GO:0031929	BP	GO:0031929	TOR signaling	7/308	126/18723	0.00486271	0.0451976	0.0348741	GPAT3/UBR1/WAC/AKT3/BMT2/RICTOR/SH3BP4	7
GO:1903169	BP	GO:1903169	regulation of calcium ion transmembrane transport	8/308	159/18723	0.00487843	0.0452247	0.034895	SLC8A1/NPPA/FYN/PDE4D/JPH1/CAMK2D/CACNB2/PRKD1	8
GO:0061180	BP	GO:0061180	mammary gland epithelium development	5/308	67/18723	0.00490065	0.0453118	0.0349622	ERBB4/ROBO1/JAK2/RTN4/CSMD1	5
GO:0021795	BP	GO:0021795	cerebral cortex cell migration	4/308	42/18723	0.00491569	0.0453322	0.0349779	CTNNB1/ROBO1/RTN4/DAB1	4
GO:0048565	BP	GO:0048565	digestive tract development	7/308	127/18723	0.00507584	0.0466871	0.0360234	CTNNB1/MYOCD/GATA6/SFRP1/YAP1/LGR4/DAB1	7
GO:0010594	BP	GO:0010594	regulation of endothelial cell migration	10/308	232/18723	0.00521923	0.0478813	0.0369448	HDAC9/SEMA5A/FOXP1/FGF18/EMC10/AKT3/PRKD1/VEGFA/ITGB3/FBXW7	10
GO:0051650	BP	GO:0051650	establishment of vesicle localization	8/308	161/18723	0.00525476	0.0480824	0.0371	CTNNB1/NLGN1/TANC2/MYO1E/ACTN4/PICALM/KIF13A/TRAK1	8
GO:0070252	BP	GO:0070252	actin-mediated cell contraction	6/308	97/18723	0.00533748	0.0487096	0.0375839	GJC1/PDE4D/CTNNA3/CAMK2D/CACNB2/ATP1A1	6
GO:0061383	BP	GO:0061383	trabecula morphogenesis	4/308	43/18723	0.00535088	0.0487096	0.0375839	FBN2/BMP5/BMP7/SFRP1	4
GO:0035268	BP	GO:0035268	protein mannosylation	3/308	22/18723	0.0053846	0.0488905	0.0377236	TMTC2/LARGE1/TMTC1	3
GO:0010952	BP	GO:0010952	positive regulation of peptidase activity	9/308	197/18723	0.00544859	0.0493446	0.0380739	DLC1/FYN/EIF2AK3/EGLN3/ANTXR1/CYFIP2/PICALM/ROBO1/JAK2	9
GO:0005911	CC	GO:0005911	cell-cell junction	29/314	494/19550	2.05939e-09	4.32262e-07	3.31135e-07	SLC8A1/CTNNB1/PLEKHA7/CGNL1/FRMD5/BVES/CADM1/TMEM65/GJC1/GAB1/STRN/EPB41L3/RAPGEF2/CTNNA3/PDLIM5/SHROOM3/CTNND2/MYO1E/ADGRL3/PARD3/FLRT2/PRKD1/VEGFA/ITGB3/CTNNA1/FRMD4B/CCDC85A/ATP1A1/FAT1	29
GO:0014069	CC	GO:0014069	postsynaptic density	23/314	330/19550	4.25258e-09	4.32262e-07	3.31135e-07	SLC8A1/SIPA1L1/CTNNB1/NLGN1/ERBB4/FYN/PLCB4/STRN/PDLIM5/CTNND2/GRID1/TNIK/CAP2/DLG2/ACTN2/RTN4/ARHGAP44/TANC1/BNIP3/SH3GL3/ATP1A1/SPOCK1/DAB1	23
GO:0098984	CC	GO:0098984	neuron to neuron synapse	24/314	361/19550	4.91408e-09	4.32262e-07	3.31135e-07	SLC8A1/SIPA1L1/CTNNB1/NLGN1/ERBB4/FYN/PLCB4/STRN/PDLIM5/PTPRD/CTNND2/GRID1/TNIK/CAP2/DLG2/ACTN2/RTN4/ARHGAP44/TANC1/BNIP3/SH3GL3/ATP1A1/SPOCK1/DAB1	24
GO:0031252	CC	GO:0031252	cell leading edge	26/314	422/19550	5.40851e-09	4.32262e-07	3.31135e-07	CTNNB1/DLC1/SORBS2/ROBO2/FER/CDK6/EPB41L3/ANTXR1/CTNNA3/RIPOR2/PALLD/TLN2/NEDD9/ITGB3/RAB3IP/CTNNA1/PHLDB2/FRMD4B/NCKAP1/TESC/ARHGAP44/IGF2BP1/SGCE/MCC/MYH10/FAT1	26
GO:0032279	CC	GO:0032279	asymmetric synapse	23/314	335/19550	5.65788e-09	4.32262e-07	3.31135e-07	SLC8A1/SIPA1L1/CTNNB1/NLGN1/ERBB4/FYN/PLCB4/STRN/PDLIM5/CTNND2/GRID1/TNIK/CAP2/DLG2/ACTN2/RTN4/ARHGAP44/TANC1/BNIP3/SH3GL3/ATP1A1/SPOCK1/DAB1	23
GO:0099572	CC	GO:0099572	postsynaptic specialization	23/314	356/19550	1.77111e-08	1.1276e-06	8.63803e-07	SLC8A1/SIPA1L1/CTNNB1/NLGN1/ERBB4/FYN/PLCB4/STRN/PDLIM5/CTNND2/GRID1/TNIK/CAP2/DLG2/ACTN2/RTN4/ARHGAP44/TANC1/BNIP3/SH3GL3/ATP1A1/SPOCK1/DAB1	23
GO:0043292	CC	GO:0043292	contractile fiber	18/314	239/19550	6.65469e-08	3.63156e-06	2.78196e-06	MYL4/SLC8A1/MYL7/CTNNB1/SORBS2/FHOD3/JPH1/MYOM1/PDLIM5/PALLD/CALD1/ACTN4/NPNT/TPM4/MYO18B/ACTN2/TNNI1/MYL9	18
GO:0005925	CC	GO:0005925	focal adhesion	24/314	418/19550	8.10178e-08	3.8686e-06	2.96354e-06	CTNNB1/DLC1/SORBS2/MAP4K4/TSPAN9/LPP/ALCAM/PALLD/TLN2/ACTN4/TPM4/NEDD9/RAB21/FLRT2/ACTN2/JAK2/RSU1/ITGB3/PEAK1/CTNNA1/CNN1/PHLDB2/NCKAP1/FAT1	24
GO:0030055	CC	GO:0030055	cell-substrate junction	24/314	425/19550	1.10305e-07	4.68182e-06	3.58652e-06	CTNNB1/DLC1/SORBS2/MAP4K4/TSPAN9/LPP/ALCAM/PALLD/TLN2/ACTN4/TPM4/NEDD9/RAB21/FLRT2/ACTN2/JAK2/RSU1/ITGB3/PEAK1/CTNNA1/CNN1/PHLDB2/NCKAP1/FAT1	24
GO:0030027	CC	GO:0030027	lamellipodium	16/314	202/19550	1.81627e-07	6.93817e-06	5.31499e-06	CTNNB1/SORBS2/FER/ANTXR1/CTNNA3/PALLD/NEDD9/ITGB3/RAB3IP/CTNNA1/NCKAP1/TESC/IGF2BP1/MCC/MYH10/FAT1	16
GO:0030016	CC	GO:0030016	myofibril	17/314	231/19550	2.15865e-07	7.4964e-06	5.74262e-06	MYL4/SLC8A1/MYL7/CTNNB1/SORBS2/FHOD3/JPH1/MYOM1/PDLIM5/PALLD/CALD1/ACTN4/TPM4/MYO18B/ACTN2/TNNI1/MYL9	17
GO:0030017	CC	GO:0030017	sarcomere	16/314	211/19550	3.29049e-07	1.04747e-05	8.02419e-06	MYL4/SLC8A1/MYL7/CTNNB1/SORBS2/FHOD3/JPH1/MYOM1/PDLIM5/PALLD/ACTN4/TPM4/MYO18B/ACTN2/TNNI1/MYL9	16
GO:0005938	CC	GO:0005938	cell cortex	19/314	308/19550	6.42584e-07	1.88821e-05	1.44646e-05	CTNNB1/DLC1/FER/UTRN/SHROOM3/RAI14/CALD1/ACTN4/MICAL3/PARD3/TPM4/NEDD9/AKAP13/PRKD1/ACTN2/PHLDB2/TRAK1/MYL9/MYH10	19
GO:0005884	CC	GO:0005884	actin filament	11/314	114/19550	2.28033e-06	6.22206e-05	4.76641e-05	FYN/ARHGAP6/PDLIM5/PALLD/TPM4/MYO18B/ACTN2/RHOQ/NCKAP1/MICAL2/DAPK3	11
GO:0099092	CC	GO:0099092	postsynaptic density, intracellular component	5/314	15/19550	2.72449e-06	6.93838e-05	5.31515e-05	CTNNB1/FYN/TNIK/ACTN2/SH3GL3	5
GO:0005912	CC	GO:0005912	adherens junction	13/314	170/19550	3.84558e-06	9.18132e-05	7.03336e-05	CTNNB1/PLEKHA7/FRMD5/CTNNA3/PDLIM5/SHROOM3/CTNND2/MYO1E/PARD3/VEGFA/CTNNA1/FRMD4B/CCDC85A	13
GO:0030018	CC	GO:0030018	Z disc	11/314	130/19550	8.20443e-06	0.000184358	0.000141228	SLC8A1/CTNNB1/SORBS2/FHOD3/JPH1/PDLIM5/PALLD/ACTN4/MYO18B/ACTN2/MYL9	11
GO:0099091	CC	GO:0099091	postsynaptic specialization, intracellular component	5/314	19/19550	1.00066e-05	0.000212363	0.000162681	CTNNB1/FYN/TNIK/ACTN2/SH3GL3	5
GO:0014704	CC	GO:0014704	intercalated disc	7/314	50/19550	1.42473e-05	0.000286445	0.000219432	SLC8A1/CTNNB1/TMEM65/GJC1/CTNNA3/CTNNA1/ATP1A1	7
GO:0031674	CC	GO:0031674	I band	11/314	141/19550	1.77578e-05	0.000310861	0.000238135	SLC8A1/CTNNB1/SORBS2/FHOD3/JPH1/PDLIM5/PALLD/ACTN4/MYO18B/ACTN2/MYL9	11
GO:0001725	CC	GO:0001725	stress fiber	8/314	71/19550	1.7903e-05	0.000310861	0.000238135	ROR1/LPP/PDLIM5/PALLD/ACTN4/TPM4/MYL9/MYH10	8
GO:0097517	CC	GO:0097517	contractile actin filament bundle	8/314	71/19550	1.7903e-05	0.000310861	0.000238135	ROR1/LPP/PDLIM5/PALLD/ACTN4/TPM4/MYL9/MYH10	8
GO:0016459	CC	GO:0016459	myosin complex	7/314	56/19550	3.0466e-05	0.000506	0.000387622	MYL4/MYL7/CGNL1/MYO1E/MYO18B/MYL9/MYH10	7
GO:0098978	CC	GO:0098978	glutamatergic synapse	17/314	338/19550	3.61433e-05	0.000575281	0.000440695	NLGN1/ERBB4/FARP1/FYN/PLCB4/PTPRD/ADGRL3/GRID1/TNIK/FXYD6/ACTN2/ADAM23/JAK2/ITGB3/EPS15/ARHGAP44/SH3GL3	17
GO:0032432	CC	GO:0032432	actin filament bundle	8/314	80/19550	4.3051e-05	0.00065782	0.000503924	ROR1/LPP/PDLIM5/PALLD/ACTN4/TPM4/MYL9/MYH10	8
GO:0042641	CC	GO:0042641	actomyosin	8/314	81/19550	4.71111e-05	0.000692171	0.000530238	ROR1/LPP/PDLIM5/PALLD/ACTN4/TPM4/MYL9/MYH10	8
GO:0030175	CC	GO:0030175	filopodium	9/314	107/19550	5.73109e-05	0.000810843	0.000621148	NLGN1/FARP1/ANTXR1/UTRN/RIPOR2/ACTN2/ITGB3/IGF2BP1/FAT1	9
GO:0044304	CC	GO:0044304	main axon	7/314	68/19550	0.000108052	0.00147414	0.00112927	ROBO2/NAV1/EPB41L3/KCNQ3/PARD3/DLG2/SPOCK1	7
GO:0043296	CC	GO:0043296	apical junction complex	10/314	145/19550	0.000120701	0.00158993	0.00121797	CTNNB1/PLEKHA7/CGNL1/BVES/STRN/RAPGEF2/SHROOM3/PARD3/CTNNA1/FRMD4B	10
GO:0044291	CC	GO:0044291	cell-cell contact zone	7/314	72/19550	0.000155452	0.00197942	0.00151634	SLC8A1/CTNNB1/TMEM65/GJC1/CTNNA3/CTNNA1/ATP1A1	7
GO:0030864	CC	GO:0030864	cortical actin cytoskeleton	7/314	79/19550	0.000278011	0.00342581	0.00262435	DLC1/UTRN/SHROOM3/CALD1/ACTN4/AKAP13/ACTN2	7
GO:0030863	CC	GO:0030863	cortical cytoskeleton	8/314	108/19550	0.000354904	0.00423667	0.00324551	DLC1/UTRN/SHROOM3/CALD1/ACTN4/TPM4/AKAP13/ACTN2	8
GO:0005901	CC	GO:0005901	caveola	7/314	84/19550	0.000405768	0.00469707	0.0035982	CTNNB1/DLC1/BVES/EFNA5/JAK2/CTNNA1/ATP1A1	7
GO:0097060	CC	GO:0097060	synaptic membrane	16/314	384/19550	0.000515749	0.00579459	0.00443896	SLC8A1/CTNNB1/NLGN1/ERBB4/FARP1/STRN/UTRN/PTPRD/ITSN2/GRID1/PICALM/FXYD6/DLG2/ACTN2/ADAM23/ITGB3	16
GO:0045211	CC	GO:0045211	postsynaptic membrane	13/314	277/19550	0.000573116	0.00625516	0.00479177	SLC8A1/CTNNB1/NLGN1/ERBB4/FARP1/STRN/UTRN/GRID1/PICALM/FXYD6/DLG2/ACTN2/ITGB3	13
GO:0030118	CC	GO:0030118	clathrin coat	5/314	44/19550	0.000672903	0.00705598	0.00540524	KCNQ5/SGIP1/NCALD/PICALM/EPS15	5
GO:0031256	CC	GO:0031256	leading edge membrane	10/314	180/19550	0.000683432	0.00705598	0.00540524	DLC1/ROBO2/EPB41L3/ANTXR1/RIPOR2/ITGB3/NCKAP1/TESC/ARHGAP44/SGCE	10
GO:0036379	CC	GO:0036379	myofilament	4/314	26/19550	0.000738283	0.00742168	0.00568539	FHOD3/MYOM1/TPM4/TNNI1	4
GO:0043197	CC	GO:0043197	dendritic spine	10/314	183/19550	0.000776395	0.00760469	0.00582558	SLC8A1/SIPA1L1/MYL7/NLGN1/FARP1/STRN/TANC2/ACTN2/ARHGAP44/IGF2BP1	10
GO:0044309	CC	GO:0044309	neuron spine	10/314	184/19550	0.000809603	0.0077317	0.00592288	SLC8A1/SIPA1L1/MYL7/NLGN1/FARP1/STRN/TANC2/ACTN2/ARHGAP44/IGF2BP1	10
GO:0098858	CC	GO:0098858	actin-based cell projection	11/314	221/19550	0.000931425	0.00867815	0.00664791	CTNNB1/NLGN1/FARP1/ANTXR1/UTRN/RIPOR2/MYO1E/ACTN2/ITGB3/IGF2BP1/FAT1	11
GO:1990907	CC	GO:1990907	beta-catenin-TCF complex	3/314	13/19550	0.00104152	0.00947288	0.00725671	CTNNB1/TCF4/TCF7L1	3
GO:0030132	CC	GO:0030132	clathrin coat of coated pit	3/314	14/19550	0.00130988	0.0116366	0.00891421	SGIP1/PICALM/EPS15	3
GO:0031941	CC	GO:0031941	filamentous actin	4/314	31/19550	0.00145889	0.0126659	0.00970269	PDLIM5/MYO18B/NCKAP1/MICAL2	4
GO:0042383	CC	GO:0042383	sarcolemma	8/314	138/19550	0.00177011	0.0147102	0.0112687	SLC8A1/BVES/SLC27A6/UTRN/CAMK2D/CACNB2/ATP1A1/SGCE	8
GO:0045178	CC	GO:0045178	basal part of cell	12/314	276/19550	0.00177138	0.0147102	0.0112687	CTNNB1/STK39/ERBB4/CADM1/SLC38A1/ALPK2/DLG2/EPS15/PHLDB2/SLC4A4/ATP1A1/SLC16A12	12
GO:0031527	CC	GO:0031527	filopodium membrane	3/314	17/19550	0.00236126	0.0191915	0.0147017	ANTXR1/UTRN/ITGB3	3
GO:0044853	CC	GO:0044853	plasma membrane raft	7/314	116/19550	0.00270522	0.0215291	0.0164924	CTNNB1/DLC1/BVES/EFNA5/JAK2/CTNNA1/ATP1A1	7
GO:0009925	CC	GO:0009925	basal plasma membrane	11/314	257/19550	0.0030627	0.0238766	0.0182907	CTNNB1/STK39/ERBB4/CADM1/SLC38A1/ALPK2/DLG2/EPS15/SLC4A4/ATP1A1/SLC16A12	11
GO:0005923	CC	GO:0005923	bicellular tight junction	7/314	122/19550	0.00358359	0.0273786	0.0209734	CTNNB1/CGNL1/BVES/STRN/RAPGEF2/PARD3/FRMD4B	7
GO:0016323	CC	GO:0016323	basolateral plasma membrane	10/314	231/19550	0.00430272	0.0322282	0.0246885	CTNNB1/STK39/ERBB4/CADM1/SLC38A1/ALPK2/DLG2/SLC4A4/ATP1A1/SLC16A12	10
GO:0098644	CC	GO:0098644	complex of collagen trimers	3/314	21/19550	0.0044044	0.0323554	0.0247859	COL4A2/COL11A1/COL4A1	3
GO:0045177	CC	GO:0045177	apical part of cell	15/314	435/19550	0.00472897	0.0340843	0.0261103	CTNNB1/STK39/SORBS2/PDE4D/SLC38A1/RAPGEF2/SHROOM3/RIPOR2/PARD3/TNIK/EPS15/CNKSR3/ATP1A1/DAB1/FAT1	15
GO:0070160	CC	GO:0070160	tight junction	7/314	129/19550	0.00486542	0.0343789	0.026336	CTNNB1/CGNL1/BVES/STRN/RAPGEF2/PARD3/FRMD4B	7
GO:0005865	CC	GO:0005865	striated muscle thin filament	3/314	22/19550	0.00503983	0.0343789	0.026336	FHOD3/TPM4/TNNI1	3
GO:0031258	CC	GO:0031258	lamellipodium membrane	3/314	22/19550	0.00503983	0.0343789	0.026336	ANTXR1/ITGB3/NCKAP1	3
GO:0005905	CC	GO:0005905	clathrin-coated pit	5/314	70/19550	0.00534701	0.0358343	0.0274509	SGIP1/ITSN2/PICALM/EPS15/SH3BP4	5
GO:0090575	CC	GO:0090575	RNA polymerase II transcription regulator complex	8/314	168/19550	0.00588185	0.0387391	0.0296761	CTNNB1/SUPT3H/TCF4/YAP1/HIPK2/TCF7L1/TCF12/PBX1	8
GO:0016324	CC	GO:0016324	apical plasma membrane	13/314	367/19550	0.00666605	0.0431599	0.0330627	STK39/SORBS2/PDE4D/SLC38A1/RAPGEF2/SHROOM3/RIPOR2/PARD3/TNIK/EPS15/CNKSR3/ATP1A1/FAT1	13
GO:0005667	CC	GO:0005667	transcription regulator complex	14/314	413/19550	0.007215	0.0459355	0.0351889	CTNNB1/MEF2A/HDAC9/SUPT3H/TCF4/GATA6/WWTR1/TBL1XR1/NR4A1/YAP1/HIPK2/TCF7L1/TCF12/PBX1	14
GO:0003779	MF	GO:0003779	actin binding	29/307	441/18368	3.62615e-10	1.97263e-07	1.7291e-07	MYL4/FHOD3/EPB41L3/ANTXR1/MYOM1/CTNNA3/UTRN/PDLIM5/SHROOM3/PHACTR1/RAI14/CACNB2/MYO1E/PALLD/TLN2/CALD1/ACTN4/MICAL3/NCALD/TPM4/CAP2/MYO18B/ACTN2/CTNNA1/CNN1/TNNI1/MICAL2/DIAPH3/MYH10	29
GO:0051015	MF	GO:0051015	actin filament binding	15/307	217/18368	3.95249e-06	0.00107508	0.000942356	MYL4/FHOD3/ANTXR1/MYOM1/CTNNA3/UTRN/SHROOM3/CACNB2/MYO1E/TLN2/ACTN4/TPM4/ACTN2/CTNNA1/MYH10	15
GO:0003713	MF	GO:0003713	transcription coactivator activity	15/307	262/18368	3.71455e-05	0.00530209	0.00464753	CTNNB1/MAML2/MYOCD/SUPT3H/WWTR1/ACTN4/ARID5B/ARID1B/DYRK1A/ACTN2/YAP1/RBPMS/HIPK2/MAML3/TRIM24	15
GO:0008307	MF	GO:0008307	structural constituent of muscle	6/307	42/18368	6.56223e-05	0.00530209	0.00464753	SORBS2/JPH1/MYOM1/TPM4/ACTN2/MYL9	6
GO:0030695	MF	GO:0030695	GTPase regulator activity	21/307	488/18368	7.85438e-05	0.00530209	0.00464753	SIPA1L1/DLC1/PLEKHG4B/FARP1/DENND5A/ARHGAP6/RAPGEF2/ARHGEF3/ITSN2/SIPA1L2/AKAP13/GNAQ/DOCK1/PLEKHG1/RAB3IP/ASAP2/ARHGAP44/SH3BP4/TBC1D4/SRGAP1/CHN1	21
GO:0060589	MF	GO:0060589	nucleoside-triphosphatase regulator activity	21/307	488/18368	7.85438e-05	0.00530209	0.00464753	SIPA1L1/DLC1/PLEKHG4B/FARP1/DENND5A/ARHGAP6/RAPGEF2/ARHGEF3/ITSN2/SIPA1L2/AKAP13/GNAQ/DOCK1/PLEKHG1/RAB3IP/ASAP2/ARHGAP44/SH3BP4/TBC1D4/SRGAP1/CHN1	21
GO:0008013	MF	GO:0008013	beta-catenin binding	8/307	85/18368	8.76653e-05	0.00530209	0.00464753	CTNNB1/TCF4/CTNNA3/CTNND2/TBL1XR1/TCF7L1/CTNNA1/RORA	8
GO:0004674	MF	GO:0004674	protein serine/threonine kinase activity	18/307	386/18368	9.40218e-05	0.00530209	0.00464753	GRK5/LTBP1/STK39/CDK14/PRKAG2/EIF2AK3/NUAK1/MAP4K4/CDK6/CAMK2D/TNIK/DYRK1A/AKAP13/AKT3/PRKD1/HIPK2/DAPK3/MAST4	18
GO:0004713	MF	GO:0004713	protein tyrosine kinase activity	10/307	136/18368	9.76422e-05	0.00530209	0.00464753	ERBB4/IGF1R/FYN/FER/ROR2/DYRK1A/JAK2/HIPK2/PEAK1/WEE1	10
GO:0004715	MF	GO:0004715	non-membrane spanning protein tyrosine kinase activity	6/307	45/18368	9.7697e-05	0.00530209	0.00464753	FYN/FER/DYRK1A/JAK2/PEAK1/WEE1	6
GO:0005096	MF	GO:0005096	GTPase activator activity	20/307	462/18368	0.000107211	0.00530209	0.00464753	SIPA1L1/DLC1/PLEKHG4B/FARP1/DENND5A/ARHGAP6/RAPGEF2/ARHGEF3/ITSN2/SIPA1L2/AKAP13/GNAQ/DOCK1/PLEKHG1/RAB3IP/ASAP2/ARHGAP44/TBC1D4/SRGAP1/CHN1	20
GO:0043548	MF	GO:0043548	phosphatidylinositol 3-kinase binding	5/307	34/18368	0.00023601	0.0106991	0.00937828	IGF1R/FYN/JAK2/ATP1A1/DAB1	5
GO:0140297	MF	GO:0140297	DNA-binding transcription factor binding	17/307	394/18368	0.000364042	0.0151737	0.0133005	TBX20/CTNNB1/MEF2A/HDAC9/MYOCD/STRN/FOXP1/GATA6/JMJD1C/ACTN4/KDM4C/NR4A1/YAP1/HIPK2/TCF12/DAPK3/TRIM24	17
GO:0106310	MF	GO:0106310	protein serine kinase activity	16/307	360/18368	0.000390501	0.0151737	0.0133005	STK39/CDK14/EIF2AK3/NUAK1/ALPK3/MAP4K4/CDK6/CAMK2D/ALPK2/TNIK/DYRK1A/AKT3/PRKD1/HIPK2/DAPK3/MAST4	16
GO:0045296	MF	GO:0045296	cadherin binding	15/307	332/18368	0.000497781	0.0179254	0.0157125	CTNNB1/LRRFIP1/MB21D2/PFKP/CTNNA3/PDLIM5/CTNND2/CALD1/PICALM/EPS15/CTNNA1/PHLDB2/RTN4/ARGLU1/DIAPH3	15
GO:0030552	MF	GO:0030552	cAMP binding	4/307	23/18368	0.000527218	0.0179254	0.0157125	BVES/PDE4D/RAPGEF2/PDE10A	4
GO:0070851	MF	GO:0070851	growth factor receptor binding	9/307	141/18368	0.000616689	0.019734	0.0172978	ERBB4/FYN/FER/FGF18/PDGFD/FLRT2/JAK2/VEGFA/ITGB3	9
GO:0019199	MF	GO:0019199	transmembrane receptor protein kinase activity	9/307	143/18368	0.000682604	0.0206298	0.018083	LTBP1/ERBB4/IGF1R/FYN/FER/ROR2/DYRK1A/JAK2/WEE1	9
GO:0048027	MF	GO:0048027	mRNA 5'-UTR binding	4/307	27/18368	0.000991398	0.0283853	0.0248811	IGF2BP3/IGF2BP2/IGF2BP1/MYH10	4
GO:0046875	MF	GO:0046875	ephrin receptor binding	4/307	28/18368	0.00114155	0.0296772	0.0260135	SIPA1L1/FYN/EFNA5/CHN1	4
GO:0004714	MF	GO:0004714	transmembrane receptor protein tyrosine kinase activity	8/307	124/18368	0.00114563	0.0296772	0.0260135	ERBB4/IGF1R/FYN/FER/ROR2/DYRK1A/JAK2/WEE1	8
GO:0003712	MF	GO:0003712	transcription coregulator activity	18/307	489/18368	0.00154764	0.0382689	0.0335445	CTNNB1/MAML2/HDAC9/MYOCD/SUPT3H/WWTR1/TBL1XR1/JMJD1C/ACTN4/ARID5B/ARID1B/DYRK1A/ACTN2/YAP1/RBPMS/HIPK2/MAML3/TRIM24	18
GO:0061629	MF	GO:0061629	RNA polymerase II-specific DNA-binding transcription factor binding	13/307	299/18368	0.00164053	0.0388022	0.034012	TBX20/CTNNB1/MEF2A/MYOCD/STRN/FOXP1/GATA6/JMJD1C/ACTN4/KDM4C/NR4A1/HIPK2/TRIM24	13
GO:0005161	MF	GO:0005161	platelet-derived growth factor receptor binding	3/307	15/18368	0.00181234	0.0410797	0.0360084	PDGFD/VEGFA/ITGB3	3
GO:0016706	MF	GO:0016706	2-oxoglutarate-dependent dioxygenase activity	5/307	54/18368	0.00204358	0.0434371	0.0380747	PLOD2/EGLN3/KDM4C/TET1/KDM6A	5
GO:0046332	MF	GO:0046332	SMAD binding	6/307	79/18368	0.00207604	0.0434371	0.0380747	CTNNB1/MEF2A/MYOCD/LDLRAD4/HIPK2/TCF12	6
GO:0016208	MF	GO:0016208	AMP binding	3/307	16/18368	0.00220315	0.0443894	0.0389094	PRKAG2/MPPED2/PFKP	3
GO:0005201	MF	GO:0005201	extracellular matrix structural constituent	9/307	172/18368	0.00247349	0.0480564	0.0421238	FBN2/LTBP1/FRAS1/EMILIN2/COL4A2/COL11A1/NPNT/COLQ/COL4A1	9

## Sheet: LV_nonagingadult_vs_fetus up
	ONTOLOGY	ID	Description	GeneRatio	BgRatio	pvalue	p.adjust	qvalue	geneID	Count
GO:0003012	BP	GO:0003012	muscle system process	55/842	452/18723	1.82394e-11	8.91541e-08	8.12132e-08	MYOM2/MYOM3/PPP1R13L/PRKG1/KCND3/ADRA1A/TNNT1/DES/GRIP2/KCNIP2/CFLAR/TNNI3/MYBPC3/FBXO32/DOCK5/MLIP/DAG1/MYOZ2/RYR2/CKMT2/JUP/MYL2/MYH14/DOCK4/ATP1A2/HDAC4/FOXO3/TRDN/PKP2/LMOD2/GPD1L/FOXO1/MYH6/TCAP/TMEM38A/MYOF/AKAP9/ANKRD2/TTN/CTTN/DTNA/TRPV1/SYNM/ARHGEF11/MYH7/RHOA/GTF2IRD1/TPM2/ATP2A2/CAMK2B/PPARA/ATP1B1/SLC9A1/TNNT2/CAV1	55
GO:0006936	BP	GO:0006936	muscle contraction	45/842	347/18723	1.62561e-10	3.6884e-07	3.35988e-07	MYOM2/MYOM3/PPP1R13L/PRKG1/KCND3/ADRA1A/TNNT1/DES/GRIP2/KCNIP2/TNNI3/MYBPC3/DOCK5/RYR2/CKMT2/JUP/MYL2/MYH14/DOCK4/ATP1A2/HDAC4/TRDN/PKP2/LMOD2/GPD1L/MYH6/TCAP/TMEM38A/MYOF/AKAP9/ANKRD2/TTN/CTTN/DTNA/TRPV1/SYNM/ARHGEF11/MYH7/RHOA/TPM2/ATP2A2/ATP1B1/SLC9A1/TNNT2/CAV1	45
GO:0060047	BP	GO:0060047	heart contraction	36/842	241/18723	2.26375e-10	3.6884e-07	3.35988e-07	SGCD/PPP1R13L/THRB/KCND3/ADRA1A/DES/KCNIP2/TNNI3/MYBPC3/SGCG/RYR2/ATP1A3/JUP/MYL2/ATP1A2/HDAC4/SPTBN4/TRDN/PKP2/TRPC1/GPD1L/MYH6/TCAP/TMEM38A/AKAP9/TTN/YWHAE/TRPV1/POPDC2/MYH7/ATP2A2/ATP1B1/SLC9A1/RNLS/TNNT2/CAV1	36
GO:0003015	BP	GO:0003015	heart process	36/842	251/18723	7.14499e-10	8.73118e-07	7.9535e-07	SGCD/PPP1R13L/THRB/KCND3/ADRA1A/DES/KCNIP2/TNNI3/MYBPC3/SGCG/RYR2/ATP1A3/JUP/MYL2/ATP1A2/HDAC4/SPTBN4/TRDN/PKP2/TRPC1/GPD1L/MYH6/TCAP/TMEM38A/AKAP9/TTN/YWHAE/TRPV1/POPDC2/MYH7/ATP2A2/ATP1B1/SLC9A1/RNLS/TNNT2/CAV1	36
GO:0006941	BP	GO:0006941	striated muscle contraction	28/842	179/18723	8.0743e-09	7.89344e-06	7.19038e-06	PPP1R13L/KCND3/ADRA1A/TNNT1/TNNI3/MYBPC3/RYR2/JUP/MYL2/MYH14/ATP1A2/HDAC4/PKP2/GPD1L/MYH6/TCAP/TMEM38A/AKAP9/TTN/DTNA/SYNM/ARHGEF11/MYH7/ATP2A2/ATP1B1/SLC9A1/TNNT2/CAV1	28
GO:0008016	BP	GO:0008016	regulation of heart contraction	30/842	206/18723	1.31032e-08	1.06748e-05	9.72399e-06	THRB/KCND3/ADRA1A/DES/KCNIP2/TNNI3/RYR2/ATP1A3/JUP/MYL2/ATP1A2/HDAC4/SPTBN4/TRDN/PKP2/TRPC1/GPD1L/MYH6/TMEM38A/AKAP9/YWHAE/TRPV1/POPDC2/MYH7/ATP2A2/ATP1B1/SLC9A1/RNLS/TNNT2/CAV1	30
GO:1903522	BP	GO:1903522	regulation of blood circulation	34/842	256/18723	1.55917e-08	1.08874e-05	9.91772e-06	THRB/KCND3/ADRA1A/DES/KCNIP2/TNNI3/KCNMB2/DOCK5/RYR2/ATP1A3/JUP/MYL2/DOCK4/ATP1A2/HDAC4/SPTBN4/TRDN/PKP2/TRPC1/GPD1L/MYH6/TMEM38A/AKAP9/YWHAE/TRPV1/POPDC2/MYH7/RHOA/ATP2A2/ATP1B1/SLC9A1/RNLS/TNNT2/CAV1	34
GO:0045214	BP	GO:0045214	sarcomere organization	13/842	42/18723	2.1313e-08	1.30222e-05	1.18624e-05	MYOM2/TNNT1/OBSCN/MYOZ2/LDB3/MYLK3/LMOD2/MYH6/TCAP/MYPN/TTN/ANKRD1/TNNT2	13
GO:0010927	BP	GO:0010927	cellular component assembly involved in morphogenesis	20/842	107/18723	5.39293e-08	2.92896e-05	2.66808e-05	MYOM2/TNNT1/CFLAR/OBSCN/DAG1/MYOZ2/LDB3/MYL2/MYLK3/LMOD2/MYH6/TCAP/MYPN/CLASP1/TTN/ANKRD1/RFX2/TNNT2/PAFAH1B1/CLASP2	20
GO:0031032	BP	GO:0031032	actomyosin structure organization	28/842	196/18723	6.05945e-08	2.96186e-05	2.69805e-05	MYOM2/EPB41/LIMCH1/TNNT1/CFLAR/OBSCN/MYOZ2/LDB3/MYL2/MYH14/EPB41L4B/MYLK3/ABL1/LMOD2/ARHGEF10L/MYH6/TCAP/MYPN/CLASP1/TTN/ANKRD1/RHOA/CDC42BPA/TRPM7/SLC9A1/TNNT2/SDC4/CLASP2	28
GO:0030239	BP	GO:0030239	myofibril assembly	15/842	63/18723	8.89847e-08	3.95416e-05	3.60197e-05	MYOM2/TNNT1/CFLAR/OBSCN/MYOZ2/LDB3/MYL2/MYLK3/LMOD2/MYH6/TCAP/MYPN/TTN/ANKRD1/TNNT2	15
GO:0055002	BP	GO:0055002	striated muscle cell development	15/842	64/18723	1.11441e-07	4.53935e-05	4.13504e-05	MYOM2/TNNT1/CFLAR/OBSCN/MYOZ2/LDB3/MYL2/MYLK3/LMOD2/MYH6/TCAP/MYPN/TTN/ANKRD1/TNNT2	15
GO:0060048	BP	GO:0060048	cardiac muscle contraction	22/842	137/18723	1.98894e-07	7.47842e-05	6.81232e-05	PPP1R13L/KCND3/ADRA1A/TNNI3/MYBPC3/RYR2/JUP/ATP1A2/HDAC4/PKP2/GPD1L/MYH6/TCAP/TMEM38A/AKAP9/TTN/MYH7/ATP2A2/ATP1B1/SLC9A1/TNNT2/CAV1	22
GO:0001952	BP	GO:0001952	regulation of cell-matrix adhesion	21/842	128/18723	2.58802e-07	9.0359e-05	8.23108e-05	CD36/LIMCH1/CDH13/DAG1/JUP/RIN2/BCL2/MINK1/ABL1/FAM107A/WDPCP/CLASP1/BCL6/RHOA/PTPN11/PIK3CB/VCL/SLC9A1/SDC4/BCAS3/CLASP2	21
GO:0090257	BP	GO:0090257	regulation of muscle system process	31/842	252/18723	3.81054e-07	0.000124173	0.000113113	PRKG1/ADRA1A/TNNT1/TNNI3/MYBPC3/FBXO32/DOCK5/MLIP/DAG1/RYR2/JUP/MYL2/DOCK4/ATP1A2/HDAC4/FOXO3/PKP2/FOXO1/TMEM38A/AKAP9/CTTN/MYH7/RHOA/GTF2IRD1/ATP2A2/CAMK2B/PPARA/ATP1B1/SLC9A1/TNNT2/CAV1	31
GO:0002026	BP	GO:0002026	regulation of the force of heart contraction	9/842	26/18723	1.12854e-06	0.00034477	0.000314061	ADRA1A/RYR2/MYL2/ATP1A2/MYH6/MYH7/ATP2A2/SLC9A1/CAV1	9
GO:0014706	BP	GO:0014706	striated muscle tissue development	39/842	384/18723	1.87953e-06	0.000510397	0.000464937	MYOM2/SGCD/PPP1R13L/ADRA1A/CFLAR/TNNI3/MYBPC3/HIVEP3/SGCG/MYOZ2/RYR2/NDRG4/MYL2/MYH14/BCL2/RBFOX1/HDAC4/MYLK3/SEMA3C/PKP2/ASB2/CBY1/MYH6/TCAP/TTN/MEF2C/POPDC2/ANKRD1/MYH7/JPH2/RHOA/TGFBR2/PPARA/SLC9A1/TNNT2/CAV1/NPRL3/ACADM/MAML1	39
GO:0042692	BP	GO:0042692	muscle cell differentiation	39/842	384/18723	1.87953e-06	0.000510397	0.000464937	MYOM2/ADRA1A/TNNT1/CFLAR/OBSCN/MYOZ2/DYSF/LDB3/MYL2/BCL2/HDAC4/MECP2/MYLK3/PLPP7/ASB2/LMOD2/CBY1/MYH6/TCAP/MYPN/MYOF/FBXO40/TTN/PLD3/MEF2C/POPDC2/ANKRD1/RBM4/EPC1/ATP2A2/NFATC3/PPARA/SLC9A1/ANKRD17/TNNT2/SYNE1/SORT1/ACADM/MAML1	39
GO:0006937	BP	GO:0006937	regulation of muscle contraction	23/842	169/18723	2.13224e-06	0.000548546	0.000499688	PRKG1/ADRA1A/TNNT1/TNNI3/MYBPC3/DOCK5/RYR2/JUP/MYL2/DOCK4/ATP1A2/HDAC4/PKP2/TMEM38A/AKAP9/CTTN/MYH7/RHOA/ATP2A2/ATP1B1/SLC9A1/TNNT2/CAV1	23
GO:0001508	BP	GO:0001508	action potential	20/842	134/18723	2.30825e-06	0.000564136	0.000513889	CD36/KCND3/ADRA1A/KCNIP2/KCNMB2/RYR2/PTPN3/JUP/MYH14/ATP1A2/USP53/PKP2/GPD1L/AKAP9/YWHAE/ATP2A2/KCNAB2/ATP1B1/SLC9A1/CAV1	20
GO:0010810	BP	GO:0010810	regulation of cell-substrate adhesion	27/842	221/18723	2.42765e-06	0.000565064	0.000514734	CD36/LIMCH1/CDH13/DOCK5/DAG1/DNM2/JUP/CRK/RIN2/BCL2/VWC2/MINK1/ABL1/FAM107A/WDPCP/CLASP1/BCL6/RHOA/PTPN11/PRKCE/PIK3CB/VCL/SLC9A1/KANK1/SDC4/BCAS3/CLASP2	27
GO:0055001	BP	GO:0055001	muscle cell development	24/842	184/18723	2.76698e-06	0.000614772	0.000560015	MYOM2/ADRA1A/TNNT1/CFLAR/OBSCN/MYOZ2/DYSF/LDB3/MYL2/BCL2/HDAC4/MYLK3/ASB2/LMOD2/MYH6/TCAP/MYPN/MYOF/TTN/ANKRD1/ATP2A2/PPARA/TNNT2/MAML1	24
GO:0014888	BP	GO:0014888	striated muscle adaptation	12/842	54/18723	3.79187e-06	0.000805856	0.000734079	TNNT1/CFLAR/MLIP/MYOZ2/HDAC4/FOXO1/MYH6/TCAP/MYH7/GTF2IRD1/ATP2A2/CAMK2B	12
GO:0006942	BP	GO:0006942	regulation of striated muscle contraction	16/842	95/18723	4.78645e-06	0.000935847	0.000852492	ADRA1A/TNNI3/MYBPC3/RYR2/JUP/MYL2/ATP1A2/HDAC4/PKP2/TMEM38A/AKAP9/MYH7/ATP2A2/ATP1B1/SLC9A1/CAV1	16
GO:0007044	BP	GO:0007044	cell-substrate junction assembly	16/842	95/18723	4.78645e-06	0.000935847	0.000852492	LIMCH1/BCL2/ABL1/DST/FAM107A/WDPCP/CLASP1/CTTN/PIP5K1A/RHOA/PTPN11/VCL/SLC9A1/SDC4/BCAS3/CLASP2	16
GO:0007517	BP	GO:0007517	muscle organ development	34/842	327/18723	5.11261e-06	0.00096117	0.00087556	MYOM2/SGCD/CFLAR/TNNI3/MYBPC3/HIVEP3/SGCG/DAG1/MYOZ2/RYR2/MYL2/MYH14/BCL2/RBFOX1/HDAC4/PKP2/ASB2/ZNF609/MYH6/TCAP/KMT5B/ANKRD2/TTN/MEF2C/POPDC2/ANKRD1/MYH7/JPH2/RHOA/MRAS/TNNT2/SFMBT1/ZFHX3/CAV1	34
GO:0060537	BP	GO:0060537	muscle tissue development	39/842	403/18723	6.02596e-06	0.00106622	0.000971249	MYOM2/SGCD/PPP1R13L/ADRA1A/CFLAR/TNNI3/MYBPC3/HIVEP3/SGCG/MYOZ2/RYR2/NDRG4/MYL2/MYH14/BCL2/RBFOX1/HDAC4/MYLK3/SEMA3C/PKP2/ASB2/CBY1/MYH6/TCAP/TTN/MEF2C/POPDC2/ANKRD1/MYH7/JPH2/RHOA/TGFBR2/PPARA/SLC9A1/TNNT2/CAV1/NPRL3/ACADM/MAML1	39
GO:0070252	BP	GO:0070252	actin-mediated cell contraction	16/842	97/18723	6.32423e-06	0.00106622	0.000971249	KCND3/LIMCH1/MYBPC3/RYR2/JUP/ATP1A2/PKP2/PARVA/GPD1L/MYH6/AKAP9/MYH7/ATP2A2/SLC9A1/TNNT2/CAV1	16
GO:0042391	BP	GO:0042391	regulation of membrane potential	41/842	434/18723	6.32575e-06	0.00106622	0.000971249	CD36/KCND3/ADRA1A/KCNIP2/KCNMB2/RYR2/NALCN/PTPN3/ATP1A3/JUP/PRKN/BCO2/MYH14/MAPT/ATP1A2/BCL2/USP53/MECP2/TRDN/PKP2/ABL1/FGF14/NNT/GPD1L/AKAP9/GOT1/UNC13B/NDUFS1/SLC25A36/GRIK2/YWHAE/MEF2C/TRPV1/POPDC2/ATP2A2/KCNAB2/BCL2L1/ATP1B1/SLC9A1/KCNK1/CAV1	41
GO:0048041	BP	GO:0048041	focal adhesion assembly	15/842	87/18723	7.00755e-06	0.00114176	0.00104007	LIMCH1/BCL2/ABL1/FAM107A/WDPCP/CLASP1/CTTN/PIP5K1A/RHOA/PTPN11/VCL/SLC9A1/SDC4/BCAS3/CLASP2	15
GO:0043500	BP	GO:0043500	muscle adaptation	18/842	121/18723	7.67397e-06	0.00121001	0.00110224	ADRA1A/TNNT1/CFLAR/FBXO32/MLIP/DAG1/MYOZ2/HDAC4/FOXO3/FOXO1/MYH6/TCAP/MYH7/GTF2IRD1/ATP2A2/CAMK2B/PPARA/SLC9A1	18
GO:0031589	BP	GO:0031589	cell-substrate adhesion	36/842	363/18723	7.94059e-06	0.00121293	0.00110489	CD36/LIMCH1/CDH13/PARVB/DOCK5/DAG1/DNM2/JUP/CRK/RIN2/BCL2/VWC2/MINK1/PARVA/ABL1/FAM107A/WDPCP/CLASP1/CTTN/NTN4/MKLN1/BCL6/PIP5K1A/RHOA/PTPN11/TRPM7/PRKCE/PIK3CB/VCL/SNED1/SLC9A1/KANK1/RAB1A/SDC4/BCAS3/CLASP2	36
GO:0048738	BP	GO:0048738	cardiac muscle tissue development	27/842	236/18723	8.40642e-06	0.00124517	0.00113426	SGCD/PPP1R13L/ADRA1A/TNNI3/MYBPC3/SGCG/RYR2/NDRG4/MYL2/MYLK3/PKP2/ASB2/CBY1/MYH6/TCAP/TTN/MEF2C/ANKRD1/MYH7/JPH2/TGFBR2/PPARA/SLC9A1/TNNT2/NPRL3/ACADM/MAML1	27
GO:0150115	BP	GO:0150115	cell-substrate junction organization	16/842	101/18723	1.07818e-05	0.00155004	0.00141198	LIMCH1/BCL2/ABL1/DST/FAM107A/WDPCP/CLASP1/CTTN/PIP5K1A/RHOA/PTPN11/VCL/SLC9A1/SDC4/BCAS3/CLASP2	16
GO:0051146	BP	GO:0051146	striated muscle cell differentiation	30/842	283/18723	1.24456e-05	0.00173811	0.0015833	MYOM2/ADRA1A/TNNT1/CFLAR/OBSCN/MYOZ2/LDB3/MYL2/BCL2/HDAC4/MYLK3/PLPP7/ASB2/LMOD2/CBY1/MYH6/TCAP/MYPN/MYOF/TTN/PLD3/MEF2C/POPDC2/ANKRD1/PPARA/SLC9A1/TNNT2/SORT1/ACADM/MAML1	30
GO:0016311	BP	GO:0016311	dephosphorylation	39/842	417/18723	1.33682e-05	0.0018151	0.00165343	PPM1K/LRRC2/PPM1L/PLPP3/PFKFB2/EYA4/PPARGC1B/NCEH1/PTPN3/PTPRE/ATP1A2/BCL2/PTP4A3/PLPP7/INPP5B/PPP6R2/PPTC7/BTRC/PPP3CC/MAGI2/MYH6/PPP3CB/NT5DC1/EYA3/PLPP1/PTPRG/YWHAE/MEF2C/TNS3/RGN/LRRC39/PPM1H/PTPN11/PDP1/MTMR14/SGPP1/PTPDC1/PPM1A/PPP4R2	39
GO:0002027	BP	GO:0002027	regulation of heart rate	16/842	103/18723	1.39212e-05	0.0018391	0.00167529	KCND3/ADRA1A/RYR2/JUP/SPTBN4/PKP2/GPD1L/MYH6/AKAP9/YWHAE/TRPV1/POPDC2/MYH7/ATP2A2/RNLS/CAV1	16
GO:0030048	BP	GO:0030048	actin filament-based movement	18/842	127/18723	1.52115e-05	0.00195668	0.0017824	KCND3/LIMCH1/MYBPC3/RYR2/JUP/MYH14/ATP1A2/PKP2/PARVA/GPD1L/MYH6/AKAP9/MYH7/ATP2A2/SYNE2/SLC9A1/TNNT2/CAV1	18
GO:0010882	BP	GO:0010882	regulation of cardiac muscle contraction by calcium ion signaling	8/842	27/18723	1.67498e-05	0.00209931	0.00191233	TNNI3/RYR2/ATP1A2/HDAC4/TMEM38A/ATP2A2/ATP1B1/SLC9A1	8
GO:0007160	BP	GO:0007160	cell-matrix adhesion	26/842	233/18723	1.91151e-05	0.00233586	0.00212781	CD36/LIMCH1/CDH13/DAG1/JUP/RIN2/BCL2/MINK1/ABL1/FAM107A/WDPCP/CLASP1/CTTN/MKLN1/BCL6/PIP5K1A/RHOA/PTPN11/TRPM7/PIK3CB/VCL/SNED1/SLC9A1/SDC4/BCAS3/CLASP2	26
GO:0061337	BP	GO:0061337	cardiac conduction	15/842	98/18723	3.07094e-05	0.00366116	0.00333506	KCND3/RYR2/ATP1A3/JUP/ATP1A2/SPTBN4/TRDN/PKP2/TRPC1/AKAP9/YWHAE/ATP2A2/ATP1B1/SLC9A1/CAV1	15
GO:0051893	BP	GO:0051893	regulation of focal adhesion assembly	12/842	66/18723	3.31457e-05	0.00376782	0.00343222	LIMCH1/ABL1/FAM107A/WDPCP/CLASP1/RHOA/PTPN11/VCL/SLC9A1/SDC4/BCAS3/CLASP2	12
GO:0090109	BP	GO:0090109	regulation of cell-substrate junction assembly	12/842	66/18723	3.31457e-05	0.00376782	0.00343222	LIMCH1/ABL1/FAM107A/WDPCP/CLASP1/RHOA/PTPN11/VCL/SLC9A1/SDC4/BCAS3/CLASP2	12
GO:0055117	BP	GO:0055117	regulation of cardiac muscle contraction	13/842	77/18723	3.57601e-05	0.00393711	0.00358644	ADRA1A/TNNI3/RYR2/JUP/ATP1A2/HDAC4/PKP2/TMEM38A/AKAP9/ATP2A2/ATP1B1/SLC9A1/CAV1	13
GO:0003231	BP	GO:0003231	cardiac ventricle development	17/842	123/18723	3.62459e-05	0.00393711	0.00358644	GREB1L/PPP1R13L/TNNI3/MYBPC3/RYR2/MYL2/SEMA3C/PKP2/MYH6/HECTD1/MEF2C/MYH7/TGFBR2/TNNT2/MDM4/NPRL3/SUFU	17
GO:0006099	BP	GO:0006099	tricarboxylic acid cycle	8/842	30/18723	3.91648e-05	0.00416169	0.00379101	OGDH/NNT/ACO2/CS/IDH2/SDHC/SUCLG2/SUCLA2	8
GO:0032869	BP	GO:0032869	cellular response to insulin stimulus	23/842	203/18723	4.47654e-05	0.00460412	0.00419404	SLC27A1/CFLAR/ZNF106/PTPRE/BCAR3/ESRRA/FOXO1/APPL2/SIK2/GOT1/KAT2B/USO1/SLC39A14/PPARG/BCAR1/PTPN11/SLC9A1/WDTC1/KANK1/NUCKS1/CCND3/YWHAG/RPS6KB1	23
GO:1903115	BP	GO:1903115	regulation of actin filament-based movement	9/842	39/18723	4.52123e-05	0.00460412	0.00419404	MYBPC3/RYR2/JUP/ATP1A2/PKP2/AKAP9/ATP2A2/TNNT2/CAV1	9
GO:0009755	BP	GO:0009755	hormone-mediated signaling pathway	22/842	190/18723	4.67991e-05	0.00466845	0.00425264	SLC27A1/THRB/ABHD2/PPARGC1B/NR3C2/ESRRA/AR/APPL2/TRIP4/PLPP1/ZBTB7A/PPARG/UBR5/LATS1/CNOT1/RHOA/PTPN11/KANK2/ACSL1/PPARA/KDM5D/NR2C1	22
GO:0071383	BP	GO:0071383	cellular response to steroid hormone stimulus	23/842	204/18723	4.83579e-05	0.00472747	0.0043064	CFLAR/FBXO32/ABHD2/PPARGC1B/ATP1A3/ATP1A2/FOXO3/NR3C2/ESRRA/FAM107A/FOXO1/AR/TRIP4/PLPP1/ZBTB7A/UBR5/LATS1/CNOT1/RHOA/KANK2/PPARA/KDM5D/NR2C1	23
GO:0140694	BP	GO:0140694	non-membrane-bounded organelle assembly	34/842	367/18723	5.69396e-05	0.00545727	0.0049712	MYOM2/TNNT1/CFLAR/OBSCN/MYOZ2/LDB3/MYL2/MAPT/CDS2/MYLK3/PLA2G4C/MDN1/ASB2/LMOD2/MYH6/TCAP/MYPN/CLASP1/RPL3L/TTN/G3BP2/KAT2B/ANKRD1/POGZ/CNOT1/RHOA/TOGARAM2/RC3H1/TNNT2/CSDE1/ATXN2/BICD1/CLASP2/LSM14A	34
GO:0032868	BP	GO:0032868	response to insulin	27/842	264/18723	6.23122e-05	0.00585735	0.00533564	SLC27A1/CFLAR/ZNF106/PTPRE/BCAR3/ESRRA/FOXO1/APPL2/SIK2/GOT1/KAT2B/USO1/SLC39A14/PPARG/SRSF4/BCAR1/PTPN11/PPARA/SLC9A1/WDTC1/KANK1/NUCKS1/CCND3/YWHAG/RPS6KB1/SORT1/HADH	27
GO:0055008	BP	GO:0055008	cardiac muscle tissue morphogenesis	11/842	60/18723	6.47985e-05	0.00597613	0.00544385	TNNI3/MYBPC3/RYR2/MYL2/PKP2/MYH6/TCAP/TTN/ANKRD1/MYH7/TNNT2	11
GO:0003208	BP	GO:0003208	cardiac ventricle morphogenesis	12/842	71/18723	7.01473e-05	0.00623419	0.00567891	PPP1R13L/TNNI3/MYBPC3/RYR2/MYL2/SEMA3C/PKP2/MYH6/MEF2C/MYH7/TGFBR2/TNNT2	12
GO:0150116	BP	GO:0150116	regulation of cell-substrate junction organization	12/842	71/18723	7.01473e-05	0.00623419	0.00567891	LIMCH1/ABL1/FAM107A/WDPCP/CLASP1/RHOA/PTPN11/VCL/SLC9A1/SDC4/BCAS3/CLASP2	12
GO:0006470	BP	GO:0006470	protein dephosphorylation	28/842	281/18723	7.26049e-05	0.00633737	0.00577291	PPM1K/LRRC2/PPM1L/EYA4/NCEH1/PTPN3/PTPRE/BCL2/PTP4A3/PPP6R2/PPTC7/BTRC/PPP3CC/MAGI2/MYH6/PPP3CB/EYA3/PTPRG/YWHAE/RGN/LRRC39/PPM1H/PTPN11/PDP1/MTMR14/PTPDC1/PPM1A/PPP4R2	28
GO:0051235	BP	GO:0051235	maintenance of location	31/842	327/18723	7.8116e-05	0.00669879	0.00610214	CD36/TPCN1/RYR2/ACACB/PLIN5/VPS13D/ATP1A2/CDS2/TRDN/PLA2G4C/ABL1/TRPC1/ITPR2/VPS13A/TMEM38A/AKAP9/SP100/G3BP2/DIAPH1/TRPV1/PPARG/LATS1/JPH2/PRKCE/PPARA/IBTK/SYNE1/PAFAH1B1/ABCA1/CAV1/SUFU	31
GO:0086064	BP	GO:0086064	cell communication by electrical coupling involved in cardiac conduction	7/842	25/18723	8.55965e-05	0.00721372	0.0065712	RYR2/ATP1A3/ATP1A2/TRDN/PKP2/ATP1B1/CAV1	7
GO:2000378	BP	GO:2000378	negative regulation of reactive oxygen species metabolic process	10/842	52/18723	9.09881e-05	0.00753813	0.00686672	CFLAR/PRKN/PLIN5/BCL2/STAT3/RHOA/SIRT5/PPARA/TRAP1/VDAC1	10
GO:0060192	BP	GO:0060192	negative regulation of lipase activity	6/842	18/18723	9.47027e-05	0.00771511	0.00702794	PLIN5/ABL1/POR/BICD1/SORT1/PLA2R1	6
GO:0006091	BP	GO:0006091	generation of precursor metabolites and energy	41/842	490/18723	0.000104186	0.00834851	0.00760492	PFKFB2/ACSS3/HMGB1/ZBTB20/HDAC4/OGDH/STAT3/ACSS2/ATP5MG/NNT/ACO2/GBE1/GYS1/CS/MAOB/H6PD/PPP1R3A/NDUFS1/POR/ZBTB7A/UQCRH/IDH2/AFG1L/SLC25A12/RHOA/SDHC/OXCT1/COX5A/SUCLG2/NDUFV3/SUCLA2/ATP5F1A/PPARA/ME1/TRAP1/TKT/COX10/FXN/ME3/ENOX2/ACADM	41
GO:0001667	BP	GO:0001667	ameboidal-type cell migration	40/842	475/18723	0.000109986	0.00867116	0.00789883	CDH13/PLPP3/DOCK5/SEMA4B/JUP/HMGB1/EPB41L4B/RIN2/MECP2/SEMA3C/PTP4A3/STARD13/ABL1/APPL2/GIPC1/WDPCP/CLASP1/SP100/PTPRG/MEF2C/DAB2IP/PPARG/PHACTR4/PIP5K1A/BCAR1/RHOA/TGFBR2/MAP2K5/AMOTL1/PTPN11/EGF/KANK2/PRKCE/PIK3CB/ATP5F1A/KANK1/SDC4/PAFAH1B1/BCAS3/CLASP2	40
GO:0043501	BP	GO:0043501	skeletal muscle adaptation	7/842	26/18723	0.000112612	0.00873726	0.00795905	TNNT1/CFLAR/MYOZ2/MYH7/GTF2IRD1/ATP2A2/CAMK2B	7
GO:0003205	BP	GO:0003205	cardiac chamber development	19/842	161/18723	0.000116949	0.00893197	0.00813641	GREB1L/PPP1R13L/TNNI3/MYBPC3/RYR2/MYL2/SEMA3C/PKP2/PARVA/MYH6/HECTD1/MEF2C/MYH7/TGFBR2/TNNT2/MDM4/NPRL3/MAML1/SUFU	19
GO:0050905	BP	GO:0050905	neuromuscular process	18/842	148/18723	0.000119117	0.008944	0.00814737	TNNT1/TNNI3/PRKN/GBX1/MYH14/RBFOX1/MECP2/ABL1/AGTPBP1/HERC1/TCAP/VTI1A/SYNM/MYH7/ATP2A2/ADCY5/FXN/PAFAH1B1	18
GO:0043502	BP	GO:0043502	regulation of muscle adaptation	14/842	98/18723	0.000120766	0.008944	0.00814737	ADRA1A/TNNT1/FBXO32/MLIP/DAG1/HDAC4/FOXO3/FOXO1/MYH7/GTF2IRD1/ATP2A2/CAMK2B/PPARA/SLC9A1	14
GO:0070936	BP	GO:0070936	protein K48-linked ubiquitination	11/842	65/18723	0.000137926	0.00994587	0.00906001	PRKN/UBE2R2/UBE2G1/ZNRF1/BTRC/RNF115/UBE2E2/UBE2D2/UBE2K/UBR5/UBE2G2	11
GO:0086001	BP	GO:0086001	cardiac muscle cell action potential	12/842	76/18723	0.000138363	0.00994587	0.00906001	KCND3/KCNIP2/RYR2/JUP/ATP1A2/PKP2/GPD1L/AKAP9/YWHAE/ATP2A2/ATP1B1/CAV1	12
GO:0098900	BP	GO:0098900	regulation of action potential	10/842	55/18723	0.000148922	0.0105378	0.00959919	CD36/ADRA1A/RYR2/JUP/PKP2/AKAP9/ATP2A2/KCNAB2/SLC9A1/CAV1	10
GO:0048545	BP	GO:0048545	response to steroid hormone	31/842	339/18723	0.000150909	0.0105378	0.00959919	CFLAR/FBXO32/ABHD2/PPARGC1B/ATP1A3/HMGB1/ATP1A2/BCL2/IGFBP7/FOXO3/NR3C2/ESRRA/FAM107A/TXNIP/FOXO1/AR/TRIP4/MAOB/GOT1/PLPP1/ZBTB7A/UBR5/LATS1/CNOT1/RHOA/TGFBR2/KANK2/PPARA/KDM5D/NR2C1/CAV1	31
GO:0010631	BP	GO:0010631	epithelial cell migration	32/842	357/18723	0.000171623	0.0118154	0.010763	CDH13/PLPP3/DOCK5/JUP/HMGB1/EPB41L4B/RIN2/MECP2/PTP4A3/STARD13/ABL1/GIPC1/WDPCP/CLASP1/SP100/PTPRG/MEF2C/DAB2IP/PPARG/BCAR1/RHOA/TGFBR2/MAP2K5/PTPN11/EGF/KANK2/PRKCE/PIK3CB/ATP5F1A/KANK1/BCAS3/CLASP2	32
GO:0002028	BP	GO:0002028	regulation of sodium ion transport	13/842	90/18723	0.000186805	0.012682	0.0115524	PTPN3/DNM2/ATP1A2/SPTBN4/PKP2/FGF14/GPD1L/WNK2/KLHL24/COMMD1/PRKCE/ATP1B1/SLC9A1	13
GO:0090132	BP	GO:0090132	epithelium migration	32/842	360/18723	0.000199794	0.013378	0.0121864	CDH13/PLPP3/DOCK5/JUP/HMGB1/EPB41L4B/RIN2/MECP2/PTP4A3/STARD13/ABL1/GIPC1/WDPCP/CLASP1/SP100/PTPRG/MEF2C/DAB2IP/PPARG/BCAR1/RHOA/TGFBR2/MAP2K5/PTPN11/EGF/KANK2/PRKCE/PIK3CB/ATP5F1A/KANK1/BCAS3/CLASP2	32
GO:1902305	BP	GO:1902305	regulation of sodium ion transmembrane transport	11/842	68/18723	0.000208983	0.0138042	0.0125747	PTPN3/DNM2/ATP1A2/FGF14/GPD1L/WNK2/KLHL24/COMMD1/PRKCE/ATP1B1/SLC9A1	11
GO:2000649	BP	GO:2000649	regulation of sodium ion transmembrane transporter activity	10/842	58/18723	0.00023523	0.0153308	0.0139653	PTPN3/DNM2/ATP1A2/FGF14/GPD1L/WNK2/KLHL24/PRKCE/ATP1B1/SLC9A1	10
GO:0090130	BP	GO:0090130	tissue migration	32/842	365/18723	0.000256022	0.0163822	0.014923	CDH13/PLPP3/DOCK5/JUP/HMGB1/EPB41L4B/RIN2/MECP2/PTP4A3/STARD13/ABL1/GIPC1/WDPCP/CLASP1/SP100/PTPRG/MEF2C/DAB2IP/PPARG/BCAR1/RHOA/TGFBR2/MAP2K5/PTPN11/EGF/KANK2/PRKCE/PIK3CB/ATP5F1A/KANK1/BCAS3/CLASP2	32
GO:0032970	BP	GO:0032970	regulation of actin filament-based process	34/842	397/18723	0.000258066	0.0163822	0.014923	SYNPO2/LIMCH1/MYBPC3/RYR2/JUP/PRKN/CRK/ATP1A2/SPTBN4/MYLK3/PKP2/ARHGAP17/ABL1/SYNPO/FAM107A/LMOD2/ARHGEF10L/CLASP1/AKAP9/CTTN/LATS1/SPTB/RHOA/SPTAN1/ATP2A2/PRKCE/SLC9A1/KANK1/TNNT2/ARPC1A/SDC4/BCAS3/CAV1/CLASP2	34
GO:0043434	BP	GO:0043434	response to peptide hormone	35/842	414/18723	0.00026925	0.01682	0.0153218	SLC27A1/CFLAR/DAG1/ZNF106/CRK/PTPRE/EIF2B3/STAT3/BCAR3/ESRRA/FOXO1/APPL2/SIK2/GOT1/KAT2B/BSG/USO1/POR/TRPV1/SLC39A14/PPARG/SRSF4/BCAR1/PTPN11/PPARA/SLC9A1/WDTC1/KANK1/NUCKS1/CCND3/YWHAG/RPS6KB1/SORT1/HADH/CAV1	35
GO:0060415	BP	GO:0060415	muscle tissue morphogenesis	11/842	70/18723	0.000271845	0.01682	0.0153218	TNNI3/MYBPC3/RYR2/MYL2/PKP2/MYH6/TCAP/TTN/ANKRD1/MYH7/TNNT2	11
GO:0071375	BP	GO:0071375	cellular response to peptide hormone stimulus	27/842	290/18723	0.000295723	0.0175403	0.015978	SLC27A1/CFLAR/ZNF106/CRK/PTPRE/STAT3/BCAR3/ESRRA/FOXO1/APPL2/SIK2/GOT1/KAT2B/USO1/POR/SLC39A14/PPARG/BCAR1/PTPN11/SLC9A1/WDTC1/KANK1/NUCKS1/CCND3/YWHAG/RPS6KB1/CAV1	27
GO:0003299	BP	GO:0003299	muscle hypertrophy in response to stress	7/842	30/18723	0.000297841	0.0175403	0.015978	MLIP/HDAC4/FOXO1/MYH6/TCAP/MYH7/ATP2A2	7
GO:0014887	BP	GO:0014887	cardiac muscle adaptation	7/842	30/18723	0.000297841	0.0175403	0.015978	MLIP/HDAC4/FOXO1/MYH6/TCAP/MYH7/ATP2A2	7
GO:0014898	BP	GO:0014898	cardiac muscle hypertrophy in response to stress	7/842	30/18723	0.000297841	0.0175403	0.015978	MLIP/HDAC4/FOXO1/MYH6/TCAP/MYH7/ATP2A2	7
GO:0035637	BP	GO:0035637	multicellular organismal signaling	18/842	160/18723	0.000318597	0.0185393	0.016888	KCND3/KCNMB2/RYR2/ATP1A3/JUP/MYH14/ATP1A2/SPTBN4/TRDN/PKP2/TRPC1/AKAP9/YWHAE/ATP2A2/ATP1B1/SLC9A1/PAFAH1B1/CAV1	18
GO:0014733	BP	GO:0014733	regulation of skeletal muscle adaptation	5/842	15/18723	0.000374281	0.0215233	0.0196063	TNNT1/MYH7/GTF2IRD1/ATP2A2/CAMK2B	5
GO:0030522	BP	GO:0030522	intracellular receptor signaling pathway	25/842	265/18723	0.000400784	0.0227795	0.0207505	THRB/PPARGC1B/PLIN5/XIAP/STAT3/NR3C2/NPLOC4/ESRRA/ZNF536/AR/TRIP4/PLPP1/ZBTB7A/PPARG/UBR5/LATS1/CNOT1/RHOA/KANK2/PPARA/KDM5D/ANKRD17/RORB/NR2C1/LSM14A	25
GO:0043401	BP	GO:0043401	steroid hormone mediated signaling pathway	16/842	136/18723	0.000407923	0.0229016	0.0208617	ABHD2/PPARGC1B/NR3C2/ESRRA/AR/TRIP4/PLPP1/ZBTB7A/UBR5/LATS1/CNOT1/RHOA/KANK2/PPARA/KDM5D/NR2C1	16
GO:1901653	BP	GO:1901653	cellular response to peptide	31/842	359/18723	0.000412303	0.0229016	0.0208617	CD36/SLC27A1/CFLAR/ATP1A3/ZNF106/CRK/PTPRE/FOXO3/STAT3/BCAR3/ABCC1/ESRRA/FOXO1/APPL2/SIK2/GOT1/KAT2B/USO1/POR/SLC39A14/PPARG/BCAR1/PTPN11/SLC9A1/WDTC1/KANK1/NUCKS1/CCND3/YWHAG/RPS6KB1/CAV1	31
GO:1903050	BP	GO:1903050	regulation of proteolysis involved in cellular protein catabolic process	22/842	221/18723	0.000421328	0.0231399	0.0210788	PRKN/AGBL4/SH3RF2/BTRC/FHIT/GIPC1/AGTPBP1/ZER1/USP13/HECTD1/ZYG11B/UBE2K/DAB2IP/RGN/LATS1/RNF180/COMMD1/EGF/UBE2V2/CHFR/CAV1/SUFU	22
GO:2000058	BP	GO:2000058	regulation of ubiquitin-dependent protein catabolic process	18/842	164/18723	0.000430941	0.0234049	0.0213203	PRKN/AGBL4/SH3RF2/FHIT/GIPC1/AGTPBP1/ZER1/HECTD1/ZYG11B/UBE2K/LATS1/RNF180/COMMD1/EGF/UBE2V2/CHFR/CAV1/SUFU	18
GO:0051881	BP	GO:0051881	regulation of mitochondrial membrane potential	11/842	74/18723	0.000446086	0.0239302	0.0217988	PRKN/BCO2/MAPT/BCL2/ABL1/NNT/GOT1/NDUFS1/SLC25A36/TRPV1/BCL2L1	11
GO:0009896	BP	GO:0009896	positive regulation of catabolic process	39/842	492/18723	0.000452736	0.0239302	0.0217988	TPCN1/DHRSX/CBLB/SNX1/PRKN/HMGB1/PLIN5/VPS13D/CALCOCO2/ZBTB20/AGBL4/FOXO3/SH3RF2/NNT/SESN1/FOXO1/SH3D19/AGTPBP1/LARP1/ZER1/USP13/HECTD1/ZYG11B/DAB2IP/RGN/CNOT1/RNF180/TNRC6A/EGF/ASB11/PRKCE/METTL16/PIK3CB/RC3H1/PPARA/VDAC1/UBE2V2/CHFR/CAV1	39
GO:0010644	BP	GO:0010644	cell communication by electrical coupling	7/842	32/18723	0.000455301	0.0239302	0.0217988	RYR2/ATP1A3/ATP1A2/TRDN/PKP2/ATP1B1/CAV1	7
GO:0031331	BP	GO:0031331	positive regulation of cellular catabolic process	35/842	427/18723	0.000477444	0.0248271	0.0226158	TPCN1/DHRSX/PRKN/HMGB1/PLIN5/VPS13D/CALCOCO2/ZBTB20/AGBL4/FOXO3/SH3RF2/NNT/SESN1/FOXO1/SH3D19/AGTPBP1/LARP1/ZER1/USP13/HECTD1/ZYG11B/DAB2IP/RGN/CNOT1/RNF180/TNRC6A/EGF/METTL16/PIK3CB/RC3H1/PPARA/VDAC1/UBE2V2/CHFR/CAV1	35
GO:0072593	BP	GO:0072593	reactive oxygen species metabolic process	23/842	239/18723	0.000509564	0.0262184	0.0238832	PXDNL/CD36/CFLAR/PRKN/BCO2/MAPT/PLIN5/BCL2/HDAC4/FOXO3/STAT3/NNT/SESN1/MAOB/NDUFS1/GBF1/RHOA/TGFBR2/SIRT5/PPARA/TRAP1/VDAC1/PLA2R1	23
GO:1903409	BP	GO:1903409	reactive oxygen species biosynthetic process	10/842	64/18723	0.000535578	0.0272698	0.0248409	CD36/CFLAR/HDAC4/FOXO3/STAT3/MAOB/GBF1/RHOA/PPARA/TRAP1	10
GO:1990778	BP	GO:1990778	protein localization to cell periphery	29/842	333/18723	0.000544872	0.0274571	0.0250115	FYB2/EPB41/GRIP2/DAG1/JUP/RILPL1/SPTBN4/ATP2C1/ANK1/PKP2/AR/CLTC/HECTD1/RAB40C/BSG/STXBP1/STX8/SQSTM1/PIP5K1A/BCL2L1/RABEP1/CNST/PRKCE/ATP1B1/FAM126B/RAMP1/CAV1/CLASP2/TSPAN32	29
GO:0140115	BP	GO:0140115	export across plasma membrane	11/842	76/18723	0.00056341	0.0280121	0.0255171	SLC27A1/KCND3/KCNIP2/ATP1A3/ATP1A2/ABCC1/YWHAE/ABCC5/ATP1B1/SLC9A1/ABCA1	11
GO:0060401	BP	GO:0060401	cytosolic calcium ion transport	19/842	182/18723	0.000567349	0.0280121	0.0255171	TPCN1/ADRA1A/RYR2/ATP1A2/BCL2/TRDN/ABL1/TRPC1/ITPR2/TMEM38A/DIAPH1/YWHAE/TRPV1/JPH2/ATP2A2/PRKCE/IBTK/VDAC1/CAV1	19
GO:0048024	BP	GO:0048024	regulation of mRNA splicing, via spliceosome	13/842	101/18723	0.000589494	0.0288145	0.026248	RBFOX1/SRPK2/THRAP3/MBNL2/NUP98/RBMX/MBNL1/ZBTB7A/SRSF4/RBM4/METTL16/FAM172A/HNRNPL	13
GO:0048644	BP	GO:0048644	muscle organ morphogenesis	11/842	77/18723	0.000631094	0.0305424	0.0278221	TNNI3/MYBPC3/RYR2/MYL2/PKP2/MYH6/TCAP/TTN/ANKRD1/MYH7/TNNT2	11
GO:0086004	BP	GO:0086004	regulation of cardiac muscle cell contraction	7/842	34/18723	0.000672913	0.0321131	0.0292528	RYR2/JUP/ATP1A2/PKP2/AKAP9/ATP2A2/CAV1	7
GO:0034109	BP	GO:0034109	homotypic cell-cell adhesion	12/842	90/18723	0.00068789	0.0321131	0.0292528	PRKG1/JAK1/PLPP3/JUP/CD99/PKP2/SH2B3/STXBP1/PIK3CB/VCL/TJP2/TSPAN32	12
GO:0097581	BP	GO:0097581	lamellipodium organization	12/842	90/18723	0.00068789	0.0321131	0.0292528	CDH13/PARVB/SNX1/DNM2/ARHGEF6/HDAC4/ABLIM1/CTTN/ABLIM3/ABLIM2/VCL/KANK1	12
GO:0045822	BP	GO:0045822	negative regulation of heart contraction	6/842	25/18723	0.000689827	0.0321131	0.0292528	ADRA1A/ATP1A2/SPTBN4/TRPV1/ATP2A2/RNLS	6
GO:0003229	BP	GO:0003229	ventricular cardiac muscle tissue development	9/842	55/18723	0.000712844	0.0328091	0.0298869	PPP1R13L/TNNI3/MYBPC3/RYR2/MYL2/PKP2/MYH6/MYH7/TNNT2	9
GO:2000377	BP	GO:2000377	regulation of reactive oxygen species metabolic process	17/842	157/18723	0.000718203	0.0328091	0.0298869	CD36/CFLAR/PRKN/BCO2/MAPT/PLIN5/BCL2/HDAC4/FOXO3/STAT3/NNT/RHOA/TGFBR2/SIRT5/PPARA/TRAP1/VDAC1	17
GO:0006816	BP	GO:0006816	calcium ion transport	34/842	422/18723	0.000773224	0.0349956	0.0318785	CACNA2D3/TPCN1/EPB41/ADRA1A/RYR2/NALCN/ATP1A2/BCL2/ATP2C1/TRDN/ABL1/TRPC1/FGF14/ITPR2/HOMER2/TMEM38A/DIAPH1/YWHAE/TRPV1/RGN/JPH2/RHOA/EGF/ATP2A2/CAMK2B/TMEM165/TRPM7/PRKCE/ATP1B1/SLC9A1/IBTK/VDAC1/RAMP1/CAV1	34
GO:0006892	BP	GO:0006892	post-Golgi vesicle-mediated transport	13/842	104/18723	0.000781069	0.0350263	0.0319065	DNM2/ATP2C1/WIPI1/VPS13A/VTI1A/ANKFY1/GBF1/COMMD1/RABEP1/CNST/AP3S2/SORT1/CCDC91	13
GO:0010959	BP	GO:0010959	regulation of metal ion transport	33/842	406/18723	0.000790382	0.0351217	0.0319934	EPB41/KCNIP2/RYR2/PTPN3/DNM2/ATP1A2/BCL2/SPTBN4/TRDN/PKP2/ABL1/TRPC1/FGF14/GPD1L/HOMER2/WNK2/TMEM38A/AKAP9/DIAPH1/YWHAE/RGN/KLHL24/JPH2/RHOA/COMMD1/EGF/KCNAB2/CAMK2B/PRKCE/ATP1B1/SLC9A1/VDAC1/CAV1	33
GO:0031122	BP	GO:0031122	cytoplasmic microtubule organization	9/842	56/18723	0.00081601	0.0359339	0.0327333	MAPT/CLIP1/HOOK2/TRDN/DST/CLASP1/CLIP4/RHOA/PAFAH1B1	9
GO:0003018	BP	GO:0003018	vascular process in circulatory system	24/842	263/18723	0.000831921	0.0363074	0.0330736	PDE3A/CD36/PRKG1/SLC27A1/ADRA1A/GRIP2/SLC16A7/KCNMB2/DOCK5/DOCK4/CTNNBIP1/ATP1A2/SLC7A2/MYLK3/PTP4A3/SLC5A1/ABCC1/SLC2A13/ABCC5/RHOA/SCPEP1/NPR3/TJP2/CAV1	24
GO:0034063	BP	GO:0034063	stress granule assembly	6/842	26/18723	0.000862992	0.0367657	0.033491	MAPT/G3BP2/CSDE1/ATXN2/BICD1/LSM14A	6
GO:1903523	BP	GO:1903523	negative regulation of blood circulation	6/842	26/18723	0.000862992	0.0367657	0.033491	ADRA1A/ATP1A2/SPTBN4/TRPV1/ATP2A2/RNLS	6
GO:0007163	BP	GO:0007163	establishment or maintenance of cell polarity	21/842	218/18723	0.000864986	0.0367657	0.033491	PATJ/PARVB/CRK/MAP4/ANK1/PARVA/DST/WDPCP/CLASP1/GBF1/MCPH1/ARHGEF11/RHOA/PARD3B/AMOTL1/SLC9A1/KANK1/MARK2/PAFAH1B1/BCAS3/CLASP2	21
GO:0009060	BP	GO:0009060	aerobic respiration	19/842	189/18723	0.000899578	0.0379063	0.0345301	OGDH/ATP5MG/NNT/ACO2/CS/NDUFS1/UQCRH/IDH2/AFG1L/RHOA/SDHC/COX5A/SUCLG2/NDUFV3/SUCLA2/ATP5F1A/COX10/FXN/ME3	19
GO:0055010	BP	GO:0055010	ventricular cardiac muscle tissue morphogenesis	8/842	46/18723	0.000923887	0.0385979	0.0351601	TNNI3/MYBPC3/RYR2/MYL2/PKP2/MYH6/MYH7/TNNT2	8
GO:1903052	BP	GO:1903052	positive regulation of proteolysis involved in cellular protein catabolic process	15/842	133/18723	0.000951635	0.0394203	0.0359092	PRKN/AGBL4/SH3RF2/AGTPBP1/ZER1/USP13/HECTD1/ZYG11B/DAB2IP/RGN/RNF180/EGF/UBE2V2/CHFR/CAV1	15
GO:0031532	BP	GO:0031532	actin cytoskeleton reorganization	13/842	107/18723	0.00102243	0.0419971	0.0382565	PARVB/ATP2C1/MINK1/PARVA/ABL1/ASB2/CTTN/MKLN1/PIP5K1A/BCAR1/RHOA/CDC42BPA/BCAS3	13
GO:0098901	BP	GO:0098901	regulation of cardiac muscle cell action potential	6/842	27/18723	0.0010678	0.043495	0.039621	RYR2/JUP/PKP2/AKAP9/ATP2A2/CAV1	6
GO:0072659	BP	GO:0072659	protein localization to plasma membrane	25/842	284/18723	0.00109734	0.0443289	0.0403805	FYB2/GRIP2/JUP/RILPL1/SPTBN4/ATP2C1/ANK1/PKP2/AR/CLTC/HECTD1/RAB40C/BSG/STXBP1/STX8/SQSTM1/PIP5K1A/BCL2L1/CNST/PRKCE/ATP1B1/FAM126B/RAMP1/CLASP2/TSPAN32	25
GO:0051056	BP	GO:0051056	regulation of small GTPase mediated signal transduction	26/842	302/18723	0.00121703	0.0485139	0.0441928	ADRA1A/FGD4/DOCK3/OBSCN/SRGAP3/DNM2/CRK/ABR/KALRN/STARD13/ARHGAP17/ABL1/ARHGAP26/ARHGEF10L/GBF1/DAB2IP/BCL6/SQSTM1/ARHGEF11/ARHGAP27/KANK2/FAM13B/PIK3CB/KANK1/ARHGAP24/ABCA1	26
GO:0043648	BP	GO:0043648	dicarboxylic acid metabolic process	12/842	96/18723	0.00122762	0.0485139	0.0441928	DGLUCY/OGDH/HOGA1/ADHFE1/ALDH1L1/GOT1/IDH2/SLC25A12/SUCLG2/SUCLA2/ME1/ME3	12
GO:0008344	BP	GO:0008344	adult locomotory behavior	10/842	71/18723	0.00123071	0.0485139	0.0441928	PRKN/GBX1/BTBD9/ATP1A2/SPTBN4/PBX3/MECP2/AGTPBP1/FXN/PAFAH1B1	10
GO:0030016	CC	GO:0030016	myofibril	45/867	231/19550	3.22082e-17	1.72958e-14	1.52226e-14	MYOM2/MYOM3/SYNPO2/ADRA1A/TNNT1/DES/PARVB/TNNI3/MYBPC3/FBXO32/OBSCN/TRIM54/DAG1/MYOZ2/RYR2/LDB3/JUP/NEXN/MYL2/HDAC4/ANK1/PARVA/DST/SYNPO/PDLIM3/LMOD2/MYH6/TCAP/PPP3CB/MYPN/ANKRD2/TTN/KAT2B/SYNM/LRRC39/ANKRD1/SQSTM1/MYH7/JPH2/TPM2/VCL/SYNE2/TNNT2/SYNE1/SDC4	45
GO:0043292	CC	GO:0043292	contractile fiber	45/867	239/19550	1.25263e-16	3.36332e-14	2.96017e-14	MYOM2/MYOM3/SYNPO2/ADRA1A/TNNT1/DES/PARVB/TNNI3/MYBPC3/FBXO32/OBSCN/TRIM54/DAG1/MYOZ2/RYR2/LDB3/JUP/NEXN/MYL2/HDAC4/ANK1/PARVA/DST/SYNPO/PDLIM3/LMOD2/MYH6/TCAP/PPP3CB/MYPN/ANKRD2/TTN/KAT2B/SYNM/LRRC39/ANKRD1/SQSTM1/MYH7/JPH2/TPM2/VCL/SYNE2/TNNT2/SYNE1/SDC4	45
GO:0030017	CC	GO:0030017	sarcomere	41/867	211/19550	9.20391e-16	1.6475e-13	1.45002e-13	MYOM2/MYOM3/SYNPO2/ADRA1A/TNNT1/DES/PARVB/TNNI3/MYBPC3/FBXO32/OBSCN/TRIM54/MYOZ2/RYR2/LDB3/JUP/NEXN/MYL2/HDAC4/ANK1/PARVA/DST/SYNPO/PDLIM3/LMOD2/MYH6/TCAP/PPP3CB/MYPN/ANKRD2/TTN/KAT2B/LRRC39/ANKRD1/SQSTM1/MYH7/JPH2/TPM2/SYNE2/TNNT2/SYNE1	41
GO:0031674	CC	GO:0031674	I band	29/867	141/19550	3.45116e-12	4.63318e-10	4.07782e-10	SYNPO2/ADRA1A/DES/PARVB/FBXO32/OBSCN/TRIM54/MYOZ2/RYR2/LDB3/JUP/NEXN/HDAC4/ANK1/PARVA/DST/SYNPO/PDLIM3/MYH6/TCAP/PPP3CB/MYPN/ANKRD2/TTN/KAT2B/ANKRD1/MYH7/JPH2/SYNE2	29
GO:0030018	CC	GO:0030018	Z disc	26/867	130/19550	8.75017e-11	9.39768e-09	8.27121e-09	SYNPO2/ADRA1A/DES/PARVB/FBXO32/OBSCN/TRIM54/MYOZ2/RYR2/LDB3/JUP/NEXN/HDAC4/ANK1/PARVA/DST/SYNPO/PDLIM3/MYH6/TCAP/PPP3CB/MYPN/TTN/MYH7/JPH2/SYNE2	26
GO:0042383	CC	GO:0042383	sarcolemma	22/867	138/19550	1.79639e-07	1.60777e-05	1.41505e-05	SGCD/KCND3/ADRA1A/DES/SGCG/OBSCN/MLIP/DAG1/RYR2/DYSF/ATP1A2/ANK1/PPP3CB/DTNA/BSG/POPDC2/SYNM/SMPD4/VCL/ATP1B1/SLC9A1/CAV1	22
GO:0031672	CC	GO:0031672	A band	11/867	38/19550	4.90429e-07	3.76229e-05	3.31132e-05	MYOM2/MYOM3/MYBPC3/OBSCN/MYL2/HDAC4/ANK1/DST/LMOD2/KAT2B/LRRC39	11
GO:0042641	CC	GO:0042641	actomyosin	14/867	81/19550	1.17307e-05	0.000787425	0.000693039	SYNPO2/LIMCH1/LDB3/MYH14/HDAC4/ABLIM1/SYNPO/FAM107A/PDLIM3/MYH6/KAT2B/ABLIM3/MYH7/CDC42BPA	14
GO:0005911	CC	GO:0005911	cell-cell junction	41/867	494/19550	9.29239e-05	0.00554446	0.00487987	AQP7/DES/PATJ/PLPP3/PDZD2/OBSCN/DAG1/LDB3/JUP/NEXN/EPB41L4B/ATP1A2/SPTBN4/USP53/KIFC3/B4GALT1/SLC5A1/PKP2/ARHGAP17/SYNPO/PDLIM3/VSIG10/MAGI2/PCDH9/CLDN12/UBN1/PVR/SH3KBP1/SYNM/KLHL24/RHOA/PARD3B/AMOTL1/CDC42BPA/ATP2A2/VCL/ATP1B1/SLC9A1/TJP2/ARHGAP24/ASH1L	41
GO:0031252	CC	GO:0031252	cell leading edge	36/867	422/19550	0.000142744	0.00766533	0.00674651	AAK1/FGD4/PARVB/SNX1/DAG1/DNM2/MAPT/ARHGEF6/CLIP1/ANK1/PARVA/ABLIM1/ABL1/DST/FAM107A/APPL2/CTTN/GBF1/DIAPH1/MKLN1/ABLIM3/TRPV1/PHACTR4/PIP5K1A/BCAR1/RHOA/CDC42BPA/PDE4A/TRPM7/SYNE2/SLC9A1/KANK1/MTMR14/PAFAH1B1/BCAS3/CLASP2	36
GO:0032432	CC	GO:0032432	actin filament bundle	12/867	80/19550	0.000200817	0.00980351	0.0086284	SYNPO2/LIMCH1/LDB3/MYH14/ABLIM1/SYNPO/FAM107A/PDLIM3/MYH6/PLS3/ABLIM3/MYH7	12
GO:0005925	CC	GO:0005925	focal adhesion	35/867	418/19550	0.000250613	0.0105275	0.0092656	SYNPO2/PPFIBP1/CDH13/PARVB/JAK1/DAG1/DNM2/JUP/NEXN/FOCAD/BCAR3/CD99/PARVA/ARHGAP26/DST/FAM107A/CLTC/CLASP1/CTTN/PVR/BSG/YWHAE/SH3KBP1/TNS3/PIP5K1A/BCAR1/RHOA/VCL/SYNE2/SLC9A1/YWHAG/SDC4/ARHGAP24/CAV1/CLASP2	35
GO:0001725	CC	GO:0001725	stress fiber	11/867	71/19550	0.00027446	0.0105275	0.0092656	SYNPO2/LIMCH1/LDB3/MYH14/ABLIM1/SYNPO/FAM107A/PDLIM3/MYH6/ABLIM3/MYH7	11
GO:0097517	CC	GO:0097517	contractile actin filament bundle	11/867	71/19550	0.00027446	0.0105275	0.0092656	SYNPO2/LIMCH1/LDB3/MYH14/ABLIM1/SYNPO/FAM107A/PDLIM3/MYH6/ABLIM3/MYH7	11
GO:0032982	CC	GO:0032982	myosin filament	6/867	22/19550	0.000302705	0.0105634	0.00929721	MYOM2/MYBPC3/MYH14/MYH6/MYH7/MYH7B	6
GO:0033017	CC	GO:0033017	sarcoplasmic reticulum membrane	8/867	40/19550	0.000314738	0.0105634	0.00929721	RYR2/TRDN/ITPR2/TMEM38A/JPH2/ATP2A2/CAMK2B/SYNE2	8
GO:0030055	CC	GO:0030055	cell-substrate junction	35/867	425/19550	0.000341992	0.0108029	0.00950801	SYNPO2/PPFIBP1/CDH13/PARVB/JAK1/DAG1/DNM2/JUP/NEXN/FOCAD/BCAR3/CD99/PARVA/ARHGAP26/DST/FAM107A/CLTC/CLASP1/CTTN/PVR/BSG/YWHAE/SH3KBP1/TNS3/PIP5K1A/BCAR1/RHOA/VCL/SYNE2/SLC9A1/YWHAG/SDC4/ARHGAP24/CAV1/CLASP2	35
GO:0098791	CC	GO:0098791	Golgi apparatus subcompartment	32/867	384/19550	0.000492607	0.0146961	0.0129345	CSGALNACT1/PLPP3/ST3GAL1/DNM2/RBFOX1/ATP2C1/HOOK2/WIPI1/B4GALT1/NBEA/ZDHHC14/CLTCL1/CBY1/CLTC/YIPF4/VTI1A/AKAP9/GBF1/USO1/SMPD4/STX8/TRAPPC9/PCSK7/CNST/TMEM165/ATXN2/BICD1/GOLGB1/SORT1/CLASP2/CCDC91/GOSR1	32
GO:0005802	CC	GO:0005802	trans-Golgi network	24/867	259/19550	0.000553444	0.0156421	0.0137671	PLPP3/ST3GAL1/DNM2/RBFOX1/ATP2C1/HOOK2/WIPI1/NBEA/CLTCL1/CBY1/CLTC/YIPF4/VTI1A/GBF1/SMPD4/STX8/TRAPPC9/PCSK7/CNST/TMEM165/ATXN2/BICD1/CLASP2/CCDC91	24
GO:0031430	CC	GO:0031430	M band	6/867	25/19550	0.000641193	0.017216	0.0151524	MYOM2/MYOM3/OBSCN/ANK1/LMOD2/LRRC39	6
GO:0016528	CC	GO:0016528	sarcoplasm	11/867	79/19550	0.000702397	0.0179613	0.0158083	RYR2/TRDN/ANK1/FSD2/ITPR2/TMEM38A/MEF2C/JPH2/ATP2A2/CAMK2B/SYNE2	11
GO:0036379	CC	GO:0036379	myofilament	6/867	26/19550	0.000802571	0.01959	0.0172418	TNNT1/TNNI3/MYBPC3/LMOD2/TPM2/TNNT2	6
GO:0016529	CC	GO:0016529	sarcoplasmic reticulum	10/867	70/19550	0.000991497	0.0231493	0.0203745	RYR2/TRDN/ANK1/FSD2/ITPR2/TMEM38A/JPH2/ATP2A2/CAMK2B/SYNE2	10
GO:0044291	CC	GO:0044291	cell-cell contact zone	10/867	72/19550	0.00123773	0.0276943	0.0243746	DES/JUP/ATP1A2/SPTBN4/PKP2/PCDH9/VCL/ATP1B1/SLC9A1/TJP2	10
GO:0014704	CC	GO:0014704	intercalated disc	8/867	50/19550	0.00148657	0.0319314	0.0281039	DES/JUP/ATP1A2/SPTBN4/PKP2/VCL/ATP1B1/SLC9A1	8
GO:0010494	CC	GO:0010494	cytoplasmic stress granule	10/867	76/19550	0.00187979	0.0388249	0.0341711	LARP4/RBFOX1/LARP1/G3BP2/MBNL1/RBM4/RC3H1/CSDE1/ATXN2/LSM14A	10
GO:0043296	CC	GO:0043296	apical junction complex	15/867	145/19550	0.00198987	0.0395762	0.0348324	PATJ/JUP/EPB41L4B/USP53/KIFC3/ARHGAP17/SYNPO/MAGI2/CLDN12/UBN1/RHOA/PARD3B/AMOTL1/TJP2/ASH1L	15
GO:0005865	CC	GO:0005865	striated muscle thin filament	5/867	22/19550	0.00237728	0.0455929	0.0401278	TNNT1/TNNI3/LMOD2/TPM2/TNNT2	5
GO:0005743	CC	GO:0005743	mitochondrial inner membrane	36/867	495/19550	0.00259376	0.0480292	0.0422721	SLC27A1/CKMT2/COQ8A/CDS2/STAT3/SLC25A16/DAP3/ATP5MG/NNT/UQCC1/ECSIT/SFXN5/COQ5/DNAJC11/LDHB/NDUFS1/SLC25A36/UQCRH/SLC25A12/BDH1/SDHC/COX5A/IMMT/NDUFV3/BCL2L1/COQ4/ATP5F1A/RDH13/TRAP1/COA1/COX10/MRPL45/SLC25A20/SFXN4/PISD/SLC25A42	36
GO:0003779	MF	GO:0003779	actin binding	53/851	441/18368	2.00031e-10	1.81228e-07	1.63605e-07	MYOM2/MYOM3/SYNPO2/EPB41/LIMCH1/FGD4/PARVB/TNNI3/MYBPC3/DIAPH2/DAG1/MYOZ2/LDB3/PRKN/NEXN/MYL2/MYH14/MAPT/SPTBN4/PARVA/ABLIM1/ABL1/DST/SYNPO/FAM107A/MLPH/PDLIM3/LMOD2/GIPC1/HOMER2/MYH6/MYPN/TTN/PLS3/CTTN/DIAPH1/ABLIM3/PHACTR4/SPTB/MYH7/SPTAN1/TPM2/CAMK2B/TRPM7/PRKCE/ABLIM2/VCL/SYNE2/TNNT2/ACTR3B/SYNE1/MYH7B/ARPC1A	53
GO:0030674	MF	GO:0030674	protein-macromolecule adaptor activity	34/851	296/18368	1.05041e-06	0.000325943	0.000294246	SYNPO2/GRIP2/JUP/MAPT/CRK/SPTBN4/CRADD/STAT3/TRDN/ANK1/MAVS/BTRC/KLHDC1/SH2B1/MLPH/MAGI2/HOMER2/SH2B3/TCAP/VTI1A/G3BP2/DAB2IP/STX8/PTPN11/SYNE2/ATP1B1/SLC9A1/TNNT2/SYNE1/BICD1/TJP2/PPP4R2/CAV1/GOSR1	34
GO:0042578	MF	GO:0042578	phosphoric ester hydrolase activity	39/851	366/18368	1.17442e-06	0.000325943	0.000294246	PDE3A/PPM1K/PDE1C/LRRC2/PPM1L/PLPP3/PFKFB2/EYA4/PDE7A/PTPN3/PLCL1/PDE1A/PTPRE/ATP1A2/PTP4A3/PDE7B/PLPP7/INPP5B/PPTC7/PPP3CC/MYH6/PPP3CB/NT5DC1/EYA3/PLPP1/PTPRG/PLD3/TNS3/SMPD4/LRRC39/PLD1/PPM1H/PTPN11/PDP1/PDE4A/MTMR14/SGPP1/PTPDC1/PPM1A	39
GO:0060090	MF	GO:0060090	molecular adaptor activity	39/851	369/18368	1.43904e-06	0.000325943	0.000294246	SYNPO2/GRIP2/JUP/MAPT/CRK/SPTBN4/CRADD/STAT3/TRDN/ANK1/MAVS/PKP2/BTRC/KLHDC1/SH2B1/MLPH/MAGI2/HOMER2/SH2B3/TCAP/VTI1A/AKAP9/G3BP2/PCNT/DAB2IP/STX8/CNOT1/PTPN11/SYNE2/ATP1B1/SLC9A1/TNNT2/SYNE1/BICD1/ECPAS/TJP2/PPP4R2/CAV1/GOSR1	39
GO:0008307	MF	GO:0008307	structural constituent of muscle	11/851	42/18368	2.26298e-06	0.000410052	0.000370176	MYOM2/MYBPC3/OBSCN/DAG1/NEXN/MYL2/TCAP/ANKRD2/TTN/SYNM/TPM2	11
GO:0016791	MF	GO:0016791	phosphatase activity	29/851	275/18368	3.27749e-05	0.00494902	0.00446774	PPM1K/LRRC2/PPM1L/PLPP3/PFKFB2/EYA4/PTPN3/PTPRE/ATP1A2/PTP4A3/PLPP7/INPP5B/PPTC7/PPP3CC/MYH6/PPP3CB/NT5DC1/EYA3/PLPP1/PTPRG/TNS3/LRRC39/PPM1H/PTPN11/PDP1/MTMR14/SGPP1/PTPDC1/PPM1A	29
GO:0017124	MF	GO:0017124	SH3 domain binding	17/851	130/18368	0.000106011	0.0137209	0.0123866	DOCK3/CBLB/DNM2/PRKN/ZNF106/MAPT/CRK/DOCK4/ARHGAP17/ABL1/MYPN/RAD9A/DAB2IP/SH3KBP1/BCAR1/RUFY1/ARHGAP27	17
GO:0016247	MF	GO:0016247	channel regulator activity	18/851	145/18368	0.000132469	0.0137465	0.0124097	PRKG1/KCNIP2/TNNI3/KCNMB2/PTPN3/BCL2/SGK3/PKP2/FGF14/GPD1L/WNK2/AKAP9/YWHAE/TRPV1/STX8/COMMD1/KCNAB2/CAV1	18
GO:0005543	MF	GO:0005543	phospholipid binding	40/851	466/18368	0.000136555	0.0137465	0.0124097	GRAMD1B/TPCN1/EPB41/OBSCN/SNX1/DYSF/HMGB1/MAPT/SGK3/SPTBN4/WIPI1/PLA2G4C/CPNE4/ARHGAP26/EPN2/ITPR2/RUBCN/ZFYVE28/APPL2/MYOF/UNC13B/ANKFY1/OSBPL1A/PCLO/GBF1/FRMPD4/TRPV1/DAB2IP/ANXA11/PLD1/JPH2/COMMD1/SNX29/PARD3B/SLC9A1/VDAC1/AGAP1/ABCA1/BCAS3/PCYT1A	40
GO:0004721	MF	GO:0004721	phosphoprotein phosphatase activity	20/851	174/18368	0.000167723	0.0144761	0.0130684	PPM1K/LRRC2/PPM1L/EYA4/PTPN3/PTPRE/PTP4A3/PPTC7/PPP3CC/MYH6/PPP3CB/EYA3/PTPRG/LRRC39/PPM1H/PTPN11/PDP1/MTMR14/PTPDC1/PPM1A	20
GO:0051393	MF	GO:0051393	alpha-actinin binding	7/851	27/18368	0.000175758	0.0144761	0.0130684	SYNPO2/DAG1/LDB3/PDLIM3/MYPN/TTN/PPARG	7
GO:0051015	MF	GO:0051015	actin filament binding	23/851	217/18368	0.000192608	0.0145419	0.0131277	MYOM2/MYOM3/TNNI3/NEXN/MYH14/SPTBN4/ABLIM1/ABL1/MYH6/TTN/PLS3/CTTN/ABLIM3/SPTB/MYH7/SPTAN1/TPM2/ABLIM2/SYNE2/ACTR3B/SYNE1/MYH7B/ARPC1A	23
GO:0043178	MF	GO:0043178	alcohol binding	13/851	89/18368	0.00022276	0.0155246	0.0140149	GRAMD1B/PLCL1/XPR1/TRPC1/ITPR2/OSBPL6/OSBPL1A/TPK1/PRKCE/VDAC1/ABCA1/SCP2/CAV1	13
GO:0099106	MF	GO:0099106	ion channel regulator activity	17/851	139/18368	0.000241487	0.0156277	0.0141079	PRKG1/KCNIP2/TNNI3/KCNMB2/PTPN3/SGK3/PKP2/FGF14/GPD1L/WNK2/AKAP9/YWHAE/TRPV1/STX8/COMMD1/KCNAB2/CAV1	17
GO:0051010	MF	GO:0051010	microtubule plus-end binding	6/851	21/18368	0.000289604	0.0174921	0.015791	CLIP1/DST/CLASP1/CLIP4/PAFAH1B1/CLASP2	6
GO:0019902	MF	GO:0019902	phosphatase binding	21/851	196/18368	0.000310461	0.0175799	0.0158703	JAK1/MYOZ2/JUP/MAP3K5/MAPT/BCL2/SPTBN4/STAT3/ANK1/PPP6R2/SH3RF2/FOXO1/MAGI2/PPP3CB/PPP1R3A/DTNA/DAB2IP/PHACTR4/CNST/PPARA/SLC9A1	21
GO:0016922	MF	GO:0016922	nuclear receptor binding	17/851	144/18368	0.000368301	0.0189331	0.0170919	TACC2/PPARGC1B/TOB2/STAT3/THRAP3/WIPI1/TRIP4/NSD1/ZBTB7A/PPARG/LATS1/CNOT1/NCOA6/HMGN3/KDM5D/BCAS3/SLC30A9	17
GO:0004115	MF	GO:0004115	3',5'-cyclic-AMP phosphodiesterase activity	5/851	15/18368	0.000429408	0.0189331	0.0170919	PDE3A/PDE1C/PDE7A/PDE7B/PDE4A	5
GO:0051371	MF	GO:0051371	muscle alpha-actinin binding	5/851	15/18368	0.000429408	0.0189331	0.0170919	SYNPO2/LDB3/PDLIM3/MYPN/TTN	5
GO:0005516	MF	GO:0005516	calmodulin binding	21/851	201/18368	0.000436326	0.0189331	0.0170919	PDE1C/EPB41/DAPK2/OBSCN/RYR2/MBP/MYH14/PDE1A/CAMK1D/PPP3CC/MYH6/PPP3CB/TTN/UNC13B/PCNT/TRPV1/MYH7/SPTAN1/CAMK2B/SLC9A1/PCYT1A	21
GO:0044325	MF	GO:0044325	transmembrane transporter binding	16/851	133/18368	0.000438846	0.0189331	0.0170919	KCND3/KCNIP2/RYR2/TRDN/ANK1/PKP2/ITPR2/GPD1L/TCAP/AKAP9/DIAPH1/YWHAE/ATP2A2/KCNAB2/VDAC1/CAV1	16
GO:0004114	MF	GO:0004114	3',5'-cyclic-nucleotide phosphodiesterase activity	6/851	23/18368	0.000497628	0.0204932	0.0185003	PDE3A/PDE1C/PDE7A/PDE1A/PDE7B/PDE4A	6
GO:0004879	MF	GO:0004879	nuclear receptor activity	9/851	52/18368	0.000576767	0.021773	0.0196556	THRB/STAT3/NR3C2/ESRRA/AR/PPARG/PPARA/RORB/NR2C1	9
GO:0098531	MF	GO:0098531	ligand-activated transcription factor activity	9/851	52/18368	0.000576767	0.021773	0.0196556	THRB/STAT3/NR3C2/ESRRA/AR/PPARG/PPARA/RORB/NR2C1	9
GO:0051219	MF	GO:0051219	phosphoprotein binding	12/851	88/18368	0.000727239	0.0263551	0.0237922	EPB41/CBLB/PTPN3/CRK/THRAP3/BCAR3/ABL1/BTRC/YWHAE/TRPV1/PTPN11/PAFAH1B1	12
GO:0004112	MF	GO:0004112	cyclic-nucleotide phosphodiesterase activity	6/851	25/18368	0.000806519	0.0281041	0.0253711	PDE3A/PDE1C/PDE7A/PDE1A/PDE7B/PDE4A	6
GO:0005096	MF	GO:0005096	GTPase activator activity	37/851	462/18368	0.000890779	0.0298906	0.0269838	FGD4/DOCK3/DOCK5/RGS6/OBSCN/SRGAP3/TBC1D1/DOCK4/RIN2/ARHGEF6/EIF2B3/ABR/KALRN/BCAR3/STARD13/ARHGAP17/ARHGAP26/SGSM1/RGS3/ARHGEF10L/HERC1/GBF1/DAB2IP/STXBP5/EVI5/ARHGEF11/ARHGAP27/EGF/FAM13B/RABEP1/HERC2/DENND2C/DENND6A/ARHGAP24/AGAP1/ALS2CL/NPRL3	37
GO:0051287	MF	GO:0051287	NAD binding	9/851	56/18368	0.0010069	0.0325805	0.0294122	NNT/GPD1L/GLYR1/IDH2/SIRT5/ME1/RNLS/ME3/HADH	9
GO:0042805	MF	GO:0042805	actinin binding	7/851	36/18368	0.00114884	0.0339689	0.0306656	SYNPO2/DAG1/LDB3/PDLIM3/MYPN/TTN/PPARG	7
GO:0061631	MF	GO:0061631	ubiquitin conjugating enzyme activity	7/851	36/18368	0.00114884	0.0339689	0.0306656	UBE2R2/UBE2G1/UBE2E2/UBE2D2/UBE2K/UBE2W/UBE2G2	7
GO:0002162	MF	GO:0002162	dystroglycan binding	4/851	11/18368	0.00116229	0.0339689	0.0306656	DAG1/CLASP1/VCL/CLASP2	4
GO:0035591	MF	GO:0035591	signaling adaptor activity	11/851	81/18368	0.0012374	0.0350338	0.0316269	GRIP2/CRK/STAT3/MAVS/SH2B1/MAGI2/HOMER2/SH2B3/G3BP2/DAB2IP/PTPN11	11
GO:0003712	MF	GO:0003712	transcription coregulator activity	38/851	489/18368	0.00132585	0.0364006	0.0328608	PPP1R13L/PPARGC1B/N4BP2L2/MLIP/JUP/PRKN/TOB2/HMGB1/HDAC4/CRYM/YAF2/MECP2/THRAP3/TAF12/ABL1/SFMBT2/SMARCB1/TRIP4/NSD1/NUP98/MAGED1/WWOX/KDM2B/KAT2B/PIR/ANKRD1/KDM3B/PMF1/NCOA6/RCOR3/KAT6B/NUCKS1/SFMBT1/TDRD3/SLC30A9/MAML1/CBFA2T2/SUFU	38
GO:0106310	MF	GO:0106310	protein serine kinase activity	30/851	360/18368	0.00143449	0.0382249	0.0345077	AAK1/DAPK2/OBSCN/MARK3/MAP3K5/CAMK1D/TAOK3/SGK3/SRPK2/KALRN/MINK1/STK33/MAPK4/SIK2/WNK2/TTN/LATS1/MAP2K5/CDC42BPA/CAMK2B/TRPM7/PRKCE/SBK1/PSKH1/MAP3K2/MARK2/RPS6KB1/ATR/VRK2/MOK	30
GO:0019903	MF	GO:0019903	protein phosphatase binding	16/851	150/18368	0.00162068	0.0419524	0.0378727	JAK1/MYOZ2/JUP/MAP3K5/MAPT/BCL2/STAT3/ANK1/PPP6R2/SH3RF2/FOXO1/PPP3CB/PPP1R3A/DAB2IP/PHACTR4/SLC9A1	16
GO:0061650	MF	GO:0061650	ubiquitin-like protein conjugating enzyme activity	7/851	39/18368	0.0018764	0.0462311	0.0417353	UBE2R2/UBE2G1/UBE2E2/UBE2D2/UBE2K/UBE2W/UBE2G2	7
GO:0004722	MF	GO:0004722	protein serine/threonine phosphatase activity	12/851	98/18368	0.00188802	0.0462311	0.0417353	PPM1K/LRRC2/PPM1L/PPTC7/PPP3CC/MYH6/PPP3CB/LRRC39/PPM1H/PDP1/MTMR14/PPM1A	12
GO:0030159	MF	GO:0030159	signaling receptor complex adaptor activity	8/851	50/18368	0.0019571	0.0466614	0.0421238	GRIP2/CRK/SH2B1/MAGI2/HOMER2/SH2B3/G3BP2/PTPN11	8
GO:0004674	MF	GO:0004674	protein serine/threonine kinase activity	31/851	386/18368	0.00215177	0.0470723	0.0424947	PRKG1/AAK1/DAPK2/MARK3/MAP3K5/CAMK1D/TAOK3/SGK3/SRPK2/MYLK3/KALRN/MINK1/STK33/MAPK4/SIK2/WNK2/TTN/LATS1/SQSTM1/TGFBR2/CDC42BPA/CAMK2B/PRKCE/SBK1/MAP3K2/MARK2/CCND3/RPS6KB1/ATR/VRK2/MOK	31
GO:0005496	MF	GO:0005496	steroid binding	12/851	100/18368	0.00224468	0.0470723	0.0424947	GRAMD1B/ATP1A3/ATP1A2/NR3C2/ESRRA/AR/OSBPL6/OSBPL1A/VDAC1/ABCA1/SCP2/CAV1	12
GO:0015662	MF	GO:0015662	P-type ion transporter activity	5/851	21/18368	0.00230856	0.0470723	0.0424947	ATP1A3/ATP1A2/ATP2C1/ATP2A2/ATP1B1	5
GO:0140358	MF	GO:0140358	P-type transmembrane transporter activity	5/851	21/18368	0.00230856	0.0470723	0.0424947	ATP1A3/ATP1A2/ATP2C1/ATP2A2/ATP1B1	5
GO:0030695	MF	GO:0030695	GTPase regulator activity	37/851	488/18368	0.00233109	0.0470723	0.0424947	FGD4/DOCK3/DOCK5/RGS6/OBSCN/SRGAP3/TBC1D1/DOCK4/RIN2/ARHGEF6/EIF2B3/ABR/KALRN/BCAR3/STARD13/ARHGAP17/ARHGAP26/SGSM1/RGS3/ARHGEF10L/HERC1/GBF1/DAB2IP/STXBP5/EVI5/ARHGEF11/ARHGAP27/EGF/FAM13B/RABEP1/HERC2/DENND2C/DENND6A/ARHGAP24/AGAP1/ALS2CL/NPRL3	37
GO:0060589	MF	GO:0060589	nucleoside-triphosphatase regulator activity	37/851	488/18368	0.00233109	0.0470723	0.0424947	FGD4/DOCK3/DOCK5/RGS6/OBSCN/SRGAP3/TBC1D1/DOCK4/RIN2/ARHGEF6/EIF2B3/ABR/KALRN/BCAR3/STARD13/ARHGAP17/ARHGAP26/SGSM1/RGS3/ARHGEF10L/HERC1/GBF1/DAB2IP/STXBP5/EVI5/ARHGEF11/ARHGAP27/EGF/FAM13B/RABEP1/HERC2/DENND2C/DENND6A/ARHGAP24/AGAP1/ALS2CL/NPRL3	37
GO:0031432	MF	GO:0031432	titin binding	4/851	13/18368	0.00233803	0.0470723	0.0424947	MYBPC3/OBSCN/TCAP/ANKRD1	4
GO:0030331	MF	GO:0030331	estrogen receptor binding	7/851	41/18368	0.00253132	0.0498559	0.0450076	PPARGC1B/WIPI1/TRIP4/NSD1/LATS1/CNOT1/NCOA6	7

## Sheet: LV_agingadult_vs_nonaging down
	ONTOLOGY	ID	Description	GeneRatio	BgRatio	pvalue	p.adjust	qvalue	geneID	Count
GO:0016570	BP	GO:0016570	histone modification	99/1830	463/18723	3.9164e-14	2.19828e-10	1.79495e-10	PRDM16/KDM4B/UTY/HDAC4/EHMT1/KDM2A/TBL1XR1/UBR5/JMJD1C/SETD2/KAT6B/KMT2C/AUTS2/NSD1/PHF20/JARID2/BRD4/ASH1L/AKAP8L/MECP2/HDAC5/NCOA3/WDR70/PPARGC1A/NSD2/KDM3B/KDM2B/HDAC9/KDM5A/PRKCA/KMT5B/CREBBP/SMARCB1/KAT2B/KDM6A/TAF12/NCOA1/RCOR1/PPP5C/TRRAP/EYA3/HDAC8/SMYD3/BAZ1B/MORF4L1/RCOR3/FLCN/EPC2/KANSL1/KDM4C/SUPT3H/ASXL1/CAMK2D/KANSL3/CTCF/USP22/SKI/HUWE1/UBR2/PRDM5/AASS/EP300/NIPBL/EP400/TAF1/MSL2/P…	99
GO:0051056	BP	GO:0051056	regulation of small GTPase mediated signal transduction	72/1830	302/18723	5.22437e-13	1.46622e-09	1.19721e-09	OBSCN/ARHGAP26/ARHGAP35/ABR/DAB2IP/FGD4/DNM2/TIAM2/KANK1/ARHGAP10/KALRN/PSD3/KANK2/TRIO/ADRA1A/AUTS2/ABL1/GARNL3/ARHGAP17/CRK/ARHGAP24/STARD13/ARHGEF10L/GBF1/MAP4K4/ARHGAP23/AKAP13/DENND1A/ABCA1/SRGAP3/RAP1GAP2/SOS1/PIK3CB/ITSN1/SIPA1L3/RAF1/RALGAPA1/ARHGEF12/HEG1/ARHGAP5/ARFGEF2/DLC1/ERBIN/ABL2/MYO9A/RALGPS1/ARHGEF11/SOS2/DOCK3/MYO9B/FLCN/RALGAPA2/MFN2/MAPKAP1/ARHGEF18/MAPRE2/CYTH1/ARHGAP42/FAM1…	72
GO:0006470	BP	GO:0006470	protein dephosphorylation	67/1830	281/18723	3.34539e-12	5.95681e-09	4.86388e-09	PPM1K/MGAT5/PPP6R2/LRRC2/PTPRG/PPM1L/BTRC/PTPRM/MAGI2/YWHAE/PPP2R5C/PPP3CB/PPP6R3/SSH2/PTPRA/BCL2/SSH1/CDC14B/PPP2R5E/FBXW11/GSK3B/PTPN11/PPP2CA/DLC1/PPP4R2/PTPRE/PPTC7/SPPL3/PPP5C/PPP2R2D/EYA3/PPM1B/PPP3R1/PTPRK/PTP4A3/CALM2/PTPN14/PTPN21/PPP1CB/HTT/PTPN3/PPP3CC/PTPRS/NUAK1/PPP2CB/PTPN9/MFHAS1/RPAP2/CTDSPL/MTMR14/CTDSPL2/SDHAF2/PPP2R5A/CAMTA1/RGN/STYXL1/PPM1A/PPP2R1A/SYMPK/PPP2R3B/RPRD1A/RNGTT/P…	67
GO:0006892	BP	GO:0006892	post-Golgi vesicle-mediated transport	36/1830	104/18723	4.5929e-12	5.95681e-09	4.86388e-09	DNM2/MACF1/GOLGA4/SPTBN1/EXOC6B/GBF1/COMMD1/RAB10/EPS15/AP3S2/RABEP1/ANKFY1/KIF13A/ARFGEF2/EXOC4/VTI1A/ATP2C1/SORT1/ANK3/AP3D1/MON2/VAMP2/EXOC6/VPS13A/STXBP6/VPS54/VPS13C/MYO5A/WIPI1/GOLPH3/AP1G1/CNST/VPS35L/KIF16B/BBS1/GGA2	36
GO:0016055	BP	GO:0016055	Wnt signaling pathway	91/1830	444/18723	5.30626e-12	5.95681e-09	4.86388e-09	RBMS3/ROR1/WNK2/DAB2IP/MACF1/KANK1/BTRC/JUP/MAGI2/TBL1XR1/UBR5/FAM53B/XIAP/ABL1/USP34/STRN/CTNND1/WNK1/CTNNBIP1/FBXW4/FOXO3/UBAC2/EXT1/SPIN1/CSNK1G1/ALPK2/MCC/CCNY/FBXW11/VGLL4/CDH2/CDK14/GSK3B/LIMD1/PPP2CA/LATS1/CBY1/WWOX/WLS/PLPP3/TMEM131L/TCF7L2/CTNND2/SEMA5A/MARK2/LATS2/INVS/PPM1B/NLK/USP47/PRKN/SMARCA4/ZNRF3/SKI/NXN/GRK5/LRP5/RHOA/PSEN1/ZRANB1/ZEB2/SMAD3/MLLT3/TRPM4/YAP1/TNKS/APP/RBX1/PRICKL…	91
GO:0198738	BP	GO:0198738	cell-cell signaling by wnt	91/1830	446/18723	6.88763e-12	6.44338e-09	5.26118e-09	RBMS3/ROR1/WNK2/DAB2IP/MACF1/KANK1/BTRC/JUP/MAGI2/TBL1XR1/UBR5/FAM53B/XIAP/ABL1/USP34/STRN/CTNND1/WNK1/CTNNBIP1/FBXW4/FOXO3/UBAC2/EXT1/SPIN1/CSNK1G1/ALPK2/MCC/CCNY/FBXW11/VGLL4/CDH2/CDK14/GSK3B/LIMD1/PPP2CA/LATS1/CBY1/WWOX/WLS/PLPP3/TMEM131L/TCF7L2/CTNND2/SEMA5A/MARK2/LATS2/INVS/PPM1B/NLK/USP47/PRKN/SMARCA4/ZNRF3/SKI/NXN/GRK5/LRP5/RHOA/PSEN1/ZRANB1/ZEB2/SMAD3/MLLT3/TRPM4/YAP1/TNKS/APP/RBX1/PRICKL…	91
GO:0007163	BP	GO:0007163	establishment or maintenance of cell polarity	56/1830	218/18723	8.73284e-12	7.00249e-09	5.71771e-09	MAP4/CLASP1/ARHGAP35/MYO18A/PARD3/KANK1/PAFAH1B1/PARVB/CLIC4/MYH9/CTNNA1/CRK/GBF1/BCAS3/DST/RAB10/CAP2/ALPK2/WDPCP/FBXW11/PTK2/GSK3B/SIPA1L3/PARD3B/CDC42BPB/ERBIN/CLASP2/ANK1/MYO9A/PARVA/ARHGEF11/DLG2/MARK2/FRMD4B/RICTOR/CYTH1/HTT/KIF26B/CDK5RAP2/LIN7A/RHOA/SDCCAG8/ARFGEF1/RUFY3/GOLPH3/MTCL1/FAT1/CKAP5/DLG3/PRKCZ/MPP7/PATJ/DLG1/PDLIM1/RAP1B/SNX27	56
GO:0030111	BP	GO:0030111	regulation of Wnt signaling pathway	73/1830	328/18723	1.26226e-11	8.85633e-09	7.23142e-09	RBMS3/WNK2/DAB2IP/MACF1/KANK1/BTRC/JUP/TBL1XR1/UBR5/FAM53B/XIAP/ABL1/USP34/CTNND1/WNK1/CTNNBIP1/FOXO3/UBAC2/SPIN1/CSNK1G1/ALPK2/MCC/CCNY/VGLL4/CDH2/CDK14/GSK3B/LIMD1/PPP2CA/LATS1/CBY1/WWOX/WLS/PLPP3/TMEM131L/TCF7L2/CTNND2/SEMA5A/LATS2/INVS/PPM1B/NLK/USP47/PRKN/SMARCA4/ZNRF3/SKI/NXN/PSEN1/ZRANB1/ZEB2/SMAD3/MLLT3/TRPM4/YAP1/TNKS/APP/RBX1/PRICKLE1/EGF/USP8/SDHAF2/NPHP3/STK3/PPM1A/PPP2R1A/APC/CHD8/AN…	73
GO:0016311	BP	GO:0016311	dephosphorylation	86/1830	417/18723	1.45651e-11	9.08378e-09	7.41714e-09	PPM1K/INPP4B/PLPP7/MGAT5/PPP6R2/LRRC2/PTPRG/PPM1L/BTRC/PTPRM/MAGI2/SMG6/YWHAE/PPP2R5C/PPP3CB/PPP6R3/SSH2/PTPRA/PLPP1/BCL2/INPP5A/PPARGC1B/SSH1/CDC14B/PPP2R5E/NT5C2/FBXW11/INPP5B/GSK3B/PTPN11/PFKFB2/PPP2CA/DLC1/PPP4R2/PTPRE/PPTC7/NT5DC1/PLPP3/SPPL3/TNS3/PPP5C/PPP2R2D/EYA3/PFKFB3/PPM1B/PPP3R1/PTPRK/PTP4A3/CALM2/PTPN14/PTPN21/PPP1CB/HTT/PSPH/PUDP/PTPN3/PPP3CC/PTPRS/SMAD3/SGPP1/NUAK1/PPP2CB/SMG7/PTPN…	86
GO:0000209	BP	GO:0000209	protein polyubiquitination	58/1830	236/18723	2.6009e-11	1.45989e-08	1.19203e-08	UBE2R2/UBE2D2/FBXL7/UBE2H/UBE2W/UBE2K/BTRC/RNF115/ZNRF1/UBR5/XIAP/UBE2G1/ARIH1/UBE4B/BCL2/UBE2E2/FBXL17/NEDD4L/FBXW11/SPOP/TRIM2/UBE2O/UBE2V1/HECTD1/UBE2V2/ARIH2/UBE2G2/UBE3C/RNF216/WWP1/NPEPPS/ITCH/PRKN/RC3H1/HUWE1/HECW2/TTC3/TRIM44/TAF1/TNKS/UBE3A/UBE2D3/ANAPC7/ANKIB1/RBX1/CHFR/RFFL/MGRN1/TRIP12/CUL3/UBE2E1/WWP2/KLHL3/PPIL2/RC3H2/RNF144A/SMURF2/RNF180	58
GO:0009896	BP	GO:0009896	positive regulation of catabolic process	94/1830	492/18723	1.38453e-10	7.06489e-08	5.76867e-08	INSR/DHRSX/TNRC6A/PRKCE/DAB2IP/TPCN1/CELF1/PPARA/PLIN5/CPEB3/LARP1/SAMD4A/TNRC6B/VPS13D/FAF1/ZER1/ARIH1/SLC4A4/PUM1/RBM24/FOXO3/USP13/SNX1/ZYG11B/GIGYF2/HMGB1/CBLB/TNRC6C/CNOT1/NEDD4L/PIK3CB/SH3D19/RAB7A/PTK2/VGLL4/NNT/GSK3B/ZBTB20/HECTD1/PIAS1/PAN3/UBE2V2/FLCN/ARIH2/MTDH/FTO/METTL16/COP1/AGO2/WWP1/ITCH/PRKN/ATG7/RC3H1/DIS3L2/HTT/HUWE1/TUT4/HECW2/DCP1A/PSEN1/CALCOCO2/TAF1/FYCO1/TFEB/AGTPBP1/SESN1…	94
GO:0007265	BP	GO:0007265	Ras protein signal transduction	71/1830	337/18723	3.29682e-10	1.54209e-07	1.25915e-07	ARHGAP35/DAB2IP/DNM2/KANK1/PSD3/KANK2/ADRA1A/AUTS2/ABL1/PHACTR4/ARHGAP17/RREB1/CRK/ARHGAP24/STARD13/GBF1/RAPGEF6/MAP4K4/GNB1/WASF2/MRAS/RAPGEF2/AKAP13/DENND1A/ABCA1/SOS1/PIK3CB/RAF1/ARHGEF12/HEG1/ARHGAP5/ARFGEF2/DLC1/ERBIN/CDH13/ABL2/RALGPS1/ARHGEF11/ABI2/RASGRP3/MYO9B/FLCN/MFN2/MAPKAP1/ARHGEF18/MAPRE2/CYTH1/USP28/NF1/RAPGEF1/ARHGAP42/NCKAP1/PLD1/RHOA/GNA12/RRAS2/ARHGEF10/PPP2CB/ARFGEF1/G3BP2/RAB…	71
GO:0031032	BP	GO:0031032	actomyosin structure organization	49/1830	196/18723	4.77443e-10	2.06145e-07	1.68323e-07	OBSCN/MYOM2/TTN/SORBS1/CLASP1/TNNT1/MYO18A/FHOD3/LDB3/EPB41/ABL1/MYH9/CFLAR/PPP1R9A/ARHGEF10L/NEBL/MYPN/LIMCH1/PHLDB2/WASF2/MYOZ2/AKAP13/MYH14/PLEC/PIK3R1/MYLK3/CDC42BPB/DLC1/MEF2A/CLASP2/TRPM7/EPB41L4B/CDC42BPA/ACTN2/ARHGEF18/TMOD1/RHOA/PPFIA1/PGM5/SMAD3/ARHGEF10/ITGB5/SMAD4/CGNL1/PAK2/EPB41L4A/CUL3/PDLIM1/ASAP3	49
GO:0070936	BP	GO:0070936	protein K48-linked ubiquitination	25/1830	65/18723	6.5027e-10	2.60712e-07	2.12878e-07	UBE2R2/UBE2D2/UBE2H/UBE2K/BTRC/RNF115/ZNRF1/UBR5/UBE2G1/UBE2E2/NEDD4L/ARIH2/UBE2G2/RNF216/ITCH/PRKN/TTC3/TRIM44/UBE3A/UBE2D3/RBX1/RFFL/CUL3/UBE2E1/KLHL3	25
GO:0048193	BP	GO:0048193	Golgi vesicle transport	64/1830	296/18723	8.14342e-10	3.04727e-07	2.48817e-07	CUX1/MYO18A/DNM2/MACF1/GOLGA4/KIF1C/SPIRE1/SPTBN1/EXOC6B/GBF1/SNX1/COMMD1/RAB10/EPS15/RAB1A/AP3S2/RABEP1/ANKFY1/YIPF4/KIF13A/ARFGEF2/EXOC4/ANK1/VTI1A/PLPP3/ATP2C1/SORT1/ANK3/ATP9B/AP3D1/MON2/NBAS/VAMP2/EXOC6/HTT/VPS13A/MIA2/STXBP6/VPS54/SEC31A/VPS13C/SPAST/MYO5A/TRAPPC12/WIPI1/GOSR1/GOLPH3/LMAN2L/COG7/COG5/AP1G1/ERGIC1/UVRAG/CNST/PDCD6/VPS35L/SNX8/TRAPPC8/STX5/CUL3/KIF16B/TBC1D14/BBS1/GGA2	64
GO:0150115	BP	GO:0150115	cell-substrate junction organization	32/1830	101/18723	9.28987e-10	3.259e-07	2.66106e-07	SORBS1/CLASP1/PIP5K1A/MACF1/EFNA5/VCL/ABL1/BCAS3/LIMCH1/MAP4K4/PHLDB2/PTPRA/DST/BCL2/PLEC/WDPCP/PIK3R1/PTK2/PTPN11/PEAK1/DLC1/LIMS1/CLASP2/ACTN2/PTPRK/MAPRE2/RHOA/SMAD3/VEGFA/CORO1C/IQSEC1/PTPRJ	32
GO:0042692	BP	GO:0042692	muscle cell differentiation	76/1830	384/18723	1.61193e-09	5.02791e-07	4.10542e-07	OBSCN/MYOM2/MYO18B/TTN/PLPP7/TNNT1/FBXO40/FHOD3/BMPR2/LDB3/ALPK3/HDAC4/ATP11A/PPARA/RORA/BMPR1A/ANKRD17/ACTN4/ANK2/ADRA1A/ATP2A2/MYH9/SOX6/CFLAR/RBM24/NEBL/NFATC3/MYPN/MYOF/MECP2/SYNE1/HDAC5/BCL2/MYOZ2/RBM4/AKAP13/ALPK2/QKI/PLEC/HDAC9/TBX5/MYLK3/CDH2/RBPMS2/GATA4/SPAG9/AFG3L2/MEF2A/CBY1/HOMER1/GATA6/PLD3/RARB/PIAS1/SMYD3/SORT1/ACTN2/ACVR1/AKAP6/SPEG/DYSF/TMOD1/MAML1/SKI/FHL2/SOD2/PGM5/VEGFA/DDX39…	76
GO:0055001	BP	GO:0055001	muscle cell development	46/1830	184/18723	1.61237e-09	5.02791e-07	4.10542e-07	OBSCN/MYOM2/MYO18B/TTN/TNNT1/FHOD3/LDB3/ALPK3/HDAC4/PPARA/BMPR1A/ACTN4/ANK2/ADRA1A/ATP2A2/CFLAR/NEBL/MYPN/MYOF/BCL2/MYOZ2/AKAP13/ALPK2/PLEC/HDAC9/TBX5/MYLK3/GATA4/AFG3L2/MEF2A/HOMER1/SMYD3/ACTN2/AKAP6/DYSF/TMOD1/MAML1/SKI/FHL2/PGM5/VEGFA/DDX39B/SMAD4/FLNC/HNRNPU/DMD	46
GO:0018105	BP	GO:0018105	peptidyl-serine phosphorylation	66/1830	315/18723	1.7506e-09	5.17163e-07	4.22277e-07	FNIP1/SRPK2/PLCL1/PRKCE/STK39/HIPK2/DYRK1A/MARK3/NSD1/FNIP2/SGK3/WNK1/MAPK1/HIPK3/RPTOR/SMG1/RPS6KA2/MAST4/BCL2/MAST2/CSNK1G1/MAPKAPK2/ATP2B4/PRKCA/GSK3B/DCLK2/RAF1/LATS1/TTBK2/SPTBN4/RPS6KB1/GPD1L/CNKSR3/SMYD3/MARK2/LATS2/MAPKAP1/BCAR3/RICTOR/PDE4D/CAMK2D/TLK2/NLK/PLCL2/BRAF/LMTK2/TAF1/GGNBP2/VEGFA/TNKS/APP/ULK1/PAK2/MARK1/CAMK2A/PKN2/TLK1/CAMK1D/PRKAA2/MAPK8/CSNK2A1/CSNK1E/RPS6KA3/STK38/DMD/PRK…	66
GO:0018209	BP	GO:0018209	peptidyl-serine modification	69/1830	338/18723	2.38132e-09	6.68317e-07	5.45698e-07	FNIP1/SRPK2/PLCL1/PRKCE/STK39/HIPK2/DYRK1A/MARK3/NSD1/FNIP2/SGK3/WNK1/MAPK1/HIPK3/RPTOR/SMG1/RPS6KA2/MAST4/BCL2/MAST2/CSNK1G1/MAPKAPK2/ATP2B4/PRKCA/GSK3B/DCLK2/RAF1/LATS1/TTBK2/SPTBN4/RPS6KB1/GPD1L/CNKSR3/SMYD3/MARK2/LATS2/MAPKAP1/BCAR3/RICTOR/PDE4D/CAMK2D/TLK2/NLK/PLCL2/BRAF/LMTK2/TAF1/GGNBP2/VEGFA/TNKS/APP/ULK1/GALNT16/PAK2/MARK1/CAMK2A/PKN2/TLK1/CAMK1D/PRKAA2/MAPK8/GALNT2/CSNK2A1/CSNK1E/RPS6KA…	69
GO:0001952	BP	GO:0001952	regulation of cell-matrix adhesion	36/1830	128/18723	3.28639e-09	8.78405e-07	7.1724e-07	CLASP1/RIN2/MACF1/EFNA5/VCL/DAG1/JUP/ABL1/BCAS3/LIMCH1/MAP4K4/PHLDB2/UTRN/PTPRA/BCL2/PIK3CB/WDPCP/PIK3R1/PTK2/PLEKHA2/MINK1/GSK3B/PTPN11/PEAK1/DLC1/LIMS1/CDH13/CLASP2/NF1/RHOA/SMAD3/VEGFA/CDK6/CORO1C/PTPRJ/PRKCZ	36
GO:0043161	BP	GO:0043161	proteasome-mediated ubiquitin-dependent protein catabolic process	79/1830	412/18723	3.50156e-09	8.93374e-07	7.29463e-07	FBXL7/UBE2H/UBE2W/FBXL20/UBE2K/BTRC/ZNRF1/TBL1XR1/NPLOC4/FAF1/PPP2R5C/ZER1/UBE2G1/ARIH1/FBXW4/FHIT/UBE4B/KLHL22/GIPC1/COMMD1/ZYG11B/SMARCC1/XPO1/FBXL17/UBR3/NEDD4L/FBXW11/GSK3B/SPOP/TRIM2/HECTD1/PIAS1/UBE2V2/ARIH2/KLHDC1/UBE2G2/RNF216/TLK2/COP1/FBXO31/WWP1/ITCH/PRKN/MAEA/HUWE1/UBR2/TRIP4/APPBP2/HECW2/UBXN2A/CUL5/FAF2/ECPAS/PSEN1/TAF1/GNA12/NEMF/UBE2D3/PPP2CB/ANAPC7/ANKIB1/KLHDC10/RMND5B/RBX1/PRIC…	79
GO:0031331	BP	GO:0031331	positive regulation of cellular catabolic process	81/1830	427/18723	3.72014e-09	9.07875e-07	7.41303e-07	INSR/DHRSX/TNRC6A/DAB2IP/TPCN1/CELF1/PPARA/PLIN5/CPEB3/LARP1/SAMD4A/TNRC6B/VPS13D/FAF1/ZER1/ARIH1/SLC4A4/PUM1/RBM24/FOXO3/USP13/ZYG11B/GIGYF2/HMGB1/TNRC6C/CNOT1/PIK3CB/SH3D19/PTK2/VGLL4/NNT/GSK3B/ZBTB20/HECTD1/PIAS1/PAN3/UBE2V2/FLCN/ARIH2/MTDH/FTO/METTL16/COP1/AGO2/ITCH/PRKN/ATG7/RC3H1/DIS3L2/HTT/TUT4/DCP1A/PSEN1/CALCOCO2/TAF1/FYCO1/TFEB/AGTPBP1/SESN1/APP/ANKIB1/RBX1/PRICKLE1/EPM2A/ULK1/CHFR/EGF/…	81
GO:1903311	BP	GO:1903311	regulation of mRNA metabolic process	61/1830	288/18723	4.66039e-09	1.08995e-06	8.8997e-07	SRPK2/CELF2/TNRC6A/CELF1/CPEB3/LARP1/DYRK1A/HNRNPC/SAMD4A/TNRC6B/DDX17/RBM25/PUM1/RBM24/THRAP3/CSDC2/GIGYF2/RBM4/TNRC6C/RBFOX1/CNOT1/QKI/MAPKAPK2/PRKCA/TENT5A/NSRP1/RBMX/RBM39/MBNL1/NUP98/LARP4B/ZBTB7A/PAN3/FTO/RBM10/METTL16/FAM172A/PUM2/AGO2/TRA2A/NBAS/PAPOLA/RC3H1/DIS3L2/SLTM/TUT4/DCP1A/FXR1/DAZAP1/MBNL2/SFSWAP/HNRNPL/PARN/SAFB/HNRNPU/SRSF4/IWS1/RC3H2/PABPC4/SAFB2/SAMD4B	61
GO:0003012	BP	GO:0003012	muscle system process	84/1830	452/18723	5.22543e-09	1.17321e-06	9.57958e-07	TNNI3K/MYOM2/GTF2IRD1/TTN/KCNN2/KCND3/TNNT1/CACNA1C/SNTA1/PPP1R13L/MYOM3/HDAC4/DAG1/PPARA/RYR2/JUP/DOCK5/MYH7/ANK2/KCNIP2/CACNA2D1/ADRA1A/ATP2A2/JARID2/CFLAR/ASB3/FOXO3/SCN5A/FBXO32/UTRN/MYOF/PRKG1/CASQ2/PPARGC1A/CAMK2B/MYOZ2/AKAP13/NEDD4L/MYH14/KCNQ1/ATP2B4/PRKCA/GATA4/TRPV1/ASPH/MEF2A/HOMER1/DOCK4/GATA6/MYBPC3/ARHGEF11/GPD1L/ACTN2/TMEM38A/PDE4D/CAMK2D/SYNM/TRIM63/DTNA/AKAP6/CALM2/CTNNA3/TMOD1/A…	84
GO:0150116	BP	GO:0150116	regulation of cell-substrate junction organization	25/1830	71/18723	5.56023e-09	1.20037e-06	9.80132e-07	CLASP1/MACF1/EFNA5/VCL/ABL1/BCAS3/LIMCH1/MAP4K4/PHLDB2/PTPRA/WDPCP/PIK3R1/PTK2/PTPN11/PEAK1/DLC1/LIMS1/CLASP2/MAPRE2/RHOA/SMAD3/VEGFA/CORO1C/IQSEC1/PTPRJ	25
GO:0016358	BP	GO:0016358	dendrite development	54/1830	243/18723	6.16451e-09	1.28153e-06	1.0464e-06	CUX1/TRAK1/RERE/DAB2IP/CPEB3/PAFAH1B1/STRN/PPP1R9A/CRK/ASAP1/PRKG1/MECP2/DGKG/CAMK2B/RAPGEF2/ZMYND8/NEDD4L/KIDINS220/ITSN1/MINK1/GSK3B/MEF2A/ABI2/CDKL5/CTNND2/CRTC1/COBL/TRAK2/FBXO31/HECW2/RHOA/PSEN1/PTPRS/ADAM10/NLGN1/UBE3A/APP/RAB21/PAK2/MARK1/EEF2K/CAMK2A/OPA1/IQSEC1/IL1RAPL1/CAMK1D/MAPK6/ABI1/KLF7/NTN1/PICALM/CAMSAP2/DIP2A/BCL11A	54
GO:0030010	BP	GO:0030010	establishment of cell polarity	38/1830	143/18723	6.89259e-09	1.38172e-06	1.12821e-06	MAP4/CLASP1/MYO18A/PARD3/KANK1/PAFAH1B1/MYH9/CRK/GBF1/BCAS3/RAB10/ALPK2/WDPCP/FBXW11/PTK2/GSK3B/SIPA1L3/PARD3B/MYO9A/ARHGEF11/MARK2/FRMD4B/RICTOR/CYTH1/HTT/KIF26B/CDK5RAP2/RHOA/SDCCAG8/ARFGEF1/RUFY3/GOLPH3/FAT1/PRKCZ/MPP7/PATJ/RAP1B/SNX27	38
GO:0060828	BP	GO:0060828	regulation of canonical Wnt signaling pathway	55/1830	253/18723	1.01774e-08	1.96985e-06	1.60844e-06	RBMS3/WNK2/DAB2IP/KANK1/BTRC/JUP/TBL1XR1/UBR5/FAM53B/XIAP/USP34/CTNND1/WNK1/FOXO3/UBAC2/CSNK1G1/MCC/CCNY/CDH2/CDK14/GSK3B/LIMD1/LATS1/WLS/TMEM131L/TCF7L2/CTNND2/SEMA5A/LATS2/INVS/PPM1B/USP47/PRKN/ZNRF3/PSEN1/ZEB2/SMAD3/MLLT3/TRPM4/YAP1/TNKS/RBX1/PRICKLE1/EGF/USP8/SDHAF2/NPHP3/STK3/PPM1A/APC/CHD8/ANKRD6/CSNK1E/TBL1X/SMURF2	55
GO:0010810	BP	GO:0010810	regulation of cell-substrate adhesion	50/1830	221/18723	1.19663e-08	2.23501e-06	1.82494e-06	CLASP1/RIN2/PRKCE/DNM2/MACF1/EFNA5/VCL/DAG1/KANK1/GCNT2/JUP/DOCK5/ACTN4/ABL1/RREB1/CRK/BCAS3/LIMCH1/MAP4K4/PHLDB2/UTRN/PTPRA/BCL2/VWC2/PIK3CB/WDPCP/PIK3R1/PTK2/PLEKHA2/MINK1/GSK3B/PTPN11/PEAK1/DLC1/LIMS1/CDH13/CLASP2/TBCD/LIMS2/NF1/DOCK1/RHOA/SMAD3/NID1/VEGFA/CDK6/TRIOBP/CORO1C/PTPRJ/PRKCZ	50
GO:0022604	BP	GO:0022604	regulation of cell morphogenesis	63/1830	309/18723	1.23437e-08	2.23501e-06	1.82494e-06	CUX1/ARHGAP35/FGD4/DNM2/MACF1/EFNA5/LARP4/DAG1/PALMD/KANK1/DOCK5/ACTN4/EPB41/PAFAH1B1/ABL1/PARVB/MYH9/RREB1/CRK/PLXNA4/CAMK2B/BRWD1/NEDD4L/MYH14/SH3D19/WDPCP/CFDP1/PTK2/ZMYM4/LIMD1/SPAG9/DLC1/LIMS1/MYO9A/PARVA/CDKL5/MARK2/ARHGEF18/DIAPH1/FBXO31/MKLN1/LIMS2/PRKN/CAPZB/ZMYM6/SHROOM3/RHOQ/DOCK1/AGO4/FGD6/RHOA/ZRANB1/VEGFA/RAB21/EEF2K/OPA1/TRIOBP/CORO1C/IL1RAPL1/EZR/GAS2/DLG1/BCL11A	63
GO:0007044	BP	GO:0007044	cell-substrate junction assembly	29/1830	95/18723	1.45266e-08	2.49175e-06	2.03458e-06	SORBS1/CLASP1/PIP5K1A/MACF1/EFNA5/VCL/ABL1/BCAS3/LIMCH1/MAP4K4/PHLDB2/PTPRA/DST/BCL2/PLEC/WDPCP/PTK2/PTPN11/PEAK1/DLC1/LIMS1/CLASP2/ACTN2/PTPRK/RHOA/SMAD3/VEGFA/CORO1C/PTPRJ	29
GO:0060537	BP	GO:0060537	muscle tissue development	76/1830	403/18723	1.46495e-08	2.49175e-06	2.03458e-06	MYOM2/NDRG4/MYO18B/TTN/FHOD3/PPP1R13L/ALPK3/HDAC4/PPARA/BMPR1A/RYR2/JPH2/MYH7/ADRA1A/JARID2/SOX6/MAPK1/DDX17/CFLAR/RBM24/NEBL/SCN5A/BCL2/SVIL/PPARGC1A/MYOZ2/AKAP13/RBFOX1/HIVEP3/MYH14/ALPK2/PLEC/HDAC9/VGLL4/TBX5/MYLK3/GATA4/HEG1/MEF2A/CBY1/HOMER1/GATA6/MYBPC3/ZFPM2/RARB/ACTN2/ACVR1/CHD7/ARID2/AKAP6/NF1/MAML1/MYOM1/SKI/FHL2/RHOA/EP300/MEF2D/PGM5/SMAD3/PKP2/VEGFA/YAP1/DDX39B/SMAD4/NPRL3/SMYD1/ERBB4…	76
GO:0032970	BP	GO:0032970	regulation of actin filament-based process	75/1830	397/18723	1.68648e-08	2.78417e-06	2.27335e-06	CLASP1/ARHGAP35/CACNA1C/FHOD3/PRKCE/EFNA5/MTSS1/KANK1/RYR2/JUP/ANK2/SPIRE1/ABL1/ATP2A2/TAOK1/SPTBN1/SYNPO2/SYNPO/ARHGAP17/MYH9/PPP1R9A/CRK/ARPC1A/SSH2/ARHGEF10L/SCN5A/BCAS3/LIMCH1/PHLDB2/WASF2/SVIL/AKAP13/SSH1/PIK3R1/MYLK3/SPTAN1/GATA4/LATS1/DLC1/CLASP2/ABL2/MYBPC3/SPTBN4/ABI2/SPTB/ADD1/SEMA5A/ADD3/PAM/ACTN2/ARHGEF18/RICTOR/PDE4D/CAMK2D/PRKN/CTNNA3/TMOD1/CAPZB/FCHSD2/RHOQ/NCKAP1/RHOA/PPFIA1/SMAD3…	75
GO:0010639	BP	GO:0010639	negative regulation of organelle organization	68/1830	348/18723	1.97792e-08	3.17202e-06	2.59003e-06	MAP4/CLASP1/FHOD3/DNM2/KANK1/DYRK1A/SMG6/HNRNPC/TRIM54/TAOK1/SPTBN1/TBC1D4/PPP1R9A/SSH2/PHLDB2/KLHL22/RPS6KA2/WASF2/SVIL/PPARGC1A/SSH1/PIK3R1/RAB7A/SPTAN1/KAT2B/DLC1/CLASP2/TTBK2/SPTBN4/SPTB/TBCD/ADD1/ADD3/TOM1L2/FLCN/MNAT1/ARHGEF18/FXN/WAPL/PRKN/TMOD1/BCL2L1/CAPZB/MAPT/HUWE1/IQCJ-SCHIP1/NBDY/CDK5RAP2/PPFIA1/RAD50/YAP1/TNKS/SMAD4/ARFGEF1/ATRX/CGNL1/PAK2/MAD1L1/NAV3/ATXN7/OPA1/STYXL1/TRIOBP/APC/LC…	68
GO:0048041	BP	GO:0048041	focal adhesion assembly	27/1830	87/18723	3.07329e-08	4.79177e-06	3.91261e-06	SORBS1/CLASP1/PIP5K1A/MACF1/EFNA5/VCL/ABL1/BCAS3/LIMCH1/MAP4K4/PHLDB2/PTPRA/BCL2/WDPCP/PTK2/PTPN11/PEAK1/DLC1/LIMS1/CLASP2/ACTN2/PTPRK/RHOA/SMAD3/VEGFA/CORO1C/PTPRJ	27
GO:0051494	BP	GO:0051494	negative regulation of cytoskeleton organization	40/1830	163/18723	3.21144e-08	4.87184e-06	3.97798e-06	CLASP1/FHOD3/KANK1/DYRK1A/TRIM54/TAOK1/SPTBN1/PPP1R9A/SSH2/PHLDB2/WASF2/SVIL/SSH1/PIK3R1/SPTAN1/KAT2B/DLC1/CLASP2/TTBK2/SPTBN4/SPTB/TBCD/ADD1/ADD3/ARHGEF18/PRKN/TMOD1/CAPZB/IQCJ-SCHIP1/CDK5RAP2/PPFIA1/SMAD4/ARFGEF1/CGNL1/PAK2/NAV3/ATXN7/TRIOBP/APC/CAMSAP2	40
GO:1902903	BP	GO:1902903	regulation of supramolecular fiber organization	72/1830	383/18723	4.00186e-08	5.91117e-06	4.82662e-06	CLASP1/ARHGAP35/FHOD3/PRKCE/MTSS1/KANK1/DYRK1A/SPIRE1/ABL1/TRIM54/TAOK1/SPTBN1/SYNPO2/SYNPO/PPP1R9A/ARPC1A/SSH2/ARHGEF10L/LIMCH1/PHLDB2/MECP2/CLIP1/WASF2/SVIL/AKAP13/SSH1/PIK3R1/MYLK3/SPTAN1/LATS1/DLC1/CLASP2/TTBK2/SPTBN4/ABI2/SPTB/TBCD/ADD1/SEMA5A/ADD3/NIN/ACTN2/ARHGEF18/RICTOR/PRKN/TMOD1/CAPZB/FCHSD2/MAPT/NCKAP1/CDK5RAP2/RHOA/PPFIA1/SLAIN2/PSEN1/SMAD3/SPAST/ARHGEF10/SMAD4/ARFGEF1/APP/CGNL1/PAK2…	72
GO:0032869	BP	GO:0032869	cellular response to insulin stimulus	46/1830	203/18723	4.31634e-08	6.05981e-06	4.94799e-06	INSR/SLC27A1/SORBS1/IGF1R/KANK1/GAB1/TBC1D4/ZNF106/SLC39A14/CFLAR/PIK3R3/PTPRA/HDAC5/RAB10/SMARCC1/LPL/HDAC9/PIK3R1/GSK3B/PTPN11/KAT2B/SOGA1/GHR/PTPRE/RPS6KB1/NUCKS1/YWHAG/APPL2/BCAR3/BCAR1/VAMP2/WDTC1/RHOQ/ESRRA/MYO5A/OSBPL8/OGT/EEF2K/C2CD5/PIK3C2A/OPA1/DENND4C/APC/SIK2/FOXO1/PRKCZ	46
GO:0042176	BP	GO:0042176	regulation of protein catabolic process	73/1830	391/18723	4.31841e-08	6.05981e-06	4.94799e-06	DAB2IP/FBXL20/UBE2K/BTRC/HIPK2/FAF1/ZER1/ARIH1/USP13/FHIT/GIPC1/SNX1/COMMD1/ZYG11B/SMARCC1/XPO1/CBLB/NEDD4L/SH3D19/RAB7A/PTK2/VGLL4/LAPTM4B/GSK3B/LATS1/HECTD1/PIAS1/UBE2V2/ARIH2/MDM4/TLK2/COP1/WWP1/ITCH/PRKN/ATG7/LRIG2/EEF1A2/HUWE1/SUFU/HECW2/UBXN2A/PTPN3/PSEN1/TAF1/GNA12/SMAD3/USP25/AGTPBP1/UBE3A/ANKIB1/RBX1/PRICKLE1/OGT/CHFR/EGF/USP8/RGN/MYCBP2/RNF185/STX5/TIMP2/APC/WWP2/CSNK2A1/CSNK1E/N4BP1/EZ…	73
GO:0014706	BP	GO:0014706	striated muscle tissue development	72/1830	384/18723	4.46475e-08	6.1108e-06	4.98962e-06	MYOM2/NDRG4/MYO18B/TTN/FHOD3/PPP1R13L/ALPK3/HDAC4/PPARA/BMPR1A/RYR2/JPH2/MYH7/ADRA1A/JARID2/SOX6/MAPK1/DDX17/CFLAR/RBM24/NEBL/SCN5A/BCL2/SVIL/MYOZ2/AKAP13/RBFOX1/HIVEP3/MYH14/ALPK2/PLEC/HDAC9/VGLL4/TBX5/MYLK3/GATA4/HEG1/MEF2A/CBY1/HOMER1/GATA6/MYBPC3/ZFPM2/RARB/ACTN2/ACVR1/CHD7/ARID2/AKAP6/MAML1/MYOM1/SKI/FHL2/RHOA/EP300/MEF2D/PGM5/SMAD3/PKP2/VEGFA/YAP1/DDX39B/SMAD4/NPRL3/SMYD1/ERBB4/HNRNPU/FLNB/…	72
GO:0043087	BP	GO:0043087	regulation of GTPase activity	67/1830	348/18723	4.57248e-08	6.1108e-06	4.98962e-06	PIP5K1A/ABR/TBC1D1/TBC1D8/DAB2IP/FGD4/EFNA5/RGS6/TIAM2/PAFAH1B1/RABGAP1L/EVI5/GARNL3/TBC1D4/WNK1/CRK/ARHGAP24/PLXNA4/ASAP1/BCAS3/RAPGEF6/MAP4K4/PRKG1/RAPGEF2/CBLB/DENND1A/RAP1GAP2/TBC1D5/PTK2/TBC1D22A/GSK3B/SIPA1L3/RALGAPA1/SGSM1/LIMS1/RASAL2/MYO9A/CDKL5/RASGRP3/PKP4/FLCN/RALGAPA2/LRCH1/SBF2/BCAR3/RICTOR/MAPRE2/NF1/RAPGEF1/ARHGAP42/RABGAP1/FGD6/SNX13/GAPVD1/DENND1B/TBCK/CCPG1/ARHGEF10/AFDN/ARFGEF…	67
GO:0016197	BP	GO:0016197	endosomal transport	50/1830	230/18723	4.70469e-08	6.14126e-06	5.0145e-06	SRL/NDRG4/RAB11FIP3/EVI5/TMCC1/EPS15L1/GBF1/SNX6/SNX1/RAB10/EPS15/ERC1/DENND1A/ABCA1/TBC1D5/ANKFY1/RAB7A/ITSN1/LAPTM4B/HEATR5A/DENND5A/SPAG9/UBE2O/VTI1A/STX16/SORT1/AP3D1/ACTN2/CLTC/CLEC16A/PRKN/LMTK2/CLTCL1/DENND1B/VPS54/SNX4/GOSR1/CHMP3/REPS1/VPS35L/SNX8/CORO1C/KIAA1109/STX5/EEA1/PICALM/TBC1D14/STAM/EPG5/SNX27	50
GO:0003015	BP	GO:0003015	heart process	53/1830	251/18723	5.24005e-08	6.65537e-06	5.43428e-06	TNNI3K/TTN/ATP1A3/KCNN2/KCND3/CELF2/CACNA1C/SNTA1/PPP1R13L/HDAC4/RYR2/JUP/MYH7/ANK2/KCNIP2/CACNA2D1/ADRA1A/ATP2A2/YWHAE/ASB3/SCN5A/RPS6KA2/EXT1/CASQ2/AKAP13/NEDD4L/KCNQ1/THRB/ATP2B4/TBX5/GATA4/TRPV1/MEF2A/MYBPC3/SPTBN4/GPD1L/TMEM38A/CORIN/CYP2J2/PDE4D/CAMK2D/CALM2/CTNNA3/NOS1AP/PKP2/TRPM4/TMEM38B/YAP1/TRPC1/SPX/SGCD/DMD/DLG1	53
GO:0010498	BP	GO:0010498	proteasomal protein catabolic process	86/1830	490/18723	5.33568e-08	6.65537e-06	5.43428e-06	DAB2IP/FBXL7/UBE2H/UBE2W/FBXL20/UBE2K/BTRC/ZNRF1/TBL1XR1/PSME4/NPLOC4/FAF1/PPP2R5C/ZER1/UBE2G1/ARIH1/FBXW4/USP13/FHIT/UBE4B/UBAC2/KLHL22/GIPC1/COMMD1/ZYG11B/SMARCC1/XPO1/FBXL17/ATE1/UBR3/NEDD4L/FBXW11/GSK3B/SPOP/TRIM2/HECTD1/PIAS1/UBE2V2/ARIH2/KLHDC1/UBE2G2/RNF216/TLK2/COP1/FBXO31/WWP1/ITCH/PRKN/MAEA/HUWE1/UBR2/TRIP4/DDI2/APPBP2/HECW2/UBXN2A/CUL5/FAF2/ECPAS/PSEN1/TAF1/GNA12/USP25/NEMF/UBE2D3/PPP2…	86
GO:0009185	BP	GO:0009185	ribonucleoside diphosphate metabolic process	30/1830	106/18723	5.61931e-08	6.85678e-06	5.59874e-06	INSR/HDAC4/PPARA/TJP2/OGDH/SLC4A4/FOXK1/PPARGC1A/PFKFB2/ZBTB20/ZBTB7A/FOXK2/DLG2/DHTKD1/STAT3/GPI/NCOR1/EP300/PSEN1/APP/OGT/CMPK1/PFKP/ARNT/PRKAA2/PRKAG2/AK4/AK3/HK1/DLG1	30
GO:0090257	BP	GO:0090257	regulation of muscle system process	53/1830	252/18723	6.01615e-08	7.11737e-06	5.81152e-06	TNNI3K/GTF2IRD1/TNNT1/CACNA1C/HDAC4/DAG1/PPARA/RYR2/JUP/DOCK5/MYH7/ANK2/ADRA1A/ATP2A2/JARID2/ASB3/FOXO3/SCN5A/FBXO32/PRKG1/CASQ2/PPARGC1A/CAMK2B/KCNQ1/ATP2B4/PRKCA/GATA4/MEF2A/DOCK4/MYBPC3/TMEM38A/PDE4D/CAMK2D/TRIM63/AKAP6/CALM2/CTNNA3/ARHGAP42/RHOA/PPP1R12B/SMAD3/PKP2/TRPM4/TMEM38B/DDX39B/SMAD4/SPX/ABAT/FOXO1/DMD/DLG1/ZDHHC21/SETD3	53
GO:0006325	BP	GO:0006325	chromatin organization	75/1830	409/18723	6.12401e-08	7.11737e-06	5.81152e-06	PRDM16/DPF3/KDM4B/RERE/GATAD2B/HDAC4/EHMT1/HNRNPC/PSME4/SETD2/KAT6B/CHD2/JARID2/BRD4/CECR2/ARID1A/BPTF/HDAC5/ARID1B/SMARCC1/BAZ2B/SPIN1/HMGB1/HP1BP3/CABIN1/SFMBT1/CHD6/KDM5A/SMARCB1/KAT2B/DNMT3A/BABAM2/PHF21A/KDM6A/ARID4B/NUCKS1/ZBTB7A/HDAC8/SMYD3/UBN2/BAZ1B/KDM4C/INO80/MBTD1/TLK2/CHD7/FAM172A/UBN1/ARID2/CTCF/SMARCA4/ZNF462/NCOR1/ZBTB1/CHD4/MLLT3/ATRX/SMYD1/SCMH1/RBBP4/ATAD2/ATF7IP/SMARCA2/KDM5D/…	75
GO:0070507	BP	GO:0070507	regulation of microtubule cytoskeleton organization	37/1830	148/18723	6.21328e-08	7.11737e-06	5.81152e-06	CLASP1/EFNA5/DYRK1A/PAFAH1B1/ABL1/TRIM54/TAOK1/PHLDB2/MECP2/CLIP1/SENP6/GSK3B/CLASP2/TTBK2/BICD1/DYNC1H1/TBCD/MARK2/NIN/MAPRE2/CLTC/MAPT/MPDZ/CDK5RAP2/RHOA/SLAIN2/SPAST/NAV3/ATXN7/SKA2/APC/PRKAA2/HNRNPU/CKAP5/TOGARAM1/CAMSAP2/PATJ	37
GO:0018210	BP	GO:0018210	peptidyl-threonine modification	33/1830	125/18723	7.87592e-08	8.84151e-06	7.21932e-06	STK39/PARD3/UBE2K/HIPK2/DYRK1A/WNK1/MAPK1/HIPK3/RPTOR/BCL2/PRKCA/GSK3B/CDC42BPB/MARK2/CDC42BPA/ACVR1/CAMK2D/NLK/CALM2/LMTK2/TAF1/TNKS/APP/ULK1/GALNT16/EGF/CAMK2A/DCAF1/MAPK8/GALNT2/CSNK2A1/PRKAG2/GALNT1	33
GO:0060070	BP	GO:0060070	canonical Wnt signaling pathway	60/1830	303/18723	8.17225e-08	8.99429e-06	7.34406e-06	RBMS3/WNK2/DAB2IP/KANK1/BTRC/JUP/TBL1XR1/UBR5/FAM53B/XIAP/USP34/CTNND1/WNK1/FOXO3/UBAC2/EXT1/CSNK1G1/MCC/CCNY/CDH2/CDK14/GSK3B/LIMD1/LATS1/WLS/PLPP3/TMEM131L/TCF7L2/CTNND2/SEMA5A/LATS2/INVS/PPM1B/USP47/PRKN/ZNRF3/LRP5/PSEN1/ZEB2/SMAD3/MLLT3/TRPM4/YAP1/TNKS/RBX1/PRICKLE1/EGF/USP8/SDHAF2/NPHP3/STK3/PPM1A/RYK/APC/CHD8/ANKRD6/MITF/CSNK1E/TBL1X/SMURF2	60
GO:0007015	BP	GO:0007015	actin filament organization	79/1830	442/18723	8.47622e-08	9.14943e-06	7.47074e-06	MICAL3/TTN/SORBS1/CLASP1/ARHGAP35/FHOD3/PRKCE/MTSS1/KANK1/SPIRE1/ABL1/SPTBN1/SYNPO2/SYNPO/CTNNA1/PPP1R9A/ARPC1A/SSH2/ARHGEF10L/NEBL/LIMCH1/PHLDB2/WASF2/BCL2/SVIL/PPARGC1B/SSH1/PLEC/HIP1/PIK3R1/SPTAN1/LATS1/DLC1/CLASP2/SPTBN4/ABI2/SPTB/ADD1/SEMA5A/ADD3/COBL/ACTN2/ARHGEF18/DIAPH1/BCAR1/RICTOR/PRKN/CTNNA3/TMOD1/CAPZB/FCHSD2/SHROOM3/NCKAP1/GAS7/RHOA/PPFIA1/DIAPH2/SMAD3/MYO5A/ARHGEF10/ITGB5/ARFGEF1/MC…	79
GO:0060047	BP	GO:0060047	heart contraction	51/1830	241/18723	8.6429e-08	9.15332e-06	7.47392e-06	TNNI3K/TTN/ATP1A3/KCNN2/KCND3/CELF2/CACNA1C/SNTA1/PPP1R13L/HDAC4/RYR2/JUP/MYH7/ANK2/KCNIP2/CACNA2D1/ADRA1A/ATP2A2/YWHAE/ASB3/SCN5A/RPS6KA2/EXT1/CASQ2/NEDD4L/KCNQ1/THRB/ATP2B4/TBX5/GATA4/TRPV1/MEF2A/MYBPC3/SPTBN4/GPD1L/TMEM38A/CORIN/CYP2J2/PDE4D/CAMK2D/CALM2/CTNNA3/NOS1AP/PKP2/TRPM4/TMEM38B/TRPC1/SPX/SGCD/DMD/DLG1	51
GO:0006893	BP	GO:0006893	Golgi to plasma membrane transport	21/1830	60/18723	1.03245e-07	1.03792e-05	8.47487e-06	DNM2/MACF1/GOLGA4/SPTBN1/EXOC6B/COMMD1/RAB10/RABEP1/KIF13A/ARFGEF2/EXOC4/ATP2C1/ANK3/VAMP2/EXOC6/STXBP6/GOLPH3/CNST/VPS35L/BBS1/GGA2	21
GO:0046578	BP	GO:0046578	regulation of Ras protein signal transduction	43/1830	189/18723	1.04326e-07	1.03792e-05	8.47487e-06	ARHGAP35/DAB2IP/DNM2/KANK1/PSD3/KANK2/ADRA1A/AUTS2/ABL1/ARHGAP17/CRK/ARHGAP24/STARD13/GBF1/MAP4K4/AKAP13/DENND1A/ABCA1/PIK3CB/RAF1/HEG1/ARFGEF2/DLC1/ERBIN/ABL2/RALGPS1/MYO9B/FLCN/MFN2/MAPKAP1/ARHGEF18/MAPRE2/CYTH1/ARHGAP42/ARHGEF10/PPP2CB/ARFGEF1/OGT/MADD/DENND4C/IQSEC1/TIMP2/CUL3	43
GO:0009135	BP	GO:0009135	purine nucleoside diphosphate metabolic process	29/1830	103/18723	1.05401e-07	1.03792e-05	8.47487e-06	INSR/HDAC4/PPARA/TJP2/OGDH/SLC4A4/FOXK1/PPARGC1A/PFKFB2/ZBTB20/ZBTB7A/FOXK2/DLG2/DHTKD1/STAT3/GPI/NCOR1/EP300/PSEN1/APP/OGT/PFKP/ARNT/PRKAA2/PRKAG2/AK4/AK3/HK1/DLG1	29
GO:0009179	BP	GO:0009179	purine ribonucleoside diphosphate metabolic process	29/1830	103/18723	1.05401e-07	1.03792e-05	8.47487e-06	INSR/HDAC4/PPARA/TJP2/OGDH/SLC4A4/FOXK1/PPARGC1A/PFKFB2/ZBTB20/ZBTB7A/FOXK2/DLG2/DHTKD1/STAT3/GPI/NCOR1/EP300/PSEN1/APP/OGT/PFKP/ARNT/PRKAA2/PRKAG2/AK4/AK3/HK1/DLG1	29
GO:0030048	BP	GO:0030048	actin filament-based movement	33/1830	127/18723	1.18669e-07	1.14843e-05	9.37721e-06	KCNN2/KCND3/CACNA1C/SNTA1/RYR2/JUP/ACTN4/MYH7/ANK2/CACNA2D1/ATP2A2/MYH9/SCN5A/LIMCH1/WASF2/SYNE2/NEDD4L/MYH14/KCNQ1/GATA4/MYBPC3/PARVA/GPD1L/WIPF2/MYO9B/PDE4D/CAMK2D/CTNNA3/NOS1AP/MYO5A/PKP2/TRPM4/DLG1	33
GO:0030522	BP	GO:0030522	intracellular receptor signaling pathway	54/1830	265/18723	1.36032e-07	1.28553e-05	1.04967e-05	ZMIZ1/PPARA/RORA/PLIN5/CTBP2/ANKRD17/ACTN4/UBR5/KANK2/XIAP/NPLOC4/DDX17/ARID1A/PUM1/NCOR2/FOXP1/STRN3/PLPP1/ESRRB/PPARGC1B/CNOT1/NR3C2/THRB/LSM14A/LATS1/ERBIN/ESRRG/NCOA1/RARB/ZBTB7A/PPP5C/KDM4C/FAM120B/STAT3/ASXL1/PUM2/ITCH/RXRA/SMARCA4/TRIP4/NCOR1/RHOA/EP300/ESRRA/DHRS3/YAP1/UBE3A/KDM5D/NR6A1/ARNT/DCBLD2/SAFB/KDM3A/SAFB2	54
GO:0051893	BP	GO:0051893	regulation of focal adhesion assembly	22/1830	66/18723	1.39707e-07	1.28553e-05	1.04967e-05	CLASP1/MACF1/EFNA5/VCL/ABL1/BCAS3/LIMCH1/MAP4K4/PHLDB2/PTPRA/WDPCP/PTK2/PTPN11/PEAK1/DLC1/LIMS1/CLASP2/RHOA/SMAD3/VEGFA/CORO1C/PTPRJ	22
GO:0090109	BP	GO:0090109	regulation of cell-substrate junction assembly	22/1830	66/18723	1.39707e-07	1.28553e-05	1.04967e-05	CLASP1/MACF1/EFNA5/VCL/ABL1/BCAS3/LIMCH1/MAP4K4/PHLDB2/PTPRA/WDPCP/PTK2/PTPN11/PEAK1/DLC1/LIMS1/CLASP2/RHOA/SMAD3/VEGFA/CORO1C/PTPRJ	22
GO:0018205	BP	GO:0018205	peptidyl-lysine modification	69/1830	376/18723	1.99414e-07	1.80534e-05	1.47411e-05	PRDM16/ZMIZ1/HDAC4/DIP2B/EHMT1/SETD2/KAT6B/KMT2C/AUTS2/NSD1/PHF20/JARID2/EEF1AKMT2/BRD4/ASH1L/MECP2/NCOA3/PPARGC1A/NSD2/NSMCE2/HDAC9/SENP6/KMT5B/CREBBP/SMARCB1/KAT2B/KDM6A/TAF12/NCOA1/PIAS1/TRRAP/SMYD3/MORF4L1/FLCN/EPC2/KANSL1/SUPT3H/KANSL3/CTCF/USP22/PRDM5/EP300/EP400/TAF1/MSL2/GLYR1/NSD3/TRPM4/SMAD4/PHF20L1/ATRX/SMYD1/SMYD2/OGT/SAE1/ARNT/RWDD3/KAT6A/PRKAA2/KMT2A/KMT2E/KDM3A/WDR82/IWS1/EZH1/MED2…	69
GO:0006936	BP	GO:0006936	muscle contraction	65/1830	347/18723	2.07393e-07	1.84777e-05	1.50875e-05	TNNI3K/MYOM2/TTN/KCNN2/KCND3/TNNT1/CACNA1C/SNTA1/PPP1R13L/MYOM3/HDAC4/RYR2/JUP/DOCK5/MYH7/ANK2/KCNIP2/CACNA2D1/ADRA1A/ATP2A2/ASB3/SCN5A/UTRN/MYOF/PRKG1/CASQ2/NEDD4L/MYH14/KCNQ1/ATP2B4/GATA4/TRPV1/ASPH/HOMER1/DOCK4/MYBPC3/ARHGEF11/GPD1L/ACTN2/TMEM38A/PDE4D/CAMK2D/SYNM/TRIM63/DTNA/CALM2/CTNNA3/TMOD1/ARHGAP42/MYOM1/RHOA/PPP1R12B/NOS1AP/EDNRA/PKP2/TRPM4/TMEM38B/PIK3C2A/SPX/ABAT/DMD/PABPN1/DLG1/ZDHHC2…	65
GO:0016482	BP	GO:0016482	cytosolic transport	39/1830	168/18723	2.30726e-07	2.02354e-05	1.65227e-05	KIF1C/EVI5/MAPK1/GBF1/SNX6/SNX1/EPS15/ERC1/TBC1D5/ANKFY1/RAB7A/HEATR5A/STX8/DENND5A/SPAG9/UBE2O/VTI1A/STX16/SORT1/MON2/CLTC/PRKN/LMTK2/VPS13A/CLTCL1/VPS54/VPS13C/WIPI1/RAB21/GOSR1/CHMP3/AP1G1/SNX8/STX5/KIF16B/HOOK3/EEA1/EZR/TBC1D14	39
GO:0048024	BP	GO:0048024	regulation of mRNA splicing, via spliceosome	28/1830	101/18723	2.48068e-07	2.09386e-05	1.70969e-05	SRPK2/CELF2/CELF1/DYRK1A/DDX17/RBM25/RBM24/THRAP3/RBM4/RBFOX1/QKI/NSRP1/RBMX/RBM39/MBNL1/NUP98/ZBTB7A/RBM10/METTL16/FAM172A/TRA2A/FXR1/DAZAP1/MBNL2/SFSWAP/HNRNPL/HNRNPU/SRSF4	28
GO:0050684	BP	GO:0050684	regulation of mRNA processing	34/1830	137/18723	2.53597e-07	2.09386e-05	1.70969e-05	SRPK2/CELF2/CELF1/CPEB3/DYRK1A/DDX17/RBM25/RBM24/THRAP3/RBM4/RBFOX1/QKI/NSRP1/RBMX/RBM39/MBNL1/NUP98/ZBTB7A/RBM10/METTL16/FAM172A/TRA2A/PAPOLA/SLTM/FXR1/DAZAP1/MBNL2/SFSWAP/HNRNPL/SAFB/HNRNPU/SRSF4/IWS1/SAFB2	34
GO:0060048	BP	GO:0060048	cardiac muscle contraction	34/1830	137/18723	2.53597e-07	2.09386e-05	1.70969e-05	TNNI3K/TTN/KCNN2/KCND3/CACNA1C/SNTA1/PPP1R13L/HDAC4/RYR2/JUP/MYH7/ANK2/CACNA2D1/ADRA1A/ATP2A2/ASB3/SCN5A/CASQ2/NEDD4L/KCNQ1/GATA4/MYBPC3/GPD1L/TMEM38A/PDE4D/CAMK2D/CALM2/CTNNA3/NOS1AP/PKP2/TRPM4/TMEM38B/DMD/DLG1	34
GO:1902305	BP	GO:1902305	regulation of sodium ion transmembrane transport	22/1830	68/18723	2.53666e-07	2.09386e-05	1.70969e-05	WNK2/SNTA1/PRKCE/STK39/DNM2/ACTN4/WNK1/SCN5A/UTRN/KLHL24/COMMD1/NEDD4L/KCNQ1/ATP2B4/GPD1L/ANK3/CAMK2D/HECW2/PTPN3/FGF14/DMD/DLG1	22
GO:0046031	BP	GO:0046031	ADP metabolic process	26/1830	90/18723	2.72034e-07	2.21293e-05	1.80692e-05	INSR/HDAC4/PPARA/OGDH/SLC4A4/FOXK1/PPARGC1A/PFKFB2/ZBTB20/ZBTB7A/FOXK2/DHTKD1/STAT3/GPI/NCOR1/EP300/PSEN1/APP/OGT/PFKP/ARNT/PRKAA2/PRKAG2/AK4/AK3/HK1	26
GO:0048738	BP	GO:0048738	cardiac muscle tissue development	49/1830	236/18723	2.82804e-07	2.26768e-05	1.85162e-05	NDRG4/MYO18B/TTN/FHOD3/PPP1R13L/ALPK3/PPARA/BMPR1A/RYR2/JPH2/MYH7/ADRA1A/JARID2/SOX6/MAPK1/NEBL/SCN5A/AKAP13/ALPK2/PLEC/VGLL4/TBX5/MYLK3/GATA4/HEG1/MEF2A/CBY1/GATA6/MYBPC3/ZFPM2/RARB/ACTN2/ACVR1/CHD7/ARID2/AKAP6/MAML1/FHL2/PKP2/VEGFA/YAP1/DDX39B/SMAD4/NPRL3/ERBB4/HNRNPU/SGCD/XIRP2/CREB1	49
GO:0086005	BP	GO:0086005	ventricular cardiac muscle cell action potential	15/1830	35/18723	3.2731e-07	2.58759e-05	2.11283e-05	KCND3/CACNA1C/SNTA1/RYR2/JUP/ANK2/SCN5A/NEDD4L/KCNQ1/GPD1L/CTNNA3/NOS1AP/PKP2/TRPM4/DLG1	15
GO:0009755	BP	GO:0009755	hormone-mediated signaling pathway	42/1830	190/18723	3.38227e-07	2.63676e-05	2.15298e-05	SLC27A1/ZMIZ1/PPARA/UBR5/KANK2/DDX17/ARID1A/NCOR2/FOXP1/STRN3/PLPP1/ESRRB/PPARGC1B/CNOT1/NR3C2/THRB/ABHD2/PTPN11/LATS1/GHR/ESRRG/NCOA1/RARB/ZBTB7A/PPP5C/APPL2/LATS2/KDM4C/RXRA/SMARCA4/TRIP4/NCOR1/RHOA/EP300/ESRRA/YAP1/UBE3A/KDM5D/SAFB/KDM3A/SAFB2/GTF2H1	42
GO:2000058	BP	GO:2000058	regulation of ubiquitin-dependent protein catabolic process	38/1830	164/18723	3.45135e-07	2.65376e-05	2.16686e-05	UBE2K/HIPK2/ZER1/ARIH1/FHIT/GIPC1/COMMD1/ZYG11B/SMARCC1/XPO1/PTK2/GSK3B/LATS1/HECTD1/PIAS1/UBE2V2/ARIH2/TLK2/COP1/PRKN/SUFU/PSEN1/TAF1/GNA12/AGTPBP1/UBE3A/ANKIB1/RBX1/PRICKLE1/OGT/CHFR/EGF/CSNK2A1/CSNK1E/N4BP1/RNF144A/QRICH2/RNF180	38
GO:0030177	BP	GO:0030177	positive regulation of Wnt signaling pathway	34/1830	140/18723	4.39402e-07	3.33293e-05	2.72142e-05	WNK2/MACF1/KANK1/JUP/TBL1XR1/UBR5/FAM53B/XIAP/ABL1/USP34/WNK1/SPIN1/CSNK1G1/WLS/SEMA5A/PPM1B/USP47/SMARCA4/SKI/ZRANB1/ZEB2/SMAD3/MLLT3/TRPM4/YAP1/TNKS/EGF/USP8/PPM1A/ANKRD6/CSNK2A1/CSNK1E/TBL1X/SMURF2	34
GO:0006096	BP	GO:0006096	glycolytic process	24/1830	81/18723	4.63758e-07	3.47076e-05	2.83397e-05	INSR/HDAC4/PPARA/OGDH/SLC4A4/FOXK1/PPARGC1A/PFKFB2/ZBTB20/ZBTB7A/FOXK2/DHTKD1/STAT3/GPI/NCOR1/EP300/PSEN1/APP/OGT/PFKP/ARNT/PRKAA2/PRKAG2/HK1	24
GO:0006941	BP	GO:0006941	striated muscle contraction	40/1830	179/18723	4.73592e-07	3.49773e-05	2.85598e-05	TNNI3K/TTN/KCNN2/KCND3/TNNT1/CACNA1C/SNTA1/PPP1R13L/HDAC4/RYR2/JUP/MYH7/ANK2/CACNA2D1/ADRA1A/ATP2A2/ASB3/SCN5A/CASQ2/NEDD4L/MYH14/KCNQ1/GATA4/HOMER1/MYBPC3/ARHGEF11/GPD1L/TMEM38A/PDE4D/CAMK2D/SYNM/DTNA/CALM2/CTNNA3/NOS1AP/PKP2/TRPM4/TMEM38B/DMD/DLG1	40
GO:0018107	BP	GO:0018107	peptidyl-threonine phosphorylation	30/1830	116/18723	4.90359e-07	3.57282e-05	2.91729e-05	STK39/PARD3/UBE2K/HIPK2/DYRK1A/WNK1/MAPK1/HIPK3/RPTOR/BCL2/PRKCA/GSK3B/CDC42BPB/MARK2/CDC42BPA/ACVR1/CAMK2D/NLK/CALM2/LMTK2/TAF1/TNKS/APP/ULK1/EGF/CAMK2A/DCAF1/MAPK8/CSNK2A1/PRKAG2	30
GO:0008016	BP	GO:0008016	regulation of heart contraction	44/1830	206/18723	4.9649e-07	3.57282e-05	2.91729e-05	TNNI3K/ATP1A3/KCNN2/KCND3/CELF2/CACNA1C/SNTA1/HDAC4/RYR2/JUP/MYH7/ANK2/KCNIP2/CACNA2D1/ADRA1A/ATP2A2/YWHAE/ASB3/SCN5A/CASQ2/KCNQ1/THRB/ATP2B4/TBX5/GATA4/TRPV1/MEF2A/SPTBN4/GPD1L/TMEM38A/CORIN/CYP2J2/PDE4D/CAMK2D/CALM2/CTNNA3/NOS1AP/PKP2/TRPM4/TMEM38B/TRPC1/SPX/DMD/DLG1	44
GO:0051146	BP	GO:0051146	striated muscle cell differentiation	55/1830	283/18723	5.25758e-07	3.69833e-05	3.01978e-05	OBSCN/MYOM2/MYO18B/TTN/PLPP7/TNNT1/FHOD3/LDB3/ALPK3/HDAC4/ATP11A/PPARA/BMPR1A/ADRA1A/MYH9/SOX6/CFLAR/RBM24/NEBL/MYPN/MYOF/HDAC5/BCL2/MYOZ2/AKAP13/ALPK2/PLEC/HDAC9/TBX5/MYLK3/CDH2/GATA4/SPAG9/MEF2A/CBY1/HOMER1/GATA6/PLD3/RARB/SMYD3/SORT1/ACTN2/ACVR1/AKAP6/TMOD1/MAML1/SKI/FHL2/PGM5/VEGFA/DDX39B/SMAD4/SMYD1/TANC1/HNRNPU	55
GO:0086001	BP	GO:0086001	cardiac muscle cell action potential	23/1830	76/18723	5.27109e-07	3.69833e-05	3.01978e-05	KCNN2/KCND3/CACNA1C/SNTA1/RYR2/JUP/ANK2/KCNIP2/CACNA2D1/ATP2A2/YWHAE/SCN5A/NEDD4L/KCNQ1/GPD1L/ANK3/CAMK2D/CTNNA3/NOS1AP/PKP2/TRPM4/DMD/DLG1	23
GO:0006757	BP	GO:0006757	ATP generation from ADP	24/1830	82/18723	5.95401e-07	4.12591e-05	3.36891e-05	INSR/HDAC4/PPARA/OGDH/SLC4A4/FOXK1/PPARGC1A/PFKFB2/ZBTB20/ZBTB7A/FOXK2/DHTKD1/STAT3/GPI/NCOR1/EP300/PSEN1/APP/OGT/PFKP/ARNT/PRKAA2/PRKAG2/HK1	24
GO:1903522	BP	GO:1903522	regulation of blood circulation	51/1830	256/18723	6.19873e-07	4.24311e-05	3.46461e-05	TNNI3K/KCNMB2/ATP1A3/KCNN2/KCND3/CELF2/CACNA1C/SNTA1/BMPR2/HDAC4/RYR2/JUP/DOCK5/MYH7/ANK2/KCNIP2/CACNA2D1/ADRA1A/ATP2A2/YWHAE/ASB3/SCN5A/CASQ2/KCNQ1/THRB/ATP2B4/TBX5/GATA4/TRPV1/MEF2A/DOCK4/SPTBN4/GPD1L/TMEM38A/CORIN/CYP2J2/PDE4D/CAMK2D/CALM2/CTNNA3/ARHGAP42/RHOA/NOS1AP/PKP2/TRPM4/TMEM38B/TRPC1/SPX/DMD/DLG1/ZDHHC21	51
GO:0043401	BP	GO:0043401	steroid hormone mediated signaling pathway	33/1830	136/18723	6.5954e-07	4.40714e-05	3.59854e-05	ZMIZ1/PPARA/UBR5/KANK2/DDX17/ARID1A/NCOR2/FOXP1/STRN3/PLPP1/ESRRB/PPARGC1B/CNOT1/NR3C2/ABHD2/LATS1/ESRRG/ZBTB7A/PPP5C/KDM4C/RXRA/SMARCA4/TRIP4/NCOR1/RHOA/EP300/ESRRA/YAP1/UBE3A/KDM5D/SAFB/KDM3A/SAFB2	33
GO:0098876	BP	GO:0098876	vesicle-mediated transport to the plasma membrane	33/1830	136/18723	6.5954e-07	4.40714e-05	3.59854e-05	NDRG4/DNM2/MACF1/GOLGA4/RAB11FIP3/SPTBN1/EXOC6B/COMMD1/RAB10/EPS15/DENND1A/RABEP1/RAB7A/KIF13A/ARFGEF2/EXOC4/ATP2C1/ANK3/ACTN2/VAMP2/EXOC6/LMTK2/STXBP6/DENND1B/SNX4/GOLPH3/CNST/VPS35L/KIAA1109/BBS1/EPG5/SNX27/GGA2	33
GO:0055117	BP	GO:0055117	regulation of cardiac muscle contraction	23/1830	77/18723	6.82641e-07	4.50784e-05	3.68077e-05	TNNI3K/CACNA1C/HDAC4/RYR2/JUP/ANK2/ADRA1A/ATP2A2/ASB3/SCN5A/CASQ2/KCNQ1/GATA4/TMEM38A/PDE4D/CAMK2D/CALM2/CTNNA3/PKP2/TRPM4/TMEM38B/DMD/DLG1	23
GO:0043543	BP	GO:0043543	protein acylation	49/1830	243/18723	7.05166e-07	4.60244e-05	3.75801e-05	HHATL/DIP2B/OGDH/KAT6B/AUTS2/PHF20/TAOK1/ZDHHC14/MECP2/NCOA3/PPARGC1A/GSK3B/CREBBP/SMARCB1/KAT2B/TAF12/NCOA1/TRRAP/MORF4L1/FLCN/PPM1B/EPC2/KANSL1/SUPT3H/KANSL3/CTCF/USP22/MAPT/NAA25/EP300/CDYL/EP400/TAF1/MSL2/GLYR1/SMAD4/PHF20L1/HHAT/OGT/PPM1A/KAT6A/PRKAA2/KMT2A/IWS1/FOXO1/MED24/ZDHHC21/DIP2A/ZDHHC20	49
GO:0043470	BP	GO:0043470	regulation of carbohydrate catabolic process	19/1830	56/18723	7.22798e-07	4.66329e-05	3.8077e-05	INSR/HDAC4/PPARA/SLC4A4/SLC25A12/PPARGC1A/HMGB1/ZBTB20/ZBTB7A/STAT3/PPP1CB/NCOR1/EP300/PSEN1/APP/OGT/ARNT/PRKAA2/PRKAG2	19
GO:0034329	BP	GO:0034329	cell junction assembly	73/1830	420/18723	7.87989e-07	5.02612e-05	4.10395e-05	SORBS1/CLASP1/PIP5K1A/TLN2/PARD3/MACF1/EFNA5/VCL/JUP/ANK2/ABL1/STRN/CTNND1/CTNNA1/PPP1R9A/BCAS3/LIMCH1/MAP4K4/PHLDB2/SYNDIG1/PTPRA/MECP2/DST/BCL2/RAPGEF2/ADGRL2/PLEC/WDPCP/PRKCA/PTK2/TBX5/CDH2/PTPN11/PEAK1/HEG1/DLC1/LIMS1/CLASP2/MYO9A/CTNND2/TBCD/UBE2V2/PKP4/FLCN/MTDH/NPTN/ACTN2/PTPRK/RAPGEF1/MPDZ/RHOA/VMP1/PTPRS/SMAD3/NLGN1/PKP2/AFDN/VEGFA/APP/PAK2/EEF2K/ERBB4/PKN2/RYK/CORO1C/IL1RAPL1/APC/NTN1/P…	73
GO:0032984	BP	GO:0032984	protein-containing complex disassembly	46/1830	224/18723	8.96425e-07	5.65352e-05	4.61625e-05	INSR/MICAL3/CLASP1/IGF1R/NCKAP5/KLC1/ATP2A2/TRIM54/TAOK1/SPTBN1/ARID1A/SMARCC1/SVIL/SCAF8/GSK3B/SPTAN1/SMARCB1/CLASP2/TTBK2/SPTBN4/SPTB/ADD1/SEMA5A/ADD3/PEX14/ACTN2/ARID2/CLEC16A/TMOD1/CAPZB/SMARCA4/SETX/VMP1/CALCOCO2/SPAST/FYCO1/CHMP3/UVRAG/SNX14/NAV3/ATXN7/TRIOBP/APC/CKAP5/EPG5/CAMSAP2	46
GO:0006402	BP	GO:0006402	mRNA catabolic process	47/1830	232/18723	1.02827e-06	6.37182e-05	5.20275e-05	TNRC6A/CELF1/CPEB3/ZHX2/LARP1/SMG6/HNRNPC/SAMD4A/TNRC6B/SMG1/PUM1/RBM24/THRAP3/CSDC2/GIGYF2/TNRC6C/CNOT1/CTIF/MAPKAPK2/PRKCA/TENT5A/TENT2/AGO3/LARP4B/PAN3/SND1/FTO/RBM10/METTL16/PUM2/AGO2/NBAS/RC3H1/DIS3L2/AGO4/NBDY/TUT4/DCP1A/FXR1/SMG7/PARN/HNRNPU/CSDE1/XRN1/RC3H2/PABPC4/SAMD4B	47
GO:0002028	BP	GO:0002028	regulation of sodium ion transport	25/1830	90/18723	1.03302e-06	6.37182e-05	5.20275e-05	WNK2/SNTA1/PRKCE/STK39/DNM2/ACTN4/WNK1/SCN5A/UTRN/KLHL24/COMMD1/NEDD4L/KCNQ1/ATP2B4/SPTBN4/GPD1L/CNKSR3/ANK3/CAMK2D/HECW2/PTPN3/PKP2/FGF14/DMD/DLG1	25
GO:0071375	BP	GO:0071375	cellular response to peptide hormone stimulus	55/1830	290/18723	1.17429e-06	7.16444e-05	5.84995e-05	INSR/SLC27A1/SORBS1/IGF1R/ADCY6/KANK1/GAB1/TBC1D4/ZNF106/SLC39A14/CFLAR/CRK/PIK3R3/PTPRA/HDAC5/RAB10/SMARCC1/LPL/HDAC9/PIK3R1/PTK2/GSK3B/PTPN11/KAT2B/SOGA1/GHR/PTPRE/MBD5/RPS6KB1/NUCKS1/YWHAG/APPL2/ACTN2/STAT3/BCAR3/BCAR1/VAMP2/WDTC1/RHOQ/ESRRA/MYO5A/OSBPL8/OGT/EEF2K/C2CD5/CAMK2A/PIK3C2A/OPA1/DENND4C/APC/SIK2/FOXO1/PRKCZ/CREB1/RAP1B	55
GO:0043244	BP	GO:0043244	regulation of protein-containing complex disassembly	30/1830	121/18723	1.29078e-06	7.79047e-05	6.36111e-05	INSR/CLASP1/IGF1R/TRIM54/TAOK1/SPTBN1/SVIL/SCAF8/SPTAN1/CLASP2/TTBK2/SPTBN4/SPTB/ADD1/SEMA5A/ADD3/ACTN2/CLEC16A/TMOD1/CAPZB/SETX/CALCOCO2/SPAST/FYCO1/UVRAG/NAV3/ATXN7/TRIOBP/APC/CAMSAP2	30
GO:0034968	BP	GO:0034968	histone lysine methylation	29/1830	115/18723	1.3282e-06	7.91778e-05	6.46507e-05	PRDM16/EHMT1/SETD2/KMT2C/AUTS2/NSD1/JARID2/BRD4/ASH1L/MECP2/NSD2/KMT5B/SMARCB1/KDM6A/SMYD3/PRDM5/NSD3/SMAD4/ATRX/SMYD1/SMYD2/OGT/KMT2A/KMT2E/KDM3A/WDR82/IWS1/EZH1/SETD3	29
GO:0072659	BP	GO:0072659	protein localization to plasma membrane	54/1830	284/18723	1.34914e-06	7.91778e-05	6.46507e-05	RILPL1/SORBS1/PIP5K1A/RAMP1/PRKCE/MACF1/GOLGA4/JUP/ANK2/SPTBN1/PACS1/ASB3/RAPGEF6/RAB10/TTC7B/RAPGEF2/RAB40C/ATP2B4/PIK3R1/RAB7A/CDH2/KIF13A/STX8/CLASP2/ANK1/SPTBN4/HECTD1/ATP2C1/ANK3/ACTN2/PACS2/CLTC/VAMP2/BCL2L1/RHOQ/PPFIA1/MYO5A/PKP2/AFDN/PTPN9/GOLPH3/C2CD5/PPP2R5A/NUMB/CNST/STXBP1/DENND4C/PPIL2/PICALM/EZR/BBS1/PRKCZ/DLG1/GGA2	54
GO:0002027	BP	GO:0002027	regulation of heart rate	27/1830	103/18723	1.35419e-06	7.91778e-05	6.46507e-05	TNNI3K/KCND3/CACNA1C/SNTA1/RYR2/JUP/MYH7/ANK2/CACNA2D1/ADRA1A/ATP2A2/YWHAE/SCN5A/CASQ2/KCNQ1/TRPV1/SPTBN4/GPD1L/PDE4D/CAMK2D/CALM2/CTNNA3/NOS1AP/PKP2/TRPM4/SPX/DMD	27
GO:1902904	BP	GO:1902904	negative regulation of supramolecular fiber organization	37/1830	167/18723	1.5638e-06	9.0124e-05	7.35886e-05	CLASP1/FHOD3/KANK1/DYRK1A/TRIM54/TAOK1/SPTBN1/PPP1R9A/SSH2/PHLDB2/WASF2/SVIL/SSH1/PIK3R1/SPTAN1/DLC1/CLASP2/TTBK2/SPTBN4/SPTB/TBCD/ADD1/ADD3/ARHGEF18/PRKN/TMOD1/CAPZB/PPFIA1/SMAD4/ARFGEF1/CGNL1/PAK2/NAV3/ATXN7/TRIOBP/APC/CAMSAP2	37
GO:0016571	BP	GO:0016571	histone methylation	33/1830	141/18723	1.57352e-06	9.0124e-05	7.35886e-05	PRDM16/EHMT1/SETD2/KMT2C/AUTS2/NSD1/JARID2/BRD4/ASH1L/MECP2/NSD2/KMT5B/CREBBP/SMARCB1/KDM6A/SMYD3/CTCF/PRDM5/AASS/PRDM2/NSD3/SMAD4/ATRX/SMYD1/SMYD2/OGT/KMT2A/KMT2E/KDM3A/WDR82/IWS1/EZH1/SETD3	33
GO:0008286	BP	GO:0008286	insulin receptor signaling pathway	29/1830	116/18723	1.60747e-06	9.08908e-05	7.42147e-05	INSR/SORBS1/IGF1R/KANK1/GAB1/ZNF106/SLC39A14/PIK3R3/PTPRA/SMARCC1/PIK3R1/GSK3B/PTPN11/SOGA1/PTPRE/RPS6KB1/NUCKS1/BCAR3/BCAR1/RHOQ/OSBPL8/OGT/C2CD5/PIK3C2A/OPA1/APC/SIK2/FOXO1/PRKCZ	29
GO:0032868	BP	GO:0032868	response to insulin	51/1830	264/18723	1.61929e-06	9.08908e-05	7.42147e-05	INSR/SLC27A1/SORBS1/IGF1R/PPARA/KANK1/GAB1/TBC1D4/ZNF106/SLC39A14/CFLAR/PIK3R3/PTPRA/HDAC5/RAB10/SMARCC1/KCNQ1/LPL/HDAC9/PIK3R1/GSK3B/PTPN11/KAT2B/SOGA1/GHR/PTPRE/RPS6KB1/NUCKS1/YWHAG/APPL2/SORT1/BCAR3/BCAR1/VAMP2/WDTC1/RHOQ/ESRRA/VPS13C/MYO5A/OSBPL8/OGT/EEF2K/C2CD5/PIK3C2A/OPA1/DENND4C/APC/SIK2/SRSF4/FOXO1/PRKCZ	51
GO:0061337	BP	GO:0061337	cardiac conduction	26/1830	98/18723	1.65124e-06	9.17264e-05	7.48969e-05	TNNI3K/ATP1A3/KCNN2/KCND3/CACNA1C/RYR2/JUP/ANK2/CACNA2D1/ATP2A2/YWHAE/SCN5A/CASQ2/KCNQ1/ATP2B4/TBX5/MEF2A/SPTBN4/CORIN/PDE4D/CAMK2D/CALM2/CTNNA3/PKP2/TRPM4/TRPC1	26
GO:0008088	BP	GO:0008088	axo-dendritic transport	22/1830	75/18723	1.66686e-06	9.17264e-05	7.48969e-05	TRAK1/KIF1C/PAFAH1B1/KIF1B/DST/AP3S2/FBXW11/DYNC1H1/DLG2/TRAK2/AP3D1/MAPT/SPAST/SFPQ/AGTPBP1/APP/RAB21/MAPK8IP3/SPG11/OPA1/HNRNPU/SPG7	22
GO:0030521	BP	GO:0030521	androgen receptor signaling pathway	16/1830	44/18723	1.89229e-06	0.000103121	8.42005e-05	ZMIZ1/DDX17/ARID1A/NCOR2/FOXP1/PLPP1/ZBTB7A/KDM4C/SMARCA4/NCOR1/RHOA/EP300/UBE3A/KDM5D/KDM3A/SAFB2	16
GO:0034063	BP	GO:0034063	stress granule assembly	12/1830	26/18723	1.91641e-06	0.000103431	8.44538e-05	PRRC2C/ATXN2/LSM14A/BICD1/DYNC1H1/PUM2/MAPT/G3BP2/STYXL1/UBAP2L/PRKAA2/CSDE1	12
GO:0006165	BP	GO:0006165	nucleoside diphosphate phosphorylation	26/1830	99/18723	2.0333e-06	0.000108694	8.87516e-05	INSR/HDAC4/PPARA/OGDH/SLC4A4/FOXK1/PPARGC1A/PFKFB2/ZBTB20/ZBTB7A/FOXK2/DHTKD1/STAT3/GPI/NCOR1/EP300/PSEN1/APP/OGT/CMPK1/PFKP/ARNT/PRKAA2/PRKAG2/AK4/HK1	26
GO:0009132	BP	GO:0009132	nucleoside diphosphate metabolic process	30/1830	124/18723	2.23294e-06	0.000118241	9.65465e-05	INSR/HDAC4/PPARA/TJP2/OGDH/SLC4A4/FOXK1/PPARGC1A/PFKFB2/ZBTB20/ZBTB7A/FOXK2/DLG2/DHTKD1/STAT3/GPI/NCOR1/EP300/PSEN1/APP/OGT/CMPK1/PFKP/ARNT/PRKAA2/PRKAG2/AK4/AK3/HK1/DLG1	30
GO:0010452	BP	GO:0010452	histone H3-K36 methylation	9/1830	15/18723	2.31276e-06	0.000121323	9.90631e-05	SETD2/NSD1/BRD4/ASH1L/NSD2/NSD3/SMYD2/IWS1/SETD3	9
GO:0000381	BP	GO:0000381	regulation of alternative mRNA splicing, via spliceosome	19/1830	60/18723	2.37531e-06	0.00012345	0.0001008	CELF2/CELF1/DYRK1A/DDX17/RBM25/RBM24/THRAP3/RBM4/RBFOX1/NSRP1/RBMX/MBNL1/ZBTB7A/RBM10/FAM172A/FXR1/MBNL2/HNRNPL/HNRNPU	19
GO:0042594	BP	GO:0042594	response to starvation	41/1830	197/18723	2.41759e-06	0.000124495	0.000101653	FNIP1/XPR1/BMPR2/TNRC6A/PPARA/LARP1/SREBF2/MAPK1/RPTOR/FOXO3/BCAS3/MAP3K5/FOXK1/COMT/BCL2/PPARGC1A/TBC1D5/WDR59/CPEB4/FOXK2/FLCN/CLEC16A/ATG7/TFEB/BMT2/SESN1/NUAK1/DEPDC5/NPRL3/STK24/WIPI1/ULK1/OXCT1/RRAGD/USP33/PRKAA2/MAPK8/SIK2/PRKAG2/FOXO1/SZT2	41
GO:0006110	BP	GO:0006110	regulation of glycolytic process	16/1830	45/18723	2.67097e-06	0.000136292	0.000111286	INSR/HDAC4/PPARA/SLC4A4/PPARGC1A/ZBTB20/ZBTB7A/STAT3/NCOR1/EP300/PSEN1/APP/OGT/ARNT/PRKAA2/PRKAG2	16
GO:0000380	BP	GO:0000380	alternative mRNA splicing, via spliceosome	22/1830	77/18723	2.71063e-06	0.00013707	0.000111921	CELF2/CELF1/DYRK1A/DDX17/RBM25/RBM24/THRAP3/RBM4/RBFOX1/NSRP1/RBMX/MBNL1/CDK13/ZBTB7A/RBM10/FAM172A/SFPQ/FXR1/MBNL2/SFSWAP/HNRNPL/HNRNPU	22
GO:0007160	BP	GO:0007160	cell-matrix adhesion	46/1830	233/18723	2.80005e-06	0.000140328	0.000114581	SORBS1/CLASP1/PIP5K1A/RIN2/MACF1/EFNA5/VCL/DAG1/JUP/ABL1/BCAS3/LIMCH1/MAP4K4/PHLDB2/UTRN/PTPRA/BCL2/PIK3CB/WDPCP/PIK3R1/PTK2/PLEKHA2/MINK1/GSK3B/PTPN11/PEAK1/DLC1/LIMS1/CDH13/CLASP2/TRPM7/ACTN2/PTPRK/MKLN1/NF1/RHOA/PPFIA1/SMAD3/NID1/ITGB5/VEGFA/CDK6/CORO1C/ITGAV/PTPRJ/PRKCZ	46
GO:0043547	BP	GO:0043547	positive regulation of GTPase activity	49/1830	255/18723	3.0083e-06	0.000147766	0.000120655	PIP5K1A/ABR/TBC1D1/TBC1D8/RGS6/TIAM2/RABGAP1L/EVI5/GARNL3/TBC1D4/CRK/ARHGAP24/ASAP1/BCAS3/RAPGEF6/MAP4K4/RAPGEF2/DENND1A/RAP1GAP2/TBC1D5/TBC1D22A/GSK3B/SIPA1L3/RALGAPA1/SGSM1/LIMS1/MYO9A/CDKL5/PKP4/FLCN/RALGAPA2/BCAR3/MAPRE2/NF1/RAPGEF1/ARHGAP42/RABGAP1/SNX13/DENND1B/TBCK/ARHGEF10/AFDN/RGN/CORO1C/IQSEC1/PICALM/TBC1D14/SIPA1L2/ASAP3	49
GO:0022411	BP	GO:0022411	cellular component disassembly	74/1830	443/18723	3.04657e-06	0.000147766	0.000120655	INSR/MICAL3/CLASP1/IGF1R/NCKAP5/KLC1/PAFAH1B1/VPS13D/ATP2A2/SREBF2/TRIM54/TAOK1/SPTBN1/CECR2/ARID1A/AKAP8L/GBF1/AMBRA1/MAP4K4/NMNAT1/SMARCC1/SVIL/PPARGC1A/SCAF8/RB1CC1/PIK3R1/PRKCA/GSK3B/SPTAN1/SMARCB1/CLASP2/TTBK2/SPTBN4/SPTB/ADD1/SEMA5A/MARK2/ADD3/MFN2/PEX14/ACTN2/MAPRE2/ARID2/CLEC16A/PRKN/ATG7/TMOD1/CAPZB/SMARCA4/HTT/HUWE1/SETX/VMP1/CALCOCO2/VPS13C/ADAM10/SPAST/FYCO1/WIPI1/ATG13/ACIN1/CHMP3/UL…	74
GO:0046939	BP	GO:0046939	nucleotide phosphorylation	26/1830	101/18723	3.0508e-06	0.000147766	0.000120655	INSR/HDAC4/PPARA/OGDH/SLC4A4/FOXK1/PPARGC1A/PFKFB2/ZBTB20/ZBTB7A/FOXK2/DHTKD1/STAT3/GPI/NCOR1/EP300/PSEN1/APP/OGT/CMPK1/PFKP/ARNT/PRKAA2/PRKAG2/AK4/HK1	26
GO:0006942	BP	GO:0006942	regulation of striated muscle contraction	25/1830	95/18723	3.05378e-06	0.000147766	0.000120655	TNNI3K/CACNA1C/HDAC4/RYR2/JUP/MYH7/ANK2/ADRA1A/ATP2A2/ASB3/SCN5A/CASQ2/KCNQ1/GATA4/MYBPC3/TMEM38A/PDE4D/CAMK2D/CALM2/CTNNA3/PKP2/TRPM4/TMEM38B/DMD/DLG1	25
GO:0061564	BP	GO:0061564	axon development	77/1830	467/18723	3.1909e-06	0.000153081	0.000124995	ARHGAP35/TRAK1/BMPR2/PARD3/DNM2/MACF1/EFNA5/VCL/TIAM2/DAG1/GOLGA4/DIP2B/PTPRM/KALRN/TRIO/PAFAH1B1/AUTS2/ABL1/CTNNA1/NCAM1/PPP3CB/PLXNA4/GBX1/MYPN/SEMA4B/RAB10/EXT1/BCL2/MTR/LAMA2/SOS1/PTK2/CDH2/GSK3B/PTPN11/AFG3L2/SPTBN4/CDKL5/SEMA5A/MARK2/COBL/ANK3/NIN/TRAK2/NPTN/PALLD/RTN4RL1/LRIG2/MAPT/LMTK2/PSEN1/ADARB1/PTPRS/SPAST/VEGFA/SMAD4/APP/STK24/RAB21/MAPK8IP3/RUFY3/SPG11/ENAH/ULK1/PAK2/NUMB/MYCBP2/ST…	77
GO:0010975	BP	GO:0010975	regulation of neuron projection development	74/1830	445/18723	3.60358e-06	0.000171235	0.000139818	CUX1/NDRG4/ROR1/ARHGAP35/TRAK1/BMPR2/ADCY6/DAB2IP/PTPRG/MACF1/TIAM2/GOLGA4/KANK1/DIP2B/MAGI2/PAFAH1B1/CBFA2T2/CFLAR/PPP1R9A/CRK/PLXNA4/MAP4K4/SEMA4B/DGKG/CAMK2B/RAPGEF2/NEDD4L/KIDINS220/CDH2/GSK3B/DENND5A/ABL2/ABI2/CDKL5/SEMA5A/MARK2/UBE2V2/CRTC1/COBL/NIN/TRAK2/NPTN/RTN4RL1/FBXO31/LRIG2/RAPGEF1/MAPT/HECW2/SETX/RHOA/EP300/PSEN1/PTPRS/ADAM10/NLGN1/VEGFA/UBE3A/PTPN9/STK24/RAB21/RUFY3/PRRX1/ULK1/PAK2…	74
GO:1903050	BP	GO:1903050	regulation of proteolysis involved in cellular protein catabolic process	44/1830	221/18723	3.63033e-06	0.000171235	0.000139818	DAB2IP/UBE2K/BTRC/HIPK2/ZER1/ARIH1/USP13/FHIT/GIPC1/COMMD1/ZYG11B/SMARCC1/XPO1/PTK2/GSK3B/LATS1/HECTD1/PIAS1/UBE2V2/ARIH2/TLK2/COP1/PRKN/SUFU/PSEN1/TAF1/GNA12/USP25/AGTPBP1/UBE3A/ANKIB1/RBX1/PRICKLE1/OGT/CHFR/EGF/RGN/RNF185/CSNK2A1/CSNK1E/N4BP1/RNF144A/QRICH2/RNF180	44
GO:0086003	BP	GO:0086003	cardiac muscle cell contraction	21/1830	73/18723	4.03016e-06	0.000188511	0.000153924	KCNN2/KCND3/CACNA1C/SNTA1/RYR2/JUP/ANK2/CACNA2D1/ATP2A2/SCN5A/NEDD4L/KCNQ1/GATA4/GPD1L/PDE4D/CAMK2D/CTNNA3/NOS1AP/PKP2/TRPM4/DLG1	21
GO:0055013	BP	GO:0055013	cardiac muscle cell development	23/1830	85/18723	4.50222e-06	0.000207139	0.000169134	MYO18B/TTN/FHOD3/ALPK3/PPARA/BMPR1A/ADRA1A/NEBL/AKAP13/ALPK2/PLEC/TBX5/MYLK3/GATA4/MEF2A/ACTN2/AKAP6/MAML1/FHL2/VEGFA/DDX39B/SMAD4/HNRNPU	23
GO:0072384	BP	GO:0072384	organelle transport along microtubule	23/1830	85/18723	4.50222e-06	0.000207139	0.000169134	TRAK1/KIF1C/PAFAH1B1/RHOT1/RAB1A/AP3S2/FBXW11/KIF13A/DYNC1I1/BICD1/DYNC1H1/TRAK2/AP3D1/PEX14/SUN1/MAPT/HTT/SPAST/FYCO1/AGTPBP1/OPA1/PRKCZ/KIFAP3	23
GO:0070252	BP	GO:0070252	actin-mediated cell contraction	25/1830	97/18723	4.58785e-06	0.000209363	0.00017095	KCNN2/KCND3/CACNA1C/SNTA1/RYR2/JUP/MYH7/ANK2/CACNA2D1/ATP2A2/SCN5A/LIMCH1/NEDD4L/KCNQ1/GATA4/MYBPC3/PARVA/GPD1L/PDE4D/CAMK2D/CTNNA3/NOS1AP/PKP2/TRPM4/DLG1	25
GO:0051650	BP	GO:0051650	establishment of vesicle localization	35/1830	161/18723	4.6637e-06	0.000211108	0.000172375	CLASP1/TRAK1/DNM2/KIF1C/ACTN4/PAFAH1B1/EXOC6B/GBF1/RAB1A/AP3S2/FBXW11/KIF13A/DYNC1I1/EXOC4/CLASP2/DYNC1H1/TRAK2/AP3D1/PRKN/EXOC6/HTT/LIN7A/PSEN1/MYO5A/NLGN1/FYCO1/MLPH/WIPI1/GOSR1/SPG11/PDCD6/CUL3/PICALM/PRKCZ/KIFAP3	35
GO:1990778	BP	GO:1990778	protein localization to cell periphery	59/1830	333/18723	4.75791e-06	0.000213649	0.00017445	RILPL1/SORBS1/PIP5K1A/RAMP1/PRKCE/MACF1/DAG1/GOLGA4/JUP/EPB41/ANK2/SPTBN1/PACS1/ASB3/RAPGEF6/RAB10/TTC7B/RAPGEF2/RABEP1/RAB40C/ATP2B4/PIK3R1/RAB7A/CDH2/KIF13A/STX8/CLASP2/ANK1/SPTBN4/HECTD1/ATP2C1/ANK3/ACTN2/PACS2/CLTC/VAMP2/BCL2L1/RHOQ/LIN7A/PPFIA1/ADAM10/MYO5A/PKP2/AFDN/PTPN9/GOLPH3/C2CD5/PPP2R5A/NUMB/CNST/STXBP1/DENND4C/PPIL2/PICALM/EZR/BBS1/PRKCZ/DLG1/GGA2	59
GO:0043484	BP	GO:0043484	regulation of RNA splicing	33/1830	148/18723	4.86368e-06	0.000216665	0.000176913	RBM20/SRPK2/CELF2/CELF1/DYRK1A/DDX17/RBM25/RBM24/THRAP3/RBM4/RBFOX1/QKI/PIK3R1/NSRP1/RBMX/RBM39/MBNL1/CDK12/NUP98/ZBTB7A/RBM10/METTL16/FAM172A/TRA2A/SETX/AHNAK/FXR1/DAZAP1/MBNL2/SFSWAP/HNRNPL/HNRNPU/SRSF4	33
GO:0007409	BP	GO:0007409	axonogenesis	70/1830	418/18723	5.1131e-06	0.000225983	0.000184521	ARHGAP35/TRAK1/BMPR2/PARD3/DNM2/MACF1/EFNA5/VCL/TIAM2/DAG1/GOLGA4/DIP2B/PTPRM/KALRN/TRIO/PAFAH1B1/AUTS2/ABL1/NCAM1/PPP3CB/PLXNA4/GBX1/MYPN/SEMA4B/RAB10/EXT1/BCL2/LAMA2/SOS1/PTK2/CDH2/GSK3B/PTPN11/AFG3L2/SPTBN4/CDKL5/SEMA5A/MARK2/COBL/ANK3/NIN/TRAK2/NPTN/PALLD/MAPT/LMTK2/PSEN1/ADARB1/PTPRS/SPAST/VEGFA/SMAD4/APP/RAB21/RUFY3/SPG11/ENAH/ULK1/PAK2/NUMB/MYCBP2/STXBP1/RYK/USP33/KLF7/NFIB/NTN1/PICALM/CRE…	70
GO:0045732	BP	GO:0045732	positive regulation of protein catabolic process	45/1830	231/18723	5.16804e-06	0.000226627	0.000185046	DAB2IP/FAF1/ZER1/ARIH1/USP13/SNX1/ZYG11B/CBLB/NEDD4L/SH3D19/RAB7A/PTK2/VGLL4/GSK3B/HECTD1/PIAS1/UBE2V2/ARIH2/COP1/WWP1/ITCH/PRKN/ATG7/HUWE1/HECW2/PSEN1/TAF1/AGTPBP1/ANKIB1/RBX1/PRICKLE1/CHFR/EGF/RGN/RNF185/STX5/APC/WWP2/CSNK2A1/CSNK1E/EZR/FOXO1/RNF144A/SMURF2/RNF180	45
GO:0051235	BP	GO:0051235	maintenance of location	58/1830	327/18723	5.51531e-06	0.00023998	0.00019595	CACNA1C/PRKCE/TPCN1/ACACB/PPARA/PLIN5/RYR2/JPH2/PAFAH1B1/ANK2/LTBP1/VPS13D/ABL1/PLA2G4C/SREBF2/FAF1/SYNE1/CDS2/CASQ2/ABCA1/LPL/LATS1/TRPV1/ANK3/AP3D1/TMEM38A/SUN1/FTO/DIAPH1/ASXL1/PDE4D/CAMK2D/CHD7/AKAP6/CALM2/HTT/SUFU/VPS13A/PSEN1/TAF3/ITPR2/VPS13C/ANKRD13C/TMEM38B/OSBPL8/G3BP2/GOLPH3/NRIP1/UVRAG/TRPC1/IBTK/ITGAV/HNRNPU/SP100/ITPR1/PKD2/DMD/HK1	58
GO:0006937	BP	GO:0006937	regulation of muscle contraction	36/1830	169/18723	5.60259e-06	0.000241902	0.000197519	TNNI3K/TNNT1/CACNA1C/HDAC4/RYR2/JUP/DOCK5/MYH7/ANK2/ADRA1A/ATP2A2/ASB3/SCN5A/PRKG1/CASQ2/KCNQ1/GATA4/DOCK4/MYBPC3/TMEM38A/PDE4D/CAMK2D/CALM2/CTNNA3/ARHGAP42/RHOA/PPP1R12B/PKP2/TRPM4/TMEM38B/SPX/ABAT/DMD/DLG1/ZDHHC21/SETD3	36
GO:0009895	BP	GO:0009895	negative regulation of catabolic process	57/1830	320/18723	5.7983e-06	0.000248442	0.000202859	DAB2IP/HDAC4/ACACB/PPARA/PLIN5/HIPK2/LARP1/HNRNPC/ADRA1A/SMG1/RBM24/FHIT/THRAP3/KLHL22/GIPC1/NMNAT1/FOXK1/SMARCC1/SLC25A12/BCL2/PPARGC1A/MAPKAPK2/ATP2B4/TENT5A/LAPTM4B/HERC1/TENT2/GATA4/CRTC3/LARP4B/FOXK2/RBM10/MDM4/STAT3/METTL16/TLK2/CLEC16A/ATG7/NBAS/LRIG2/NCOR1/SUFU/PTPN3/PSEN1/TAF1/SMAD3/USP25/OGT/RGN/MYCBP2/TIMP2/PARN/HNRNPU/CSNK2A1/N4BP1/TBC1D14/QRICH2	57
GO:0086065	BP	GO:0086065	cell communication involved in cardiac conduction	18/1830	58/18723	6.00595e-06	0.000254673	0.000207947	TNNI3K/ATP1A3/KCNN2/CACNA1C/RYR2/JUP/ANK2/CACNA2D1/SCN5A/CASQ2/KCNQ1/TBX5/PDE4D/CAMK2D/CALM2/CTNNA3/PKP2/TRPM4	18
GO:0071383	BP	GO:0071383	cellular response to steroid hormone stimulus	41/1830	204/18723	6.03448e-06	0.000254673	0.000207947	ATP1A3/ZMIZ1/PPARA/UBR5/KANK2/DDX17/CFLAR/ARID1A/NCOR2/FOXP1/FOXO3/FBXO32/STRN3/PLPP1/ESRRB/PPARGC1B/CNOT1/NR3C2/ABHD2/LATS1/ESRRG/ZBTB7A/PPP5C/SMYD3/KDM4C/RXRA/SMARCA4/TRIP4/NCOR1/RHOA/EP300/ESRRA/YAP1/UBE3A/USP8/KDM5D/SAFB/HNRNPU/KDM3A/FOXO1/SAFB2	41
GO:0043254	BP	GO:0043254	regulation of protein-containing complex assembly	71/1830	428/18723	6.15449e-06	0.0002578	0.0002105	FNIP1/CLASP1/LDLRAD4/FHOD3/PRKCE/DAB2IP/KANK1/DYRK1A/SPIRE1/ABL1/FNIP2/SPTBN1/FAF1/PPP1R9A/CTNNBIP1/ARPC1A/SSH2/ASAP1/MECP2/CLIP1/WASF2/SVIL/HMGB1/ABCA1/SSH1/UNC13B/SENP6/GSK3B/PTPN11/SPTAN1/RAF1/LATS1/SPTBN4/ABI2/SPTB/TBCD/ADD1/ADD3/NIN/RICTOR/TMOD1/CAPZB/FCHSD2/MAPT/NCKAP1/CDK5RAP2/RHOA/SLAIN2/EP300/MED25/STXBP6/SPIDR/TRAPPC12/VEGFA/ARFGEF1/ULK1/ATF7IP/NAV3/STXBP1/PPM1A/TRIOBP/LCMT1/SLF2/CKAP5/…	71
GO:1901653	BP	GO:1901653	cellular response to peptide	62/1830	359/18723	6.45772e-06	0.000268498	0.000219235	INSR/SLC27A1/ATP1A3/SORBS1/IGF1R/ADCY6/KANK1/GAB1/CACNA2D1/TBC1D4/ZNF106/SLC39A14/CFLAR/CRK/FOXO3/PIK3R3/SNX6/ABCC1/PTPRA/HDAC5/RAB10/SMARCC1/LPL/HDAC9/PIK3R1/PTK2/GSK3B/PTPN11/KAT2B/SOGA1/GHR/PTPRE/MBD5/RPS6KB1/NUCKS1/YWHAG/APPL2/ACTN2/STAT3/BCAR3/BCAR1/VAMP2/WDTC1/RHOQ/ESRRA/PSEN1/MYO5A/OSBPL8/APP/OGT/EEF2K/C2CD5/CAMK2A/PIK3C2A/OPA1/DENND4C/APC/SIK2/FOXO1/PRKCZ/CREB1/RAP1B	62
GO:0051648	BP	GO:0051648	vesicle localization	37/1830	177/18723	6.61361e-06	0.000272957	0.000222877	CLASP1/TRAK1/DNM2/KIF1C/ACTN4/PAFAH1B1/EXOC6B/GBF1/SYNDIG1/RAB1A/AP3S2/FBXW11/CDH2/KIF13A/DYNC1I1/EXOC4/CLASP2/DYNC1H1/TRAK2/AP3D1/PRKN/EXOC6/HTT/LIN7A/PSEN1/MYO5A/NLGN1/FYCO1/MLPH/WIPI1/GOSR1/SPG11/PDCD6/CUL3/PICALM/PRKCZ/KIFAP3	37
GO:1903362	BP	GO:1903362	regulation of cellular protein catabolic process	48/1830	255/18723	6.79719e-06	0.000278486	0.000227391	DAB2IP/UBE2K/BTRC/HIPK2/FAF1/ZER1/ARIH1/USP13/FHIT/GIPC1/COMMD1/ZYG11B/SMARCC1/XPO1/PTK2/VGLL4/LAPTM4B/GSK3B/LATS1/HECTD1/PIAS1/UBE2V2/ARIH2/TLK2/COP1/PRKN/SUFU/PSEN1/TAF1/GNA12/USP25/AGTPBP1/UBE3A/ANKIB1/RBX1/PRICKLE1/OGT/CHFR/EGF/RGN/RNF185/CSNK2A1/CSNK1E/N4BP1/EZR/RNF144A/QRICH2/RNF180	48
GO:0018022	BP	GO:0018022	peptidyl-lysine methylation	30/1830	131/18723	7.35628e-06	0.00029706	0.000242557	PRDM16/EHMT1/SETD2/KMT2C/AUTS2/NSD1/JARID2/EEF1AKMT2/BRD4/ASH1L/MECP2/NSD2/KMT5B/SMARCB1/KDM6A/SMYD3/PRDM5/NSD3/SMAD4/ATRX/SMYD1/SMYD2/OGT/KMT2A/KMT2E/KDM3A/WDR82/IWS1/EZH1/SETD3	30
GO:0048638	BP	GO:0048638	regulation of developmental growth	58/1830	330/18723	7.35638e-06	0.00029706	0.000242557	INSR/BMPR2/DNM2/MACF1/CELF1/GOLGA4/ACACB/PPARA/DIP2B/BMPR1A/PAFAH1B1/ABL1/JARID2/MAPK1/PLXNA4/SEMA4B/RAI1/BCL2/NEDD4L/VGLL4/TBX5/GSK3B/SPAG9/LATS1/GHR/AFG3L2/WWC2/GATA6/MBD5/SPTBN4/ZFPM2/CDKL5/SEMA5A/LATS2/FTO/FXN/STAT3/CHD7/AKAP6/PRKN/MAPT/NIPBL/PTPRS/VEGFA/YAP1/DDX39B/APP/RAB21/RUFY3/ULK1/STK3/ERBB4/WWC3/RYK/NTN1/EZR/CREB1/BCL11A	58
GO:0006090	BP	GO:0006090	pyruvate metabolic process	26/1830	106/18723	7.94105e-06	0.000318379	0.000259965	INSR/HDAC4/PPARA/OGDH/SLC4A4/HOGA1/FOXK1/PPARGC1A/PFKFB2/ZBTB20/ZBTB7A/FOXK2/DHTKD1/STAT3/GPI/NCOR1/EP300/PSEN1/ME3/APP/OGT/PFKP/ARNT/PRKAA2/PRKAG2/HK1	26
GO:0043488	BP	GO:0043488	regulation of mRNA stability	34/1830	158/18723	8.00678e-06	0.000318738	0.000260258	TNRC6A/CELF1/CPEB3/LARP1/HNRNPC/SAMD4A/TNRC6B/PUM1/RBM24/THRAP3/CSDC2/GIGYF2/TNRC6C/CNOT1/MAPKAPK2/PRKCA/TENT5A/LARP4B/PAN3/FTO/RBM10/METTL16/PUM2/AGO2/RC3H1/DIS3L2/TUT4/DCP1A/FXR1/PARN/HNRNPU/RC3H2/PABPC4/SAMD4B	34
GO:0031110	BP	GO:0031110	regulation of microtubule polymerization or depolymerization	23/1830	88/18723	8.4799e-06	0.000335195	0.000273695	CLASP1/DYRK1A/ABL1/TRIM54/TAOK1/MECP2/CLIP1/CLASP2/TTBK2/TBCD/NIN/MAPRE2/MAPT/CDK5RAP2/SLAIN2/SPAST/NAV3/ATXN7/SKA2/APC/CKAP5/TOGARAM1/CAMSAP2	23
GO:0035264	BP	GO:0035264	multicellular organism growth	30/1830	132/18723	8.64188e-06	0.000339209	0.000276973	PPP1R13L/CELF1/CLIC4/RAI1/EXT1/GIGYF2/BCL2/PLEC/SOS1/PTPN11/GHR/AFG3L2/HEG1/MBD5/SPTBN4/RARB/FTO/FXN/STAT3/CHD7/WDTC1/EP300/NIPBL/ADARB1/APP/ATRX/PLEKHA1/EZR/RC3H2/CREB1	30
GO:0086002	BP	GO:0086002	cardiac muscle cell action potential involved in contraction	17/1830	54/18723	8.74449e-06	0.000340853	0.000278315	KCNN2/KCND3/CACNA1C/SNTA1/RYR2/JUP/ANK2/CACNA2D1/SCN5A/NEDD4L/KCNQ1/GPD1L/CTNNA3/NOS1AP/PKP2/TRPM4/DLG1	17
GO:0086004	BP	GO:0086004	regulation of cardiac muscle cell contraction	13/1830	34/18723	9.21257e-06	0.000356087	0.000290755	CACNA1C/RYR2/JUP/ANK2/ATP2A2/SCN5A/GATA4/PDE4D/CAMK2D/CTNNA3/PKP2/TRPM4/DLG1	13
GO:0031589	BP	GO:0031589	cell-substrate adhesion	62/1830	363/18723	9.26221e-06	0.000356087	0.000290755	SORBS1/CLASP1/PIP5K1A/RIN2/PRKCE/DNM2/MACF1/EFNA5/VCL/DAG1/KANK1/GCNT2/JUP/DOCK5/ACTN4/ABL1/PARVB/RREB1/CRK/BCAS3/LIMCH1/MAP4K4/PHLDB2/UTRN/PTPRA/RAB1A/BCL2/VWC2/PIK3CB/WDPCP/PIK3R1/PTK2/PLEKHA2/MINK1/GSK3B/PTPN11/PEAK1/DLC1/LIMS1/CDH13/CLASP2/TRPM7/PARVA/TBCD/ACTN2/PTPRK/MKLN1/LIMS2/NF1/DOCK1/RHOA/PPFIA1/SMAD3/NID1/ITGB5/VEGFA/CDK6/TRIOBP/CORO1C/ITGAV/PTPRJ/PRKCZ	62
GO:0031929	BP	GO:0031929	TOR signaling	29/1830	126/18723	9.35852e-06	0.000357343	0.000291779	FNIP1/LARP1/RPTOR/SMG1/KLHL22/SIK3/WDR59/RPS6KB1/FLCN/MAPKAP1/RICTOR/CLEC16A/GPAT3/UBR2/GNA12/TBCK/BMT2/SESN1/DEPDC5/NPRL3/GOLPH3/UBR1/EPM2A/RFFL/PDCD6/RRAGD/PRKAA2/CASTOR2/SZT2	29
GO:0061013	BP	GO:0061013	regulation of mRNA catabolic process	35/1830	166/18723	9.53055e-06	0.000361453	0.000295135	TNRC6A/CELF1/CPEB3/LARP1/HNRNPC/SAMD4A/TNRC6B/PUM1/RBM24/THRAP3/CSDC2/GIGYF2/TNRC6C/CNOT1/MAPKAPK2/PRKCA/TENT5A/LARP4B/PAN3/FTO/RBM10/METTL16/PUM2/AGO2/NBAS/RC3H1/DIS3L2/TUT4/DCP1A/FXR1/PARN/HNRNPU/RC3H2/PABPC4/SAMD4B	35
GO:1903115	BP	GO:1903115	regulation of actin filament-based movement	14/1830	39/18723	9.87748e-06	0.000371004	0.000302934	CACNA1C/RYR2/JUP/ANK2/ATP2A2/SCN5A/GATA4/MYBPC3/PDE4D/CAMK2D/CTNNA3/PKP2/TRPM4/DLG1	14
GO:0006476	BP	GO:0006476	protein deacetylation	25/1830	101/18723	9.93386e-06	0.000371004	0.000302934	HDAC4/FRY/DYRK1A/TBL1XR1/AKAP8L/HDAC5/HDAC9/KDM5A/RCOR1/HDAC8/MORF4L1/RCOR3/CAMK2D/MAPT/SKI/PRDM5/EP300/NIPBL/SFPQ/VEGFA/PRKAA2/MTA3/MAPK8/BAZ2A/TBL1X	25
GO:0006473	BP	GO:0006473	protein acetylation	40/1830	201/18723	9.98069e-06	0.000371004	0.000302934	DIP2B/KAT6B/AUTS2/PHF20/TAOK1/MECP2/NCOA3/PPARGC1A/GSK3B/CREBBP/SMARCB1/KAT2B/TAF12/NCOA1/TRRAP/MORF4L1/FLCN/EPC2/KANSL1/SUPT3H/KANSL3/CTCF/USP22/MAPT/NAA25/EP300/EP400/TAF1/MSL2/GLYR1/SMAD4/PHF20L1/OGT/KAT6A/PRKAA2/KMT2A/IWS1/FOXO1/MED24/DIP2A	40
GO:0006479	BP	GO:0006479	protein methylation	37/1830	181/18723	1.12863e-05	0.000414052	0.000338084	PRDM16/EHMT1/SETD2/KMT2C/AUTS2/NSD1/JARID2/EEF1AKMT2/BRD4/ASH1L/MECP2/NSD2/KMT5B/CREBBP/SMARCB1/KDM6A/SMYD3/PCMTD1/CTCF/FBXO11/PRDM5/AASS/PRDM2/NSD3/SMAD4/ATRX/SMYD1/SMYD2/OGT/LCMT1/KMT2A/KMT2E/KDM3A/WDR82/IWS1/EZH1/SETD3	37
GO:0008213	BP	GO:0008213	protein alkylation	37/1830	181/18723	1.12863e-05	0.000414052	0.000338084	PRDM16/EHMT1/SETD2/KMT2C/AUTS2/NSD1/JARID2/EEF1AKMT2/BRD4/ASH1L/MECP2/NSD2/KMT5B/CREBBP/SMARCB1/KDM6A/SMYD3/PCMTD1/CTCF/FBXO11/PRDM5/AASS/PRDM2/NSD3/SMAD4/ATRX/SMYD1/SMYD2/OGT/LCMT1/KMT2A/KMT2E/KDM3A/WDR82/IWS1/EZH1/SETD3	37
GO:0007173	BP	GO:0007173	epidermal growth factor receptor signaling pathway	26/1830	108/18723	1.13945e-05	0.000415308	0.00033911	DAB2IP/RNF115/GAB1/ABL1/SNX6/CBLB/SOS1/HIP1/RAB7A/PTK2/PTPN11/ERBIN/CDH13/BCAR3/BCAR1/BRAF/ZGPAT/PTPN3/PSEN1/EGF/ZFYVE28/PIK3C2A/KIF16B/GAREM1/DGKD/PTPRJ	26
GO:0032956	BP	GO:0032956	regulation of actin cytoskeleton organization	61/1830	358/18723	1.17604e-05	0.000425311	0.000347277	CLASP1/ARHGAP35/FHOD3/PRKCE/EFNA5/MTSS1/KANK1/SPIRE1/ABL1/TAOK1/SPTBN1/SYNPO2/SYNPO/ARHGAP17/PPP1R9A/CRK/ARPC1A/SSH2/ARHGEF10L/BCAS3/LIMCH1/PHLDB2/WASF2/SVIL/AKAP13/SSH1/PIK3R1/MYLK3/SPTAN1/LATS1/DLC1/CLASP2/ABL2/SPTBN4/ABI2/SPTB/ADD1/SEMA5A/ADD3/PAM/ACTN2/ARHGEF18/RICTOR/PRKN/TMOD1/CAPZB/FCHSD2/RHOQ/NCKAP1/RHOA/PPFIA1/SMAD3/ARHGEF10/SMAD4/ARFGEF1/CGNL1/PAK2/TRIOBP/CELSR1/DLG1/ASAP3	61
GO:0010880	BP	GO:0010880	regulation of release of sequestered calcium ion into cytosol by sarcoplasmic reticulum	12/1830	30/18723	1.18285e-05	0.000425311	0.000347277	CACNA1C/RYR2/ANK2/CASQ2/TMEM38A/PDE4D/CAMK2D/CHD7/AKAP6/CALM2/TMEM38B/DMD	12
GO:0038127	BP	GO:0038127	ERBB signaling pathway	28/1830	121/18723	1.18963e-05	0.000425311	0.000347277	DAB2IP/RNF115/GAB1/ABL1/MAPK1/SNX6/CBLB/SOS1/HIP1/RAB7A/PTK2/PTPN11/ERBIN/CDH13/BCAR3/BCAR1/BRAF/ZGPAT/CUL5/PTPN3/PSEN1/EGF/ZFYVE28/PIK3C2A/KIF16B/GAREM1/DGKD/PTPRJ	28
GO:0007623	BP	GO:0007623	circadian rhythm	41/1830	210/18723	1.26024e-05	0.000447703	0.000365561	BTBD9/PPARA/RORA/BTRC/PTGDS/KDM2A/DYRK1A/THRAP3/RAI1/NPAS2/NCOA2/PPARGC1A/RBM4/FBXL17/FBXW11/KDM5A/GSK3B/ZFHX3/CRTC1/ATG7/PPP1CB/HUWE1/NCOR1/SETX/EP300/GPR157/SFPQ/NLGN1/PSPC1/UBE3A/OGT/NRIP1/MYCBP2/MAGED1/NDUFA9/PRKAA2/KMT2A/MAPK8/HNRNPU/CSNK1E/CREB1	41
GO:0048511	BP	GO:0048511	rhythmic process	53/1830	298/18723	1.27131e-05	0.000448797	0.000366455	BTBD9/PPARA/RORA/BTRC/PTGDS/KDM2A/DYRK1A/NCOR2/FOXO3/THRAP3/RAI1/NPAS2/NCOA2/PPARGC1A/RBM4/FBXL17/KCNQ1/FBXW11/KDM5A/GSK3B/CREBBP/KAT2B/NCOA1/ZFHX3/CRTC1/PAM/GABRB1/ATG7/PPP1CB/HUWE1/NCOR1/SETX/EP300/GPR157/SFPQ/NLGN1/PSPC1/UBE3A/OGT/NRIP1/MYCBP2/MAGED1/NDUFA9/PRKAA2/PLEKHA1/KMT2A/MAPK8/HNRNPU/CSNK2A1/CSNK1E/GAS2/CREB1/TEF	53
GO:0051656	BP	GO:0051656	establishment of organelle localization	65/1830	390/18723	1.28511e-05	0.000450833	0.000368116	MAP4/CLASP1/TRAK1/PARD3/DNM2/KIF1C/PTGDS/ACTN4/PAFAH1B1/SPIRE1/MYH9/EXOC6B/RHOT1/GBF1/RAB1A/XPO1/AP3S2/SYNE2/FBXW11/KIF13A/PARD3B/DYNC1I1/EXOC4/CLASP2/BICD1/DYNC1H1/TRAK2/AP3D1/PEX14/SUN1/PRKN/EXOC6/MAPT/HTT/CDK5RAP2/LIN7A/PSEN1/SNX4/SPAST/MYO5A/NLGN1/TRAPPC12/FYCO1/AGTPBP1/MLPH/WIPI1/GOSR1/SPG11/MARK1/MAD1L1/PDCD6/PIBF1/STXBP1/CEP83/OPA1/GAB2/CUL3/HOOK3/HNRNPU/NTN1/PICALM/EZR/PRKCZ/DLG1/KIFAP3	65
GO:0140694	BP	GO:0140694	non-membrane-bounded organelle assembly	62/1830	367/18723	1.31658e-05	0.000459003	0.000374788	OBSCN/MYOM2/TTN/CLASP1/TNNT1/FHOD3/LDB3/PRRC2C/ATXN2/PLA2G4C/CFLAR/NEBL/ASAP1/MYPN/CDS2/POGZ/MYOZ2/AKAP13/CNOT1/PLEC/CCDC57/MDN1/SENP6/MYLK3/LIMD1/LSM14A/KAT2B/MEF2A/CLASP2/STAG1/CEP192/BICD1/NEK7/DYNC1H1/PAN3/ACTN2/INO80/PUM2/MAPRE2/TMOD1/RC3H1/MAPT/STAG2/NCOR1/NBDY/DHX30/CDK5RAP2/RHOA/PGM5/ARHGEF10/TRAPPC12/TNKS/SMAD4/G3BP2/PIBF1/STYXL1/UBAP2L/PRKAA2/HNRNPU/CSDE1/EZR/TOGARAM1	62
GO:0010970	BP	GO:0010970	transport along microtubule	33/1830	155/18723	1.36885e-05	0.00047428	0.000387262	TRAK1/KIF1C/PAFAH1B1/KIF1B/RHOT1/DST/RAB1A/AP3S2/FBXW11/KIF13A/DYNC1I1/BICD1/DYNC1H1/DLG2/TRAK2/AP3D1/PEX14/SUN1/MAPT/HTT/SPAST/SFPQ/FYCO1/AGTPBP1/APP/RAB21/MAPK8IP3/SPG11/OPA1/HNRNPU/SPG7/PRKCZ/KIFAP3	33
GO:0018394	BP	GO:0018394	peptidyl-lysine acetylation	35/1830	169/18723	1.43552e-05	0.000490533	0.000400533	DIP2B/KAT6B/AUTS2/PHF20/MECP2/NCOA3/PPARGC1A/CREBBP/SMARCB1/KAT2B/TAF12/NCOA1/TRRAP/MORF4L1/FLCN/EPC2/KANSL1/SUPT3H/KANSL3/CTCF/USP22/EP300/EP400/TAF1/MSL2/GLYR1/SMAD4/PHF20L1/OGT/KAT6A/PRKAA2/KMT2A/IWS1/MED24/DIP2A	35
GO:0031330	BP	GO:0031330	negative regulation of cellular catabolic process	48/1830	262/18723	1.44074e-05	0.000490533	0.000400533	DAB2IP/ACACB/PLIN5/HIPK2/LARP1/HNRNPC/ADRA1A/SMG1/RBM24/FHIT/THRAP3/KLHL22/GIPC1/NMNAT1/FOXK1/SMARCC1/BCL2/MAPKAPK2/ATP2B4/TENT5A/LAPTM4B/HERC1/TENT2/GATA4/LARP4B/FOXK2/RBM10/STAT3/METTL16/TLK2/CLEC16A/ATG7/NBAS/LRIG2/SUFU/PTPN3/PSEN1/TAF1/USP25/OGT/RGN/TIMP2/PARN/HNRNPU/CSNK2A1/N4BP1/TBC1D14/QRICH2	48
GO:0032886	BP	GO:0032886	regulation of microtubule-based process	45/1830	240/18723	1.44197e-05	0.000490533	0.000400533	CLASP1/MACF1/EFNA5/DYRK1A/PAFAH1B1/ABL1/TRIM54/TAOK1/RHOT1/PHLDB2/MECP2/CLIP1/XPO1/SENP6/GSK3B/KAT2B/CLASP2/TTBK2/BICD1/DYNC1H1/TBCD/MARK2/NIN/DIAPH1/MAPRE2/CLTC/MAPT/MPDZ/CDK5RAP2/RHOA/SLAIN2/SPAST/CHMP3/NAV3/RGN/ATXN7/SKA2/APC/PRKAA2/HNRNPU/CKAP5/TOGARAM1/CAMSAP2/MARK4/PATJ	45
GO:0030518	BP	GO:0030518	intracellular steroid hormone receptor signaling pathway	27/1830	116/18723	1.51086e-05	0.000510873	0.00041714	ZMIZ1/UBR5/KANK2/DDX17/ARID1A/NCOR2/FOXP1/STRN3/PLPP1/PPARGC1B/CNOT1/NR3C2/LATS1/ZBTB7A/PPP5C/KDM4C/SMARCA4/TRIP4/NCOR1/RHOA/EP300/YAP1/UBE3A/KDM5D/SAFB/KDM3A/SAFB2	27
GO:0055006	BP	GO:0055006	cardiac cell development	23/1830	91/18723	1.54147e-05	0.0005181	0.000423042	MYO18B/TTN/FHOD3/ALPK3/PPARA/BMPR1A/ADRA1A/NEBL/AKAP13/ALPK2/PLEC/TBX5/MYLK3/GATA4/MEF2A/ACTN2/AKAP6/MAML1/FHL2/VEGFA/DDX39B/SMAD4/HNRNPU	23
GO:0032092	BP	GO:0032092	positive regulation of protein binding	22/1830	85/18723	1.56443e-05	0.000522686	0.000426786	PLCL1/RAMP1/HIPK2/EPB41/MARK3/ABL1/RAPGEF2/GSK3B/PPP2CA/SPPL3/TCF7L2/ADD1/PRKN/PLCL2/EP300/PSEN1/TAF1/PPP2CB/APP/NVL/STK3/USP33	22
GO:0009267	BP	GO:0009267	cellular response to starvation	33/1830	156/18723	1.57572e-05	0.000523343	0.000427323	FNIP1/XPR1/BMPR2/TNRC6A/PPARA/SREBF2/MAPK1/RPTOR/FOXO3/MAP3K5/COMT/BCL2/WDR59/CPEB4/FLCN/CLEC16A/ATG7/TFEB/BMT2/SESN1/NUAK1/DEPDC5/NPRL3/STK24/WIPI1/RRAGD/USP33/PRKAA2/MAPK8/SIK2/PRKAG2/FOXO1/SZT2	33
GO:0043487	BP	GO:0043487	regulation of RNA stability	35/1830	170/18723	1.64049e-05	0.00054165	0.000442271	TNRC6A/CELF1/CPEB3/LARP1/HNRNPC/SAMD4A/TNRC6B/PUM1/RBM24/THRAP3/CSDC2/GIGYF2/TNRC6C/CNOT1/MAPKAPK2/PRKCA/TENT5A/TENT2/LARP4B/PAN3/FTO/RBM10/METTL16/PUM2/AGO2/RC3H1/DIS3L2/TUT4/DCP1A/FXR1/PARN/HNRNPU/RC3H2/PABPC4/SAMD4B	35
GO:0032006	BP	GO:0032006	regulation of TOR signaling	25/1830	104/18723	1.71414e-05	0.00056266	0.000459426	FNIP1/RPTOR/KLHL22/SIK3/WDR59/FLCN/RICTOR/CLEC16A/GPAT3/UBR2/GNA12/TBCK/BMT2/SESN1/DEPDC5/NPRL3/GOLPH3/UBR1/EPM2A/RFFL/PDCD6/RRAGD/PRKAA2/CASTOR2/SZT2	25
GO:0016577	BP	GO:0016577	histone demethylation	12/1830	31/18723	1.7587e-05	0.00057393	0.000468629	KDM4B/UTY/KDM2A/JMJD1C/JARID2/KDM3B/KDM2B/KDM5A/KDM6A/KDM4C/KDM5D/KDM3A	12
GO:0043502	BP	GO:0043502	regulation of muscle adaptation	24/1830	98/18723	1.79977e-05	0.000583937	0.000476799	GTF2IRD1/TNNT1/HDAC4/DAG1/PPARA/MYH7/ADRA1A/ATP2A2/JARID2/FOXO3/SCN5A/FBXO32/PPARGC1A/CAMK2B/ATP2B4/PRKCA/MEF2A/CAMK2D/TRIM63/AKAP6/SMAD3/DDX39B/SMAD4/FOXO1	24
GO:0006109	BP	GO:0006109	regulation of carbohydrate metabolic process	36/1830	178/18723	1.88332e-05	0.000607533	0.000496066	INSR/SORBS1/PRKCE/HDAC4/ACACB/PPARA/RORA/SLC4A4/FOXK1/SLC25A12/NCOA2/PPARGC1A/HMGB1/GSK3B/PFKFB2/KAT2B/SOGA1/ZBTB20/MLYCD/ZBTB7A/FOXK2/STAT3/CLTC/PRKN/PPP1CB/NCOR1/EP300/PSEN1/APP/OGT/EGF/RGN/ARNT/LCMT1/PRKAA2/PRKAG2	36
GO:0045216	BP	GO:0045216	cell-cell junction organization	39/1830	200/18723	2.08981e-05	0.000670291	0.00054731	TLN2/PARD3/VCL/MTSS1/TJP2/JUP/ANK2/STRN/CTNND1/CTNNA1/EXT1/PLEC/PRKCA/TBX5/CDH2/HEG1/LIMS1/CTNND2/TBCD/ADD1/PKP4/FLCN/MTDH/LIMS2/MPDZ/RHOA/SMAD3/ADAM10/PKP2/AFDN/VEGFA/PAK2/NUMB/PKN2/APC/XIRP2/MPP7/PATJ/DLG1	39
GO:0030239	BP	GO:0030239	myofibril assembly	18/1830	63/18723	2.14861e-05	0.000685236	0.000559512	OBSCN/MYOM2/TTN/TNNT1/FHOD3/LDB3/CFLAR/NEBL/MYPN/MYOZ2/AKAP13/PLEC/MYLK3/MEF2A/ACTN2/TMOD1/PGM5/SMAD4	18
GO:0010882	BP	GO:0010882	regulation of cardiac muscle contraction by calcium ion signaling	11/1830	27/18723	2.23437e-05	0.000704578	0.000575306	CACNA1C/HDAC4/RYR2/ANK2/ATP2A2/CASQ2/TMEM38A/CAMK2D/CALM2/TMEM38B/DMD	11
GO:0098901	BP	GO:0098901	regulation of cardiac muscle cell action potential	11/1830	27/18723	2.23437e-05	0.000704578	0.000575306	CACNA1C/RYR2/JUP/ANK2/ATP2A2/CAMK2D/CTNNA3/NOS1AP/PKP2/TRPM4/DLG1	11
GO:0055007	BP	GO:0055007	cardiac muscle cell differentiation	28/1830	125/18723	2.26194e-05	0.000709287	0.000579151	MYO18B/TTN/FHOD3/ALPK3/PPARA/BMPR1A/ADRA1A/SOX6/NEBL/AKAP13/ALPK2/PLEC/TBX5/MYLK3/GATA4/MEF2A/CBY1/GATA6/RARB/ACTN2/ACVR1/AKAP6/MAML1/FHL2/VEGFA/DDX39B/SMAD4/HNRNPU	28
GO:1901879	BP	GO:1901879	regulation of protein depolymerization	22/1830	87/18723	2.32348e-05	0.000722483	0.000589926	CLASP1/TRIM54/TAOK1/SPTBN1/SVIL/SPTAN1/CLASP2/TTBK2/SPTBN4/SPTB/ADD1/SEMA5A/ADD3/ACTN2/TMOD1/CAPZB/SPAST/NAV3/ATXN7/TRIOBP/APC/CAMSAP2	22
GO:0016573	BP	GO:0016573	histone acetylation	32/1830	152/18723	2.32976e-05	0.000722483	0.000589926	KAT6B/AUTS2/PHF20/MECP2/NCOA3/PPARGC1A/CREBBP/SMARCB1/KAT2B/TAF12/NCOA1/TRRAP/MORF4L1/FLCN/EPC2/KANSL1/SUPT3H/KANSL3/CTCF/USP22/EP300/EP400/TAF1/MSL2/GLYR1/SMAD4/PHF20L1/OGT/KAT6A/KMT2A/IWS1/MED24	32
GO:0090263	BP	GO:0090263	positive regulation of canonical Wnt signaling pathway	25/1830	106/18723	2.42921e-05	0.000748936	0.000611525	WNK2/KANK1/JUP/TBL1XR1/UBR5/FAM53B/XIAP/USP34/WNK1/CSNK1G1/WLS/SEMA5A/PPM1B/USP47/ZEB2/SMAD3/TRPM4/YAP1/TNKS/EGF/USP8/PPM1A/CSNK1E/TBL1X/SMURF2	25
GO:0047496	BP	GO:0047496	vesicle transport along microtubule	15/1830	47/18723	2.44175e-05	0.000748936	0.000611525	TRAK1/KIF1C/PAFAH1B1/RAB1A/AP3S2/FBXW11/KIF13A/DYNC1I1/DYNC1H1/TRAK2/AP3D1/HTT/FYCO1/PRKCZ/KIFAP3	15
GO:2000649	BP	GO:2000649	regulation of sodium ion transmembrane transporter activity	17/1830	58/18723	2.50806e-05	0.000765095	0.000624719	WNK2/PRKCE/STK39/DNM2/ACTN4/WNK1/UTRN/KLHL24/NEDD4L/KCNQ1/GPD1L/ANK3/CAMK2D/HECW2/PTPN3/FGF14/DMD	17
GO:0055002	BP	GO:0055002	striated muscle cell development	18/1830	64/18723	2.71872e-05	0.000816737	0.000666887	OBSCN/MYOM2/TTN/TNNT1/FHOD3/LDB3/CFLAR/NEBL/MYPN/MYOZ2/AKAP13/PLEC/MYLK3/MEF2A/ACTN2/TMOD1/PGM5/SMAD4	18
GO:0098930	BP	GO:0098930	axonal transport	18/1830	64/18723	2.71872e-05	0.000816737	0.000666887	TRAK1/KIF1C/PAFAH1B1/KIF1B/DST/AP3S2/FBXW11/DYNC1H1/DLG2/TRAK2/AP3D1/MAPT/SPAST/AGTPBP1/RAB21/MAPK8IP3/OPA1/SPG7	18
GO:0006475	BP	GO:0006475	internal protein amino acid acetylation	33/1830	160/18723	2.721e-05	0.000816737	0.000666887	KAT6B/AUTS2/PHF20/MECP2/NCOA3/PPARGC1A/CREBBP/SMARCB1/KAT2B/TAF12/NCOA1/TRRAP/MORF4L1/FLCN/EPC2/KANSL1/SUPT3H/KANSL3/CTCF/USP22/MAPT/EP300/EP400/TAF1/MSL2/GLYR1/SMAD4/PHF20L1/OGT/KAT6A/KMT2A/IWS1/MED24	33
GO:0086069	BP	GO:0086069	bundle of His cell to Purkinje myocyte communication	8/1830	15/18723	2.81184e-05	0.000839515	0.000685486	TNNI3K/JUP/CACNA2D1/SCN5A/TBX5/CTNNA3/PKP2/TRPM4	8
GO:0010927	BP	GO:0010927	cellular component assembly involved in morphogenesis	25/1830	107/18723	2.87939e-05	0.000850845	0.000694736	OBSCN/MYOM2/TTN/CLASP1/TNNT1/FHOD3/LDB3/DAG1/PAFAH1B1/ANK2/CFLAR/NEBL/MYPN/PHLDB2/MYOZ2/AKAP13/PLEC/MYLK3/MEF2A/CLASP2/ACTN2/TMOD1/PGM5/SMAD4/RFX2	25
GO:0043242	BP	GO:0043242	negative regulation of protein-containing complex disassembly	21/1830	82/18723	2.88011e-05	0.000850845	0.000694736	CLASP1/TRIM54/TAOK1/SPTBN1/SVIL/SCAF8/SPTAN1/CLASP2/TTBK2/SPTBN4/SPTB/ADD1/ADD3/CLEC16A/TMOD1/CAPZB/NAV3/ATXN7/TRIOBP/APC/CAMSAP2	21
GO:0031346	BP	GO:0031346	positive regulation of cell projection organization	59/1830	353/18723	2.91353e-05	0.000856212	0.000699119	CUX1/NDRG4/ROR1/ARHGAP35/TRAK1/BMPR2/DAB2IP/DNM2/MACF1/HDAC4/TIAM2/GOLGA4/TENM2/MAGI2/PAFAH1B1/CBFA2T2/AUTS2/RREB1/CFLAR/PPP1R9A/PLXNA4/BCAS3/WASF2/CAMK2B/RAPGEF2/ZMYND8/KIDINS220/PIK3R1/ABL2/ABI2/CDKL5/SEMA5A/MARK2/UBE2V2/CRTC1/COBL/NIN/NPTN/FBXO31/RAPGEF1/MAPT/HTT/RHOQ/NCKAP1/SETX/EP300/NLGN1/VEGFA/RAB21/RUFY3/EEF2K/OPA1/STYXL1/CORO1C/IL1RAPL1/APC/CAMK1D/NTN1/MARK4	59
GO:0016052	BP	GO:0016052	carbohydrate catabolic process	32/1830	154/18723	3.06415e-05	0.000895785	0.000731431	INSR/HDAC4/PPARA/OGDH/SLC4A4/FOXK1/SLC25A12/PPARGC1A/HMGB1/RB1CC1/PFKFB2/ZBTB20/ZBTB7A/FOXK2/DHTKD1/STAT3/GPI/ENOSF1/PPP1CB/NCOR1/LRP5/EP300/PSEN1/APP/FUT10/OGT/PFKP/ARNT/PRKAA2/PRKAG2/MANBA/HK1	32
GO:0001508	BP	GO:0001508	action potential	29/1830	134/18723	3.22957e-05	0.000934412	0.000762972	KCNMB2/KCNN2/KCND3/CACNA1C/SNTA1/RYR2/JUP/ANK2/KCNIP2/CACNA2D1/ADRA1A/ATP2A2/YWHAE/SCN5A/NEDD4L/MYH14/KCNQ1/GPD1L/ANK3/CAMK2D/AKAP6/USP53/CTNNA3/PTPN3/NOS1AP/PKP2/TRPM4/DMD/DLG1	29
GO:0032434	BP	GO:0032434	regulation of proteasomal ubiquitin-dependent protein catabolic process	29/1830	134/18723	3.22957e-05	0.000934412	0.000762972	UBE2K/ZER1/ARIH1/FHIT/GIPC1/COMMD1/ZYG11B/SMARCC1/XPO1/GSK3B/HECTD1/PIAS1/UBE2V2/ARIH2/TLK2/COP1/PRKN/PSEN1/TAF1/GNA12/ANKIB1/RBX1/PRICKLE1/OGT/CHFR/CSNK1E/N4BP1/RNF144A/RNF180	29
GO:0070076	BP	GO:0070076	histone lysine demethylation	11/1830	28/18723	3.3559e-05	0.000963955	0.000787094	KDM4B/UTY/KDM2A/JMJD1C/KDM3B/KDM2B/KDM5A/KDM6A/KDM4C/KDM5D/KDM3A	11
GO:0043500	BP	GO:0043500	muscle adaptation	27/1830	121/18723	3.37986e-05	0.000963955	0.000787094	GTF2IRD1/TNNT1/HDAC4/DAG1/PPARA/MYH7/ADRA1A/ATP2A2/JARID2/CFLAR/FOXO3/SCN5A/FBXO32/PPARGC1A/CAMK2B/MYOZ2/ATP2B4/PRKCA/MEF2A/GATA6/CAMK2D/TRIM63/AKAP6/SMAD3/DDX39B/SMAD4/FOXO1	27
GO:0110053	BP	GO:0110053	regulation of actin filament organization	49/1830	278/18723	3.3832e-05	0.000963955	0.000787094	CLASP1/ARHGAP35/FHOD3/PRKCE/MTSS1/KANK1/SPIRE1/ABL1/SPTBN1/SYNPO2/SYNPO/PPP1R9A/ARPC1A/SSH2/ARHGEF10L/LIMCH1/PHLDB2/WASF2/SVIL/SSH1/PIK3R1/SPTAN1/LATS1/DLC1/CLASP2/SPTBN4/ABI2/SPTB/ADD1/SEMA5A/ADD3/ACTN2/ARHGEF18/RICTOR/PRKN/TMOD1/CAPZB/FCHSD2/NCKAP1/RHOA/PPFIA1/SMAD3/ARHGEF10/ARFGEF1/CGNL1/PAK2/TRIOBP/DLG1/ASAP3	49
GO:0006482	BP	GO:0006482	protein demethylation	12/1830	33/18723	3.67286e-05	0.00103103	0.000841863	KDM4B/UTY/KDM2A/JMJD1C/JARID2/KDM3B/KDM2B/KDM5A/KDM6A/KDM4C/KDM5D/KDM3A	12
GO:0008214	BP	GO:0008214	protein dealkylation	12/1830	33/18723	3.67286e-05	0.00103103	0.000841863	KDM4B/UTY/KDM2A/JMJD1C/JARID2/KDM3B/KDM2B/KDM5A/KDM6A/KDM4C/KDM5D/KDM3A	12
GO:0010506	BP	GO:0010506	regulation of autophagy	54/1830	317/18723	3.67373e-05	0.00103103	0.000841863	DHRSX/TPCN1/LARP1/ADRA1A/VPS13D/ABL1/SREBF2/RPTOR/SMG1/FOXO3/USP13/SNX6/KLHL22/FOXK1/BCL2/HMGB1/PIK3CB/GSK3B/HERC1/GATA4/SOGA1/EXOC4/ABL2/FOXK2/FLCN/MTDH/STAT3/TLK2/CLEC16A/PRKN/ATG7/EEF1A2/MAPT/HTT/EP300/CALCOCO2/VPS13C/FYCO1/TFEB/SESN1/DEPDC5/EPM2A/ULK1/UVRAG/PIK3C2A/USP10/RRAGD/MTCL1/USP33/PRKAA2/MAPK8/ITPR1/FOXO1/TBC1D14	54
GO:0090630	BP	GO:0090630	activation of GTPase activity	26/1830	115/18723	3.69367e-05	0.00103147	0.000842223	PIP5K1A/ABR/TBC1D1/TBC1D8/TIAM2/RABGAP1L/EVI5/GARNL3/TBC1D4/CRK/ARHGAP24/BCAS3/RAP1GAP2/TBC1D5/TBC1D22A/SIPA1L3/RALGAPA1/SGSM1/RALGAPA2/ARHGAP42/RABGAP1/TBCK/ARHGEF10/CORO1C/TBC1D14/SIPA1L2	26
GO:0046777	BP	GO:0046777	protein autophosphorylation	42/1830	227/18723	3.79451e-05	0.00105438	0.000860932	INSR/IGF1R/WNK2/AAK1/STK39/STK33/DYRK1A/MARK3/ABL1/TAOK1/WNK1/SMG1/CAMK2B/MAPKAPK2/PTK2/MINK1/GSK3B/TAOK3/PEAK1/FGFR1/TRPM7/CDK12/CDKL5/MARK2/CAMK2D/NLK/CALM2/LMTK2/GRK5/MOB1B/TAF1/RAD50/VEGFA/STK24/PDGFC/ULK1/PAK2/GPNMB/EEF2K/CAMK2A/ERBB4/SIK2	42
GO:0010769	BP	GO:0010769	regulation of cell morphogenesis involved in differentiation	23/1830	96/18723	3.88476e-05	0.00107415	0.000877067	CUX1/DNM2/EFNA5/KANK1/DOCK5/ACTN4/PAFAH1B1/ABL1/RREB1/CRK/CAMK2B/PTK2/LIMS1/CDKL5/FBXO31/LIMS2/DOCK1/RAB21/EEF2K/OPA1/TRIOBP/CORO1C/IL1RAPL1	23
GO:0035088	BP	GO:0035088	establishment or maintenance of apical/basal cell polarity	15/1830	49/18723	4.24128e-05	0.00115172	0.000940407	PARD3/CLIC4/PARD3B/ERBIN/ANK1/MYO9A/DLG2/MARK2/LIN7A/RHOA/MTCL1/FAT1/DLG3/PATJ/DLG1	15
GO:0046580	BP	GO:0046580	negative regulation of Ras protein signal transduction	15/1830	49/18723	4.24128e-05	0.00115172	0.000940407	ARHGAP35/DAB2IP/KANK1/ADRA1A/ARHGAP24/HEG1/DLC1/ABL2/FLCN/MFN2/MAPKAP1/ARHGAP42/PPP2CB/TIMP2/CUL3	15
GO:0061245	BP	GO:0061245	establishment or maintenance of bipolar cell polarity	15/1830	49/18723	4.24128e-05	0.00115172	0.000940407	PARD3/CLIC4/PARD3B/ERBIN/ANK1/MYO9A/DLG2/MARK2/LIN7A/RHOA/MTCL1/FAT1/DLG3/PATJ/DLG1	15
GO:0061157	BP	GO:0061157	mRNA destabilization	21/1830	84/18723	4.24738e-05	0.00115172	0.000940407	TNRC6A/CELF1/CPEB3/SAMD4A/TNRC6B/PUM1/RBM24/GIGYF2/TNRC6C/CNOT1/PAN3/FTO/METTL16/AGO2/RC3H1/DIS3L2/TUT4/DCP1A/PARN/RC3H2/SAMD4B	21
GO:0098911	BP	GO:0098911	regulation of ventricular cardiac muscle cell action potential	7/1830	12/18723	4.28456e-05	0.00115621	0.000944077	CACNA1C/RYR2/JUP/CTNNA3/PKP2/TRPM4/DLG1	7
GO:1901880	BP	GO:1901880	negative regulation of protein depolymerization	19/1830	72/18723	4.36216e-05	0.00117152	0.000956577	CLASP1/TRIM54/TAOK1/SPTBN1/SVIL/SPTAN1/CLASP2/TTBK2/SPTBN4/SPTB/ADD1/ADD3/TMOD1/CAPZB/NAV3/ATXN7/TRIOBP/APC/CAMSAP2	19
GO:0051651	BP	GO:0051651	maintenance of location in cell	40/1830	214/18723	4.53042e-05	0.00121092	0.000988745	CACNA1C/PRKCE/TPCN1/RYR2/JPH2/PAFAH1B1/ANK2/VPS13D/ABL1/SYNE1/CASQ2/TRPV1/ANK3/AP3D1/TMEM38A/SUN1/DIAPH1/PDE4D/CAMK2D/CHD7/AKAP6/CALM2/HTT/VPS13A/PSEN1/TAF3/ITPR2/VPS13C/ANKRD13C/TMEM38B/GOLPH3/UVRAG/TRPC1/IBTK/HNRNPU/SP100/ITPR1/PKD2/DMD/HK1	40
GO:0019932	BP	GO:0019932	second-messenger-mediated signaling	53/1830	312/18723	4.66373e-05	0.00124064	0.00101301	RCAN2/CACNA1C/HDAC4/RYR2/PDE3A/ANK2/ATP2A2/PDE7A/PPP1R9A/PPP3CB/NFATC3/PRKG1/CASQ2/INPP5A/NFAT5/MYOZ2/RAPGEF2/CAP2/ATP2B4/GSK3B/PPP2CA/CDH13/SPPL3/CRTC3/PPP3R1/TMEM38A/PDE10A/PDE4D/CAMK2D/NUDT4/AKAP6/CALM2/MAPT/HTT/FHL2/PPP3CC/ITPR2/NOS1AP/TRPM4/TMEM38B/VEGFA/MCU/NCALD/CAMTA1/MGRN1/RGN/HOMER2/PPP2R1A/DGKD/ITPR1/TMBIM4/PTPRJ/DMD	53
GO:0048016	BP	GO:0048016	inositol phosphate-mediated signaling	16/1830	55/18723	4.7775e-05	0.00126491	0.00103283	PPP3CB/NFATC3/INPP5A/NFAT5/MYOZ2/ATP2B4/GSK3B/SPPL3/PPP3R1/AKAP6/FHL2/PPP3CC/ITPR2/CAMTA1/HOMER2/ITPR1	16
GO:0051258	BP	GO:0051258	protein polymerization	51/1830	297/18723	4.81709e-05	0.0012694	0.0010365	CLASP1/FHOD3/PRKCE/UBE2K/KANK1/DYRK1A/SPIRE1/ABL1/SPTBN1/PPP1R9A/ARPC1A/SSH2/MECP2/CLIP1/WASF2/CASQ2/SVIL/SSH1/CCDC57/SPTAN1/LATS1/CLASP2/CEP192/SPTBN4/ABI2/SPTB/TBCD/ADD1/ADD3/COBL/NIN/DIAPH1/RICTOR/PRKN/TMOD1/CAPZB/FCHSD2/MAPT/NCKAP1/CDK5RAP2/GAS7/RHOA/SLAIN2/ARFGEF1/CHMP3/NAV3/TRIOBP/CKAP5/TOGARAM1/CAMSAP2/DLG1	51
GO:0042147	BP	GO:0042147	retrograde transport, endosome to Golgi	22/1830	91/18723	4.89993e-05	0.00128216	0.00104692	EVI5/GBF1/SNX6/SNX1/ERC1/TBC1D5/ANKFY1/RAB7A/HEATR5A/DENND5A/SPAG9/UBE2O/VTI1A/STX16/CLTC/PRKN/CLTCL1/VPS54/GOSR1/SNX8/STX5/TBC1D14	22
GO:0000289	BP	GO:0000289	nuclear-transcribed mRNA poly(A) tail shortening	11/1830	29/18723	4.93077e-05	0.00128216	0.00104692	TNRC6A/CPEB3/SAMD4A/TNRC6B/TNRC6C/CNOT1/PAN3/AGO2/TUT4/PARN/SAMD4B	11
GO:0032535	BP	GO:0032535	regulation of cellular component size	62/1830	383/18723	4.93403e-05	0.00128216	0.00104692	ARHGAP35/FHOD3/BMPR2/PRKCE/DNM2/MACF1/GOLGA4/KANK1/DIP2B/PAFAH1B1/SPIRE1/ABL1/SPTBN1/PPP1R9A/RPTOR/ARPC1A/PLXNA4/SSH2/SEMA4B/WASF2/SVIL/HP1BP3/SSH1/RAP1GAP2/RB1CC1/GSK3B/SPTAN1/LATS1/SPTBN4/ABI2/SPTB/CDKL5/ADD1/SEMA5A/ADD3/ACTN2/RICTOR/PRR16/TMOD1/WDTC1/CAPZB/FCHSD2/MAPT/NCKAP1/RHOA/PTPRS/VEGFA/ARFGEF1/RAB21/RUFY3/CHMP3/ULK1/SLC12A6/RYK/TRIOBP/ANO6/CLN8/NTN1/PICALM/EZR/CREB1/DLG1	62
GO:1903828	BP	GO:1903828	negative regulation of cellular protein localization	26/1830	117/18723	5.05016e-05	0.0013022	0.00106328	CTNNA1/UBAC2/COMMD1/NEDD4L/GSK3B/DCLK2/LATS1/TTBK2/HECTD1/LATS2/FLCN/ACTN2/UBE2G2/CLTC/BCL2L1/MAPT/RHOQ/SUFU/PPFIA1/MFHAS1/OTUD7B/PPP2R5A/NUMB/MAGED1/SP100/PICALM	26
GO:1901021	BP	GO:1901021	positive regulation of calcium ion transmembrane transporter activity	13/1830	39/18723	5.05753e-05	0.0013022	0.00106328	RYR2/JPH2/ANK2/CACNA2D1/NIPSNAP2/AKAP6/CALM2/HTT/VMP1/RGN/STIM1/FGF14/PKD2	13
GO:0014808	BP	GO:0014808	release of sequestered calcium ion into cytosol by sarcoplasmic reticulum	12/1830	34/18723	5.17373e-05	0.00132568	0.00108245	CACNA1C/RYR2/ANK2/CASQ2/TMEM38A/PDE4D/CAMK2D/CHD7/AKAP6/CALM2/TMEM38B/DMD	12
GO:0018393	BP	GO:0018393	internal peptidyl-lysine acetylation	32/1830	158/18723	5.19597e-05	0.00132568	0.00108245	KAT6B/AUTS2/PHF20/MECP2/NCOA3/PPARGC1A/CREBBP/SMARCB1/KAT2B/TAF12/NCOA1/TRRAP/MORF4L1/FLCN/EPC2/KANSL1/SUPT3H/KANSL3/CTCF/USP22/EP300/EP400/TAF1/MSL2/GLYR1/SMAD4/PHF20L1/OGT/KAT6A/KMT2A/IWS1/MED24	32
GO:1903313	BP	GO:1903313	positive regulation of mRNA metabolic process	26/1830	118/18723	5.8838e-05	0.00149438	0.0012202	TNRC6A/CELF1/CPEB3/SAMD4A/TNRC6B/PUM1/RBM24/THRAP3/GIGYF2/TNRC6C/CNOT1/RBMX/NUP98/PAN3/FTO/METTL16/AGO2/TRA2A/RC3H1/DIS3L2/TUT4/DCP1A/DAZAP1/PARN/RC3H2/SAMD4B	26
GO:0051058	BP	GO:0051058	negative regulation of small GTPase mediated signal transduction	16/1830	56/18723	6.08707e-05	0.00153904	0.00125667	ARHGAP35/DAB2IP/KANK1/ADRA1A/ARHGAP24/HEG1/DLC1/ABL2/FLCN/MFN2/MAPKAP1/ARHGAP42/PPP2CB/CGNL1/TIMP2/CUL3	16
GO:0030705	BP	GO:0030705	cytoskeleton-dependent intracellular transport	37/1830	195/18723	6.18619e-05	0.00155709	0.0012714	TRAK1/KIF1C/ACTN4/PAFAH1B1/KIF1B/RHOT1/DST/RAB1A/AP3S2/SYNE2/FBXW11/KIF13A/DYNC1I1/BICD1/DYNC1H1/DLG2/TRAK2/AP3D1/PEX14/SUN1/MAPT/HTT/SPAST/MYO5A/SFPQ/FYCO1/AGTPBP1/APP/RAB21/MAPK8IP3/SPG11/OPA1/HOOK3/HNRNPU/SPG7/PRKCZ/KIFAP3	37
GO:0000956	BP	GO:0000956	nuclear-transcribed mRNA catabolic process	25/1830	112/18723	6.46808e-05	0.00161357	0.00131752	TNRC6A/CPEB3/SMG6/SAMD4A/TNRC6B/SMG1/THRAP3/TNRC6C/CNOT1/CTIF/TENT2/PAN3/AGO2/NBAS/RC3H1/DIS3L2/NBDY/TUT4/DCP1A/SMG7/PARN/CSDE1/XRN1/RC3H2/SAMD4B	25
GO:0035601	BP	GO:0035601	protein deacylation	25/1830	112/18723	6.46808e-05	0.00161357	0.00131752	HDAC4/FRY/DYRK1A/TBL1XR1/AKAP8L/HDAC5/HDAC9/KDM5A/RCOR1/HDAC8/MORF4L1/RCOR3/CAMK2D/MAPT/SKI/PRDM5/EP300/NIPBL/SFPQ/VEGFA/PRKAA2/MTA3/MAPK8/BAZ2A/TBL1X	25
GO:0016579	BP	GO:0016579	protein deubiquitination	29/1830	139/18723	6.55006e-05	0.00162679	0.00132832	USP9Y/USP34/USP13/USP4/BABAM2/TRRAP/USP48/SUPT3H/MINDY2/ASXL1/USP47/ITCH/USP53/USP28/PRKN/USP22/USP24/USP31/USP32/ZRANB1/USP25/USP40/UIMC1/OTUD7B/USP8/ATXN7/USP10/USP54/USP33	29
GO:0032922	BP	GO:0032922	circadian regulation of gene expression	18/1830	68/18723	6.57979e-05	0.00162698	0.00132847	PPARA/RORA/KDM2A/RAI1/NPAS2/NCOA2/PPARGC1A/KDM5A/ZFHX3/PPP1CB/HUWE1/OGT/NRIP1/MYCBP2/MAGED1/KMT2A/HNRNPU/CSNK1E	18
GO:0006338	BP	GO:0006338	chromatin remodeling	45/1830	255/18723	6.74245e-05	0.00165989	0.00135534	KDM4B/RERE/GATAD2B/HDAC4/HNRNPC/PSME4/SETD2/KAT6B/JARID2/CECR2/ARID1A/BPTF/HDAC5/ARID1B/SMARCC1/BAZ2B/HP1BP3/CABIN1/KDM5A/SMARCB1/KAT2B/KDM6A/ZBTB7A/SMYD3/UBN2/BAZ1B/KDM4C/INO80/CHD7/UBN1/ARID2/CTCF/SMARCA4/ZBTB1/CHD4/ATRX/SMYD1/SCMH1/RBBP4/SMARCA2/KDM5D/CHD8/KAT6A/BAZ2A/EZH1	45
GO:0032232	BP	GO:0032232	negative regulation of actin filament bundle assembly	12/1830	35/18723	7.17659e-05	0.0017514	0.00143006	CLASP1/PPP1R9A/PHLDB2/WASF2/PIK3R1/DLC1/CLASP2/ARHGEF18/PRKN/PPFIA1/CGNL1/PAK2	12
GO:1903514	BP	GO:1903514	release of sequestered calcium ion into cytosol by endoplasmic reticulum	12/1830	35/18723	7.17659e-05	0.0017514	0.00143006	CACNA1C/RYR2/ANK2/CASQ2/TMEM38A/PDE4D/CAMK2D/CHD7/AKAP6/CALM2/TMEM38B/DMD	12
GO:0060401	BP	GO:0060401	cytosolic calcium ion transport	35/1830	182/18723	7.27871e-05	0.00176863	0.00144413	CACNA1C/PRKCE/TPCN1/RYR2/JPH2/ANK2/CACNA2D1/ADRA1A/ABL1/ATP2A2/YWHAE/BCL2/CASQ2/ATP2B4/TRPV1/AFG3L2/TMEM38A/MICU1/DIAPH1/PDE4D/CAMK2D/CHD7/AKAP6/CALM2/HTT/ITPR2/TMEM38B/MCU/MICU3/TRPC1/OPA1/IBTK/ITPR1/PKD2/DMD	35
GO:0061014	BP	GO:0061014	positive regulation of mRNA catabolic process	21/1830	87/18723	7.39022e-05	0.00178799	0.00145994	TNRC6A/CELF1/CPEB3/SAMD4A/TNRC6B/PUM1/RBM24/GIGYF2/TNRC6C/CNOT1/PAN3/FTO/METTL16/AGO2/RC3H1/DIS3L2/TUT4/DCP1A/PARN/RC3H2/SAMD4B	21
GO:0003205	BP	GO:0003205	cardiac chamber development	32/1830	161/18723	7.59364e-05	0.00182932	0.00149369	GREB1L/BMPR2/PPP1R13L/BMPR1A/RYR2/MYH7/ANK2/SCN5A/NSD2/SOS1/TBX5/GATA4/HEG1/GATA6/MYBPC3/PARVA/ZFPM2/LUZP1/HECTD1/MDM4/ACVR1/CHD7/MAML1/FHL2/SUFU/NDST1/DHRS3/PKP2/SMAD4/NPRL3/NPHP3/XIRP2	32
GO:1904062	BP	GO:1904062	regulation of cation transmembrane transport	58/1830	357/18723	7.68832e-05	0.00184421	0.00150584	KCNN2/WNK2/CACNA1C/SNTA1/PRKCE/STK39/DNM2/RYR2/JPH2/ACTN4/ANK2/KCNIP2/CACNA2D1/ABL1/YWHAE/WNK1/SCN5A/UTRN/KLHL24/COMMD1/CASQ2/PPARGC1A/NEDD4L/KCNQ1/ATP2B4/MINK1/HOMER1/GPD1L/ANK3/ACTN2/TMEM38A/NIPSNAP2/DIAPH1/PDE4D/CAMK2D/CHD7/AKAP6/CALM2/VAMP2/HTT/THADA/HECW2/VMP1/AHNAK/PTPN3/NOS1AP/NLGN1/TMEM38B/APP/RGN/TRPC1/ANO6/WWP2/STIM1/FGF14/PKD2/DMD/DLG1	58
GO:0010959	BP	GO:0010959	regulation of metal ion transport	64/1830	406/18723	8.42744e-05	0.0020129	0.00164359	KCNN2/WNK2/CACNA1C/SNTA1/PRKCE/STK39/DNM2/RYR2/JPH2/ACTN4/EPB41/ANK2/KCNIP2/CACNA2D1/ABL1/YWHAE/WNK1/SCN5A/UTRN/KLHL24/COMMD1/BCL2/CASQ2/CAMK2B/NEDD4L/KCNQ1/ATP2B4/HOMER1/SPTBN4/GPD1L/CNKSR3/ANK3/ACTN2/TMEM38A/NIPSNAP2/DIAPH1/PDE4D/CAMK2D/CHD7/AKAP6/CALM2/VAMP2/HTT/THADA/HECW2/RHOA/VMP1/AHNAK/PTPN3/NOS1AP/PKP2/TMEM38B/EGF/CAMK2A/RGN/TRPC1/HOMER2/ANO6/WWP2/STIM1/FGF14/PKD2/DMD/DLG1	64
GO:0043201	BP	GO:0043201	response to leucine	7/1830	13/18723	8.49787e-05	0.00202113	0.0016503	RPTOR/KLHL22/PPARGC1A/UBR2/SESN1/UBR1/RRAGD	7
GO:0007517	BP	GO:0007517	muscle organ development	54/1830	327/18723	8.64437e-05	0.00204729	0.00167167	MYOM2/LARGE1/TTN/ZNF609/HDAC4/DAG1/BMPR1A/RYR2/JPH2/MYH7/CHD2/SOX6/DDX17/CFLAR/RBM24/UTRN/MRAS/FOXK1/BCL2/SVIL/MYOZ2/RBFOX1/HIVEP3/LAMA2/MYH14/PLEC/SFMBT1/HDAC9/TCF12/KMT5B/HEG1/MEF2A/HOMER1/MYBPC3/ZFPM2/ZFHX3/CHD7/SPEG/MYOM1/SKI/RHOA/EP300/MEF2D/ADARB1/SMAD3/FXR1/PKP2/SMAD4/SMYD1/FLNB/SGCD/XIRP2/DMD/CREB1	54
GO:0051261	BP	GO:0051261	protein depolymerization	25/1830	114/18723	8.78128e-05	0.00207098	0.00169101	MICAL3/CLASP1/NCKAP5/TRIM54/TAOK1/SPTBN1/SVIL/SPTAN1/CLASP2/TTBK2/SPTBN4/SPTB/ADD1/SEMA5A/ADD3/ACTN2/TMOD1/CAPZB/SPAST/NAV3/ATXN7/TRIOBP/APC/CKAP5/CAMSAP2	25
GO:0050779	BP	GO:0050779	RNA destabilization	21/1830	88/18723	8.82415e-05	0.00207238	0.00169215	TNRC6A/CELF1/CPEB3/SAMD4A/TNRC6B/PUM1/RBM24/GIGYF2/TNRC6C/CNOT1/PAN3/FTO/METTL16/AGO2/RC3H1/DIS3L2/TUT4/DCP1A/PARN/RC3H2/SAMD4B	21
GO:0006895	BP	GO:0006895	Golgi to endosome transport	8/1830	17/18723	8.87866e-05	0.0020765	0.00169551	GBF1/EPS15/SORT1/MON2/VPS13A/VPS13C/WIPI1/KIF16B	8
GO:0070296	BP	GO:0070296	sarcoplasmic reticulum calcium ion transport	13/1830	41/18723	9.10782e-05	0.00212125	0.00173206	CACNA1C/RYR2/ANK2/ATP2A2/CASQ2/TMEM38A/PDE4D/CAMK2D/CHD7/AKAP6/CALM2/TMEM38B/DMD	13
GO:0016575	BP	GO:0016575	histone deacetylation	20/1830	82/18723	9.31115e-05	0.00215965	0.00176341	HDAC4/TBL1XR1/AKAP8L/HDAC5/HDAC9/KDM5A/RCOR1/HDAC8/MORF4L1/RCOR3/CAMK2D/SKI/PRDM5/NIPBL/SFPQ/VEGFA/MTA3/MAPK8/BAZ2A/TBL1X	20
GO:0018027	BP	GO:0018027	peptidyl-lysine dimethylation	10/1830	26/18723	9.48834e-05	0.00219169	0.00178957	EHMT1/SETD2/EEF1AKMT2/ASH1L/KMT5B/SMARCB1/SMYD2/KMT2A/KDM3A/SETD3	10
GO:0001954	BP	GO:0001954	positive regulation of cell-matrix adhesion	16/1830	58/18723	9.68056e-05	0.00222692	0.00181834	RIN2/DAG1/JUP/ABL1/MAP4K4/UTRN/PLEKHA2/GSK3B/PTPN11/LIMS1/CDH13/SMAD3/VEGFA/CDK6/PTPRJ/PRKCZ	16
GO:0031109	BP	GO:0031109	microtubule polymerization or depolymerization	26/1830	122/18723	0.000105942	0.00242715	0.00198183	CLASP1/NCKAP5/DYRK1A/ABL1/TRIM54/TAOK1/MECP2/CLIP1/CCDC57/CLASP2/TTBK2/CEP192/TBCD/NIN/MAPRE2/MAPT/CDK5RAP2/SLAIN2/SPAST/NAV3/ATXN7/SKA2/APC/CKAP5/TOGARAM1/CAMSAP2	26
GO:0007030	BP	GO:0007030	Golgi organization	31/1830	157/18723	0.000110826	0.00252872	0.00206477	CLASP1/MYO18A/ARMH3/DNM2/TANGO2/NPLOC4/MAPK1/GBF1/BCAS3/SYNE1/RAB1A/YIPF4/CLASP2/VTI1A/STX16/PLEKHM2/GOLGB1/HTT/HUWE1/UBXN2A/VMP1/ATL2/DYM/TRAPPC12/ARFGEF1/GOLPH3/LMAN2L/COG7/TRAPPC8/STX5/CAMSAP2	31
GO:0001667	BP	GO:0001667	ameboidal-type cell migration	72/1830	475/18723	0.000111584	0.00253572	0.00207048	CLASP1/PIP5K1A/RIN2/BMPR2/PRKCE/DAB2IP/PTPRG/MACF1/KANK1/JUP/PTPRM/DOCK5/KANK2/PAFAH1B1/ABL1/PHACTR4/MYH9/RREB1/STARD13/FOXP1/PIK3R3/BCAS3/MAP4K4/GIPC1/SEMA4B/MECP2/HDAC5/WASF2/HMGB1/MCC/PLEC/PIK3CB/HDAC9/ATP2B4/WDPCP/PRKCA/PTK2/CDH2/PTPN11/FGFR1/CDH13/CLASP2/PLPP3/MAP2K5/EPB41L4B/APPL2/SEMA5A/BCAR1/GPI/ACVR1/FSTL1/MAPRE2/PTP4A3/AGO2/NF1/DOCK1/LRP5/RHOA/ZEB2/GNA12/VEGFA/EGF/RFFL/PDCD6/PIK3C2A/ERB…	72
GO:1990090	BP	GO:1990090	cellular response to nerve growth factor stimulus	15/1830	53/18723	0.000115593	0.00261623	0.00213622	MAGI2/CRK/FOXO3/BPTF/RAPGEF2/KIDINS220/TRPV1/SORT1/RAPGEF1/MAPT/UBE3A/APP/USP8/EEF2K/CREB1	15
GO:0098732	BP	GO:0098732	macromolecule deacylation	25/1830	116/18723	0.000118072	0.0026616	0.00217327	HDAC4/FRY/DYRK1A/TBL1XR1/AKAP8L/HDAC5/HDAC9/KDM5A/RCOR1/HDAC8/MORF4L1/RCOR3/CAMK2D/MAPT/SKI/PRDM5/EP300/NIPBL/SFPQ/VEGFA/PRKAA2/MTA3/MAPK8/BAZ2A/TBL1X	25
GO:0008344	BP	GO:0008344	adult locomotory behavior	18/1830	71/18723	0.000120847	0.00270762	0.00221084	BTBD9/HIPK2/PAFAH1B1/PBX3/PUM1/GBX1/MECP2/GIGYF2/SPTBN4/FXN/CHD7/PRKN/TMOD1/AGTPBP1/APP/LGI4/CLN8/CCND2	18
GO:0010881	BP	GO:0010881	regulation of cardiac muscle contraction by regulation of the release of sequestered calcium ion	9/1830	22/18723	0.000121732	0.00270762	0.00221084	CACNA1C/RYR2/ANK2/CASQ2/TMEM38A/CAMK2D/CALM2/TMEM38B/DMD	9
GO:0035024	BP	GO:0035024	negative regulation of Rho protein signal transduction	9/1830	22/18723	0.000121732	0.00270762	0.00221084	ARHGAP35/KANK1/ADRA1A/HEG1/DLC1/ABL2/FLCN/ARHGAP42/CUL3	9
GO:0010811	BP	GO:0010811	positive regulation of cell-substrate adhesion	26/1830	123/18723	0.000122043	0.00270762	0.00221084	RIN2/PRKCE/DNM2/DAG1/JUP/DOCK5/ABL1/RREB1/CRK/MAP4K4/UTRN/VWC2/PLEKHA2/GSK3B/PTPN11/LIMS1/CDH13/LIMS2/DOCK1/SMAD3/NID1/VEGFA/CDK6/TRIOBP/PTPRJ/PRKCZ	26
GO:0003279	BP	GO:0003279	cardiac septum development	23/1830	103/18723	0.000124028	0.00272999	0.00222911	BMPR2/BMPR1A/ANK2/NSD2/TBX5/GATA4/HEG1/GATA6/PARVA/ZFPM2/LUZP1/HECTD1/MDM4/ACVR1/CHD7/MAML1/SUFU/NDST1/DHRS3/SMAD4/NPRL3/NPHP3/XIRP2	23
GO:0050773	BP	GO:0050773	regulation of dendrite development	23/1830	103/18723	0.000124028	0.00272999	0.00222911	CUX1/DAB2IP/PAFAH1B1/CRK/DGKG/CAMK2B/RAPGEF2/NEDD4L/GSK3B/CDKL5/CRTC1/COBL/FBXO31/HECW2/RHOA/RAB21/MARK1/EEF2K/OPA1/IL1RAPL1/CAMK1D/CAMSAP2/BCL11A	23
GO:0097581	BP	GO:0097581	lamellipodium organization	21/1830	90/18723	0.000124511	0.00272999	0.00222911	ABLIM1/DNM2/VCL/HDAC4/KANK1/AUTS2/PARVB/RREB1/SNX1/WASF2/PIK3R1/ARHGEF6/CDH13/ABI2/CAPZB/NCKAP1/GOLPH3/ABLIM3/CORO1C/ABI1/ABLIM2	21
GO:0051660	BP	GO:0051660	establishment of centrosome localization	6/1830	10/18723	0.000128344	0.00279223	0.00227993	PARD3/PAFAH1B1/PARD3B/CEP83/EZR/DLG1	6
GO:0071233	BP	GO:0071233	cellular response to leucine	6/1830	10/18723	0.000128344	0.00279223	0.00227993	RPTOR/KLHL22/UBR2/SESN1/UBR1/RRAGD	6
GO:0019722	BP	GO:0019722	calcium-mediated signaling	37/1830	202/18723	0.000132457	0.00287058	0.0023439	RCAN2/CACNA1C/HDAC4/RYR2/ANK2/ATP2A2/PPP1R9A/PPP3CB/NFATC3/CASQ2/NFAT5/MYOZ2/ATP2B4/GSK3B/CDH13/SPPL3/PPP3R1/TMEM38A/CAMK2D/NUDT4/AKAP6/CALM2/MAPT/HTT/FHL2/PPP3CC/TRPM4/TMEM38B/MCU/NCALD/CAMTA1/RGN/HOMER2/ITPR1/TMBIM4/PTPRJ/DMD	37
GO:0006401	BP	GO:0006401	RNA catabolic process	47/1830	278/18723	0.000137108	0.00294691	0.00240622	TNRC6A/CELF1/CPEB3/ZHX2/LARP1/SMG6/HNRNPC/SAMD4A/TNRC6B/SMG1/PUM1/RBM24/THRAP3/CSDC2/GIGYF2/TNRC6C/CNOT1/CTIF/MAPKAPK2/PRKCA/TENT5A/TENT2/AGO3/LARP4B/PAN3/SND1/FTO/RBM10/METTL16/PUM2/AGO2/NBAS/RC3H1/DIS3L2/AGO4/NBDY/TUT4/DCP1A/FXR1/SMG7/PARN/HNRNPU/CSDE1/XRN1/RC3H2/PABPC4/SAMD4B	47
GO:0010586	BP	GO:0010586	miRNA metabolic process	10/1830	27/18723	0.000137554	0.00294691	0.00240622	DDX17/TENT2/SND1/AGO2/RC3H1/DIS3L2/AGO4/TUT4/PARN/RC3H2	10
GO:0034453	BP	GO:0034453	microtubule anchoring	10/1830	27/18723	0.000137554	0.00294691	0.00240622	CLASP1/DAG1/GSK3B/NINL/CLASP2/BICD1/CEP350/NIN/PEX14/HOOK3	10
GO:0051497	BP	GO:0051497	negative regulation of stress fiber assembly	11/1830	32/18723	0.000139537	0.00297803	0.00243164	CLASP1/PPP1R9A/PHLDB2/WASF2/PIK3R1/DLC1/CLASP2/ARHGEF18/PPFIA1/CGNL1/PAK2	11
GO:0072698	BP	GO:0072698	protein localization to microtubule cytoskeleton	15/1830	54/18723	0.000145735	0.00309852	0.00253002	GSK3B/TTBK2/CEP192/BICD1/CEP350/DIAPH1/MAPRE2/GOLGB1/NUDCD3/PIBF1/CEP83/APC/HOOK3/HNRNPU/MARK4	15
GO:0032271	BP	GO:0032271	regulation of protein polymerization	41/1830	233/18723	0.000148141	0.0031378	0.00256209	CLASP1/FHOD3/PRKCE/KANK1/DYRK1A/SPIRE1/ABL1/SPTBN1/PPP1R9A/ARPC1A/SSH2/MECP2/CLIP1/WASF2/SVIL/SSH1/SPTAN1/LATS1/SPTBN4/ABI2/SPTB/TBCD/ADD1/ADD3/NIN/RICTOR/TMOD1/CAPZB/FCHSD2/MAPT/NCKAP1/CDK5RAP2/RHOA/SLAIN2/ARFGEF1/NAV3/TRIOBP/CKAP5/TOGARAM1/CAMSAP2/DLG1	41
GO:0043434	BP	GO:0043434	response to peptide hormone	64/1830	414/18723	0.000149485	0.00315436	0.00257561	INSR/SLC27A1/SORBS1/IGF1R/ADCY6/DAG1/PPARA/KANK1/GAB1/TBC1D4/ZNF106/SLC39A14/CFLAR/CRK/PIK3R3/PTPRA/HDAC5/RAB10/SMARCC1/KCNQ1/LPL/HDAC9/PIK3R1/PTK2/GSK3B/PTPN11/KAT2B/SOGA1/TRPV1/GHR/PTPRE/MBD5/RPS6KB1/EIF2B3/NUCKS1/YWHAG/APPL2/SORT1/ACTN2/STAT3/BCAR3/BCAR1/VAMP2/WDTC1/RHOQ/LRP5/ESRRA/VPS13C/MYO5A/OSBPL8/OGT/EEF2K/C2CD5/CAMK2A/PIK3C2A/OPA1/DENND4C/APC/SIK2/SRSF4/FOXO1/PRKCZ/CREB1/RAP1B	64
GO:0071559	BP	GO:0071559	response to transforming growth factor beta	44/1830	256/18723	0.000150778	0.00316972	0.00258816	PRDM16/LDLRAD4/ZMIZ1/USP9Y/DNM2/PPARA/GCNT2/BMPR1A/HIPK2/PDE3A/LTBP1/SOX6/CFLAR/CRK/SNX6/GIPC1/COL4A2/PPARGC1A/GLG1/PTK2/CREBBP/LATS1/LIMS1/WWOX/ZFHX3/ZBTB7A/APPL2/LATS2/FLCN/STAT3/ACVR1/PTPRK/NLK/SKI/EP300/ZEB2/SMAD3/ITGB5/SMAD4/TRIM33/SMAD2/PPM1A/CREB1/SMURF2	44
GO:0033173	BP	GO:0033173	calcineurin-NFAT signaling cascade	13/1830	43/18723	0.000156992	0.00328805	0.00268478	PPP3CB/NFATC3/NFAT5/MYOZ2/ATP2B4/GSK3B/SPPL3/PPP3R1/AKAP6/FHL2/PPP3CC/CAMTA1/HOMER2	13
GO:0035637	BP	GO:0035637	multicellular organismal signaling	31/1830	160/18723	0.000159043	0.00331861	0.00270973	TNNI3K/KCNMB2/ATP1A3/KCNN2/KCND3/CACNA1C/RYR2/JUP/PAFAH1B1/ANK2/CACNA2D1/ATP2A2/YWHAE/SCN5A/CASQ2/MYH14/KCNQ1/PLEC/ATP2B4/TBX5/MEF2A/SPTBN4/ANK3/CORIN/PDE4D/CAMK2D/CALM2/CTNNA3/PKP2/TRPM4/TRPC1	31
GO:0048813	BP	GO:0048813	dendrite morphogenesis	29/1830	146/18723	0.000163147	0.00339165	0.00276937	CUX1/TRAK1/RERE/PAFAH1B1/PPP1R9A/CAMK2B/RAPGEF2/NEDD4L/KIDINS220/MINK1/GSK3B/MEF2A/ABI2/CDKL5/CTNND2/TRAK2/FBXO31/HECW2/ADAM10/NLGN1/UBE3A/RAB21/EEF2K/OPA1/IL1RAPL1/ABI1/KLF7/PICALM/DIP2A	29
GO:0051279	BP	GO:0051279	regulation of release of sequestered calcium ion into cytosol	19/1830	79/18723	0.000168504	0.00349009	0.00284975	CACNA1C/PRKCE/RYR2/JPH2/ANK2/ABL1/CASQ2/TMEM38A/DIAPH1/PDE4D/CAMK2D/CHD7/AKAP6/CALM2/HTT/TMEM38B/TRPC1/PKD2/DMD	19
GO:0044772	BP	GO:0044772	mitotic cell cycle phase transition	65/1830	424/18723	0.000170046	0.00350907	0.00286525	PBX1/CLASP1/FBXL7/DNM2/FOXN3/ANKRD17/KANK2/TAOK1/ZNF655/BRD4/RPTOR/KLHL22/TMEM14B/MECP2/GIGYF2/BCL2/NACC2/UBE2E2/ESRRB/FBXL17/NSMCE2/CDC14B/CCDC57/CCNY/CDK14/TAOK3/CRADD/LATS1/BABAM2/CLASP2/BACH1/RPS6KB1/PIAS1/PPP2R2D/APPL2/LATS2/CDK18/MNAT1/INO80/ACVR1/FBXO31/USP47/CALM2/CDK5RAP2/HECW2/CUL5/SPAST/UIMC1/ANAPC7/APP/CTDSPL/CHFR/GPNMB/CDK6/CAMK2A/MAD1L1/APC/CUL3/LCMT1/MTA3/KMT2E/KLHL18/PKD2/CCND2/DL…	65
GO:0072521	BP	GO:0072521	purine-containing compound metabolic process	64/1830	416/18723	0.000171757	0.00353139	0.00288347	INSR/ACOT11/ADCY5/MACROD1/ADCY9/ADCY6/HDAC4/ACACB/PPARA/TJP2/RORA/OGDH/ACSS2/ADK/PDE7A/SLC25A16/SLC4A4/FHIT/FOXK1/SLC25A12/PPARGC1A/NT5C2/PFKFB2/ZBTB20/MLYCD/DCAKD/GMPR/SUCLG2/ZBTB7A/FOXK2/DLG2/MTAP/FLCN/DHTKD1/PDE10A/STAT3/PDE8A/GPI/PDE4D/ACSS1/NUDT4/RHOQ/ACACA/NCOR1/AASS/RHOA/EP300/PSEN1/PRPSAP2/PDE1A/APP/OGT/DPYD/PFKP/OPA1/ARNT/PRKAA2/ACOT9/PRKAG2/AK4/AK3/HK1/DLG1/DIP2A	64
GO:0071560	BP	GO:0071560	cellular response to transforming growth factor beta stimulus	43/1830	250/18723	0.000175233	0.00358971	0.00293109	PRDM16/LDLRAD4/ZMIZ1/USP9Y/DNM2/PPARA/GCNT2/BMPR1A/HIPK2/PDE3A/LTBP1/SOX6/CFLAR/CRK/SNX6/GIPC1/COL4A2/PPARGC1A/GLG1/PTK2/CREBBP/LATS1/LIMS1/WWOX/ZBTB7A/APPL2/LATS2/FLCN/STAT3/ACVR1/PTPRK/NLK/SKI/EP300/ZEB2/SMAD3/ITGB5/SMAD4/TRIM33/SMAD2/PPM1A/CREB1/SMURF2	43
GO:0009150	BP	GO:0009150	purine ribonucleotide metabolic process	58/1830	368/18723	0.000178109	0.00363536	0.00296836	INSR/ACOT11/ADCY5/ADCY9/ADCY6/HDAC4/ACACB/PPARA/TJP2/RORA/OGDH/ACSS2/ADK/PDE7A/SLC25A16/SLC4A4/FOXK1/SLC25A12/PPARGC1A/NT5C2/PFKFB2/ZBTB20/MLYCD/DCAKD/SUCLG2/ZBTB7A/FOXK2/DLG2/FLCN/DHTKD1/PDE10A/STAT3/PDE8A/GPI/PDE4D/ACSS1/NUDT4/RHOQ/ACACA/NCOR1/AASS/RHOA/EP300/PSEN1/PDE1A/APP/OGT/PFKP/OPA1/ARNT/PRKAA2/ACOT9/PRKAG2/AK4/AK3/HK1/DLG1/DIP2A	58
GO:0060996	BP	GO:0060996	dendritic spine development	22/1830	99/18723	0.000185777	0.00377815	0.00308495	CPEB3/PAFAH1B1/PPP1R9A/ASAP1/CAMK2B/ZMYND8/ITSN1/ABI2/CDKL5/CTNND2/PSEN1/PTPRS/ADAM10/NLGN1/UBE3A/PAK2/EEF2K/CAMK2A/OPA1/IQSEC1/MAPK6/DIP2A	22
GO:0009259	BP	GO:0009259	ribonucleotide metabolic process	60/1830	385/18723	0.000189981	0.00384969	0.00314337	INSR/ACOT11/ADCY5/ADCY9/ADCY6/HDAC4/ACACB/PPARA/TJP2/RORA/OGDH/ACSS2/ADK/PDE7A/SLC25A16/SLC4A4/FOXK1/SLC25A12/PPARGC1A/NT5C2/PFKFB2/ZBTB20/MLYCD/DCAKD/SUCLG2/ZBTB7A/FOXK2/DLG2/FLCN/DHTKD1/PDE10A/STAT3/PDE8A/GPI/PDE4D/ACSS1/NUDT4/RHOQ/ACACA/NCOR1/AASS/RHOA/EP300/PSEN1/PDE1A/APP/OGT/DPYD/CMPK1/PFKP/OPA1/ARNT/PRKAA2/ACOT9/PRKAG2/AK4/AK3/HK1/DLG1/DIP2A	60
GO:0071539	BP	GO:0071539	protein localization to centrosome	11/1830	33/18723	0.000190942	0.00385523	0.0031479	GSK3B/CEP192/BICD1/CEP350/GOLGB1/NUDCD3/PIBF1/CEP83/APC/HOOK3/MARK4	11
GO:0042059	BP	GO:0042059	negative regulation of epidermal growth factor receptor signaling pathway	10/1830	28/18723	0.000195329	0.00392968	0.00320868	DAB2IP/RNF115/SNX6/CBLB/RAB7A/ZGPAT/PTPN3/PSEN1/ZFYVE28/PTPRJ	10
GO:0032412	BP	GO:0032412	regulation of ion transmembrane transporter activity	45/1830	267/18723	0.000202274	0.00403868	0.00329769	WNK2/PRKCE/STK39/DNM2/RYR2/JPH2/ACTN4/ANK2/KCNIP2/CACNA2D1/YWHAE/WNK1/UTRN/KLHL24/CASQ2/PPARGC1A/NEDD4L/KCNQ1/MINK1/HOMER1/GPD1L/ANK3/ACTN2/NIPSNAP2/PDE4D/CAMK2D/AKAP6/CALM2/VAMP2/HTT/THADA/HECW2/VMP1/AHNAK/PTPN3/NOS1AP/NLGN1/APP/RGN/WWP2/STIM1/FGF14/PKD2/DMD/DLG1	45
GO:0032007	BP	GO:0032007	negative regulation of TOR signaling	13/1830	44/18723	0.00020307	0.00403868	0.00329769	FNIP1/FLCN/UBR2/BMT2/SESN1/DEPDC5/NPRL3/UBR1/EPM2A/PDCD6/PRKAA2/CASTOR2/SZT2	13
GO:0045197	BP	GO:0045197	establishment or maintenance of epithelial cell apical/basal polarity	13/1830	44/18723	0.00020307	0.00403868	0.00329769	PARD3/PARD3B/ERBIN/ANK1/MYO9A/DLG2/MARK2/LIN7A/RHOA/MTCL1/FAT1/DLG3/DLG1	13
GO:1901019	BP	GO:1901019	regulation of calcium ion transmembrane transporter activity	21/1830	93/18723	0.000203625	0.00403868	0.00329769	RYR2/JPH2/ANK2/CACNA2D1/YWHAE/CASQ2/NIPSNAP2/PDE4D/CAMK2D/AKAP6/CALM2/HTT/THADA/VMP1/AHNAK/NOS1AP/RGN/STIM1/FGF14/PKD2/DMD	21
GO:0032411	BP	GO:0032411	positive regulation of transporter activity	25/1830	120/18723	0.000207681	0.00410463	0.00335154	WNK2/STK39/DNM2/RYR2/JPH2/ACTN4/ANK2/KCNIP2/CACNA2D1/WNK1/ANK3/ACTN2/NIPSNAP2/AKAP6/CALM2/RXRA/HTT/VMP1/NOS1AP/RGN/KMT2A/STIM1/FGF14/PKD2/DMD	25
GO:0050905	BP	GO:0050905	neuromuscular process	29/1830	148/18723	0.000208518	0.0041067	0.00335323	ADCY5/TNNT1/HIPK2/MYH7/PAFAH1B1/SLC1A3/ABL1/ATP2A2/GBX1/MECP2/GIGYF2/RBFOX1/MYH14/KCNQ1/HERC1/HOMER1/VTI1A/FXN/SYNM/PRKN/VPS54/ADARB1/AGTPBP1/APP/MYCBP2/CHD8/CLN8/ITPR1/DMD	29
GO:0031333	BP	GO:0031333	negative regulation of protein-containing complex assembly	28/1830	141/18723	0.000210658	0.00413435	0.0033758	LDLRAD4/FHOD3/KANK1/DYRK1A/SPTBN1/CTNNBIP1/SSH2/SVIL/HMGB1/SSH1/GSK3B/SPTAN1/RAF1/SPTBN4/SPTB/TBCD/ADD1/ADD3/TMOD1/CAPZB/EP300/ARFGEF1/ULK1/STXBP1/PPM1A/TRIOBP/LCMT1/PRKCZ	28
GO:0030178	BP	GO:0030178	negative regulation of Wnt signaling pathway	32/1830	170/18723	0.000218926	0.00427762	0.00349278	RBMS3/DAB2IP/CTNND1/CTNNBIP1/FOXO3/UBAC2/ALPK2/MCC/VGLL4/CDH2/GSK3B/LIMD1/LATS1/CBY1/WWOX/TMEM131L/TCF7L2/LATS2/INVS/NLK/PRKN/ZNRF3/NXN/MLLT3/RBX1/PRICKLE1/SDHAF2/NPHP3/STK3/APC/CHD8/ANKRD6	32
GO:0038202	BP	GO:0038202	TORC1 signaling	14/1830	50/18723	0.000219482	0.00427762	0.00349278	LARP1/RPTOR/SMG1/KLHL22/SIK3/FLCN/CLEC16A/BMT2/SESN1/DEPDC5/NPRL3/RRAGD/CASTOR2/SZT2	14
GO:1903578	BP	GO:1903578	regulation of ATP metabolic process	20/1830	87/18723	0.000221541	0.00430281	0.00351335	INSR/HDAC4/PPARA/SLC4A4/SLC25A12/PPARGC1A/ZBTB20/ZBTB7A/FLCN/STAT3/NCOR1/RHOA/EP300/PSEN1/APP/OGT/ARNT/PRKAA2/PRKAG2/AK4	20
GO:1990089	BP	GO:1990089	response to nerve growth factor	15/1830	56/18723	0.000226957	0.0043928	0.00358683	MAGI2/CRK/FOXO3/BPTF/RAPGEF2/KIDINS220/TRPV1/SORT1/RAPGEF1/MAPT/UBE3A/APP/USP8/EEF2K/CREB1	15
GO:0035051	BP	GO:0035051	cardiocyte differentiation	30/1830	156/18723	0.000230713	0.0044016	0.00359402	MYO18B/TTN/FHOD3/ALPK3/PPARA/BMPR1A/ADRA1A/SOX6/MAPK1/NEBL/AKAP13/ALPK2/PLEC/TBX5/MYLK3/GATA4/MEF2A/CBY1/GATA6/RARB/ACTN2/ACVR1/AKAP6/MAML1/FHL2/VEGFA/DDX39B/SMAD4/PRICKLE1/HNRNPU	30
GO:0032011	BP	GO:0032011	ARF protein signal transduction	8/1830	19/18723	0.000230841	0.0044016	0.00359402	PSD3/GBF1/MAP4K4/ARFGEF2/MAPRE2/CYTH1/ARFGEF1/IQSEC1	8
GO:0032012	BP	GO:0032012	regulation of ARF protein signal transduction	8/1830	19/18723	0.000230841	0.0044016	0.00359402	PSD3/GBF1/MAP4K4/ARFGEF2/MAPRE2/CYTH1/ARFGEF1/IQSEC1	8
GO:0031669	BP	GO:0031669	cellular response to nutrient levels	38/1830	215/18723	0.000231645	0.0044016	0.00359402	FNIP1/XPR1/BMPR2/TNRC6A/PPARA/KANK2/SREBF2/MAPK1/RPTOR/FOXO3/MAP3K5/COMT/BCL2/LPL/WDR59/NCOA1/CPEB4/FLCN/CLEC16A/ATG7/TFEB/BMT2/TNKS/SESN1/NUAK1/DEPDC5/NPRL3/STK24/WIPI1/ULK1/RRAGD/USP33/PRKAA2/MAPK8/SIK2/PRKAG2/FOXO1/SZT2	38
GO:0086091	BP	GO:0086091	regulation of heart rate by cardiac conduction	12/1830	39/18723	0.000232376	0.0044016	0.00359402	KCND3/CACNA1C/JUP/ANK2/CACNA2D1/YWHAE/SCN5A/KCNQ1/CAMK2D/CTNNA3/PKP2/TRPM4	12
GO:0006163	BP	GO:0006163	purine nucleotide metabolic process	61/1830	396/18723	0.000232902	0.0044016	0.00359402	INSR/ACOT11/ADCY5/ADCY9/ADCY6/HDAC4/ACACB/PPARA/TJP2/RORA/OGDH/ACSS2/ADK/PDE7A/SLC25A16/SLC4A4/FHIT/FOXK1/SLC25A12/PPARGC1A/NT5C2/PFKFB2/ZBTB20/MLYCD/DCAKD/GMPR/SUCLG2/ZBTB7A/FOXK2/DLG2/FLCN/DHTKD1/PDE10A/STAT3/PDE8A/GPI/PDE4D/ACSS1/NUDT4/RHOQ/ACACA/NCOR1/AASS/RHOA/EP300/PSEN1/PRPSAP2/PDE1A/APP/OGT/PFKP/OPA1/ARNT/PRKAA2/ACOT9/PRKAG2/AK4/AK3/HK1/DLG1/DIP2A	61
GO:0019693	BP	GO:0019693	ribose phosphate metabolic process	61/1830	396/18723	0.000232902	0.0044016	0.00359402	INSR/ACOT11/ADCY5/ADCY9/ADCY6/HDAC4/ACACB/PPARA/TJP2/RORA/OGDH/ACSS2/ADK/PDE7A/SLC25A16/SLC4A4/FOXK1/SLC25A12/PPARGC1A/NT5C2/PFKFB2/ZBTB20/MLYCD/DCAKD/SUCLG2/ZBTB7A/FOXK2/DLG2/FLCN/DHTKD1/PDE10A/STAT3/PDE8A/GPI/PDE4D/ACSS1/NUDT4/RHOQ/ACACA/NCOR1/AASS/RHOA/EP300/PSEN1/PRPSAP2/PDE1A/APP/OGT/DPYD/CMPK1/PFKP/OPA1/ARNT/PRKAA2/ACOT9/PRKAG2/AK4/AK3/HK1/DLG1/DIP2A	61
GO:0035265	BP	GO:0035265	organ growth	33/1830	178/18723	0.000236262	0.00445012	0.00363364	NDRG4/ACACB/PPARA/BMPR1A/ADRA1A/JARID2/MAPK1/EXT1/BCL2/AKAP13/VGLL4/TBX5/PTPN11/GATA4/LATS1/HEG1/WWC2/GATA6/ZFPM2/RARB/LATS2/FXN/ARID2/AKAP6/TMEM38B/YAP1/DDX39B/UBE3A/SMAD2/STK3/ERBB4/WWC3/COL27A1	33
GO:0086019	BP	GO:0086019	cell-cell signaling involved in cardiac conduction	11/1830	34/18723	0.000257517	0.00479853	0.00391812	KCNN2/CACNA1C/RYR2/ANK2/CACNA2D1/SCN5A/CASQ2/KCNQ1/TBX5/PKP2/TRPM4	11
GO:0010631	BP	GO:0010631	epithelial cell migration	56/1830	357/18723	0.000258273	0.00479853	0.00391812	CLASP1/RIN2/BMPR2/PRKCE/DAB2IP/PTPRG/MACF1/KANK1/JUP/PTPRM/DOCK5/KANK2/ABL1/MYH9/RREB1/STARD13/FOXP1/PIK3R3/BCAS3/MAP4K4/GIPC1/MECP2/HDAC5/HMGB1/MCC/PIK3CB/HDAC9/ATP2B4/WDPCP/PRKCA/PTK2/PTPN11/FGFR1/CDH13/CLASP2/PLPP3/MAP2K5/EPB41L4B/SEMA5A/BCAR1/GPI/FSTL1/MAPRE2/PTP4A3/NF1/DOCK1/RHOA/ZEB2/VEGFA/EGF/PDCD6/PIK3C2A/PKN2/CORO1C/IQSEC1/SP100	56
GO:0060562	BP	GO:0060562	epithelial tube morphogenesis	52/1830	325/18723	0.000258808	0.00479853	0.00391812	NDRG4/PBX1/ARHGAP35/GREB1L/DAG1/MTSS1/BTRC/RYR2/SETD2/ABL1/PHACTR4/CLIC4/CECR2/CTNNBIP1/STARD13/FOXP1/EXT1/BCL2/KDM2B/GATA4/DLC1/LUZP1/COL4A1/HECTD1/DEAF1/COBL/PPP3R1/ACVR1/SHROOM3/SKI/KIF26B/SUFU/LRP5/RHOA/PSEN1/SMAD3/EDNRA/VEGFA/YAP1/SMAD4/PRICKLE1/PRKACB/EGF/NPHP3/STK3/MAGED1/OPA1/CELSR1/KLHL3/NTN1/PKD2/DLG1	52
GO:0019048	BP	GO:0019048	modulation by virus of host process	6/1830	11/18723	0.000258951	0.00479853	0.00391812	INSR/DAG1/ATG7/RXRA/BCL2L1/ANO6	6
GO:0070646	BP	GO:0070646	protein modification by small protein removal	30/1830	157/18723	0.000259033	0.00479853	0.00391812	USP9Y/USP34/USP13/SENP6/USP4/BABAM2/TRRAP/USP48/SUPT3H/MINDY2/ASXL1/USP47/ITCH/USP53/USP28/PRKN/USP22/USP24/USP31/USP32/ZRANB1/USP25/USP40/UIMC1/OTUD7B/USP8/ATXN7/USP10/USP54/USP33	30
GO:0022898	BP	GO:0022898	regulation of transmembrane transporter activity	46/1830	278/18723	0.000266093	0.00491309	0.00401166	WNK2/PRKCE/STK39/DNM2/RYR2/JPH2/ACTN4/ANK2/KCNIP2/CACNA2D1/YWHAE/WNK1/UTRN/KLHL24/BCL2/CASQ2/PPARGC1A/NEDD4L/KCNQ1/MINK1/HOMER1/GPD1L/ANK3/ACTN2/NIPSNAP2/PDE4D/CAMK2D/AKAP6/CALM2/VAMP2/HTT/THADA/HECW2/VMP1/AHNAK/PTPN3/NOS1AP/NLGN1/APP/RGN/WWP2/STIM1/FGF14/PKD2/DMD/DLG1	46
GO:0051209	BP	GO:0051209	release of sequestered calcium ion into cytosol	24/1830	115/18723	0.000268109	0.00493409	0.00402881	CACNA1C/PRKCE/TPCN1/RYR2/JPH2/ANK2/ABL1/CASQ2/TRPV1/TMEM38A/DIAPH1/PDE4D/CAMK2D/CHD7/AKAP6/CALM2/HTT/ITPR2/TMEM38B/TRPC1/IBTK/ITPR1/PKD2/DMD	24
GO:0051208	BP	GO:0051208	sequestering of calcium ion	25/1830	122/18723	0.000271869	0.00498694	0.00407196	CACNA1C/PRKCE/TPCN1/RYR2/JPH2/ANK2/ABL1/CASQ2/TRPV1/TMEM38A/DIAPH1/PDE4D/CAMK2D/CHD7/AKAP6/CALM2/HTT/PSEN1/ITPR2/TMEM38B/TRPC1/IBTK/ITPR1/PKD2/DMD	25
GO:0033044	BP	GO:0033044	regulation of chromosome organization	34/1830	187/18723	0.000280464	0.00511118	0.00417341	SMG6/HNRNPC/MAPK1/SMG1/KLHL22/NSMCE2/SENP6/NEK7/HDAC8/MNAT1/WAPL/CTCF/HMBOX1/MAPT/MAP3K4/CDK5RAP2/HECW2/RAD50/SFPQ/TRAPPC12/TNKS/ANAPC7/ATRX/YLPM1/CHFR/MAD1L1/ATF7IP/APC/CUL3/LCMT1/PARN/SLF2/HNRNPU/XRN1	34
GO:0061136	BP	GO:0061136	regulation of proteasomal protein catabolic process	34/1830	187/18723	0.000280464	0.00511118	0.00417341	DAB2IP/UBE2K/BTRC/ZER1/ARIH1/USP13/FHIT/GIPC1/COMMD1/ZYG11B/SMARCC1/XPO1/GSK3B/HECTD1/PIAS1/UBE2V2/ARIH2/TLK2/COP1/PRKN/PSEN1/TAF1/GNA12/USP25/ANKIB1/RBX1/PRICKLE1/OGT/CHFR/RNF185/CSNK1E/N4BP1/RNF144A/RNF180	34
GO:0016049	BP	GO:0016049	cell growth	71/1830	482/18723	0.00029523	0.00536287	0.00437892	BMPR2/DNM2/MACF1/VCL/GOLGA4/PPARA/DIP2B/PAFAH1B1/ADRA1A/NDRG3/AUTS2/ABL1/SGK3/EXTL3/RPTOR/PPP3CB/PLXNA4/KLHL22/SEMA4B/EXT1/BCL2/AKAP13/NEDD4L/KDM2B/VGLL4/GSK3B/PPP2CA/GATA4/SPAG9/MAP2K5/ARHGEF11/CDKL5/SEMA5A/FLCN/COBL/ARIH2/NIN/INO80/FXN/BCAR1/CAMK2D/AKAP6/USP47/ITCH/PRKN/SMARCA4/MAPT/RHOA/ST7L/PTPRS/SMAD3/ADAM10/VEGFA/DDX39B/SMAD4/APP/RAB21/RUFY3/SPG11/ULK1/SMARCA2/PPP2R1A/RYK/KIAA1109/DCBLD2/CS…	71
GO:0032414	BP	GO:0032414	positive regulation of ion transmembrane transporter activity	23/1830	109/18723	0.000301258	0.00544585	0.00444668	WNK2/STK39/DNM2/RYR2/JPH2/ACTN4/ANK2/KCNIP2/CACNA2D1/WNK1/ANK3/ACTN2/NIPSNAP2/AKAP6/CALM2/HTT/VMP1/NOS1AP/RGN/STIM1/FGF14/PKD2/DMD	23
GO:0035329	BP	GO:0035329	hippo signaling	12/1830	40/18723	0.000302709	0.00544585	0.00444668	MARK3/TEAD1/VGLL4/LIMD1/LATS1/WWC2/LATS2/IQCJ-SCHIP1/MOB1B/YAP1/STK3/WWC3	12
GO:0043001	BP	GO:0043001	Golgi to plasma membrane protein transport	12/1830	40/18723	0.000302709	0.00544585	0.00444668	MACF1/GOLGA4/SPTBN1/RAB10/KIF13A/ATP2C1/ANK3/VAMP2/GOLPH3/CNST/BBS1/GGA2	12
GO:0045936	BP	GO:0045936	negative regulation of phosphate metabolic process	66/1830	441/18723	0.00030435	0.00545787	0.00445649	SLC27A1/MGAT5/LDLRAD4/DAB2IP/PARD3/HDAC4/PPARA/ABL1/YWHAE/WNK1/HIPK3/PRKRIP1/SNX6/PPARGC1A/CBLB/PLEC/PIK3CB/NNT/GSK3B/PPP2CA/KAT2B/SPAG9/LATS1/PRKAR2A/HEG1/PLPP3/PPP5C/GPD1L/YWHAG/CNKSR3/SMYD3/LATS2/FLCN/STAT3/PDE4D/CALM2/PRKN/NF1/CEP85/ZGPAT/MAPT/NCOR1/LRP5/PSEN1/ADARB1/GGNBP2/MFHAS1/CTDSPL/PAK2/ZFYVE28/PPP2R5A/RGN/PIBF1/IPO7/STYXL1/PPP2R1A/CORO1C/APC/IBTK/HNRNPU/SH2B3/PRKAG2/STK38/PTPRJ/DMD/PRK…	66
GO:0051283	BP	GO:0051283	negative regulation of sequestering of calcium ion	24/1830	116/18723	0.000307249	0.00548652	0.00447988	CACNA1C/PRKCE/TPCN1/RYR2/JPH2/ANK2/ABL1/CASQ2/TRPV1/TMEM38A/DIAPH1/PDE4D/CAMK2D/CHD7/AKAP6/CALM2/HTT/ITPR2/TMEM38B/TRPC1/IBTK/ITPR1/PKD2/DMD	24
GO:0007266	BP	GO:0007266	Rho protein signal transduction	27/1830	137/18723	0.000307902	0.00548652	0.00447988	ARHGAP35/KANK1/KANK2/ADRA1A/ABL1/PHACTR4/STARD13/AKAP13/ABCA1/RAF1/ARHGEF12/HEG1/ARHGAP5/DLC1/CDH13/ABL2/ARHGEF11/MYO9B/FLCN/ARHGEF18/ARHGAP42/RHOA/GNA12/ARHGEF10/CUL3/CELSR1/NTN1	27
GO:0006282	BP	GO:0006282	regulation of DNA repair	26/1830	130/18723	0.000310179	0.0055096	0.00449873	UBR5/SETD2/SPIRE1/FBH1/NPAS2/NSD2/HMGB1/KMT5B/FAM168A/PPP4R2/BABAM2/SHLD2/UBE2V1/EYA3/UBE2V2/ARID2/RAD52/SPIDR/UIMC1/SHLD1/TRIP12/TP53BP1/MMS19/SLF2/SMCHD1/MGMT	26
GO:0090132	BP	GO:0090132	epithelium migration	56/1830	360/18723	0.00032054	0.00567569	0.00463435	CLASP1/RIN2/BMPR2/PRKCE/DAB2IP/PTPRG/MACF1/KANK1/JUP/PTPRM/DOCK5/KANK2/ABL1/MYH9/RREB1/STARD13/FOXP1/PIK3R3/BCAS3/MAP4K4/GIPC1/MECP2/HDAC5/HMGB1/MCC/PIK3CB/HDAC9/ATP2B4/WDPCP/PRKCA/PTK2/PTPN11/FGFR1/CDH13/CLASP2/PLPP3/MAP2K5/EPB41L4B/SEMA5A/BCAR1/GPI/FSTL1/MAPRE2/PTP4A3/NF1/DOCK1/RHOA/ZEB2/VEGFA/EGF/PDCD6/PIK3C2A/PKN2/CORO1C/IQSEC1/SP100	56
GO:0070588	BP	GO:0070588	calcium ion transmembrane transport	50/1830	312/18723	0.000323775	0.00570865	0.00466126	CACNA1C/PRKCE/TPCN1/RYR2/JPH2/ANK2/CACNA2D1/ABL1/ATP2A2/YWHAE/CACNA2D3/CASQ2/ATP2B4/TRPV1/AFG3L2/TRPM7/ATP2C1/TMEM38A/NIPSNAP2/MICU1/DIAPH1/PDE4D/CAMK2D/CHD7/AKAP6/CALM2/HTT/THADA/VMP1/CUL5/AHNAK/PSEN1/ITPR2/NOS1AP/TRPM4/TMEM38B/MCU/TMEM165/MICU3/RGN/TRPC1/OPA1/IBTK/ANO6/ITGAV/STIM1/FGF14/ITPR1/PKD2/DMD	50
GO:0010563	BP	GO:0010563	negative regulation of phosphorus metabolic process	66/1830	442/18723	0.000324436	0.00570865	0.00466126	SLC27A1/MGAT5/LDLRAD4/DAB2IP/PARD3/HDAC4/PPARA/ABL1/YWHAE/WNK1/HIPK3/PRKRIP1/SNX6/PPARGC1A/CBLB/PLEC/PIK3CB/NNT/GSK3B/PPP2CA/KAT2B/SPAG9/LATS1/PRKAR2A/HEG1/PLPP3/PPP5C/GPD1L/YWHAG/CNKSR3/SMYD3/LATS2/FLCN/STAT3/PDE4D/CALM2/PRKN/NF1/CEP85/ZGPAT/MAPT/NCOR1/LRP5/PSEN1/ADARB1/GGNBP2/MFHAS1/CTDSPL/PAK2/ZFYVE28/PPP2R5A/RGN/PIBF1/IPO7/STYXL1/PPP2R1A/CORO1C/APC/IBTK/HNRNPU/SH2B3/PRKAG2/STK38/PTPRJ/DMD/PRK…	66
GO:0030100	BP	GO:0030100	regulation of endocytosis	37/1830	211/18723	0.000326116	0.00572028	0.00467075	INSR/AAK1/BTBD9/DNM2/ATXN2/MAGI2/ABL1/PPP3CB/NEDD4L/TBC1D5/PIK3CB/ANKFY1/HIP1/ITSN1/CDH13/PACSIN2/ABL2/BICD1/RUFY1/BMP2K/APPL2/RUFY2/PPP3R1/MKLN1/PPP3CC/NLGN1/VEGFA/RAB21/EGF/EEF2K/NUMB/SGIP1/SMAP1/ANO6/ITGAV/DGKD/PICALM	37
GO:0043393	BP	GO:0043393	regulation of protein binding	35/1830	196/18723	0.000328078	0.00573676	0.00468422	PLCL1/RAMP1/HDAC4/PPARA/HIPK2/EPB41/MARK3/ABL1/ATP2A2/CTNNBIP1/CRK/HDAC5/RAPGEF2/CBLB/GSK3B/PPP2CA/TTBK2/SPPL3/TCF7L2/ADD1/MARK2/PEX14/PRKN/PLCL2/EP300/PSEN1/TAF1/PPP2CB/APP/NVL/STK3/USP33/MAPK8/SYMPK/CSNK1E	35
GO:0048588	BP	GO:0048588	developmental cell growth	40/1830	234/18723	0.000330069	0.00575365	0.004698	BMPR2/DNM2/MACF1/VCL/GOLGA4/PPARA/DIP2B/PAFAH1B1/ADRA1A/AUTS2/ABL1/PPP3CB/PLXNA4/SEMA4B/EXT1/AKAP13/NEDD4L/GSK3B/GATA4/SPAG9/CDKL5/SEMA5A/COBL/ARIH2/NIN/AKAP6/PRKN/MAPT/PTPRS/VEGFA/DDX39B/APP/RAB21/RUFY3/SPG11/ULK1/RYK/NTN1/PRKCZ/BCL11A	40
GO:0031056	BP	GO:0031056	regulation of histone modification	29/1830	152/18723	0.00033416	0.00580649	0.00474114	UBR5/AUTS2/NSD1/JARID2/BRD4/AKAP8L/MECP2/WDR70/PPARGC1A/KDM5A/SMARCB1/FLCN/CAMK2D/CTCF/SKI/AASS/NIPBL/GLYR1/NSD3/VEGFA/SMAD4/ATRX/OGT/TRIP12/KMT2A/MAPK8/KMT2E/KDM3A/IWS1	29
GO:0042326	BP	GO:0042326	negative regulation of phosphorylation	59/1830	385/18723	0.000335169	0.00580649	0.00474114	LDLRAD4/DAB2IP/PARD3/HDAC4/PPARA/ABL1/WNK1/HIPK3/PRKRIP1/SNX6/PPARGC1A/CBLB/PLEC/PIK3CB/NNT/PPP2CA/KAT2B/SPAG9/LATS1/PRKAR2A/HEG1/PLPP3/PPP5C/GPD1L/YWHAG/CNKSR3/SMYD3/LATS2/STAT3/PDE4D/CALM2/PRKN/NF1/CEP85/ZGPAT/MAPT/NCOR1/LRP5/PSEN1/ADARB1/GGNBP2/CTDSPL/PAK2/ZFYVE28/PPP2R5A/RGN/PIBF1/IPO7/PPP2R1A/CORO1C/APC/IBTK/HNRNPU/SH2B3/PRKAG2/STK38/PTPRJ/DMD/PRKCZ	59
GO:0034764	BP	GO:0034764	positive regulation of transmembrane transport	38/1830	219/18723	0.000338958	0.00585407	0.00478	INSR/SORBS1/WNK2/STK39/DNM2/RYR2/JPH2/ACTN4/ANK2/KCNIP2/CACNA2D1/ABL1/WNK1/KCNQ1/PIK3R1/PTPN11/MEF2A/ANK3/ACTN2/NIPSNAP2/AKAP6/CALM2/BRAF/HTT/RHOQ/VMP1/CLTCL1/PSEN1/NOS1AP/OSBPL8/C2CD5/RGN/TRPC1/ANO6/STIM1/FGF14/PKD2/DMD	38
GO:1905508	BP	GO:1905508	protein localization to microtubule organizing center	11/1830	35/18723	0.000342654	0.00587895	0.00480031	GSK3B/CEP192/BICD1/CEP350/GOLGB1/NUDCD3/PIBF1/CEP83/APC/HOOK3/MARK4	11
GO:1901888	BP	GO:1901888	regulation of cell junction assembly	36/1830	204/18723	0.000344011	0.00587895	0.00480031	CLASP1/MACF1/EFNA5/VCL/ABL1/PPP1R9A/BCAS3/LIMCH1/MAP4K4/PHLDB2/SYNDIG1/PTPRA/RAPGEF2/ADGRL2/WDPCP/PTK2/TBX5/PTPN11/PEAK1/DLC1/LIMS1/CLASP2/UBE2V2/RAPGEF1/RHOA/PTPRS/SMAD3/NLGN1/VEGFA/APP/EEF2K/CORO1C/IL1RAPL1/NTN1/PTPRJ/RAP1B	36
GO:0044380	BP	GO:0044380	protein localization to cytoskeleton	15/1830	58/18723	0.000344588	0.00587895	0.00480031	GSK3B/TTBK2/CEP192/BICD1/CEP350/DIAPH1/MAPRE2/GOLGB1/NUDCD3/PIBF1/CEP83/APC/HOOK3/HNRNPU/MARK4	15
GO:2000736	BP	GO:2000736	regulation of stem cell differentiation	15/1830	58/18723	0.000344588	0.00587895	0.00480031	ABL1/SOX6/RBM24/ESRRB/TBX5/GATA4/GATA6/CDK12/CDK13/STAT3/ITCH/YAP1/PRICKLE1/HNRNPU/KDM3A	15
GO:0035335	BP	GO:0035335	peptidyl-tyrosine dephosphorylation	21/1830	97/18723	0.000375995	0.00639533	0.00522195	PTPRG/PTPRM/SSH2/PTPRA/SSH1/CDC14B/PTPN11/PTPRE/EYA3/PTPRK/PTP4A3/PTPN14/PTPN21/PTPN3/PTPRS/PTPN9/MTMR14/RNGTT/PTPRJ/PALD1/PTP4A2	21
GO:0099111	BP	GO:0099111	microtubule-based transport	34/1830	190/18723	0.000380593	0.00645399	0.00526985	TRAK1/KIF1C/PAFAH1B1/KIF1B/RHOT1/DST/RAB1A/AP3S2/FBXW11/KIF13A/DYNC1I1/BICD1/DYNC1H1/DLG2/TRAK2/AP3D1/PEX14/SUN1/MAPT/HTT/SPAST/SFPQ/FYCO1/AGTPBP1/APP/RAB21/MAPK8IP3/SPG11/NPHP3/OPA1/HNRNPU/SPG7/PRKCZ/KIFAP3	34
GO:0045927	BP	GO:0045927	positive regulation of growth	43/1830	259/18723	0.000385352	0.00651501	0.00531967	INSR/BMPR2/MACF1/CELF1/GOLGA4/ACACB/BMPR1A/PAFAH1B1/EXTL3/MAPK1/RPTOR/KLHL22/BCL2/NEDD4L/KDM2B/TBX5/GHR/GATA6/SPTBN4/ZFPM2/MAP2K5/CDKL5/SEMA5A/INO80/FXN/CHD7/AKAP6/USP47/PRKN/MAPT/RHOA/NIPBL/ADAM10/VEGFA/YAP1/DDX39B/RUFY3/ERBB4/CSNK2A1/RPS6KA3/NTN1/EZR/CREB1	43
GO:1900542	BP	GO:1900542	regulation of purine nucleotide metabolic process	19/1830	84/18723	0.000392341	0.00661325	0.00539989	INSR/HDAC4/PPARA/SLC4A4/SLC25A12/PPARGC1A/ZBTB20/ZBTB7A/FLCN/STAT3/NCOR1/EP300/PSEN1/APP/OGT/ARNT/PRKAA2/PRKAG2/AK4	19
GO:0007178	BP	GO:0007178	transmembrane receptor protein serine/threonine kinase signaling pathway	55/1830	355/18723	0.000399195	0.0066932	0.00546517	PRDM16/LDLRAD4/BMPR2/ZMIZ1/USP9Y/DNM2/PPM1L/PPARA/GCNT2/BMPR1A/HIPK2/MAGI2/LTBP1/XIAP/ABL1/SPTBN1/RBPMS/SH2B1/SNX6/GIPC1/EXT1/VWC2/GLG1/PTK2/RBPMS2/CREBBP/GATA4/LATS1/UBE2O/ZBTB7A/APPL2/LATS2/CRIM1/FLCN/STAT3/ACVR1/PTPRK/FSTL1/NLK/SLC33A1/SKI/EP300/ZEB2/SMAD3/ITGB5/UBE2D3/SMAD4/TRIM33/CTDSPL2/SMAD2/PPM1A/PCSK6/TGIF2/CREB1/SMURF2	55
GO:0007179	BP	GO:0007179	transforming growth factor beta receptor signaling pathway	35/1830	198/18723	0.000399469	0.0066932	0.00546517	PRDM16/LDLRAD4/ZMIZ1/USP9Y/DNM2/PPARA/GCNT2/BMPR1A/HIPK2/LTBP1/SNX6/GIPC1/GLG1/PTK2/CREBBP/LATS1/ZBTB7A/APPL2/LATS2/FLCN/STAT3/ACVR1/PTPRK/NLK/SKI/EP300/ZEB2/SMAD3/ITGB5/SMAD4/TRIM33/SMAD2/PPM1A/CREB1/SMURF2	35
GO:0051282	BP	GO:0051282	regulation of sequestering of calcium ion	24/1830	118/18723	0.000400872	0.00669671	0.00546804	CACNA1C/PRKCE/TPCN1/RYR2/JPH2/ANK2/ABL1/CASQ2/TRPV1/TMEM38A/DIAPH1/PDE4D/CAMK2D/CHD7/AKAP6/CALM2/HTT/ITPR2/TMEM38B/TRPC1/IBTK/ITPR1/PKD2/DMD	24
GO:0072583	BP	GO:0072583	clathrin-dependent endocytosis	13/1830	47/18723	0.000416653	0.00692085	0.00565105	AAK1/DNM2/PIK3CB/HIP1/ITSN1/BMP2K/CLTC/FCHSD2/CANX/SGIP1/SMAP1/DGKD/PICALM	13
GO:0048863	BP	GO:0048863	stem cell differentiation	36/1830	206/18723	0.000416756	0.00692085	0.00565105	MSI2/BMPR1A/SETD2/CHD2/ABL1/JARID2/PHACTR4/SOX6/MAPK1/PUM1/RBM24/SEMA4B/EXT1/ESRRB/FBXL17/TBX5/CDH2/GATA4/GATA6/CDK12/CDK13/SEMA5A/STAT3/ACVR1/FAM172A/ITCH/EDNRA/MLLT3/YAP1/SMAD4/PRICKLE1/PDCD6/ERBB4/CORO1C/HNRNPU/KDM3A	36
GO:0008360	BP	GO:0008360	regulation of cell shape	29/1830	154/18723	0.00041915	0.00694009	0.00566676	ARHGAP35/FGD4/DAG1/PALMD/EPB41/PARVB/MYH9/CRK/PLXNA4/BRWD1/MYH14/WDPCP/CFDP1/PTK2/LIMD1/DLC1/PARVA/MARK2/ARHGEF18/DIAPH1/MKLN1/SHROOM3/RHOQ/FGD6/RHOA/VEGFA/EZR/GAS2/DLG1	29
GO:0016050	BP	GO:0016050	vesicle organization	48/1830	300/18723	0.000437507	0.00722272	0.00589754	MYO18A/PAFAH1B1/TMCC1/TBC1D4/GBF1/EPS15/RAB1A/BCL2/ABCA1/ANKFY1/UNC13B/YIPF4/RAB7A/LAPTM4B/KIF13A/STX8/ARFGEF2/VTI1A/STX16/SORT1/AP3D1/PRKN/VAMP2/DYSF/STXBP6/SEC31A/ZEB2/GOSR1/GOLPH3/SPG11/CHMP3/AP1G1/USP8/C2CD5/UVRAG/PDCD6/STXBP1/CORO1C/STX5/CUL3/HOOK3/EEA1/STAM2/PICALM/STAM/VPS8/CREB1/RFX2	48
GO:0032231	BP	GO:0032231	regulation of actin filament bundle assembly	22/1830	105/18723	0.00044738	0.00736406	0.00601295	CLASP1/MTSS1/ABL1/SYNPO2/SYNPO/PPP1R9A/ARHGEF10L/LIMCH1/PHLDB2/WASF2/PIK3R1/DLC1/CLASP2/ARHGEF18/PRKN/RHOA/PPFIA1/SMAD3/ARHGEF10/CGNL1/PAK2/ASAP3	22
GO:1903052	BP	GO:1903052	positive regulation of proteolysis involved in cellular protein catabolic process	26/1830	133/18723	0.000449448	0.00737647	0.00602308	DAB2IP/ZER1/ARIH1/USP13/ZYG11B/PTK2/GSK3B/HECTD1/PIAS1/UBE2V2/ARIH2/COP1/PRKN/PSEN1/TAF1/AGTPBP1/ANKIB1/RBX1/PRICKLE1/CHFR/EGF/RGN/RNF185/CSNK1E/RNF144A/RNF180	26
GO:0090130	BP	GO:0090130	tissue migration	56/1830	365/18723	0.000454865	0.00744361	0.0060779	CLASP1/RIN2/BMPR2/PRKCE/DAB2IP/PTPRG/MACF1/KANK1/JUP/PTPRM/DOCK5/KANK2/ABL1/MYH9/RREB1/STARD13/FOXP1/PIK3R3/BCAS3/MAP4K4/GIPC1/MECP2/HDAC5/HMGB1/MCC/PIK3CB/HDAC9/ATP2B4/WDPCP/PRKCA/PTK2/PTPN11/FGFR1/CDH13/CLASP2/PLPP3/MAP2K5/EPB41L4B/SEMA5A/BCAR1/GPI/FSTL1/MAPRE2/PTP4A3/NF1/DOCK1/RHOA/ZEB2/VEGFA/EGF/PDCD6/PIK3C2A/PKN2/CORO1C/IQSEC1/SP100	56
GO:1903364	BP	GO:1903364	positive regulation of cellular protein catabolic process	29/1830	155/18723	0.000468397	0.00764276	0.00624051	DAB2IP/FAF1/ZER1/ARIH1/USP13/ZYG11B/PTK2/VGLL4/GSK3B/HECTD1/PIAS1/UBE2V2/ARIH2/COP1/PRKN/PSEN1/TAF1/AGTPBP1/ANKIB1/RBX1/PRICKLE1/CHFR/EGF/RGN/RNF185/CSNK1E/EZR/RNF144A/RNF180	29
GO:0034086	BP	GO:0034086	maintenance of sister chromatid cohesion	6/1830	12/18723	0.000475057	0.00770663	0.00629266	MAU2/NSMCE2/NIPBL/TNKS/ATRX/SLF2	6
GO:0034088	BP	GO:0034088	maintenance of mitotic sister chromatid cohesion	6/1830	12/18723	0.000475057	0.00770663	0.00629266	MAU2/NSMCE2/NIPBL/TNKS/ATRX/SLF2	6
GO:0032465	BP	GO:0032465	regulation of cytokinesis	20/1830	92/18723	0.000484705	0.0078398	0.0064014	PRKCE/RAB11FIP3/SETD2/GIPC1/SVIL/CDC14B/KIF13A/BIRC6/PKP4/FLCN/CALM2/BCL2L1/RHOA/SPAST/CHMP3/UVRAG/CSPP1/AHCTF1/PKN2/CUL3	20
GO:0034655	BP	GO:0034655	nucleobase-containing compound catabolic process	61/1830	407/18723	0.000486059	0.0078398	0.0064014	TNRC6A/CELF1/CPEB3/ZHX2/LARP1/SMG6/HNRNPC/SAMD4A/TNRC6B/PDE7A/CECR2/SMG1/FBH1/PUM1/RBM24/FHIT/THRAP3/CSDC2/NMNAT1/GIGYF2/TNRC6C/CNOT1/CTIF/MAPKAPK2/NT5C2/PRKCA/TENT5A/TENT2/AGO3/MLYCD/LARP4B/PAN3/SND1/FTO/RBM10/PDE10A/PDE8A/PDE4D/METTL16/PUM2/AGO2/NUDT4/NBAS/RC3H1/DIS3L2/AGO4/NBDY/TUT4/DCP1A/FXR1/PDE1A/SMG7/DPYD/RGN/PARN/HNRNPU/CSDE1/XRN1/RC3H2/PABPC4/SAMD4B	61
GO:0007346	BP	GO:0007346	regulation of mitotic cell cycle	67/1830	457/18723	0.000491575	0.00790605	0.00645549	INSR/PBX1/STK33/FOXN3/ANKRD17/KANK2/PAFAH1B1/ABL1/YWHAE/TAOK1/ZNF655/BRD4/TTC28/RPTOR/GBF1/KLHL22/TMEM14B/MECP2/GIGYF2/BCL2/NACC2/UBE2E2/NSMCE2/CDC14B/CCDC57/PRKCA/TAOK3/PTPN11/CRADD/RAD9A/BABAM2/NEK7/CDK13/RPS6KB1/APPL2/TOM1L2/INO80/FBXO31/USP47/USP22/MAEA/CDK5RAP2/LRP5/HECW2/PTPN3/SMAD3/UIMC1/ANAPC7/APP/CTDSPL/CHFR/GPNMB/EGF/MAD1L1/PKN2/TIMP2/APC/CUL3/LCMT1/MEIS2/MTA3/HNRNPU/KMT2E/KLHL18/PKD2/C…	67
GO:0045214	BP	GO:0045214	sarcomere organization	12/1830	42/18723	0.000498315	0.00795322	0.00649401	OBSCN/MYOM2/TTN/TNNT1/FHOD3/LDB3/MYPN/MYOZ2/AKAP13/PLEC/MYLK3/ACTN2	12
GO:0060999	BP	GO:0060999	positive regulation of dendritic spine development	12/1830	42/18723	0.000498315	0.00795322	0.00649401	CPEB3/PAFAH1B1/PPP1R9A/CAMK2B/ZMYND8/ITSN1/CDKL5/PSEN1/NLGN1/EEF2K/OPA1/MAPK6	12
GO:0003300	BP	GO:0003300	cardiac muscle hypertrophy	21/1830	99/18723	0.000502339	0.00795322	0.00649401	TTN/HDAC4/PPARA/RYR2/MYH7/ADRA1A/ATP2A2/JARID2/AKAP13/ATP2B4/PRKCA/GATA4/MEF2A/GATA6/CAMK2D/TRIM63/AKAP6/SMAD3/DDX39B/SMAD4/FOXO1	21
GO:0031114	BP	GO:0031114	regulation of microtubule depolymerization	10/1830	31/18723	0.000502476	0.00795322	0.00649401	CLASP1/TRIM54/TAOK1/CLASP2/TTBK2/SPAST/NAV3/ATXN7/APC/CAMSAP2	10
GO:0090162	BP	GO:0090162	establishment of epithelial cell polarity	10/1830	31/18723	0.000502476	0.00795322	0.00649401	CLASP1/MYO18A/PARD3/SIPA1L3/MYO9A/FRMD4B/CYTH1/RHOA/GOLPH3/FAT1	10
GO:0010770	BP	GO:0010770	positive regulation of cell morphogenesis involved in differentiation	18/1830	79/18723	0.00050301	0.00795322	0.00649401	CUX1/DNM2/DOCK5/PAFAH1B1/ABL1/RREB1/CRK/CAMK2B/LIMS1/CDKL5/FBXO31/LIMS2/DOCK1/RAB21/EEF2K/OPA1/TRIOBP/IL1RAPL1	18
GO:0061951	BP	GO:0061951	establishment of protein localization to plasma membrane	15/1830	60/18723	0.000511104	0.00802612	0.00655353	RILPL1/MACF1/GOLGA4/SPTBN1/RAB10/RAB7A/KIF13A/ATP2C1/ANK3/VAMP2/AFDN/GOLPH3/CNST/BBS1/GGA2	15
GO:0035725	BP	GO:0035725	sodium ion transmembrane transport	32/1830	178/18723	0.000512127	0.00802612	0.00655353	ATP1A3/WNK2/SNTA1/PRKCE/STK39/DNM2/TPCN1/ACTN4/SLC20A2/WNK1/SLC4A4/SCN5A/UTRN/KLHL24/COMMD1/NEDD4L/KCNQ1/ATP2B4/GPD1L/SLC5A1/ANK3/CAMK2D/HECW2/PTPN3/TRPM4/SLC9A8/CNNM4/ANO6/FGF14/PKD2/DMD/DLG1	32
GO:0030038	BP	GO:0030038	contractile actin filament bundle assembly	22/1830	106/18723	0.00051334	0.00802612	0.00655353	SORBS1/CLASP1/ABL1/PPP1R9A/ARHGEF10L/LIMCH1/PHLDB2/WASF2/PIK3R1/DLC1/CLASP2/ARHGEF18/RHOA/PPFIA1/SMAD3/ARHGEF10/ITGB5/CGNL1/PAK2/CUL3/PDLIM1/ASAP3	22
GO:0043149	BP	GO:0043149	stress fiber assembly	22/1830	106/18723	0.00051334	0.00802612	0.00655353	SORBS1/CLASP1/ABL1/PPP1R9A/ARHGEF10L/LIMCH1/PHLDB2/WASF2/PIK3R1/DLC1/CLASP2/ARHGEF18/RHOA/PPFIA1/SMAD3/ARHGEF10/ITGB5/CGNL1/PAK2/CUL3/PDLIM1/ASAP3	22
GO:0048675	BP	GO:0048675	axon extension	24/1830	120/18723	0.000518623	0.00803224	0.00655853	BMPR2/DNM2/MACF1/VCL/GOLGA4/DIP2B/PAFAH1B1/AUTS2/ABL1/PPP3CB/PLXNA4/SEMA4B/GSK3B/CDKL5/SEMA5A/MAPT/PTPRS/VEGFA/RAB21/RUFY3/SPG11/ULK1/RYK/NTN1	24
GO:0007063	BP	GO:0007063	regulation of sister chromatid cohesion	8/1830	21/18723	0.00051998	0.00803224	0.00655853	NSMCE2/HDAC8/WAPL/CTCF/SFPQ/TNKS/ATRX/SLF2	8
GO:0010766	BP	GO:0010766	negative regulation of sodium ion transport	8/1830	21/18723	0.00051998	0.00803224	0.00655853	WNK2/PRKCE/STK39/WNK1/COMMD1/NEDD4L/CAMK2D/HECW2	8
GO:0033962	BP	GO:0033962	P-body assembly	8/1830	21/18723	0.00051998	0.00803224	0.00655853	ATXN2/CNOT1/LIMD1/LSM14A/DYNC1H1/PAN3/RC3H1/NBDY	8
GO:0097720	BP	GO:0097720	calcineurin-mediated signaling	13/1830	48/18723	0.000520886	0.00803224	0.00655853	PPP3CB/NFATC3/NFAT5/MYOZ2/ATP2B4/GSK3B/SPPL3/PPP3R1/AKAP6/FHL2/PPP3CC/CAMTA1/HOMER2	13
GO:0014888	BP	GO:0014888	striated muscle adaptation	14/1830	54/18723	0.000523381	0.00804859	0.00657188	GTF2IRD1/TNNT1/HDAC4/MYH7/ATP2A2/CFLAR/PPARGC1A/CAMK2B/MYOZ2/ATP2B4/GATA6/TRIM63/SMAD3/FOXO1	14
GO:0043501	BP	GO:0043501	skeletal muscle adaptation	9/1830	26/18723	0.000532999	0.00817411	0.00667437	GTF2IRD1/TNNT1/MYH7/ATP2A2/CFLAR/PPARGC1A/CAMK2B/MYOZ2/TRIM63	9
GO:0006140	BP	GO:0006140	regulation of nucleotide metabolic process	19/1830	86/18723	0.000536878	0.00821116	0.00670462	INSR/HDAC4/PPARA/SLC4A4/SLC25A12/PPARGC1A/ZBTB20/ZBTB7A/FLCN/STAT3/NCOR1/EP300/PSEN1/APP/OGT/ARNT/PRKAA2/PRKAG2/AK4	19
GO:0045739	BP	GO:0045739	positive regulation of DNA repair	17/1830	73/18723	0.000545357	0.00829564	0.0067736	SPIRE1/NPAS2/HMGB1/KMT5B/FAM168A/BABAM2/SHLD2/EYA3/UBE2V2/ARID2/SPIDR/UIMC1/SHLD1/MMS19/SLF2/SMCHD1/MGMT	17
GO:0099518	BP	GO:0099518	vesicle cytoskeletal trafficking	17/1830	73/18723	0.000545357	0.00829564	0.0067736	TRAK1/KIF1C/ACTN4/PAFAH1B1/RAB1A/AP3S2/FBXW11/KIF13A/DYNC1I1/DYNC1H1/TRAK2/AP3D1/HTT/MYO5A/FYCO1/PRKCZ/KIFAP3	17
GO:0106027	BP	GO:0106027	neuron projection organization	20/1830	93/18723	0.000561714	0.00852135	0.0069579	INSR/ATP1A3/IGF1R/PAFAH1B1/PPP1R9A/CAMK2B/ZMYND8/GSK3B/HOMER1/ABI2/CTNND2/PSEN1/ADAM10/NLGN1/UBE3A/APP/TANC1/EEF2K/OPA1/DIP2A	20
GO:0007626	BP	GO:0007626	locomotory behavior	32/1830	179/18723	0.000566357	0.00856862	0.0069965	ADCY5/BTBD9/PRKCE/HIPK2/PAFAH1B1/PBX3/STRN/PPP3CB/PUM1/GBX1/MECP2/GIGYF2/NCOA2/NAV2/SPTBN4/ANKH/SOBP/ZFHX3/FXN/CHD7/PRKN/TMOD1/NCOR1/VPS13A/AGTPBP1/UBE3A/APP/SPG11/LGI4/CLN8/ABAT/CCND2	32
GO:0110020	BP	GO:0110020	regulation of actomyosin structure organization	21/1830	100/18723	0.000578314	0.00872602	0.00712502	CLASP1/ABL1/PPP1R9A/ARHGEF10L/LIMCH1/PHLDB2/WASF2/AKAP13/PIK3R1/MYLK3/DLC1/CLASP2/ARHGEF18/RHOA/PPFIA1/SMAD3/ARHGEF10/SMAD4/CGNL1/PAK2/ASAP3	21
GO:0051017	BP	GO:0051017	actin filament bundle assembly	29/1830	157/18723	0.000582401	0.00876412	0.00715613	SORBS1/CLASP1/MTSS1/SPIRE1/ABL1/SYNPO2/SYNPO/PPP1R9A/ARHGEF10L/LIMCH1/PHLDB2/WASF2/PIK3R1/DLC1/CLASP2/ADD1/ARHGEF18/PRKN/RHOA/PPFIA1/SMAD3/ARHGEF10/ITGB5/CGNL1/PAK2/CUL3/EZR/PDLIM1/ASAP3	29
GO:0031112	BP	GO:0031112	positive regulation of microtubule polymerization or depolymerization	11/1830	37/18723	0.000584712	0.00877536	0.00716531	CLASP1/MECP2/CLIP1/NIN/MAPT/CDK5RAP2/SLAIN2/SPAST/NAV3/CKAP5/TOGARAM1	11
GO:2000060	BP	GO:2000060	positive regulation of ubiquitin-dependent protein catabolic process	22/1830	107/18723	0.000587607	0.00877909	0.00716835	ZER1/ARIH1/ZYG11B/PTK2/GSK3B/HECTD1/PIAS1/UBE2V2/ARIH2/COP1/PRKN/PSEN1/TAF1/AGTPBP1/ANKIB1/RBX1/PRICKLE1/CHFR/EGF/CSNK1E/RNF144A/RNF180	22
GO:0042752	BP	GO:0042752	regulation of circadian rhythm	24/1830	121/18723	0.000588088	0.00877909	0.00716835	PPARA/RORA/BTRC/PTGDS/KDM2A/THRAP3/PPARGC1A/RBM4/FBXL17/FBXW11/GSK3B/ZFHX3/CRTC1/ATG7/PPP1CB/SFPQ/NLGN1/PSPC1/UBE3A/MAGED1/PRKAA2/MAPK8/CSNK1E/CREB1	24
GO:0071229	BP	GO:0071229	cellular response to acid chemical	18/1830	80/18723	0.000590686	0.00879448	0.00718092	CPEB3/RPTOR/KLHL22/PLEC/DNMT3A/CPEB4/COL4A1/BCL2L1/UBR2/VEGFA/SESN1/PDGFC/UBR1/OPA1/RRAGD/CASTOR2/PKD2/BCL11A	18
GO:0040014	BP	GO:0040014	regulation of multicellular organism growth	15/1830	61/18723	0.000617384	0.00914348	0.00746588	CELF1/RAI1/BCL2/GHR/AFG3L2/MBD5/SPTBN4/FTO/FXN/STAT3/CHD7/NIPBL/APP/EZR/CREB1	15
GO:0060998	BP	GO:0060998	regulation of dendritic spine development	15/1830	61/18723	0.000617384	0.00914348	0.00746588	CPEB3/PAFAH1B1/PPP1R9A/ASAP1/CAMK2B/ZMYND8/ITSN1/CDKL5/PSEN1/PTPRS/NLGN1/UBE3A/EEF2K/OPA1/MAPK6	15
GO:0031113	BP	GO:0031113	regulation of microtubule polymerization	14/1830	55/18723	0.000639789	0.00941687	0.00768912	CLASP1/DYRK1A/ABL1/MECP2/CLIP1/TBCD/NIN/MAPT/CDK5RAP2/SLAIN2/NAV3/CKAP5/TOGARAM1/CAMSAP2	14
GO:0098900	BP	GO:0098900	regulation of action potential	14/1830	55/18723	0.000639789	0.00941687	0.00768912	CACNA1C/RYR2/JUP/ANK2/CACNA2D1/ADRA1A/ATP2A2/SCN5A/CAMK2D/CTNNA3/NOS1AP/PKP2/TRPM4/DLG1	14
GO:0043624	BP	GO:0043624	cellular protein complex disassembly	26/1830	136/18723	0.000640878	0.00941687	0.00768912	MICAL3/CLASP1/NCKAP5/TRIM54/TAOK1/SPTBN1/SVIL/SPTAN1/CLASP2/TTBK2/SPTBN4/SPTB/ADD1/SEMA5A/ADD3/PEX14/ACTN2/TMOD1/CAPZB/SPAST/NAV3/ATXN7/TRIOBP/APC/CKAP5/CAMSAP2	26
GO:0086009	BP	GO:0086009	membrane repolarization	13/1830	49/18723	0.000646342	0.0094477	0.00771429	KCNN2/KCND3/SNTA1/ANK2/KCNIP2/CACNA2D1/YWHAE/SCN5A/CASQ2/NEDD4L/KCNQ1/AKAP6/NOS1AP	13
GO:1990928	BP	GO:1990928	response to amino acid starvation	13/1830	49/18723	0.000646342	0.0094477	0.00771429	LARP1/MAPK1/MAP3K5/WDR59/FLCN/TFEB/BMT2/SESN1/DEPDC5/NPRL3/RRAGD/MAPK8/SZT2	13
GO:0010644	BP	GO:0010644	cell communication by electrical coupling	10/1830	32/18723	0.000667448	0.00970567	0.00792492	ATP1A3/CACNA1C/RYR2/CASQ2/TBX5/ANK3/PDE4D/CAMK2D/CALM2/PKP2	10
GO:1901185	BP	GO:1901185	negative regulation of ERBB signaling pathway	10/1830	32/18723	0.000667448	0.00970567	0.00792492	DAB2IP/RNF115/SNX6/CBLB/RAB7A/ZGPAT/PTPN3/PSEN1/ZFYVE28/PTPRJ	10
GO:2001020	BP	GO:2001020	regulation of response to DNA damage stimulus	37/1830	219/18723	0.000679115	0.0098498	0.00804262	DYRK1A/UBR5/SETD2/SPIRE1/ABL1/SMG1/FBH1/NPAS2/BCL2/NACC2/NSD2/HMGB1/KMT5B/FAM168A/PPP4R2/BABAM2/SHLD2/UBE2V1/EYA3/UBE2V2/ARID2/USP47/BCL2L1/RAD52/MAPT/FXR1/SPIDR/UIMC1/DDX39B/SHLD1/SMYD2/TRIP12/TP53BP1/MMS19/SLF2/SMCHD1/MGMT	37
GO:1903169	BP	GO:1903169	regulation of calcium ion transmembrane transport	29/1830	159/18723	0.000720087	0.0104171	0.00850585	CACNA1C/PRKCE/RYR2/JPH2/ANK2/CACNA2D1/ABL1/YWHAE/CASQ2/TMEM38A/NIPSNAP2/DIAPH1/PDE4D/CAMK2D/CHD7/AKAP6/CALM2/HTT/THADA/VMP1/AHNAK/NOS1AP/TMEM38B/RGN/TRPC1/STIM1/FGF14/PKD2/DMD	29
GO:0048639	BP	GO:0048639	positive regulation of developmental growth	31/1830	174/18723	0.000726516	0.0104831	0.00855974	INSR/BMPR2/MACF1/CELF1/GOLGA4/ACACB/BMPR1A/PAFAH1B1/MAPK1/BCL2/NEDD4L/TBX5/GHR/GATA6/SPTBN4/ZFPM2/CDKL5/SEMA5A/CHD7/AKAP6/PRKN/MAPT/NIPBL/VEGFA/YAP1/DDX39B/RUFY3/ERBB4/NTN1/EZR/CREB1	31
GO:0007026	BP	GO:0007026	negative regulation of microtubule depolymerization	9/1830	27/18723	0.000730722	0.0105168	0.00858722	CLASP1/TRIM54/TAOK1/CLASP2/TTBK2/NAV3/ATXN7/APC/CAMSAP2	9
GO:0043467	BP	GO:0043467	regulation of generation of precursor metabolites and energy	25/1830	130/18723	0.000737266	0.0105712	0.00863167	INSR/PRDM16/SORBS1/HDAC4/PPARA/SLC4A4/SLC25A12/PPARGC1A/HMGB1/GSK3B/ZBTB20/TRAP1/ZBTB7A/STAT3/PPP1CB/NCOR1/RHOA/EP300/PSEN1/APP/OGT/ARNT/PRKAA2/PRKAG2/AK4	25
GO:0032259	BP	GO:0032259	methylation	55/1830	364/18723	0.000738272	0.0105712	0.00863167	PRDM16/EHMT1/SETD2/KMT2C/AUTS2/NSD1/JARID2/EEF1AKMT2/BRD4/ASH1L/MECP2/COMT/NSD2/MTR/KMT5B/CREBBP/SMARCB1/DNMT3A/KDM6A/SMYD3/MTAP/AS3MT/PCMTD1/COQ5/METTL16/CTCF/FBXO11/PRDM5/THADA/AASS/TRMT11/PRDM2/NSD3/BMT2/METTL15/SMAD4/ATRX/SMYD1/SMYD2/OGT/ATF7IP/NSUN4/LCMT1/MTO1/KMT2A/ZC3H13/KMT2E/KDM3A/WDR82/BAZ2A/IWS1/EZH1/NDUFAF5/MGMT/SETD3	55
GO:0044262	BP	GO:0044262	cellular carbohydrate metabolic process	45/1830	283/18723	0.000741956	0.0105969	0.00865268	INSR/SORBS1/INPP4B/PRKCE/HDAC4/GYS1/ACACB/PPARA/RORA/ITPK1/MECP2/FOXK1/EXT1/SLC25A12/NCOA2/INPP5A/PPARGC1A/HMGB1/RB1CC1/INPP5B/GSK3B/PFKFB2/KAT2B/SOGA1/MLYCD/FOXK2/PFKFB3/STAT3/ENOSF1/PRKN/BRAF/HS2ST1/PPP1CB/NCOR1/NDST1/EP300/FGGY/OGT/PHKB/RGN/LCMT1/PRKAG2/CSGALNACT1/PHKA2/HK1	45
GO:1901379	BP	GO:1901379	regulation of potassium ion transmembrane transport	20/1830	95/18723	0.000747965	0.0106557	0.00870061	KCNN2/WNK2/STK39/DNM2/ANK2/KCNIP2/YWHAE/WNK1/KLHL24/CASQ2/NEDD4L/KCNQ1/ANK3/ACTN2/AKAP6/VAMP2/NOS1AP/ANO6/WWP2/DLG1	20
GO:1903580	BP	GO:1903580	positive regulation of ATP metabolic process	11/1830	38/18723	0.000751046	0.0106725	0.00871433	INSR/PPARA/SLC4A4/SLC25A12/PPARGC1A/ZBTB20/STAT3/PSEN1/APP/ARNT/PRKAA2	11
GO:0014897	BP	GO:0014897	striated muscle hypertrophy	21/1830	102/18723	0.000760588	0.0107808	0.00880277	TTN/HDAC4/PPARA/RYR2/MYH7/ADRA1A/ATP2A2/JARID2/AKAP13/ATP2B4/PRKCA/GATA4/MEF2A/GATA6/CAMK2D/TRIM63/AKAP6/SMAD3/DDX39B/SMAD4/FOXO1	21
GO:0000288	BP	GO:0000288	nuclear-transcribed mRNA catabolic process, deadenylation-dependent decay	14/1830	56/18723	0.0007774	0.0109913	0.00897468	TNRC6A/CPEB3/SAMD4A/TNRC6B/TNRC6C/CNOT1/PAN3/AGO2/RC3H1/TUT4/DCP1A/PARN/RC3H2/SAMD4B	14
GO:0018023	BP	GO:0018023	peptidyl-lysine trimethylation	13/1830	50/18723	0.00079632	0.0112305	0.00917	SETD2/BRD4/MECP2/KMT5B/SMARCB1/NSD3/ATRX/OGT/KMT2A/KMT2E/WDR82/IWS1/SETD3	13
GO:1903829	BP	GO:1903829	positive regulation of cellular protein localization	44/1830	276/18723	0.000799553	0.0112479	0.00918416	SORBS1/PRKCE/JUP/MAVS/EPB41/UBR5/SREBF2/SPTBN1/MAPK1/SSH1/ATP2B4/PIK3R1/GSK3B/BICD1/GPD1L/ATP2C1/ANK3/ARIH2/NPTN/NPEPPS/PRKN/LRIG2/MAPT/HUWE1/PSEN1/SMAD3/TRAPPC12/YAP1/UBE2D3/PTPN9/ATG13/EGF/C2CD5/ABLIM3/CNST/ERBB4/SAE1/APC/MTCL1/PRKAA2/MAPK8/EZR/MARK4/DLG1	44
GO:0005513	BP	GO:0005513	detection of calcium ion	6/1830	13/18723	0.00080941	0.0113297	0.009251	KCNMB2/RYR2/KCNIP2/CASQ2/CALM2/STIM1	6
GO:0060213	BP	GO:0060213	positive regulation of nuclear-transcribed mRNA poly(A) tail shortening	6/1830	13/18723	0.00080941	0.0113297	0.009251	TNRC6A/CPEB3/TNRC6B/TNRC6C/CNOT1/AGO2	6
GO:0031060	BP	GO:0031060	regulation of histone methylation	16/1830	69/18723	0.000825266	0.0115229	0.00940877	AUTS2/NSD1/JARID2/BRD4/MECP2/SMARCB1/CTCF/AASS/NSD3/SMAD4/ATRX/OGT/KMT2A/KMT2E/KDM3A/IWS1	16
GO:0007043	BP	GO:0007043	cell-cell junction assembly	27/1830	146/18723	0.000868248	0.0120918	0.00987326	TLN2/PARD3/VCL/JUP/ANK2/STRN/CTNND1/CTNNA1/PRKCA/TBX5/CDH2/HEG1/CTNND2/TBCD/PKP4/FLCN/MTDH/MPDZ/RHOA/PKP2/AFDN/PAK2/PKN2/APC/MPP7/PATJ/DLG1	27
GO:0031116	BP	GO:0031116	positive regulation of microtubule polymerization	10/1830	33/18723	0.000874625	0.0120918	0.00987326	CLASP1/MECP2/CLIP1/NIN/MAPT/CDK5RAP2/SLAIN2/NAV3/CKAP5/TOGARAM1	10
GO:0150117	BP	GO:0150117	positive regulation of cell-substrate junction organization	10/1830	33/18723	0.000874625	0.0120918	0.00987326	ABL1/MAP4K4/PIK3R1/PTPN11/LIMS1/MAPRE2/SMAD3/VEGFA/IQSEC1/PTPRJ	10
GO:1900181	BP	GO:1900181	negative regulation of protein localization to nucleus	10/1830	33/18723	0.000874625	0.0120918	0.00987326	CTNNA1/GSK3B/DCLK2/LATS1/LATS2/FLCN/SUFU/MFHAS1/OTUD7B/MAGED1	10
GO:0019439	BP	GO:0019439	aromatic compound catabolic process	67/1830	467/18723	0.000884602	0.0121816	0.00994663	TNRC6A/CELF1/CPEB3/ZHX2/LARP1/SMG6/HNRNPC/SAMD4A/TNRC6B/PDE7A/CECR2/SMG1/FBH1/PUM1/RBM24/FHIT/THRAP3/CSDC2/ABCC1/NMNAT1/GIGYF2/COMT/TNRC6C/CNOT1/CTIF/MAPKAPK2/NT5C2/PRKCA/TENT5A/TENT2/AGO3/MLYCD/LARP4B/PAN3/SND1/FTO/RBM10/PDE10A/PDE8A/PDE4D/METTL16/PUM2/AGO2/NUDT4/NBAS/ALDH1L1/RC3H1/DIS3L2/AGO4/NBDY/TUT4/KYAT1/DCP1A/AFMID/FXR1/PDE1A/MAOB/SMG7/DPYD/RGN/PARN/HNRNPU/CSDE1/XRN1/RC3H2/PABPC4/SAMD4B	67
GO:0061572	BP	GO:0061572	actin filament bundle organization	29/1830	161/18723	0.000885464	0.0121816	0.00994663	SORBS1/CLASP1/MTSS1/SPIRE1/ABL1/SYNPO2/SYNPO/PPP1R9A/ARHGEF10L/LIMCH1/PHLDB2/WASF2/PIK3R1/DLC1/CLASP2/ADD1/ARHGEF18/PRKN/RHOA/PPFIA1/SMAD3/ARHGEF10/ITGB5/CGNL1/PAK2/CUL3/EZR/PDLIM1/ASAP3	29
GO:0032409	BP	GO:0032409	regulation of transporter activity	48/1830	310/18723	0.000914505	0.0125146	0.0102185	WNK2/PRKCE/STK39/DNM2/RYR2/JPH2/ACTN4/ANK2/KCNIP2/CACNA2D1/YWHAE/WNK1/UTRN/KLHL24/BCL2/CASQ2/PPARGC1A/NEDD4L/KCNQ1/MINK1/HOMER1/GPD1L/ANK3/ACTN2/NIPSNAP2/PDE4D/CAMK2D/AKAP6/CALM2/VAMP2/RXRA/HTT/THADA/HECW2/VMP1/AHNAK/PTPN3/NOS1AP/NLGN1/APP/RGN/KMT2A/WWP2/STIM1/FGF14/PKD2/DMD/DLG1	48
GO:0003007	BP	GO:0003007	heart morphogenesis	40/1830	246/18723	0.000916358	0.0125146	0.0102185	INSR/NDRG4/TTN/BMPR2/ZMIZ1/PPP1R13L/BMPR1A/RYR2/MYH7/EXT1/NSD2/ALPK2/SOS1/PTK2/TBX5/GATA4/HEG1/DLC1/GATA6/MYBPC3/PARVA/ZFPM2/MDM4/ASXL1/ACVR1/CHD7/ARID2/FHL2/SUFU/NIPBL/PSEN1/DHRS3/SMAD3/PKP2/VEGFA/YAP1/SMAD4/NPHP3/PKD2/XIRP2	40
GO:0031668	BP	GO:0031668	cellular response to extracellular stimulus	40/1830	246/18723	0.000916358	0.0125146	0.0102185	FNIP1/XPR1/ARHGAP35/BMPR2/TNRC6A/PPARA/KANK2/SREBF2/MAPK1/RPTOR/FOXO3/MAP3K5/COMT/BCL2/PLEC/LPL/WDR59/NCOA1/CPEB4/FLCN/CLEC16A/ATG7/TFEB/BMT2/TNKS/SESN1/NUAK1/DEPDC5/NPRL3/STK24/WIPI1/ULK1/RRAGD/USP33/PRKAA2/MAPK8/SIK2/PRKAG2/FOXO1/SZT2	40
GO:0008380	BP	GO:0008380	RNA splicing	63/1830	434/18723	0.000920672	0.012543	0.0102417	RBM20/SRPK2/CELF2/CELF1/LUC7L2/DYRK1A/HNRNPC/DDX17/RBM6/RBM25/PRKRIP1/RBM24/LUC7L/AKAP8L/THRAP3/PPARGC1A/SRRM2/RBM4/RBFOX1/ZNF638/QKI/PIK3R1/NSRP1/ZBTB8OS/USP4/PPP2CA/PPP4R2/RBMX/LUC7L3/RBM39/MBNL1/CDK12/NUP98/CDK13/ZBTB7A/SREK1/RBM10/METTL16/SNRPN/FAM172A/TRA2A/SETX/AHNAK/CLASRP/SFPQ/FXR1/RBM28/SCAF11/DAZAP1/DDX39B/DDX46/MBNL2/ACIN1/PRPF40B/SFSWAP/TSEN2/HNRNPL/PPP2R1A/HNRNPU/ZC3H13/SRSF4/IWS1/PR…	63
GO:0033619	BP	GO:0033619	membrane protein proteolysis	14/1830	57/18723	0.000939179	0.0127334	0.0103971	DAG1/MYH9/SH3D19/SPPL2A/AFG3L2/RBMX/SPPL3/MBTPS1/LRIG2/PARL/PTPN3/PSEN1/ADAM10/TIMP2	14
GO:1900024	BP	GO:1900024	regulation of substrate adhesion-dependent cell spreading	14/1830	57/18723	0.000939179	0.0127334	0.0103971	DNM2/EFNA5/KANK1/DOCK5/ACTN4/ABL1/RREB1/CRK/PTK2/LIMS1/LIMS2/DOCK1/TRIOBP/CORO1C	14
GO:0032436	BP	GO:0032436	positive regulation of proteasomal ubiquitin-dependent protein catabolic process	19/1830	90/18723	0.000967946	0.0130918	0.0106898	ZER1/ARIH1/ZYG11B/GSK3B/HECTD1/PIAS1/UBE2V2/ARIH2/COP1/PRKN/PSEN1/TAF1/ANKIB1/RBX1/PRICKLE1/CHFR/CSNK1E/RNF144A/RNF180	19
GO:0006903	BP	GO:0006903	vesicle targeting	12/1830	45/18723	0.00098359	0.0132178	0.0107927	CLASP1/EXOC6B/GBF1/EXOC4/CLASP2/EXOC6/PSEN1/NLGN1/WIPI1/GOSR1/PDCD6/CUL3	12
GO:0060765	BP	GO:0060765	regulation of androgen receptor signaling pathway	9/1830	28/18723	0.000984329	0.0132178	0.0107927	NCOR2/FOXP1/ZBTB7A/KDM4C/SMARCA4/NCOR1/EP300/KDM5D/SAFB2	9
GO:1903779	BP	GO:1903779	regulation of cardiac conduction	9/1830	28/18723	0.000984329	0.0132178	0.0107927	TNNI3K/RYR2/ANK2/ATP2A2/ATP2B4/TBX5/CORIN/TRPM4/TRPC1	9
GO:0014896	BP	GO:0014896	muscle hypertrophy	21/1830	104/18723	0.000990458	0.0132684	0.0108339	TTN/HDAC4/PPARA/RYR2/MYH7/ADRA1A/ATP2A2/JARID2/AKAP13/ATP2B4/PRKCA/GATA4/MEF2A/GATA6/CAMK2D/TRIM63/AKAP6/SMAD3/DDX39B/SMAD4/FOXO1	21
GO:0003283	BP	GO:0003283	atrial septum development	8/1830	23/18723	0.0010488	0.0140165	0.0114448	BMPR2/ANK2/NSD2/TBX5/GATA4/MDM4/ACVR1/NPHP3	8
GO:0046700	BP	GO:0046700	heterocycle catabolic process	64/1830	445/18723	0.00107018	0.0142682	0.0116504	TNRC6A/CELF1/CPEB3/ZHX2/LARP1/SMG6/HNRNPC/SAMD4A/TNRC6B/PDE7A/CECR2/SMG1/FBH1/PUM1/RBM24/FHIT/THRAP3/CSDC2/ABCC1/NMNAT1/GIGYF2/TNRC6C/CNOT1/CTIF/MAPKAPK2/NT5C2/PRKCA/TENT5A/TENT2/AGO3/MLYCD/LARP4B/PAN3/SND1/FTO/RBM10/PDE10A/PDE8A/PDE4D/METTL16/PUM2/AGO2/NUDT4/NBAS/ALDH1L1/RC3H1/DIS3L2/AGO4/NBDY/TUT4/DCP1A/AFMID/FXR1/PDE1A/SMG7/DPYD/RGN/PARN/HNRNPU/CSDE1/XRN1/RC3H2/PABPC4/SAMD4B	64
GO:0048284	BP	GO:0048284	organelle fusion	26/1830	141/18723	0.00111954	0.0148909	0.0121588	TBC1D4/ANKFY1/YIPF4/RAB7A/STX8/AFG3L2/VTI1A/STX16/MFN2/CHCHD3/PRKN/VAMP2/DYSF/HUWE1/STXBP6/GOSR1/SPG11/MIGA2/CHMP3/C2CD5/UVRAG/STXBP1/OPA1/STX5/EEA1/VPS8	26
GO:0051098	BP	GO:0051098	regulation of binding	54/1830	363/18723	0.00118094	0.0156705	0.0127953	PLCL1/RAMP1/HDAC4/PPARA/HIPK2/CTBP2/EPB41/MARK3/NSD1/ABL1/ATP2A2/CTNNBIP1/CRK/FBH1/HDAC5/HMGB1/RAPGEF2/CBLB/GSK3B/PPP2CA/TTBK2/SPPL3/NUCKS1/TCF7L2/ZBTB7A/ADD1/MARK2/PEX14/WAPL/CALM2/PRKN/PLCL2/HMBOX1/SKI/ZNF462/EP300/MED25/PSEN1/TAF1/SMAD3/CCPG1/TNKS/PPP2CB/SMAD4/APP/EGF/SMAD2/NVL/STK3/USP33/MAPK8/SYMPK/SP100/CSNK1E	54
GO:0031111	BP	GO:0031111	negative regulation of microtubule polymerization or depolymerization	11/1830	40/18723	0.00120216	0.0159144	0.0129945	CLASP1/DYRK1A/TRIM54/TAOK1/CLASP2/TTBK2/TBCD/NAV3/ATXN7/APC/CAMSAP2	11
GO:0007019	BP	GO:0007019	microtubule depolymerization	12/1830	46/18723	0.00121403	0.0159267	0.0130046	CLASP1/NCKAP5/TRIM54/TAOK1/CLASP2/TTBK2/SPAST/NAV3/ATXN7/APC/CKAP5/CAMSAP2	12
GO:0034198	BP	GO:0034198	cellular response to amino acid starvation	12/1830	46/18723	0.00121403	0.0159267	0.0130046	MAPK1/MAP3K5/WDR59/FLCN/TFEB/BMT2/SESN1/DEPDC5/NPRL3/RRAGD/MAPK8/SZT2	12
GO:0061028	BP	GO:0061028	establishment of endothelial barrier	12/1830	46/18723	0.00121403	0.0159267	0.0130046	VCL/TJP2/RAPGEF2/ADD1/PDE4D/RAPGEF1/PTPRS/AFDN/VEGFA/EZR/ZDHHC21/RAP1B	12
GO:0008154	BP	GO:0008154	actin polymerization or depolymerization	36/1830	218/18723	0.00121444	0.0159267	0.0130046	MICAL3/ARHGAP35/FHOD3/PRKCE/KANK1/SPIRE1/SPTBN1/PPP1R9A/ARPC1A/SSH2/WASF2/SVIL/SSH1/SPTAN1/LATS1/SPTBN4/ABI2/SPTB/ADD1/SEMA5A/ADD3/COBL/ACTN2/DIAPH1/RICTOR/TMOD1/CAPZB/FCHSD2/NCKAP1/GAS7/RHOA/ARFGEF1/ENAH/TRIOBP/ABI1/DLG1	36
GO:0048545	BP	GO:0048545	response to steroid hormone	51/1830	339/18723	0.00124154	0.0162442	0.0132638	ATP1A3/ZMIZ1/PPARA/UBR5/KANK2/DDX17/CFLAR/ARID1A/NCOR2/FOXP1/FOXO3/FBXO32/STRN3/PLPP1/BCL2/NCOA2/ESRRB/HMGB1/PPARGC1B/CNOT1/NR3C2/ABHD2/LATS1/GHR/ESRRG/NCOA1/ZBTB7A/PPP5C/SMYD3/PAM/KDM4C/GABRB1/GPI/TRIM63/RXRA/SMARCA4/TRIP4/NCOR1/RHOA/EP300/ESRRA/YAP1/UBE3A/MAOB/USP8/KDM5D/SAFB/HNRNPU/KDM3A/FOXO1/SAFB2	51
GO:0097553	BP	GO:0097553	calcium ion transmembrane import into cytosol	26/1830	142/18723	0.0012457	0.0162607	0.0132773	CACNA1C/PRKCE/TPCN1/RYR2/JPH2/ANK2/CACNA2D1/ABL1/CASQ2/ATP2B4/TRPV1/TMEM38A/DIAPH1/PDE4D/CAMK2D/CHD7/AKAP6/CALM2/HTT/ITPR2/TMEM38B/TRPC1/IBTK/ITPR1/PKD2/DMD	26
GO:0030837	BP	GO:0030837	negative regulation of actin filament polymerization	15/1830	65/18723	0.00125036	0.0162837	0.013296	FHOD3/KANK1/SPTBN1/SSH2/SVIL/SSH1/SPTAN1/SPTBN4/SPTB/ADD1/ADD3/TMOD1/CAPZB/ARFGEF1/TRIOBP	15
GO:0046822	BP	GO:0046822	regulation of nucleocytoplasmic transport	21/1830	106/18723	0.00127765	0.0166005	0.0135548	JUP/MAVS/UBR5/SETD2/YWHAE/MAPK1/AKAP8L/XPO1/RBM4/PIK3R1/GSK3B/PTPN11/TCF7L2/PTPN14/SUFU/PSEN1/SMAD3/NUP153/CTDSPL2/SP100/IWS1	21
GO:0014874	BP	GO:0014874	response to stimulus involved in regulation of muscle adaptation	6/1830	14/18723	0.00129977	0.0168101	0.0137259	HDAC4/DAG1/SCN5A/FBXO32/PPARGC1A/TRIM63	6
GO:0022038	BP	GO:0022038	corpus callosum development	6/1830	14/18723	0.00129977	0.0168101	0.0137259	PAFAH1B1/NIN/RTN4RL1/PTPRS/RYK/SZT2	6
GO:0019082	BP	GO:0019082	viral protein processing	9/1830	29/18723	0.0013048	0.0168364	0.0137473	MGAT5/ST3GAL3/ST6GAL1/ST3GAL1/GSK3B/ST3GAL2/ST3GAL4/CANX/GALNT1	9
GO:0016236	BP	GO:0016236	macroautophagy	45/1830	291/18723	0.00133287	0.0171592	0.014011	LARP1/VPS13D/ATP2A2/SYNPO2/SMG1/AMBRA1/SNX6/RAB1A/TBC1D5/RB1CC1/RAB7A/EXOC4/VTI1A/WDFY3/MFN2/PACS2/CLEC16A/PRKN/ATG7/HTT/HUWE1/UBXN2A/VMP1/PSEN1/CALCOCO2/VPS13C/FYCO1/SESN1/NPRL3/WIPI1/ATG13/MTMR14/CHMP3/EPM2A/ULK1/UVRAG/SNX14/TRAPPC8/PRKAA2/MAPK8/KLHL3/STAM2/TBC1D14/STAM/EPG5	45
GO:0030032	BP	GO:0030032	lamellipodium assembly	16/1830	72/18723	0.00134153	0.0172311	0.0140696	ABLIM1/DNM2/VCL/HDAC4/AUTS2/PARVB/WASF2/PIK3R1/ARHGEF6/CDH13/ABI2/CAPZB/NCKAP1/GOLPH3/ABLIM3/ABLIM2	16
GO:0043414	BP	GO:0043414	macromolecule methylation	48/1830	316/18723	0.00138411	0.0177123	0.0144625	PRDM16/EHMT1/SETD2/KMT2C/AUTS2/NSD1/JARID2/EEF1AKMT2/BRD4/ASH1L/MECP2/NSD2/KMT5B/CREBBP/SMARCB1/DNMT3A/KDM6A/SMYD3/PCMTD1/METTL16/CTCF/FBXO11/PRDM5/THADA/AASS/TRMT11/PRDM2/NSD3/METTL15/SMAD4/ATRX/SMYD1/SMYD2/OGT/ATF7IP/NSUN4/LCMT1/MTO1/KMT2A/ZC3H13/KMT2E/KDM3A/WDR82/BAZ2A/IWS1/EZH1/MGMT/SETD3	48
GO:0045931	BP	GO:0045931	positive regulation of mitotic cell cycle	23/1830	121/18723	0.0013853	0.0177123	0.0144625	PBX1/ANKRD17/PAFAH1B1/ABL1/BRD4/RPTOR/MECP2/UBE2E2/NSMCE2/CCDC57/PRKCA/PTPN11/RPS6KB1/USP22/ANAPC7/APP/PKN2/CUL3/MEIS2/MTA3/KMT2E/KLHL18/CCND2	23
GO:1901800	BP	GO:1901800	positive regulation of proteasomal protein catabolic process	22/1830	114/18723	0.00142025	0.0181178	0.0147937	DAB2IP/ZER1/ARIH1/USP13/ZYG11B/GSK3B/HECTD1/PIAS1/UBE2V2/ARIH2/COP1/PRKN/PSEN1/TAF1/ANKIB1/RBX1/PRICKLE1/CHFR/RNF185/CSNK1E/RNF144A/RNF180	22
GO:0002064	BP	GO:0002064	epithelial cell development	36/1830	220/18723	0.00143294	0.0181292	0.014803	RILPL1/VCL/TJP2/MAGI2/PAFAH1B1/CLIC4/RAPGEF2/KCNQ1/PLEC/WDPCP/CDH2/GSK3B/SIPA1L3/HEG1/RARB/ABI2/ADD1/PALLD/ASXL1/PDE4D/RAPGEF1/TMOD1/SHROOM3/PTPRS/AFDN/VEGFA/YAP1/ATRX/FNDC3A/CDK6/TRIOBP/FAT1/FLNB/EZR/ZDHHC21/RAP1B	36
GO:1903077	BP	GO:1903077	negative regulation of protein localization to plasma membrane	8/1830	24/18723	0.00143966	0.0181292	0.014803	HECTD1/CLTC/BCL2L1/RHOQ/PPFIA1/PPP2R5A/NUMB/PICALM	8
GO:0022406	BP	GO:0022406	membrane docking	18/1830	86/18723	0.00144311	0.0181292	0.014803	NDRG4/CTBP2/ATP2A2/RAB10/UNC13B/RAB7A/STX8/EXOC4/STX16/ESYT2/PACS2/SCFD2/RAB3IP/VMP1/STXBP1/CEP83/STX5/EZR	18
GO:0035023	BP	GO:0035023	regulation of Rho protein signal transduction	18/1830	86/18723	0.00144311	0.0181292	0.014803	ARHGAP35/KANK1/KANK2/ADRA1A/ABL1/STARD13/AKAP13/ABCA1/RAF1/HEG1/DLC1/ABL2/MYO9B/FLCN/ARHGEF18/ARHGAP42/ARHGEF10/CUL3	18
GO:0010765	BP	GO:0010765	positive regulation of sodium ion transport	10/1830	35/18723	0.00144739	0.0181292	0.014803	WNK2/DNM2/ACTN4/WNK1/SCN5A/GPD1L/CNKSR3/ANK3/PKP2/DMD	10
GO:0097306	BP	GO:0097306	cellular response to alcohol	19/1830	93/18723	0.00146058	0.0181292	0.014803	ADCY5/GRAMD1B/PRKCE/ADCY6/DAG1/JUP/LARP1/CTNNA1/FOXO3/GNB1/ABCA1/DNMT3A/ACACA/SOD2/ITPR2/SPIDR/GOLPH3/PRKAA2/XRN1	19
GO:0003056	BP	GO:0003056	regulation of vascular associated smooth muscle contraction	5/1830	10/18723	0.00146755	0.0181292	0.014803	DOCK5/DOCK4/ARHGAP42/RHOA/ZDHHC21	5
GO:1901203	BP	GO:1901203	positive regulation of extracellular matrix assembly	5/1830	10/18723	0.00146755	0.0181292	0.014803	CLASP1/DAG1/PHLDB2/CLASP2/SMAD3	5
GO:1904526	BP	GO:1904526	regulation of microtubule binding	5/1830	10/18723	0.00146755	0.0181292	0.014803	ABL1/PPP2CA/TTBK2/MARK2/PPP2CB	5
GO:1905456	BP	GO:1905456	regulation of lymphoid progenitor cell differentiation	5/1830	10/18723	0.00146755	0.0181292	0.014803	FNIP1/SOS1/SOS2/FLCN/ZBTB1	5
GO:0006007	BP	GO:0006007	glucose catabolic process	7/1830	19/18723	0.00147282	0.0181292	0.014803	FOXK1/SLC25A12/PFKFB2/FOXK2/LRP5/PFKP/HK1	7
GO:0044003	BP	GO:0044003	modulation by symbiont of host process	7/1830	19/18723	0.00147282	0.0181292	0.014803	INSR/DAG1/ATG7/RXRA/BCL2L1/ULK1/ANO6	7
GO:0045821	BP	GO:0045821	positive regulation of glycolytic process	7/1830	19/18723	0.00147282	0.0181292	0.014803	INSR/SLC4A4/ZBTB20/PSEN1/APP/ARNT/PRKAA2	7
GO:0086014	BP	GO:0086014	atrial cardiac muscle cell action potential	7/1830	19/18723	0.00147282	0.0181292	0.014803	KCNN2/CACNA1C/RYR2/ANK2/SCN5A/KCNQ1/TRPM4	7
GO:0086026	BP	GO:0086026	atrial cardiac muscle cell to AV node cell signaling	7/1830	19/18723	0.00147282	0.0181292	0.014803	KCNN2/CACNA1C/RYR2/ANK2/SCN5A/KCNQ1/TRPM4	7
GO:0086066	BP	GO:0086066	atrial cardiac muscle cell to AV node cell communication	7/1830	19/18723	0.00147282	0.0181292	0.014803	KCNN2/CACNA1C/RYR2/ANK2/SCN5A/KCNQ1/TRPM4	7
GO:0044270	BP	GO:0044270	cellular nitrogen compound catabolic process	64/1830	451/18723	0.00150083	0.0184336	0.0150515	TNRC6A/CELF1/CPEB3/ZHX2/LARP1/SMG6/HNRNPC/SAMD4A/TNRC6B/PDE7A/CECR2/SMG1/FBH1/PUM1/RBM24/FHIT/THRAP3/CSDC2/ABCC1/NMNAT1/GIGYF2/TNRC6C/CNOT1/CTIF/MAPKAPK2/NT5C2/PRKCA/TENT5A/TENT2/AGO3/MLYCD/LARP4B/PAN3/SND1/FTO/RBM10/PDE10A/PDE8A/PDE4D/METTL16/PUM2/AGO2/NUDT4/NBAS/ALDH1L1/RC3H1/DIS3L2/AGO4/NBDY/TUT4/DCP1A/AFMID/FXR1/PDE1A/SMG7/DPYD/RGN/PARN/HNRNPU/CSDE1/XRN1/RC3H2/PABPC4/SAMD4B	64
GO:0001933	BP	GO:0001933	negative regulation of protein phosphorylation	51/1830	342/18723	0.00150796	0.0184807	0.01509	LDLRAD4/DAB2IP/PARD3/ABL1/HIPK3/PRKRIP1/SNX6/PPARGC1A/CBLB/PLEC/PIK3CB/NNT/PPP2CA/KAT2B/SPAG9/LATS1/PRKAR2A/HEG1/PLPP3/PPP5C/GPD1L/YWHAG/CNKSR3/SMYD3/LATS2/PDE4D/CALM2/PRKN/NF1/CEP85/ZGPAT/LRP5/PSEN1/ADARB1/GGNBP2/CTDSPL/PAK2/ZFYVE28/RGN/PIBF1/IPO7/PPP2R1A/CORO1C/APC/IBTK/SH2B3/PRKAG2/STK38/PTPRJ/DMD/PRKCZ	51
GO:0051052	BP	GO:0051052	regulation of DNA metabolic process	53/1830	359/18723	0.00154752	0.0189242	0.0154521	BMPR2/ZNF91/SMG6/UBR5/HNRNPC/SETD2/SPIRE1/MAPK1/SMG1/FBH1/MECP2/NMNAT1/NPAS2/WDR70/PPARGC1A/NSD2/HMGB1/KMT5B/FAM168A/PPP4R2/BABAM2/SHLD2/UBE2V1/NEK7/NUCKS1/EYA3/HDAC8/UBE2V2/PARM1/ARID2/RAD52/HMBOX1/MAP3K4/RAD50/SPIDR/UIMC1/TNKS/DDX39B/SHLD1/ATRX/YLPM1/TRIP12/RGN/NVL/TP53BP1/MMS19/PARN/SLF2/KMT2A/HNRNPU/SMCHD1/XRN1/MGMT	53
GO:0042058	BP	GO:0042058	regulation of epidermal growth factor receptor signaling pathway	16/1830	73/18723	0.00156501	0.0190139	0.0155253	DAB2IP/RNF115/SNX6/CBLB/SOS1/HIP1/RAB7A/CDH13/BCAR3/ZGPAT/PTPN3/PSEN1/EGF/ZFYVE28/DGKD/PTPRJ	16
GO:0050848	BP	GO:0050848	regulation of calcium-mediated signaling	16/1830	73/18723	0.00156501	0.0190139	0.0155253	NFAT5/MYOZ2/ATP2B4/GSK3B/CDH13/SPPL3/AKAP6/CALM2/MAPT/HTT/FHL2/CAMTA1/RGN/HOMER2/ITPR1/TMBIM4	16
GO:0051865	BP	GO:0051865	protein autoubiquitination	16/1830	73/18723	0.00156501	0.0190139	0.0155253	UBE2D2/RNF115/KLHL24/SH3RF3/HECTD1/ITCH/PRKN/TAF1/CNOT4/UBE3A/UBE2D3/RBX1/RNF185/CUL3/WWP2/NFX1	16
GO:0033673	BP	GO:0033673	negative regulation of kinase activity	38/1830	237/18723	0.00157442	0.0190869	0.0155849	DAB2IP/ABL1/WNK1/HIPK3/PRKRIP1/SNX6/CBLB/PLEC/PIK3CB/KAT2B/LATS1/PRKAR2A/HEG1/YWHAG/SMYD3/LATS2/PRKN/NF1/CEP85/ZGPAT/MAPT/LRP5/PSEN1/ADARB1/GGNBP2/PAK2/ZFYVE28/PPP2R5A/RGN/IPO7/CORO1C/APC/IBTK/HNRNPU/SH2B3/PRKAG2/STK38/PTPRJ	38
GO:0006814	BP	GO:0006814	sodium ion transport	39/1830	245/18723	0.00157817	0.0190911	0.0155884	ATP1A3/WNK2/SNTA1/PRKCE/STK39/DNM2/TPCN1/ACTN4/SLC20A2/WNK1/SLC4A4/SCN5A/UTRN/KLHL24/COMMD1/NEDD4L/KCNQ1/ATP2B4/SPTBN4/MFSD4B/GPD1L/SLC5A1/CNKSR3/ANK3/CAMK2D/SLC38A1/HECW2/PTPN3/PKP2/TRPM4/SLC9A8/CNNM4/ANO6/NDUFA9/KLHL3/FGF14/PKD2/DMD/DLG1	39
GO:0090090	BP	GO:0090090	negative regulation of canonical Wnt signaling pathway	25/1830	137/18723	0.00160589	0.0193846	0.015828	RBMS3/DAB2IP/CTNND1/FOXO3/UBAC2/MCC/CDH2/GSK3B/LIMD1/LATS1/TMEM131L/TCF7L2/LATS2/INVS/PRKN/ZNRF3/MLLT3/RBX1/PRICKLE1/SDHAF2/NPHP3/STK3/APC/CHD8/ANKRD6	25
GO:0032272	BP	GO:0032272	negative regulation of protein polymerization	17/1830	80/18723	0.00162426	0.0195643	0.0159748	FHOD3/KANK1/DYRK1A/SPTBN1/SSH2/SVIL/SSH1/SPTAN1/SPTBN4/SPTB/TBCD/ADD1/ADD3/TMOD1/CAPZB/ARFGEF1/TRIOBP	17
GO:0034446	BP	GO:0034446	substrate adhesion-dependent cell spreading	21/1830	108/18723	0.00163324	0.0196304	0.0160287	DNM2/EFNA5/KANK1/DOCK5/ACTN4/ABL1/PARVB/RREB1/CRK/RAB1A/PIK3R1/PTK2/PEAK1/LIMS1/PARVA/LIMS2/DOCK1/RHOA/TRIOBP/CORO1C/ITGAV	21
GO:1905475	BP	GO:1905475	regulation of protein localization to membrane	30/1830	175/18723	0.00164963	0.019785	0.016155	SORBS1/PRKCE/DAG1/SPTBN1/ZMYND8/SSH1/ATP2B4/PIK3R1/CDH2/STX8/HECTD1/ATP2C1/ANK3/CLTC/PRKN/BCL2L1/RHOQ/PPFIA1/ADAM10/PTPN9/C2CD5/PPP2R5A/NUMB/CNST/MTCL1/MAPK8/PICALM/EZR/PRKCZ/DLG1	30
GO:0014020	BP	GO:0014020	primary neural tube formation	19/1830	94/18723	0.00166616	0.0199383	0.0162801	ARHGAP35/SETD2/ABL1/PHACTR4/CECR2/KDM2B/DLC1/LUZP1/HECTD1/DEAF1/COBL/SHROOM3/SKI/SUFU/PRICKLE1/PRKACB/NPHP3/OPA1/CELSR1	19
GO:0000082	BP	GO:0000082	G1/S transition of mitotic cell cycle	35/1830	214/18723	0.00166952	0.0199383	0.0162801	ANKRD17/KANK2/ZNF655/BRD4/RPTOR/TMEM14B/GIGYF2/BCL2/NACC2/UBE2E2/ESRRB/CDK14/CRADD/LATS1/BACH1/RPS6KB1/PIAS1/APPL2/LATS2/CDK18/MNAT1/INO80/ACVR1/FBXO31/CUL5/CTDSPL/GPNMB/CDK6/CAMK2A/APC/CUL3/KMT2E/PKD2/CCND2/DLG1	35
GO:0060402	BP	GO:0060402	calcium ion transport into cytosol	28/1830	160/18723	0.00168929	0.0201316	0.016438	CACNA1C/PRKCE/TPCN1/RYR2/JPH2/ANK2/CACNA2D1/ADRA1A/ABL1/BCL2/CASQ2/ATP2B4/TRPV1/TMEM38A/DIAPH1/PDE4D/CAMK2D/CHD7/AKAP6/CALM2/HTT/ITPR2/TMEM38B/TRPC1/IBTK/ITPR1/PKD2/DMD	28
GO:0006513	BP	GO:0006513	protein monoubiquitination	15/1830	67/18723	0.00173109	0.0205426	0.0167735	UBE2R2/UBE2W/KLHL22/NEDD4L/KDM2B/UBE2O/PRKN/HUWE1/UBE2D3/RBX1/MGRN1/PDCD6/CUL3/UBE2E1/PCGF5	15
GO:0043967	BP	GO:0043967	histone H4 acetylation	15/1830	67/18723	0.00173109	0.0205426	0.0167735	AUTS2/PHF20/SMARCB1/NCOA1/TRRAP/MORF4L1/KANSL1/KANSL3/USP22/EP300/EP400/MSL2/OGT/KMT2A/IWS1	15
GO:0003231	BP	GO:0003231	cardiac ventricle development	23/1830	123/18723	0.00173671	0.0205657	0.0167924	GREB1L/BMPR2/PPP1R13L/BMPR1A/RYR2/MYH7/SCN5A/NSD2/TBX5/GATA4/HEG1/MYBPC3/ZFPM2/LUZP1/HECTD1/MDM4/ACVR1/CHD7/SUFU/PKP2/SMAD4/NPRL3/XIRP2	23
GO:0061647	BP	GO:0061647	histone H3-K9 modification	12/1830	48/18723	0.0018096	0.0212941	0.0173872	PRDM16/EHMT1/JARID2/ASH1L/MECP2/SMARCB1/KAT2B/PRDM5/SMAD4/ATRX/KMT2A/KDM3A	12
GO:0090311	BP	GO:0090311	regulation of protein deacetylation	12/1830	48/18723	0.0018096	0.0212941	0.0173872	FRY/DYRK1A/AKAP8L/KDM5A/CAMK2D/MAPT/SKI/EP300/NIPBL/VEGFA/PRKAA2/MAPK8	12
GO:2000059	BP	GO:2000059	negative regulation of ubiquitin-dependent protein catabolic process	12/1830	48/18723	0.0018096	0.0212941	0.0173872	HIPK2/FHIT/GIPC1/SMARCC1/TLK2/SUFU/PSEN1/TAF1/OGT/CSNK2A1/N4BP1/QRICH2	12
GO:0033143	BP	GO:0033143	regulation of intracellular steroid hormone receptor signaling pathway	16/1830	74/18723	0.00181894	0.0213592	0.0174404	KANK2/NCOR2/FOXP1/STRN3/CNOT1/LATS1/ZBTB7A/PPP5C/KDM4C/SMARCA4/NCOR1/RHOA/EP300/YAP1/KDM5D/SAFB2	16
GO:0003230	BP	GO:0003230	cardiac atrium development	10/1830	36/18723	0.00183091	0.0214102	0.017482	BMPR2/ANK2/NSD2/SOS1/TBX5/GATA4/HEG1/MDM4/ACVR1/NPHP3	10
GO:0070897	BP	GO:0070897	transcription preinitiation complex assembly	10/1830	36/18723	0.00183091	0.0214102	0.017482	BDP1/HMGB1/SMARCB1/TAF12/SMARCA4/TAF1/ATF7IP/BAZ2A/BRF1/CREB1	10
GO:0007051	BP	GO:0007051	spindle organization	31/1830	184/18723	0.00185294	0.0215598	0.0176041	MAP4/TACC2/CLASP1/MYH9/MECP2/SENP6/LSM14A/CLASP2/STAG1/CEP192/NEK7/DYNC1H1/INO80/MAPRE2/CLTC/PCNT/STAG2/NCOR1/RHOA/EML1/SPAST/ARHGEF10/TNKS/ATRX/UVRAG/PIBF1/HNRNPU/CKAP5/EZR/TOGARAM1/DLG1	31
GO:0016601	BP	GO:0016601	Rac protein signal transduction	11/1830	42/18723	0.00185523	0.0215598	0.0176041	DNM2/AUTS2/ARHGAP17/CRK/ARHGAP24/WASF2/PIK3CB/CDH13/ABI2/NCKAP1/OGT	11
GO:0032467	BP	GO:0032467	positive regulation of cytokinesis	11/1830	42/18723	0.00185523	0.0215598	0.0176041	PRKCE/GIPC1/SVIL/CDC14B/PKP4/RHOA/SPAST/CHMP3/CSPP1/PKN2/CUL3	11
GO:1903844	BP	GO:1903844	regulation of cellular response to transforming growth factor beta stimulus	24/1830	131/18723	0.00186322	0.021608	0.0176435	PRDM16/LDLRAD4/DNM2/PPARA/HIPK2/LTBP1/CFLAR/SNX6/GIPC1/GLG1/CREBBP/LATS1/ZBTB7A/LATS2/FLCN/SKI/EP300/ZEB2/SMAD3/SMAD4/TRIM33/SMAD2/PPM1A/SMURF2	24
GO:0001841	BP	GO:0001841	neural tube formation	20/1830	102/18723	0.00187588	0.0216652	0.0176902	ARHGAP35/SETD2/ABL1/PHACTR4/CECR2/KDM2B/DLC1/LUZP1/HECTD1/DEAF1/COBL/SHROOM3/SKI/SUFU/PRICKLE1/PRKACB/NPHP3/STK3/OPA1/CELSR1	20
GO:0010522	BP	GO:0010522	regulation of calcium ion transport into cytosol	20/1830	102/18723	0.00187588	0.0216652	0.0176902	CACNA1C/PRKCE/RYR2/JPH2/ANK2/ABL1/BCL2/CASQ2/TMEM38A/DIAPH1/PDE4D/CAMK2D/CHD7/AKAP6/CALM2/HTT/TMEM38B/TRPC1/PKD2/DMD	20
GO:0010675	BP	GO:0010675	regulation of cellular carbohydrate metabolic process	26/1830	146/18723	0.00188084	0.021678	0.0177006	INSR/SORBS1/PRKCE/HDAC4/ACACB/PPARA/RORA/FOXK1/SLC25A12/NCOA2/PPARGC1A/HMGB1/GSK3B/PFKFB2/KAT2B/SOGA1/MLYCD/FOXK2/STAT3/PRKN/PPP1CB/NCOR1/EP300/OGT/RGN/LCMT1	26
GO:0030516	BP	GO:0030516	regulation of axon extension	19/1830	95/18723	0.00189571	0.0217632	0.0177702	BMPR2/DNM2/MACF1/GOLGA4/DIP2B/PAFAH1B1/ABL1/PLXNA4/SEMA4B/GSK3B/CDKL5/SEMA5A/MAPT/PTPRS/VEGFA/RAB21/RUFY3/RYK/NTN1	19
GO:0001843	BP	GO:0001843	neural tube closure	18/1830	88/18723	0.00189599	0.0217632	0.0177702	ARHGAP35/SETD2/ABL1/PHACTR4/CECR2/KDM2B/DLC1/HECTD1/DEAF1/COBL/SHROOM3/SKI/SUFU/PRICKLE1/PRKACB/NPHP3/OPA1/CELSR1	18
GO:0015012	BP	GO:0015012	heparan sulfate proteoglycan biosynthetic process	8/1830	25/18723	0.00193769	0.0220413	0.0179973	EXTL3/EXT1/TCF7L2/HS2ST1/NDST1/DSE/HS6ST3/CSGALNACT1	8
GO:0032469	BP	GO:0032469	endoplasmic reticulum calcium ion homeostasis	8/1830	25/18723	0.00193769	0.0220413	0.0179973	ATP2A2/BCL2/CAMK2D/PACS2/THADA/PSEN1/APP/ITPR1	8
GO:0086064	BP	GO:0086064	cell communication by electrical coupling involved in cardiac conduction	8/1830	25/18723	0.00193769	0.0220413	0.0179973	ATP1A3/CACNA1C/RYR2/TBX5/PDE4D/CAMK2D/CALM2/PKP2	8
GO:0010508	BP	GO:0010508	positive regulation of autophagy	23/1830	124/18723	0.00193923	0.0220413	0.0179973	DHRSX/TPCN1/LARP1/VPS13D/FOXO3/HMGB1/PIK3CB/GSK3B/FLCN/MTDH/PRKN/ATG7/HTT/CALCOCO2/FYCO1/TFEB/SESN1/EPM2A/ULK1/UVRAG/PIK3C2A/PRKAA2/FOXO1	23
GO:0006091	BP	GO:0006091	generation of precursor metabolites and energy	68/1830	490/18723	0.00193985	0.0220413	0.0179973	INSR/PRDM16/SORBS1/HDAC4/GYS1/PPARA/OGDH/ACO2/ACSS2/IMMP2L/SLC4A4/FOXK1/SLC25A12/PPARGC1A/HMGB1/PLEC/ACSS3/RB1CC1/NDUFA10/NNT/GSK3B/NDUFS1/PFKFB2/ZBTB20/ASPH/COX10/TRAP1/SUCLG2/ZBTB7A/FOXK2/CS/DHTKD1/NIPSNAP2/FXN/STAT3/GPI/NDUFV3/ACSS1/SHPK/PPP1CB/AFG1L/NCOR1/RHOA/H6PD/SDHC/EP300/PSEN1/DHRS3/ME3/MAOB/APP/OGT/SDHAF2/PHKB/PFKP/ARNT/OXCT1/NDUFS4/NDUFA9/PRKAA2/PRKAG2/ALDH2/NDUFB8/GSR/PHKA2/AK4/HK1/UQ…	68
GO:0045787	BP	GO:0045787	positive regulation of cell cycle	47/1830	313/18723	0.00195718	0.0221933	0.0181214	INSR/PBX1/SRPK2/PRKCE/ANKRD17/PAFAH1B1/ABL1/BRD4/RPTOR/GIPC1/MECP2/UBE2E2/SVIL/NSMCE2/CDC14B/CCDC57/CCNY/PRKCA/PTPN11/RPS6KB1/DYNC1H1/PKP4/MNAT1/INO80/USP22/LRP5/RHOA/SPAST/SFPQ/CCPG1/DDX39B/ANAPC7/APP/ATRX/CHMP3/EGF/CSPP1/PKN2/CUL3/SLF2/MEIS2/MTA3/HNRNPU/KMT2E/KLHL18/PKD2/CCND2	47
GO:0090092	BP	GO:0090092	regulation of transmembrane receptor protein serine/threonine kinase signaling pathway	40/1830	256/18723	0.0019706	0.0222961	0.0182053	PRDM16/LDLRAD4/BMPR2/DNM2/PPARA/BMPR1A/HIPK2/MAGI2/LTBP1/XIAP/ABL1/RBPMS/SH2B1/SNX6/GIPC1/VWC2/GLG1/RBPMS2/CREBBP/GATA4/LATS1/UBE2O/ZBTB7A/LATS2/CRIM1/FLCN/ACVR1/FSTL1/SKI/EP300/ZEB2/SMAD3/UBE2D3/SMAD4/TRIM33/CTDSPL2/SMAD2/PPM1A/PCSK6/SMURF2	40
GO:0006816	BP	GO:0006816	calcium ion transport	60/1830	422/18723	0.00197745	0.0222961	0.0182053	CACNA1C/RAMP1/PRKCE/TPCN1/RYR2/JPH2/EPB41/ANK2/CACNA2D1/ADRA1A/ABL1/ATP2A2/YWHAE/CACNA2D3/BCL2/CASQ2/CAMK2B/ATP2B4/TRPV1/AFG3L2/HOMER1/TRPM7/ATP2C1/TMEM38A/NIPSNAP2/MICU1/DIAPH1/PDE4D/CAMK2D/CHD7/AKAP6/CALM2/HTT/THADA/RHOA/VMP1/CUL5/AHNAK/PSEN1/ITPR2/NOS1AP/TRPM4/TMEM38B/MCU/TMEM165/MICU3/EGF/CAMK2A/RGN/TRPC1/OPA1/HOMER2/IBTK/ANO6/ITGAV/STIM1/FGF14/ITPR1/PKD2/DMD	60
GO:0021537	BP	GO:0021537	telencephalon development	39/1830	248/18723	0.00197816	0.0222961	0.0182053	TACC2/ZMIZ1/DAB2IP/CELF1/OGDH/PAFAH1B1/TRAPPC9/CRK/PLXNA4/SCN5A/TMEM14B/EXT1/KDM2B/ATP2B4/CDH2/GSK3B/TENT2/DCLK2/NCOA1/RARB/ZSWIM6/EIF2B3/NIN/SUN1/CHD7/RTN4RL1/NF1/SKI/RHOA/PSEN1/PTPRS/AGTPBP1/CDK6/NUMB/ERBB4/RYK/NFIB/EZH1/SZT2	39
GO:0018146	BP	GO:0018146	keratan sulfate biosynthetic process	6/1830	15/18723	0.00198818	0.0223193	0.0182242	ST3GAL3/ST3GAL1/ST3GAL6/ST3GAL2/ST3GAL4/SLC35D2	6
GO:0060211	BP	GO:0060211	regulation of nuclear-transcribed mRNA poly(A) tail shortening	6/1830	15/18723	0.00198818	0.0223193	0.0182242	TNRC6A/CPEB3/TNRC6B/TNRC6C/CNOT1/AGO2	6
GO:0034394	BP	GO:0034394	protein localization to cell surface	15/1830	68/18723	0.00202403	0.0226312	0.018479	VCL/ANK2/GBF1/COMMD1/NEDD4L/USP4/GPD1L/ACTN2/PTPRK/LRIG2/EGF/ERBB4/PIGU/PICALM/GGA2	15
GO:1901016	BP	GO:1901016	regulation of potassium ion transmembrane transporter activity	15/1830	68/18723	0.00202403	0.0226312	0.018479	STK39/DNM2/ANK2/KCNIP2/YWHAE/KLHL24/CASQ2/NEDD4L/ANK3/ACTN2/AKAP6/VAMP2/NOS1AP/WWP2/DLG1	15
GO:0048259	BP	GO:0048259	regulation of receptor-mediated endocytosis	21/1830	110/18723	0.00206976	0.0229074	0.0187045	INSR/AAK1/DNM2/ATXN2/MAGI2/TBC1D5/PIK3CB/HIP1/BICD1/BMP2K/PPP3R1/MKLN1/VEGFA/RAB21/EGF/NUMB/SGIP1/SMAP1/ITGAV/DGKD/PICALM	21
GO:1904659	BP	GO:1904659	glucose transmembrane transport	21/1830	110/18723	0.00206976	0.0229074	0.0187045	INSR/SLC27A1/SORBS1/SLC2A11/PIK3R1/PTPN11/MEF2A/MFSD4B/SLC5A1/APPL2/ASPSCR1/SORT1/BRAF/RHOQ/CLTCL1/SLC25A27/SLC2A12/EDNRA/OSBPL8/C2CD5/PRKAG2	21
GO:0006896	BP	GO:0006896	Golgi to vacuole transport	7/1830	20/18723	0.00207639	0.0229074	0.0187045	AP3S2/ANKFY1/VTI1A/SORT1/AP3D1/VPS54/AP1G1	7
GO:0007097	BP	GO:0007097	nuclear migration	7/1830	20/18723	0.00207639	0.0229074	0.0187045	PAFAH1B1/SYNE2/FBXW11/DYNC1H1/SUN1/HOOK3/NTN1	7
GO:0043984	BP	GO:0043984	histone H4-K16 acetylation	7/1830	20/18723	0.00207639	0.0229074	0.0187045	AUTS2/PHF20/KANSL1/KANSL3/MSL2/OGT/KMT2A	7
GO:0097503	BP	GO:0097503	sialylation	7/1830	20/18723	0.00207639	0.0229074	0.0187045	ST3GAL3/ST6GAL1/ST3GAL1/ST3GAL6/ST8SIA5/ST3GAL2/ST3GAL4	7
GO:1902850	BP	GO:1902850	microtubule cytoskeleton organization involved in mitosis	26/1830	147/18723	0.00207729	0.0229074	0.0187045	MAP4/TACC2/CLASP1/PAFAH1B1/SETD2/MECP2/FBXW11/LSM14A/CLASP2/STAG1/CEP192/DYNC1H1/CLTC/PCNT/HTT/STAG2/CDK5RAP2/RHOA/EML1/SPAST/ARHGEF10/TNKS/PIBF1/HNRNPU/CKAP5/TOGARAM1	26
GO:0006024	BP	GO:0006024	glycosaminoglycan biosynthetic process	16/1830	75/18723	0.00210644	0.0231379	0.0188927	ST3GAL3/GCNT2/ABCC5/ST3GAL1/EXT1/ST3GAL6/CLTC/HS2ST1/NDST1/ST3GAL2/ST3GAL4/DSE/EGF/HEXA/SLC35D2/CSGALNACT1	16
GO:0045913	BP	GO:0045913	positive regulation of carbohydrate metabolic process	16/1830	75/18723	0.00210644	0.0231379	0.0188927	INSR/SORBS1/PRKCE/PPARA/SLC4A4/SLC25A12/PPARGC1A/HMGB1/KAT2B/ZBTB20/PSEN1/APP/EGF/RGN/ARNT/PRKAA2	16
GO:1902905	BP	GO:1902905	positive regulation of supramolecular fiber organization	34/1830	209/18723	0.00211061	0.0231384	0.0188931	CLASP1/PRKCE/MTSS1/SPIRE1/ABL1/SYNPO2/SYNPO/ARPC1A/ARHGEF10L/LIMCH1/MECP2/CLIP1/WASF2/MYLK3/ABI2/SEMA5A/NIN/ACTN2/RICTOR/FCHSD2/MAPT/NCKAP1/CDK5RAP2/RHOA/SLAIN2/PSEN1/SMAD3/SPAST/ARHGEF10/APP/NAV3/CKAP5/TOGARAM1/DLG1	34
GO:1904375	BP	GO:1904375	regulation of protein localization to cell periphery	23/1830	125/18723	0.00216151	0.0236306	0.019295	SORBS1/PRKCE/DAG1/EPB41/SPTBN1/ATP2B4/PIK3R1/STX8/HECTD1/ATP2C1/CLTC/BCL2L1/RHOQ/PPFIA1/ADAM10/PTPN9/PPP2R5A/NUMB/CNST/PICALM/EZR/PRKCZ/DLG1	23
GO:0060606	BP	GO:0060606	tube closure	18/1830	89/18723	0.00216393	0.0236306	0.019295	ARHGAP35/SETD2/ABL1/PHACTR4/CECR2/KDM2B/DLC1/HECTD1/DEAF1/COBL/SHROOM3/SKI/SUFU/PRICKLE1/PRKACB/NPHP3/OPA1/CELSR1	18
GO:0007062	BP	GO:0007062	sister chromatid cohesion	14/1830	62/18723	0.00223394	0.0243478	0.0198806	MAU2/POGZ/NSMCE2/PDS5A/STAG1/HDAC8/WAPL/CTCF/STAG2/NIPBL/SFPQ/TNKS/ATRX/SLF2	14
GO:0045981	BP	GO:0045981	positive regulation of nucleotide metabolic process	11/1830	43/18723	0.00227625	0.0247129	0.0201787	INSR/PPARA/SLC4A4/SLC25A12/PPARGC1A/ZBTB20/STAT3/PSEN1/APP/ARNT/PRKAA2	11
GO:1900544	BP	GO:1900544	positive regulation of purine nucleotide metabolic process	11/1830	43/18723	0.00227625	0.0247129	0.0201787	INSR/PPARA/SLC4A4/SLC25A12/PPARGC1A/ZBTB20/STAT3/PSEN1/APP/ARNT/PRKAA2	11
GO:0035148	BP	GO:0035148	tube formation	26/1830	148/18723	0.00229102	0.0247931	0.0202442	ARHGAP35/DAB2IP/SETD2/ABL1/PHACTR4/CECR2/BCAS3/KDM2B/DLC1/LUZP1/HECTD1/DEAF1/COBL/SHROOM3/SKI/SUFU/VEGFA/SDCCAG8/PRICKLE1/PRKACB/EGF/NPHP3/STK3/OPA1/CELSR1/NFIB	26
GO:0060306	BP	GO:0060306	regulation of membrane repolarization	10/1830	37/18723	0.00229247	0.0247931	0.0202442	SNTA1/ANK2/CACNA2D1/YWHAE/SCN5A/CASQ2/NEDD4L/KCNQ1/AKAP6/NOS1AP	10
GO:1903320	BP	GO:1903320	regulation of protein modification by small protein conjugation or removal	38/1830	242/18723	0.00230125	0.0248402	0.0202827	ZMIZ1/PRKCE/HDAC4/BTRC/UBR5/XIAP/ABL1/COMMD1/WDR70/CBLB/CDC14B/USP4/PIAS1/HDAC8/ITCH/PRKN/HUWE1/NXN/UBXN2A/TRIM44/PSEN1/TAF1/DCUN1D2/UBE3A/RBX1/PRICKLE1/OGT/CHFR/PDCD6/TRIP12/MYCBP2/SAE1/ARNT/RWDD3/CUL3/N4BP1/DCUN1D1/RNF180	38
GO:0031122	BP	GO:0031122	cytoplasmic microtubule organization	13/1830	56/18723	0.00243944	0.026231	0.0214183	CLASP1/PAFAH1B1/CLIP1/DST/DYNC1H1/MAPT/RHOA/SLAIN2/CLIP4/HOOK3/EZR/CAMSAP2/DLG1	13
GO:0070534	BP	GO:0070534	protein K63-linked ubiquitination	13/1830	56/18723	0.00243944	0.026231	0.0214183	RNF115/UBR5/UBE2G1/UBE2E2/UBE2O/UBE2V1/HECTD1/UBE2V2/ARIH2/ITCH/PRKN/TRIP12/WWP2	13
GO:0046785	BP	GO:0046785	microtubule polymerization	17/1830	83/18723	0.00246364	0.0264079	0.0215628	CLASP1/DYRK1A/ABL1/MECP2/CLIP1/CCDC57/CLASP2/CEP192/TBCD/NIN/MAPT/CDK5RAP2/SLAIN2/NAV3/CKAP5/TOGARAM1/CAMSAP2	17
GO:0018026	BP	GO:0018026	peptidyl-lysine monomethylation	5/1830	11/18723	0.00247472	0.0264079	0.0215628	EHMT1/SETD2/EEF1AKMT2/SMYD2/SETD3	5
GO:0071313	BP	GO:0071313	cellular response to caffeine	5/1830	11/18723	0.00247472	0.0264079	0.0215628	RYR2/CASQ2/PPARGC1A/TMEM38A/TMEM38B	5
GO:0071679	BP	GO:0071679	commissural neuron axon guidance	5/1830	11/18723	0.00247472	0.0264079	0.0215628	DAG1/NCAM1/VEGFA/RYK/NFIB	5
GO:0010632	BP	GO:0010632	regulation of epithelial cell migration	44/1830	292/18723	0.0024973	0.0265983	0.0217182	CLASP1/RIN2/BMPR2/PRKCE/DAB2IP/PTPRG/MACF1/JUP/PTPRM/DOCK5/ABL1/RREB1/STARD13/FOXP1/BCAS3/MAP4K4/MECP2/HDAC5/HMGB1/MCC/PIK3CB/HDAC9/ATP2B4/PRKCA/PTK2/FGFR1/CLASP2/PLPP3/MAP2K5/EPB41L4B/SEMA5A/BCAR1/GPI/MAPRE2/NF1/DOCK1/RHOA/VEGFA/EGF/PDCD6/PIK3C2A/CORO1C/IQSEC1/SP100	44
GO:0010906	BP	GO:0010906	regulation of glucose metabolic process	22/1830	119/18723	0.00250711	0.0266523	0.0217623	INSR/SORBS1/ACACB/PPARA/RORA/FOXK1/SLC25A12/NCOA2/PPARGC1A/HMGB1/GSK3B/PFKFB2/KAT2B/SOGA1/MLYCD/FOXK2/PRKN/PPP1CB/EP300/OGT/RGN/LCMT1	22
GO:0001678	BP	GO:0001678	cellular glucose homeostasis	29/1830	172/18723	0.00251993	0.0266875	0.021791	ADCY5/IGF1R/PRKCE/EFNA5/SLC39A14/PPP3CB/FOXO3/MAP4K4/FOXK1/PPARGC1A/UNC13B/PIK3R1/SMARCB1/GATA4/RAF1/ZBTB20/NUCKS1/FOXK2/SMARCA4/LRRC8D/LRP5/TRPM4/ZNF236/OPA1/OXCT1/PRKAA2/KLF7/FOXO1/HK1	29
GO:1990138	BP	GO:1990138	neuron projection extension	29/1830	172/18723	0.00251993	0.0266875	0.021791	BMPR2/DNM2/MACF1/VCL/GOLGA4/DIP2B/PAFAH1B1/AUTS2/ABL1/PPP3CB/PLXNA4/SEMA4B/NEDD4L/GSK3B/SPAG9/CDKL5/SEMA5A/PRKN/MAPT/PTPRS/VEGFA/RAB21/RUFY3/SPG11/ULK1/RYK/NTN1/PRKCZ/BCL11A	29
GO:0021952	BP	GO:0021952	central nervous system projection neuron axonogenesis	8/1830	26/18723	0.00256199	0.0269802	0.02203	PAFAH1B1/PLXNA4/SPTBN4/NIN/ADARB1/MYCBP2/NFIB/SZT2	8
GO:0060314	BP	GO:0060314	regulation of ryanodine-sensitive calcium-release channel activity	8/1830	26/18723	0.00256199	0.0269802	0.02203	JPH2/CASQ2/PDE4D/CAMK2D/AKAP6/CALM2/PKD2/DMD	8
GO:1904376	BP	GO:1904376	negative regulation of protein localization to cell periphery	8/1830	26/18723	0.00256199	0.0269802	0.02203	HECTD1/CLTC/BCL2L1/RHOQ/PPFIA1/PPP2R5A/NUMB/PICALM	8
GO:2000146	BP	GO:2000146	negative regulation of cell motility	52/1830	359/18723	0.00257002	0.0270141	0.0220577	NDRG4/CLASP1/LDLRAD4/DAB2IP/PTPRG/VCL/DAG1/KANK1/BMPR1A/JUP/PTPRM/MAGI2/CLIC4/CTNNA1/CRK/STARD13/FOXO3/LIMCH1/PHLDB2/PRKG1/MECP2/HDAC5/BCL2/PPARGC1A/HMGB1/ZMYND8/SRGAP3/MCC/ABHD2/ATP2B4/TBX5/DLC1/CLASP2/MAP2K5/FLCN/STAT3/LRCH1/PTPRK/ARID2/NF1/RHOA/ADARB1/GNA12/AFDN/OSBPL8/STK24/NAV3/RGN/CORO1C/SP100/MITF/PTPRJ	52
GO:0062012	BP	GO:0062012	regulation of small molecule metabolic process	49/1830	334/18723	0.00258899	0.0271626	0.0221789	INSR/SORBS1/PRKCE/HDAC4/ACACB/PPARA/RORA/PLIN5/SLC4A4/NCOR2/FOXK1/SLC25A12/COMT/NCOA2/PPARGC1A/HMGB1/ATP2B4/GSK3B/PFKFB2/KAT2B/SOGA1/ZBTB20/MLYCD/PPTC7/ZBTB7A/APPL2/FOXK2/FLCN/STAT3/CLYBL/MBTPS1/PRKN/WDTC1/PPP1CB/NCOR1/H6PD/EP300/PSEN1/LPGAT1/APP/OGT/RGN/PIBF1/ARNT/LCMT1/PRKAA2/LONP2/PRKAG2/AK4	49
GO:0008089	BP	GO:0008089	anterograde axonal transport	12/1830	50/18723	0.00262599	0.0273464	0.022329	TRAK1/KIF1C/KIF1B/AP3S2/DLG2/TRAK2/AP3D1/SPAST/AGTPBP1/RAB21/MAPK8IP3/SPG7	12
GO:0043268	BP	GO:0043268	positive regulation of potassium ion transport	12/1830	50/18723	0.00262599	0.0273464	0.022329	WNK2/STK39/DNM2/ANK2/KCNIP2/WNK1/KCNQ1/ACTN2/AKAP6/NOS1AP/ANO6/DLG1	12
GO:0051646	BP	GO:0051646	mitochondrion localization	12/1830	50/18723	0.00262599	0.0273464	0.022329	TRAK1/PLIN5/RHOT1/MEF2A/MARK2/MFN2/TRAK2/MAPT/SPAST/AGTPBP1/MARK1/OPA1	12
GO:1903747	BP	GO:1903747	regulation of establishment of protein localization to mitochondrion	12/1830	50/18723	0.00262599	0.0273464	0.022329	SREBF2/ARIH2/NPEPPS/PRKN/PARL/MAPT/HUWE1/UBE2D3/ATG13/ABLIM3/SAE1/MAPK8	12
GO:0006006	BP	GO:0006006	glucose metabolic process	32/1830	196/18723	0.0026444	0.027487	0.0224439	INSR/SORBS1/ACACB/PPARA/RORA/SLC39A14/HECTD4/FOXK1/SLC25A12/NCOA2/PPARGC1A/HMGB1/KCNQ1/GSK3B/PFKFB2/KAT2B/SOGA1/MLYCD/FOXK2/GPI/PRKN/WDTC1/PPP1CB/LRP5/H6PD/EP300/PGM5/OGT/RGN/PFKP/LCMT1/HK1	32
GO:2001022	BP	GO:2001022	positive regulation of response to DNA damage stimulus	20/1830	105/18723	0.00268375	0.0278446	0.0227358	SPIRE1/FBH1/NPAS2/NACC2/HMGB1/KMT5B/FAM168A/BABAM2/SHLD2/EYA3/UBE2V2/ARID2/FXR1/SPIDR/UIMC1/SHLD1/MMS19/SLF2/SMCHD1/MGMT	20
GO:0046034	BP	GO:0046034	ATP metabolic process	42/1830	277/18723	0.00274685	0.0283897	0.0231809	INSR/HDAC4/PPARA/OGDH/MYH7/SLC4A4/NMNAT1/FOXK1/SLC25A12/PPARGC1A/NDUFA10/NDUFS1/PFKFB2/ZBTB20/ZBTB7A/FOXK2/FLCN/DHTKD1/NIPSNAP2/FXN/STAT3/GPI/NDUFV3/AFG1L/NCOR1/RHOA/SDHC/EP300/PSEN1/APP/OGT/SDHAF2/PFKP/ARNT/NDUFS4/NDUFA9/PRKAA2/PRKAG2/NDUFB8/AK4/HK1/UQCR11	42
GO:0000910	BP	GO:0000910	cytokinesis	29/1830	173/18723	0.00275147	0.0283897	0.0231809	PRKCE/RAB11FIP3/SETD2/SPIRE1/SPTBN1/MYH9/CECR2/GIPC1/SVIL/CDC14B/PLEC/KIF13A/BIRC6/PKP4/FLCN/ANK3/CALM2/BCL2L1/RHOA/SPAST/CHMP3/ANXA11/USP8/UVRAG/CSPP1/AHCTF1/PKN2/APC/CUL3	29
GO:0051099	BP	GO:0051099	positive regulation of binding	29/1830	173/18723	0.00275147	0.0283897	0.0231809	PLCL1/RAMP1/HIPK2/CTBP2/EPB41/MARK3/ABL1/HMGB1/RAPGEF2/GSK3B/PPP2CA/SPPL3/TCF7L2/ADD1/CALM2/PRKN/PLCL2/HMBOX1/SKI/EP300/MED25/PSEN1/TAF1/PPP2CB/APP/EGF/NVL/STK3/USP33	29
GO:0051642	BP	GO:0051642	centrosome localization	9/1830	32/18723	0.00279394	0.0286883	0.0234247	PARD3/PAFAH1B1/SYNE2/PARD3B/NIN/SUN1/CEP83/EZR/DLG1	9
GO:0051492	BP	GO:0051492	regulation of stress fiber assembly	18/1830	91/18723	0.0027957	0.0286883	0.0234247	CLASP1/ABL1/PPP1R9A/ARHGEF10L/LIMCH1/PHLDB2/WASF2/PIK3R1/DLC1/CLASP2/ARHGEF18/RHOA/PPFIA1/SMAD3/ARHGEF10/CGNL1/PAK2/ASAP3	18
GO:0140056	BP	GO:0140056	organelle localization by membrane tethering	16/1830	77/18723	0.00279574	0.0286883	0.0234247	NDRG4/CTBP2/ATP2A2/RAB10/UNC13B/STX8/EXOC4/STX16/ESYT2/PACS2/SCFD2/RAB3IP/VMP1/STXBP1/CEP83/STX5	16
GO:0008361	BP	GO:0008361	regulation of cell size	30/1830	181/18723	0.00280165	0.0286964	0.0234314	BMPR2/DNM2/MACF1/GOLGA4/DIP2B/PAFAH1B1/ABL1/RPTOR/PLXNA4/SEMA4B/RAP1GAP2/RB1CC1/GSK3B/CDKL5/SEMA5A/PRR16/WDTC1/MAPT/RHOA/PTPRS/VEGFA/RAB21/RUFY3/ULK1/SLC12A6/RYK/ANO6/CLN8/NTN1/CREB1	30
GO:0099622	BP	GO:0099622	cardiac muscle cell membrane repolarization	10/1830	38/18723	0.00284298	0.0289745	0.0236584	KCNN2/KCND3/SNTA1/ANK2/KCNIP2/CACNA2D1/YWHAE/SCN5A/KCNQ1/NOS1AP	10
GO:0009117	BP	GO:0009117	nucleotide metabolic process	67/1830	489/18723	0.00285417	0.0289745	0.0236584	INSR/ACOT11/ADCY5/ADCY9/ADCY6/HDAC4/ACACB/PPARA/TJP2/RORA/OGDH/ACSS2/ADK/PDE7A/MAPK1/SLC25A16/SLC4A4/FHIT/NMNAT1/FOXK1/SLC25A12/PPARGC1A/NT5C2/PFKFB2/ZBTB20/MLYCD/DCAKD/GMPR/SUCLG2/ZBTB7A/FOXK2/DLG2/FLCN/DHTKD1/PDE10A/STAT3/PDE8A/GPI/PDE4D/ACSS1/NUDT4/RHOQ/ACACA/NCOR1/AASS/RHOA/EP300/PUDP/PSEN1/PRPSAP2/AFMID/PDE1A/APP/OGT/DPYD/CMPK1/PFKP/OPA1/ARNT/PRKAA2/ACOT9/PRKAG2/AK4/AK3/HK1/DLG1/DIP2A	67
GO:0008090	BP	GO:0008090	retrograde axonal transport	7/1830	21/18723	0.0028546	0.0289745	0.0236584	KIF1C/PAFAH1B1/DST/FBXW11/DYNC1H1/DLG2/AGTPBP1	7
GO:0035020	BP	GO:0035020	regulation of Rac protein signal transduction	7/1830	21/18723	0.0028546	0.0289745	0.0236584	DNM2/AUTS2/ARHGAP17/CRK/ARHGAP24/PIK3CB/OGT	7
GO:0150105	BP	GO:0150105	protein localization to cell-cell junction	7/1830	21/18723	0.0028546	0.0289745	0.0236584	JAK1/VCL/TJP2/ARHGEF18/CGNL1/PAK2/MPP7	7
GO:0050879	BP	GO:0050879	multicellular organismal movement	13/1830	57/18723	0.0028827	0.0291543	0.0238052	TNNT1/HIPK2/MYH7/ATP2A2/GIGYF2/MYH14/HOMER1/VTI1A/SYNM/VPS54/CLN8/ITPR1/DMD	13
GO:0050881	BP	GO:0050881	musculoskeletal movement	13/1830	57/18723	0.0028827	0.0291543	0.0238052	TNNT1/HIPK2/MYH7/ATP2A2/GIGYF2/MYH14/HOMER1/VTI1A/SYNM/VPS54/CLN8/ITPR1/DMD	13
GO:0033157	BP	GO:0033157	regulation of intracellular protein transport	36/1830	229/18723	0.00289343	0.0292102	0.0238508	JUP/MAVS/UBR5/SREBF2/YWHAE/MAPK1/BCAS3/UBAC2/XPO1/PIK3R1/GSK3B/PTPN11/TCF7L2/ANK3/ARIH2/UBE2G2/NPEPPS/PTPN14/PRKN/VAMP2/PARL/PCNT/HUWE1/SUFU/PSEN1/SMAD3/UBE2D3/ATG13/RUFY3/CTDSPL2/C2CD5/ABLIM3/SAE1/MTCL1/MAPK8/SP100	36
GO:0010649	BP	GO:0010649	regulation of cell communication by electrical coupling	6/1830	16/18723	0.00292011	0.0293213	0.0239416	CASQ2/TBX5/ANK3/PDE4D/CAMK2D/CALM2	6
GO:1902306	BP	GO:1902306	negative regulation of sodium ion transmembrane transport	6/1830	16/18723	0.00292011	0.0293213	0.0239416	PRKCE/STK39/COMMD1/NEDD4L/CAMK2D/HECW2	6
GO:2000651	BP	GO:2000651	positive regulation of sodium ion transmembrane transporter activity	6/1830	16/18723	0.00292011	0.0293213	0.0239416	WNK2/DNM2/ACTN4/WNK1/ANK3/DMD	6
GO:0017015	BP	GO:0017015	regulation of transforming growth factor beta receptor signaling pathway	23/1830	128/18723	0.00296235	0.0296923	0.0242445	PRDM16/LDLRAD4/DNM2/PPARA/HIPK2/LTBP1/SNX6/GIPC1/GLG1/CREBBP/LATS1/ZBTB7A/LATS2/FLCN/SKI/EP300/ZEB2/SMAD3/SMAD4/TRIM33/SMAD2/PPM1A/SMURF2	23
GO:0051222	BP	GO:0051222	positive regulation of protein transport	45/1830	303/18723	0.00298432	0.0298591	0.0243807	TTN/MYO18A/PRKCE/JUP/MAVS/UBR5/SREBF2/YWHAE/MAPK1/PPP3CB/BCAS3/UNC13B/PIK3R1/GSK3B/PFKFB2/WLS/TCF7L2/ATP2C1/ANK3/ARIH2/NPEPPS/VAMP2/PCNT/MYOM1/HUWE1/PSEN1/SMAD3/TRPM4/UBE2D3/MCU/ATG13/RUFY3/GOLPH3/CTDSPL2/C2CD5/ABLIM3/CNST/SAE1/OXCT1/PSMD9/MTCL1/MAPK8/ABAT/EZR/PRKCZ	45
GO:1904064	BP	GO:1904064	positive regulation of cation transmembrane transport	26/1830	151/18723	0.00304802	0.0304179	0.024837	WNK2/DNM2/RYR2/JPH2/ACTN4/ANK2/KCNIP2/CACNA2D1/ABL1/WNK1/KCNQ1/ANK3/ACTN2/NIPSNAP2/AKAP6/CALM2/HTT/VMP1/NOS1AP/RGN/TRPC1/ANO6/STIM1/FGF14/PKD2/DMD	26
GO:0001885	BP	GO:0001885	endothelial cell development	14/1830	64/18723	0.00305642	0.0304179	0.024837	VCL/TJP2/CLIC4/RAPGEF2/HEG1/ADD1/PDE4D/RAPGEF1/PTPRS/AFDN/VEGFA/EZR/ZDHHC21/RAP1B	14
GO:0045995	BP	GO:0045995	regulation of embryonic development	14/1830	64/18723	0.00305642	0.0304179	0.024837	INSR/CLASP1/DAG1/EHMT1/PAFAH1B1/PHLDB2/LAMA2/LAMA4/WDPCP/CLASP2/NIPBL/TRIP12/NPHP3/TGIF2	14
GO:0032386	BP	GO:0032386	regulation of intracellular transport	49/1830	337/18723	0.00310575	0.0308542	0.0251932	NDRG4/JUP/MAVS/UBR5/SETD2/SREBF2/YWHAE/MAPK1/RHOT1/AKAP8L/BCAS3/UBAC2/XPO1/RBM4/PIK3R1/GSK3B/PTPN11/MYBPC3/TCF7L2/DYNC1H1/ANK3/ARIH2/ACTN2/UBE2G2/NPEPPS/PTPN14/PRKN/VAMP2/PARL/PCNT/HUWE1/SUFU/PSEN1/SMAD3/NUP153/UBE2D3/RAB21/ATG13/RUFY3/CHMP3/CTDSPL2/C2CD5/ABLIM3/SAE1/MTCL1/MAPK8/SP100/IWS1/EZR	49
GO:0003281	BP	GO:0003281	ventricular septum development	15/1830	71/18723	0.00315963	0.0312787	0.0255399	BMPR2/BMPR1A/NSD2/TBX5/GATA4/HEG1/ZFPM2/LUZP1/HECTD1/MDM4/ACVR1/SUFU/SMAD4/NPRL3/XIRP2	15
GO:0071230	BP	GO:0071230	cellular response to amino acid stimulus	15/1830	71/18723	0.00315963	0.0312787	0.0255399	CPEB3/RPTOR/KLHL22/DNMT3A/CPEB4/COL4A1/BCL2L1/UBR2/SESN1/PDGFC/UBR1/OPA1/RRAGD/CASTOR2/BCL11A	15
GO:0090287	BP	GO:0090287	regulation of cellular response to growth factor stimulus	45/1830	304/18723	0.00317979	0.0314228	0.0256575	PRDM16/LDLRAD4/BMPR2/DAB2IP/DNM2/PPARA/HIPK2/LTBP1/XIAP/ABL1/CFLAR/SNX6/GIPC1/VWC2/PIK3CB/EPN2/ATP2B4/GLG1/RBPMS2/CREBBP/GATA4/LATS1/FGFR1/UBE2O/ZBTB7A/LATS2/CRIM1/FLCN/NPTN/FSTL1/PTP4A3/SKI/EP300/ZEB2/SMAD3/UBE2D3/SMAD4/TRIM33/CTDSPL2/PDCD6/SMAD2/ARNT/PPM1A/PCSK6/SMURF2	45
GO:2000779	BP	GO:2000779	regulation of double-strand break repair	17/1830	85/18723	0.00320333	0.0315998	0.0258021	UBR5/SETD2/SPIRE1/FBH1/NSD2/KMT5B/PPP4R2/SHLD2/ARID2/SPIDR/SHLD1/TRIP12/TP53BP1/MMS19/SLF2/SMCHD1/MGMT	17
GO:0034767	BP	GO:0034767	positive regulation of ion transmembrane transport	28/1830	167/18723	0.00321094	0.0316193	0.0258179	WNK2/STK39/DNM2/RYR2/JPH2/ACTN4/ANK2/KCNIP2/CACNA2D1/ABL1/WNK1/KCNQ1/ANK3/ACTN2/NIPSNAP2/AKAP6/CALM2/HTT/VMP1/PSEN1/NOS1AP/RGN/TRPC1/ANO6/STIM1/FGF14/PKD2/DMD	28
GO:0001558	BP	GO:0001558	regulation of cell growth	58/1830	414/18723	0.00323954	0.0318244	0.0259855	BMPR2/DNM2/MACF1/GOLGA4/PPARA/DIP2B/PAFAH1B1/NDRG3/ABL1/SGK3/EXTL3/RPTOR/PLXNA4/KLHL22/SEMA4B/BCL2/NEDD4L/KDM2B/VGLL4/GSK3B/PPP2CA/SPAG9/MAP2K5/ARHGEF11/CDKL5/SEMA5A/FLCN/INO80/FXN/BCAR1/CAMK2D/AKAP6/USP47/ITCH/PRKN/SMARCA4/MAPT/RHOA/ST7L/PTPRS/SMAD3/ADAM10/VEGFA/DDX39B/SMAD4/RAB21/RUFY3/ULK1/SMARCA2/PPP2R1A/RYK/KIAA1109/DCBLD2/CSNK2A1/RPS6KA3/NTN1/PTPRJ/BCL11A	58
GO:0008645	BP	GO:0008645	hexose transmembrane transport	21/1830	114/18723	0.00324311	0.0318244	0.0259855	INSR/SLC27A1/SORBS1/SLC2A11/PIK3R1/PTPN11/MEF2A/MFSD4B/SLC5A1/APPL2/ASPSCR1/SORT1/BRAF/RHOQ/CLTCL1/SLC25A27/SLC2A12/EDNRA/OSBPL8/C2CD5/PRKAG2	21
GO:0031532	BP	GO:0031532	actin cytoskeleton reorganization	20/1830	107/18723	0.00337044	0.0330162	0.0269585	PIP5K1A/GAB1/AUTS2/ABL1/PARVB/MYH9/BCAS3/PLEC/MINK1/CDC42BPB/ABL2/PARVA/CDC42BPA/ATP2C1/BCAR1/RICTOR/MKLN1/RHOA/MCU/EZR	20
GO:0000086	BP	GO:0000086	G2/M transition of mitotic cell cycle	24/1830	137/18723	0.00342934	0.03344	0.0273046	PBX1/FBXL7/DNM2/FOXN3/TAOK1/BRD4/MECP2/ESRRB/FBXL17/CDC14B/CCDC57/CCNY/CDK14/TAOK3/LATS1/BABAM2/BACH1/USP47/CALM2/UIMC1/APP/CHFR/LCMT1/MTA3	24
GO:0010977	BP	GO:0010977	negative regulation of neuron projection development	24/1830	137/18723	0.00342934	0.03344	0.0273046	ADCY6/PTPRG/KANK1/DIP2B/PAFAH1B1/CBFA2T2/MAP4K4/SEMA4B/DENND5A/SEMA5A/TRAK2/RTN4RL1/LRIG2/RHOA/PSEN1/PTPRS/NLGN1/UBE3A/PTPN9/RUFY3/ULK1/RYK/NTN1/BCL11A	24
GO:0090316	BP	GO:0090316	positive regulation of intracellular protein transport	27/1830	160/18723	0.00343158	0.03344	0.0273046	JUP/MAVS/UBR5/SREBF2/YWHAE/MAPK1/BCAS3/PIK3R1/GSK3B/TCF7L2/ANK3/ARIH2/NPEPPS/VAMP2/PCNT/HUWE1/PSEN1/SMAD3/UBE2D3/ATG13/RUFY3/CTDSPL2/C2CD5/ABLIM3/SAE1/MTCL1/MAPK8	27
GO:0045807	BP	GO:0045807	positive regulation of endocytosis	19/1830	100/18723	0.00348285	0.0338808	0.0276645	INSR/DNM2/MAGI2/NEDD4L/TBC1D5/ANKFY1/HIP1/ITSN1/BICD1/APPL2/PPP3CC/NLGN1/VEGFA/RAB21/EGF/EEF2K/SGIP1/ANO6/DGKD	19
GO:0061842	BP	GO:0061842	microtubule organizing center localization	9/1830	33/18723	0.00351368	0.0341216	0.0278612	PARD3/PAFAH1B1/SYNE2/PARD3B/NIN/SUN1/CEP83/EZR/DLG1	9
GO:0030534	BP	GO:0030534	adult behavior	23/1830	130/18723	0.00362468	0.0350869	0.0286493	BTBD9/PPARA/HIPK2/PAFAH1B1/PBX3/PUM1/GBX1/MECP2/GIGYF2/HOMER1/SPTBN4/FXN/CHD7/PRKN/TMOD1/AGTPBP1/APP/LGI4/HOMER2/CLN8/ABAT/CCND2/RNF180	23
GO:0032872	BP	GO:0032872	regulation of stress-activated MAPK cascade	31/1830	192/18723	0.00362582	0.0350869	0.0286493	IGF1R/DAB2IP/STK39/HIPK2/PAFAH1B1/TAOK1/MAPK1/HIPK3/MAP3K5/MAP4K4/HMGB1/TNFRSF19/RB1CC1/MINK1/TAOK3/SH3RF3/ITCH/PRKN/MAP3K4/NCOR1/VEGFA/APP/KLHDC10/MFHAS1/MAPK8IP3/STK3/ANKRD6/EZR/FOXO1/ZMYND11/DLG1	31
GO:0001736	BP	GO:0001736	establishment of planar polarity	15/1830	72/18723	0.00363808	0.0350869	0.0286493	ROR1/MAGI2/PAFAH1B1/ABL1/ZNRF3/RHOA/MLLT3/PRICKLE1/NPHP3/ERBB4/RYK/ANKRD6/CELSR1/DLG3/SMURF2	15
GO:0007164	BP	GO:0007164	establishment of tissue polarity	15/1830	72/18723	0.00363808	0.0350869	0.0286493	ROR1/MAGI2/PAFAH1B1/ABL1/ZNRF3/RHOA/MLLT3/PRICKLE1/NPHP3/ERBB4/RYK/ANKRD6/CELSR1/DLG3/SMURF2	15
GO:0006023	BP	GO:0006023	aminoglycan biosynthetic process	16/1830	79/18723	0.003662	0.0351965	0.0287389	ST3GAL3/GCNT2/ABCC5/ST3GAL1/EXT1/ST3GAL6/CLTC/HS2ST1/NDST1/ST3GAL2/ST3GAL4/DSE/EGF/HEXA/SLC35D2/CSGALNACT1	16
GO:1901184	BP	GO:1901184	regulation of ERBB signaling pathway	16/1830	79/18723	0.003662	0.0351965	0.0287389	DAB2IP/RNF115/SNX6/CBLB/SOS1/HIP1/RAB7A/CDH13/BCAR3/ZGPAT/PTPN3/PSEN1/EGF/ZFYVE28/DGKD/PTPRJ	16
GO:0060071	BP	GO:0060071	Wnt signaling pathway, planar cell polarity pathway	12/1830	52/18723	0.00371899	0.0356832	0.0291362	ROR1/MAGI2/ABL1/ZNRF3/RHOA/MLLT3/PRICKLE1/NPHP3/RYK/ANKRD6/CELSR1/SMURF2	12
GO:0040013	BP	GO:0040013	negative regulation of locomotion	55/1830	391/18723	0.00373292	0.0357558	0.0291955	NDRG4/CLASP1/LDLRAD4/DAB2IP/PTPRG/VCL/DAG1/KANK1/BMPR1A/JUP/PTPRM/MAGI2/CLIC4/CTNNA1/CRK/STARD13/FOXO3/LIMCH1/PHLDB2/SEMA4B/PRKG1/MECP2/HDAC5/BCL2/PPARGC1A/HMGB1/ZMYND8/SRGAP3/MCC/ABHD2/ATP2B4/TBX5/DLC1/CLASP2/MAP2K5/SEMA5A/FLCN/STAT3/LRCH1/PTPRK/ARID2/NF1/RHOA/ADARB1/GNA12/AFDN/OSBPL8/STK24/NAV3/RGN/RYK/CORO1C/SP100/MITF/PTPRJ	55
GO:0034504	BP	GO:0034504	protein localization to nucleus	43/1830	290/18723	0.00375004	0.0358586	0.0292794	ZBTB16/JUP/MAVS/UBR5/FAM53B/YWHAE/CTNNA1/MAPK1/POM121/SYNE1/XPO1/CBLB/PIK3R1/GSK3B/DCLK2/LATS1/NUP98/ZBTB7A/APPL2/LATS2/KPNA6/FLCN/PPP3R1/SUN1/STAT3/POM121C/DNAJB6/SUFU/PSEN1/TAF3/SMAD3/TNPO1/YAP1/NUP153/OSBPL8/MFHAS1/PRICKLE1/OTUD7B/NVL/IPO7/MAGED1/HNRNPU/SP100	43
GO:0042391	BP	GO:0042391	regulation of membrane potential	60/1830	434/18723	0.00375748	0.0358686	0.0292876	KCNMB2/ATP1A3/KCNN2/KCND3/CACNA1C/SNTA1/RYR2/JUP/ANK2/KCNIP2/CACNA2D1/ADRA1A/ABL1/ATP2A2/YWHAE/PPP1R9A/SLC4A4/SCN5A/MECP2/BCL2/CASQ2/ZMYND8/SSH1/NEDD4L/MYH14/KCNQ1/UNC13B/TBX5/NNT/GSK3B/NDUFS1/TRPV1/GPD1L/CRTC1/ANK3/ACTN2/GABRB1/CAMK2D/SLC25A36/AKAP6/USP53/PRKN/CTNNA3/BCL2L1/MAPT/SOD2/PTPN3/SLC25A27/PSEN1/NOS1AP/NLGN1/PKP2/TRPM4/APP/WWP2/ABAT/FGF14/DMD/PRKCZ/DLG1	60
GO:1901361	BP	GO:1901361	organic cyclic compound catabolic process	67/1830	495/18723	0.00382315	0.0363887	0.0297123	TNRC6A/CELF1/CPEB3/ZHX2/LARP1/SMG6/HNRNPC/SAMD4A/TNRC6B/PDE7A/CECR2/SMG1/FBH1/PUM1/RBM24/FHIT/THRAP3/CSDC2/ABCC1/NMNAT1/GIGYF2/COMT/TNRC6C/CNOT1/CTIF/MAPKAPK2/NT5C2/PRKCA/TENT5A/TENT2/AGO3/MLYCD/LARP4B/PAN3/SND1/FTO/RBM10/PDE10A/PDE8A/PDE4D/METTL16/PUM2/AGO2/NUDT4/NBAS/ALDH1L1/RC3H1/DIS3L2/AGO4/NBDY/TUT4/KYAT1/DCP1A/AFMID/FXR1/PDE1A/MAOB/SMG7/DPYD/RGN/PARN/HNRNPU/CSDE1/XRN1/RC3H2/PABPC4/SAMD4B	67
GO:0044843	BP	GO:0044843	cell cycle G1/S phase transition	37/1830	241/18723	0.00383688	0.0363887	0.0297123	ANKRD17/KANK2/ZNF655/BRD4/RPTOR/TMEM14B/GIGYF2/BCL2/NACC2/UBE2E2/ESRRB/ATP2B4/CDK14/CRADD/LATS1/BACH1/RPS6KB1/PIAS1/APPL2/LATS2/CDK18/MNAT1/INO80/ACVR1/FBXO31/CUL5/TAF1/CTDSPL/GPNMB/CDK6/CAMK2A/APC/CUL3/KMT2E/PKD2/CCND2/DLG1	37
GO:0046058	BP	GO:0046058	cAMP metabolic process	7/1830	22/18723	0.00383789	0.0363887	0.0297123	ADCY5/ADCY9/ADCY6/PDE7A/PDE10A/PDE8A/PDE4D	7
GO:2000114	BP	GO:2000114	regulation of establishment of cell polarity	7/1830	22/18723	0.00383789	0.0363887	0.0297123	KANK1/BCAS3/WDPCP/RICTOR/ARFGEF1/RUFY3/RAP1B	7
GO:0001976	BP	GO:0001976	nervous system process involved in regulation of systemic arterial blood pressure	5/1830	12/18723	0.00390304	0.036758	0.0300139	ADRA1A/MECP2/RPS6KA2/NAV2/SOD2	5
GO:0010587	BP	GO:0010587	miRNA catabolic process	5/1830	12/18723	0.00390304	0.036758	0.0300139	TENT2/SND1/DIS3L2/TUT4/PARN	5
GO:0033235	BP	GO:0033235	positive regulation of protein sumoylation	5/1830	12/18723	0.00390304	0.036758	0.0300139	HDAC4/PIAS1/SAE1/ARNT/RWDD3	5
GO:0038180	BP	GO:0038180	nerve growth factor signaling pathway	5/1830	12/18723	0.00390304	0.036758	0.0300139	MAGI2/RAPGEF2/KIDINS220/SORT1/RAPGEF1	5
GO:0051054	BP	GO:0051054	positive regulation of DNA metabolic process	32/1830	201/18723	0.00393514	0.0369983	0.03021	SPIRE1/MAPK1/MECP2/NPAS2/PPARGC1A/NSD2/HMGB1/KMT5B/FAM168A/BABAM2/SHLD2/NEK7/EYA3/UBE2V2/PARM1/ARID2/HMBOX1/MAP3K4/RAD50/SPIDR/UIMC1/TNKS/DDX39B/SHLD1/ATRX/NVL/TP53BP1/MMS19/PARN/SLF2/SMCHD1/MGMT	32
GO:0030042	BP	GO:0030042	actin filament depolymerization	13/1830	59/18723	0.00396632	0.0372291	0.0303985	MICAL3/SPTBN1/SVIL/SPTAN1/SPTBN4/SPTB/ADD1/SEMA5A/ADD3/ACTN2/TMOD1/CAPZB/TRIOBP	13
GO:0050770	BP	GO:0050770	regulation of axonogenesis	26/1830	154/18723	0.00400678	0.0374748	0.0305992	ARHGAP35/TRAK1/BMPR2/MACF1/TIAM2/GOLGA4/DIP2B/PAFAH1B1/PLXNA4/SEMA4B/CDH2/GSK3B/CDKL5/SEMA5A/MARK2/NIN/TRAK2/MAPT/PSEN1/PTPRS/VEGFA/RUFY3/ULK1/PAK2/RYK/NTN1	26
GO:0042593	BP	GO:0042593	glucose homeostasis	39/1830	258/18723	0.00400972	0.0374748	0.0305992	INSR/ADCY5/IGF1R/PRKCE/EFNA5/SLC39A14/PPP3CB/FOXO3/HECTD4/MAP4K4/FOXK1/PPARGC1A/UNC13B/PIK3R1/PTPN11/SMARCB1/GATA4/RAF1/ZBTB20/MBD5/NUCKS1/TCF7L2/APPL2/FOXK2/ASPSCR1/STAT3/GPI/SMARCA4/LRRC8D/LRP5/TRPM4/ZNF236/MCU/OPA1/OXCT1/PRKAA2/KLF7/FOXO1/HK1	39
GO:0015749	BP	GO:0015749	monosaccharide transmembrane transport	21/1830	116/18723	0.00401254	0.0374748	0.0305992	INSR/SLC27A1/SORBS1/SLC2A11/PIK3R1/PTPN11/MEF2A/MFSD4B/SLC5A1/APPL2/ASPSCR1/SORT1/BRAF/RHOQ/CLTCL1/SLC25A27/SLC2A12/EDNRA/OSBPL8/C2CD5/PRKAG2	21
GO:0001738	BP	GO:0001738	morphogenesis of a polarized epithelium	18/1830	94/18723	0.00402613	0.0374771	0.030601	ROR1/MAGI2/PAFAH1B1/ABL1/RAB10/MYO9A/ZNRF3/RHOA/MLLT3/PRICKLE1/NPHP3/ERBB4/RYK/FAT1/ANKRD6/CELSR1/DLG3/SMURF2	18
GO:0045185	BP	GO:0045185	maintenance of protein location	18/1830	94/18723	0.00402613	0.0374771	0.030601	LTBP1/VPS13D/FAF1/SYNE1/LATS1/ANK3/SUN1/SUFU/VPS13A/TAF3/VPS13C/ANKRD13C/G3BP2/GOLPH3/HNRNPU/SP100/PKD2/HK1	18
GO:0051271	BP	GO:0051271	negative regulation of cellular component movement	52/1830	367/18723	0.00406551	0.037781	0.0308491	NDRG4/CLASP1/LDLRAD4/DAB2IP/PTPRG/VCL/DAG1/KANK1/BMPR1A/JUP/PTPRM/MAGI2/CLIC4/CTNNA1/CRK/STARD13/FOXO3/LIMCH1/PHLDB2/PRKG1/MECP2/HDAC5/BCL2/PPARGC1A/HMGB1/ZMYND8/SRGAP3/MCC/ABHD2/ATP2B4/TBX5/DLC1/CLASP2/MAP2K5/FLCN/STAT3/LRCH1/PTPRK/ARID2/NF1/RHOA/ADARB1/GNA12/AFDN/OSBPL8/STK24/NAV3/RGN/CORO1C/SP100/MITF/PTPRJ	52
GO:0042339	BP	GO:0042339	keratan sulfate metabolic process	6/1830	17/18723	0.00414349	0.0382523	0.031234	ST3GAL3/ST3GAL1/ST3GAL6/ST3GAL2/ST3GAL4/SLC35D2	6
GO:0055003	BP	GO:0055003	cardiac myofibril assembly	6/1830	17/18723	0.00414349	0.0382523	0.031234	TTN/FHOD3/NEBL/MYLK3/MEF2A/SMAD4	6
GO:0072673	BP	GO:0072673	lamellipodium morphogenesis	6/1830	17/18723	0.00414349	0.0382523	0.031234	KANK1/RREB1/SNX1/WASF2/CORO1C/ABI1	6
GO:1900034	BP	GO:1900034	regulation of cellular response to heat	6/1830	17/18723	0.00414349	0.0382523	0.031234	MAPKAPK2/GSK3B/CREBBP/DNAJB6/MAPT/EP300	6
GO:0060560	BP	GO:0060560	developmental growth involved in morphogenesis	36/1830	234/18723	0.00415729	0.0383167	0.0312865	BMPR2/DNM2/MACF1/VCL/GOLGA4/DIP2B/MAGI2/PAFAH1B1/AUTS2/ABL1/PPP3CB/PLXNA4/SEMA4B/EXT1/NEDD4L/GSK3B/SPAG9/CDKL5/SEMA5A/COBL/NIN/PRKN/MAPT/KIF26B/PTPRS/VEGFA/YAP1/APP/RAB21/RUFY3/SPG11/ULK1/RYK/NTN1/PRKCZ/BCL11A	36
GO:0009791	BP	GO:0009791	post-embryonic development	16/1830	80/18723	0.00417143	0.0383325	0.0312995	PPP1R13L/ABL1/ASH1L/MECP2/GIGYF2/BCL2/HEG1/AGO2/PSEN1/VEGFA/ATRX/SMAD2/PLEKHA1/ITPR1/RC3H2/SZT2	16
GO:1904427	BP	GO:1904427	positive regulation of calcium ion transmembrane transport	15/1830	73/18723	0.00417422	0.0383325	0.0312995	RYR2/JPH2/ANK2/CACNA2D1/ABL1/NIPSNAP2/AKAP6/CALM2/HTT/VMP1/RGN/TRPC1/STIM1/FGF14/PKD2	15
GO:0071900	BP	GO:0071900	regulation of protein serine/threonine kinase activity	51/1830	359/18723	0.00417949	0.0383325	0.0312995	INSR/SLC27A1/BMPR2/DAB2IP/BMPR1A/ABL1/TAOK1/HIPK3/RPTOR/MAP3K5/RAPGEF2/AKAP13/PIK3CB/ATP2B4/CCNY/TAOK3/PPP2CA/KAT2B/LATS1/PRKAR2A/FGFR1/GHR/HEG1/CDK12/STRADA/MAP2K5/LATS2/MNAT1/RICTOR/CALM2/NF1/HTT/MAP3K4/LRP5/RHOA/PSEN1/VEGFA/PDGFC/EGF/UVRAG/STK3/IPO7/MAGED1/APC/SH2B3/PRKAG2/STK38/PKD2/PTPRJ/CCND2/GTF2H1	51
GO:0043266	BP	GO:0043266	regulation of potassium ion transport	20/1830	109/18723	0.00419777	0.0384319	0.0313806	KCNN2/WNK2/STK39/DNM2/ANK2/KCNIP2/YWHAE/WNK1/KLHL24/CASQ2/NEDD4L/KCNQ1/ANK3/ACTN2/AKAP6/VAMP2/NOS1AP/ANO6/WWP2/DLG1	20
GO:0006753	BP	GO:0006753	nucleoside phosphate metabolic process	67/1830	497/18723	0.00420402	0.0384319	0.0313806	INSR/ACOT11/ADCY5/ADCY9/ADCY6/HDAC4/ACACB/PPARA/TJP2/RORA/OGDH/ACSS2/ADK/PDE7A/MAPK1/SLC25A16/SLC4A4/FHIT/NMNAT1/FOXK1/SLC25A12/PPARGC1A/NT5C2/PFKFB2/ZBTB20/MLYCD/DCAKD/GMPR/SUCLG2/ZBTB7A/FOXK2/DLG2/FLCN/DHTKD1/PDE10A/STAT3/PDE8A/GPI/PDE4D/ACSS1/NUDT4/RHOQ/ACACA/NCOR1/AASS/RHOA/EP300/PUDP/PSEN1/PRPSAP2/AFMID/PDE1A/APP/OGT/DPYD/CMPK1/PFKP/OPA1/ARNT/PRKAA2/ACOT9/PRKAG2/AK4/AK3/HK1/DLG1/DIP2A	67
GO:0031345	BP	GO:0031345	negative regulation of cell projection organization	30/1830	186/18723	0.0042301	0.0386074	0.0315239	MAP4/ADCY6/PTPRG/DNM2/KANK1/DIP2B/PAFAH1B1/CBFA2T2/ARHGAP24/MAP4K4/SEMA4B/RAPGEF2/DENND5A/SEMA5A/TRAK2/RTN4RL1/LRIG2/CAPZB/RHOA/PSEN1/PTPRS/NLGN1/YAP1/UBE3A/PTPN9/RUFY3/ULK1/RYK/NTN1/BCL11A	30
GO:0032388	BP	GO:0032388	positive regulation of intracellular transport	32/1830	202/18723	0.00424897	0.0386737	0.0315781	JUP/MAVS/UBR5/SREBF2/YWHAE/MAPK1/BCAS3/PIK3R1/GSK3B/TCF7L2/DYNC1H1/ANK3/ARIH2/ACTN2/NPEPPS/PRKN/VAMP2/PCNT/HUWE1/PSEN1/SMAD3/UBE2D3/RAB21/ATG13/RUFY3/CTDSPL2/C2CD5/ABLIM3/SAE1/MTCL1/MAPK8/EZR	32
GO:0045022	BP	GO:0045022	early endosome to late endosome transport	10/1830	40/18723	0.00425804	0.0386737	0.0315781	MAPK1/RAB7A/STX8/LMTK2/RAB21/CHMP3/KIF16B/HOOK3/EEA1/EZR	10
GO:2000781	BP	GO:2000781	positive regulation of double-strand break repair	10/1830	40/18723	0.00425804	0.0386737	0.0315781	SPIRE1/KMT5B/SHLD2/ARID2/SPIDR/SHLD1/MMS19/SLF2/SMCHD1/MGMT	10
GO:0007064	BP	GO:0007064	mitotic sister chromatid cohesion	8/1830	28/18723	0.00427254	0.0386803	0.0315834	MAU2/POGZ/NSMCE2/PDS5A/NIPBL/TNKS/ATRX/SLF2	8
GO:0090659	BP	GO:0090659	walking behavior	8/1830	28/18723	0.00427254	0.0386803	0.0315834	HIPK2/GBX1/SPTBN4/FXN/CHD7/AGTPBP1/SPG11/CLN8	8
GO:0033500	BP	GO:0033500	carbohydrate homeostasis	39/1830	259/18723	0.0042871	0.0387496	0.03164	INSR/ADCY5/IGF1R/PRKCE/EFNA5/SLC39A14/PPP3CB/FOXO3/HECTD4/MAP4K4/FOXK1/PPARGC1A/UNC13B/PIK3R1/PTPN11/SMARCB1/GATA4/RAF1/ZBTB20/MBD5/NUCKS1/TCF7L2/APPL2/FOXK2/ASPSCR1/STAT3/GPI/SMARCA4/LRRC8D/LRP5/TRPM4/ZNF236/MCU/OPA1/OXCT1/PRKAA2/KLF7/FOXO1/HK1	39
GO:0070884	BP	GO:0070884	regulation of calcineurin-NFAT signaling cascade	9/1830	34/18723	0.00437118	0.039446	0.0322087	NFAT5/MYOZ2/ATP2B4/GSK3B/SPPL3/AKAP6/FHL2/CAMTA1/HOMER2	9
GO:0006913	BP	GO:0006913	nucleocytoplasmic transport	44/1830	301/18723	0.00442954	0.0398445	0.0325341	JUP/MAVS/SMG6/UBR5/FAM53B/SETD2/YWHAE/SARNP/MAPK1/ATXN1/SMG1/AKAP8L/POM121/XPO1/RBM4/CBLB/AKAP13/PIK3R1/GSK3B/PTPN11/STRADA/NUP98/TCF7L2/APPL2/KPNA6/PPP3R1/STAT3/POM121C/PTPN14/SUFU/PSEN1/SMAD3/TNPO1/NEMF/NUP153/DDX39B/SMG7/PRICKLE1/CTDSPL2/IPO7/BACH2/SP100/IWS1/PABPN1	44
GO:0051169	BP	GO:0051169	nuclear transport	44/1830	301/18723	0.00442954	0.0398445	0.0325341	JUP/MAVS/SMG6/UBR5/FAM53B/SETD2/YWHAE/SARNP/MAPK1/ATXN1/SMG1/AKAP8L/POM121/XPO1/RBM4/CBLB/AKAP13/PIK3R1/GSK3B/PTPN11/STRADA/NUP98/TCF7L2/APPL2/KPNA6/PPP3R1/STAT3/POM121C/PTPN14/SUFU/PSEN1/SMAD3/TNPO1/NEMF/NUP153/DDX39B/SMG7/PRICKLE1/CTDSPL2/IPO7/BACH2/SP100/IWS1/PABPN1	44
GO:0070302	BP	GO:0070302	regulation of stress-activated protein kinase signaling cascade	31/1830	195/18723	0.00458825	0.0412062	0.0336459	IGF1R/DAB2IP/STK39/HIPK2/PAFAH1B1/TAOK1/MAPK1/HIPK3/MAP3K5/MAP4K4/HMGB1/TNFRSF19/RB1CC1/MINK1/TAOK3/SH3RF3/ITCH/PRKN/MAP3K4/NCOR1/VEGFA/APP/KLHDC10/MFHAS1/MAPK8IP3/STK3/ANKRD6/EZR/FOXO1/ZMYND11/DLG1	31
GO:0030336	BP	GO:0030336	negative regulation of cell migration	49/1830	344/18723	0.00466905	0.0418125	0.034141	NDRG4/CLASP1/LDLRAD4/DAB2IP/PTPRG/VCL/DAG1/KANK1/BMPR1A/JUP/PTPRM/MAGI2/CLIC4/STARD13/FOXO3/LIMCH1/PHLDB2/PRKG1/MECP2/HDAC5/BCL2/PPARGC1A/HMGB1/ZMYND8/SRGAP3/MCC/ABHD2/ATP2B4/TBX5/DLC1/CLASP2/MAP2K5/FLCN/STAT3/LRCH1/PTPRK/ARID2/NF1/RHOA/ADARB1/GNA12/AFDN/OSBPL8/STK24/NAV3/CORO1C/SP100/MITF/PTPRJ	49
GO:0061387	BP	GO:0061387	regulation of extent of cell growth	20/1830	110/18723	0.00467067	0.0418125	0.034141	BMPR2/DNM2/MACF1/GOLGA4/DIP2B/PAFAH1B1/ABL1/PLXNA4/SEMA4B/GSK3B/CDKL5/SEMA5A/MAPT/PTPRS/VEGFA/RAB21/RUFY3/ULK1/RYK/NTN1	20
GO:0044839	BP	GO:0044839	cell cycle G2/M phase transition	25/1830	148/18723	0.0046804	0.041833	0.0341577	PBX1/FBXL7/DNM2/FOXN3/TAOK1/BRD4/AKAP8L/MECP2/ESRRB/FBXL17/CDC14B/CCDC57/CCNY/CDK14/TAOK3/LATS1/BABAM2/BACH1/USP47/CALM2/UIMC1/APP/CHFR/LCMT1/MTA3	25
GO:0021954	BP	GO:0021954	central nervous system neuron development	16/1830	81/18723	0.00473742	0.0422752	0.0345188	ARHGAP35/ZMIZ1/OGDH/PAFAH1B1/PLXNA4/RAPGEF2/DCLK2/SPTBN4/NIN/GABRB1/MAPT/ADARB1/AGTPBP1/MYCBP2/NFIB/SZT2	16
GO:1904951	BP	GO:1904951	positive regulation of establishment of protein localization	46/1830	319/18723	0.00476442	0.0424488	0.0346605	TTN/MYO18A/PRKCE/JUP/MAVS/UBR5/SREBF2/YWHAE/MAPK1/PPP3CB/BCAS3/UNC13B/PIK3R1/GSK3B/PFKFB2/WLS/TCF7L2/ATP2C1/ANK3/ARIH2/PTP4A3/NPEPPS/VAMP2/PCNT/MYOM1/HUWE1/PSEN1/SMAD3/TRPM4/UBE2D3/MCU/ATG13/RUFY3/GOLPH3/CTDSPL2/C2CD5/ABLIM3/CNST/SAE1/OXCT1/PSMD9/MTCL1/MAPK8/ABAT/EZR/PRKCZ	46
GO:0046323	BP	GO:0046323	glucose import	15/1830	74/18723	0.00477302	0.042458	0.034668	INSR/SLC27A1/SORBS1/PIK3R1/PTPN11/MEF2A/SLC5A1/APPL2/ASPSCR1/SORT1/RHOQ/CLTCL1/SLC25A27/OSBPL8/PRKAG2	15
GO:0046328	BP	GO:0046328	regulation of JNK cascade	23/1830	133/18723	0.00484778	0.0430547	0.0351553	IGF1R/DAB2IP/HIPK2/PAFAH1B1/TAOK1/HIPK3/MAP3K5/MAP4K4/HMGB1/TNFRSF19/RB1CC1/MINK1/TAOK3/SH3RF3/ITCH/PRKN/NCOR1/APP/MFHAS1/MAPK8IP3/STK3/ANKRD6/ZMYND11	23
GO:0031667	BP	GO:0031667	response to nutrient levels	64/1830	474/18723	0.00488696	0.0433341	0.0353834	FNIP1/XPR1/BMPR2/TNRC6A/ACACB/PPARA/LARP1/KANK2/SREBF2/MAPK1/RPTOR/FOXO3/BCAS3/MAP3K5/FOXK1/COMT/BCL2/PPARGC1A/ABCA1/TBC1D5/PLEC/LPL/NNT/GATA4/DNMT3A/TRPV1/GHR/BCKDHB/WDR59/NCOA1/CPEB4/RPS6KB1/APPL2/FOXK2/FLCN/CLEC16A/ATG7/PSPH/SOD2/TFEB/BMT2/TNKS/SESN1/NUAK1/DEPDC5/NPRL3/STK24/WIPI1/ULK1/OGT/OPA1/SGIP1/OXCT1/RRAGD/USP33/PRKAA2/MAPK8/SPX/SIK2/PRKAG2/FOXO1/HLCS/MGMT/SZT2	64
GO:0030900	BP	GO:0030900	forebrain development	53/1830	379/18723	0.00491124	0.0434474	0.0354759	TACC2/ARHGAP35/ZMIZ1/DAB2IP/CELF1/BMPR1A/OGDH/PAFAH1B1/SETD2/TRAPPC9/PCDH9/CRK/PLXNA4/SCN5A/TMEM14B/PRKG1/EXT1/PPARGC1A/RAPGEF2/KDM2B/ATP2B4/CDH2/GSK3B/TENT2/DCLK2/DLC1/NCOA1/RARB/ZSWIM6/EIF2B3/SEMA5A/NIN/SUN1/CHD7/RTN4RL1/NF1/SKI/NDST1/RHOA/PSEN1/PTPRS/AGTPBP1/APP/ATRX/CDK6/NUMB/ERBB4/RYK/HOOK3/NFIB/EZH1/CREB1/SZT2	53
GO:0006469	BP	GO:0006469	negative regulation of protein kinase activity	33/1830	212/18723	0.00491521	0.0434474	0.0354759	DAB2IP/ABL1/HIPK3/PRKRIP1/SNX6/CBLB/PLEC/PIK3CB/KAT2B/LATS1/PRKAR2A/HEG1/YWHAG/SMYD3/LATS2/NF1/CEP85/ZGPAT/LRP5/PSEN1/ADARB1/GGNBP2/PAK2/ZFYVE28/RGN/IPO7/CORO1C/APC/IBTK/SH2B3/PRKAG2/STK38/PTPRJ	33
GO:0034219	BP	GO:0034219	carbohydrate transmembrane transport	21/1830	118/18723	0.00492808	0.0434926	0.0355128	INSR/SLC27A1/SORBS1/SLC2A11/PIK3R1/PTPN11/MEF2A/MFSD4B/SLC5A1/APPL2/ASPSCR1/SORT1/BRAF/RHOQ/CLTCL1/SLC25A27/SLC2A12/EDNRA/OSBPL8/C2CD5/PRKAG2	21
GO:0008064	BP	GO:0008064	regulation of actin polymerization or depolymerization	30/1830	188/18723	0.00495282	0.0436423	0.0356351	ARHGAP35/FHOD3/PRKCE/KANK1/SPIRE1/SPTBN1/PPP1R9A/ARPC1A/SSH2/WASF2/SVIL/SSH1/SPTAN1/LATS1/SPTBN4/ABI2/SPTB/ADD1/SEMA5A/ADD3/ACTN2/RICTOR/TMOD1/CAPZB/FCHSD2/NCKAP1/RHOA/ARFGEF1/TRIOBP/DLG1	30
GO:0071496	BP	GO:0071496	cellular response to external stimulus	46/1830	320/18723	0.00505153	0.044273	0.03615	FNIP1/XPR1/ARHGAP35/BMPR2/TNRC6A/HDAC4/DAG1/PPARA/KANK2/SREBF2/MAPK1/RPTOR/FOXO3/MAP3K5/COMT/BCL2/PLEC/LPL/PTPN11/CRADD/WDR59/NCOA1/CPEB4/MAP3K2/FLCN/CLEC16A/ATG7/TFEB/BMT2/TNKS/SESN1/NUAK1/DEPDC5/NPRL3/STK24/WIPI1/ULK1/RRAGD/USP33/PRKAA2/MAPK8/SIK2/PRKAG2/CASP8AP2/FOXO1/SZT2	46
GO:0035994	BP	GO:0035994	response to muscle stretch	7/1830	23/18723	0.00505812	0.044273	0.03615	TTN/RYR2/PTK2/CDH2/RAF1/GPI/DMD	7
GO:0060487	BP	GO:0060487	lung epithelial cell differentiation	7/1830	23/18723	0.00505812	0.044273	0.03615	THRB/GATA6/PPP3R1/TMEM38B/YAP1/NFIB/CREB1	7
GO:2000737	BP	GO:2000737	negative regulation of stem cell differentiation	7/1830	23/18723	0.00505812	0.044273	0.03615	ESRRB/CDK12/CDK13/STAT3/YAP1/PRICKLE1/HNRNPU	7
GO:0030510	BP	GO:0030510	regulation of BMP signaling pathway	18/1830	96/18723	0.00507171	0.044273	0.03615	BMPR2/HIPK2/XIAP/ABL1/VWC2/RBPMS2/GATA4/UBE2O/CRIM1/FSTL1/SKI/UBE2D3/SMAD4/TRIM33/CTDSPL2/SMAD2/PCSK6/SMURF2	18
GO:0055017	BP	GO:0055017	cardiac muscle tissue growth	18/1830	96/18723	0.00507171	0.044273	0.03615	NDRG4/PPARA/BMPR1A/ADRA1A/JARID2/MAPK1/AKAP13/VGLL4/TBX5/GATA4/HEG1/GATA6/ZFPM2/ARID2/AKAP6/YAP1/DDX39B/ERBB4	18
GO:0051592	BP	GO:0051592	response to calcium ion	25/1830	149/18723	0.00511532	0.0445843	0.0364043	KCNMB2/TTN/RYR2/KCNIP2/CLIC4/WNK1/SCN5A/SLC25A12/CASQ2/MEF2A/HOMER1/ADD1/MNAT1/CAMK2D/CALM2/BRAF/SEC31A/NLGN1/ANXA11/EEF2K/PDCD6/TRPC1/PRKAA2/STIM1/PKD2	25
GO:0051693	BP	GO:0051693	actin filament capping	10/1830	41/18723	0.00514778	0.0446878	0.0364888	SPTBN1/SVIL/SPTAN1/SPTBN4/SPTB/ADD1/ADD3/TMOD1/CAPZB/TRIOBP	10
GO:0030834	BP	GO:0030834	regulation of actin filament depolymerization	12/1830	54/18723	0.00515108	0.0446878	0.0364888	SPTBN1/SVIL/SPTAN1/SPTBN4/SPTB/ADD1/SEMA5A/ADD3/ACTN2/TMOD1/CAPZB/TRIOBP	12
GO:1902893	BP	GO:1902893	regulation of pri-miRNA transcription by RNA polymerase II	12/1830	54/18723	0.00515108	0.0446878	0.0364888	HDAC4/PPARA/BMPR1A/SREBF2/TEAD1/FOXO3/NFATC3/STAT3/SMARCA4/SMAD3/SMAD4/NFIB	12
GO:0033674	BP	GO:0033674	positive regulation of kinase activity	63/1830	467/18723	0.00530387	0.0459423	0.0375131	INSR/SLC27A1/ROR1/IGF1R/BMPR2/DAB2IP/EFNA5/DAG1/BMPR1A/ADRA1A/ABL1/TAOK1/WNK1/PPP1R9A/RPTOR/AMBRA1/MAP3K5/HMGB1/RAPGEF2/AKAP13/ATP2B4/CCNY/PTK2/TAOK3/PFKFB2/PPP2CA/FGFR1/GHR/STRADA/MAP2K5/MARK2/DOCK3/MNAT1/RICTOR/CALM2/IL6R/EEF1A2/MAPT/MAP3K4/LMTK2/RHOA/DOK7/MOB1B/PSEN1/RAD50/VEGFA/OSBPL8/PDGFC/PAK2/EGF/MADD/PIBF1/STK3/MAGED1/ERBB4/RYK/ABI1/PRKAG2/DLG3/PKD2/PRKCZ/CCND2/DLG1	63
GO:0030832	BP	GO:0030832	regulation of actin filament length	30/1830	189/18723	0.00535139	0.0462312	0.0377489	ARHGAP35/FHOD3/PRKCE/KANK1/SPIRE1/SPTBN1/PPP1R9A/ARPC1A/SSH2/WASF2/SVIL/SSH1/SPTAN1/LATS1/SPTBN4/ABI2/SPTB/ADD1/SEMA5A/ADD3/ACTN2/RICTOR/TMOD1/CAPZB/FCHSD2/NCKAP1/RHOA/ARFGEF1/TRIOBP/DLG1	30
GO:0021955	BP	GO:0021955	central nervous system neuron axonogenesis	9/1830	35/18723	0.00538326	0.0462312	0.0377489	ARHGAP35/PAFAH1B1/PLXNA4/SPTBN4/NIN/ADARB1/MYCBP2/NFIB/SZT2	9
GO:0043243	BP	GO:0043243	positive regulation of protein-containing complex disassembly	9/1830	35/18723	0.00538326	0.0462312	0.0377489	INSR/IGF1R/SEMA5A/ACTN2/SETX/CALCOCO2/SPAST/FYCO1/UVRAG	9
GO:0106056	BP	GO:0106056	regulation of calcineurin-mediated signaling	9/1830	35/18723	0.00538326	0.0462312	0.0377489	NFAT5/MYOZ2/ATP2B4/GSK3B/SPPL3/AKAP6/FHL2/CAMTA1/HOMER2	9
GO:0022011	BP	GO:0022011	myelination in peripheral nervous system	8/1830	29/18723	0.00540311	0.0462312	0.0377489	PARD3/DAG1/PLEC/PPP3R1/NF1/SKI/ARHGEF10/LGI4	8
GO:0032292	BP	GO:0032292	peripheral nervous system axon ensheathment	8/1830	29/18723	0.00540311	0.0462312	0.0377489	PARD3/DAG1/PLEC/PPP3R1/NF1/SKI/ARHGEF10/LGI4	8
GO:0040018	BP	GO:0040018	positive regulation of multicellular organism growth	8/1830	29/18723	0.00540311	0.0462312	0.0377489	CELF1/BCL2/GHR/SPTBN4/CHD7/NIPBL/EZR/CREB1	8
GO:0051654	BP	GO:0051654	establishment of mitochondrion localization	8/1830	29/18723	0.00540311	0.0462312	0.0377489	TRAK1/RHOT1/TRAK2/MAPT/SPAST/AGTPBP1/MARK1/OPA1	8
GO:0060419	BP	GO:0060419	heart growth	19/1830	104/18723	0.00543718	0.0463046	0.0378089	NDRG4/ACACB/PPARA/BMPR1A/ADRA1A/JARID2/MAPK1/AKAP13/VGLL4/TBX5/GATA4/HEG1/GATA6/ZFPM2/ARID2/AKAP6/YAP1/DDX39B/ERBB4	19
GO:1903076	BP	GO:1903076	regulation of protein localization to plasma membrane	19/1830	104/18723	0.00543718	0.0463046	0.0378089	SORBS1/PRKCE/SPTBN1/ATP2B4/PIK3R1/STX8/HECTD1/ATP2C1/CLTC/BCL2L1/RHOQ/PPFIA1/PTPN9/PPP2R5A/NUMB/CNST/PICALM/EZR/DLG1	19
GO:1903363	BP	GO:1903363	negative regulation of cellular protein catabolic process	15/1830	75/18723	0.00543967	0.0463046	0.0378089	DAB2IP/HIPK2/FHIT/GIPC1/SMARCC1/LAPTM4B/TLK2/SUFU/PSEN1/TAF1/USP25/OGT/CSNK2A1/N4BP1/QRICH2	15
GO:0061912	BP	GO:0061912	selective autophagy	14/1830	68/18723	0.00544469	0.0463046	0.0378089	VPS13D/AMBRA1/RB1CC1/RAB7A/WDFY3/MFN2/PRKN/HTT/HUWE1/CALCOCO2/VPS13C/ATG13/ULK1/KLHL3	14
GO:0045912	BP	GO:0045912	negative regulation of carbohydrate metabolic process	11/1830	48/18723	0.00568292	0.0481756	0.0393366	HDAC4/PPARA/SLC25A12/PPARGC1A/GSK3B/SOGA1/STAT3/CLTC/PRKN/NCOR1/EP300	11
GO:0019896	BP	GO:0019896	axonal transport of mitochondrion	6/1830	18/18723	0.00570761	0.0481756	0.0393366	TRAK1/TRAK2/MAPT/SPAST/AGTPBP1/OPA1	6
GO:0048268	BP	GO:0048268	clathrin coat assembly	6/1830	18/18723	0.00570761	0.0481756	0.0393366	EPS15/HIP1/CLTC/PIK3C2A/SGIP1/PICALM	6
GO:1900151	BP	GO:1900151	regulation of nuclear-transcribed mRNA catabolic process, deadenylation-dependent decay	6/1830	18/18723	0.00570761	0.0481756	0.0393366	CPEB3/TNRC6B/TNRC6C/CNOT1/AGO2/RC3H1	6
GO:1902170	BP	GO:1902170	cellular response to reactive nitrogen species	6/1830	18/18723	0.00570761	0.0481756	0.0393366	DNM2/CFLAR/CRK/PPARGC1A/MTR/FOXO1	6
GO:0030307	BP	GO:0030307	positive regulation of cell growth	27/1830	166/18723	0.00572758	0.0482716	0.039415	BMPR2/MACF1/GOLGA4/PAFAH1B1/EXTL3/RPTOR/KLHL22/BCL2/NEDD4L/KDM2B/MAP2K5/CDKL5/SEMA5A/INO80/FXN/AKAP6/USP47/PRKN/MAPT/RHOA/ADAM10/VEGFA/DDX39B/RUFY3/CSNK2A1/RPS6KA3/NTN1	27
GO:0031098	BP	GO:0031098	stress-activated protein kinase signaling cascade	37/1830	247/18723	0.00576887	0.0485468	0.0396397	IGF1R/DAB2IP/STK39/HIPK2/PAFAH1B1/TAOK1/MAPK1/HIPK3/MAP3K5/MAP4K4/HMGB1/TNFRSF19/MAPKAPK2/RB1CC1/MINK1/MAP4K3/TAOK3/ARHGEF6/SH3RF3/ITCH/PRKN/MAP3K4/NCOR1/RHOA/SMAD3/VEGFA/APP/KLHDC10/MFHAS1/MAPK8IP3/STK3/MAPK8/ANKRD6/EZR/FOXO1/ZMYND11/DLG1	37
GO:0007183	BP	GO:0007183	SMAD protein complex assembly	5/1830	13/18723	0.00583656	0.0486347	0.0397115	LDLRAD4/SMAD3/SMAD4/SMAD2/PPM1A	5
GO:0007512	BP	GO:0007512	adult heart development	5/1830	13/18723	0.00583656	0.0486347	0.0397115	MYH7/ADRA1A/MNAT1/CHD7/MEF2D	5
GO:0034497	BP	GO:0034497	protein localization to phagophore assembly site	5/1830	13/18723	0.00583656	0.0486347	0.0397115	MFN2/PACS2/WIPI1/ATG13/TRAPPC8	5
GO:0035331	BP	GO:0035331	negative regulation of hippo signaling	5/1830	13/18723	0.00583656	0.0486347	0.0397115	MARK3/VGLL4/LIMD1/WWC2/WWC3	5
GO:0036302	BP	GO:0036302	atrioventricular canal development	5/1830	13/18723	0.00583656	0.0486347	0.0397115	PTPN11/GATA4/GATA6/CHD7/SMAD4	5
GO:0072393	BP	GO:0072393	microtubule anchoring at microtubule organizing center	5/1830	13/18723	0.00583656	0.0486347	0.0397115	GSK3B/NINL/BICD1/NIN/HOOK3	5
GO:0001101	BP	GO:0001101	response to acid chemical	23/1830	135/18723	0.00583998	0.0486347	0.0397115	CPEB3/RPTOR/KLHL22/PPARGC1A/PLEC/ATP2B4/DNMT3A/CPEB4/COL4A1/BCL2L1/UBR2/RHOA/VEGFA/SESN1/PDGFC/UBR1/OPA1/RRAGD/CASTOR2/CRLS1/PKD2/CREB1/BCL11A	23
GO:0051403	BP	GO:0051403	stress-activated MAPK cascade	36/1830	239/18723	0.00586222	0.0487476	0.0398037	IGF1R/DAB2IP/STK39/HIPK2/PAFAH1B1/TAOK1/MAPK1/HIPK3/MAP3K5/MAP4K4/HMGB1/TNFRSF19/MAPKAPK2/RB1CC1/MINK1/MAP4K3/TAOK3/ARHGEF6/SH3RF3/ITCH/PRKN/MAP3K4/NCOR1/SMAD3/VEGFA/APP/KLHDC10/MFHAS1/MAPK8IP3/STK3/MAPK8/ANKRD6/EZR/FOXO1/ZMYND11/DLG1	36
GO:0035304	BP	GO:0035304	regulation of protein dephosphorylation	17/1830	90/18723	0.00588302	0.0488482	0.0398858	MGAT5/PPP6R2/MAGI2/YWHAE/PPP6R3/GSK3B/DLC1/SPPL3/CALM2/HTT/NUAK1/MFHAS1/PPP2R5A/CAMTA1/RGN/STYXL1/SYMPK	17
GO:0050808	BP	GO:0050808	synapse organization	58/1830	426/18723	0.00599066	0.0496544	0.0405441	INSR/IGF1R/SNTA1/DAB2IP/DAG1/CTBP2/PDZRN3/PAFAH1B1/ABL1/SYNPO/PPP1R9A/GPHN/NFIA/SYNDIG1/MECP2/WASF2/ERC1/CAMK2B/ZMYND8/ADGRL2/SSH1/UNC13B/ITSN1/CDH2/AFG3L2/STAU1/HOMER1/COL4A1/ABI2/CDKL5/CTNND2/UBE2V2/ANK3/NPTN/COL4A5/MAPT/RHOA/PPFIA1/DOK7/PSEN1/NOS1AP/PTPRS/ADAM10/NLGN1/UBE3A/APP/TANC1/EEF2K/OPA1/ERBB4/RYK/IL1RAPL1/PPFIA4/NTN1/DLG3/C5AR1/DLG1/DIP2A	58
GO:0007052	BP	GO:0007052	mitotic spindle organization	21/1830	120/18723	0.0060098	0.0496544	0.0405441	MAP4/TACC2/CLASP1/MECP2/LSM14A/CLASP2/STAG1/CEP192/DYNC1H1/CLTC/PCNT/STAG2/RHOA/EML1/SPAST/ARHGEF10/TNKS/PIBF1/HNRNPU/CKAP5/TOGARAM1	21
GO:0008333	BP	GO:0008333	endosome to lysosome transport	12/1830	55/18723	0.00601549	0.0496544	0.0405441	TRAK1/RAB7A/KIF13A/STX8/SORT1/TRAK2/CLEC16A/CHMP3/MGRN1/HOOK3/EPG5/SNX27	12
GO:0061614	BP	GO:0061614	pri-miRNA transcription by RNA polymerase II	12/1830	55/18723	0.00601549	0.0496544	0.0405441	HDAC4/PPARA/BMPR1A/SREBF2/TEAD1/FOXO3/NFATC3/STAT3/SMARCA4/SMAD3/SMAD4/NFIB	12
GO:0040029	BP	GO:0040029	regulation of gene expression, epigenetic	19/1830	105/18723	0.0060455	0.0498287	0.0406864	ZMIZ1/HDAC4/ARID1A/MECP2/HDAC5/ARID1B/KCNQ1/KAT2B/DNMT3A/FAM172A/CTCF/EP300/CDYL/ATF7IP/PCGF5/HNRNPU/SMCHD1/BAZ2A/EZH1	19
GO:0030018	CC	GO:0030018	Z disc	49/1881	130/19550	6.25533e-18	4.06596e-15	3.0289e-15	OBSCN/MYO18B/TTN/KCNN2/CACNA1C/FHOD3/LDB3/HDAC4/RYR2/JUP/JPH2/ACTN4/MYH7/ANK2/ADRA1A/TRIM54/SYNPO2/SYNPO/PARVB/PPP3CB/NEBL/SCN5A/FBXO32/MYPN/DST/CASQ2/MYOZ2/SYNE2/PLEC/ATP2B4/HOMER1/ANK1/PARVA/ANK3/ACTN2/PALLD/TRIM63/DNAJB6/FHL2/PPP1R12B/PSEN1/PGM5/NOS1AP/PPP2R5A/FLNC/FLNB/XIRP2/DMD/PDLIM1	49
GO:0030016	CC	GO:0030016	myofibril	68/1881	231/19550	1.29281e-17	4.20163e-15	3.12996e-15	OBSCN/MYOM2/MYO18B/TTN/KCNN2/TNNT1/CACNA1C/FHOD3/LDB3/MYOM3/VCL/HDAC4/DAG1/RYR2/JUP/JPH2/ACTN4/MYH7/ANK2/ADRA1A/TRIM54/SPTBN1/SYNPO2/SYNPO/PARVB/PPP3CB/NEBL/SCN5A/FBXO32/MYPN/SYNE1/DST/CASQ2/SVIL/MYOZ2/SYNE2/PLEC/ATP2B4/KAT2B/HOMER1/MYBPC3/ANK1/PARVA/CMYA5/ANK3/ACTN2/PALLD/SYNM/TRIM63/CALM2/DNAJB6/TMOD1/CAPZB/MYOM1/FHL2/PPP1R12B/AHNAK/PSEN1/PGM5/NOS1AP/FXR1/PPP2R5A/FLNC/CORO1C/FLNB/XIRP2/DMD/PDLI…	68
GO:0031674	CC	GO:0031674	I band	50/1881	141/19550	5.63048e-17	1.21994e-14	9.08779e-15	OBSCN/MYO18B/TTN/KCNN2/CACNA1C/FHOD3/LDB3/HDAC4/RYR2/JUP/JPH2/ACTN4/MYH7/ANK2/ADRA1A/TRIM54/SYNPO2/SYNPO/PARVB/PPP3CB/NEBL/SCN5A/FBXO32/MYPN/DST/CASQ2/MYOZ2/SYNE2/PLEC/ATP2B4/KAT2B/HOMER1/ANK1/PARVA/ANK3/ACTN2/PALLD/TRIM63/DNAJB6/FHL2/PPP1R12B/PSEN1/PGM5/NOS1AP/PPP2R5A/FLNC/FLNB/XIRP2/DMD/PDLIM1	50
GO:0043292	CC	GO:0043292	contractile fiber	68/1881	239/19550	9.11953e-17	1.48192e-14	1.10394e-14	OBSCN/MYOM2/MYO18B/TTN/KCNN2/TNNT1/CACNA1C/FHOD3/LDB3/MYOM3/VCL/HDAC4/DAG1/RYR2/JUP/JPH2/ACTN4/MYH7/ANK2/ADRA1A/TRIM54/SPTBN1/SYNPO2/SYNPO/PARVB/PPP3CB/NEBL/SCN5A/FBXO32/MYPN/SYNE1/DST/CASQ2/SVIL/MYOZ2/SYNE2/PLEC/ATP2B4/KAT2B/HOMER1/MYBPC3/ANK1/PARVA/CMYA5/ANK3/ACTN2/PALLD/SYNM/TRIM63/CALM2/DNAJB6/TMOD1/CAPZB/MYOM1/FHL2/PPP1R12B/AHNAK/PSEN1/PGM5/NOS1AP/FXR1/PPP2R5A/FLNC/CORO1C/FLNB/XIRP2/DMD/PDLI…	68
GO:0030017	CC	GO:0030017	sarcomere	62/1881	211/19550	3.86327e-16	5.02225e-14	3.74127e-14	OBSCN/MYOM2/MYO18B/TTN/KCNN2/TNNT1/CACNA1C/FHOD3/LDB3/MYOM3/HDAC4/RYR2/JUP/JPH2/ACTN4/MYH7/ANK2/ADRA1A/TRIM54/SPTBN1/SYNPO2/SYNPO/PARVB/PPP3CB/NEBL/SCN5A/FBXO32/MYPN/SYNE1/DST/CASQ2/MYOZ2/SYNE2/PLEC/ATP2B4/KAT2B/HOMER1/MYBPC3/ANK1/PARVA/CMYA5/ANK3/ACTN2/PALLD/TRIM63/CALM2/DNAJB6/TMOD1/CAPZB/MYOM1/FHL2/PPP1R12B/PSEN1/PGM5/NOS1AP/PPP2R5A/FLNC/CORO1C/FLNB/XIRP2/DMD/PDLIM1	62
GO:0030055	CC	GO:0030055	cell-substrate junction	90/1881	425/19550	4.36825e-13	4.73227e-11	3.52525e-11	TNS1/JAK1/TSPAN9/SORBS1/CLASP1/PIP5K1A/ARHGAP26/TLN2/DNM2/VCL/DAG1/JUP/ACTN4/YWHAE/SYNPO2/PARVB/MYH9/CTNNA1/MAPK1/ARHGAP24/MAP4K4/PHLDB2/PTPRA/DST/RAB10/SVIL/CD99/SYNE2/FOCAD/PLEC/LMO7/PTK2/CDH2/LIMD1/PEAK1/PRKAR2A/DLC1/ERBIN/LIMS1/CDH13/CLASP2/PACSIN2/PARVA/STX16/PVR/TNS3/YWHAG/ADD1/ACTN2/PALLD/PI4KA/BCAR3/BCAR1/MAPRE2/CLTC/LIMS2/PPP1CB/NCKAP1/FHL2/RHOA/PPFIA1/AHNAK/PGM5/GNA12/RRAS2/ADAM10/LPP/I…	90
GO:0005925	CC	GO:0005925	focal adhesion	88/1881	418/19550	1.12485e-12	1.0445e-10	7.78091e-11	TNS1/JAK1/TSPAN9/SORBS1/CLASP1/PIP5K1A/ARHGAP26/TLN2/DNM2/VCL/DAG1/JUP/ACTN4/YWHAE/SYNPO2/PARVB/MYH9/CTNNA1/MAPK1/ARHGAP24/MAP4K4/PHLDB2/PTPRA/DST/RAB10/SVIL/CD99/SYNE2/FOCAD/PLEC/LMO7/PTK2/CDH2/LIMD1/PEAK1/PRKAR2A/DLC1/LIMS1/CDH13/CLASP2/PACSIN2/PARVA/STX16/PVR/TNS3/YWHAG/ADD1/ACTN2/PALLD/PI4KA/BCAR3/BCAR1/MAPRE2/CLTC/LIMS2/PPP1CB/NCKAP1/FHL2/RHOA/PPFIA1/AHNAK/PGM5/GNA12/RRAS2/ADAM10/LPP/ITGB5/R…	88
GO:0005911	CC	GO:0005911	cell-cell junction	98/1881	494/19550	2.44975e-12	1.99043e-10	1.48275e-10	PDZD2/OBSCN/SORBS1/BMPR2/LDB3/PARD3/SPECC1L/VCL/DAG1/TJP2/JUP/PTPRM/GAB1/MAGI2/ANK2/AQP7/ATP2A2/PCDH9/SYNPO/CLIC4/ARHGAP17/MYH9/STRN/CTNND1/CTNNA1/ASH1L/ARHGAP24/SCN5A/KLHL24/WASF2/RAB10/RAPGEF2/MAGI1/PIK3R1/CDH2/LIMD1/SIPA1L3/PARD3B/CDC42BPB/HEG1/LIMS1/PACSIN2/PLPP3/SPTBN4/CADM1/ABI2/PVR/EPB41L4B/CTNND2/SLC5A1/TBCD/ADD1/CDC42BPA/ADD3/FRMD4B/PKP4/FLCN/ANK3/MTDH/SYNM/PTPRK/CYTH1/UBN1/AKAP6/LIMS2/U…	98
GO:0031252	CC	GO:0031252	cell leading edge	85/1881	422/19550	3.1458e-11	2.27196e-09	1.69248e-09	INSR/ABLIM1/PIP5K1A/TLN2/AAK1/FGD4/DNM2/MACF1/TIAM2/DAG1/MTSS1/KANK1/PTPRM/PSD3/PAFAH1B1/ABL1/PHACTR4/SPTBN1/PARVB/MYH9/CTNND1/CTNNA1/PPP1R9A/GBF1/BCAS3/PHLDB2/SNX1/CLIP1/DST/WASF2/SYNE2/SSH1/MCC/ITSN1/CDH2/ARHGEF6/CDC42BPB/TRPV1/DLC1/CLASP2/PACSIN2/WLS/TRPM7/ANK1/PARVA/ABI2/CDKL5/APPL2/CDC42BPA/FRMD4B/COBL/PALLD/DIAPH1/BCAR1/PTPRK/MKLN1/CTNNA3/CAPZB/MAPT/NCKAP1/FGD6/RAB3IP/RHOA/MYO5A/APP/RUFY3/E…	85
GO:0005912	CC	GO:0005912	adherens junction	45/1881	170/19550	2.01513e-10	1.30983e-08	9.75745e-09	SORBS1/BMPR2/LDB3/PARD3/VCL/DAG1/TJP2/JUP/PTPRM/MYH9/CTNND1/CTNNA1/ARHGAP24/KLHL24/RAB10/MAGI1/CDH2/LIMD1/PARD3B/PLPP3/SPTBN4/ABI2/PVR/CTNND2/TBCD/ADD1/FRMD4B/PKP4/SYNM/PTPRK/CYTH1/CTNNA3/SHROOM3/LIN7A/STXBP6/PGM5/ADAM10/PKP2/AFDN/VEGFA/APC/VEZT/MPP7/DLG1/PDLIM1	45
GO:0043034	CC	GO:0043034	costamere	13/1881	18/19550	3.14059e-10	1.8558e-08	1.38246e-08	VCL/DAG1/ANK2/SVIL/PLEC/HOMER1/ANK3/SYNM/AHNAK/PGM5/FXR1/FLNC/DMD	13
GO:0005938	CC	GO:0005938	cell cortex	64/1881	308/19550	2.37402e-09	1.28593e-07	9.57937e-08	MICAL3/CLASP1/TRAK1/PARD3/FRY/CTBP2/ACTN4/EPB41/PAFAH1B1/AQP7/SPIRE1/PLA2G4C/SPTBN1/MYH9/EXOC6B/CTNND1/PPP1R9A/PHLDB2/UTRN/GIPC1/DST/ERC1/AKAP13/UNC13B/WDPCP/PTK2/CDH2/PARD3B/SPTAN1/DLC1/ASPH/EXOC4/CLASP2/SPTBN4/SPTB/DYNC1H1/ADD3/MYO9B/COBL/ACTN2/MKLN1/ITCH/EXOC6/TMOD1/MAEA/CAPZB/SHROOM3/RHOA/FNBP1/STXBP6/PSEN1/ITPR2/FRYL/MLPH/C2CD5/CORO1C/CLIC5/FLNB/STIM1/EZR/PKD2/DMD/PRKCZ/MPP7	64
GO:0042641	CC	GO:0042641	actomyosin	27/1881	81/19550	3.89508e-09	1.94754e-07	1.4508e-07	ABLIM1/SORBS1/ROR1/MYO18A/LDB3/HDAC4/ACTN4/MYH7/SYNPO2/SYNPO/MYH9/NEBL/LIMCH1/MYH14/PTK2/SIPA1L3/CDC42BPB/KAT2B/CDC42BPA/PALLD/PGM5/LPP/ABLIM3/FLNB/XIRP2/PRKCZ/PDLIM1	27
GO:0042383	CC	GO:0042383	sarcolemma	37/1881	138/19550	5.50349e-09	2.44173e-07	1.81894e-07	OBSCN/KCND3/CACNA1C/SNTA1/VCL/DAG1/RYR2/ANK2/CACNA2D1/ADRA1A/PPP3CB/ASB3/SCN5A/UTRN/LAMA2/PLEC/ATP2B4/CDH2/ANK1/ANK3/PPP3R1/CAMK2D/SYNM/DTNA/AKAP6/DYSF/AHNAK/PSEN1/PGM5/SMPD4/NOS1AP/FLNC/CORO1C/SGCD/EZR/DMD/DLG1	37
GO:0000118	CC	GO:0000118	histone deacetylase complex	25/1881	72/19550	5.63477e-09	2.44173e-07	1.81894e-07	RERE/GATAD2B/HDAC4/TBL1XR1/JMJD1C/HDAC5/KDM3B/HDAC9/PHF21A/RCOR1/TRRAP/HDAC8/MORF4L1/RCOR3/NCOR1/EP400/CHD4/SAP130/RBBP4/NRIP1/MTA3/KDM3A/CSNK2A1/TBL1X/PHF12	25
GO:0035770	CC	GO:0035770	ribonucleoprotein granule	55/1881	254/19550	6.87542e-09	2.79314e-07	2.08072e-07	TNRC6A/PRRC2C/CELF1/LARP4/BTBD2/LARP1/ATXN2/SAMD4A/TNRC6B/SARNP/RPTOR/RBPMS/PUM1/UBAP2/SYNE1/GIGYF2/RBM4/TNRC6C/RBFOX1/CNOT1/MCC/LIMD1/LSM14A/GHR/DYNC1I1/STAU1/AGO3/MBNL1/LARP4B/HELZ/PAN3/PUM2/AGO2/RC3H1/NUFIP2/DIS3L2/MAPT/AGO4/NBDY/TUT4/DHX30/DCP1A/FXR1/SHB/G3BP2/HNRNPL/UBAP2L/PRKAA2/HNRNPU/CSDE1/SYMPK/XRN1/RC3H2/PABPC4/SAMD4B	55
GO:0016607	CC	GO:0016607	nuclear speck	77/1881	412/19550	9.11494e-09	3.41966e-07	2.54744e-07	HIF3A/ZBTB16/SRPK2/PIP5K1A/GATAD2B/HDAC4/LUC7L2/DYRK1A/PSME4/ZNF106/RREB1/SARNP/DDX17/RBM25/AKAP8L/THRAP3/SFMBT2/HDAC5/SRRM2/RBM4/DNAJC11/HP1BP3/ZNF638/NSRP1/TCF12/SPOP/RAF1/ERBIN/LUC7L3/CBY1/RBM39/PACSIN2/CDK12/CDK13/RBM27/RUFY1/BMP2K/PIAS1/MORF4L1/CMYA5/SREK1/FTO/RBM10/COP1/PRKN/MAML1/PSKH1/MAPT/DOCK1/GRK5/DENND1B/CDYL/EP400/SFPQ/AFDN/PSPC1/DDX39B/DDX46/SAP130/ACIN1/PPP4R3A/YLPM1/NRIP1/PRPF40B/…	77
GO:0036464	CC	GO:0036464	cytoplasmic ribonucleoprotein granule	52/1881	236/19550	9.46982e-09	3.41966e-07	2.54744e-07	TNRC6A/PRRC2C/CELF1/LARP4/BTBD2/LARP1/ATXN2/SAMD4A/TNRC6B/SARNP/RPTOR/RBPMS/PUM1/UBAP2/SYNE1/GIGYF2/RBM4/TNRC6C/RBFOX1/CNOT1/MCC/LIMD1/LSM14A/GHR/DYNC1I1/STAU1/AGO3/MBNL1/LARP4B/HELZ/PAN3/PUM2/AGO2/RC3H1/NUFIP2/DIS3L2/MAPT/AGO4/NBDY/TUT4/DCP1A/FXR1/SHB/G3BP2/UBAP2L/PRKAA2/HNRNPU/CSDE1/XRN1/RC3H2/PABPC4/SAMD4B	52
GO:0000151	CC	GO:0000151	ubiquitin ligase complex	61/1881	301/19550	1.50265e-08	5.14064e-07	3.82947e-07	UBE2D2/FBXL7/FBXL20/BTRC/RANBP10/ZER1/ARIH1/FBH1/FBXW4/FBXO32/UBE4B/KLHL24/KLHL22/KLHL7/COMMD1/ZYG11B/PHC2/FBXL17/UBR3/LMO7/FBXW11/PHC3/SPOP/BABAM2/DCAF8/UBE2V1/ZSWIM6/ARIH2/KLHDC1/COP1/FBXO31/WWP1/MKLN1/USP47/PRKN/FBXO11/WDTC1/MAEA/UBR2/APPBP2/CUL5/DCUN1D2/ANAPC7/ANKIB1/KLHDC10/RBX1/UBR1/PDCD6/WDR26/CUL3/USP33/DCAF1/UBE2E1/PCGF5/WWP2/KLHL3/DCAF6/DCUN1D1/RNF144A/SMURF2/MED24	61
GO:0005963	CC	GO:0005963	magnesium-dependent protein serine/threonine phosphatase complex	14/1881	26/19550	1.75979e-08	5.71933e-07	4.26055e-07	PPP2R5C/PPP3CB/PPP2R5E/PPP2CA/PPP4R2/PPP2R2D/PPP3R1/PPP3CC/PPP2CB/PPP2R5A/PPP2R1A/ITPR1/PPP2R3B/PPP2R3A	14
GO:0043296	CC	GO:0043296	apical junction complex	36/1881	145/19550	7.62959e-08	2.36154e-06	1.7592e-06	SORBS1/PARD3/TJP2/JUP/MAGI2/SYNPO/ARHGAP17/STRN/CTNND1/CTNNA1/ASH1L/RAPGEF2/MAGI1/PARD3B/EPB41L4B/TBCD/FRMD4B/ANK3/MTDH/CYTH1/UBN1/USP53/SHROOM3/MPDZ/LIN7A/RHOA/CLDN12/CGNL1/PKN2/APC/SYMPK/DLG3/PRKCZ/MPP7/PATJ/DLG1	36
GO:0010494	CC	GO:0010494	cytoplasmic stress granule	24/1881	76/19550	9.15532e-08	2.70498e-06	2.01505e-06	PRRC2C/CELF1/LARP4/LARP1/ATXN2/RPTOR/RBPMS/PUM1/GIGYF2/RBM4/RBFOX1/LSM14A/STAU1/MBNL1/LARP4B/PUM2/RC3H1/NUFIP2/G3BP2/UBAP2L/PRKAA2/CSDE1/RC3H2/PABPC4	24
GO:0031672	CC	GO:0031672	A band	16/1881	38/19550	1.43697e-07	4.06099e-06	3.02519e-06	OBSCN/MYOM2/MYOM3/HDAC4/ANK2/SPTBN1/DST/KAT2B/MYBPC3/ANK1/CMYA5/TRIM63/MYOM1/FHL2/PPP1R12B/PPP2R5A	16
GO:0030027	CC	GO:0030027	lamellipodium	44/1881	202/19550	1.80337e-07	4.88413e-06	3.63838e-06	ABLIM1/PIP5K1A/FGD4/DNM2/TIAM2/DAG1/PTPRM/PHACTR4/PARVB/CTNND1/CTNNA1/PPP1R9A/SNX1/WASF2/SYNE2/SSH1/MCC/ITSN1/CDH2/ARHGEF6/CDC42BPB/PARVA/ABI2/CDC42BPA/PALLD/BCAR1/CTNNA3/CAPZB/NCKAP1/FGD6/RAB3IP/RHOA/APP/RUFY3/ENAH/ABLIM3/PKN2/CORO1C/APC/ARHGAP31/ITGAV/ABI1/FAT1/PKD2	44
GO:0005819	CC	GO:0005819	spindle	70/1881	391/19550	2.41449e-07	6.27768e-06	4.67649e-06	MAP4/MICAL3/CLASP1/SPECC1L/MTUS1/FRY/EPB41/TBL1XR1/PAFAH1B1/XIAP/EVI5/MYH9/TTC28/MAPK1/TFDP2/KLHL22/RPS6KA2/CDC14B/CCDC57/BIRC6/PPP2CA/LSM14A/LATS1/DYNC1I1/CLASP2/STAG1/NEK7/MAP2K5/CEP350/LATS2/PKP4/FLCN/INVS/NIN/INO80/DIAPH1/MAPRE2/CLTC/WAPL/CALM2/CEP85/MAEA/STAG2/NCOR1/CDK5RAP2/HECW2/CLTCL1/EML1/TBCK/SPAST/CEP170/TNKS/PPP2CB/ANAPC7/APP/ANXA11/MAD1L1/CSPP1/MMS19/SKA2/CUL3/MTCL1/KIF16B/CEP95/HNRN…	70
GO:0005769	CC	GO:0005769	early endosome	70/1881	394/19550	3.25495e-07	8.13738e-06	6.06185e-06	LDLRAD4/TRAK1/RABGEF1/TPCN1/ATP11A/RABGAP1L/ANK2/SGK3/SLC39A14/MAPK1/SNX6/SNX1/SYNDIG1/COMMD1/WASF2/EPS15/RAB1A/HMGB1/KCNQ1/RABEP1/ANKFY1/LAPTM4B/INPP5B/STX8/PACSIN2/WLS/PLD3/RUFY1/SLC5A1/APPL2/SORT1/TRAK2/MON2/PARM1/PTP4A3/ITCH/RAPGEF1/ATP13A3/DYSF/HTT/LMTK2/SNX13/DIAPH2/ECPAS/PSEN1/SNX4/MYO5A/ATP11B/APP/TMEM165/RAB21/CHMP3/RPS6KC1/GPNMB/ZFYVE28/USP8/UVRAG/NUMB/MGRN1/SNX8/USP10/KIF16B/EEA1/STAM2…	70
GO:0001725	CC	GO:0001725	stress fiber	22/1881	71/19550	4.51399e-07	1.04789e-05	7.80615e-06	ABLIM1/SORBS1/ROR1/LDB3/ACTN4/MYH7/SYNPO2/SYNPO/MYH9/NEBL/LIMCH1/MYH14/PTK2/SIPA1L3/PALLD/PGM5/LPP/ABLIM3/FLNB/XIRP2/PRKCZ/PDLIM1	22
GO:0097517	CC	GO:0097517	contractile actin filament bundle	22/1881	71/19550	4.51399e-07	1.04789e-05	7.80615e-06	ABLIM1/SORBS1/ROR1/LDB3/ACTN4/MYH7/SYNPO2/SYNPO/MYH9/NEBL/LIMCH1/MYH14/PTK2/SIPA1L3/PALLD/PGM5/LPP/ABLIM3/FLNB/XIRP2/PRKCZ/PDLIM1	22
GO:0005667	CC	GO:0005667	transcription regulator complex	72/1881	413/19550	4.68792e-07	1.05074e-05	7.82738e-06	PRDM16/ZBTB16/PBX1/GATAD2B/HDAC4/HIPK2/JAZF1/CTBP2/TBL1XR1/PBX3/NFYC/TFDP2/TEAD1/NCOR2/NFATC3/PMF1/NPAS2/BDP1/NFAT5/HMGB1/HDAC9/TCF12/LIMD1/CREBBP/GATA4/NCOA6/MEF2A/WWOX/GATA6/TAF12/RCOR1/ZFHX3/TCF7L2/TRRAP/EYA3/RCOR3/MNAT1/SUPT3H/LIN52/STAT3/RXRA/SKI/PKNOX1/TRIP4/NCOR1/EP300/MED25/TAF3/TAF1/CHD4/SMAD3/SPEN/SFPQ/YAP1/POU2F1/SMAD4/RBBP4/ATF7IP/SMAD2/NR6A1/ARNT/MMS19/GTF3C1/MTA3/TAF4/CSNK2A1/BRF1/T…	72
GO:0070160	CC	GO:0070160	tight junction	31/1881	129/19550	1.27765e-06	2.76825e-05	2.06218e-05	PARD3/TJP2/MAGI2/SYNPO/ARHGAP17/STRN/ASH1L/RAPGEF2/MAGI1/SIPA1L3/PARD3B/EPB41L4B/TBCD/FRMD4B/ANK3/MTDH/CYTH1/UBN1/USP53/MPDZ/LIN7A/AFDN/CLDN12/CGNL1/APC/SYMPK/DLG3/PRKCZ/MPP7/PATJ/DLG1	31
GO:0030427	CC	GO:0030427	site of polarized growth	39/1881	183/19550	1.57019e-06	3.29232e-05	2.45258e-05	TRAK1/PARD3/DNM2/KLC1/TIAM2/FRY/TENM2/PAFAH1B1/AUTS2/YWHAE/PCDH9/CTNND1/PPP1R9A/SSH1/MYH14/EXOC4/MYO9A/CPEB4/CDKL5/COBL/NIN/TRAK2/PALLD/LRIG2/EXOC6/MAPT/LMTK2/SETX/PSEN1/PTPRS/MYO5A/FXR1/FRYL/APP/MAPK8IP3/RUFY3/TIMP2/ABI1/DLG3	39
GO:0032279	CC	GO:0032279	asymmetric synapse	60/1881	335/19550	1.69004e-06	3.43289e-05	2.5573e-05	KCND3/CACNA1C/IGSF9B/BMPR2/DNM2/CPEB3/PSD3/MAGI2/EPB41/SPTBN1/SYNPO/STRN/CTNND1/MAPK1/PPP1R9A/GPHN/SYNDIG1/PLEKHA5/CAP2/SOS1/MINK1/CDH2/PLCB4/ARFGEF2/HOMER1/CPEB4/CDKL5/CTNND2/ADD1/DLG2/ADD3/PKP4/CRTC1/NPTN/ACTN2/STAT3/EIF3A/PRKN/CAPZB/MPDZ/LIN7A/PTPRS/ADAM10/FXR1/NLGN1/TANC1/PAK2/USP8/EEF2K/CAMK2A/ERBB4/HOMER2/IQSEC1/ABI1/DLG3/ITPR1/PRKCZ/PRR12/DLG1/BCL11A	60
GO:0033017	CC	GO:0033017	sarcoplasmic reticulum membrane	15/1881	40/19550	2.07637e-06	4.08981e-05	3.04666e-05	SRL/RYR2/JPH2/ATP2A2/CASQ2/CAMK2B/SYNE2/ASPH/TMEM38A/CAMK2D/AKAP6/ITPR2/NOS1AP/TMEM38B/STIM1	15
GO:0014069	CC	GO:0014069	postsynaptic density	59/1881	330/19550	2.18031e-06	4.16824e-05	3.10509e-05	KCND3/CACNA1C/IGSF9B/BMPR2/DNM2/CPEB3/PSD3/MAGI2/EPB41/SPTBN1/SYNPO/STRN/CTNND1/MAPK1/PPP1R9A/GPHN/SYNDIG1/PLEKHA5/CAP2/SOS1/MINK1/CDH2/PLCB4/HOMER1/CPEB4/CDKL5/CTNND2/ADD1/DLG2/ADD3/PKP4/CRTC1/NPTN/ACTN2/STAT3/EIF3A/PRKN/CAPZB/MPDZ/LIN7A/PTPRS/ADAM10/FXR1/NLGN1/TANC1/PAK2/USP8/EEF2K/CAMK2A/ERBB4/HOMER2/IQSEC1/ABI1/DLG3/ITPR1/PRKCZ/PRR12/DLG1/BCL11A	59
GO:0016528	CC	GO:0016528	sarcoplasm	22/1881	79/19550	3.34668e-06	6.21525e-05	4.62999e-05	SRL/RYR2/JPH2/CACNA2D1/ATP2A2/CASQ2/CAMK2B/SYNE2/PLEC/ASPH/ANK1/CMYA5/ANK3/TMEM38A/CAMK2D/AKAP6/ITPR2/NOS1AP/TMEM38B/FLNC/STIM1/ITPR1	22
GO:0005923	CC	GO:0005923	bicellular tight junction	29/1881	122/19550	3.50983e-06	6.33719e-05	4.72082e-05	PARD3/TJP2/MAGI2/SYNPO/ARHGAP17/STRN/ASH1L/RAPGEF2/MAGI1/PARD3B/EPB41L4B/TBCD/FRMD4B/ANK3/MTDH/CYTH1/UBN1/USP53/MPDZ/LIN7A/CLDN12/CGNL1/APC/SYMPK/DLG3/PRKCZ/MPP7/PATJ/DLG1	29
GO:0032432	CC	GO:0032432	actin filament bundle	22/1881	80/19550	4.20038e-06	7.37905e-05	5.49695e-05	ABLIM1/SORBS1/ROR1/LDB3/ACTN4/MYH7/SYNPO2/SYNPO/MYH9/NEBL/LIMCH1/MYH14/PTK2/SIPA1L3/PALLD/PGM5/LPP/ABLIM3/FLNB/XIRP2/PRKCZ/PDLIM1	22
GO:0030426	CC	GO:0030426	growth cone	37/1881	177/19550	4.6327e-06	7.92435e-05	5.90316e-05	TRAK1/PARD3/DNM2/KLC1/TIAM2/TENM2/PAFAH1B1/AUTS2/YWHAE/PCDH9/CTNND1/PPP1R9A/SSH1/MYH14/EXOC4/MYO9A/CPEB4/CDKL5/COBL/NIN/TRAK2/PALLD/LRIG2/EXOC6/MAPT/LMTK2/SETX/PSEN1/PTPRS/MYO5A/FXR1/APP/MAPK8IP3/RUFY3/TIMP2/ABI1/DLG3	37
GO:0000932	CC	GO:0000932	P-body	24/1881	93/19550	5.28331e-06	8.42553e-05	6.27651e-05	TNRC6A/BTBD2/SAMD4A/TNRC6B/RBPMS/PUM1/UBAP2/SYNE1/TNRC6C/CNOT1/LIMD1/LSM14A/AGO3/PAN3/AGO2/RC3H1/DIS3L2/AGO4/NBDY/DCP1A/CSDE1/XRN1/RC3H2/SAMD4B	24
GO:0120111	CC	GO:0120111	neuron projection cytoplasm	24/1881	93/19550	5.28331e-06	8.42553e-05	6.27651e-05	TRAK1/KIF1C/PAFAH1B1/KIF1B/MAPK1/DST/AP3S2/FBXW11/WLS/CDKL5/DYNC1H1/DLG2/TRAK2/AP3D1/MAPT/SPAST/SFPQ/AGTPBP1/RAB21/MAPK8IP3/CANX/OPA1/HNRNPU/SPG7	24
GO:0001726	CC	GO:0001726	ruffle	37/1881	178/19550	5.31457e-06	8.42553e-05	6.27651e-05	PIP5K1A/TLN2/FGD4/DNM2/MACF1/MTSS1/KANK1/PSD3/MYH9/CLIP1/WASF2/DLC1/CLASP2/PACSIN2/TRPM7/CDKL5/APPL2/FRMD4B/COBL/PALLD/DIAPH1/BCAR1/MKLN1/NCKAP1/FGD6/RHOA/MYO5A/MTMR14/CDK6/C2CD5/CORO1C/APC/ITGAV/PLEKHA1/EZR/PTPRJ/ASAP3	37
GO:0008287	CC	GO:0008287	protein serine/threonine phosphatase complex	16/1881	48/19550	5.73358e-06	8.66704e-05	6.45642e-05	PPP2R5C/PPP3CB/PPP2R5E/PPP2CA/PPP4R2/PPP2R2D/PPP3R1/PPP1CB/PPP3CC/PPP2CB/PPP2R5A/PPP2R1A/WDR82/ITPR1/PPP2R3B/PPP2R3A	16
GO:1903293	CC	GO:1903293	phosphatase complex	16/1881	48/19550	5.73358e-06	8.66704e-05	6.45642e-05	PPP2R5C/PPP3CB/PPP2R5E/PPP2CA/PPP4R2/PPP2R2D/PPP3R1/PPP1CB/PPP3CC/PPP2CB/PPP2R5A/PPP2R1A/WDR82/ITPR1/PPP2R3B/PPP2R3A	16
GO:0016529	CC	GO:0016529	sarcoplasmic reticulum	20/1881	70/19550	6.02156e-06	8.89549e-05	6.6266e-05	SRL/RYR2/JPH2/CACNA2D1/ATP2A2/CASQ2/CAMK2B/SYNE2/ASPH/ANK1/CMYA5/ANK3/TMEM38A/CAMK2D/AKAP6/ITPR2/NOS1AP/TMEM38B/STIM1/ITPR1	20
GO:0031430	CC	GO:0031430	M band	11/1881	25/19550	7.89732e-06	0.000114072	8.4977e-05	OBSCN/MYOM2/MYOM3/ANK2/SPTBN1/ANK1/CMYA5/TRIM63/MYOM1/FHL2/PPP2R5A	11
GO:0000159	CC	GO:0000159	protein phosphatase type 2A complex	9/1881	17/19550	8.22713e-06	0.000116253	8.66014e-05	PPP2R5C/PPP2R5E/PPP2CA/PPP2R2D/PPP2CB/PPP2R5A/PPP2R1A/PPP2R3B/PPP2R3A	9
GO:0098984	CC	GO:0098984	neuron to neuron synapse	61/1881	361/19550	9.53728e-06	0.000131899	9.82564e-05	ATP1A3/KCND3/CACNA1C/IGSF9B/BMPR2/DNM2/CPEB3/PSD3/MAGI2/EPB41/SPTBN1/SYNPO/STRN/CTNND1/MAPK1/PPP1R9A/GPHN/SYNDIG1/PLEKHA5/CAP2/SOS1/MINK1/CDH2/PLCB4/ARFGEF2/HOMER1/CPEB4/CDKL5/CTNND2/ADD1/DLG2/ADD3/PKP4/CRTC1/NPTN/ACTN2/STAT3/EIF3A/PRKN/CAPZB/MPDZ/LIN7A/PTPRS/ADAM10/FXR1/NLGN1/TANC1/PAK2/USP8/EEF2K/CAMK2A/ERBB4/HOMER2/IQSEC1/ABI1/DLG3/ITPR1/PRKCZ/PRR12/DLG1/BCL11A	61
GO:0099572	CC	GO:0099572	postsynaptic specialization	60/1881	356/19550	1.21958e-05	0.000165151	0.000123028	KCND3/CACNA1C/IGSF9B/BMPR2/DNM2/CPEB3/PSD3/MAGI2/EPB41/SPTBN1/SYNPO/STRN/CTNND1/MAPK1/PPP1R9A/GPHN/SYNDIG1/PLEKHA5/CAP2/SOS1/MINK1/CDH2/PLCB4/HOMER1/CPEB4/CDKL5/CTNND2/ADD1/DLG2/ADD3/PKP4/CRTC1/NPTN/ACTN2/STAT3/EIF3A/PRKN/CAPZB/MPDZ/LIN7A/PTPRS/ADAM10/FXR1/NLGN1/TANC1/PAK2/USP8/EEF2K/CAMK2A/ERBB4/HOMER2/IQSEC1/ABI1/DLGAP4/DLG3/ITPR1/PRKCZ/PRR12/DLG1/BCL11A	60
GO:0005874	CC	GO:0005874	microtubule	69/1881	429/19550	1.42669e-05	0.000189254	0.000140983	MAP4/CLASP1/STAU2/NCKAP5/DNM2/MACF1/KLC1/MTUS1/KIF1C/NAV1/PAFAH1B1/KIF1B/XIAP/TRIM54/BCAS3/KLHL22/CLIP1/DST/SVIL/CCDC57/FBXW11/KIF13A/ARFGEF2/DYNC1I1/NINL/CLASP2/KIF21A/BICD1/NEK7/DYNC1H1/TBCD/INVS/NIN/INO80/TRIM63/MAPRE2/CLTC/CALM2/EIF3A/PCNT/RASSF3/SHROOM3/MAPT/KIF26B/APPBP2/CDK5RAP2/SLAIN2/EML1/MTUS2/SPAST/CEP170/CSPP1/NAV3/TUBD1/REEP1/OPA1/SKA2/CLIP4/APC/CUL3/KIF16B/HOOK3/HNRNPU/CKAP5/STIM1/T…	69
GO:0005802	CC	GO:0005802	trans-Golgi network	47/1881	259/19550	1.52691e-05	0.000198498	0.000147869	MYO18A/DNM2/ATP11A/GOLGA4/ATXN2/TRAPPC9/ST3GAL1/GBF1/RAB10/RBFOX1/YIPF4/KIF13A/STX8/DENND5A/BIRC6/NBEA/ARFGEF2/CBY1/CLASP2/WLS/VTI1A/PLPP3/BICD1/STX16/ATP2C1/PAM/ATP9B/CLTC/VAMP2/CLTCL1/VPS54/SMPD4/ADAM10/ATP11B/ARFGEF1/APP/TMEM165/WIPI1/RAB21/GOLPH3/COG7/COG5/AP1G1/CNST/PIK3C2A/PCSK7/GGA2	47
GO:1904115	CC	GO:1904115	axon cytoplasm	18/1881	63/19550	1.7377e-05	0.000221472	0.000164983	TRAK1/KIF1C/PAFAH1B1/KIF1B/DST/AP3S2/FBXW11/DYNC1H1/DLG2/TRAK2/AP3D1/MAPT/SPAST/AGTPBP1/RAB21/MAPK8IP3/OPA1/SPG7	18
GO:0098791	CC	GO:0098791	Golgi apparatus subcompartment	63/1881	384/19550	1.77997e-05	0.000222496	0.000165746	MYO18A/B4GALNT3/ST3GAL3/DNM2/ATP11A/GOLGA4/ST6GAL1/ATXN2/TRAPPC9/ST3GAL1/GBF1/ZDHHC14/RAB10/RBFOX1/YIPF4/KIF13A/STX8/DENND5A/BIRC6/NBEA/ARFGEF2/CBY1/CLASP2/WLS/VTI1A/PLPP3/BICD1/STX16/ATP2C1/SORT1/PAM/ATP9B/CLTC/MBTPS1/GOLGB1/VAMP2/CLTCL1/VPS54/SMPD4/ADAM10/ST3GAL2/ATP11B/ARFGEF1/APP/ST3GAL4/TMEM165/WIPI1/RAB21/GOSR1/GOLPH3/COG7/COG5/FUT10/SGMS1/AP1G1/CNST/PIK3C2A/GALNT2/TMBIM4/CSGALNACT1/PCSK7/G…	63
GO:0000123	CC	GO:0000123	histone acetyltransferase complex	20/1881	75/19550	1.86812e-05	0.000229109	0.000170672	KAT6B/PHF20/CREBBP/KAT2B/TAF12/TRRAP/MORF4L1/EPC2/KANSL1/SUPT3H/KANSL3/USP22/EP300/EP400/MSL2/PHF20L1/OGT/KAT6A/KANSL1L/TAF4	20
GO:1990752	CC	GO:1990752	microtubule end	12/1881	33/19550	3.14103e-05	0.000378087	0.000281652	CLASP1/NCKAP5/CLIP1/DST/SVIL/MAPRE2/CDK5RAP2/SLAIN2/NAV3/CLIP4/CKAP5/CAMSAP2	12
GO:0044291	CC	GO:0044291	cell-cell contact zone	19/1881	72/19550	3.51674e-05	0.000415615	0.000309608	VCL/TJP2/JUP/ANK2/PCDH9/CTNNA1/SCN5A/CDH2/SPTBN4/PKP4/FLCN/ANK3/AKAP6/CTNNA3/AHNAK/PGM5/PKP2/AFDN/DLG1	19
GO:0031248	CC	GO:0031248	protein acetyltransferase complex	21/1881	85/19550	4.07725e-05	0.000464949	0.000346359	KAT6B/PHF20/CREBBP/KAT2B/TAF12/TRRAP/MORF4L1/EPC2/KANSL1/SUPT3H/KANSL3/USP22/NAA25/EP300/EP400/MSL2/PHF20L1/OGT/KAT6A/KANSL1L/TAF4	21
GO:1902493	CC	GO:1902493	acetyltransferase complex	21/1881	85/19550	4.07725e-05	0.000464949	0.000346359	KAT6B/PHF20/CREBBP/KAT2B/TAF12/TRRAP/MORF4L1/EPC2/KANSL1/SUPT3H/KANSL3/USP22/NAA25/EP300/EP400/MSL2/PHF20L1/OGT/KAT6A/KANSL1L/TAF4	21
GO:0000775	CC	GO:0000775	chromosome, centromeric region	37/1881	198/19550	6.24376e-05	0.000699731	0.000521257	CLASP1/PAFAH1B1/PPP2R5C/PMF1/CLIP1/XPO1/FBXW11/CFDP1/KMT5B/PPP2CA/PDS5A/KAT2B/DNMT3A/DYNC1I1/CLASP2/STAG1/NUP98/BAZ1B/KANSL1/WAPL/CTCF/STAG2/PSEN1/ORC2/TRAPPC12/PPP2CB/ATRX/UVRAG/PPP2R5A/MAD1L1/TP53BP1/AHCTF1/PPP2R1A/SKA2/APC/HNRNPU/CKAP5	37
GO:0044309	CC	GO:0044309	neuron spine	35/1881	184/19550	6.70281e-05	0.000738445	0.000550096	ABR/KCNN2/KCND3/PALMD/TENM2/SYNPO/STRN/CTNND1/PPP1R9A/ASAP1/GIPC1/SYNDIG1/COMT/ZMYND8/LAMA2/PTK2/ITSN1/TRPV1/ARFGEF2/HOMER1/CPEB4/ABI2/ACTN2/MAPT/RHOA/ADAM10/FXR1/NLGN1/APP/USP8/EEF2K/CAMK2A/CANX/EEA1/DIP2A	35
GO:0031594	CC	GO:0031594	neuromuscular junction	18/1881	70/19550	8.10463e-05	0.000878002	0.000654058	SNTA1/HDAC4/PDZRN3/DNAJC5/MYH9/PPP1R9A/UTRN/LAMA2/UNC13B/DLG2/ANK3/COL4A5/FCHSD2/TRIP4/PSEN1/APP/DLGAP4/DLG1	18
GO:0070603	CC	GO:0070603	SWI/SNF superfamily-type complex	18/1881	72/19550	0.000120168	0.00128048	0.000953876	DPF3/GATAD2B/CECR2/ARID1A/BICRAL/BPTF/ARID1B/SMARCC1/SMARCB1/TRRAP/INO80/SMARCA4/EP400/CHD4/RBBP4/SMARCA2/MTA3/CSNK2A1	18
GO:0035097	CC	GO:0035097	histone methyltransferase complex	16/1881	60/19550	0.000124934	0.00130728	0.000973841	UTY/KMT2C/PHF20/JARID2/HDAC9/NCOA6/KDM6A/MGA/KANSL1/TAF1/RBBP4/CHD8/KMT2A/TAF4/WDR82/EZH1	16
GO:0031965	CC	GO:0031965	nuclear membrane	49/1881	297/19550	0.000126705	0.00130728	0.000973841	PTGDS/ANKRD17/PAFAH1B1/ADRA1A/TNRC18/ABL1/PHF20/DPY19L4/POM121/TMEM120B/MYOF/SYNE1/BCL2/XPO1/SPIN1/SYNE2/RAP1GAP2/RB1CC1/ERBIN/GATA6/NUP98/WDFY3/SORT1/MTDH/TMEM38A/SUN1/POM121C/PUM2/AKAP6/BCL2L1/GRK5/PSEN1/ZBTB1/TAF3/SMPD4/NOS1AP/SMAD3/SPAST/TMEM38B/NUP153/TNKS/OSBPL8/ATP11B/PRICKLE1/NAV3/AHCTF1/ITPR1/CCND2/QRICH2	49
GO:0072686	CC	GO:0072686	mitotic spindle	31/1881	161/19550	0.000135103	0.00136473	0.00101664	MAP4/CLASP1/EPB41/TBL1XR1/MAPK1/TFDP2/KLHL22/CDC14B/LSM14A/CLASP2/STAG1/PKP4/FLCN/NIN/DIAPH1/CLTC/WAPL/STAG2/NCOR1/CDK5RAP2/HECW2/EML1/TBCK/CEP170/TNKS/MAD1L1/CUL3/HNRNPU/PKD2/TBL1X/TOGARAM1	31
GO:0043197	CC	GO:0043197	dendritic spine	34/1881	183/19550	0.000136473	0.00136473	0.00101664	ABR/KCNN2/KCND3/PALMD/TENM2/SYNPO/STRN/CTNND1/PPP1R9A/ASAP1/GIPC1/SYNDIG1/COMT/ZMYND8/LAMA2/PTK2/ITSN1/TRPV1/ARFGEF2/HOMER1/CPEB4/ABI2/ACTN2/MAPT/RHOA/ADAM10/FXR1/NLGN1/APP/USP8/EEF2K/CAMK2A/CANX/DIP2A	34
GO:0098978	CC	GO:0098978	glutamatergic synapse	54/1881	338/19550	0.000139819	0.001377	0.00102578	ABR/DNM2/FBXL20/DAG1/CTBP2/ADRA1A/YWHAE/SPTBN1/CTNND1/PPP1R9A/PPP3CB/GIPC1/EPS15/PLEKHA5/ADGRL2/ATP2B4/HIP1/ITSN1/GSK3B/CADPS/PLCB4/ADAM23/ERBIN/STAU1/HOMER1/PACSIN2/CDKL5/CRTC1/AP3D1/PPP3R1/NPTN/ACTN2/STAT3/RNF216/RHOA/PPP3CC/NOS1AP/PTPRS/ADAM10/FXR1/NLGN1/PAK2/USP8/ABLIM3/NUMB/CANX/STXBP1/ERBB4/HOMER2/IL1RAPL1/DLGAP4/DLG3/PRKCZ/DLG1	54
GO:1904949	CC	GO:1904949	ATPase complex	18/1881	73/19550	0.000145325	0.00140987	0.00105027	DPF3/GATAD2B/CECR2/ARID1A/BICRAL/BPTF/ARID1B/SMARCC1/SMARCB1/TRRAP/INO80/SMARCA4/EP400/CHD4/RBBP4/SMARCA2/MTA3/CSNK2A1	18
GO:0016328	CC	GO:0016328	lateral plasma membrane	16/1881	61/19550	0.000154393	0.00147582	0.0010994	SNTA1/JUP/SCN5A/ABCC1/TBCD/MARK2/ANK3/GNA12/CLDN12/PPP2R1A/CORO1C/APC/MTCL1/DMD/MPP7/DLG1	16
GO:0035371	CC	GO:0035371	microtubule plus-end	9/1881	23/19550	0.000161941	0.00152554	0.00113643	CLASP1/NCKAP5/CLIP1/DST/MAPRE2/CDK5RAP2/SLAIN2/CLIP4/CKAP5	9
GO:0031461	CC	GO:0031461	cullin-RING ubiquitin ligase complex	32/1881	172/19550	0.000206103	0.00190596	0.00141982	FBXL7/FBXL20/BTRC/ZER1/FBH1/FBXW4/FBXO32/KLHL24/KLHL22/KLHL7/COMMD1/ZYG11B/FBXL17/FBXW11/SPOP/DCAF8/ZSWIM6/KLHDC1/COP1/FBXO31/USP47/WDTC1/APPBP2/CUL5/ANAPC7/KLHDC10/RBX1/PDCD6/CUL3/DCAF1/KLHL3/DCAF6	32
GO:0030863	CC	GO:0030863	cortical cytoskeleton	23/1881	108/19550	0.000208189	0.00190596	0.00141982	CLASP1/ACTN4/EPB41/SPTBN1/MYH9/PPP1R9A/UTRN/ERC1/AKAP13/CDH2/SPTAN1/DLC1/SPTBN4/SPTB/COBL/ACTN2/TMOD1/MAEA/CAPZB/SHROOM3/MLPH/EZR/DMD	23
GO:0030315	CC	GO:0030315	T-tubule	14/1881	51/19550	0.000234085	0.00211047	0.00157217	CACNA1C/ANK2/CACNA2D1/ADRA1A/PPP3CB/ASB3/SCN5A/ATP2B4/ANK3/AKAP6/DYSF/AHNAK/NOS1AP/EZR	14
GO:0071565	CC	GO:0071565	nBAF complex	7/1881	15/19550	0.000242103	0.00211047	0.00157217	DPF3/ARID1A/ARID1B/SMARCC1/SMARCB1/SMARCA4/SMARCA2	7
GO:0034399	CC	GO:0034399	nuclear periphery	26/1881	130/19550	0.000242886	0.00211047	0.00157217	SORBS1/DAG1/CLIC4/ATXN1/NCOR2/AKAP8L/SCAF8/DNMT3A/STAG1/SPTBN4/NUP98/RUNX1T1/MAEA/MAPT/STAG2/SFPQ/NUP153/PSPC1/DDX39B/ARFGEF1/ATXN7/AHCTF1/HNRNPU/PRKCZ/HLCS/BCL11A	26
GO:0044853	CC	GO:0044853	plasma membrane raft	24/1881	116/19550	0.000243516	0.00211047	0.00157217	INSR/SORBS1/BMPR2/EFNA5/DAG1/BMPR1A/ADRA1A/CTNNA1/MAPK1/SCN5A/MYOF/PLPP1/ATP2B4/CDH2/PTPN11/PRKAR2A/DLC1/CDH13/PACSIN2/AKAP6/NOS1AP/CORO1C/STIM1/EZR	24
GO:1902911	CC	GO:1902911	protein kinase complex	21/1881	96/19550	0.000261873	0.00223971	0.00166844	INSR/IGF1R/MAP3K5/ERC1/RB1CC1/CCNY/CDK14/PRKAR2A/CDK12/CDK13/MNAT1/ACVR1/ATG13/ULK1/CDK6/PHKB/MMS19/PRKAG2/PHKA2/CCND2/GTF2H1	21
GO:0005905	CC	GO:0005905	clathrin-coated pit	17/1881	70/19550	0.000267812	0.00225824	0.00168225	AAK1/BMPR2/DNM2/EPS15L1/EPS15/ITSN1/SORT1/CLTC/FCHSD2/FNBP1/CLTCL1/APP/REPS1/NUMB/SGIP1/DGKD/PICALM	17
GO:0016605	CC	GO:0016605	PML body	22/1881	103/19550	0.000270989	0.00225824	0.00168225	ZBTB16/HIPK2/TENM2/HIPK3/AKAP8L/PPARGC1A/NSMCE2/SPTBN4/WDFY3/TCF7L2/PIAS1/UBN1/HMBOX1/SKI/CALCOCO2/ATRX/ZMYM2/CHFR/KAT6A/SP100/N4BP1/CASP8AP2	22
GO:0090575	CC	GO:0090575	RNA polymerase II transcription regulator complex	31/1881	168/19550	0.000298608	0.0024569	0.00183024	PBX1/HIPK2/NFYC/TFDP2/TEAD1/NPAS2/TCF12/GATA4/WWOX/TAF12/TCF7L2/TRRAP/MNAT1/SUPT3H/STAT3/RXRA/TRIP4/TAF3/TAF1/CHD4/SMAD3/SFPQ/YAP1/POU2F1/SMAD4/SMAD2/ARNT/MMS19/TAF4/GTF2H1/CREB1	31
GO:0030175	CC	GO:0030175	filopodium	22/1881	107/19550	0.000474941	0.0038589	0.00287464	FGD4/UBE2K/TIAM2/DAG1/TENM2/PPP1R9A/UTRN/SYNE2/ABI2/DYNC1H1/ACTN2/MYO5A/FXR1/NLGN1/APP/RUFY3/ENAH/ITGAV/ABI1/FAT1/EZR/DMD	22
GO:0031901	CC	GO:0031901	early endosome membrane	31/1881	173/19550	0.000505586	0.00405717	0.00302235	LDLRAD4/RABGEF1/TPCN1/SLC39A14/SNX6/SNX1/SYNDIG1/EPS15/RABEP1/INPP5B/WLS/PLD3/RUFY1/APPL2/MON2/ITCH/ATP13A3/SNX13/PSEN1/SNX4/TMEM165/RAB21/GPNMB/ZFYVE28/SNX8/KIF16B/EEA1/STAM2/STAM/SNX27/GGA2	31
GO:0045178	CC	GO:0045178	basal part of cell	44/1881	276/19550	0.00057995	0.00459717	0.00342461	SLC27A1/NDRG4/CLASP1/BMPR2/STK39/DAG1/EPB41/SLC1A3/ANK2/ABCC5/AQP7/SLC39A14/SLC4A4/PHLDB2/ABCC1/DST/WASF2/EPS15/ABCA1/KCNQ1/ALPK2/ATP2B4/SLC7A6/CDH2/CNNM2/ERBIN/CLASP2/ANK1/PLPP3/CADM1/DLG2/ANK3/SLC16A10/SLC38A1/LIN7A/NUMB/SLC12A6/ERBB4/CNNM4/DLG3/EZR/PKD2/C5AR1/DLG1	44
GO:1902562	CC	GO:1902562	H4 histone acetyltransferase complex	10/1881	32/19550	0.000589377	0.0046156	0.00343834	PHF20/TRRAP/MORF4L1/EPC2/KANSL1/KANSL3/EP400/MSL2/PHF20L1/KANSL1L	10
GO:0005635	CC	GO:0005635	nuclear envelope	67/1881	468/19550	0.000622629	0.00481648	0.00358798	INSR/PLPP7/PTGDS/ANKRD17/AGPAT3/PAFAH1B1/ADRA1A/TNRC18/ABL1/PLA2G4C/PHF20/FAF1/DPY19L4/CCAR1/POM121/TMEM120B/MYOF/SYNE1/DST/BCL2/XPO1/SPIN1/SYNE2/RAP1GAP2/RB1CC1/LMO7/FBXW11/ITSN1/ERBIN/GATA6/NUP98/WDFY3/PCYT1A/SORT1/MTDH/TMEM38A/SUN1/GABRB1/POM121C/PUM2/AKAP6/BCL2L1/GRK5/PSEN1/ZBTB1/TAF3/SMPD4/NOS1AP/SMAD3/SPAST/TMEM38B/NUP153/TNKS/OSBPL8/ATP11B/APP/PRICKLE1/ANXA11/MAD1L1/NAV3/IPO7/AHCTF1/ITPR1/…	67
GO:0017053	CC	GO:0017053	transcription repressor complex	15/1881	62/19550	0.000629847	0.00481648	0.00358798	PRDM16/ZBTB16/HDAC4/JAZF1/CTBP2/TBL1XR1/NCOR2/HMGB1/RCOR1/LIN52/SKI/NCOR1/SPEN/TBL1X/PHF12	15
GO:0014704	CC	GO:0014704	intercalated disc	13/1881	50/19550	0.000686659	0.00518987	0.00386613	VCL/JUP/ANK2/CTNNA1/SCN5A/CDH2/SPTBN4/ANK3/AKAP6/CTNNA3/PGM5/PKP2/DLG1	13
GO:0061695	CC	GO:0061695	transferase complex, transferring phosphorus-containing groups	39/1881	239/19550	0.000732867	0.00547545	0.00407887	INSR/POLR2J3/IGF1R/PIK3R3/MAP3K5/ERC1/RB1CC1/PIK3CB/PIK3R1/CCNY/CDK14/TENT2/RPRD2/PRKAR2A/TAF12/CDK12/CDK13/TRRAP/MNAT1/SUPT3H/ACVR1/TAF3/TAF1/PRPSAP2/ATG13/RPAP2/ULK1/CDK6/PHKB/CRCP/PIK3C2A/PFKP/MMS19/TAF4/PRKAG2/RPRD1A/PHKA2/CCND2/GTF2H1	39
GO:0001650	CC	GO:0001650	fibrillar center	26/1881	140/19550	0.00079849	0.0058539	0.0043608	NFIC/JAZF1/SAMD4A/HERC4/RREB1/AFF4/WDR33/FHIT/SMARCB1/DEAF1/MTDH/PEX14/IP6K1/YY1AP1/ACACA/TXNRD1/ESRRA/PSPC1/SESN1/NUAK1/DDX46/NRIP1/KDM5D/DCAF1/NFIB/EZR	26
GO:0016363	CC	GO:0016363	nuclear matrix	22/1881	111/19550	0.000801534	0.0058539	0.0043608	SORBS1/CLIC4/ATXN1/NCOR2/AKAP8L/SCAF8/DNMT3A/STAG1/SPTBN4/RUNX1T1/MAEA/STAG2/SFPQ/PSPC1/DDX39B/ARFGEF1/ATXN7/AHCTF1/HNRNPU/PRKCZ/HLCS/BCL11A	22
GO:0009925	CC	GO:0009925	basal plasma membrane	41/1881	257/19550	0.000863048	0.00623313	0.0046433	SLC27A1/NDRG4/BMPR2/STK39/DAG1/EPB41/SLC1A3/ANK2/ABCC5/AQP7/SLC39A14/SLC4A4/ABCC1/DST/WASF2/EPS15/ABCA1/KCNQ1/ALPK2/ATP2B4/SLC7A6/CDH2/CNNM2/ERBIN/ANK1/PLPP3/CADM1/DLG2/ANK3/SLC16A10/SLC38A1/LIN7A/NUMB/SLC12A6/ERBB4/CNNM4/DLG3/EZR/PKD2/C5AR1/DLG1	41
GO:0005901	CC	GO:0005901	caveola	18/1881	84/19550	0.000905688	0.0064692	0.00481916	INSR/SORBS1/BMPR2/EFNA5/BMPR1A/ADRA1A/CTNNA1/MAPK1/SCN5A/MYOF/PLPP1/ATP2B4/DLC1/CDH13/PACSIN2/AKAP6/NOS1AP/CORO1C	18
GO:0000793	CC	GO:0000793	condensed chromosome	39/1881	244/19550	0.00109658	0.00774754	0.00577145	TTN/CLASP1/PAFAH1B1/BRD4/PMF1/CLIP1/ESRRB/XPO1/HMGB1/NSMCE2/FBXW11/CFDP1/KMT5B/KAT2B/RAD9A/DYNC1I1/AGO3/CLASP2/STAG1/NUP98/BAZ1B/ADD3/KANSL1/WAPL/CTCF/STAG2/PSEN1/RAD50/ORC2/TRAPPC12/ATRX/MAD1L1/TP53BP1/AHCTF1/SKA2/APC/HNRNPU/CKAP5/KIFAP3	39
GO:0030864	CC	GO:0030864	cortical actin cytoskeleton	17/1881	79/19550	0.00118285	0.00826726	0.00615861	ACTN4/SPTBN1/MYH9/PPP1R9A/UTRN/AKAP13/CDH2/SPTAN1/DLC1/SPTBN4/SPTB/COBL/ACTN2/MAEA/SHROOM3/MLPH/DMD	17
GO:0016514	CC	GO:0016514	SWI/SNF complex	7/1881	19/19550	0.00134222	0.00921942	0.00686791	ARID1A/BICRAL/ARID1B/SMARCC1/SMARCB1/SMARCA4/SMARCA2	7
GO:0099568	CC	GO:0099568	cytoplasmic region	42/1881	271/19550	0.00134745	0.00921942	0.00686791	MAP4/CLASP1/TRAK1/KIF1C/CTBP2/EPB41/PAFAH1B1/KIF1B/CTNND1/MAPK1/AMBRA1/PHLDB2/DST/ERC1/AP3S2/UNC13B/WDPCP/FBXW11/PRKAR2A/ARFGEF2/CLASP2/WLS/CDKL5/DYNC1H1/DLG2/TRAK2/AP3D1/ATG7/MAPT/SPAST/SFPQ/AGTPBP1/RAB21/MAPK8IP3/CANX/OPA1/HNRNPU/PKD2/SPG7/BBS1/PRKCZ/KIFAP3	42
GO:0030496	CC	GO:0030496	midbody	32/1881	196/19550	0.00207068	0.0138836	0.0103424	MICAL3/CELF2/DNM2/CPEB3/RAB11FIP3/CLIC4/CTNND1/TTC28/SVIL/SSH1/PIK3CB/KIF13A/BIRC6/LATS1/EXOC4/MBD5/PKP4/FLCN/EXOC6/RHOA/TBCK/SPAST/CHMP3/ANXA11/USP8/UVRAG/PKN2/TRIOBP/MTCL1/SAFB/HNRNPU/MARK4	32
GO:0016234	CC	GO:0016234	inclusion body	16/1881	76/19550	0.00207186	0.0138836	0.0103424	PRDM16/GYS1/ARIH1/ATXN1/SFMBT2/EPS15/CABIN1/NUP98/WDFY3/PRKN/MAPT/HTT/PSEN1/NUP153/PICALM/PABPN1	16
GO:0016323	CC	GO:0016323	basolateral plasma membrane	36/1881	231/19550	0.00259081	0.0170712	0.012717	NDRG4/STK39/DAG1/EPB41/ANK2/ABCC5/AQP7/SLC39A14/SLC4A4/ABCC1/WASF2/ABCA1/KCNQ1/ALPK2/ATP2B4/SLC7A6/CDH2/CNNM2/ERBIN/ANK1/PLPP3/CADM1/DLG2/ANK3/SLC16A10/SLC38A1/LIN7A/NUMB/SLC12A6/ERBB4/CNNM4/DLG3/EZR/PKD2/C5AR1/DLG1	36
GO:0032587	CC	GO:0032587	ruffle membrane	19/1881	99/19550	0.00260007	0.0170712	0.012717	PIP5K1A/DNM2/MACF1/KANK1/PSD3/DLC1/CLASP2/PACSIN2/CDKL5/APPL2/DIAPH1/RHOA/C2CD5/CORO1C/APC/ITGAV/PLEKHA1/EZR/PTPRJ	19
GO:0019898	CC	GO:0019898	extrinsic component of membrane	45/1881	309/19550	0.00324729	0.0211074	0.0157237	GNG7/AAK1/STK39/RGS6/JUP/VPS13D/ATP2A2/CTNND1/CTNNA1/PIK3R3/GNB1/RB1CC1/PIK3CB/HIP1/PIK3R1/RAB7A/PTK2/CDH2/CDH13/PACSIN2/WDFY3/ASPSCR1/COQ4/COQ5/ESYT2/DTNA/CYTH1/FRK/OSBPL2/RHOA/VPS13A/GNA12/VPS13C/WIPI1/ATG13/ULK1/USP8/NUMB/PIK3C2A/OPA1/APC/EEA1/PICALM/EZR/NDUFAF5	45
GO:0000242	CC	GO:0000242	pericentriolar material	7/1881	22/19550	0.00351209	0.0226026	0.0168375	CEP192/NIN/CEP85/BBS9/CDK5RAP2/TNKS/HOOK3	7
GO:0071564	CC	GO:0071564	npBAF complex	5/1881	12/19550	0.00364249	0.0232119	0.0172915	ARID1A/SMARCC1/SMARCB1/SMARCA4/SMARCA2	5
GO:0016592	CC	GO:0016592	mediator complex	10/1881	40/19550	0.00380297	0.0239993	0.017878	MED13/THRAP3/PPARGC1B/MED13L/CDK19/MED25/CDK8/CDK6/MED15/MED24	10
GO:0031256	CC	GO:0031256	leading edge membrane	29/1881	180/19550	0.00396404	0.0245597	0.0182955	INSR/PIP5K1A/DNM2/MACF1/KANK1/PSD3/SPTBN1/SYNE2/TRPV1/DLC1/CLASP2/PACSIN2/WLS/ANK1/CDKL5/APPL2/DIAPH1/PTPRK/MAPT/NCKAP1/RHOA/C2CD5/CORO1C/APC/ITGAV/PLEKHA1/VEZT/EZR/PTPRJ	29
GO:0034708	CC	GO:0034708	methyltransferase complex	17/1881	88/19550	0.00396733	0.0245597	0.0182955	UTY/KMT2C/PHF20/JARID2/HDAC9/NCOA6/KDM6A/MGA/KANSL1/TAF1/RBBP4/CHD8/KMT2A/ZC3H13/TAF4/WDR82/EZH1	17
GO:1902554	CC	GO:1902554	serine/threonine protein kinase complex	16/1881	81/19550	0.004067	0.0249392	0.0185782	ERC1/RB1CC1/CCNY/CDK14/CDK12/CDK13/MNAT1/ACVR1/ATG13/ULK1/CDK6/PHKB/MMS19/PHKA2/CCND2/GTF2H1	16
GO:0098562	CC	GO:0098562	cytoplasmic side of membrane	31/1881	197/19550	0.00425832	0.0258683	0.0192703	GNG7/MTSS1/JUP/EPB41/ATP2A2/MYH9/GNB1/HIP1/PTK2/SPPL2A/SAMD12/ANK1/SPPL3/SPTB/ASPSCR1/PKP4/ESYT2/DTNA/CYTH1/EEF1A2/FRK/THADA/OSBPL2/RHOA/PTPN3/PGM5/GNA12/RAB21/EZR/PKD2/DLG1	31
GO:0098687	CC	GO:0098687	chromosomal region	49/1881	348/19550	0.00434392	0.026144	0.0194757	CLASP1/SMG6/PAFAH1B1/ATF7/PPP2R5C/PMF1/CLIP1/XPO1/NSMCE2/FBXW11/CFDP1/KMT5B/PPP2CA/PDS5A/KAT2B/DNMT3A/DYNC1I1/CLASP2/STAG1/NUP98/BAZ1B/KANSL1/WAPL/CTCF/HMBOX1/PPP1CB/STAG2/SETX/PSEN1/RAD50/ORC2/TRAPPC12/TNKS/PPP2CB/ATRX/UVRAG/PPP2R5A/MAD1L1/TP53BP1/AHCTF1/PPP2R1A/SKA2/APC/HNRNPU/SMCHD1/SP100/CKAP5/WDR82/EZH1	49
GO:0031462	CC	GO:0031462	Cul2-RING ubiquitin ligase complex	7/1881	23/19550	0.00463507	0.0276403	0.0205903	ZER1/COMMD1/ZYG11B/ZSWIM6/APPBP2/KLHDC10/RBX1	7
GO:0000779	CC	GO:0000779	condensed chromosome, centromeric region	24/1881	144/19550	0.00539258	0.031779	0.0236734	CLASP1/PAFAH1B1/PMF1/CLIP1/XPO1/FBXW11/CFDP1/KMT5B/KAT2B/DYNC1I1/CLASP2/NUP98/KANSL1/PSEN1/ORC2/TRAPPC12/ATRX/MAD1L1/TP53BP1/AHCTF1/SKA2/APC/HNRNPU/CKAP5	24
GO:0099023	CC	GO:0099023	vesicle tethering complex	13/1881	62/19550	0.00542687	0.031779	0.0236734	TRAPPC9/SYNPO2/EXOC6B/EXOC4/NBAS/EXOC6/STXBP6/VPS54/TRAPPC12/COG7/COG5/TRAPPC8/VPS8	13
GO:0150034	CC	GO:0150034	distal axon	42/1881	294/19550	0.00610932	0.0354559	0.0264125	ROR1/TRAK1/AAK1/PARD3/DNM2/KLC1/TIAM2/TENM2/PAFAH1B1/AUTS2/YWHAE/PCDH9/CTNND1/PPP1R9A/SSH1/MYH14/UNC13B/EXOC4/MYO9A/CPEB4/CDKL5/COBL/NIN/TRAK2/AP3D1/PALLD/LRIG2/EXOC6/MAPT/LMTK2/SETX/PSEN1/PTPRS/MYO5A/FXR1/APP/MAPK8IP3/RUFY3/TANC1/TIMP2/ABI1/DLG3	42
GO:0000922	CC	GO:0000922	spindle pole	27/1881	170/19550	0.00643837	0.0370349	0.0275887	FRY/TTC28/KLHL22/CDC14B/BIRC6/PPP2CA/LATS1/DYNC1I1/STAG1/NEK7/LATS2/PKP4/NIN/CALM2/CEP85/STAG2/CDK5RAP2/EML1/TNKS/PPP2CB/MAD1L1/CSPP1/CUL3/MTCL1/CEP95/HNRNPU/CKAP5	27
GO:0016010	CC	GO:0016010	dystrophin-associated glycoprotein complex	6/1881	19/19550	0.00709924	0.0401261	0.0298915	SNTA1/DAG1/UTRN/PGM5/SGCD/DMD	6
GO:0090665	CC	GO:0090665	glycoprotein complex	6/1881	19/19550	0.00709924	0.0401261	0.0298915	SNTA1/DAG1/UTRN/PGM5/SGCD/DMD	6
GO:0016581	CC	GO:0016581	NuRD complex	5/1881	14/19550	0.00781966	0.0420122	0.0312965	GATAD2B/CHD4/RBBP4/MTA3/CSNK2A1	5
GO:0030132	CC	GO:0030132	clathrin coat of coated pit	5/1881	14/19550	0.00781966	0.0420122	0.0312965	EPS15L1/EPS15/CLTC/SGIP1/PICALM	5
GO:0070822	CC	GO:0070822	Sin3-type complex	5/1881	14/19550	0.00781966	0.0420122	0.0312965	MORF4L1/SAP130/RBBP4/CSNK2A1/PHF12	5
GO:0090545	CC	GO:0090545	CHD-type complex	5/1881	14/19550	0.00781966	0.0420122	0.0312965	GATAD2B/CHD4/RBBP4/MTA3/CSNK2A1	5
GO:0030118	CC	GO:0030118	clathrin coat	10/1881	44/19550	0.00782073	0.0420122	0.0312965	EPS15L1/EPS15/EPN2/CLTC/CLTCL1/SYNRG/NCALD/AP1G1/SGIP1/PICALM	10
GO:0099738	CC	GO:0099738	cell cortex region	10/1881	44/19550	0.00782073	0.0420122	0.0312965	CLASP1/CTBP2/EPB41/CTNND1/PHLDB2/ERC1/UNC13B/CLASP2/PKD2/PRKCZ	10
GO:0000776	CC	GO:0000776	kinetochore	22/1881	134/19550	0.00893096	0.047583	0.0354464	CLASP1/PAFAH1B1/PMF1/CLIP1/XPO1/FBXW11/CFDP1/KAT2B/DYNC1I1/CLASP2/NUP98/KANSL1/PSEN1/ORC2/TRAPPC12/MAD1L1/TP53BP1/AHCTF1/SKA2/APC/HNRNPU/CKAP5	22
GO:0003712	MF	GO:0003712	transcription coregulator activity	115/1867	489/18368	3.1327e-18	3.21415e-15	2.64466e-15	PRDM16/DPF3/RERE/ZMIZ1/PPP1R13L/HDAC4/HIPK2/JUP/JAZF1/CTBP2/KDM2A/ACTN4/DYRK1A/TBL1XR1/JMJD1C/KAT6B/KMT2C/CBFA2T2/NSD1/ABL1/BRD4/DDX17/ARID1A/TOB2/RBPMS/NCOR2/CCAR1/MED13/THRAP3/SFMBT2/LCOR/PMF1/MECP2/ARID1B/NCOA3/SMARCC1/NCOA2/PPARGC1A/HMGB1/ZMYND8/PPARGC1B/KDM3B/KDM2B/YAF2/MED13L/SFMBT1/HDAC9/KDM5A/LIMD1/CREBBP/SMARCB1/KAT2B/DNMT3A/NCOA6/WWOX/TAF12/NCOA1/ZFPM2/NUP98/RCOR1/NUCKS1/PIAS1/TRRAP/SND…	115
GO:0106310	MF	GO:0106310	protein serine kinase activity	92/1867	360/18368	3.04002e-17	1.55953e-14	1.28321e-14	TNNI3K/OBSCN/TTN/SRPK2/WNK2/AAK1/PRKCE/STK39/STK33/ALPK3/HIPK2/KALRN/DYRK1A/MARK3/TRIO/TAOK1/SGK3/WNK1/MAPK1/HIPK3/SMG1/MAP3K5/MAP4K4/RPS6KA2/MAST4/MAST2/CAMK2B/CSNK1G1/ALPK2/SIK3/MAPKAPK2/PRKCA/MINK1/MAP4K3/CDK14/GSK3B/TAOK3/CDC42BPB/DCLK2/RAF1/LATS1/TTBK2/TRPM7/NEK7/CDK12/MAP2K5/CDK13/RPS6KB1/BMP2K/CDKL5/MAP3K2/MARK2/CDC42BPA/LATS2/CDK18/MOK/CAMK2D/TLK2/NLK/SPEG/BRAF/CDK19/PSKH1/MAP3K4/LMTK2/TA…	92
GO:0004674	MF	GO:0004674	protein serine/threonine kinase activity	95/1867	386/18368	1.301e-16	4.44941e-14	3.66105e-14	TTN/SRPK2/WNK2/AAK1/BMPR2/PRKCE/STK39/STK33/BMPR1A/HIPK2/KALRN/DYRK1A/MARK3/TRIO/LTBP1/TAOK1/SGK3/BRD4/WNK1/MAPK1/HIPK3/SMG1/MAP3K5/MAP4K4/PRKG1/RPS6KA2/MAST4/MAST2/CAMK2B/AKAP13/CSNK1G1/SIK3/MAPKAPK2/PRKCA/MYLK3/MINK1/MAP4K3/CDK14/GSK3B/TAOK3/CDC42BPB/RAF1/LATS1/TTBK2/NEK7/CDK12/CDK13/RPS6KB1/BMP2K/CDKL5/MAP3K2/MARK2/CDC42BPA/LATS2/CDK18/MOK/ACVR1/CAMK2D/TLK2/NLK/BRAF/CDK19/MAP3K4/LMTK2/GRK5/TAF…	95
GO:0003779	MF	GO:0003779	actin binding	101/1867	441/18368	2.42368e-15	6.21673e-13	5.11523e-13	MYOM2/MICAL3/TNS1/ABLIM1/MYO18B/TTN/SORBS1/TLN2/MYO18A/FHOD3/SNTA1/LDB3/PRKCE/FGD4/MACF1/MYOM3/VCL/DAG1/MTSS1/PACRG/ACTN4/EPB41/MYH7/SPIRE1/ABL1/PHACTR4/SPTBN1/SYNPO2/SYNPO/PARVB/MYH9/CTNNA1/PPP1R9A/ARPC1A/SSH2/NEBL/MYPN/LIMCH1/UTRN/GIPC1/SYNE1/DST/WASF2/SVIL/CAMK2B/MYOZ2/SYNE2/SSH1/CAP2/MYH14/PLEC/HIP1/PTK2/SPTAN1/ABL2/MYBPC3/TRPM7/SPTBN4/MYO9A/PARVA/SPTB/ADD1/ADD3/WIPF2/MYO9B/COBL/ACTN2/PALLD/I…	101
GO:0140297	MF	GO:0140297	DNA-binding transcription factor binding	92/1867	394/18368	1.2692e-14	2.6044e-12	2.14294e-12	PRDM16/TACC2/HDAC4/PPARA/HIPK2/CTBP2/ACTN4/JMJD1C/NSD1/FAF1/STRN/ARID1A/TOB2/NCOR2/FOXP1/BCAS3/MED13/THRAP3/LCOR/HDAC5/NCOA3/BCL2/NCOA2/PPARGC1A/HMGB1/ZMYND8/PPARGC1B/CNOT1/HDAC9/TBX5/TCF12/GSK3B/CREBBP/SMARCB1/GATA4/LATS1/NCOA6/MEF2A/GATA6/TAF12/NCOA1/ZFPM2/RARB/CRTC3/TCF7L2/ZBTB7A/GTF2I/HDAC8/ZNF516/CRTC1/MTDH/KDM4C/STAT3/ASXL1/RUNX1T1/RXRA/SMARCA4/SKI/TRIP4/FHL2/PRDM5/NCOR1/EP300/MED25/MEF2D/T…	92
GO:0016922	MF	GO:0016922	nuclear receptor binding	47/1867	144/18368	1.38917e-13	2.37547e-11	1.95458e-11	TACC2/CTBP2/ACTN4/JMJD1C/NSD1/STRN/ARID1A/TOB2/NCOR2/FOXP1/BCAS3/MED13/THRAP3/LCOR/NCOA3/NCOA2/PPARGC1A/PPARGC1B/CNOT1/LATS1/NCOA6/NCOA1/RARB/TCF7L2/ZBTB7A/KDM4C/STAT3/ASXL1/RXRA/SMARCA4/TRIP4/NCOR1/EP300/MED25/TAF1/SMAD3/WIPI1/NRIP1/TRIP12/KDM5D/MMS19/DCAF1/SLC30A9/KDM3A/BAZ2A/GTF2H1/MED24	47
GO:0005096	MF	GO:0005096	GTPase activator activity	99/1867	462/18368	3.75606e-13	5.50532e-11	4.52987e-11	FNIP1/OBSCN/ARHGAP26/RIN2/ARHGAP35/ABR/TBC1D1/TBC1D8/DAB2IP/FGD4/RABGEF1/RGS6/AGAP1/TIAM2/ARHGAP10/KALRN/DOCK5/PSD3/TRIO/RABGAP1L/EVI5/GARNL3/ARHGAP17/TBC1D4/DENND5B/ARHGAP24/STARD13/ARHGEF10L/ASAP1/GBF1/RGL1/RAPGEF6/ARHGAP23/RAPGEF2/AKAP13/DENND1A/SRGAP3/RAP1GAP2/RABEP1/TBC1D5/SOS1/ITSN1/TBC1D22A/SIPA1L3/HERC1/ARHGEF6/DENND5A/HERC2/RALGAPA1/ARHGEF12/ARHGAP5/ARFGEF2/DLC1/SGSM1/DOCK4/RASAL2/MYO9A/…	99
GO:0061629	MF	GO:0061629	RNA polymerase II-specific DNA-binding transcription factor binding	72/1867	299/18368	2.05602e-12	2.63685e-10	2.16965e-10	TACC2/HDAC4/PPARA/HIPK2/CTBP2/ACTN4/JMJD1C/NSD1/FAF1/STRN/ARID1A/TOB2/NCOR2/FOXP1/BCAS3/MED13/THRAP3/LCOR/HDAC5/NCOA3/NCOA2/PPARGC1A/PPARGC1B/CNOT1/GSK3B/CREBBP/SMARCB1/GATA4/LATS1/NCOA6/MEF2A/GATA6/NCOA1/ZFPM2/RARB/TCF7L2/ZBTB7A/GTF2I/MTDH/KDM4C/STAT3/ASXL1/RXRA/SMARCA4/TRIP4/NCOR1/EP300/MED25/TAF1/CHD4/SMAD3/SPEN/SMAD4/WIPI1/PRRX1/NRIP1/TRIP12/KDM5D/TP53BP1/ARNT/MMS19/DCAF1/SLC30A9/WWP2/KDM3A/T…	72
GO:0030695	MF	GO:0030695	GTPase regulator activity	100/1867	488/18368	4.83084e-12	4.95644e-10	4.07824e-10	FNIP1/OBSCN/ARHGAP26/RIN2/ARHGAP35/ABR/TBC1D1/TBC1D8/DAB2IP/FGD4/RABGEF1/RGS6/AGAP1/TIAM2/ARHGAP10/KALRN/DOCK5/PSD3/TRIO/RABGAP1L/EVI5/GARNL3/ARHGAP17/TBC1D4/DENND5B/ARHGAP24/STARD13/ARHGEF10L/ASAP1/GBF1/RGL1/RAPGEF6/ARHGAP23/RAPGEF2/AKAP13/DENND1A/SRGAP3/RAP1GAP2/RABEP1/TBC1D5/SOS1/ITSN1/TBC1D22A/SIPA1L3/HERC1/ARHGEF6/DENND5A/HERC2/RALGAPA1/ARHGEF12/ARHGAP5/ARFGEF2/DLC1/SGSM1/DOCK4/RASAL2/MYO9A/…	100
GO:0060589	MF	GO:0060589	nucleoside-triphosphatase regulator activity	100/1867	488/18368	4.83084e-12	4.95644e-10	4.07824e-10	FNIP1/OBSCN/ARHGAP26/RIN2/ARHGAP35/ABR/TBC1D1/TBC1D8/DAB2IP/FGD4/RABGEF1/RGS6/AGAP1/TIAM2/ARHGAP10/KALRN/DOCK5/PSD3/TRIO/RABGAP1L/EVI5/GARNL3/ARHGAP17/TBC1D4/DENND5B/ARHGAP24/STARD13/ARHGEF10L/ASAP1/GBF1/RGL1/RAPGEF6/ARHGAP23/RAPGEF2/AKAP13/DENND1A/SRGAP3/RAP1GAP2/RABEP1/TBC1D5/SOS1/ITSN1/TBC1D22A/SIPA1L3/HERC1/ARHGEF6/DENND5A/HERC2/RALGAPA1/ARHGEF12/ARHGAP5/ARFGEF2/DLC1/SGSM1/DOCK4/RASAL2/MYO9A/…	100
GO:0035091	MF	GO:0035091	phosphatidylinositol binding	64/1867	271/18368	8.38868e-11	7.82435e-09	6.43801e-09	OBSCN/DAB2IP/PARD3/TPCN1/JPH2/SH3PXD2A/EPB41/SGK3/ASAP1/GBF1/BCAS3/SNX6/SNX1/COMMD1/PLEKHA5/SVIL/DENND1A/KCNQ1/ANKFY1/HIP1/LAPTM4B/PARD3B/TRPV1/SNX29/WDFY3/APPL2/TOM1L2/ACTN2/MAPKAP1/SBF2/ESYT2/PITPNM2/FCHSD2/MAPT/PLD1/OSBPL2/SNX13/STXBP6/DENND1B/ITPR2/SNX4/OSBPL8/WIPI1/GOLPH3/CHMP3/RPS6KC1/OGT/ZFYVE28/MARK1/SNX14/PIK3C2A/SNX24/SNX8/GAB2/KIF16B/EEA1/PIGU/STAM2/PICALM/ITPR1/STAM/PHF12/SNX27/GGA2	64
GO:0003714	MF	GO:0003714	transcription corepressor activity	49/1867	187/18368	3.15747e-10	2.69963e-08	2.22131e-08	RERE/PPP1R13L/HDAC4/HIPK2/JAZF1/CTBP2/TBL1XR1/CBFA2T2/NSD1/TOB2/NCOR2/CCAR1/SFMBT2/LCOR/MECP2/ZMYND8/YAF2/SFMBT1/HDAC9/LIMD1/CREBBP/DNMT3A/ZFPM2/RCOR1/PIAS1/RCOR3/PEX14/RUNX1T1/PRKN/GON4L/SMARCA4/FHL2/NCOR1/SUFU/AASS/CDYL/SPEN/YAP1/KCTD1/SMYD1/NRIP1/ATF7IP/MTA3/HNRNPU/EZH1/CASP8AP2/TBL1X/PHF12/ZMYND11	49
GO:0045296	MF	GO:0045296	cadherin binding	72/1867	332/18368	3.59893e-10	2.84038e-08	2.33712e-08	BMPR2/PPP1R13L/DAB2IP/MACF1/VCL/TJP2/JUP/PTPRM/LARP1/YWHAE/SPTBN1/MYH9/CTNND1/CTNNA1/EPS15L1/ASAP1/PHLDB2/GIPC1/SNX1/UBAP2/WASF2/RAB10/GIGYF2/EPS15/RAB1A/ERC1/PLEC/EPN2/CDH2/PTPN11/SPTAN1/LRRFIP1/CDH13/PACSIN2/PARVA/CTNND2/ADD1/MARK2/SND1/PKP4/ANK3/PI4KA/ESYT2/ACVR1/CTNNA3/CAPZB/HDLBP/ARGLU1/AHNAK/GAPVD1/STXBP6/PSEN1/PKP2/AFDN/STK24/PAK2/USP8/NUMB/PFKP/MPRIP/PKN2/STX5/ABI1/CKAP5/FLNB/PICALM/STK38…	72
GO:0003713	MF	GO:0003713	transcription coactivator activity	61/1867	262/18368	4.25572e-10	3.11883e-08	2.56623e-08	PRDM16/RERE/ZMIZ1/HIPK2/JUP/CTBP2/ACTN4/DYRK1A/KMT2C/ABL1/BRD4/DDX17/ARID1A/RBPMS/CCAR1/MED13/THRAP3/PMF1/ARID1B/NCOA3/SMARCC1/NCOA2/PPARGC1A/HMGB1/PPARGC1B/YAF2/KDM5A/CREBBP/SMARCB1/KAT2B/NCOA6/WWOX/TAF12/NCOA1/ZFPM2/NUP98/NUCKS1/MTDH/ACTN2/SUPT3H/ASXL1/USP22/MAML1/SMARCA4/TRIP4/EP300/YAP1/UBE3A/NRIP1/ZXDC/SMARCA2/MAGED1/MMS19/PSMD9/KAT6A/SLC30A9/MTA3/DCAF6/MED24/PDLIM1/SETD3	61
GO:0005543	MF	GO:0005543	phospholipid binding	90/1867	466/18368	1.40021e-09	9.57745e-08	7.8805e-08	OBSCN/GRAMD1B/ARHGAP26/ARHGAP35/DAB2IP/PARD3/TPCN1/AGAP1/MTSS1/JPH2/SH3PXD2A/EPB41/PLA2G4C/SPTBN1/SGK3/ASAP1/GBF1/BCAS3/RAPGEF6/SNX6/SNX1/MYOF/COMMD1/PLEKHA5/SVIL/HMGB1/RAPGEF2/DENND1A/ABCA1/KCNQ1/ANKFY1/EPN2/UNC13B/HIP1/LAPTM4B/PARD3B/TRPV1/PACSIN2/SNX29/SPTBN4/WDFY3/APPL2/PCYT1A/TOM1L2/ACTN2/MAPKAP1/SBF2/ESYT2/VAMP2/NF1/DYSF/PITPNM2/FCHSD2/MAPT/GRK5/PLD1/OSBPL2/SNX13/STXBP6/DENND1B/ITPR2/OSBPL1…	90
GO:0005085	MF	GO:0005085	guanyl-nucleotide exchange factor activity	53/1867	223/18368	2.73045e-09	1.7509e-07	1.44067e-07	FNIP1/OBSCN/RIN2/ABR/FGD4/RABGEF1/TIAM2/KALRN/DOCK5/PSD3/TRIO/DENND5B/ARHGEF10L/GBF1/RGL1/RAPGEF6/RAPGEF2/AKAP13/DENND1A/SOS1/ITSN1/HERC1/ARHGEF6/DENND5A/HERC2/ARHGEF12/ARFGEF2/DOCK4/RALGPS1/ARHGEF11/EIF2B3/SOS2/DOCK3/RASGRP3/FLCN/ARHGEF18/SBF2/BCAR3/CYTH1/RAPGEF1/DENND6A/DOCK1/FGD6/RAB3IP/GAPVD1/DENND1B/ARHGEF10/ARFGEF1/EGF/MADD/MYCBP2/DENND4C/IQSEC1	53
GO:0019787	MF	GO:0019787	ubiquitin-like protein transferase activity	86/1867	458/18368	1.2951e-08	7.81628e-07	6.43137e-07	UBE2R2/FBXO40/UBE2D2/UBE2H/UBE2W/UBE2K/HDAC4/BTRC/RNF115/RNF150/ZNRF1/UBR5/PDZRN3/XIAP/TRIM54/HERC4/UBE2G1/ARIH1/HECTD4/UBE4B/HERC3/UBE2E2/CBLB/NSMCE2/UBR3/NEDD4L/LMO7/FBXW11/HERC1/BIRC6/HERC2/SH3RF3/TRIM2/RNF38/UBE2O/HECTD1/PIAS1/C18orf25/ARIH2/UBE2G2/UBE3C/RNF216/UBR4/TRIM63/KCMF1/COP1/WWP1/ITCH/PRKN/FBXO11/RC3H1/MAEA/ZNRF3/HUWE1/UBR2/HECW2/CUL5/TTC3/TRIM44/TAF1/MSL2/CNOT4/UBE3A/UBE2D3/TRIM33/A…	86
GO:0004842	MF	GO:0004842	ubiquitin-protein transferase activity	82/1867	433/18368	1.90331e-08	1.08489e-06	8.92665e-07	UBE2R2/FBXO40/UBE2D2/UBE2H/UBE2W/UBE2K/BTRC/RNF115/RNF150/ZNRF1/UBR5/PDZRN3/XIAP/TRIM54/HERC4/UBE2G1/ARIH1/HECTD4/UBE4B/HERC3/UBE2E2/CBLB/UBR3/NEDD4L/LMO7/FBXW11/HERC1/BIRC6/HERC2/SH3RF3/TRIM2/RNF38/UBE2O/HECTD1/C18orf25/ARIH2/UBE2G2/UBE3C/RNF216/UBR4/TRIM63/KCMF1/COP1/WWP1/ITCH/PRKN/FBXO11/RC3H1/MAEA/ZNRF3/HUWE1/UBR2/HECW2/CUL5/TTC3/TRIM44/TAF1/MSL2/CNOT4/UBE3A/UBE2D3/TRIM33/ANKIB1/RMND5B/RBX1/U…	82
GO:0042578	MF	GO:0042578	phosphoric ester hydrolase activity	72/1867	366/18368	2.84576e-08	1.53671e-06	1.26443e-06	PPM1K/INPP4B/PLCL1/PLPP7/LRRC2/PTPRG/PDE1C/PPM1L/PTPRM/PDE3A/PDE7A/PPP3CB/SSH2/GNB1/PTPRA/PLPP1/INPP5A/SSH1/CDC14B/NT5C2/INPP5B/PTPN11/PFKFB2/PLCB4/PPP2CA/PTPRE/PPTC7/NT5DC1/PLPP3/PLD3/TNS3/PPP5C/EYA3/PFKFB3/PPM1B/PPP3R1/PDE10A/PDE8A/PDE4D/PTPRK/PTP4A3/PTPN14/PLCL2/PTPN21/PPP1CB/PLD1/PSPH/PUDP/PTPN3/PPP3CC/SMPD4/PTPRS/EDNRA/PDE1A/SGPP1/PPP2CB/PTPN9/RPAP2/CTDSPL/MTMR14/PLCXD3/CTDSPL2/PPP2R5A/MPPED…	72
GO:0019902	MF	GO:0019902	phosphatase binding	46/1867	196/18368	4.51267e-08	2.315e-06	1.90482e-06	JAK1/PPP6R2/DAB2IP/PARD3/PPARA/JUP/MAGI2/PHACTR4/STRN/WNK1/MAPK1/PPP1R9A/PPP3CB/PPP6R3/STRN3/MAP3K5/BCL2/MAST2/MYOZ2/KCNQ1/ATP2B4/PIK3R1/PTK2/CDH2/GHR/STAU1/ANK1/CEP192/SPTBN4/PPP3R1/CHCHD3/STAT3/SBF2/DTNA/MAPT/SMAD3/SMG7/ANAPC7/MFHAS1/CNST/SMAD2/STYXL1/DLG3/FOXO1/DLG1/KIFAP3	46
GO:0061659	MF	GO:0061659	ubiquitin-like protein ligase activity	64/1867	316/18368	5.41489e-08	2.64556e-06	2.17681e-06	FBXO40/UBE2D2/UBE2K/BTRC/RNF115/RNF150/ZNRF1/UBR5/PDZRN3/XIAP/TRIM54/ARIH1/UBE4B/CBLB/NSMCE2/UBR3/NEDD4L/HERC2/SH3RF3/TRIM2/RNF38/UBE2O/HECTD1/PIAS1/C18orf25/ARIH2/UBE3C/RNF216/UBR4/TRIM63/KCMF1/COP1/WWP1/ITCH/PRKN/RC3H1/MAEA/ZNRF3/HUWE1/UBR2/HECW2/TRIM44/MSL2/UBE3A/UBE2D3/ANKIB1/RMND5B/RBX1/UBR1/CHFR/RFFL/MGRN1/TRIP12/MYCBP2/RNF185/CUL3/WWP2/PPIL2/RC3H2/RNF144A/SMURF2/NFX1/MED24/RNF180	64
GO:0051015	MF	GO:0051015	actin filament binding	49/1867	217/18368	6.11933e-08	2.85383e-06	2.34818e-06	MYOM2/ABLIM1/TTN/TLN2/MYO18A/FHOD3/MACF1/MYOM3/ACTN4/MYH7/ABL1/SPTBN1/MYH9/CTNNA1/PPP1R9A/ARPC1A/NEBL/UTRN/SYNE1/SVIL/SYNE2/MYH14/HIP1/SPTAN1/ABL2/SPTBN4/SPTB/ADD1/ADD3/ACTN2/CTNNA3/TMOD1/CAPZB/MYOM1/SHROOM3/GAS7/MYO5A/AFDN/ABLIM3/FLNC/MPRIP/TRIOBP/CORO1C/ABLIM2/FLNB/EZR/XIRP2/DMD/GAS2	49
GO:0061630	MF	GO:0061630	ubiquitin protein ligase activity	62/1867	304/18368	6.68399e-08	2.98164e-06	2.45335e-06	FBXO40/UBE2D2/UBE2K/BTRC/RNF115/RNF150/ZNRF1/UBR5/PDZRN3/XIAP/TRIM54/ARIH1/UBE4B/CBLB/UBR3/NEDD4L/HERC2/SH3RF3/TRIM2/RNF38/UBE2O/HECTD1/C18orf25/ARIH2/UBE3C/RNF216/UBR4/TRIM63/KCMF1/COP1/WWP1/ITCH/PRKN/RC3H1/MAEA/ZNRF3/HUWE1/UBR2/HECW2/TRIM44/MSL2/UBE3A/UBE2D3/ANKIB1/RMND5B/RBX1/UBR1/CHFR/RFFL/MGRN1/TRIP12/MYCBP2/RNF185/CUL3/WWP2/PPIL2/RC3H2/RNF144A/SMURF2/NFX1/MED24/RNF180	62
GO:0060090	MF	GO:0060090	molecular adaptor activity	71/1867	369/18368	8.89232e-08	3.80147e-06	3.12791e-06	CUX1/SORBS1/DAB2IP/TJP2/BTRC/JUP/MAVS/MAGI2/ANK2/SYNPO2/MYH9/RPTOR/CRK/SH2B1/GNB1/SYNE1/AKAP13/MAGI1/SYNE2/CNOT1/LPL/RB1CC1/HIP1/PIK3R1/ITSN1/PTPN11/STX8/CRADD/SPAG9/WWC2/PPP4R2/HOMER1/ANK1/VTI1A/SPTBN4/BICD1/STX16/ABI2/ANK3/KLHDC1/SUN1/CHCHD3/STAT3/AKAP6/VAMP2/PCNT/MAPT/APPBP2/ECPAS/CDYL/RAD50/PKP2/NUP153/MLPH/KLHDC10/G3BP2/MAPK8IP3/GOSR1/AP1G1/PDCD6/WWC3/MMS19/HOMER2/GAB2/STX5/ABI1/DLGAP4/SH2B3…	71
GO:0005516	MF	GO:0005516	calmodulin binding	46/1867	201/18368	1.0087e-07	4.1397e-06	3.40622e-06	OBSCN/TTN/KCNN2/CACNA1C/SNTA1/PDE1C/RYR2/EPB41/MYH7/SPTBN1/MYH9/STRN/PPP3CB/SCN5A/STRN3/CAMK2B/MYH14/KCNQ1/MAPKAPK2/UNC13B/ATP2B4/SPTAN1/TRPV1/ADD1/PCYT1A/ADD3/MYO9B/INVS/PPP3R1/UBR4/CAMK2D/MBP/VAMP2/PCNT/CDK5RAP2/PPP3CC/MYO5A/PDE1A/TRPM4/EEF2K/CAMK2A/PHKB/CAMK1D/EEA1/PHKA2/CAMSAP2	46
GO:0051010	MF	GO:0051010	microtubule plus-end binding	12/1867	21/18368	1.43744e-07	5.67235e-06	4.6673e-06	CLASP1/PAFAH1B1/CLIP1/DST/FBXW11/CLASP2/TTBK2/MAPRE2/CLIP4/APC/CKAP5/STIM1	12
GO:0008013	MF	GO:0008013	beta-catenin binding	26/1867	85/18368	1.6706e-07	6.34828e-06	5.22348e-06	VCL/RORA/KANK1/BTRC/TBL1XR1/CTNNA1/CTNNBIP1/FOXO3/CDH2/GSK3B/CBY1/TCF7L2/CTNND2/PTPRK/PRKN/CTNNA3/SUFU/EP300/PSEN1/SMAD3/NUMB/APC/CHD8/FOXO1/TBL1X/PTPRJ	26
GO:0030674	MF	GO:0030674	protein-macromolecule adaptor activity	59/1867	296/18368	3.14008e-07	1.15061e-05	9.46745e-06	CUX1/SORBS1/DAB2IP/TJP2/BTRC/JUP/MAVS/MAGI2/ANK2/SYNPO2/MYH9/RPTOR/CRK/SH2B1/GNB1/SYNE1/AKAP13/SYNE2/LPL/HIP1/PIK3R1/PTPN11/STX8/CRADD/SPAG9/PPP4R2/HOMER1/ANK1/VTI1A/SPTBN4/BICD1/STX16/ABI2/ANK3/KLHDC1/SUN1/STAT3/AKAP6/VAMP2/MAPT/APPBP2/CDYL/RAD50/NUP153/MLPH/KLHDC10/G3BP2/MAPK8IP3/GOSR1/AP1G1/PDCD6/MMS19/HOMER2/GAB2/STX5/ABI1/SH2B3/MPP7/GAS2	59
GO:0001221	MF	GO:0001221	transcription coregulator binding	24/1867	78/18368	4.37622e-07	1.54828e-05	1.27395e-05	ZBTB16/PPARA/RORA/EHMT1/CTBP2/ATF7/FOXO3/LCOR/THRB/CHD6/VGLL4/CREBBP/ZBTB7A/ZNF644/CTCF/SMARCA4/EP300/MED25/CHD4/SMAD3/SMAD4/FOXO1/PHF12/CREB1	24
GO:0017124	MF	GO:0017124	SH3 domain binding	33/1867	130/18368	5.2825e-07	1.80662e-05	1.48651e-05	DAB2IP/DNM2/ABL1/ARHGAP17/ZNF106/CRK/MYPN/WASF2/EPS15/CBLB/DENND1A/QKI/SOS1/RAD9A/DOCK4/ABI2/RUFY1/DOCK3/RUFY2/BCAR1/AFAP1L1/PRKN/RAPGEF1/MAPT/DOCK1/ADAM10/ENAH/USP8/UVRAG/REPS1/SGIP1/ARHGAP31/ABI1	33
GO:0004721	MF	GO:0004721	phosphoprotein phosphatase activity	40/1867	174/18368	5.94486e-07	1.96756e-05	1.61894e-05	PPM1K/LRRC2/PTPRG/PPM1L/PTPRM/PPP3CB/SSH2/PTPRA/SSH1/CDC14B/PTPN11/PPP2CA/PTPRE/PPTC7/PPP5C/EYA3/PPM1B/PPP3R1/PTPRK/PTP4A3/PTPN14/PTPN21/PPP1CB/PTPN3/PPP3CC/PTPRS/PPP2CB/PTPN9/RPAP2/CTDSPL/MTMR14/CTDSPL2/PPP2R5A/STYXL1/PPM1A/RNGTT/PTPRJ/PALD1/PTP4A2/DLG1	40
GO:0016791	MF	GO:0016791	phosphatase activity	55/1867	275/18368	6.98218e-07	2.23866e-05	1.84201e-05	PPM1K/INPP4B/PLPP7/LRRC2/PTPRG/PPM1L/PTPRM/PPP3CB/SSH2/PTPRA/PLPP1/INPP5A/SSH1/CDC14B/NT5C2/INPP5B/PTPN11/PFKFB2/PPP2CA/PTPRE/PPTC7/NT5DC1/PLPP3/TNS3/PPP5C/EYA3/PFKFB3/PPM1B/PPP3R1/PTPRK/PTP4A3/PTPN14/PTPN21/PPP1CB/PSPH/PUDP/PTPN3/PPP3CC/PTPRS/SGPP1/PPP2CB/PTPN9/RPAP2/CTDSPL/MTMR14/CTDSPL2/PPP2R5A/STYXL1/APTX/PPM1A/RNGTT/PTPRJ/PALD1/PTP4A2/DLG1	55
GO:0044325	MF	GO:0044325	transmembrane transporter binding	33/1867	133/18368	9.24005e-07	2.87282e-05	2.3638e-05	KCND3/SNTA1/RYR2/ACTN4/ANK2/KCNIP2/ATP2A2/YWHAE/PACS1/PPP1R9A/SCN5A/NEDD4L/KCNQ1/HOMER1/ANK1/GPD1L/ANK3/NPTN/ACTN2/DIAPH1/PDE4D/CAMK2D/PACS2/AKAP6/CALM2/VAMP2/HTT/ITPR2/PKP2/USP10/YWHAQ/PKD2/DLG1	33
GO:0018024	MF	GO:0018024	histone-lysine N-methyltransferase activity	16/1867	43/18368	2.22698e-06	6.72024e-05	5.52953e-05	PRDM16/EHMT1/SETD2/KMT2C/NSD1/ASH1L/NSD2/KMT5B/SMYD3/NSD3/SMYD1/SMYD2/KMT2A/WDR82/EZH1/SETD3	16
GO:0051393	MF	GO:0051393	alpha-actinin binding	12/1867	27/18368	4.74449e-06	0.000139081	0.000114439	TTN/KCNN2/CACNA1C/LDB3/DAG1/SYNPO2/MYPN/MAGI1/PALLD/PKD2/XIRP2/PDLIM1	12
GO:0042393	MF	GO:0042393	histone binding	48/1867	244/18368	5.60857e-06	0.000159844	0.000131523	DPF3/TBL1XR1/PSME4/KAT6B/CHD2/KMT2C/BRD4/BCAS3/SFMBT2/BPTF/SMARCC1/PHC2/SPIN1/MLLT10/ZMYND8/SFMBT1/PHC3/KDM5A/BAZ1B/ATAD2B/INO80/MBTD1/WDTC1/SMARCA4/AASS/CDYL/TAF1/MLLT3/GLYR1/UIMC1/TNKS/ATRX/SCMH1/RBBP4/ATAD2/SMARCA2/TP53BP1/IPO7/CHD8/KAT6A/KMT2A/KMT2E/ZCWPW2/BAZ2A/EZH1/TBL1X/SBNO1/ZMYND11	48
GO:0051020	MF	GO:0051020	GTPase binding	54/1867	291/18368	9.13163e-06	0.000247725	0.000203833	MICAL3/FGD4/RABGEF1/GOLGA4/RAB11FIP3/RABGAP1L/EVI5/SPTBN1/PPP1R9A/STRN3/AMBRA1/RAPGEF6/GNB1/ERC1/XPO1/AKAP13/DENND1A/ABCA1/ANKFY1/UNC13B/DENND5A/CDC42BPB/SGSM1/EXOC4/DOCK4/BICD1/ABI2/CDKL5/RASGRP3/MYO9B/MAPKAP1/DIAPH1/RABGAP1/NCKAP1/RAB11FIP1/FGD6/DIAPH2/DENND1B/MYO5A/AFDN/TNPO1/MLPH/ULK1/PAK2/AP1G1/MYCBP2/IPO7/PKN2/TRIOBP/CORO1C/RRAGD/USP33/PICALM/GGA2	54
GO:1901981	MF	GO:1901981	phosphatidylinositol phosphate binding	37/1867	173/18368	9.27026e-06	0.000247725	0.000203833	OBSCN/DAB2IP/PARD3/TPCN1/JPH2/SH3PXD2A/ASAP1/GBF1/COMMD1/PLEKHA5/SVIL/DENND1A/KCNQ1/ANKFY1/HIP1/LAPTM4B/ACTN2/MAPKAP1/FCHSD2/MAPT/OSBPL2/SNX13/STXBP6/DENND1B/OSBPL8/WIPI1/GOLPH3/CHMP3/OGT/ZFYVE28/MARK1/SNX14/SNX24/GAB2/KIF16B/PICALM/SNX27	37
GO:0003725	MF	GO:0003725	double-stranded RNA binding	21/1867	74/18368	9.41646e-06	0.000247725	0.000203833	STAU2/PRKRIP1/HMGB1/LSM14A/LRRFIP1/STAU1/AGO3/MBNL1/MTDH/CLTC/AGO2/ZFR/RC3H1/AGO4/DHX30/ZNF346/ADARB1/STRBP/APTX/HNRNPU/RC3H2	21
GO:0032452	MF	GO:0032452	histone demethylase activity	12/1867	29/18368	1.16676e-05	0.000291975	0.000240242	KDM4B/UTY/KDM2A/JMJD1C/JARID2/KDM3B/KDM2B/KDM5A/KDM6A/KDM4C/KDM5D/KDM3A	12
GO:0140457	MF	GO:0140457	protein demethylase activity	12/1867	29/18368	1.16676e-05	0.000291975	0.000240242	KDM4B/UTY/KDM2A/JMJD1C/JARID2/KDM3B/KDM2B/KDM5A/KDM6A/KDM4C/KDM5D/KDM3A	12
GO:0035591	MF	GO:0035591	signaling adaptor activity	22/1867	81/18368	1.26186e-05	0.000308255	0.000253638	SORBS1/DAB2IP/MAVS/MAGI2/CRK/SH2B1/GNB1/AKAP13/PIK3R1/PTPN11/SPAG9/HOMER1/ABI2/STAT3/G3BP2/MAPK8IP3/MMS19/HOMER2/GAB2/ABI1/SH2B3/MPP7	22
GO:0031267	MF	GO:0031267	small GTPase binding	49/1867	259/18368	1.36639e-05	0.000326028	0.000268261	MICAL3/FGD4/RABGEF1/GOLGA4/RAB11FIP3/RABGAP1L/EVI5/STRN3/RAPGEF6/ERC1/XPO1/AKAP13/DENND1A/ABCA1/ANKFY1/UNC13B/DENND5A/CDC42BPB/SGSM1/EXOC4/DOCK4/BICD1/ABI2/CDKL5/RASGRP3/MYO9B/MAPKAP1/DIAPH1/RABGAP1/NCKAP1/RAB11FIP1/FGD6/DIAPH2/DENND1B/MYO5A/AFDN/TNPO1/MLPH/ULK1/PAK2/AP1G1/MYCBP2/IPO7/PKN2/TRIOBP/CORO1C/USP33/PICALM/GGA2	49
GO:0061650	MF	GO:0061650	ubiquitin-like protein conjugating enzyme activity	14/1867	39/18368	1.54988e-05	0.000361403	0.000297369	UBE2R2/UBE2D2/UBE2H/UBE2W/UBE2K/UBE2G1/UBE2E2/BIRC6/UBE2O/UBE2G2/TAF1/UBE2D3/UBE2F/UBE2E1	14
GO:0019208	MF	GO:0019208	phosphatase regulator activity	26/1867	107/18368	1.90318e-05	0.000433924	0.00035704	MGAT5/RCAN2/PPP6R2/BMPR2/BMPR1A/PHACTR4/PPP2R5C/PPP6R3/CABIN1/PPP2R5E/PPP1R12C/PPP4R2/BMP2K/PPP2R2D/PPP3R1/SBF2/CALM2/LMTK2/PPP1R12B/ZEB2/PPP2R5A/STYXL1/PPP2R1A/PPP2R3B/PPP1R14C/PPP2R3A	26
GO:0042974	MF	GO:0042974	retinoic acid receptor binding	11/1867	26/18368	2.1089e-05	0.000470375	0.000387033	CTBP2/ACTN4/NSD1/NCOR2/CNOT1/NCOA6/NCOA1/RARB/ASXL1/MED25/NRIP1	11
GO:0008017	MF	GO:0008017	microtubule binding	50/1867	271/18368	2.26227e-05	0.000493849	0.000406348	MAP4/CLASP1/DNM2/MACF1/MTUS1/KIF1C/PAFAH1B1/KIF1B/TRIM54/MAP4K4/CLIP1/DST/MAST2/FBXW11/KIF13A/DCLK2/DYNC1I1/CLASP2/TTBK2/KIF21A/PPP5C/CEP350/NIN/PEX14/MAPRE2/MAPT/KIF26B/CDK5RAP2/CCSER2/EML1/MTUS2/SPAST/STRBP/NAV3/REEP1/OPA1/SGIP1/SKA2/CLIP4/APC/MTCL1/KIF16B/HOOK3/CKAP5/STIM1/EZR/TOGARAM1/GAS2/CAMSAP2/MARK4	50
GO:0015631	MF	GO:0015631	tubulin binding	64/1867	375/18368	2.3477e-05	0.00050182	0.000412907	MAP4/CLASP1/DNM2/MACF1/DAG1/MTUS1/DIP2B/KIF1C/PACRG/PAFAH1B1/KIF1B/SETD2/TRIM54/TAOK1/BCAS3/MAP4K4/CLIP1/DST/PPARGC1A/MAST2/FBXW11/KIF13A/DCLK2/DYNC1I1/CLASP2/TTBK2/KIF21A/PPP5C/CEP350/TBCD/NIN/PEX14/INO80/MAPRE2/PRKN/RABGAP1/MAPT/HTT/KIF26B/CDK5RAP2/CCSER2/EML1/MTUS2/SPAST/AGTPBP1/STRBP/NCALD/NAV3/REEP1/OPA1/SGIP1/SKA2/CLIP4/APC/MTCL1/KIF16B/HOOK3/CKAP5/STIM1/EZR/TOGARAM1/GAS2/CAMSAP2/MARK4	64
GO:0042054	MF	GO:0042054	histone methyltransferase activity	17/1867	56/18368	2.50781e-05	0.000518824	0.000426897	PRDM16/EHMT1/SETD2/KMT2C/NSD1/ASH1L/NSD2/KMT5B/SMYD3/PRDM2/NSD3/SMYD1/SMYD2/KMT2A/WDR82/EZH1/SETD3	17
GO:0046975	MF	GO:0046975	histone methyltransferase activity (H3-K36 specific)	7/1867	11/18368	2.52838e-05	0.000518824	0.000426897	SETD2/NSD1/ASH1L/NSD2/NSD3/SMYD2/SETD3	7
GO:0061631	MF	GO:0061631	ubiquitin conjugating enzyme activity	13/1867	36/18368	2.89558e-05	0.000582522	0.000479309	UBE2R2/UBE2D2/UBE2H/UBE2W/UBE2K/UBE2G1/UBE2E2/BIRC6/UBE2O/UBE2G2/TAF1/UBE2D3/UBE2E1	13
GO:0030331	MF	GO:0030331	estrogen receptor binding	14/1867	41/18368	2.97828e-05	0.000587637	0.000483518	NSD1/STRN/LCOR/PPARGC1A/PPARGC1B/CNOT1/LATS1/NCOA6/NCOA1/TRIP4/WIPI1/NRIP1/MMS19/DCAF1	14
GO:0001223	MF	GO:0001223	transcription coactivator binding	12/1867	32/18368	3.79756e-05	0.00073515	0.000604894	PPARA/RORA/ATF7/THRB/VGLL4/CREBBP/EP300/MED25/SMAD3/SMAD4/FOXO1/CREB1	12
GO:0000287	MF	GO:0000287	magnesium ion binding	42/1867	221/18368	4.90364e-05	0.000931692	0.000766612	ADPRHL1/SRPK2/ATP11A/ABL1/WNK1/ITPK1/MAP3K5/RPS6KA2/MAST4/COMT/MAST2/SIK3/CDC42BPB/LATS1/ABL2/SUCLG2/CERK/FOXK2/MARK2/CDC42BPA/ATP9B/PPM1B/CLYBL/ENOSF1/NLK/PAPOLA/DIS3L2/PSPH/PGM5/PRPSAP2/SNRK/ATP11B/PRKACB/MARK1/PDCD6/STK3/OPA1/PPM1A/SIK2/RPS6KA3/STK38/PDXK	42
GO:0008276	MF	GO:0008276	protein methyltransferase activity	22/1867	88/18368	5.11795e-05	0.000954731	0.000785569	PRDM16/EHMT1/SETD2/KMT2C/NSD1/EEF1AKMT2/ASH1L/NSD2/KMT5B/DNMT3A/SMYD3/PCMTD1/FBXO11/PRDM2/NSD3/SMYD1/SMYD2/LCMT1/KMT2A/WDR82/EZH1/SETD3	22
GO:0016279	MF	GO:0016279	protein-lysine N-methyltransferase activity	17/1867	59/18368	5.28351e-05	0.000962274	0.000791775	PRDM16/EHMT1/SETD2/KMT2C/NSD1/EEF1AKMT2/ASH1L/NSD2/KMT5B/SMYD3/NSD3/SMYD1/SMYD2/KMT2A/WDR82/EZH1/SETD3	17
GO:0032266	MF	GO:0032266	phosphatidylinositol-3-phosphate binding	14/1867	43/18368	5.44995e-05	0.000962274	0.000791775	OBSCN/DAB2IP/PARD3/JPH2/SH3PXD2A/PLEKHA5/DENND1A/HIP1/SNX13/WIPI1/ZFYVE28/SNX24/KIF16B/SNX27	14
GO:0008353	MF	GO:0008353	RNA polymerase II CTD heptapeptide repeat kinase activity	7/1867	12/18368	5.53354e-05	0.000962274	0.000791775	BRD4/MAPK1/CDK12/CDK13/CDK19/CDK8/CDK6	7
GO:0034452	MF	GO:0034452	dynactin binding	7/1867	12/18368	5.53354e-05	0.000962274	0.000791775	PAFAH1B1/SNX6/GSK3B/BICD1/MAPT/HTT/HOOK3	7
GO:0043495	MF	GO:0043495	protein-membrane adaptor activity	10/1867	24/18368	5.8992e-05	0.00100876	0.000830027	JUP/MYH9/SYNE1/SYNE2/LPL/SPTBN4/SUN1/AKAP6/NUP153/PDCD6	10
GO:0016278	MF	GO:0016278	lysine N-methyltransferase activity	17/1867	60/18368	6.68091e-05	0.00111263	0.000915488	PRDM16/EHMT1/SETD2/KMT2C/NSD1/EEF1AKMT2/ASH1L/NSD2/KMT5B/SMYD3/NSD3/SMYD1/SMYD2/KMT2A/WDR82/EZH1/SETD3	17
GO:0070300	MF	GO:0070300	phosphatidic acid binding	9/1867	20/18368	6.72348e-05	0.00111263	0.000915488	GRAMD1B/JPH2/RAPGEF6/COMMD1/RAPGEF2/PACSIN2/MAPKAP1/MARK1/OPA1	9
GO:0002039	MF	GO:0002039	p53 binding	18/1867	66/18368	7.15623e-05	0.00116544	0.000958946	PPP1R13B/EHMT1/BRD4/GSK3B/CREBBP/SMARCB1/MDM4/SMARCA4/HTT/EP300/TAF3/TAF1/NUAK1/SMYD2/RFFL/TP53BP1/USP10/CHD8	18
GO:0032451	MF	GO:0032451	demethylase activity	13/1867	39/18368	7.60615e-05	0.00121936	0.00100331	KDM4B/UTY/KDM2A/JMJD1C/JARID2/KDM3B/KDM2B/KDM5A/KDM6A/KDM4C/FTO/KDM5D/KDM3A	13
GO:0019903	MF	GO:0019903	protein phosphatase binding	31/1867	150/18368	9.39789e-05	0.00148342	0.00122058	JAK1/PPP6R2/DAB2IP/PARD3/JUP/PHACTR4/STRN/PPP1R9A/PPP3CB/PPP6R3/STRN3/MAP3K5/BCL2/MYOZ2/KCNQ1/ATP2B4/PIK3R1/PTK2/CDH2/GHR/STAU1/ANK1/STAT3/MAPT/SMG7/ANAPC7/MFHAS1/STYXL1/DLG3/FOXO1/KIFAP3	31
GO:0048156	MF	GO:0048156	tau protein binding	14/1867	45/18368	9.54879e-05	0.0014844	0.00122139	DYRK1A/MARK3/TAOK1/GSK3B/PPP2CA/TTBK2/PPP5C/MARK2/EP300/PPP2CB/MARK1/SMAD2/PICALM/MARK4	14
GO:0030374	MF	GO:0030374	nuclear receptor coactivator activity	16/1867	56/18368	9.73169e-05	0.00149026	0.00122621	ZMIZ1/ACTN4/CCAR1/MED13/THRAP3/NCOA3/NCOA2/PPARGC1A/PPARGC1B/NCOA6/NCOA1/ACTN2/USP22/SLC30A9/DCAF6/MED24	16
GO:0032182	MF	GO:0032182	ubiquitin-like protein binding	25/1867	111/18368	0.000104233	0.00156929	0.00129124	UBR5/CUEDC1/NPLOC4/UBAP1/FAF1/USP13/HERC2/SOBP/TOM1L2/PRKN/DDI2/UBXN2A/FAF2/SMAD3/USP25/DCUN1D2/RNF185/STAM2/N4BP1/CASP8AP2/STAM/DCUN1D1/MARK4/UBXN7/GGA2	25
GO:0070577	MF	GO:0070577	lysine-acetylated histone binding	9/1867	21/18368	0.000107067	0.00156929	0.00129124	PSME4/BRD4/ZMYND8/ATAD2B/SMARCA4/TAF1/MLLT3/KMT2A/BAZ2A	9
GO:0140033	MF	GO:0140033	acetylation-dependent protein binding	9/1867	21/18368	0.000107067	0.00156929	0.00129124	PSME4/BRD4/ZMYND8/ATAD2B/SMARCA4/TAF1/MLLT3/KMT2A/BAZ2A	9
GO:0003727	MF	GO:0003727	single-stranded RNA binding	21/1867	87/18368	0.000129294	0.00186839	0.00153734	RBMS3/MSI2/LARP4/RBMS1/HNRNPC/ATXN1/RBPMS/HMGB1/LSM14A/AGO3/PAN3/AGO2/ZFR/DIS3L2/AGO4/FXR1/DAZAP1/STRBP/HNRNPU/PABPC4/RBMS2	21
GO:0042805	MF	GO:0042805	actinin binding	12/1867	36/18368	0.000143111	0.00203934	0.001678	TTN/KCNN2/CACNA1C/LDB3/DAG1/SYNPO2/MYPN/MAGI1/PALLD/PKD2/XIRP2/PDLIM1	12
GO:1902936	MF	GO:1902936	phosphatidylinositol bisphosphate binding	24/1867	107/18368	0.00015201	0.00213648	0.00175793	OBSCN/PARD3/TPCN1/JPH2/SH3PXD2A/ASAP1/GBF1/COMMD1/PLEKHA5/SVIL/KCNQ1/HIP1/LAPTM4B/ACTN2/MAPKAP1/MAPT/OSBPL2/STXBP6/WIPI1/CHMP3/MARK1/SNX14/KIF16B/PICALM	24
GO:0070016	MF	GO:0070016	armadillo repeat domain binding	6/1867	10/18368	0.000160025	0.00221873	0.00182561	STRN/CTNNBIP1/STRN3/CNOT1/TCF7L2/CHD8	6
GO:0050321	MF	GO:0050321	tau-protein kinase activity	9/1867	22/18368	0.000164895	0.00225576	0.00185608	DYRK1A/MARK3/TAOK1/SIK3/GSK3B/TTBK2/MARK2/MARK1/MARK4	9
GO:0140658	MF	GO:0140658	ATP-dependent chromatin remodeler activity	11/1867	32/18368	0.000198072	0.00267397	0.00220019	CHD2/CHD6/INO80/CHD7/RAD54L2/SMARCA4/EP400/CHD4/ATRX/SMARCA2/CHD8	11
GO:0031490	MF	GO:0031490	chromatin DNA binding	23/1867	103/18368	0.000221722	0.00295437	0.00243091	GATAD2B/UTY/ACTN4/JMJD1C/HNRNPC/FOXO3/SMARCC1/PPARGC1A/KDM3B/THRB/CREBBP/SMARCB1/KDM6A/STAT3/CTCF/SMARCA4/EP300/CHD4/SMAD3/RBBP4/HNRNPU/KDM3A/SBNO1	23
GO:0008187	MF	GO:0008187	poly-pyrimidine tract binding	10/1867	28/18368	0.00026986	0.00350476	0.00288378	RBMS3/MSI2/RBMS1/HNRNPC/ATXN1/DIS3L2/DAZAP1/HNRNPU/PABPC4/RBMS2	10
GO:0080025	MF	GO:0080025	phosphatidylinositol-3,5-bisphosphate binding	10/1867	28/18368	0.00026986	0.00350476	0.00288378	TPCN1/JPH2/GBF1/COMMD1/PLEKHA5/HIP1/MAPKAP1/WIPI1/SNX14/KIF16B	10
GO:0046332	MF	GO:0046332	SMAD binding	19/1867	79/18368	0.000279584	0.00358566	0.00295034	LDLRAD4/ZMIZ1/USP9Y/BMPR1A/HIPK2/MAGI2/TCF12/GATA4/MEF2A/ZBTB7A/ACVR1/SKI/SMAD3/SMAD4/TRIM33/SMAD2/IPO7/PPM1A/SMURF2	19
GO:0002162	MF	GO:0002162	dystroglycan binding	6/1867	11/18368	0.000321715	0.00407505	0.00335302	CLASP1/VCL/DAG1/PLEC/CLASP2/DMD	6
GO:0030159	MF	GO:0030159	signaling receptor complex adaptor activity	14/1867	50/18368	0.000330083	0.00413007	0.00339829	SORBS1/MAGI2/CRK/SH2B1/GNB1/PIK3R1/PTPN11/SPAG9/G3BP2/MAPK8IP3/MMS19/HOMER2/GAB2/SH2B3	14
GO:0051371	MF	GO:0051371	muscle alpha-actinin binding	7/1867	15/18368	0.000341261	0.00421847	0.00347103	TTN/LDB3/SYNPO2/MYPN/PALLD/PKD2/PDLIM1	7
GO:0035198	MF	GO:0035198	miRNA binding	11/1867	34/18368	0.000362795	0.00443128	0.00364614	NEAT1/PUM1/RBM4/AGO3/RBM10/PUM2/AGO2/RC3H1/AGO4/TUT4/ZNF346	11
GO:0043325	MF	GO:0043325	phosphatidylinositol-3,4-bisphosphate binding	10/1867	29/18368	0.000374631	0.00446944	0.00367753	OBSCN/SH3PXD2A/COMMD1/HIP1/PLEKHA2/MAPKAP1/FCHSD2/GAB2/KIF16B/PLEKHA1	10
GO:0070717	MF	GO:0070717	poly-purine tract binding	10/1867	29/18368	0.000374631	0.00446944	0.00367753	RBMS3/LARP4/RBMS1/ATXN1/RBPMS/PAN3/DAZAP1/HNRNPU/PABPC4/RBMS2	10
GO:0051219	MF	GO:0051219	phosphoprotein binding	20/1867	88/18368	0.000435697	0.00513822	0.00422781	BTRC/EPB41/PAFAH1B1/ABL1/YWHAE/MAPK1/CRK/PIK3R3/THRAP3/CBLB/SCAF8/PIK3R1/PTPN11/TRPV1/ABL2/BCAR3/PTPN3/SHB/APTX/PKD2	20
GO:0061980	MF	GO:0061980	regulatory RNA binding	13/1867	46/18368	0.000484178	0.00564507	0.00464486	NEAT1/PUM1/MECP2/RBM4/AGO3/RBM10/FAM172A/PUM2/AGO2/RC3H1/AGO4/TUT4/ZNF346	13
GO:0008266	MF	GO:0008266	poly(U) RNA binding	9/1867	25/18368	0.000510824	0.0058273	0.00479481	RBMS3/MSI2/RBMS1/HNRNPC/ATXN1/DIS3L2/DAZAP1/PABPC4/RBMS2	9
GO:0046966	MF	GO:0046966	thyroid hormone receptor binding	10/1867	30/18368	0.000511167	0.0058273	0.00479481	JMJD1C/NSD1/MED13/THRAP3/NCOA3/NCOA6/NCOR1/TRIP12/GTF2H1/MED24	10
GO:0045295	MF	GO:0045295	gamma-catenin binding	6/1867	12/18368	0.000588094	0.0066306	0.00545577	CTNNA1/CDH2/TCF7L2/PTPRK/APC/PTPRJ	6
GO:0047485	MF	GO:0047485	protein N-terminus binding	23/1867	110/18368	0.000602316	0.00671714	0.00552698	EPB41/TBL1XR1/KCNIP2/NCOR2/MECP2/NCOA3/SMARCC1/SRRM2/MAU2/ZMYND8/EXOC4/NCOA1/MORF4L1/MNAT1/PEX14/CALM2/SMARCA4/NIPBL/STXBP1/APTX/STX5/CSNK2A1/YWHAQ	23
GO:0008170	MF	GO:0008170	N-methyltransferase activity	21/1867	97/18368	0.000632681	0.0069799	0.00574318	PRDM16/EHMT1/SETD2/KMT2C/NSD1/EEF1AKMT2/ASH1L/NSD2/KMT5B/SMYD3/METTL16/FBXO11/TRMT11/NSD3/METTL15/SMYD1/SMYD2/KMT2A/WDR82/EZH1/SETD3	21
GO:0008307	MF	GO:0008307	structural constituent of muscle	12/1867	42/18368	0.000710382	0.00775374	0.00637991	OBSCN/MYOM2/TTN/DAG1/NEBL/PLEC/ASPH/MYBPC3/ACTN2/SYNM/MYOM1/DMD	12
GO:0043130	MF	GO:0043130	ubiquitin binding	20/1867	92/18368	0.000797493	0.00861293	0.00708687	UBR5/CUEDC1/NPLOC4/UBAP1/FAF1/USP13/TOM1L2/PRKN/DDI2/UBXN2A/FAF2/SMAD3/USP25/RNF185/STAM2/N4BP1/STAM/MARK4/UBXN7/GGA2	20
GO:0046965	MF	GO:0046965	retinoid X receptor binding	7/1867	17/18368	0.000858893	0.00908478	0.00747512	NSD1/NCOR2/NCOA6/NCOA1/RARB/MED25/NRIP1	7
GO:0070064	MF	GO:0070064	proline-rich region binding	7/1867	17/18368	0.000858893	0.00908478	0.00747512	ABL1/GIGYF2/ITSN1/GHR/ABI2/YAP1/GAREM1	7
GO:0031624	MF	GO:0031624	ubiquitin conjugating enzyme binding	10/1867	32/18368	0.000908463	0.00941498	0.00774681	PPARA/ARIH1/ARIH2/PRKN/DCUN1D2/ANKIB1/ZMYM2/DCUN1D1/RNF144A/RNF180	10
GO:0071889	MF	GO:0071889	14-3-3 protein binding	10/1867	32/18368	0.000908463	0.00941498	0.00774681	SRPK2/PRKCE/DAB2IP/SYNPO2/RPTOR/KLHL22/FOXK1/TBC1D22A/YWHAQ/PRKCZ	10
GO:0008093	MF	GO:0008093	cytoskeletal anchor activity	8/1867	22/18368	0.000970869	0.00987019	0.00812136	JUP/ANK2/ANK1/SPTBN4/BICD1/ABI2/ANK3/GAS2	8
GO:0030507	MF	GO:0030507	spectrin binding	9/1867	27/18368	0.000971627	0.00987019	0.00812136	EPB41/ANK2/GNB1/DYNC1I1/ANK1/SPTBN4/ADD1/ANK3/CAMSAP2	9
GO:0031432	MF	GO:0031432	titin binding	6/1867	13/18368	0.000998447	0.0100432	0.00826372	OBSCN/MYBPC3/ACTN2/CAMK2D/TRIM63/CALM2	6
GO:0044390	MF	GO:0044390	ubiquitin-like protein conjugating enzyme binding	11/1867	38/18368	0.00104234	0.0103829	0.00854327	PPARA/ARIH1/ARIH2/PRKN/DCUN1D2/ANKIB1/ZMYM2/RNF185/DCUN1D1/RNF144A/RNF180	11
GO:0030295	MF	GO:0030295	protein kinase activator activity	21/1867	101/18368	0.00110028	0.0108547	0.00893141	BMPR2/DAB2IP/EFNA5/BMPR1A/TAOK1/WNK1/RPTOR/HMGB1/CCNY/STRADA/MARK2/MNAT1/RICTOR/CALM2/MOB1B/PAK2/EGF/MADD/STK3/ABI1/PRKAG2	21
GO:0045309	MF	GO:0045309	protein phosphorylated amino acid binding	14/1867	56/18368	0.00114279	0.0111667	0.00918817	BTRC/ABL1/YWHAE/MAPK1/CRK/PIK3R3/CBLB/SCAF8/PIK3R1/PTPN11/ABL2/BCAR3/PTPN3/SHB	14
GO:0004725	MF	GO:0004725	protein tyrosine phosphatase activity	21/1867	102/18368	0.00125538	0.0121511	0.00999815	PTPRG/PTPRM/SSH2/PTPRA/SSH1/CDC14B/PTPN11/PTPRE/EYA3/PTPRK/PTP4A3/PTPN14/PTPN21/PTPN3/PTPRS/PTPN9/MTMR14/RNGTT/PTPRJ/PALD1/PTP4A2	21
GO:0050811	MF	GO:0050811	GABA receptor binding	7/1867	18/18368	0.0012829	0.0123014	0.0101218	PLCL1/TRAK1/PPP2CA/ARFGEF2/TRAK2/GABRB1/PLCL2	7
GO:0050681	MF	GO:0050681	androgen receptor binding	9/1867	28/18368	0.00130404	0.012314	0.0101321	NSD1/FOXP1/ZBTB7A/KDM4C/SMARCA4/EP300/WIPI1/KDM5D/KDM3A	9
GO:0004402	MF	GO:0004402	histone acetyltransferase activity	11/1867	39/18368	0.00132021	0.012314	0.0101321	KAT6B/NCOA3/CREBBP/KAT2B/NCOA1/EPC2/USP22/EP300/TAF1/KAT6A/MED24	11
GO:0005547	MF	GO:0005547	phosphatidylinositol-3,4,5-trisphosphate binding	11/1867	39/18368	0.00132021	0.012314	0.0101321	OBSCN/PARD3/JPH2/ASAP1/GBF1/COMMD1/MAPKAP1/FCHSD2/OGT/GAB2/KIF16B	11
GO:0019888	MF	GO:0019888	protein phosphatase regulator activity	19/1867	89/18368	0.00133963	0.0123825	0.0101886	MGAT5/RCAN2/PPP6R2/PHACTR4/PPP2R5C/PPP6R3/CABIN1/PPP2R5E/PPP4R2/PPP2R2D/PPP3R1/CALM2/LMTK2/PPP2R5A/STYXL1/PPP2R1A/PPP2R3B/PPP1R14C/PPP2R3A	19
GO:0008143	MF	GO:0008143	poly(A) binding	8/1867	23/18368	0.00135716	0.0124326	0.0102298	RBMS3/LARP4/RBMS1/RBPMS/PAN3/HNRNPU/PABPC4/RBMS2	8
GO:0051018	MF	GO:0051018	protein kinase A binding	13/1867	51/18368	0.00140017	0.012713	0.0104605	RYR2/AKAP8L/WASF2/AKAP13/KCNQ1/GSK3B/PRKAR2A/ARFGEF2/AKAP6/AKAP10/ARFGEF1/SPHKAP/EZR	13
GO:0140030	MF	GO:0140030	modification-dependent protein binding	29/1867	160/18368	0.00146979	0.0132281	0.0108843	PSME4/ANK2/BRD4/BPTF/EPS15/SPIN1/ZMYND8/KDM5A/BABAM2/ATAD2B/MINDY2/MBTD1/SMARCA4/CDYL/ZBTB1/ZRANB1/TAF1/MLLT3/GLYR1/UIMC1/ATRX/OTUD7B/TP53BP1/CHD8/KMT2A/KMT2E/ZCWPW2/BAZ2A/ZMYND11	29
GO:0004693	MF	GO:0004693	cyclin-dependent protein serine/threonine kinase activity	9/1867	29/18368	0.00172228	0.0152333	0.0125342	CDK14/CDK12/CDK13/CDKL5/CDK18/MOK/CDK19/CDK8/CDK6	9
GO:0097472	MF	GO:0097472	cyclin-dependent protein kinase activity	9/1867	29/18368	0.00172228	0.0152333	0.0125342	CDK14/CDK12/CDK13/CDKL5/CDK18/MOK/CDK19/CDK8/CDK6	9
GO:0045294	MF	GO:0045294	alpha-catenin binding	5/1867	10/18368	0.00175417	0.0153827	0.0126572	VCL/JUP/CDH2/PKP2/NUMB	5
GO:0044389	MF	GO:0044389	ubiquitin-like protein ligase binding	49/1867	316/18368	0.00180842	0.0156116	0.0128455	JAK1/VCL/UBE2W/UBE2K/PACRG/YWHAE/NPLOC4/FAF1/UBE2G1/CRK/ARIH1/USP13/SCN5A/FHIT/AMBRA1/BCL2/PPARGC1A/LAPTM4B/GSK3B/SPOP/STX8/HERC2/PRKAR2A/ABI2/PIAS1/MFN2/GPI/NLK/ITCH/PRKN/SKI/TRIP4/CUL5/FAF2/SMAD3/USP25/MFHAS1/RBX1/PRKACB/RFFL/SMAD2/TRIOBP/APC/CUL3/SLF2/DLG3/FOXO1/STAM/UBXN7	49
GO:0004722	MF	GO:0004722	protein serine/threonine phosphatase activity	20/1867	98/18368	0.0018107	0.0156116	0.0128455	PPM1K/LRRC2/PPM1L/PPP3CB/SSH2/SSH1/CDC14B/PPP2CA/PPTC7/PPP5C/PPM1B/PPP3R1/PPP1CB/PPP3CC/PPP2CB/RPAP2/CTDSPL/MTMR14/CTDSPL2/PPM1A	20
GO:0042826	MF	GO:0042826	histone deacetylase binding	24/1867	127/18368	0.00203854	0.0172954	0.014231	HDAC4/YWHAE/NCOR2/AKAP8L/LCOR/HDAC5/NACC2/UHRF1BP1/HDAC9/KAT2B/RAD9A/MEF2A/PRKN/WDTC1/NCOR1/NIPBL/MEF2D/CHD4/SFPQ/RBBP4/NRIP1/PKN2/MTA3/MAPK8	24
GO:0008757	MF	GO:0008757	S-adenosylmethionine-dependent methyltransferase activity	28/1867	156/18368	0.00203971	0.0172954	0.014231	PRDM16/EHMT1/SETD2/KMT2C/NSD1/EEF1AKMT2/ASH1L/COMT/NSD2/KMT5B/DNMT3A/SMYD3/AS3MT/PCMTD1/COQ5/METTL16/FBXO11/TRMT11/NSD3/METTL15/SMYD1/SMYD2/NSUN4/LCMT1/KMT2A/WDR82/EZH1/SETD3	28
GO:0061733	MF	GO:0061733	peptide-lysine-N-acetyltransferase activity	11/1867	41/18368	0.0020585	0.0173117	0.0142444	KAT6B/NCOA3/CREBBP/KAT2B/NCOA1/EPC2/USP22/EP300/TAF1/KAT6A/MED24	11
GO:0019209	MF	GO:0019209	kinase activator activity	21/1867	107/18368	0.00234162	0.0192432	0.0158337	BMPR2/DAB2IP/EFNA5/BMPR1A/TAOK1/WNK1/RPTOR/HMGB1/CCNY/STRADA/MARK2/MNAT1/RICTOR/CALM2/MOB1B/PAK2/EGF/MADD/STK3/ABI1/PRKAG2	21
GO:0106306	MF	GO:0106306	protein serine phosphatase activity	16/1867	73/18368	0.00234445	0.0192432	0.0158337	PPM1K/PPM1L/PPP3CB/SSH2/SSH1/CDC14B/PPP2CA/PPTC7/PPP5C/PPM1B/PPP1CB/PPP3CC/PPP2CB/RPAP2/CTDSPL/PPM1A	16
GO:0106307	MF	GO:0106307	protein threonine phosphatase activity	16/1867	73/18368	0.00234445	0.0192432	0.0158337	PPM1K/PPM1L/PPP3CB/SSH2/SSH1/CDC14B/PPP2CA/PPTC7/PPP5C/PPM1B/PPP1CB/PPP3CC/PPP2CB/RPAP2/CTDSPL/PPM1A	16
GO:0004115	MF	GO:0004115	3',5'-cyclic-AMP phosphodiesterase activity	6/1867	15/18368	0.00243526	0.0196739	0.016188	PDE1C/PDE3A/PDE7A/PDE10A/PDE8A/PDE4D	6
GO:0050998	MF	GO:0050998	nitric-oxide synthase binding	6/1867	15/18368	0.00243526	0.0196739	0.016188	SNTA1/DNM2/SCN5A/ATP2B4/NOS1AP/DMD	6
GO:0034237	MF	GO:0034237	protein kinase A regulatory subunit binding	8/1867	25/18368	0.00248931	0.0199314	0.0163999	RYR2/AKAP8L/WASF2/KCNQ1/ARFGEF2/AKAP6/ARFGEF1/EZR	8
GO:0031625	MF	GO:0031625	ubiquitin protein ligase binding	46/1867	297/18368	0.00250599	0.0199314	0.0163999	JAK1/VCL/UBE2W/UBE2K/PACRG/YWHAE/NPLOC4/FAF1/UBE2G1/CRK/ARIH1/USP13/SCN5A/FHIT/AMBRA1/BCL2/PPARGC1A/LAPTM4B/GSK3B/SPOP/STX8/HERC2/PRKAR2A/ABI2/PIAS1/MFN2/GPI/NLK/PRKN/SKI/CUL5/FAF2/SMAD3/USP25/MFHAS1/RBX1/PRKACB/RFFL/SMAD2/TRIOBP/APC/CUL3/SLF2/DLG3/FOXO1/UBXN7	46
GO:0019211	MF	GO:0019211	phosphatase activator activity	7/1867	20/18368	0.00260509	0.0204032	0.0167881	BMPR2/BMPR1A/PHACTR4/PPP2R5C/PPP2R5E/CALM2/PPP2R5A	7
[truncated: 25 more rows]

## Sheet: LV_agingadult_vs_nonaging up
	ONTOLOGY	ID	Description	GeneRatio	BgRatio	pvalue	p.adjust	qvalue	geneID	Count
[truncated: 161 more rows]

## Sheet: RV_nonagingadult_vs_fetus down
	ONTOLOGY	ID	Description	GeneRatio	BgRatio	pvalue	p.adjust	qvalue	geneID	Count
[truncated: 577 more rows]

[truncated: 3 more sheets: RV_nonagingadult_vs_fetus up, RV_agingadult_vs_nonaging down, RV_agingadult_vs_nonaging up]
