# Supplementary material for: Life-span–dependent transcriptional dynamics of the human heart
Source: Sci Adv. 2026 Jun 17;12(25):eaeg2614. doi: 10.1126/sciadv.aeg2614 (PMC13274588; doi:10.1126/sciadv.aeg2614)
Supplement: Supplementary file 2 — Tables S1 to S55 [file sciadv.aeg2614_tables_s1_to_s55.zip › Tables/Supplementary_Table_16.xlsx]

## Sheet: Gene sets
status	family	pval	qval	gene_short_name	use_for_ordering	cluster
OK	negbinomial.size	0	0	KAZN	TRUE	1
OK	negbinomial.size	0	0	NEGR1	TRUE	1
OK	negbinomial.size	0	0	NEXN	FALSE	2
OK	negbinomial.size	0	0	RYR2	FALSE	2
OK	negbinomial.size	0	0	SLC8A1	FALSE	2
OK	negbinomial.size	0	0	FHL2	FALSE	3
OK	negbinomial.size	0	0	TTN	FALSE	2
OK	negbinomial.size	0	0	PLCL1	FALSE	2
OK	negbinomial.size	0	0	FGF12	FALSE	3
OK	negbinomial.size	0	0	RBPJ	TRUE	1
OK	negbinomial.size	0	0	PDLIM5	FALSE	2
OK	negbinomial.size	0	0	PALLD	FALSE	2
OK	negbinomial.size	0	0	SORBS2	FALSE	2
OK	negbinomial.size	0	0	SGCD	TRUE	4
OK	negbinomial.size	0	0	RCAN2	FALSE	3
OK	negbinomial.size	0	0	MLIP	FALSE	3
OK	negbinomial.size	0	0	TRDN-AS1	FALSE	3
OK	negbinomial.size	0	0	GALNT17	FALSE	2
OK	negbinomial.size	0	0	ARHGAP6	TRUE	1
OK	negbinomial.size	0	0	DMD	FALSE	2
OK	negbinomial.size	0	0	GNAQ	TRUE	1
OK	negbinomial.size	0	0	MYBPC3	FALSE	3
OK	negbinomial.size	0	0	NEAT1	FALSE	4
OK	negbinomial.size	0	0	MAML2	TRUE	1
OK	negbinomial.size	0	0	CACNB2	FALSE	3
OK	negbinomial.size	0	0	NEBL	FALSE	3
OK	negbinomial.size	0	0	BICC1	TRUE	1
OK	negbinomial.size	0	0	CTNNA3	FALSE	2
OK	negbinomial.size	0	0	LDB3	FALSE	3
OK	negbinomial.size	0	0	SORBS1	FALSE	2
OK	negbinomial.size	0	0	RBM20	FALSE	2
OK	negbinomial.size	0	0	ABLIM1	FALSE	3
OK	negbinomial.size	0	0	GRK5	TRUE	5
OK	negbinomial.size	0	0	CACNA1C	FALSE	2
OK	negbinomial.size	0	0	PDE3A	TRUE	4
OK	negbinomial.size	0	0	C15orf41	FALSE	2
OK	negbinomial.size	0	0	RORA	TRUE	1
OK	negbinomial.size	0	0	THSD4	FALSE	2
OK	negbinomial.size	0	0	CDH13	TRUE	4
OK	negbinomial.size	0	0	GAS7	TRUE	1
OK	negbinomial.size	0	0	MYOM1	FALSE	2
OK	negbinomial.size	0	0	TCF4	TRUE	1
OK	negbinomial.size	0	0	TSHZ2	TRUE	1
OK	negbinomial.size	0	0	MT-CO1	TRUE	1
OK	negbinomial.size	0	0	MT-CO2	TRUE	1
OK	negbinomial.size	0	0	MT-ATP6	TRUE	1
OK	negbinomial.size	0	0	MT-CO3	TRUE	1
OK	negbinomial.size	0	0	MT-ND3	TRUE	1
OK	negbinomial.size	0	0	ACTN2	FALSE	2
OK	negbinomial.size	0	0	MYOM2	TRUE	4
OK	negbinomial.size	0	1.35678e-306	MYOZ2	FALSE	2
OK	negbinomial.size	6.76634e-308	3.6969e-305	MEG3	TRUE	1
OK	negbinomial.size	1.90237e-303	1.01978e-300	AKT3	TRUE	1
OK	negbinomial.size	1.18027e-300	6.20976e-298	MAN1A1	TRUE	1
OK	negbinomial.size	2.23942e-299	1.1568e-296	TNNI3K	FALSE	3
OK	negbinomial.size	1.53902e-297	7.80805e-295	MIR1-1HG	TRUE	4
OK	negbinomial.size	4.4377e-295	2.21192e-292	FKBP5	TRUE	1
OK	negbinomial.size	6.50272e-292	3.18533e-289	FRMD4B	FALSE	1
OK	negbinomial.size	2.63439e-291	1.26857e-288	EBF1	TRUE	1
OK	negbinomial.size	1.28158e-290	6.06852e-288	PCDH7	FALSE	2
OK	negbinomial.size	9.08987e-286	4.23364e-283	LINC02208	TRUE	4
OK	negbinomial.size	4.09786e-285	1.87781e-282	RBMS3	TRUE	1
OK	negbinomial.size	1.04385e-284	4.70744e-282	ANKRD1	TRUE	2
OK	negbinomial.size	3.5641e-284	1.58218e-281	LARGE1	FALSE	2
OK	negbinomial.size	1.06067e-283	4.63609e-281	TACC2	FALSE	3
OK	negbinomial.size	6.88422e-283	2.96345e-280	MYL7	FALSE	5
OK	negbinomial.size	2.66131e-278	1.12851e-275	LAMB1	TRUE	1
OK	negbinomial.size	4.34689e-273	1.81617e-270	CDH2	FALSE	2
OK	negbinomial.size	3.56444e-270	1.46767e-267	PID1	TRUE	1
OK	negbinomial.size	2.71173e-268	1.10062e-265	MEG8	TRUE	1
OK	negbinomial.size	3.30828e-268	1.32382e-265	AKAP6	FALSE	2
OK	negbinomial.size	6.24445e-266	2.46404e-263	MT-ND4	TRUE	1
OK	negbinomial.size	1.00068e-265	3.89456e-263	PLCB1	TRUE	1
OK	negbinomial.size	3.72032e-259	1.42835e-256	PLXDC2	TRUE	1
OK	negbinomial.size	4.15898e-258	1.57548e-255	SOX5	TRUE	5
OK	negbinomial.size	8.78449e-258	3.2839e-255	TMEM178B	TRUE	4
OK	negbinomial.size	3.64282e-257	1.3441e-254	EFNA5	FALSE	2
OK	negbinomial.size	4.17312e-256	1.52003e-253	TECRL	FALSE	3
OK	negbinomial.size	5.9308e-256	2.13291e-253	VCAN	TRUE	1
OK	negbinomial.size	1.75677e-253	6.23895e-251	PRKAG2	TRUE	5
OK	negbinomial.size	3.91435e-251	1.37297e-248	MAGI1	FALSE	2
OK	negbinomial.size	8.89785e-251	3.08289e-248	ROBO1	TRUE	1
OK	negbinomial.size	1.1586e-246	3.96591e-244	MYH7	FALSE	2
OK	negbinomial.size	3.26758e-241	1.10518e-238	AP2A2	FALSE	1
OK	negbinomial.size	5.3267e-241	1.78043e-238	MALAT1	TRUE	4
OK	negbinomial.size	1.04509e-239	3.45255e-237	OBSCN	FALSE	2
OK	negbinomial.size	3.01115e-239	9.83332e-237	ACTC1	TRUE	6
OK	negbinomial.size	8.25594e-237	2.66545e-234	ADGRB3	TRUE	1
OK	negbinomial.size	8.37931e-235	2.67488e-232	PKP2	FALSE	2
OK	negbinomial.size	4.23215e-233	1.336e-230	MT-CYB	TRUE	1
OK	negbinomial.size	2.45899e-230	7.67718e-228	PACRG	FALSE	2
OK	negbinomial.size	4.8463e-226	1.49661e-223	CMIP	FALSE	1
OK	negbinomial.size	7.33222e-225	2.23995e-222	FHOD3	FALSE	2
OK	negbinomial.size	1.26763e-223	3.83134e-221	MYO18B	FALSE	2
OK	negbinomial.size	6.13038e-222	1.83337e-219	CCSER1	TRUE	4
OK	negbinomial.size	1.85973e-220	5.50383e-218	PDZD2	FALSE	3
OK	negbinomial.size	2.74879e-220	8.05113e-218	MYOM3	TRUE	4
OK	negbinomial.size	4.26133e-217	1.2354e-214	ABCA9	TRUE	1
OK	negbinomial.size	1.40928e-216	4.04436e-214	CMYA5	FALSE	2
OK	negbinomial.size	3.82126e-216	1.08566e-213	TENM2	TRUE	4
OK	negbinomial.size	9.02337e-214	2.53825e-211	PPP1R12B	FALSE	3
OK	negbinomial.size	3.41134e-212	9.50192e-210	PDE4DIP	FALSE	2
OK	negbinomial.size	5.08168e-211	1.4017e-208	FRY	FALSE	2
OK	negbinomial.size	3.55431e-209	9.70976e-207	GLIS3	TRUE	1
OK	negbinomial.size	1.71442e-208	4.6389e-206	ZEB2	FALSE	1
OK	negbinomial.size	4.46763e-208	1.19745e-205	PLA2G5	TRUE	1
OK	negbinomial.size	5.58121e-208	1.48194e-205	ABCA8	TRUE	1
OK	negbinomial.size	1.62784e-207	4.28227e-205	DPF3	FALSE	2
OK	negbinomial.size	5.64662e-207	1.4718e-204	EPB41L3	TRUE	5
OK	negbinomial.size	1.46302e-206	3.77871e-204	LPL	TRUE	2
OK	negbinomial.size	1.30789e-205	3.34762e-203	ERBB4	TRUE	2
OK	negbinomial.size	1.24452e-202	3.15698e-200	TRDN	FALSE	3
OK	negbinomial.size	9.62919e-201	2.42102e-198	LRRC2	FALSE	3
OK	negbinomial.size	2.2809e-200	5.68443e-198	RBM47	TRUE	1
OK	negbinomial.size	2.40701e-198	5.94658e-196	PPP1R13B	FALSE	3
OK	negbinomial.size	1.90879e-197	4.67504e-195	ZFHX3	FALSE	1
OK	negbinomial.size	8.30184e-197	2.01593e-194	EPS8	TRUE	1
OK	negbinomial.size	4.54387e-190	1.09403e-187	PPM1K	TRUE	4
OK	negbinomial.size	1.98885e-187	4.74835e-185	CHST11	TRUE	1
OK	negbinomial.size	2.0835e-186	4.93286e-184	TRPS1	TRUE	1
OK	negbinomial.size	6.34769e-185	1.49045e-182	PDE1C	TRUE	4
OK	negbinomial.size	7.61333e-185	1.77297e-182	NLGN1	FALSE	2
OK	negbinomial.size	2.00861e-184	4.63955e-182	SLIT3	TRUE	1
OK	negbinomial.size	9.79175e-184	2.2435e-181	CHRM2	TRUE	3
OK	negbinomial.size	6.46947e-183	1.47043e-180	SERPINE1	TRUE	1
OK	negbinomial.size	8.20723e-183	1.8506e-180	MYL2	TRUE	6
OK	negbinomial.size	3.15244e-181	7.05229e-179	PHACTR1	FALSE	2
OK	negbinomial.size	8.50066e-180	1.88682e-177	PDZRN3	FALSE	3
OK	negbinomial.size	7.41908e-179	1.63398e-176	PDK4	TRUE	2
OK	negbinomial.size	9.31265e-179	2.03524e-176	ROR2	TRUE	1
OK	negbinomial.size	4.76489e-178	1.0334e-175	ELMO1	TRUE	1
OK	negbinomial.size	1.52963e-177	3.29229e-175	LINC01505	TRUE	2
OK	negbinomial.size	3.09147e-177	6.60389e-175	COLEC12	TRUE	1
OK	negbinomial.size	5.6881e-177	1.206e-174	SPHKAP	FALSE	4
OK	negbinomial.size	6.46326e-177	1.3602e-174	ANK2	FALSE	2
OK	negbinomial.size	1.35288e-176	2.82623e-174	PLCXD3	FALSE	3
OK	negbinomial.size	4.86795e-176	1.00951e-173	AC011287.1	TRUE	4
OK	negbinomial.size	5.11389e-175	1.05283e-172	PRDM16	FALSE	2
OK	negbinomial.size	9.15105e-175	1.87044e-172	LGMN	TRUE	1
OK	negbinomial.size	9.66273e-174	1.96091e-171	ESRRG	FALSE	3
OK	negbinomial.size	1.2188e-169	2.45583e-167	AC138305.1	TRUE	3
OK	negbinomial.size	1.25059e-169	2.50215e-167	RGS6	TRUE	4
OK	negbinomial.size	9.03283e-169	1.79463e-166	FMN1	TRUE	1
OK	negbinomial.size	1.13736e-168	2.24399e-166	DCN	TRUE	1
OK	negbinomial.size	2.74392e-168	5.37639e-166	MERTK	TRUE	1
OK	negbinomial.size	2.0604e-165	4.00945e-163	DISC1	TRUE	1
OK	negbinomial.size	6.21014e-165	1.20025e-162	MYPN	TRUE	2
OK	negbinomial.size	5.27432e-164	1.01249e-161	AXL	TRUE	1
OK	negbinomial.size	4.34467e-162	8.28433e-160	SRGAP1	TRUE	1
OK	negbinomial.size	1.09922e-159	2.08199e-157	COL6A3	TRUE	1
OK	negbinomial.size	1.38326e-159	2.60263e-157	HSPB1	TRUE	6
OK	negbinomial.size	1.40618e-159	2.62835e-157	MYH6	TRUE	1
OK	negbinomial.size	1.66133e-159	3.08497e-157	SPOCK1	TRUE	1
OK	negbinomial.size	7.99248e-159	1.47451e-156	MAMDC2	TRUE	1
OK	negbinomial.size	1.00662e-158	1.8451e-156	MAP4	FALSE	2
OK	negbinomial.size	9.41424e-158	1.71454e-155	XIST	TRUE	5
OK	negbinomial.size	9.57698e-158	1.73307e-155	EXOC6B	FALSE	2
OK	negbinomial.size	1.64553e-157	2.95894e-155	CD36	TRUE	6
OK	negbinomial.size	9.28799e-157	1.65963e-154	ACOT11	FALSE	3
OK	negbinomial.size	2.4058e-156	4.27195e-154	DPY19L2	FALSE	3
OK	negbinomial.size	4.12136e-155	7.27279e-153	SRL	FALSE	2
OK	negbinomial.size	2.85845e-154	5.01306e-152	NCAM1	FALSE	2
OK	negbinomial.size	2.24291e-152	3.90941e-150	ADPRHL1	FALSE	3
OK	negbinomial.size	3.50759e-152	6.07647e-150	CSMD1	TRUE	1
OK	negbinomial.size	5.38476e-152	9.2719e-150	FRMD4A	TRUE	1
OK	negbinomial.size	9.77737e-151	1.6734e-148	PSD3	FALSE	2
OK	negbinomial.size	3.01978e-150	5.13742e-148	ASAP2	TRUE	1
OK	negbinomial.size	5.23586e-149	8.85452e-147	DLG2	FALSE	3
OK	negbinomial.size	1.09215e-148	1.83604e-146	EPB41L2	TRUE	1
OK	negbinomial.size	2.55244e-148	4.26572e-146	DTNA	FALSE	2
OK	negbinomial.size	5.76554e-148	9.57922e-146	DAPK1	FALSE	1
OK	negbinomial.size	9.85359e-147	1.62762e-144	MRC1	TRUE	1
OK	negbinomial.size	1.65249e-146	2.71382e-144	TNNI3	FALSE	2
OK	negbinomial.size	2.51209e-146	4.10178e-144	ADGRL3	TRUE	5
OK	negbinomial.size	3.90413e-146	6.3383e-144	VWC2	FALSE	3
OK	negbinomial.size	1.46906e-145	2.37145e-143	EMC10	TRUE	1
OK	negbinomial.size	1.60573e-145	2.57743e-143	FCGRT	FALSE	1
OK	negbinomial.size	1.16692e-144	1.86256e-142	XPR1	FALSE	2
OK	negbinomial.size	1.62157e-144	2.57377e-142	SLIT2	TRUE	1
OK	negbinomial.size	1.58334e-143	2.49912e-141	PDE7A	FALSE	2
OK	negbinomial.size	1.85461e-143	2.91112e-141	RAD51B	TRUE	1
OK	negbinomial.size	2.45602e-143	3.83396e-141	ATP2A2	FALSE	3
OK	negbinomial.size	1.19295e-142	1.85207e-140	TMTC2	TRUE	5
OK	negbinomial.size	3.29757e-142	5.0917e-140	SLCO2B1	TRUE	1
OK	negbinomial.size	3.39968e-142	5.22099e-140	TPM1	FALSE	2
OK	negbinomial.size	5.6221e-141	8.58761e-139	CFD	TRUE	1
OK	negbinomial.size	9.08017e-140	1.37955e-137	EXT1	TRUE	5
OK	negbinomial.size	1.39958e-139	2.11508e-137	EBF2	TRUE	1
OK	negbinomial.size	6.90676e-139	1.03824e-136	LRMDA	TRUE	1
OK	negbinomial.size	1.11332e-138	1.66477e-136	TANC2	FALSE	5
OK	negbinomial.size	6.01056e-138	8.94063e-136	MYL3	FALSE	2
OK	negbinomial.size	1.96211e-137	2.90341e-135	MYH7B	FALSE	2
OK	negbinomial.size	2.1498e-137	3.16467e-135	MAST4	FALSE	2
OK	negbinomial.size	3.43011e-137	5.02334e-135	SIPA1L1	TRUE	1
OK	negbinomial.size	1.48881e-136	2.16916e-134	KCNH7	TRUE	1
OK	negbinomial.size	1.10064e-135	1.59542e-133	TCF7L1	FALSE	1
OK	negbinomial.size	8.54854e-135	1.23286e-132	COL15A1	TRUE	1
OK	negbinomial.size	4.36634e-134	6.26526e-132	NRAP	TRUE	2
OK	negbinomial.size	3.42183e-133	4.8853e-131	SH3PXD2B	TRUE	1
OK	negbinomial.size	1.14934e-132	1.63269e-130	HHATL	FALSE	2
OK	negbinomial.size	6.82663e-132	9.64932e-130	EGFR	TRUE	1
OK	negbinomial.size	1.21289e-131	1.70591e-129	LMO7	TRUE	2
OK	negbinomial.size	3.12331e-131	4.37125e-129	MYLK3	FALSE	3
OK	negbinomial.size	2.44124e-130	3.3999e-128	LAMC1	FALSE	1
OK	negbinomial.size	2.76676e-130	3.83446e-128	GAPDH	TRUE	1
OK	negbinomial.size	4.44637e-130	6.13232e-128	TMEM163	TRUE	5
OK	negbinomial.size	4.62484e-130	6.34765e-128	TNNT2	FALSE	2
OK	negbinomial.size	9.41684e-130	1.28626e-127	AKAP12	TRUE	1
OK	negbinomial.size	3.0116e-129	4.0939e-127	ATG7	FALSE	1
OK	negbinomial.size	3.13533e-129	4.24181e-127	AFF3	TRUE	1
OK	negbinomial.size	3.43449e-129	4.62451e-127	PAM	TRUE	5
OK	negbinomial.size	1.60872e-128	2.15591e-126	APOD	TRUE	1
OK	negbinomial.size	2.2168e-128	2.95687e-126	MICAL3	FALSE	2
OK	negbinomial.size	2.86865e-128	3.80846e-126	ABCA10	TRUE	1
OK	negbinomial.size	4.28966e-128	5.66853e-126	SASH1	FALSE	1
OK	negbinomial.size	1.25021e-127	1.64443e-125	RAMP1	FALSE	2
OK	negbinomial.size	2.08381e-127	2.72826e-125	COL12A1	TRUE	1
OK	negbinomial.size	2.55641e-127	3.33166e-125	CD163	TRUE	1
OK	negbinomial.size	9.00995e-127	1.16887e-124	LINC01151	TRUE	4
OK	negbinomial.size	9.26118e-127	1.196e-124	NDRG4	FALSE	2
OK	negbinomial.size	1.58496e-126	2.03757e-124	RAB31	TRUE	1
OK	negbinomial.size	2.54535e-126	3.25747e-124	COL4A1	TRUE	5
OK	negbinomial.size	5.90628e-126	7.52481e-124	FILIP1	FALSE	2
OK	negbinomial.size	6.53522e-124	8.28894e-122	DPYD	FALSE	1
OK	negbinomial.size	6.61537e-124	8.3533e-122	FMNL2	TRUE	1
OK	negbinomial.size	4.93786e-123	6.20751e-121	CTSB	TRUE	1
OK	negbinomial.size	9.25267e-123	1.15805e-120	PREX1	FALSE	1
OK	negbinomial.size	1.57359e-122	1.96085e-120	VCL	FALSE	2
OK	negbinomial.size	3.02083e-122	3.7478e-120	FXYD6	FALSE	1
OK	negbinomial.size	4.90236e-122	6.0557e-120	LRRTM3	TRUE	6
OK	negbinomial.size	1.25947e-121	1.54903e-119	C7	TRUE	1
OK	negbinomial.size	1.87617e-121	2.29758e-119	EYA4	TRUE	2
OK	negbinomial.size	3.24298e-121	3.95435e-119	SVIL	FALSE	2
OK	negbinomial.size	7.4165e-120	9.00471e-118	MTUS2	FALSE	2
OK	negbinomial.size	1.23552e-119	1.49372e-117	BNC2	TRUE	1
OK	negbinomial.size	1.97073e-118	2.37247e-116	SPRED1	FALSE	1
OK	negbinomial.size	2.39353e-118	2.86931e-116	RPL13	FALSE	1
OK	negbinomial.size	2.43455e-118	2.90621e-116	TNNC1	FALSE	6
OK	negbinomial.size	5.28692e-118	6.2848e-116	ASB18	TRUE	4
OK	negbinomial.size	6.7432e-118	7.98254e-116	FBN1	TRUE	1
OK	negbinomial.size	1.04571e-117	1.23276e-115	ZBTB16	FALSE	5
OK	negbinomial.size	2.41572e-117	2.83607e-115	RNF24	FALSE	1
OK	negbinomial.size	2.43952e-117	2.85223e-115	FREM1	TRUE	1
OK	negbinomial.size	3.69551e-117	4.30299e-115	GAB2	FALSE	1
OK	negbinomial.size	1.01953e-116	1.18228e-114	FNBP1	FALSE	1
OK	negbinomial.size	3.6719e-116	4.24075e-114	FTH1	TRUE	1
OK	negbinomial.size	3.8976e-116	4.48318e-114	LMOD2	TRUE	3
OK	negbinomial.size	1.19829e-115	1.37277e-113	FARP1	TRUE	5
OK	negbinomial.size	2.18162e-115	2.48924e-113	PDGFD	TRUE	1
OK	negbinomial.size	2.67241e-115	3.03704e-113	SNX29	FALSE	1
OK	negbinomial.size	4.12566e-115	4.66988e-113	GNG7	FALSE	2
OK	negbinomial.size	1.67269e-114	1.88582e-112	RPL10	FALSE	1
OK	negbinomial.size	3.37724e-114	3.79252e-112	RUNX1	TRUE	1
OK	negbinomial.size	3.56269e-114	3.98503e-112	PLN	TRUE	6
OK	negbinomial.size	5.12913e-114	5.71465e-112	TNRC18	FALSE	1
OK	negbinomial.size	5.31366e-114	5.89713e-112	CRYAB	TRUE	6
OK	negbinomial.size	1.93835e-113	2.14282e-111	SGCG	FALSE	3
OK	negbinomial.size	4.99175e-113	5.49692e-111	RBFOX1	FALSE	3
OK	negbinomial.size	1.2946e-112	1.42011e-110	MT-ND1	TRUE	1
OK	negbinomial.size	1.55437e-112	1.69851e-110	MYOCD	FALSE	2
OK	negbinomial.size	1.05955e-111	1.15337e-109	WIPF1	FALSE	1
OK	negbinomial.size	8.50084e-111	9.21822e-109	TET3	FALSE	1
OK	negbinomial.size	1.19449e-110	1.29037e-108	AC107068.2	TRUE	6
OK	negbinomial.size	1.62769e-110	1.75168e-108	INSR	FALSE	2
OK	negbinomial.size	4.71759e-110	5.03877e-108	PCDH9	TRUE	2
OK	negbinomial.size	4.70681e-110	5.03877e-108	TPM4	TRUE	5
OK	negbinomial.size	6.95977e-110	7.40576e-108	CTTNBP2	FALSE	1
OK	negbinomial.size	2.26157e-109	2.39751e-107	IQGAP2	TRUE	1
OK	negbinomial.size	3.64119e-109	3.84572e-107	PPP1R13L	TRUE	4
OK	negbinomial.size	3.68551e-109	3.87811e-107	RALYL	TRUE	4
OK	negbinomial.size	5.69502e-109	5.97052e-107	GALNTL6	TRUE	3
OK	negbinomial.size	1.34996e-108	1.41006e-106	PRKG1	FALSE	4
OK	negbinomial.size	1.80232e-108	1.87567e-106	LDLRAD3	TRUE	1
OK	negbinomial.size	1.82935e-108	1.89685e-106	MECOM	TRUE	1
OK	negbinomial.size	3.19437e-108	3.30019e-106	PATJ	FALSE	3
OK	negbinomial.size	3.0887e-107	3.17946e-105	MAPK10	TRUE	1
OK	negbinomial.size	8.58857e-107	8.80902e-105	CKMT2	FALSE	6
OK	negbinomial.size	3.17349e-106	3.24324e-104	MT-ND5	FALSE	1
OK	negbinomial.size	7.67139e-105	7.8119e-103	DGLUCY	FALSE	4
OK	negbinomial.size	2.01254e-103	2.04208e-101	GPC6	TRUE	1
OK	negbinomial.size	2.83542e-102	2.8668e-100	PTPRM	FALSE	2
OK	negbinomial.size	4.48518e-102	4.51874e-100	PXDNL	TRUE	4
OK	negbinomial.size	6.3331e-101	6.35794e-99	SUSD1	TRUE	1
OK	negbinomial.size	6.68088e-101	6.68347e-99	TNXB	TRUE	1
OK	negbinomial.size	1.66314e-100	1.65794e-98	AC018464.1	TRUE	2
OK	negbinomial.size	1.80252e-100	1.79061e-98	GSN	TRUE	1
OK	negbinomial.size	7.3146e-100	7.24094e-98	APBA1	TRUE	1
OK	negbinomial.size	9.80146e-100	9.66907e-98	FBXO40	FALSE	3
OK	negbinomial.size	2.80828e-99	2.76076e-97	CCND3	TRUE	1
OK	negbinomial.size	3.37504e-99	3.30649e-97	ITSN1	FALSE	1
OK	negbinomial.size	5.45136e-99	5.32228e-97	CASZ1	FALSE	2
OK	negbinomial.size	7.66754e-99	7.46035e-97	TACC1	FALSE	1
OK	negbinomial.size	9.36996e-99	9.08566e-97	PTPRD	TRUE	5
OK	negbinomial.size	3.26286e-98	3.1531e-96	PRRC2C	FALSE	1
OK	negbinomial.size	3.76056e-98	3.62173e-96	TIAM1	TRUE	1
OK	negbinomial.size	5.33336e-98	5.11912e-96	JPH2	FALSE	2
OK	negbinomial.size	6.32444e-98	6.04995e-96	TBXAS1	TRUE	1
OK	negbinomial.size	9.97117e-98	9.50641e-96	DSCAML1	TRUE	1
OK	negbinomial.size	1.05103e-97	9.98693e-96	FYN	TRUE	5
OK	negbinomial.size	1.09506e-97	1.03706e-95	ARRB1	FALSE	1
OK	negbinomial.size	1.87279e-97	1.7677e-95	STARD9	FALSE	5
OK	negbinomial.size	1.90416e-97	1.79136e-95	AUTS2	TRUE	1
OK	negbinomial.size	3.12296e-97	2.92827e-95	MT-ND2	FALSE	1
OK	negbinomial.size	3.63905e-97	3.40095e-95	TMEM71	FALSE	2
OK	negbinomial.size	3.97775e-97	3.70531e-95	DCLK1	TRUE	1
OK	negbinomial.size	6.09619e-97	5.66009e-95	AQP7	TRUE	4
OK	negbinomial.size	9.88951e-97	9.15215e-95	PRKAA2	FALSE	2
OK	negbinomial.size	3.0687e-96	2.83067e-94	LAMA2	FALSE	4
OK	negbinomial.size	4.83246e-96	4.4432e-94	TNS3	FALSE	1
OK	negbinomial.size	2.61398e-95	2.39567e-93	SLCO5A1	TRUE	2
OK	negbinomial.size	3.93503e-95	3.5948e-93	EIF4G3	FALSE	1
OK	negbinomial.size	9.27856e-95	8.44914e-93	SLC27A1	FALSE	4
OK	negbinomial.size	1.19255e-94	1.08248e-92	SPIDR	FALSE	1
OK	negbinomial.size	1.24826e-94	1.12944e-92	RPLP1	FALSE	1
OK	negbinomial.size	2.43752e-94	2.19849e-92	NOX4	TRUE	1
OK	negbinomial.size	7.50408e-94	6.74679e-92	AC007381.1	TRUE	4
OK	negbinomial.size	1.23569e-93	1.10749e-91	COL5A1	TRUE	1
OK	negbinomial.size	1.53913e-93	1.3751e-91	KIF21A	FALSE	3
OK	negbinomial.size	3.46979e-93	3.09028e-91	ZNF385B	TRUE	1
OK	negbinomial.size	3.68348e-93	3.27035e-91	ALPK2	FALSE	2
OK	negbinomial.size	5.45061e-93	4.82421e-91	GRAMD1B	TRUE	4
OK	negbinomial.size	5.82245e-93	5.13732e-91	HOGA1	TRUE	2
OK	negbinomial.size	7.43513e-93	6.53992e-91	HOMER1	FALSE	2
OK	negbinomial.size	8.71655e-93	7.64339e-91	ACTB	TRUE	6
OK	negbinomial.size	2.07556e-92	1.81442e-90	RAPH1	FALSE	1
OK	negbinomial.size	2.34101e-92	2.0402e-90	DOCK3	FALSE	4
OK	negbinomial.size	4.8439e-92	4.20856e-90	KANK1	FALSE	3
OK	negbinomial.size	8.82216e-92	7.64166e-90	ANKS1B	TRUE	1
OK	negbinomial.size	9.0831e-92	7.84377e-90	HACD1	FALSE	2
OK	negbinomial.size	9.28546e-92	7.99422e-90	FAM155A	TRUE	1
OK	negbinomial.size	1.21764e-91	1.04515e-89	XIRP2	TRUE	5
OK	negbinomial.size	1.93201e-91	1.65332e-89	ADAMTSL3	TRUE	1
OK	negbinomial.size	2.24298e-91	1.90906e-89	RPL41	FALSE	1
OK	negbinomial.size	2.24429e-91	1.90906e-89	LINC02388	TRUE	4
OK	negbinomial.size	7.24875e-91	6.14759e-89	IL1RAPL1	TRUE	3
OK	negbinomial.size	1.30589e-90	1.10421e-88	TTYH3	FALSE	1
OK	negbinomial.size	5.6359e-90	4.75138e-88	TNNT1	TRUE	2
OK	negbinomial.size	6.66878e-90	5.60552e-88	ROR1	TRUE	2
OK	negbinomial.size	1.17397e-89	9.83882e-88	AAK1	FALSE	2
OK	negbinomial.size	1.55004e-89	1.29524e-87	ANK3	FALSE	2
OK	negbinomial.size	1.69148e-89	1.40929e-87	ZNF618	FALSE	1
OK	negbinomial.size	1.71152e-89	1.42181e-87	UST	TRUE	1
OK	negbinomial.size	2.97653e-89	2.46548e-87	MYO1F	TRUE	1
OK	negbinomial.size	3.07386e-89	2.5387e-87	SDC2	TRUE	1
OK	negbinomial.size	3.63921e-89	2.99692e-87	CORIN	TRUE	3
OK	negbinomial.size	3.7261e-89	3.0596e-87	DGKG	TRUE	4
OK	negbinomial.size	3.74404e-89	3.06548e-87	PEBP4	TRUE	4
OK	negbinomial.size	3.80357e-89	3.10527e-87	DENND2A	TRUE	1
OK	negbinomial.size	5.44137e-89	4.42965e-87	RAB8B	FALSE	1
OK	negbinomial.size	9.43329e-89	7.65741e-87	SMAP2	FALSE	1
OK	negbinomial.size	1.08631e-88	8.79295e-87	ADRA1A	TRUE	4
OK	negbinomial.size	1.15582e-88	9.32897e-87	RPL34	FALSE	1
OK	negbinomial.size	1.64178e-88	1.32138e-86	PTPN12	FALSE	1
OK	negbinomial.size	2.09992e-88	1.68534e-86	AGPAT4	FALSE	5
OK	negbinomial.size	4.70941e-88	3.76899e-86	RTN4	TRUE	5
OK	negbinomial.size	3.48054e-87	2.77769e-85	CASQ2	FALSE	2
OK	negbinomial.size	3.52938e-87	2.80878e-85	UBC	TRUE	6
OK	negbinomial.size	5.30114e-87	4.20505e-85	STAB1	TRUE	1
OK	negbinomial.size	5.31348e-87	4.20505e-85	PPARGC1A	TRUE	2
OK	negbinomial.size	1.22029e-86	9.63045e-85	FAM171A1	FALSE	1
OK	negbinomial.size	1.86935e-86	1.47119e-84	MT-ATP8	TRUE	1
OK	negbinomial.size	2.07752e-86	1.63051e-84	NUDT4	FALSE	3
OK	negbinomial.size	2.58625e-86	2.02418e-84	RNF150	FALSE	2
OK	negbinomial.size	2.95286e-86	2.30477e-84	GTF2IRD1	FALSE	2
OK	negbinomial.size	3.04333e-86	2.36888e-84	TRIM54	FALSE	2
OK	negbinomial.size	3.37366e-86	2.61883e-84	ARGLU1	FALSE	1
OK	negbinomial.size	7.46444e-86	5.77854e-84	JAK1	FALSE	1
OK	negbinomial.size	7.78393e-86	6.00949e-84	FYB2	TRUE	4
OK	negbinomial.size	1.09539e-85	8.43393e-84	GCNT2	FALSE	3
OK	negbinomial.size	1.15944e-85	8.90292e-84	PPP1R9A	FALSE	2
OK	negbinomial.size	1.46498e-85	1.12188e-83	LINC02269	TRUE	4
OK	negbinomial.size	2.81906e-85	2.15302e-83	ABCA1	FALSE	1
OK	negbinomial.size	3.01396e-85	2.2957e-83	CLIC5	TRUE	4
OK	negbinomial.size	3.32419e-85	2.52523e-83	ATP1A3	FALSE	4
OK	negbinomial.size	5.36634e-85	4.06568e-83	IGF2BP3	TRUE	5
OK	negbinomial.size	5.81398e-85	4.39311e-83	STK33	FALSE	3
OK	negbinomial.size	5.91642e-85	4.45865e-83	TPST1	TRUE	1
OK	negbinomial.size	6.41595e-85	4.82232e-83	PITPNC1	TRUE	1
OK	negbinomial.size	1.14426e-84	8.57771e-83	ADCY5	FALSE	3
OK	negbinomial.size	2.94465e-84	2.20159e-82	SAMHD1	TRUE	1
OK	negbinomial.size	3.00754e-84	2.24271e-82	ADAMTS12	TRUE	1
OK	negbinomial.size	3.26357e-84	2.42726e-82	NR2F2-AS1	TRUE	1
OK	negbinomial.size	4.14317e-84	3.07341e-82	LPAR1	TRUE	1
OK	negbinomial.size	4.60923e-84	3.41023e-82	TTTY14	TRUE	4
OK	negbinomial.size	9.13946e-84	6.74445e-82	KLHL7	FALSE	3
OK	negbinomial.size	5.6075e-83	4.12732e-81	SRGAP2	TRUE	1
OK	negbinomial.size	1.07058e-82	7.85951e-81	RPL8	FALSE	1
OK	negbinomial.size	1.15096e-82	8.42778e-81	MYO15B	FALSE	1
OK	negbinomial.size	1.24363e-82	9.08294e-81	SAMD4A	FALSE	2
OK	negbinomial.size	1.27881e-82	9.31596e-81	ROBO2	TRUE	5
OK	negbinomial.size	2.85504e-82	2.07454e-80	CSDC2	TRUE	4
OK	negbinomial.size	4.54915e-82	3.29709e-80	INPP4B	TRUE	2
OK	negbinomial.size	1.54657e-81	1.11805e-79	ST6GALNAC3	TRUE	1
OK	negbinomial.size	2.66917e-81	1.92471e-79	ABI3BP	TRUE	1
OK	negbinomial.size	2.72366e-81	1.95904e-79	RNF213	FALSE	1
OK	negbinomial.size	3.47439e-81	2.4927e-79	NOVA1	TRUE	1
OK	negbinomial.size	6.79617e-81	4.86363e-79	KCND3	TRUE	4
OK	negbinomial.size	7.47309e-81	5.33462e-79	COL23A1	TRUE	4
OK	negbinomial.size	1.24216e-80	8.84484e-79	TMEM108	TRUE	1
OK	negbinomial.size	5.49541e-80	3.90325e-78	PALMD	TRUE	4
OK	negbinomial.size	1.67139e-79	1.18419e-77	CNTNAP2	TRUE	1
OK	negbinomial.size	1.89225e-79	1.33733e-77	PIP5K1B	FALSE	2
OK	negbinomial.size	2.79476e-79	1.97027e-77	TRERF1	FALSE	1
OK	negbinomial.size	4.31094e-79	3.03164e-77	DOCK1	FALSE	1
OK	negbinomial.size	7.12241e-79	4.99641e-77	PHLDB1	FALSE	1
OK	negbinomial.size	1.27267e-78	8.90586e-77	COL8A1	TRUE	1
OK	negbinomial.size	1.98479e-78	1.3855e-76	HIF3A	FALSE	3
OK	negbinomial.size	9.36449e-78	6.52094e-76	LINC00278	TRUE	1
OK	negbinomial.size	1.00065e-77	6.95094e-76	MAML3	TRUE	1
OK	negbinomial.size	2.62137e-77	1.81648e-75	PPP1R3C	TRUE	6
OK	negbinomial.size	2.8732e-77	1.98614e-75	CKM	TRUE	3
OK	negbinomial.size	3.37384e-77	2.32656e-75	NCAM2	TRUE	1
OK	negbinomial.size	3.4014e-77	2.33988e-75	TBC1D22A	FALSE	1
OK	negbinomial.size	7.78181e-77	5.34031e-75	C3	TRUE	1
OK	negbinomial.size	8.70429e-77	5.95898e-75	GULP1	TRUE	1
OK	negbinomial.size	1.04824e-76	7.15902e-75	LDLR	TRUE	1
OK	negbinomial.size	1.34646e-76	9.17371e-75	TRPM3	TRUE	5
OK	negbinomial.size	1.67066e-76	1.13553e-74	NFIC	FALSE	1
OK	negbinomial.size	3.34893e-76	2.2708e-74	GPAT3	TRUE	2
OK	negbinomial.size	3.75075e-76	2.5372e-74	ANKRD11	FALSE	1
OK	negbinomial.size	5.18212e-76	3.49713e-74	PLIN5	FALSE	2
OK	negbinomial.size	6.00676e-76	4.04403e-74	LIMCH1	FALSE	4
OK	negbinomial.size	6.10804e-76	4.10249e-74	ZFP36L1	FALSE	1
OK	negbinomial.size	7.38028e-76	4.94531e-74	KCNQ5	TRUE	5
OK	negbinomial.size	9.82258e-76	6.56634e-74	RETREG1	FALSE	3
OK	negbinomial.size	1.07919e-75	7.19735e-74	CARMIL1	TRUE	1
OK	negbinomial.size	1.43359e-75	9.53854e-74	FSD2	FALSE	3
OK	negbinomial.size	1.91115e-75	1.26863e-73	UBASH3B	TRUE	1
OK	negbinomial.size	3.00487e-75	1.99001e-73	KCNMA1	TRUE	1
OK	negbinomial.size	3.7362e-75	2.46858e-73	SRGAP2B	FALSE	1
OK	negbinomial.size	5.29312e-75	3.48916e-73	SMYD2	FALSE	2
OK	negbinomial.size	8.23281e-75	5.41441e-73	CORO2B	TRUE	1
OK	negbinomial.size	8.64863e-75	5.67474e-73	TANC1	FALSE	2
OK	negbinomial.size	9.12018e-75	5.97035e-73	DPYSL3	TRUE	1
OK	negbinomial.size	1.1661e-74	7.61613e-73	FTL	TRUE	1
OK	negbinomial.size	1.63129e-74	1.06299e-72	TBC1D16	FALSE	1
OK	negbinomial.size	1.67658e-74	1.09001e-72	LRP1	FALSE	1
OK	negbinomial.size	1.75176e-74	1.13628e-72	SLC16A1-AS1	FALSE	2
OK	negbinomial.size	2.37217e-74	1.53521e-72	PRKN	FALSE	3
OK	negbinomial.size	2.8037e-74	1.81036e-72	FBN2	TRUE	2
OK	negbinomial.size	3.45557e-74	2.22622e-72	IRAK3	TRUE	1
OK	negbinomial.size	6.19982e-74	3.98514e-72	CRADD	FALSE	4
OK	negbinomial.size	7.97202e-74	5.11271e-72	ARL15	FALSE	1
OK	negbinomial.size	1.42975e-73	9.1488e-72	DNM1	FALSE	1
OK	negbinomial.size	1.59203e-73	1.01643e-71	RILPL1	FALSE	3
OK	negbinomial.size	2.51785e-73	1.60392e-71	COL4A2	TRUE	5
OK	negbinomial.size	7.86095e-73	4.99636e-71	MACROD2	TRUE	3
OK	negbinomial.size	1.5083e-72	9.56525e-71	FBLN1	TRUE	1
OK	negbinomial.size	2.29254e-72	1.45063e-70	PIP4K2A	FALSE	1
OK	negbinomial.size	3.77016e-72	2.38031e-70	MMP16	TRUE	1
OK	negbinomial.size	3.86023e-72	2.43177e-70	CAMK2D	FALSE	2
OK	negbinomial.size	5.74248e-72	3.6095e-70	CNTLN	FALSE	1
OK	negbinomial.size	6.80782e-72	4.26969e-70	ADAMTS2	TRUE	1
OK	negbinomial.size	1.69315e-71	1.05956e-69	TBC1D14	FALSE	1
OK	negbinomial.size	2.12111e-71	1.32446e-69	MPP3	FALSE	4
OK	negbinomial.size	2.44788e-71	1.52515e-69	MGST1	TRUE	1
OK	negbinomial.size	2.81235e-71	1.7484e-69	SESTD1	FALSE	1
OK	negbinomial.size	3.77305e-71	2.34053e-69	UQCRB	TRUE	6
OK	negbinomial.size	3.99733e-71	2.47425e-69	TIMP2	FALSE	1
OK	negbinomial.size	4.88825e-71	3.01913e-69	PRKD1	TRUE	1
OK	negbinomial.size	7.42725e-71	4.57735e-69	HAND2-AS1	FALSE	3
OK	negbinomial.size	8.20888e-71	5.0481e-69	SLC16A7	FALSE	4
OK	negbinomial.size	9.60208e-71	5.89211e-69	AFAP1	FALSE	1
OK	negbinomial.size	1.75544e-70	1.07486e-68	CHD9	FALSE	1
OK	negbinomial.size	2.87279e-70	1.75524e-68	KIRREL1	TRUE	1
OK	negbinomial.size	3.10562e-70	1.89343e-68	SCN9A	TRUE	1
OK	negbinomial.size	7.14856e-70	4.34899e-68	AC002066.1	TRUE	2
OK	negbinomial.size	9.06614e-70	5.50381e-68	SPARCL1	TRUE	1
OK	negbinomial.size	1.91954e-69	1.16282e-67	MACROD1	TRUE	4
OK	negbinomial.size	2.01748e-69	1.21955e-67	PDGFRA	TRUE	1
OK	negbinomial.size	2.48146e-69	1.49683e-67	PPP1R1C	TRUE	4
OK	negbinomial.size	3.04022e-69	1.82999e-67	RPL13A	FALSE	1
OK	negbinomial.size	3.16759e-69	1.90263e-67	CPM	TRUE	1
OK	negbinomial.size	4.0978e-69	2.45617e-67	SLC2A3	TRUE	1
OK	negbinomial.size	5.5177e-69	3.30028e-67	DENND1A	FALSE	1
OK	negbinomial.size	6.15391e-69	3.67308e-67	PPARGC1B	FALSE	4
OK	negbinomial.size	6.26903e-69	3.73395e-67	NPPA	TRUE	5
OK	negbinomial.size	6.66505e-69	3.96152e-67	RPS24	FALSE	1
OK	negbinomial.size	1.18333e-68	7.01873e-67	MAN2A1	FALSE	1
OK	negbinomial.size	1.36646e-68	8.08803e-67	FOXN3	FALSE	1
OK	negbinomial.size	1.99614e-68	1.17905e-66	LINC02248	TRUE	4
OK	negbinomial.size	3.33626e-68	1.96652e-66	COL4A4	TRUE	1
OK	negbinomial.size	4.01365e-68	2.3609e-66	ZNF609	FALSE	1
OK	negbinomial.size	4.72134e-68	2.77145e-66	SLC25A4	TRUE	6
OK	negbinomial.size	6.78241e-68	3.97309e-66	WNK2	FALSE	3
OK	negbinomial.size	6.90908e-68	4.03897e-66	FLRT2	TRUE	5
OK	negbinomial.size	9.26893e-68	5.40739e-66	L3MBTL4	TRUE	5
OK	negbinomial.size	1.44476e-67	8.4113e-66	EBF3	TRUE	1
OK	negbinomial.size	1.45467e-67	8.45165e-66	SLMAP	FALSE	2
OK	negbinomial.size	2.20511e-67	1.27856e-65	ANO5	FALSE	3
OK	negbinomial.size	3.34495e-67	1.9355e-65	DLEU2	FALSE	1
OK	negbinomial.size	3.41431e-67	1.97162e-65	ACO2	FALSE	3
OK	negbinomial.size	5.69962e-67	3.28462e-65	CPEB4	FALSE	2
OK	negbinomial.size	7.47367e-67	4.29827e-65	AC098617.1	TRUE	4
OK	negbinomial.size	1.09383e-66	6.27815e-65	DIRC3	TRUE	1
OK	negbinomial.size	1.10475e-66	6.32802e-65	LHFPL2	TRUE	1
OK	negbinomial.size	1.57147e-66	8.9833e-65	WDFY3	FALSE	1
OK	negbinomial.size	1.70292e-66	9.71519e-65	RPL11	FALSE	1
OK	negbinomial.size	1.78631e-66	1.01705e-64	SLC5A1	FALSE	4
OK	negbinomial.size	2.6781e-66	1.52175e-64	IQCJ-SCHIP1	TRUE	2
OK	negbinomial.size	2.88008e-66	1.63325e-64	TPT1	FALSE	1
OK	negbinomial.size	3.33559e-66	1.8878e-64	ZNF710	FALSE	1
OK	negbinomial.size	4.01837e-66	2.2697e-64	MITF	FALSE	3
OK	negbinomial.size	7.78615e-66	4.38913e-64	MYO1B	FALSE	1
OK	negbinomial.size	1.18201e-65	6.64992e-64	ZEB1	FALSE	1
OK	negbinomial.size	2.18205e-65	1.22518e-63	MID1	TRUE	5
OK	negbinomial.size	2.8716e-65	1.60917e-63	LINC01170	TRUE	4
OK	negbinomial.size	4.91241e-65	2.74737e-63	AP002989.1	TRUE	1
OK	negbinomial.size	6.08965e-65	3.39908e-63	FABP3	FALSE	2
OK	negbinomial.size	1.01105e-64	5.63232e-63	LASP1	FALSE	1
OK	negbinomial.size	1.05583e-64	5.8703e-63	FBLN5	TRUE	1
OK	negbinomial.size	1.17826e-64	6.53819e-63	FCHO2	FALSE	1
OK	negbinomial.size	3.09325e-64	1.71311e-62	MYL12A	TRUE	6
OK	negbinomial.size	3.14988e-64	1.74107e-62	DOCK8	TRUE	1
OK	negbinomial.size	3.75868e-64	2.07355e-62	RBM25	FALSE	1
OK	negbinomial.size	4.72644e-64	2.60238e-62	WASF2	FALSE	1
OK	negbinomial.size	5.26885e-64	2.89542e-62	PPP2R3A	FALSE	2
OK	negbinomial.size	8.10522e-64	4.44551e-62	ELN	TRUE	1
OK	negbinomial.size	1.12657e-63	6.16704e-62	EPHA3	TRUE	1
OK	negbinomial.size	1.28065e-63	6.99702e-62	GRIP2	TRUE	4
OK	negbinomial.size	1.31075e-63	7.14776e-62	DOCK11	TRUE	1
OK	negbinomial.size	1.67129e-63	9.09635e-62	RABGAP1L	TRUE	2
OK	negbinomial.size	2.97434e-63	1.61575e-61	IGSF9B	FALSE	2
OK	negbinomial.size	3.0637e-63	1.66112e-61	NCOR2	FALSE	1
OK	negbinomial.size	3.30865e-63	1.79052e-61	ZC3HAV1	TRUE	1
OK	negbinomial.size	3.94708e-63	2.13195e-61	ARHGAP18	TRUE	1
OK	negbinomial.size	4.77851e-63	2.57613e-61	ASB15	TRUE	4
OK	negbinomial.size	4.82885e-63	2.59493e-61	CPNE5	TRUE	1
OK	negbinomial.size	4.83165e-63	2.59493e-61	DGKI	TRUE	1
OK	negbinomial.size	5.97244e-63	3.20157e-61	PPP3CA	FALSE	1
OK	negbinomial.size	7.4166e-63	3.96823e-61	GAS2	FALSE	3
OK	negbinomial.size	1.39892e-62	7.47081e-61	LINC02137	TRUE	4
OK	negbinomial.size	1.61756e-62	8.62223e-61	RPL10A	FALSE	1
OK	negbinomial.size	1.72331e-62	9.16873e-61	HECW2	FALSE	2
OK	negbinomial.size	1.75444e-62	9.31688e-61	FTX	FALSE	1
OK	negbinomial.size	1.903e-62	1.0087e-60	TMEM65	FALSE	2
OK	negbinomial.size	2.99913e-62	1.58675e-60	INPP5D	TRUE	1
OK	negbinomial.size	4.35592e-62	2.3003e-60	PARP8	FALSE	1
OK	negbinomial.size	4.7813e-62	2.52025e-60	RRBP1	TRUE	1
OK	negbinomial.size	1.11002e-61	5.84014e-60	MB	FALSE	3
OK	negbinomial.size	1.46116e-61	7.67339e-60	BNIP3L	FALSE	1
OK	negbinomial.size	1.86854e-61	9.79469e-60	SEMA5A	TRUE	2
OK	negbinomial.size	1.94848e-61	1.01949e-59	ANTXR1	TRUE	5
OK	negbinomial.size	2.00297e-61	1.04607e-59	ADAMTSL1	TRUE	1
OK	negbinomial.size	2.06566e-61	1.07683e-59	MYO5A	FALSE	1
OK	negbinomial.size	2.34606e-61	1.22077e-59	MAF	TRUE	1
OK	negbinomial.size	2.57165e-61	1.33571e-59	LCLAT1	FALSE	2
OK	negbinomial.size	3.4209e-61	1.77356e-59	RNASET2	FALSE	1
OK	negbinomial.size	1.59118e-60	8.23443e-59	MARCH11	TRUE	3
OK	negbinomial.size	1.60373e-60	8.28431e-59	HSPB7	FALSE	2
OK	negbinomial.size	1.9181e-60	9.89024e-59	APP	FALSE	1
OK	negbinomial.size	2.01845e-60	1.03888e-58	VWA8	FALSE	3
OK	negbinomial.size	3.47827e-60	1.787e-58	RPS27	FALSE	1
OK	negbinomial.size	4.92561e-60	2.52602e-58	PRICKLE2	TRUE	1
OK	negbinomial.size	5.26915e-60	2.69733e-58	SH3BGRL	FALSE	1
OK	negbinomial.size	6.66161e-60	3.40401e-58	RPS8	FALSE	1
OK	negbinomial.size	7.2124e-60	3.67884e-58	CSRP3	TRUE	2
OK	negbinomial.size	8.09429e-60	4.12127e-58	RNF149	FALSE	1
OK	negbinomial.size	8.60578e-60	4.37386e-58	ZSWIM6	FALSE	1
OK	negbinomial.size	1.0886e-59	5.52292e-58	TFPI	TRUE	1
OK	negbinomial.size	1.42116e-59	7.19724e-58	RPS6KA2	FALSE	1
OK	negbinomial.size	1.52631e-59	7.71602e-58	LDLRAD4	FALSE	1
OK	negbinomial.size	2.26191e-59	1.14144e-57	APCDD1	TRUE	1
OK	negbinomial.size	2.43566e-59	1.22694e-57	UNC5C	TRUE	1
OK	negbinomial.size	2.6439e-59	1.32948e-57	IQSEC1	FALSE	1
OK	negbinomial.size	2.92722e-59	1.46935e-57	KALRN	FALSE	2
OK	negbinomial.size	3.1749e-59	1.59087e-57	TGFBR3	FALSE	1
OK	negbinomial.size	3.31124e-59	1.65626e-57	RPS25	FALSE	1
OK	negbinomial.size	4.47443e-59	2.23415e-57	STK10	FALSE	1
OK	negbinomial.size	5.33136e-59	2.65736e-57	NPL	FALSE	1
OK	negbinomial.size	8.10174e-59	4.03115e-57	LINC01088	TRUE	1
OK	negbinomial.size	9.65674e-59	4.79646e-57	SMYD1	FALSE	2
OK	negbinomial.size	1.30763e-58	6.47822e-57	LRRC39	FALSE	3
OK	negbinomial.size	1.30882e-58	6.47822e-57	PTBP3	FALSE	1
OK	negbinomial.size	1.6412e-58	8.10924e-57	PRELID2	TRUE	3
OK	negbinomial.size	2.07763e-58	1.02478e-56	CD163L1	TRUE	1
OK	negbinomial.size	2.1749e-58	1.0709e-56	DNAH11	TRUE	6
OK	negbinomial.size	2.48163e-58	1.21982e-56	KIAA1217	TRUE	4
OK	negbinomial.size	2.95636e-58	1.45066e-56	CLMP	TRUE	1
OK	negbinomial.size	6.15604e-58	3.0155e-56	HRH1	TRUE	1
OK	negbinomial.size	7.1828e-58	3.5124e-56	ECE1	FALSE	1
OK	negbinomial.size	1.39541e-57	6.81184e-56	DOCK4	TRUE	1
OK	negbinomial.size	1.65123e-57	8.04685e-56	LINC01428	TRUE	4
OK	negbinomial.size	1.89608e-57	9.22424e-56	SKI	FALSE	1
OK	negbinomial.size	2.40676e-57	1.16886e-55	GBX1	TRUE	4
OK	negbinomial.size	3.01668e-57	1.46258e-55	DOCK2	TRUE	1
OK	negbinomial.size	3.07273e-57	1.48721e-55	OPHN1	TRUE	5
OK	negbinomial.size	4.21527e-57	2.03673e-55	ACADVL	TRUE	6
OK	negbinomial.size	5.76758e-57	2.78205e-55	EXTL3	FALSE	2
OK	negbinomial.size	7.29612e-57	3.51339e-55	TRIM63	FALSE	2
OK	negbinomial.size	8.24655e-57	3.96434e-55	NOTCH2	FALSE	1
OK	negbinomial.size	8.61174e-57	4.13291e-55	POPDC2	FALSE	3
OK	negbinomial.size	1.2659e-56	6.06499e-55	NCOA7	FALSE	1
OK	negbinomial.size	1.77169e-56	8.47397e-55	PODN	FALSE	1
OK	negbinomial.size	1.93448e-56	9.23704e-55	RPL32	FALSE	1
OK	negbinomial.size	2.56349e-56	1.222e-54	TMEM182	TRUE	4
OK	negbinomial.size	3.95482e-56	1.88208e-54	FBXL7	TRUE	5
OK	negbinomial.size	4.83994e-56	2.29946e-54	SPATA6	FALSE	1
OK	negbinomial.size	9.07575e-56	4.30469e-54	EYA2	TRUE	1
OK	negbinomial.size	9.26999e-56	4.38949e-54	AC007319.1	TRUE	1
OK	negbinomial.size	1.33261e-55	6.29965e-54	GRXCR2	TRUE	6
OK	negbinomial.size	1.34436e-55	6.34462e-54	TENM4	TRUE	1
OK	negbinomial.size	1.37371e-55	6.47237e-54	FRMD5	TRUE	2
OK	negbinomial.size	1.5106e-55	7.10556e-54	DES	FALSE	2
OK	negbinomial.size	1.75258e-55	8.23018e-54	COX4I1	FALSE	6
OK	negbinomial.size	2.68517e-55	1.25889e-53	APBB2	FALSE	1
OK	negbinomial.size	3.05784e-55	1.43124e-53	PIK3R5	TRUE	1
OK	negbinomial.size	3.09018e-55	1.444e-53	PLEKHA7	FALSE	5
OK	negbinomial.size	3.55328e-55	1.65767e-53	PLEKHG4B	TRUE	5
OK	negbinomial.size	3.82141e-55	1.77984e-53	KIF26B	TRUE	5
OK	negbinomial.size	4.80354e-55	2.23361e-53	PLOD1	FALSE	1
OK	negbinomial.size	8.92347e-55	4.14256e-53	WSB1	FALSE	5
OK	negbinomial.size	9.223e-55	4.27463e-53	COL5A3	TRUE	1
OK	negbinomial.size	1.26144e-54	5.83692e-53	NRG2	TRUE	4
OK	negbinomial.size	1.66169e-54	7.67646e-53	SYNPO2	TRUE	4
OK	negbinomial.size	2.43202e-54	1.12169e-52	RPS14	FALSE	1
OK	negbinomial.size	3.58149e-54	1.64917e-52	FAR2	TRUE	1
OK	negbinomial.size	4.36326e-54	2.0059e-52	VIM	TRUE	1
OK	negbinomial.size	6.41169e-54	2.94285e-52	DMXL2	FALSE	1
OK	negbinomial.size	6.67871e-54	3.06046e-52	NNMT	TRUE	1
OK	negbinomial.size	7.48857e-54	3.42605e-52	ARHGAP15	TRUE	1
OK	negbinomial.size	1.20268e-53	5.49346e-52	KSR1	FALSE	1
OK	negbinomial.size	1.49438e-53	6.81492e-52	RBPMS	FALSE	2
OK	negbinomial.size	1.51886e-53	6.91543e-52	MAPRE2	FALSE	2
OK	negbinomial.size	1.85818e-53	8.44682e-52	CFAP61	TRUE	6
OK	negbinomial.size	3.36957e-53	1.52928e-51	SMOC2	TRUE	1
OK	negbinomial.size	3.78873e-53	1.71677e-51	TCF7L2	FALSE	1
OK	negbinomial.size	4.41914e-53	1.99924e-51	R3HDM2	FALSE	4
OK	negbinomial.size	5.35401e-53	2.41833e-51	OPCML	TRUE	1
OK	negbinomial.size	6.60046e-53	2.9766e-51	ABHD2	TRUE	2
OK	negbinomial.size	6.62272e-53	2.9819e-51	CRISPLD2	TRUE	1
OK	negbinomial.size	8.15317e-53	3.66518e-51	WNT5B	TRUE	1
OK	negbinomial.size	8.5053e-53	3.81744e-51	GABRB1	TRUE	2
OK	negbinomial.size	9.64883e-53	4.32386e-51	ATP8B4	TRUE	1
OK	negbinomial.size	9.67554e-53	4.32901e-51	LINC00472	FALSE	3
OK	negbinomial.size	1.02016e-52	4.55718e-51	AKAP13	FALSE	2
OK	negbinomial.size	1.10634e-52	4.9344e-51	RABGEF1	FALSE	1
OK	negbinomial.size	1.17859e-52	5.24842e-51	EHBP1	FALSE	1
OK	negbinomial.size	1.25793e-52	5.59296e-51	SPRED2	FALSE	1
OK	negbinomial.size	1.2683e-52	5.63028e-51	ATF7	FALSE	1
OK	negbinomial.size	1.3591e-52	6.02395e-51	COL5A2	TRUE	1
OK	negbinomial.size	2.00334e-52	8.86556e-51	NEK10	FALSE	3
OK	negbinomial.size	2.10703e-52	9.30994e-51	PDGFC	FALSE	1
OK	negbinomial.size	2.32146e-52	1.02415e-50	MLXIP	FALSE	1
OK	negbinomial.size	2.87094e-52	1.2646e-50	RPL37A	FALSE	1
OK	negbinomial.size	3.63796e-52	1.59997e-50	GMPR	FALSE	2
OK	negbinomial.size	3.74835e-52	1.64597e-50	NFASC	TRUE	1
OK	negbinomial.size	4.30383e-52	1.88698e-50	STAG1	FALSE	5
OK	negbinomial.size	4.90619e-52	2.14776e-50	CADPS	FALSE	3
OK	negbinomial.size	5.14903e-52	2.2506e-50	CYP2J2	FALSE	2
OK	negbinomial.size	5.70347e-52	2.48911e-50	CCDC88A	FALSE	1
OK	negbinomial.size	5.72739e-52	2.49572e-50	PTPRG	FALSE	4
OK	negbinomial.size	6.41123e-52	2.78943e-50	PYGL	TRUE	5
OK	negbinomial.size	7.04547e-52	3.06069e-50	PPM1L	FALSE	4
OK	negbinomial.size	7.31361e-52	3.17232e-50	PRICKLE1	TRUE	5
OK	negbinomial.size	7.65091e-52	3.31357e-50	SLC8A1-AS1	TRUE	6
OK	negbinomial.size	9.14187e-52	3.95327e-50	SLC1A3	FALSE	2
OK	negbinomial.size	1.2284e-51	5.30395e-50	NRSN2-AS1	FALSE	4
OK	negbinomial.size	1.28444e-51	5.53752e-50	CACNA1D	TRUE	1
OK	negbinomial.size	1.43775e-51	6.18909e-50	COL1A2	TRUE	1
OK	negbinomial.size	2.03446e-51	8.7445e-50	AC020909.2	FALSE	5
OK	negbinomial.size	2.63644e-51	1.13148e-49	PARP14	FALSE	1
OK	negbinomial.size	2.69497e-51	1.15485e-49	MSRB3	FALSE	2
OK	negbinomial.size	2.76747e-51	1.18414e-49	CABLES1	TRUE	1
OK	negbinomial.size	2.83701e-51	1.21206e-49	C8orf34	TRUE	1
OK	negbinomial.size	3.06363e-51	1.30692e-49	HNMT	TRUE	1
OK	negbinomial.size	3.20759e-51	1.36628e-49	ANKRD44	FALSE	1
OK	negbinomial.size	3.64687e-51	1.55107e-49	PIK3CD	FALSE	1
OK	negbinomial.size	4.70969e-51	2.0001e-49	RPLP2	FALSE	1
OK	negbinomial.size	5.54122e-51	2.34972e-49	COX7C	TRUE	1
OK	negbinomial.size	6.41487e-51	2.71614e-49	C22orf34	TRUE	1
OK	negbinomial.size	8.08337e-51	3.41751e-49	DST	FALSE	2
OK	negbinomial.size	8.699e-51	3.67232e-49	SSBP2	FALSE	1
OK	negbinomial.size	9.44644e-51	3.98194e-49	VOPP1	FALSE	1
OK	negbinomial.size	1.48197e-50	6.23766e-49	SMAD3	FALSE	1
OK	negbinomial.size	1.7015e-50	7.15107e-49	SETBP1	FALSE	1
OK	negbinomial.size	2.55103e-50	1.07056e-48	FAM160A1	TRUE	2
OK	negbinomial.size	3.03735e-50	1.27278e-48	RBMS2	FALSE	1
OK	negbinomial.size	3.13048e-50	1.30987e-48	POLR2J3	FALSE	4
OK	negbinomial.size	3.29961e-50	1.37861e-48	TENT5A	FALSE	2
OK	negbinomial.size	3.55599e-50	1.48354e-48	GRB2	FALSE	1
OK	negbinomial.size	3.57316e-50	1.48852e-48	STK17B	FALSE	1
OK	negbinomial.size	4.05965e-50	1.68871e-48	PFKFB2	FALSE	6
OK	negbinomial.size	4.27985e-50	1.7777e-48	APBB1IP	TRUE	1
OK	negbinomial.size	4.38194e-50	1.81745e-48	ABR	FALSE	1
OK	negbinomial.size	4.42362e-50	1.83206e-48	ENOX1	FALSE	3
OK	negbinomial.size	4.49183e-50	1.8576e-48	SAT1	TRUE	1
OK	negbinomial.size	4.6416e-50	1.91675e-48	CRYBG3	FALSE	5
OK	negbinomial.size	5.17443e-50	2.13368e-48	KCNN2	TRUE	3
OK	negbinomial.size	5.74913e-50	2.36723e-48	RASGRP3	FALSE	2
OK	negbinomial.size	7.04184e-50	2.89531e-48	TIMP3	TRUE	1
OK	negbinomial.size	7.81541e-50	3.20872e-48	LDB2	TRUE	1
OK	negbinomial.size	1.01627e-49	4.1664e-48	IGFBP4	TRUE	1
OK	negbinomial.size	1.02708e-49	4.20465e-48	FLI1	TRUE	1
OK	negbinomial.size	1.18623e-49	4.8492e-48	FAM114A1	FALSE	1
OK	negbinomial.size	1.30161e-49	5.31322e-48	WBP1L	FALSE	1
OK	negbinomial.size	1.38984e-49	5.66523e-48	NAV2	FALSE	5
OK	negbinomial.size	1.41491e-49	5.75917e-48	MYL6	FALSE	6
OK	negbinomial.size	1.60853e-49	6.5379e-48	MARCH1	TRUE	1
OK	negbinomial.size	1.74045e-49	7.06399e-48	CD44	TRUE	1
OK	negbinomial.size	1.80958e-49	7.33409e-48	ATP5MC3	TRUE	6
OK	negbinomial.size	2.29516e-49	9.28887e-48	DIAPH3	TRUE	5
OK	negbinomial.size	2.30751e-49	9.32556e-48	RPS6	FALSE	1
OK	negbinomial.size	2.4695e-49	9.96604e-48	GFPT2	TRUE	1
OK	negbinomial.size	2.82857e-49	1.1399e-47	PFKFB3	FALSE	1
OK	negbinomial.size	4.8847e-49	1.96571e-47	KCNQ1OT1	FALSE	1
OK	negbinomial.size	5.11209e-49	2.05431e-47	ADGRL2	TRUE	4
OK	negbinomial.size	5.43372e-49	2.18047e-47	RPS23	FALSE	1
OK	negbinomial.size	6.97089e-49	2.79337e-47	DYNC1I1	TRUE	4
OK	negbinomial.size	8.35562e-49	3.34354e-47	EEF1A1	TRUE	1
OK	negbinomial.size	1.16281e-48	4.6465e-47	PLCL2	FALSE	3
OK	negbinomial.size	1.22044e-48	4.86993e-47	FBXO17	FALSE	1
OK	negbinomial.size	1.35937e-48	5.4167e-47	ULK4	TRUE	1
OK	negbinomial.size	1.75782e-48	6.99458e-47	LINC00881	FALSE	2
OK	negbinomial.size	1.93624e-48	7.6938e-47	ADCY6	FALSE	2
OK	negbinomial.size	2.0239e-48	8.03088e-47	KLHL31	FALSE	6
OK	negbinomial.size	2.16826e-48	8.59169e-47	DACH1	TRUE	1
OK	negbinomial.size	2.69889e-48	1.06794e-46	PLXNA2	TRUE	1
OK	negbinomial.size	2.80285e-48	1.10753e-46	VAV2	FALSE	1
OK	negbinomial.size	3.3306e-48	1.31424e-46	PLXDC1	TRUE	1
OK	negbinomial.size	4.27486e-48	1.68451e-46	GABBR1	FALSE	1
OK	negbinomial.size	4.39582e-48	1.72977e-46	MYO9B	FALSE	1
OK	negbinomial.size	4.69041e-48	1.84314e-46	FHIT	FALSE	3
OK	negbinomial.size	4.91445e-48	1.92851e-46	RPL28	FALSE	1
OK	negbinomial.size	5.09941e-48	1.99834e-46	BCL2	TRUE	1
OK	negbinomial.size	5.99963e-48	2.34787e-46	SLC20A2	FALSE	2
OK	negbinomial.size	7.70655e-48	3.0117e-46	DUSP27	FALSE	2
OK	negbinomial.size	7.99955e-48	3.12191e-46	RPS16	FALSE	1
OK	negbinomial.size	8.2895e-48	3.23063e-46	ESR1	TRUE	1
OK	negbinomial.size	8.775e-48	3.41516e-46	CCDC102B	TRUE	1
OK	negbinomial.size	8.79072e-48	3.41659e-46	LINGO1	TRUE	6
OK	negbinomial.size	9.16142e-48	3.55581e-46	PDE3B	FALSE	1
OK	negbinomial.size	1.09717e-47	4.25263e-46	XYLT1	TRUE	1
OK	negbinomial.size	1.11994e-47	4.33494e-46	ZNF846	FALSE	1
OK	negbinomial.size	1.17797e-47	4.55337e-46	CENPP	TRUE	1
OK	negbinomial.size	1.36691e-47	5.27655e-46	SYNDIG1	FALSE	2
OK	negbinomial.size	1.43204e-47	5.52045e-46	ITPR1	TRUE	1
OK	negbinomial.size	1.48062e-47	5.69999e-46	USP13	FALSE	2
OK	negbinomial.size	1.54405e-47	5.93612e-46	PAN3	FALSE	1
OK	negbinomial.size	2.41757e-47	9.28185e-46	VIPR2	FALSE	3
OK	negbinomial.size	2.58342e-47	9.90521e-46	SRRM2	FALSE	1
OK	negbinomial.size	2.60798e-47	9.98589e-46	WDPCP	FALSE	3
OK	negbinomial.size	2.62923e-47	1.00537e-45	ENG	TRUE	1
OK	negbinomial.size	3.44618e-47	1.31599e-45	IGF1	TRUE	1
OK	negbinomial.size	4.17826e-47	1.5934e-45	DNAJC5	FALSE	1
OK	negbinomial.size	4.37247e-47	1.66523e-45	CACNA2D3	TRUE	4
OK	negbinomial.size	5.28249e-47	2.00911e-45	MROH7	FALSE	2
OK	negbinomial.size	5.74423e-47	2.18181e-45	TNFAIP2	TRUE	1
OK	negbinomial.size	8.49765e-47	3.22332e-45	GNB1	FALSE	1
OK	negbinomial.size	1.14065e-46	4.32093e-45	CAP2	FALSE	2
OK	negbinomial.size	1.20011e-46	4.54013e-45	SYNM	FALSE	2
OK	negbinomial.size	1.32311e-46	4.99879e-45	CERS6	FALSE	2
OK	negbinomial.size	1.50941e-46	5.69505e-45	COBL	FALSE	2
OK	negbinomial.size	1.57566e-46	5.93715e-45	TCAP	TRUE	6
OK	negbinomial.size	1.59969e-46	6.01973e-45	PTEN	FALSE	1
OK	negbinomial.size	2.30608e-46	8.66642e-45	MGAT4C	TRUE	3
OK	negbinomial.size	2.78009e-46	1.0434e-44	ARHGAP4	FALSE	1
OK	negbinomial.size	3.23513e-46	1.21258e-44	SEMA3A	TRUE	1
OK	negbinomial.size	3.78016e-46	1.415e-44	TBC1D1	FALSE	4
OK	negbinomial.size	4.36782e-46	1.63282e-44	LINC01374	TRUE	1
OK	negbinomial.size	5.57093e-46	2.07984e-44	RPL5	FALSE	1
OK	negbinomial.size	5.99984e-46	2.23703e-44	TMEM116	FALSE	3
OK	negbinomial.size	6.86679e-46	2.55691e-44	ZNF586	FALSE	4
OK	negbinomial.size	6.95956e-46	2.58807e-44	FN1	TRUE	1
OK	negbinomial.size	7.7053e-46	2.86164e-44	SLC7A6	FALSE	2
OK	negbinomial.size	7.91817e-46	2.93686e-44	OGDH	FALSE	2
OK	negbinomial.size	7.9656e-46	2.9506e-44	SSH2	FALSE	1
OK	negbinomial.size	8.03381e-46	2.97199e-44	SLC39A14	FALSE	3
OK	negbinomial.size	8.08008e-46	2.98522e-44	SLC16A12	FALSE	5
OK	negbinomial.size	8.61622e-46	3.17916e-44	BMP5	TRUE	5
OK	negbinomial.size	9.29779e-46	3.42619e-44	RPL6	FALSE	1
OK	negbinomial.size	1.09941e-45	4.04604e-44	RIPOR3	TRUE	1
OK	negbinomial.size	1.20007e-45	4.41077e-44	BCO2	FALSE	4
OK	negbinomial.size	1.40177e-45	5.14543e-44	FGF13	TRUE	1
OK	negbinomial.size	1.45692e-45	5.34097e-44	TNIK	FALSE	2
OK	negbinomial.size	1.60324e-45	5.86981e-44	SRGAP2C	FALSE	1
OK	negbinomial.size	1.72274e-45	6.29919e-44	SEMA4B	FALSE	4
OK	negbinomial.size	1.80167e-45	6.57934e-44	EIF1	TRUE	1
OK	negbinomial.size	2.09777e-45	7.6508e-44	NCKAP5	FALSE	2
OK	negbinomial.size	2.61415e-45	9.52187e-44	FAM20C	FALSE	1
OK	negbinomial.size	3.12885e-45	1.13821e-43	ZNF83	FALSE	1
OK	negbinomial.size	3.34334e-45	1.21468e-43	RIN3	TRUE	1
OK	negbinomial.size	3.4146e-45	1.23898e-43	PLPP7	FALSE	3
OK	negbinomial.size	3.49263e-45	1.26568e-43	CASC15	TRUE	1
OK	negbinomial.size	4.01031e-45	1.45142e-43	DDR2	FALSE	1
OK	negbinomial.size	4.24786e-45	1.53544e-43	REEP1	FALSE	3
OK	negbinomial.size	4.41682e-45	1.59449e-43	FER	FALSE	1
OK	negbinomial.size	5.21627e-45	1.8807e-43	AOAH	TRUE	1
OK	negbinomial.size	6.52112e-45	2.34818e-43	LRRC4C	TRUE	1
OK	negbinomial.size	6.83504e-45	2.45811e-43	RPS2	FALSE	1
OK	negbinomial.size	7.13898e-45	2.56417e-43	CACNA2D1	FALSE	2
OK	negbinomial.size	7.86651e-45	2.82191e-43	ZMIZ1	FALSE	1
OK	negbinomial.size	8.36177e-45	2.99579e-43	RFTN1	TRUE	1
OK	negbinomial.size	8.68547e-45	3.10785e-43	LINC02334	TRUE	4
OK	negbinomial.size	9.26151e-45	3.30979e-43	COL6A1	FALSE	1
OK	negbinomial.size	1.00163e-44	3.57505e-43	AGFG1	FALSE	1
OK	negbinomial.size	1.00859e-44	3.59538e-43	PLTP	TRUE	1
OK	negbinomial.size	1.18747e-44	4.2277e-43	SIGLEC1	TRUE	1
OK	negbinomial.size	1.36522e-44	4.85447e-43	NEK6	FALSE	1
OK	negbinomial.size	1.4865e-44	5.27912e-43	TBX5	TRUE	1
OK	negbinomial.size	1.49072e-44	5.28748e-43	ALPK3	FALSE	2
OK	negbinomial.size	1.70672e-44	6.0461e-43	DOCK5	TRUE	1
OK	negbinomial.size	1.89383e-44	6.70057e-43	RCN3	FALSE	1
OK	negbinomial.size	1.94309e-44	6.86631e-43	ART3	FALSE	4
OK	negbinomial.size	2.84029e-44	1.00243e-42	MRC2	TRUE	1
OK	negbinomial.size	3.12063e-44	1.1e-42	CAMK1D	TRUE	1
OK	negbinomial.size	3.12872e-44	1.10149e-42	RPL35	FALSE	1
OK	negbinomial.size	3.16613e-44	1.11328e-42	ADAM23	FALSE	2
OK	negbinomial.size	3.87483e-44	1.36079e-42	RPL19	FALSE	1
OK	negbinomial.size	3.9216e-44	1.37551e-42	CHD2	FALSE	1
OK	negbinomial.size	4.11411e-44	1.44126e-42	MYH14	FALSE	4
OK	negbinomial.size	4.82393e-44	1.68784e-42	NUMB	FALSE	1
OK	negbinomial.size	4.8873e-44	1.70791e-42	STARD13	FALSE	1
OK	negbinomial.size	5.71692e-44	1.99537e-42	ARID3A	FALSE	1
OK	negbinomial.size	6.20449e-44	2.16289e-42	PLAGL1	FALSE	1
OK	negbinomial.size	6.56189e-44	2.28468e-42	MLF1	FALSE	3
OK	negbinomial.size	7.79813e-44	2.71178e-42	TANGO2	FALSE	4
OK	negbinomial.size	1.00766e-43	3.49984e-42	SNX9	FALSE	1
OK	negbinomial.size	1.30129e-43	4.51415e-42	DAB2IP	FALSE	3
OK	negbinomial.size	1.38981e-43	4.81534e-42	CST3	TRUE	1
OK	negbinomial.size	1.426e-43	4.93474e-42	RBM24	FALSE	2
OK	negbinomial.size	1.55457e-43	5.3731e-42	AC009093.2	TRUE	1
OK	negbinomial.size	1.88214e-43	6.49738e-42	PTN	TRUE	1
OK	negbinomial.size	2.00272e-43	6.90525e-42	CDK18	FALSE	3
OK	negbinomial.size	2.11585e-43	7.28647e-42	NDRG3	FALSE	4
OK	negbinomial.size	2.3328e-43	8.02387e-42	SPRY4-AS1	TRUE	1
OK	negbinomial.size	2.53065e-43	8.69385e-42	SNTA1	FALSE	2
OK	negbinomial.size	2.74486e-43	9.41839e-42	SLC27A6	FALSE	3
OK	negbinomial.size	2.87623e-43	9.85724e-42	TNKS1BP1	FALSE	1
OK	negbinomial.size	2.93507e-43	1.00468e-41	VAV1	TRUE	1
OK	negbinomial.size	3.9552e-43	1.35224e-41	MCTP1	TRUE	1
OK	negbinomial.size	4.1922e-43	1.43154e-41	EVC2	FALSE	1
OK	negbinomial.size	5.52931e-43	1.88587e-41	MSC-AS1	TRUE	1
OK	negbinomial.size	5.71203e-43	1.94586e-41	RPL15	FALSE	1
OK	negbinomial.size	6.70183e-43	2.28031e-41	RPL21	FALSE	1
OK	negbinomial.size	6.96969e-43	2.36861e-41	MIR133A1HG	FALSE	6
OK	negbinomial.size	7.13097e-43	2.42053e-41	PTPN13	TRUE	1
OK	negbinomial.size	7.5773e-43	2.56896e-41	CADM1	TRUE	2
OK	negbinomial.size	7.90432e-43	2.67664e-41	KBTBD12	FALSE	2
OK	negbinomial.size	7.91956e-43	2.6786e-41	PDE4D	TRUE	5
OK	negbinomial.size	8.1473e-43	2.75235e-41	LAPTM4B	FALSE	2
OK	negbinomial.size	8.90163e-43	3.00361e-41	TMEM132C	TRUE	1
OK	negbinomial.size	1.21846e-42	4.10648e-41	MOB3A	FALSE	1
OK	negbinomial.size	1.34558e-42	4.52955e-41	ITPR2	FALSE	1
OK	negbinomial.size	1.62219e-42	5.4542e-41	DAB1	TRUE	2
OK	negbinomial.size	1.72107e-42	5.77983e-41	RPL3L	FALSE	4
OK	negbinomial.size	2.17719e-42	7.30296e-41	TRIM55	TRUE	2
OK	negbinomial.size	2.28728e-42	7.66318e-41	RADIL	FALSE	1
OK	negbinomial.size	2.52652e-42	8.45475e-41	RPS12	FALSE	1
OK	negbinomial.size	2.56985e-42	8.58966e-41	FOXO1	FALSE	1
OK	negbinomial.size	2.93884e-42	9.81145e-41	RACK1	FALSE	1
OK	negbinomial.size	3.14143e-42	1.04755e-40	RPLP0	FALSE	1
OK	negbinomial.size	3.2647e-42	1.08738e-40	DAPK2	FALSE	4
OK	negbinomial.size	3.31883e-42	1.10411e-40	ATP11C	FALSE	1
OK	negbinomial.size	3.34945e-42	1.113e-40	TXLNB	FALSE	2
OK	negbinomial.size	3.50588e-42	1.16362e-40	RPS13	FALSE	1
OK	negbinomial.size	3.74007e-42	1.2399e-40	PPP1R3A	FALSE	4
OK	negbinomial.size	4.96268e-42	1.6433e-40	SRGN	TRUE	1
OK	negbinomial.size	4.98718e-42	1.64948e-40	FRMD6	FALSE	1
OK	negbinomial.size	5.32715e-42	1.75988e-40	GSE1	FALSE	4
OK	negbinomial.size	5.38289e-42	1.77623e-40	ENSA	FALSE	1
OK	negbinomial.size	5.44389e-42	1.79427e-40	GPX3	TRUE	1
OK	negbinomial.size	6.03109e-42	1.98551e-40	GBE1	TRUE	2
OK	negbinomial.size	6.75036e-42	2.21973e-40	SEC14L1	FALSE	1
OK	negbinomial.size	6.79395e-42	2.23148e-40	LRRFIP2	FALSE	2
OK	negbinomial.size	7.05827e-42	2.31562e-40	IQGAP1	FALSE	1
OK	negbinomial.size	8.00458e-42	2.62305e-40	CHSY3	TRUE	1
OK	negbinomial.size	8.09523e-42	2.64969e-40	RPL35A	FALSE	1
OK	negbinomial.size	9.16337e-42	2.99586e-40	MRAS	FALSE	2
OK	negbinomial.size	1.0689e-41	3.49064e-40	TJP2	FALSE	2
OK	negbinomial.size	1.11867e-41	3.64896e-40	ITGA9	FALSE	2
OK	negbinomial.size	1.13764e-41	3.7066e-40	LSAMP	TRUE	1
OK	negbinomial.size	1.25481e-41	4.08365e-40	SOX6	FALSE	2
OK	negbinomial.size	1.36203e-41	4.42752e-40	NTM	TRUE	1
OK	negbinomial.size	1.55068e-41	5.03501e-40	SNRPN	FALSE	2
OK	negbinomial.size	2.034e-41	6.59681e-40	DPYSL2	FALSE	1
OK	negbinomial.size	2.25459e-41	7.3039e-40	CMTM7	TRUE	1
OK	negbinomial.size	3.22458e-41	1.04344e-39	SH3BP5	TRUE	1
OK	negbinomial.size	3.236e-41	1.04594e-39	PPFIBP1	FALSE	4
OK	negbinomial.size	3.43942e-41	1.11042e-39	DYSF	FALSE	4
OK	negbinomial.size	4.13724e-41	1.3342e-39	CYP1B1-AS1	TRUE	1
OK	negbinomial.size	4.42787e-41	1.42631e-39	LINC02254	TRUE	2
OK	negbinomial.size	4.8488e-41	1.56013e-39	VPS13D	FALSE	3
OK	negbinomial.size	5.45108e-41	1.75193e-39	ADAP2	FALSE	1
OK	negbinomial.size	5.55052e-41	1.78187e-39	PELI2	TRUE	1
OK	negbinomial.size	5.67652e-41	1.82027e-39	PPP3R1	FALSE	1
OK	negbinomial.size	6.71767e-41	2.1517e-39	SLC25A36	FALSE	3
OK	negbinomial.size	7.20153e-41	2.30409e-39	TNFRSF1B	TRUE	1
OK	negbinomial.size	7.9172e-41	2.53021e-39	FGD4	FALSE	4
OK	negbinomial.size	1.05674e-40	3.37338e-39	RPH3AL	FALSE	1
OK	negbinomial.size	1.20926e-40	3.85594e-39	PTPN9	FALSE	1
OK	negbinomial.size	1.21078e-40	3.85644e-39	TTTY10	TRUE	4
OK	negbinomial.size	2.07552e-40	6.60332e-39	COL18A1	FALSE	1
OK	negbinomial.size	2.1915e-40	6.9645e-39	ACYP2	FALSE	4
OK	negbinomial.size	2.25759e-40	7.16653e-39	RPS11	FALSE	1
OK	negbinomial.size	2.45747e-40	7.79233e-39	RAI14	TRUE	5
OK	negbinomial.size	2.63878e-40	8.3579e-39	SPECC1	TRUE	1
OK	negbinomial.size	3.03314e-40	9.59628e-39	SH3GL3	TRUE	1
OK	negbinomial.size	3.79154e-40	1.19824e-38	KDM2A	FALSE	1
OK	negbinomial.size	4.18746e-40	1.32189e-38	DEPTOR	TRUE	1
OK	negbinomial.size	5.41611e-40	1.70785e-38	THBS1	TRUE	5
OK	negbinomial.size	5.55168e-40	1.74866e-38	HSPA1A	TRUE	6
OK	negbinomial.size	6.60158e-40	2.07705e-38	CYTH1	FALSE	1
OK	negbinomial.size	7.49518e-40	2.35559e-38	CSF2RA	TRUE	1
OK	negbinomial.size	1.1256e-39	3.53364e-38	LYN	TRUE	1
OK	negbinomial.size	1.37856e-39	4.323e-38	PHLDB2	FALSE	2
OK	negbinomial.size	1.43363e-39	4.49072e-38	PLA2G2A	TRUE	1
OK	negbinomial.size	1.44636e-39	4.52562e-38	PCSK5	FALSE	1
OK	negbinomial.size	1.90389e-39	5.95066e-38	CATSPERB	TRUE	1
OK	negbinomial.size	2.03027e-39	6.33868e-38	KCNT2	TRUE	1
OK	negbinomial.size	2.26816e-39	7.07362e-38	DHRSX	FALSE	4
OK	negbinomial.size	2.31227e-39	7.20327e-38	MATN2	FALSE	1
OK	negbinomial.size	2.75762e-39	8.58124e-38	AL445250.1	TRUE	1
OK	negbinomial.size	2.83278e-39	8.80548e-38	LCP2	TRUE	1
OK	negbinomial.size	2.99326e-39	9.29417e-38	GREB1L	TRUE	4
OK	negbinomial.size	3.1108e-39	9.64858e-38	TCF12	FALSE	5
OK	negbinomial.size	3.55964e-39	1.10287e-37	IFI16	TRUE	1
OK	negbinomial.size	3.5668e-39	1.10388e-37	EPS15	FALSE	5
OK	negbinomial.size	3.65814e-39	1.13092e-37	UTRN	FALSE	5
OK	negbinomial.size	3.70293e-39	1.14352e-37	RPS19	FALSE	1
OK	negbinomial.size	4.13577e-39	1.2758e-37	FAU	FALSE	1
OK	negbinomial.size	4.21724e-39	1.29952e-37	AC109466.1	TRUE	5
OK	negbinomial.size	4.25524e-39	1.30981e-37	TPRG1	TRUE	1
OK	negbinomial.size	4.27607e-39	1.3148e-37	ASB10	FALSE	4
OK	negbinomial.size	4.35214e-39	1.33674e-37	LINC00923	TRUE	2
OK	negbinomial.size	5.27828e-39	1.61945e-37	ANGPT1	TRUE	1
OK	negbinomial.size	5.29489e-39	1.6228e-37	RPS20	FALSE	1
OK	negbinomial.size	5.87295e-39	1.79802e-37	USP28	FALSE	2
OK	negbinomial.size	6.38129e-39	1.95155e-37	MED13L	FALSE	1
OK	negbinomial.size	6.67535e-39	2.03928e-37	SERINC5	FALSE	1
OK	negbinomial.size	6.87571e-39	2.09824e-37	PTPN3	FALSE	4
OK	negbinomial.size	8.60532e-39	2.62324e-37	RPL23	FALSE	1
OK	negbinomial.size	9.42842e-39	2.87107e-37	AC090578.1	TRUE	1
OK	negbinomial.size	1.16948e-38	3.5574e-37	HMCN1	TRUE	1
OK	negbinomial.size	1.26627e-38	3.84771e-37	RPL12	FALSE	1
OK	negbinomial.size	1.38902e-38	4.21617e-37	MSR1	TRUE	1
OK	negbinomial.size	1.42396e-38	4.31762e-37	ZFP36L2	FALSE	1
OK	negbinomial.size	1.58348e-38	4.79618e-37	ZNRF1	FALSE	4
OK	negbinomial.size	1.60406e-38	4.85335e-37	SELENOP	FALSE	1
OK	negbinomial.size	1.67335e-38	5.05761e-37	ERC2	TRUE	5
OK	negbinomial.size	1.8067e-38	5.45486e-37	CLIP2	FALSE	1
OK	negbinomial.size	1.85677e-38	5.60008e-37	AHNAK	FALSE	1
OK	negbinomial.size	2.002e-38	6.03168e-37	GPD1L	FALSE	4
OK	negbinomial.size	2.26793e-38	6.82565e-37	PKIA	FALSE	3
OK	negbinomial.size	2.40435e-38	7.22857e-37	TMEM91	FALSE	1
OK	negbinomial.size	2.52839e-38	7.59347e-37	RPS27A	FALSE	1
OK	negbinomial.size	2.57703e-38	7.73136e-37	COL6A6	TRUE	1
OK	negbinomial.size	2.59125e-38	7.76584e-37	ACTG1	TRUE	6
OK	negbinomial.size	3.05368e-38	9.14204e-37	LENG8	FALSE	1
OK	negbinomial.size	3.23019e-38	9.66031e-37	CHIC2	FALSE	1
OK	negbinomial.size	3.26824e-38	9.76382e-37	CTSC	FALSE	1
OK	negbinomial.size	3.43437e-38	1.02494e-36	RHPN2	TRUE	1
OK	negbinomial.size	3.45769e-38	1.03081e-36	FOS	TRUE	1
OK	negbinomial.size	3.50364e-38	1.04342e-36	RAB1A	FALSE	1
OK	negbinomial.size	4.15837e-38	1.2371e-36	HOOK3	FALSE	1
OK	negbinomial.size	4.5336e-38	1.34732e-36	VIT	TRUE	1
OK	negbinomial.size	4.66909e-38	1.38614e-36	MS4A6A	TRUE	1
OK	negbinomial.size	4.91556e-38	1.45779e-36	RPS15	FALSE	1
OK	negbinomial.size	5.36842e-38	1.59043e-36	DUSP1	TRUE	6
OK	negbinomial.size	5.77751e-38	1.70984e-36	CTSZ	FALSE	1
OK	negbinomial.size	6.01725e-38	1.77894e-36	EIF1B	TRUE	6
OK	negbinomial.size	6.10202e-38	1.80213e-36	COLGALT1	FALSE	1
OK	negbinomial.size	6.75268e-38	1.99222e-36	KCNIP2	TRUE	4
OK	negbinomial.size	7.47376e-38	2.20266e-36	CAMK2B	FALSE	2
OK	negbinomial.size	7.55306e-38	2.22373e-36	CTNND1	FALSE	1
OK	negbinomial.size	7.84308e-38	2.30673e-36	NDUFA4	TRUE	6
OK	negbinomial.size	7.90097e-38	2.32135e-36	GOT1	FALSE	6
OK	negbinomial.size	8.70858e-38	2.55599e-36	N4BP2L2	FALSE	4
OK	negbinomial.size	9.07247e-38	2.66004e-36	TBC1D9	FALSE	5
OK	negbinomial.size	9.64709e-38	2.8256e-36	MAP3K1	FALSE	1
OK	negbinomial.size	9.67932e-38	2.83212e-36	MAOB	FALSE	3
OK	negbinomial.size	1.005e-37	2.93755e-36	PRPF38B	FALSE	1
OK	negbinomial.size	1.15638e-37	3.37656e-36	NDRG1	FALSE	1
OK	negbinomial.size	1.22388e-37	3.56998e-36	HTR4	TRUE	1
OK	negbinomial.size	1.25017e-37	3.64294e-36	ANKHD1	FALSE	1
OK	negbinomial.size	1.26424e-37	3.68015e-36	LUC7L3	FALSE	1
OK	negbinomial.size	1.37419e-37	3.99613e-36	TTC28	FALSE	1
OK	negbinomial.size	1.45752e-37	4.2341e-36	COX7A1	TRUE	6
OK	negbinomial.size	1.52201e-37	4.41693e-36	FBLN2	TRUE	1
OK	negbinomial.size	2.09342e-37	6.069e-36	AC106791.1	FALSE	4
OK	negbinomial.size	2.22766e-37	6.45159e-36	CACHD1	FALSE	1
OK	negbinomial.size	2.29697e-37	6.64555e-36	EEF2K	FALSE	1
OK	negbinomial.size	2.46534e-37	7.12541e-36	CMKLR1	TRUE	1
OK	negbinomial.size	2.63822e-37	7.61734e-36	SREBF1	FALSE	1
OK	negbinomial.size	2.93653e-37	8.47003e-36	SLC39A11	FALSE	1
OK	negbinomial.size	2.95603e-37	8.51761e-36	SCD5	TRUE	1
OK	negbinomial.size	3.34586e-37	9.63114e-36	CNTRL	FALSE	1
OK	negbinomial.size	3.35067e-37	9.6352e-36	PLSCR1	FALSE	1
OK	negbinomial.size	3.99838e-37	1.14861e-35	AGAP1	FALSE	1
OK	negbinomial.size	4.10984e-37	1.17944e-35	DISP1	FALSE	1
OK	negbinomial.size	4.9465e-37	1.41811e-35	DAG1	FALSE	4
OK	negbinomial.size	5.13097e-37	1.46952e-35	TMSB4X	TRUE	1
OK	negbinomial.size	5.17278e-37	1.48e-35	ERICH1	FALSE	1
OK	negbinomial.size	5.72046e-37	1.63505e-35	CCDC141	FALSE	3
OK	negbinomial.size	5.92833e-37	1.69276e-35	GALNT7	FALSE	1
OK	negbinomial.size	7.18562e-37	2.04971e-35	FAM20A	TRUE	1
OK	negbinomial.size	8.39894e-37	2.3934e-35	LILRB5	TRUE	1
OK	negbinomial.size	1.01268e-36	2.88288e-35	RAP1B	FALSE	1
OK	negbinomial.size	1.03079e-36	2.93151e-35	RELN	TRUE	1
OK	negbinomial.size	1.17656e-36	3.34272e-35	MAP3K8	FALSE	1
OK	negbinomial.size	1.31806e-36	3.74099e-35	CRIP2	FALSE	6
OK	negbinomial.size	1.33672e-36	3.79019e-35	CADM2	TRUE	1
OK	negbinomial.size	1.40999e-36	3.99394e-35	PLEKHG1	TRUE	5
OK	negbinomial.size	1.43987e-36	4.07451e-35	CYTH3	FALSE	1
OK	negbinomial.size	1.55017e-36	4.38227e-35	SNX6	FALSE	1
OK	negbinomial.size	1.74579e-36	4.93039e-35	MS4A4A	TRUE	1
OK	negbinomial.size	1.79845e-36	5.07405e-35	SYK	TRUE	1
OK	negbinomial.size	1.83753e-36	5.17917e-35	HSD17B11	FALSE	1
OK	negbinomial.size	1.92617e-36	5.42362e-35	CELF2	FALSE	5
OK	negbinomial.size	1.94893e-36	5.48228e-35	SPON1	TRUE	1
OK	negbinomial.size	2.02421e-36	5.68841e-35	MTSS1	FALSE	1
OK	negbinomial.size	2.55191e-36	7.16425e-35	TSPAN14	FALSE	1
OK	negbinomial.size	2.97119e-36	8.33312e-35	DENND3	FALSE	1
OK	negbinomial.size	3.49442e-36	9.79092e-35	TSHZ3	TRUE	1
OK	negbinomial.size	3.57395e-36	1.00039e-34	FNIP1	FALSE	5
OK	negbinomial.size	4.00387e-36	1.11963e-34	ADAMTS5	TRUE	1
OK	negbinomial.size	4.09787e-36	1.14479e-34	SCN5A	FALSE	2
OK	negbinomial.size	4.20583e-36	1.17379e-34	STAT4	TRUE	5
OK	negbinomial.size	4.47344e-36	1.24725e-34	FRAS1	TRUE	5
OK	negbinomial.size	4.98906e-36	1.38965e-34	CREB3L2	FALSE	1
OK	negbinomial.size	6.4835e-36	1.80414e-34	PCED1B	TRUE	1
OK	negbinomial.size	6.77815e-36	1.88429e-34	COL4A3	TRUE	1
OK	negbinomial.size	6.79458e-36	1.88701e-34	RHOJ	TRUE	1
OK	negbinomial.size	7.74676e-36	2.14935e-34	RNF144B	TRUE	1
OK	negbinomial.size	8.52522e-36	2.36302e-34	BCAT1	TRUE	1
OK	negbinomial.size	8.58493e-36	2.37726e-34	UBE2R2	FALSE	4
OK	negbinomial.size	8.77457e-36	2.4274e-34	TRANK1	FALSE	1
OK	negbinomial.size	9.02715e-36	2.49485e-34	FYB1	TRUE	1
OK	negbinomial.size	9.0601e-36	2.50152e-34	ALCAM	TRUE	5
OK	negbinomial.size	9.8495e-36	2.71684e-34	C20orf194	FALSE	1
OK	negbinomial.size	1.02388e-35	2.82147e-34	RBMS1	FALSE	1
OK	negbinomial.size	1.0639e-35	2.92893e-34	PTMA	FALSE	1
OK	negbinomial.size	1.16241e-35	3.19701e-34	IGSF21	TRUE	1
OK	negbinomial.size	1.29977e-35	3.57136e-34	QKI	FALSE	2
OK	negbinomial.size	1.37143e-35	3.76462e-34	FMNL3	TRUE	1
OK	negbinomial.size	1.76152e-35	4.83074e-34	PFKFB4	TRUE	1
OK	negbinomial.size	1.90359e-35	5.21531e-34	PAPPA	TRUE	1
OK	negbinomial.size	2.20684e-35	6.04032e-34	COL1A1	TRUE	1
OK	negbinomial.size	2.23194e-35	6.10314e-34	IFNAR2	FALSE	1
OK	negbinomial.size	2.2676e-35	6.1947e-34	PPP1R14C	FALSE	2
OK	negbinomial.size	2.38976e-35	6.52215e-34	EHBP1L1	FALSE	1
OK	negbinomial.size	2.63664e-35	7.18903e-34	PXK	FALSE	1
OK	negbinomial.size	2.68576e-35	7.31593e-34	ADAMTS19	TRUE	1
OK	negbinomial.size	2.70802e-35	7.3695e-34	RPL36	FALSE	1
OK	negbinomial.size	2.84501e-35	7.73489e-34	FBXO32	TRUE	4
OK	negbinomial.size	3.25746e-35	8.84777e-34	TRPM7	FALSE	3
OK	negbinomial.size	3.34722e-35	9.0829e-34	MYCBP2	FALSE	1
OK	negbinomial.size	3.47865e-35	9.43052e-34	GNG2	TRUE	1
OK	negbinomial.size	3.68849e-35	9.98985e-34	VPS13B	FALSE	1
OK	negbinomial.size	3.76881e-35	1.01977e-33	MFN2	FALSE	2
OK	negbinomial.size	3.88897e-35	1.05128e-33	EMP1	TRUE	1
OK	negbinomial.size	3.89668e-35	1.05236e-33	TC2N	TRUE	1
OK	negbinomial.size	3.94701e-35	1.06494e-33	H3F3B	TRUE	1
OK	negbinomial.size	3.99084e-35	1.07575e-33	MAPK4	TRUE	2
OK	negbinomial.size	4.20598e-35	1.13266e-33	SAMD12	TRUE	4
OK	negbinomial.size	4.57446e-35	1.23073e-33	KCNMB2-AS1	TRUE	6
OK	negbinomial.size	5.009e-35	1.34636e-33	ZYX	FALSE	1
OK	negbinomial.size	5.57391e-35	1.49679e-33	SCARA5	TRUE	1
OK	negbinomial.size	5.94321e-35	1.59445e-33	GRK3	FALSE	1
OK	negbinomial.size	6.35791e-35	1.7041e-33	KLHL24	FALSE	3
OK	negbinomial.size	6.39136e-35	1.71145e-33	KCNMB2	TRUE	4
OK	negbinomial.size	6.89787e-35	1.84534e-33	ZHX2	FALSE	2
OK	negbinomial.size	7.99667e-35	2.13728e-33	TF	TRUE	1
OK	negbinomial.size	8.36937e-35	2.2348e-33	SNTB1	TRUE	1
OK	negbinomial.size	9.08861e-35	2.42457e-33	MGLL	FALSE	1
OK	negbinomial.size	9.2601e-35	2.468e-33	WWOX	TRUE	1
OK	negbinomial.size	9.28539e-35	2.47242e-33	STAT5B	FALSE	1
OK	negbinomial.size	9.45521e-35	2.51528e-33	SHMT1	FALSE	1
OK	negbinomial.size	1.07556e-34	2.85853e-33	PDE10A	TRUE	5
OK	negbinomial.size	1.10304e-34	2.92884e-33	FMO2	TRUE	1
OK	negbinomial.size	1.15668e-34	3.06838e-33	LTBP2	TRUE	1
OK	negbinomial.size	1.1684e-34	3.09658e-33	SRPX2	TRUE	1
OK	negbinomial.size	1.22558e-34	3.2451e-33	EPB41	FALSE	4
OK	negbinomial.size	1.22808e-34	3.24869e-33	CELF1	FALSE	1
OK	negbinomial.size	1.28207e-34	3.38835e-33	P2RY6	FALSE	1
OK	negbinomial.size	1.31908e-34	3.48292e-33	USP32	FALSE	1
OK	negbinomial.size	1.3598e-34	3.58711e-33	ASB11	FALSE	3
OK	negbinomial.size	1.52742e-34	4.02556e-33	ACTA1	TRUE	6
OK	negbinomial.size	1.61042e-34	4.24036e-33	SPTLC2	FALSE	1
OK	negbinomial.size	1.77671e-34	4.6739e-33	PLCB4	FALSE	5
OK	negbinomial.size	1.88909e-34	4.96495e-33	RPS7	FALSE	1
OK	negbinomial.size	2.06558e-34	5.42378e-33	HS3ST2	TRUE	1
OK	negbinomial.size	2.22421e-34	5.83492e-33	USP36	FALSE	1
OK	negbinomial.size	2.66145e-34	6.97551e-33	VASH1	TRUE	1
OK	negbinomial.size	3.16738e-34	8.29386e-33	RASSF1	FALSE	1
OK	negbinomial.size	3.36832e-34	8.8119e-33	CBLB	FALSE	4
OK	negbinomial.size	3.92084e-34	1.02479e-32	AC005358.1	TRUE	6
OK	negbinomial.size	4.66547e-34	1.2183e-32	COL6A2	FALSE	1
OK	negbinomial.size	5.25367e-34	1.37063e-32	SLC7A2	TRUE	4
OK	negbinomial.size	5.60518e-34	1.461e-32	FOXP2	TRUE	1
OK	negbinomial.size	5.75006e-34	1.49739e-32	FAM49A	TRUE	1
OK	negbinomial.size	5.83282e-34	1.51755e-32	WWP2	FALSE	1
OK	negbinomial.size	6.93248e-34	1.802e-32	THEMIS2	TRUE	1
OK	negbinomial.size	7.44331e-34	1.93301e-32	DIP2B	FALSE	5
OK	negbinomial.size	8.16576e-34	2.1187e-32	PPP2R2B	TRUE	5
OK	negbinomial.size	9.18302e-34	2.38046e-32	IMMP2L	FALSE	1
OK	negbinomial.size	1.02848e-33	2.66365e-32	RIN2	FALSE	4
OK	negbinomial.size	1.09765e-33	2.8402e-32	PPDPF	FALSE	1
OK	negbinomial.size	1.15881e-33	2.99571e-32	CFH	TRUE	1
OK	negbinomial.size	1.16794e-33	3.01657e-32	NGF	TRUE	1
OK	negbinomial.size	1.22897e-33	3.17134e-32	CPED1	TRUE	2
OK	negbinomial.size	1.29764e-33	3.34548e-32	THSD7A	TRUE	1
OK	negbinomial.size	1.39375e-33	3.59002e-32	RPL39	FALSE	1
OK	negbinomial.size	1.41176e-33	3.63311e-32	ADH1B	TRUE	1
OK	negbinomial.size	1.42281e-33	3.65824e-32	CYBRD1	FALSE	1
OK	negbinomial.size	1.49727e-33	3.84619e-32	CEMIP2	FALSE	1
OK	negbinomial.size	1.77686e-33	4.56029e-32	TULP3	FALSE	1
OK	negbinomial.size	1.84094e-33	4.7205e-32	SLC16A1	TRUE	2
OK	negbinomial.size	1.91502e-33	4.90601e-32	RASGEF1B	TRUE	6
OK	negbinomial.size	1.9486e-33	4.98753e-32	ARHGAP10	FALSE	5
OK	negbinomial.size	2.08063e-33	5.32069e-32	PTPRK	FALSE	3
OK	negbinomial.size	2.21566e-33	5.6609e-32	RNF115	FALSE	5
OK	negbinomial.size	2.22022e-33	5.66746e-32	GPR173	FALSE	1
OK	negbinomial.size	2.4069e-33	6.13846e-32	PFKL	FALSE	1
OK	negbinomial.size	2.81113e-33	7.16295e-32	ST3GAL3	FALSE	5
OK	negbinomial.size	3.24123e-33	8.25148e-32	TNS1	FALSE	5
OK	negbinomial.size	5.0434e-33	1.28279e-31	IKBKB	FALSE	1
OK	negbinomial.size	5.30735e-33	1.34872e-31	SRP14	FALSE	1
OK	negbinomial.size	5.52411e-33	1.40255e-31	RPL29	FALSE	1
OK	negbinomial.size	5.64554e-33	1.4321e-31	RAPGEF1	FALSE	1
OK	negbinomial.size	5.80647e-33	1.47161e-31	ATF7IP2	FALSE	3
OK	negbinomial.size	6.06468e-33	1.53568e-31	RPL27A	FALSE	1
OK	negbinomial.size	6.09111e-33	1.541e-31	TMEM106A	FALSE	1
OK	negbinomial.size	6.09868e-33	1.54154e-31	AC104389.5	FALSE	1
OK	negbinomial.size	6.94121e-33	1.75295e-31	SNTB2	FALSE	1
OK	negbinomial.size	6.97899e-33	1.76093e-31	STXBP6	TRUE	3
OK	negbinomial.size	7.71636e-33	1.94525e-31	AIG1	FALSE	4
OK	negbinomial.size	7.77856e-33	1.95919e-31	ACACB	FALSE	4
OK	negbinomial.size	7.81679e-33	1.96708e-31	SKAP2	TRUE	1
OK	negbinomial.size	8.14788e-33	2.04858e-31	RPS28	FALSE	1
OK	negbinomial.size	1.01529e-32	2.55044e-31	FBXO42	FALSE	1
OK	negbinomial.size	1.12074e-32	2.81208e-31	RASAL2	FALSE	2
OK	negbinomial.size	1.12143e-32	2.81208e-31	VLDLR-AS1	FALSE	2
OK	negbinomial.size	1.15994e-32	2.9061e-31	UGGT2	FALSE	1
OK	negbinomial.size	1.21285e-32	3.03597e-31	SULF1	TRUE	1
OK	negbinomial.size	1.23893e-32	3.09852e-31	PLSCR4	TRUE	1
OK	negbinomial.size	1.24331e-32	3.10676e-31	WASHC4	FALSE	1
OK	negbinomial.size	1.31888e-32	3.29267e-31	ARID4B	FALSE	1
OK	negbinomial.size	1.36552e-32	3.40613e-31	NTN4	FALSE	4
OK	negbinomial.size	1.40284e-32	3.49308e-31	CTNND2	FALSE	2
OK	negbinomial.size	1.40277e-32	3.49308e-31	FRMD3	FALSE	1
OK	negbinomial.size	1.45945e-32	3.63087e-31	GALNT2	FALSE	1
OK	negbinomial.size	1.49564e-32	3.71764e-31	AC138123.1	TRUE	3
OK	negbinomial.size	1.5458e-32	3.83895e-31	SPAG9	FALSE	1
OK	negbinomial.size	1.59349e-32	3.95394e-31	PPTC7	FALSE	3
OK	negbinomial.size	1.69022e-32	4.19029e-31	CORO7	FALSE	1
OK	negbinomial.size	1.94877e-32	4.82706e-31	TOM1L2	FALSE	2
OK	negbinomial.size	1.9785e-32	4.89644e-31	SH3RF2	FALSE	4
OK	negbinomial.size	2.12048e-32	5.24324e-31	RFX3	FALSE	1
OK	negbinomial.size	2.16436e-32	5.34709e-31	PTGIS	TRUE	1
OK	negbinomial.size	2.3129e-32	5.7091e-31	STON2	TRUE	1
OK	negbinomial.size	2.46833e-32	6.08748e-31	IFITM3	TRUE	1
OK	negbinomial.size	2.57709e-32	6.35019e-31	ETV6	FALSE	1
OK	negbinomial.size	2.66797e-32	6.56843e-31	ALG13	FALSE	1
OK	negbinomial.size	2.69096e-32	6.6193e-31	VAV3	TRUE	1
OK	negbinomial.size	2.74533e-32	6.7472e-31	CFLAR	FALSE	4
OK	negbinomial.size	2.75304e-32	6.76029e-31	CHST15	TRUE	1
OK	negbinomial.size	2.94326e-32	7.22115e-31	TRPM2	TRUE	1
OK	negbinomial.size	3.0105e-32	7.37974e-31	SNX8	FALSE	1
OK	negbinomial.size	3.26247e-32	7.99053e-31	ASB2	FALSE	6
OK	negbinomial.size	3.28321e-32	8.0344e-31	NMRK2	TRUE	2
OK	negbinomial.size	3.3031e-32	8.0761e-31	TMEM38B	FALSE	2
OK	negbinomial.size	3.55328e-32	8.68033e-31	TMEM14B	FALSE	1
OK	negbinomial.size	3.69735e-32	9.02452e-31	PTPRJ	FALSE	1
OK	negbinomial.size	3.75911e-32	9.16738e-31	PAPSS2	TRUE	1
OK	negbinomial.size	4.40479e-32	1.07328e-30	PVT1	TRUE	1
OK	negbinomial.size	4.54099e-32	1.10552e-30	EFCAB13	FALSE	1
OK	negbinomial.size	4.58099e-32	1.1143e-30	GADD45B	TRUE	6
OK	negbinomial.size	4.9759e-32	1.20933e-30	JUP	FALSE	4
OK	negbinomial.size	5.12854e-32	1.24536e-30	COL3A1	TRUE	1
OK	negbinomial.size	5.40908e-32	1.31236e-30	LINC01182	TRUE	3
OK	negbinomial.size	5.88121e-32	1.42569e-30	CHCHD10	FALSE	6
OK	negbinomial.size	6.04591e-32	1.46437e-30	AL139383.1	FALSE	3
OK	negbinomial.size	6.09868e-32	1.47589e-30	ARHGAP21	FALSE	1
OK	negbinomial.size	7.32963e-32	1.77227e-30	B2M	TRUE	1
OK	negbinomial.size	7.55121e-32	1.8243e-30	MPC1	FALSE	2
OK	negbinomial.size	8.12537e-32	1.96134e-30	PDE4B	FALSE	1
OK	negbinomial.size	8.24865e-32	1.98941e-30	MIR34AHG	TRUE	1
OK	negbinomial.size	8.31465e-32	2.00363e-30	CSF1R	TRUE	1
OK	negbinomial.size	8.45812e-32	2.03647e-30	PXDN	TRUE	1
OK	negbinomial.size	8.52552e-32	2.05096e-30	NR4A1	TRUE	2
OK	negbinomial.size	9.26951e-32	2.22806e-30	SERF2	FALSE	1
OK	negbinomial.size	9.73741e-32	2.33854e-30	ARHGAP24	FALSE	1
OK	negbinomial.size	9.89858e-32	2.37524e-30	ITGB5	FALSE	1
OK	negbinomial.size	9.96473e-32	2.3891e-30	MROH1	FALSE	2
OK	negbinomial.size	1.19619e-31	2.86551e-30	SIRPA	FALSE	1
OK	negbinomial.size	1.35631e-31	3.24636e-30	PALM	FALSE	1
OK	negbinomial.size	1.60616e-31	3.84112e-30	DIAPH2	FALSE	1
OK	negbinomial.size	1.78893e-31	4.27463e-30	CDC42SE2	FALSE	1
OK	negbinomial.size	1.96667e-31	4.69539e-30	HSP90AA1	TRUE	5
OK	negbinomial.size	2.07139e-31	4.94125e-30	STAU2	FALSE	4
OK	negbinomial.size	2.29979e-31	5.48149e-30	CPNE8	TRUE	1
OK	negbinomial.size	2.5164e-31	5.99274e-30	NPHP3	FALSE	1
OK	negbinomial.size	2.6274e-31	6.25184e-30	ZBTB43	FALSE	2
OK	negbinomial.size	2.6399e-31	6.27633e-30	MYL9	FALSE	2
OK	negbinomial.size	2.76974e-31	6.57952e-30	SLC25A30	TRUE	2
OK	negbinomial.size	2.79654e-31	6.63763e-30	NCOA1	FALSE	1
OK	negbinomial.size	2.83981e-31	6.73472e-30	ARAP2	FALSE	1
OK	negbinomial.size	2.84258e-31	6.73566e-30	KLHL29	TRUE	1
OK	negbinomial.size	3.21232e-31	7.60543e-30	NLRP1	TRUE	1
OK	negbinomial.size	3.74379e-31	8.85637e-30	C1RL	TRUE	1
OK	negbinomial.size	4.00495e-31	9.46628e-30	PARVB	FALSE	1
OK	negbinomial.size	4.24998e-31	1.00371e-29	ATP1B1	FALSE	3
OK	negbinomial.size	4.68401e-31	1.10529e-29	SELENOW	FALSE	6
OK	negbinomial.size	4.72358e-31	1.11371e-29	THRB	TRUE	4
OK	negbinomial.size	5.09631e-31	1.20059e-29	RPS3A	FALSE	1
OK	negbinomial.size	5.52721e-31	1.30102e-29	JAZF1	FALSE	2
OK	negbinomial.size	5.61278e-31	1.32007e-29	SEMA6A	TRUE	5
OK	negbinomial.size	6.07366e-31	1.42729e-29	IL10RB	FALSE	1
OK	negbinomial.size	6.19292e-31	1.45411e-29	LIN9	FALSE	2
OK	negbinomial.size	6.28708e-31	1.475e-29	HDAC9	FALSE	2
OK	negbinomial.size	6.35848e-31	1.49052e-29	NNT-AS1	FALSE	3
OK	negbinomial.size	6.39105e-31	1.49692e-29	CPNE4	TRUE	4
OK	negbinomial.size	6.52059e-31	1.526e-29	SCD	TRUE	1
OK	negbinomial.size	7.14136e-31	1.6699e-29	RASA3	FALSE	1
OK	negbinomial.size	7.56019e-31	1.76639e-29	GRAMD4	FALSE	4
OK	negbinomial.size	7.82245e-31	1.82616e-29	FNDC3B	FALSE	5
OK	negbinomial.size	8.10273e-31	1.89004e-29	FNIP2	FALSE	2
OK	negbinomial.size	8.29512e-31	1.93333e-29	HTRA3	FALSE	1
OK	negbinomial.size	8.74446e-31	2.03638e-29	RSRP1	FALSE	1
OK	negbinomial.size	1.04708e-30	2.43642e-29	AEBP1	FALSE	1
OK	negbinomial.size	1.14004e-30	2.65054e-29	PRKCA	TRUE	1
OK	negbinomial.size	1.16404e-30	2.70414e-29	ATP2B4	TRUE	2
OK	negbinomial.size	1.256e-30	2.91538e-29	ATP6V0A1	FALSE	1
OK	negbinomial.size	1.27432e-30	2.95549e-29	CERS4	FALSE	2
OK	negbinomial.size	1.36992e-30	3.17462e-29	FADS2	FALSE	1
OK	negbinomial.size	1.3952e-30	3.23055e-29	TBX20	TRUE	5
OK	negbinomial.size	1.41234e-30	3.26758e-29	IL4R	TRUE	1
OK	negbinomial.size	1.43392e-30	3.31481e-29	GNA14	TRUE	1
OK	negbinomial.size	1.58679e-30	3.66522e-29	LINC00632	TRUE	1
OK	negbinomial.size	1.90289e-30	4.3918e-29	YEATS2	FALSE	1
OK	negbinomial.size	2.38008e-30	5.48867e-29	EPHA4	TRUE	1
OK	negbinomial.size	2.42487e-30	5.58744e-29	SLC43A2	FALSE	1
OK	negbinomial.size	2.58786e-30	5.95816e-29	CYFIP1	FALSE	1
OK	negbinomial.size	2.80572e-30	6.45452e-29	EGF	FALSE	3
OK	negbinomial.size	2.87049e-30	6.59819e-29	PLA2G4C	FALSE	2
OK	negbinomial.size	3.06208e-30	7.03287e-29	MGP	TRUE	1
OK	negbinomial.size	3.22906e-30	7.41041e-29	ESRRB	FALSE	2
OK	negbinomial.size	3.31809e-30	7.60857e-29	MS4A4E	TRUE	1
OK	negbinomial.size	3.3697e-30	7.72069e-29	RPS18	FALSE	1
OK	negbinomial.size	4.15071e-30	9.50249e-29	PPCDC	FALSE	1
OK	negbinomial.size	4.20401e-30	9.61677e-29	ST3GAL6	FALSE	2
OK	negbinomial.size	4.27921e-30	9.78089e-29	ZNF655	FALSE	1
OK	negbinomial.size	5.3199e-30	1.21498e-28	MMP24OS	FALSE	1
OK	negbinomial.size	5.52089e-30	1.25987e-28	ELF2	FALSE	1
OK	negbinomial.size	6.66305e-30	1.51929e-28	PECAM1	TRUE	1
OK	negbinomial.size	6.73186e-30	1.53375e-28	EFCAB2	FALSE	2
OK	negbinomial.size	6.7633e-30	1.53968e-28	ATP8B1	TRUE	5
OK	negbinomial.size	7.32299e-30	1.66576e-28	CAV1	TRUE	2
OK	negbinomial.size	7.38721e-30	1.67902e-28	DANT2	FALSE	3
OK	negbinomial.size	7.52407e-30	1.70876e-28	DNMBP	FALSE	1
OK	negbinomial.size	7.65968e-30	1.73817e-28	RPL38	FALSE	1
OK	negbinomial.size	8.49934e-30	1.92717e-28	POU2F2	TRUE	1
OK	negbinomial.size	8.90599e-30	2.01777e-28	PGM5	FALSE	2
OK	negbinomial.size	9.87967e-30	2.23658e-28	RARB	FALSE	3
OK	negbinomial.size	1.15705e-29	2.61727e-28	PRR5	TRUE	1
OK	negbinomial.size	1.20134e-29	2.71529e-28	SLC41A1	FALSE	3
OK	negbinomial.size	1.22577e-29	2.76831e-28	WDFY2	FALSE	1
OK	negbinomial.size	1.3279e-29	2.99658e-28	FAM111A	FALSE	1
OK	negbinomial.size	1.35703e-29	3.05988e-28	MCUB	TRUE	1
OK	negbinomial.size	1.49513e-29	3.3686e-28	RPS4X	FALSE	1
OK	negbinomial.size	1.50633e-29	3.39115e-28	BTBD9	FALSE	4
OK	negbinomial.size	1.63964e-29	3.68835e-28	HMGCLL1	TRUE	1
OK	negbinomial.size	1.6735e-29	3.76154e-28	BBS9	TRUE	1
OK	negbinomial.size	1.70923e-29	3.83881e-28	CHSY1	FALSE	1
OK	negbinomial.size	1.72167e-29	3.86369e-28	RPS3	FALSE	1
OK	negbinomial.size	2.03506e-29	4.56339e-28	RPL18	FALSE	1
OK	negbinomial.size	2.22857e-29	4.99337e-28	GABPB2	FALSE	4
OK	negbinomial.size	2.39186e-29	5.35502e-28	PAG1	TRUE	5
OK	negbinomial.size	2.43534e-29	5.44807e-28	PPARA	FALSE	3
OK	negbinomial.size	2.51121e-29	5.61337e-28	RNF207	FALSE	3
OK	negbinomial.size	2.66469e-29	5.95177e-28	SHC2	FALSE	1
OK	negbinomial.size	2.81939e-29	6.29236e-28	PIGX	FALSE	1
OK	negbinomial.size	2.84129e-29	6.33625e-28	KIF1C	FALSE	4
OK	negbinomial.size	2.87316e-29	6.4023e-28	BRIP1	TRUE	1
OK	negbinomial.size	2.87595e-29	6.40349e-28	SLC4A7	FALSE	1
OK	negbinomial.size	2.88003e-29	6.40756e-28	IGFBP5	TRUE	1
OK	negbinomial.size	2.92401e-29	6.50032e-28	APAF1	FALSE	1
OK	negbinomial.size	3.31486e-29	7.36345e-28	NRIP1	FALSE	1
OK	negbinomial.size	3.41259e-29	7.57462e-28	EML4	FALSE	1
OK	negbinomial.size	3.43135e-29	7.61032e-28	TPCN1	TRUE	1
OK	negbinomial.size	3.58628e-29	7.94773e-28	AGBL4	TRUE	1
OK	negbinomial.size	3.69059e-29	8.17252e-28	AC087286.2	TRUE	6
OK	negbinomial.size	3.7129e-29	8.21551e-28	TIAM2	FALSE	2
OK	negbinomial.size	3.74111e-29	8.27149e-28	DYNC2H1	FALSE	1
OK	negbinomial.size	3.75155e-29	8.28813e-28	PCSK6	TRUE	1
OK	negbinomial.size	3.97271e-29	8.7631e-28	SH3BP2	FALSE	1
OK	negbinomial.size	3.97024e-29	8.7631e-28	NEDD9	TRUE	5
OK	negbinomial.size	4.31895e-29	9.51944e-28	SVEP1	TRUE	1
OK	negbinomial.size	4.4657e-29	9.83528e-28	KIAA1755	TRUE	1
OK	negbinomial.size	4.7374e-29	1.04256e-27	LGR4	FALSE	1
OK	negbinomial.size	4.88246e-29	1.07365e-27	DNMT1	FALSE	1
OK	negbinomial.size	5.62916e-29	1.23689e-27	CHD3	FALSE	1
OK	negbinomial.size	5.73764e-29	1.25975e-27	ANKRD2	TRUE	2
OK	negbinomial.size	6.00987e-29	1.3185e-27	MAP3K20	FALSE	2
OK	negbinomial.size	6.55996e-29	1.43808e-27	PARP4	FALSE	1
OK	negbinomial.size	6.71201e-29	1.47028e-27	PSAP	FALSE	1
OK	negbinomial.size	6.75028e-29	1.47752e-27	TTN-AS1	TRUE	6
OK	negbinomial.size	6.96841e-29	1.52409e-27	PLCH1	TRUE	1
OK	negbinomial.size	7.09448e-29	1.55047e-27	TET1	TRUE	1
OK	negbinomial.size	7.76845e-29	1.69646e-27	AC124947.1	FALSE	3
OK	negbinomial.size	7.89159e-29	1.72203e-27	NNT	FALSE	3
OK	negbinomial.size	8.35079e-29	1.82083e-27	ADAMTS6	TRUE	5
OK	negbinomial.size	8.43993e-29	1.83886e-27	NLGN4Y	TRUE	1
OK	negbinomial.size	8.48652e-29	1.84759e-27	PLCG2	FALSE	1
OK	negbinomial.size	8.83518e-29	1.92202e-27	RPSA	FALSE	1
OK	negbinomial.size	1.12312e-28	2.44139e-27	YBX1	FALSE	1
OK	negbinomial.size	1.14773e-28	2.49298e-27	RPS21	FALSE	1
OK	negbinomial.size	1.20881e-28	2.62365e-27	HSPB3	TRUE	6
OK	negbinomial.size	1.21164e-28	2.62777e-27	MTHFD1L	TRUE	5
OK	negbinomial.size	1.33045e-28	2.88325e-27	STRN	FALSE	2
OK	negbinomial.size	1.34353e-28	2.90937e-27	IFNGR2	FALSE	1
OK	negbinomial.size	1.3623e-28	2.94778e-27	PLXNC1	FALSE	1
OK	negbinomial.size	1.38305e-28	2.98844e-27	LINC01954	TRUE	4
OK	negbinomial.size	1.3832e-28	2.98844e-27	TBC1D2B	FALSE	1
OK	negbinomial.size	1.42575e-28	3.07805e-27	MVP	FALSE	1
OK	negbinomial.size	1.43374e-28	3.09294e-27	NAB1	FALSE	1
OK	negbinomial.size	1.44863e-28	3.12268e-27	AC027097.2	FALSE	1
OK	negbinomial.size	1.5871e-28	3.41858e-27	RPL30	FALSE	1
OK	negbinomial.size	1.63045e-28	3.50929e-27	RAB6A	FALSE	1
OK	negbinomial.size	2.06827e-28	4.44827e-27	TCF25	FALSE	1
OK	negbinomial.size	2.10944e-28	4.53232e-27	PXDC1	FALSE	1
OK	negbinomial.size	2.11054e-28	4.53232e-27	CDK19	FALSE	1
OK	negbinomial.size	2.27497e-28	4.88173e-27	ASXL1	FALSE	1
OK	negbinomial.size	2.29039e-28	4.91112e-27	EPAS1	FALSE	1
OK	negbinomial.size	2.39745e-28	5.13679e-27	SLC24A3	TRUE	5
OK	negbinomial.size	2.5241e-28	5.40408e-27	FAM13A	FALSE	1
OK	negbinomial.size	2.75755e-28	5.89946e-27	TSPAN18	FALSE	2
OK	negbinomial.size	2.82737e-28	6.04428e-27	GCNT1	FALSE	1
OK	negbinomial.size	3.12145e-28	6.66793e-27	TPM2	FALSE	6
OK	negbinomial.size	3.31337e-28	7.07259e-27	ASAH1	FALSE	2
OK	negbinomial.size	3.41564e-28	7.28542e-27	FCHSD2	FALSE	1
OK	negbinomial.size	3.82262e-28	8.14738e-27	BAZ1A	FALSE	1
OK	negbinomial.size	3.90355e-28	8.31364e-27	ATP5ME	FALSE	6
OK	negbinomial.size	4.12122e-28	8.77063e-27	TBC1D4	FALSE	2
OK	negbinomial.size	4.49089e-28	9.5502e-27	GUCY1A2	TRUE	1
OK	negbinomial.size	4.85453e-28	1.03158e-26	INPP4A	FALSE	1
OK	negbinomial.size	4.89301e-28	1.03898e-26	MAVS	FALSE	4
OK	negbinomial.size	5.07054e-28	1.07587e-26	JUNB	TRUE	1
OK	negbinomial.size	5.11774e-28	1.08508e-26	ROCK1	FALSE	1
OK	negbinomial.size	5.27492e-28	1.11757e-26	SLC2A9	FALSE	1
OK	negbinomial.size	5.64855e-28	1.19583e-26	DOCK10	TRUE	1
OK	negbinomial.size	5.9298e-28	1.25444e-26	EMILIN2	FALSE	5
OK	negbinomial.size	6.39592e-28	1.35204e-26	ACAP2	FALSE	1
OK	negbinomial.size	6.63693e-28	1.40195e-26	B4GALNT3	TRUE	5
OK	negbinomial.size	7.1578e-28	1.51085e-26	PTPN18	FALSE	1
OK	negbinomial.size	7.21608e-28	1.52202e-26	DENND5B	FALSE	2
OK	negbinomial.size	7.30383e-28	1.53939e-26	NUMA1	FALSE	1
OK	negbinomial.size	7.58576e-28	1.59762e-26	HCK	TRUE	1
OK	negbinomial.size	7.61414e-28	1.60241e-26	HSPB8	FALSE	2
OK	negbinomial.size	7.64316e-28	1.60733e-26	UVRAG	FALSE	1
OK	negbinomial.size	8.72268e-28	1.83299e-26	AC119674.1	TRUE	1
OK	negbinomial.size	8.75159e-28	1.8377e-26	FLNC	TRUE	5
OK	negbinomial.size	9.2657e-28	1.94422e-26	RFTN2	TRUE	1
OK	negbinomial.size	9.38383e-28	1.96756e-26	RPL31	FALSE	1
OK	negbinomial.size	1.02242e-27	2.14219e-26	RERG	TRUE	1
OK	negbinomial.size	1.04083e-27	2.17915e-26	MIR99AHG	FALSE	4
OK	negbinomial.size	1.14615e-27	2.39789e-26	TBC1D10A	FALSE	1
OK	negbinomial.size	1.1709e-27	2.44787e-26	COL11A1	TRUE	5
OK	negbinomial.size	1.1832e-27	2.47175e-26	GAREM1	FALSE	2
OK	negbinomial.size	1.27624e-27	2.66416e-26	RIF1	FALSE	1
OK	negbinomial.size	1.34175e-27	2.79887e-26	HBG2	TRUE	1
OK	negbinomial.size	1.368e-27	2.85153e-26	NRP2	TRUE	1
OK	negbinomial.size	1.3791e-27	2.87256e-26	EPB41L1	FALSE	1
OK	negbinomial.size	1.39507e-27	2.90369e-26	AC009264.1	TRUE	6
OK	negbinomial.size	1.44479e-27	3.00496e-26	SETX	FALSE	1
OK	negbinomial.size	1.44686e-27	3.00708e-26	PIEZO1	FALSE	1
OK	negbinomial.size	1.65006e-27	3.4269e-26	SNED1	TRUE	1
OK	negbinomial.size	1.65251e-27	3.42696e-26	GRID2	TRUE	5
OK	negbinomial.size	1.65147e-27	3.42696e-26	FAM189A2	FALSE	3
OK	negbinomial.size	1.80524e-27	3.74098e-26	GALNT18	TRUE	4
OK	negbinomial.size	1.91713e-27	3.96993e-26	RPS5	FALSE	1
OK	negbinomial.size	2.04456e-27	4.23074e-26	NCEH1	TRUE	4
OK	negbinomial.size	2.07425e-27	4.28904e-26	NRXN1	TRUE	1
OK	negbinomial.size	2.14927e-27	4.44094e-26	TMEM241	FALSE	1
OK	negbinomial.size	2.23145e-27	4.60739e-26	ARHGAP22	TRUE	1
OK	negbinomial.size	2.41902e-27	4.99105e-26	TSC22D3	FALSE	1
OK	negbinomial.size	2.42583e-27	5.00146e-26	TUBB4B	TRUE	1
OK	negbinomial.size	2.76925e-27	5.70539e-26	SOBP	FALSE	1
OK	negbinomial.size	2.95363e-27	6.08084e-26	SLC2A11	FALSE	4
OK	negbinomial.size	3.10438e-27	6.38658e-26	PRKX	TRUE	1
OK	negbinomial.size	3.14367e-27	6.46271e-26	ZNF587B	FALSE	4
OK	negbinomial.size	3.17632e-27	6.52511e-26	RPL3	FALSE	1
OK	negbinomial.size	3.48165e-27	7.14719e-26	DPH6-DT	TRUE	4
OK	negbinomial.size	3.70485e-27	7.59989e-26	ACTN4	FALSE	2
OK	negbinomial.size	3.72223e-27	7.63003e-26	AC068733.3	FALSE	2
OK	negbinomial.size	4.21148e-27	8.62671e-26	LRRC8D	FALSE	1
OK	negbinomial.size	4.56547e-27	9.34507e-26	SDK1	TRUE	5
OK	negbinomial.size	4.95528e-27	1.01284e-25	C11orf80	FALSE	1
OK	negbinomial.size	4.95349e-27	1.01284e-25	RPL23A	FALSE	1
OK	negbinomial.size	4.98923e-27	1.01904e-25	COX6A2	TRUE	6
OK	negbinomial.size	5.22968e-27	1.06739e-25	CHPT1	FALSE	4
OK	negbinomial.size	5.23865e-27	1.06845e-25	PRKCH	FALSE	1
OK	negbinomial.size	5.25163e-27	1.06956e-25	TLR2	TRUE	1
OK	negbinomial.size	5.25074e-27	1.06956e-25	CBL	FALSE	1
OK	negbinomial.size	5.28191e-27	1.07496e-25	UGT2B4	TRUE	4
OK	negbinomial.size	5.96862e-27	1.21385e-25	VPS13C	FALSE	1
OK	negbinomial.size	6.58763e-27	1.33878e-25	RPL7	FALSE	1
OK	negbinomial.size	6.60977e-27	1.34232e-25	KCNJ3	TRUE	1
OK	negbinomial.size	7.84634e-27	1.5923e-25	BACH2	TRUE	5
OK	negbinomial.size	7.99105e-27	1.62051e-25	CNKSR2	TRUE	1
OK	negbinomial.size	8.78644e-27	1.78054e-25	LIMA1	TRUE	1
OK	negbinomial.size	8.89906e-27	1.80208e-25	IDH2-DT	FALSE	4
OK	negbinomial.size	9.35207e-27	1.89246e-25	TMEM164	FALSE	3
OK	negbinomial.size	1.07512e-26	2.17403e-25	CTNNB1	TRUE	5
OK	negbinomial.size	1.10783e-26	2.23859e-25	STARD7	FALSE	2
OK	negbinomial.size	1.10937e-26	2.24011e-25	ZBTB20	FALSE	4
OK	negbinomial.size	1.29582e-26	2.61473e-25	MGMT	FALSE	1
OK	negbinomial.size	1.33983e-26	2.70162e-25	MYL4	TRUE	5
OK	negbinomial.size	1.50017e-26	3.02279e-25	DDX39B	FALSE	1
OK	negbinomial.size	1.51879e-26	3.05815e-25	TRIQK	TRUE	3
OK	negbinomial.size	1.55061e-26	3.11999e-25	NDE1	FALSE	1
OK	negbinomial.size	1.73082e-26	3.48014e-25	TMBIM4	FALSE	1
OK	negbinomial.size	1.87243e-26	3.7622e-25	PTPRS	FALSE	1
OK	negbinomial.size	1.9358e-26	3.88678e-25	PLPP1	FALSE	2
OK	negbinomial.size	2.03145e-26	4.07596e-25	KTN1	FALSE	2
OK	negbinomial.size	2.04421e-26	4.09867e-25	CBR4	FALSE	6
OK	negbinomial.size	2.06418e-26	4.13578e-25	SORCS1	TRUE	1
OK	negbinomial.size	2.21273e-26	4.43029e-25	SERPING1	TRUE	1
OK	negbinomial.size	2.42634e-26	4.85457e-25	ELL2	TRUE	5
OK	negbinomial.size	2.43152e-26	4.86149e-25	NPAS3	TRUE	1
OK	negbinomial.size	2.76769e-26	5.52812e-25	ADHFE1	FALSE	3
OK	negbinomial.size	2.76883e-26	5.52812e-25	UBA52	FALSE	1
OK	negbinomial.size	2.7836e-26	5.5537e-25	SLC2A12	FALSE	4
OK	negbinomial.size	3.10232e-26	6.18527e-25	TDRD10	TRUE	1
OK	negbinomial.size	3.17281e-26	6.32137e-25	HIPK2	FALSE	2
OK	negbinomial.size	3.47429e-26	6.91718e-25	TLE4	FALSE	1
OK	negbinomial.size	3.53548e-26	7.03407e-25	MEIS2	FALSE	2
OK	negbinomial.size	3.55833e-26	7.07457e-25	CYTH4	TRUE	1
OK	negbinomial.size	3.56149e-26	7.07591e-25	IGF2BP2	TRUE	5
OK	negbinomial.size	3.58696e-26	7.12153e-25	HCLS1	TRUE	1
OK	negbinomial.size	3.64113e-26	7.22402e-25	ITGB3	FALSE	5
OK	negbinomial.size	3.71528e-26	7.36601e-25	ARPC2	FALSE	1
OK	negbinomial.size	3.97474e-26	7.87492e-25	KNTC1	FALSE	1
OK	negbinomial.size	4.11492e-26	8.14697e-25	TMEM135	FALSE	1
OK	negbinomial.size	4.12989e-26	8.17091e-25	DRAM1	TRUE	1
OK	negbinomial.size	4.5153e-26	8.92723e-25	STK3	FALSE	1
OK	negbinomial.size	4.7136e-26	9.31281e-25	CARD8	FALSE	1
OK	negbinomial.size	4.73835e-26	9.35519e-25	LRRK1	TRUE	1
OK	negbinomial.size	5.48328e-26	1.08184e-24	ZNF423	FALSE	1
OK	negbinomial.size	6.07444e-26	1.19765e-24	AC020687.1	TRUE	4
OK	negbinomial.size	6.25664e-26	1.23271e-24	CTTNBP2NL	FALSE	1
OK	negbinomial.size	6.27287e-26	1.23506e-24	RHBDF2	TRUE	1
OK	negbinomial.size	6.68538e-26	1.31536e-24	FANCA	TRUE	1
OK	negbinomial.size	7.00757e-26	1.3778e-24	HLA-B	TRUE	1
OK	negbinomial.size	7.60701e-26	1.49462e-24	LPCAT2	TRUE	1
OK	negbinomial.size	7.65144e-26	1.50232e-24	MAPT	TRUE	4
OK	negbinomial.size	7.68925e-26	1.5087e-24	STRBP	FALSE	3
OK	negbinomial.size	8.00041e-26	1.56867e-24	TSPAN5	TRUE	5
OK	negbinomial.size	8.13834e-26	1.59461e-24	RPL24	FALSE	1
OK	negbinomial.size	8.24193e-26	1.61379e-24	CLSTN3	FALSE	1
OK	negbinomial.size	9.4741e-26	1.85378e-24	GPR158	TRUE	1
OK	negbinomial.size	1.00994e-25	1.97477e-24	AL445426.1	TRUE	1
OK	negbinomial.size	1.20183e-25	2.34836e-24	CLSTN2	TRUE	1
OK	negbinomial.size	1.22899e-25	2.39978e-24	COL14A1	TRUE	1
OK	negbinomial.size	1.36293e-25	2.65949e-24	CD4	TRUE	1
OK	negbinomial.size	1.46056e-25	2.84805e-24	ATP5F1E	FALSE	1
OK	negbinomial.size	1.48397e-25	2.8917e-24	DTWD2	FALSE	4
OK	negbinomial.size	1.66784e-25	3.24777e-24	SESN3	FALSE	1
OK	negbinomial.size	1.70305e-25	3.31406e-24	MGAT1	FALSE	1
OK	negbinomial.size	1.7094e-25	3.32415e-24	UBE2W	FALSE	1
OK	negbinomial.size	1.72288e-25	3.34807e-24	LINC01719	FALSE	2
OK	negbinomial.size	1.73421e-25	3.36779e-24	SWAP70	FALSE	1
OK	negbinomial.size	2.20754e-25	4.28404e-24	SMYD3	FALSE	1
OK	negbinomial.size	2.23507e-25	4.33452e-24	FAM102B	FALSE	1
OK	negbinomial.size	2.32961e-25	4.51478e-24	KLF7	FALSE	1
OK	negbinomial.size	2.33657e-25	4.52517e-24	GCOM1	FALSE	4
OK	negbinomial.size	2.4009e-25	4.64659e-24	TWIST2	TRUE	1
OK	negbinomial.size	2.44155e-25	4.72204e-24	MT-ND4L	FALSE	1
OK	negbinomial.size	2.58406e-25	4.99427e-24	CDK14	FALSE	5
OK	negbinomial.size	2.60995e-25	5.04088e-24	SLC38A1	FALSE	2
OK	negbinomial.size	2.63385e-25	5.08359e-24	AFF1	FALSE	1
OK	negbinomial.size	2.72318e-25	5.25243e-24	CTBP2	FALSE	1
OK	negbinomial.size	2.75324e-25	5.3068e-24	APOLD1	TRUE	1
OK	negbinomial.size	2.78761e-25	5.36941e-24	ANTXR2	FALSE	1
OK	negbinomial.size	2.91562e-25	5.61218e-24	SMPX	FALSE	2
OK	negbinomial.size	3.04112e-25	5.84978e-24	UBE2K	FALSE	1
OK	negbinomial.size	3.13407e-25	6.02449e-24	TRAF3	FALSE	1
OK	negbinomial.size	3.83708e-25	7.37089e-24	GATAD2A	FALSE	1
OK	negbinomial.size	3.92801e-25	7.54045e-24	BMPER	TRUE	1
OK	negbinomial.size	3.99894e-25	7.67144e-24	RPL18A	FALSE	1
OK	negbinomial.size	4.0583e-25	7.78005e-24	KCNMB4	TRUE	5
OK	negbinomial.size	4.26743e-25	8.17545e-24	TANK	FALSE	1
OK	negbinomial.size	4.27555e-25	8.18548e-24	EEF2	FALSE	1
OK	negbinomial.size	4.42006e-25	8.45646e-24	TMOD1	FALSE	2
OK	negbinomial.size	4.63158e-25	8.85518e-24	NEURL1B	FALSE	1
OK	negbinomial.size	4.72822e-25	9.03386e-24	IL6ST	FALSE	1
OK	negbinomial.size	5.03681e-25	9.61698e-24	AC013640.1	TRUE	6
OK	negbinomial.size	5.13417e-25	9.7963e-24	RPS17	FALSE	1
OK	negbinomial.size	5.36411e-25	1.02282e-23	CEP85	FALSE	4
OK	negbinomial.size	5.38296e-25	1.02572e-23	SPI1	FALSE	1
OK	negbinomial.size	6.12404e-25	1.16615e-23	ARHGAP30	TRUE	1
OK	negbinomial.size	6.46874e-25	1.23097e-23	CDC25B	FALSE	1
OK	negbinomial.size	6.47634e-25	1.23159e-23	SRSF5	FALSE	6
OK	negbinomial.size	6.6414e-25	1.26213e-23	RTN1	TRUE	1
OK	negbinomial.size	6.67416e-25	1.26751e-23	OSMR	FALSE	1
OK	negbinomial.size	6.71743e-25	1.27402e-23	KMT2C	FALSE	5
OK	negbinomial.size	6.71489e-25	1.27402e-23	RYR1	TRUE	1
OK	negbinomial.size	6.88083e-25	1.30414e-23	CUX1	FALSE	5
OK	negbinomial.size	7.40482e-25	1.40252e-23	JARID2	FALSE	1
OK	negbinomial.size	7.66404e-25	1.45065e-23	N4BP2L1	FALSE	1
OK	negbinomial.size	7.95607e-25	1.50412e-23	CNTN4	TRUE	1
OK	negbinomial.size	7.95708e-25	1.50412e-23	CXCL12	FALSE	1
OK	negbinomial.size	8.63955e-25	1.63204e-23	AC008050.1	TRUE	1
OK	negbinomial.size	9.66943e-25	1.82537e-23	GYS1	FALSE	2
OK	negbinomial.size	1.05537e-24	1.99098e-23	LITAF	TRUE	1
OK	negbinomial.size	1.08838e-24	2.05189e-23	TMEM44	FALSE	1
OK	negbinomial.size	1.11916e-24	2.10851e-23	RUFY3	FALSE	1
OK	negbinomial.size	1.19332e-24	2.24674e-23	PDK3	FALSE	1
OK	negbinomial.size	1.21546e-24	2.28691e-23	CNKSR3	TRUE	2
OK	negbinomial.size	1.27403e-24	2.39553e-23	DAAM2	FALSE	1
OK	negbinomial.size	1.27908e-24	2.40343e-23	GAK	FALSE	1
OK	negbinomial.size	1.42615e-24	2.67801e-23	IPO9-AS1	TRUE	6
OK	negbinomial.size	1.46186e-24	2.74325e-23	ARHGEF26	FALSE	1
OK	negbinomial.size	1.49389e-24	2.80151e-23	ZCCHC24	FALSE	1
OK	negbinomial.size	1.50657e-24	2.82343e-23	SESN1	FALSE	4
OK	negbinomial.size	1.67294e-24	3.13315e-23	TGFB1	FALSE	1
OK	negbinomial.size	1.81774e-24	3.40209e-23	MB21D2	TRUE	5
OK	negbinomial.size	2.01599e-24	3.77066e-23	EGR1	TRUE	1
OK	negbinomial.size	2.02483e-24	3.7847e-23	CSGALNACT2	FALSE	1
OK	negbinomial.size	2.09019e-24	3.9043e-23	ATP2B1	FALSE	1
OK	negbinomial.size	2.19734e-24	4.10174e-23	MXRA7	FALSE	2
OK	negbinomial.size	2.23818e-24	4.17524e-23	PHF3	FALSE	1
OK	negbinomial.size	2.31769e-24	4.32073e-23	P2RY14	TRUE	1
OK	negbinomial.size	2.42198e-24	4.51218e-23	STAT3	FALSE	1
OK	negbinomial.size	2.64237e-24	4.91955e-23	GADD45G	TRUE	6
OK	negbinomial.size	2.70083e-24	5.02509e-23	MDH1	FALSE	2
OK	negbinomial.size	2.71316e-24	5.04474e-23	HSDL2	FALSE	3
OK	negbinomial.size	2.9233e-24	5.4319e-23	SKIL	FALSE	1
OK	negbinomial.size	3.22511e-24	5.9888e-23	NTRK2	TRUE	1
OK	negbinomial.size	3.53609e-24	6.56198e-23	LSP1	TRUE	1
OK	negbinomial.size	3.81883e-24	7.08204e-23	ATP1A2	FALSE	4
OK	negbinomial.size	3.82467e-24	7.08824e-23	PREX2	TRUE	1
OK	negbinomial.size	3.84328e-24	7.11808e-23	HMGA1P4	FALSE	1
OK	negbinomial.size	3.88155e-24	7.18428e-23	UQCRQ	FALSE	6
OK	negbinomial.size	3.92583e-24	7.26151e-23	CALN1	TRUE	1
OK	negbinomial.size	4.28738e-24	7.9251e-23	TOB2	FALSE	4
OK	negbinomial.size	4.33913e-24	8.01554e-23	PKN2-AS1	TRUE	4
OK	negbinomial.size	4.39711e-24	8.11737e-23	SH3RF3	TRUE	1
OK	negbinomial.size	4.67839e-24	8.63103e-23	ARHGAP35	FALSE	2
OK	negbinomial.size	5.47376e-24	1.00918e-22	HSD17B14	FALSE	1
OK	negbinomial.size	6.29727e-24	1.16026e-22	KLC1	FALSE	1
OK	negbinomial.size	7.30442e-24	1.34495e-22	ATM	FALSE	1
OK	negbinomial.size	7.51079e-24	1.38205e-22	NTN1	TRUE	4
OK	negbinomial.size	7.71004e-24	1.4178e-22	TBC1D12	FALSE	1
OK	negbinomial.size	8.82749e-24	1.62224e-22	SAMSN1	TRUE	1
OK	negbinomial.size	9.20625e-24	1.69075e-22	KYNU	TRUE	1
OK	negbinomial.size	9.9919e-24	1.83385e-22	BCL11A	FALSE	3
OK	negbinomial.size	1.10938e-23	2.03478e-22	EPSTI1	FALSE	1
OK	negbinomial.size	1.16291e-23	2.13158e-22	GALNS	FALSE	1
OK	negbinomial.size	1.17738e-23	2.1567e-22	MEF2B	FALSE	1
OK	negbinomial.size	1.23551e-23	2.26173e-22	BRD4	FALSE	1
OK	negbinomial.size	1.2366e-23	2.26226e-22	KIAA1211	TRUE	1
OK	negbinomial.size	1.24788e-23	2.28144e-22	LINC00342	FALSE	1
OK	negbinomial.size	1.24985e-23	2.28357e-22	RPL4	FALSE	1
OK	negbinomial.size	1.30779e-23	2.3879e-22	SLC25A43	FALSE	1
OK	negbinomial.size	1.41745e-23	2.58646e-22	SH3D19	FALSE	5
OK	negbinomial.size	1.64437e-23	2.99861e-22	SORBS3	FALSE	1
OK	negbinomial.size	1.80615e-23	3.29151e-22	KMT2E	FALSE	5
OK	negbinomial.size	1.80784e-23	3.29248e-22	PLEKHO2	FALSE	1
OK	negbinomial.size	1.8251e-23	3.32178e-22	CD86	TRUE	1
OK	negbinomial.size	1.83696e-23	3.34122e-22	ZC4H2	TRUE	1
OK	negbinomial.size	1.99445e-23	3.62535e-22	FRK	FALSE	4
OK	negbinomial.size	2.00583e-23	3.64371e-22	RNF13	FALSE	1
OK	negbinomial.size	2.09074e-23	3.79553e-22	ATXN7L1	FALSE	1
OK	negbinomial.size	2.14179e-23	3.88573e-22	SERTAD2	FALSE	1
OK	negbinomial.size	2.17833e-23	3.9495e-22	HNRNPDL	FALSE	1
OK	negbinomial.size	2.4423e-23	4.42527e-22	PPP6R2	FALSE	1
OK	negbinomial.size	2.49598e-23	4.51965e-22	EPB41L4B	TRUE	4
OK	negbinomial.size	2.58256e-23	4.67344e-22	CREBRF	FALSE	1
OK	negbinomial.size	2.68273e-23	4.85162e-22	NCOA3	FALSE	1
OK	negbinomial.size	2.92458e-23	5.28565e-22	ZFYVE28	TRUE	4
OK	negbinomial.size	2.94648e-23	5.32184e-22	SUFU	FALSE	1
OK	negbinomial.size	3.07556e-23	5.55145e-22	LYVE1	TRUE	1
OK	negbinomial.size	3.11243e-23	5.61443e-22	ZBTB38	FALSE	2
OK	negbinomial.size	3.19726e-23	5.76379e-22	ACSS3	FALSE	4
OK	negbinomial.size	3.20245e-23	5.76949e-22	AC113414.1	TRUE	6
OK	negbinomial.size	3.22686e-23	5.80978e-22	MAST2	FALSE	2
OK	negbinomial.size	3.3371e-23	6.00446e-22	MIR29B2CHG	TRUE	1
OK	negbinomial.size	3.44892e-23	6.20173e-22	SYNGAP1	FALSE	1
OK	negbinomial.size	3.47693e-23	6.24814e-22	UBB	FALSE	1
OK	negbinomial.size	3.56572e-23	6.40365e-22	SLA	TRUE	1
OK	negbinomial.size	3.60196e-23	6.46465e-22	FGFR2	TRUE	1
OK	negbinomial.size	4.03042e-23	7.2245e-22	DOK7	FALSE	3
OK	negbinomial.size	4.02878e-23	7.2245e-22	FGD2	TRUE	1
OK	negbinomial.size	4.08928e-23	7.32538e-22	P2RX1	TRUE	5
OK	negbinomial.size	4.43182e-23	7.93399e-22	COL24A1	TRUE	1
OK	negbinomial.size	4.51237e-23	8.0731e-22	BMP2K	FALSE	1
OK	negbinomial.size	4.68885e-23	8.38357e-22	ANXA2	FALSE	5
OK	negbinomial.size	4.78022e-23	8.54157e-22	MYH9	TRUE	5
OK	negbinomial.size	4.90727e-23	8.76308e-22	MSI2	FALSE	2
OK	negbinomial.size	5.25314e-23	9.37481e-22	ADAMTSL2	FALSE	1
OK	negbinomial.size	5.45219e-23	9.72392e-22	CHID1	FALSE	1
OK	negbinomial.size	5.46231e-23	9.73587e-22	ARHGAP32	FALSE	5
OK	negbinomial.size	6.01696e-23	1.07177e-21	RPL37	FALSE	1
OK	negbinomial.size	6.0261e-23	1.07273e-21	NAIP	FALSE	1
OK	negbinomial.size	6.10011e-23	1.08505e-21	JADE1	FALSE	1
OK	negbinomial.size	6.10295e-23	1.08505e-21	TGFBI	TRUE	1
OK	negbinomial.size	6.24516e-23	1.10964e-21	ICA1	FALSE	2
OK	negbinomial.size	6.48573e-23	1.15166e-21	SNCAIP	TRUE	1
OK	negbinomial.size	6.93022e-23	1.22982e-21	AC018682.1	TRUE	6
OK	negbinomial.size	7.0452e-23	1.24945e-21	IKBIP	FALSE	1
OK	negbinomial.size	7.58623e-23	1.34456e-21	VPS35L	FALSE	1
OK	negbinomial.size	7.62487e-23	1.35056e-21	MIR193BHG	FALSE	4
OK	negbinomial.size	7.9069e-23	1.39964e-21	DOCK9	FALSE	1
OK	negbinomial.size	8.03181e-23	1.42087e-21	PDLIM3	TRUE	2
OK	negbinomial.size	8.46145e-23	1.49594e-21	ZNF217	FALSE	1
OK	negbinomial.size	8.55433e-23	1.51142e-21	EVI5	FALSE	1
OK	negbinomial.size	8.62805e-23	1.5235e-21	SH3RF1	TRUE	1
OK	negbinomial.size	8.63924e-23	1.52453e-21	LUCAT1	TRUE	4
OK	negbinomial.size	9.29636e-23	1.63947e-21	AL133346.1	TRUE	1
OK	negbinomial.size	9.57219e-23	1.68707e-21	HS6ST2	TRUE	1
OK	negbinomial.size	9.75719e-23	1.71861e-21	TRIM9	TRUE	5
OK	negbinomial.size	1.02884e-22	1.81104e-21	BHLHE40	FALSE	1
OK	negbinomial.size	1.03943e-22	1.82855e-21	ARAP1	FALSE	1
OK	negbinomial.size	1.07343e-22	1.8872e-21	MUSK	TRUE	1
OK	negbinomial.size	1.10292e-22	1.93785e-21	AC019205.1	FALSE	1
OK	negbinomial.size	1.22362e-22	2.14859e-21	AP3B1	FALSE	1
OK	negbinomial.size	1.25481e-22	2.20201e-21	RAB27A	FALSE	1
OK	negbinomial.size	1.27068e-22	2.22847e-21	BZW2	FALSE	2
OK	negbinomial.size	1.30448e-22	2.28633e-21	GABRA4	FALSE	2
OK	negbinomial.size	1.4063e-22	2.46328e-21	ELOVL6	TRUE	1
OK	negbinomial.size	1.41106e-22	2.4701e-21	LINC01473	FALSE	5
OK	negbinomial.size	1.41393e-22	2.4736e-21	KIF13B	FALSE	5
OK	negbinomial.size	1.43033e-22	2.50075e-21	GLI2	TRUE	1
OK	negbinomial.size	1.4852e-22	2.59508e-21	NKX2-5	FALSE	6
OK	negbinomial.size	1.66999e-22	2.91617e-21	IL16	FALSE	1
OK	negbinomial.size	1.81467e-22	3.16686e-21	ABCC4	TRUE	1
OK	negbinomial.size	1.84069e-22	3.2103e-21	SFMBT2	FALSE	1
OK	negbinomial.size	1.86274e-22	3.24676e-21	ANXA5	FALSE	1
OK	negbinomial.size	1.87142e-22	3.2599e-21	FN3K	FALSE	2
OK	negbinomial.size	1.91025e-22	3.3255e-21	LGALS1	FALSE	1
OK	negbinomial.size	1.95506e-22	3.40142e-21	TRAF5	FALSE	1
OK	negbinomial.size	1.98116e-22	3.44472e-21	PIK3AP1	FALSE	1
OK	negbinomial.size	2.09432e-22	3.63925e-21	NACC2	FALSE	4
OK	negbinomial.size	2.20672e-22	3.83221e-21	SP100	FALSE	1
OK	negbinomial.size	2.2298e-22	3.86993e-21	CCM2	FALSE	1
OK	negbinomial.size	2.29496e-22	3.98059e-21	ZNF544	FALSE	2
OK	negbinomial.size	2.30277e-22	3.9917e-21	EVC	FALSE	1
OK	negbinomial.size	2.3522e-22	4.0749e-21	CEP295NL	FALSE	1
OK	negbinomial.size	2.45288e-22	4.24673e-21	TMEM38A	FALSE	4
OK	negbinomial.size	2.46633e-22	4.26741e-21	APOE	FALSE	1
OK	negbinomial.size	2.49864e-22	4.32068e-21	SRPX	FALSE	1
OK	negbinomial.size	2.83725e-22	4.90323e-21	IER2	FALSE	1
OK	negbinomial.size	2.97161e-22	5.13231e-21	GOLGA3	FALSE	1
OK	negbinomial.size	3.01854e-22	5.21019e-21	CRYM	TRUE	4
OK	negbinomial.size	3.06443e-22	5.2862e-21	RARRES1	TRUE	1
OK	negbinomial.size	3.12389e-22	5.38549e-21	STX7	FALSE	1
OK	negbinomial.size	3.25808e-22	5.61342e-21	SCARB1	FALSE	1
OK	negbinomial.size	3.42695e-22	5.90079e-21	PCDHGA10	FALSE	4
OK	negbinomial.size	3.70163e-22	6.36989e-21	ANK1	TRUE	2
OK	negbinomial.size	3.7413e-22	6.43427e-21	RYR3	TRUE	1
OK	negbinomial.size	3.74364e-22	6.43439e-21	LRP4	TRUE	6
OK	negbinomial.size	3.80638e-22	6.53828e-21	NFATC2	FALSE	1
OK	negbinomial.size	3.82444e-22	6.56534e-21	COX10	FALSE	3
OK	negbinomial.size	3.82779e-22	6.56711e-21	HELLS	FALSE	1
OK	negbinomial.size	3.86532e-22	6.6275e-21	KANK2	FALSE	2
OK	negbinomial.size	3.94951e-22	6.76777e-21	CYSLTR2	TRUE	1
OK	negbinomial.size	4.05406e-22	6.94272e-21	COL19A1	FALSE	2
OK	negbinomial.size	4.18304e-22	7.15929e-21	TTLL3	FALSE	1
OK	negbinomial.size	4.46579e-22	7.63862e-21	VSIG4	TRUE	1
OK	negbinomial.size	4.48726e-22	7.67074e-21	HIST1H2AC	TRUE	1
OK	negbinomial.size	5.02395e-22	8.583e-21	TRAK2	FALSE	4
OK	negbinomial.size	5.49965e-22	9.39006e-21	ADCY7	FALSE	1
OK	negbinomial.size	5.6066e-22	9.56691e-21	AMPH	FALSE	5

## Sheet: GO analysis
ONTOLOGY	ID	Description	GeneRatio	BgRatio	pvalue	p.adjust	qvalue	geneID	Count	cluster
BP	GO:0002181	cytoplasmic translation	66/888	148/18723	1.00982e-47	5.1107e-44	4.102e-44	RPL13/RPL10/RPLP1/RPL41/RPL34/RPL8/RPL13A/RPS24/RPL11/RPL10A/RPS27/RPS8/RPS25/RPL32/RPS14/RPL37A/RPLP2/RPS6/RPS23/RPL28/RPS16/RPL5/RPL6/RPS2/RPL35/RPL19/RPL15/RPL21/RPS12/RPLP0/RPS13/RPL35A/RPS11/RPS19/RPS20/RPL23/RPL12/RPS27A/RPS15/RPL36/RPS7/RPL39/RPL29/RPL27A/RPS28/RPS3A/RPS18/RPL38/RPS4X/RPS3/RPL18/RPSA/RPS21/RPL30/RPL31/RPS5/RPL3/RPL23A/RPL7/UBA52/RPL24/RPL18A/EEF2/RPS17/RPL4/RPL37	66	1
BP	GO:0051056	regulation of small GTPase mediated signal transduction	51/888	302/18723	1.97155e-15	4.989e-12	4.00432e-12	ARHGAP6/ROBO1/EPS8/SLIT2/SIPA1L1/PREX1/ITSN1/TIAM1/ARRB1/AUTS2/ABCA1/LPAR1/SRGAP2/TIMP2/DENND1A/DOCK8/ARHGAP18/IQSEC1/DOCK2/NOTCH2/ARHGAP15/ABR/VAV2/MYO9B/IGF1/ARHGAP4/STARD13/VAV1/CYTH1/RELN/CYTH3/DENND3/NGF/VAV3/COL3A1/ARHGAP21/ARHGAP24/CDC42SE2/RASA3/DNMBP/FAM13A/ARHGAP22/CBL/CYTH4/SWAP70/ARHGAP30/PREX2/SYNGAP1/FGD2/ARAP1/APOE	51	1
BP	GO:0030198	extracellular matrix organization	49/888	301/18723	3.08559e-14	4.4535e-11	3.57451e-11	LAMB1/COL15A1/SH3PXD2B/LAMC1/COL12A1/RUNX1/TNXB/COL5A1/ADAMTSL3/ADAMTS12/PHLDB1/COL8A1/LRP1/FBLN1/MMP16/ADAMTS2/PDGFRA/COL4A4/FBLN5/ELN/APP/COL5A3/SMOC2/CRISPLD2/COL5A2/COL1A2/SMAD3/ENG/DDR2/CST3/TNFRSF1B/COL18A1/COL6A6/VIT/COLGALT1/FBLN2/ADAMTS5/COL4A3/COL1A1/ADAMTS19/SULF1/COL3A1/PXDN/AEBP1/COL14A1/TGFB1/COL24A1/ADAMTSL2/TGFBI	49	1
BP	GO:0043062	extracellular structure organization	49/888	302/18723	3.51986e-14	4.4535e-11	3.57451e-11	LAMB1/COL15A1/SH3PXD2B/LAMC1/COL12A1/RUNX1/TNXB/COL5A1/ADAMTSL3/ADAMTS12/PHLDB1/COL8A1/LRP1/FBLN1/MMP16/ADAMTS2/PDGFRA/COL4A4/FBLN5/ELN/APP/COL5A3/SMOC2/CRISPLD2/COL5A2/COL1A2/SMAD3/ENG/DDR2/CST3/TNFRSF1B/COL18A1/COL6A6/VIT/COLGALT1/FBLN2/ADAMTS5/COL4A3/COL1A1/ADAMTS19/SULF1/COL3A1/PXDN/AEBP1/COL14A1/TGFB1/COL24A1/ADAMTSL2/TGFBI	49	1
BP	GO:0045229	external encapsulating structure organization	49/888	304/18723	4.57157e-14	4.62735e-11	3.71404e-11	LAMB1/COL15A1/SH3PXD2B/LAMC1/COL12A1/RUNX1/TNXB/COL5A1/ADAMTSL3/ADAMTS12/PHLDB1/COL8A1/LRP1/FBLN1/MMP16/ADAMTS2/PDGFRA/COL4A4/FBLN5/ELN/APP/COL5A3/SMOC2/CRISPLD2/COL5A2/COL1A2/SMAD3/ENG/DDR2/CST3/TNFRSF1B/COL18A1/COL6A6/VIT/COLGALT1/FBLN2/ADAMTS5/COL4A3/COL1A1/ADAMTS19/SULF1/COL3A1/PXDN/AEBP1/COL14A1/TGFB1/COL24A1/ADAMTSL2/TGFBI	49	1
BP	GO:0031589	cell-substrate adhesion	53/888	363/18723	2.56246e-13	2.16143e-10	1.73483e-10	ARHGAP6/LAMB1/SERPINE1/FMN1/MERTK/DISC1/AXL/SPOCK1/LAMC1/APOD/PREX1/FREM1/TNXB/TIAM1/ADAMTS12/SRGAP2/DOCK1/COL8A1/CARMIL1/CORO2B/LRP1/FBLN1/FBLN5/EPHA3/COL5A3/SMAD3/CD44/BCL2/PTEN/FN1/FER/SIGLEC1/DOCK5/PTN/RADIL/IQGAP1/ANGPT1/RAB1A/VIT/FBLN2/COL1A1/ZYX/PTPRJ/COL3A1/ITGB5/PARVB/ROCK1/SNED1/PRKX/ARPC2/SORBS3/LYVE1/LGALS1	53	1
BP	GO:0043410	positive regulation of MAPK cascade	56/888	480/18723	4.62595e-10	3.34456e-07	2.68444e-07	PLCB1/ROBO1/PLA2G5/ROR2/EMC10/EGFR/AKAP12/SASH1/PDGFD/TIAM1/ARRB1/LPAR1/LRP1/TIMP2/PDGFRA/APP/NOTCH2/PIK3R5/KSR1/PDGFC/IGFBP4/CD44/IGF1/PTEN/SEMA3A/IQGAP1/PELI2/PLA2G2A/ANGPT1/RAP1B/SYK/P2RY6/TMEM106A/SPAG9/PTPRJ/CSF1R/PRKCA/EPHA4/RPS3/SHC2/PLCG2/ROCK1/STK3/CD4/TRAF3/BMPER/SPI1/TGFB1/NTRK2/SH3RF3/SORBS3/FGFR2/FGD2/SH3RF1/TRAF5/APOE	56	1
BP	GO:0010975	regulation of neuron projection development	53/888	445/18723	6.51746e-10	4.12311e-07	3.30933e-07	NEGR1/ROBO1/ADGRB3/ROR2/DISC1/SPOCK1/SLIT2/SIPA1L1/PREX1/TIAM1/UST/SDC2/LPAR1/DPYSL3/LRP1/PRKD1/EPHA3/PPP3CA/VIM/CCDC88A/ULK4/PLXNA2/PTEN/ARHGAP4/SEMA3A/FN1/FGF13/LRRC4C/CAMK1D/PTN/IQGAP1/PTPN9/LYN/CTSZ/EEF2K/RELN/CREB3L2/NGF/RAPGEF1/B2M/EPHA4/CYFIP1/PLXNC1/SETX/PTPRS/CXCL12/RUFY3/GAK/SKIL/NTRK2/SYNGAP1/LGALS1/APOE	53	1
BP	GO:0043087	regulation of GTPase activity	44/888	348/18723	3.03121e-09	1.70455e-06	1.36812e-06	ARHGAP6/ASAP2/SIPA1L1/PREX1/IQGAP2/TIAM1/ARRB1/SRGAP2/TBC1D22A/TBC1D16/TBC1D14/DENND1A/DOCK8/EPHA3/DOCK11/IQSEC1/ARHGAP15/ABR/PLXNA2/VAV2/SNX9/VAV1/RACK1/IQGAP1/ADAP2/RAPGEF1/VAV3/ARHGAP24/ARAP2/RASA3/EPHA4/PLXNC1/TBC1D2B/DOCK10/TBC1D10A/ARHGAP22/ARHGEF26/NTRK2/TBC1D12/SYNGAP1/FGD2/DOCK9/EVI5/ARAP1	44	1
BP	GO:0007265	Ras protein signal transduction	43/888	337/18723	3.47096e-09	1.75665e-06	1.40994e-06	ARHGAP6/ROBO1/EPS8/ELMO1/TIAM1/ARRB1/AUTS2/ABCA1/LPAR1/TIMP2/PRKD1/DENND1A/WASF2/IQSEC1/NOTCH2/KSR1/COL1A2/GRB2/MYO9B/IGF1/GNB1/ARHGAP4/STARD13/CYTH1/RAP1B/CYTH3/DENND3/RHOJ/RASSF1/NGF/RAPGEF1/COL3A1/ARHGAP24/CDC42SE2/RASA3/CYFIP1/DNMT1/ROCK1/RERG/CBL/CYTH4/SYNGAP1/APOE	43	1
BP	GO:0007015	actin filament organization	50/888	442/18723	1.1262e-08	5.18154e-06	4.15885e-06	ARHGAP6/GAS7/EPS8/ELMO1/FMN1/SLIT2/PREX1/WIPF1/IQGAP2/GSN/ARRB1/NOX4/MYO1F/FAM171A1/LPAR1/CARMIL1/CORO2B/DPYSL3/MYO1B/WASF2/ELN/ARHGAP18/MYO5A/CCDC88A/SMAD3/GRB2/BCL2/SSH2/FER/SNX9/RHPN2/TMSB4X/MTSS1/ZYX/TF/CORO7/ITGB5/DIAPH2/CYFIP1/FCHSD2/ROCK1/HCK/LIMA1/HCLS1/ARPC2/SWAP70/CXCL12/RUFY3/SORBS3/ARAP1	50	1
BP	GO:0042255	ribosome assembly	16/888	61/18723	1.55968e-08	6.57794e-06	5.27964e-06	RPL10/RPL11/RPS27/RPS14/RPL5/RPL6/RPLP0/RPS19/RPS15/RPS28/RPL38/RPSA/RPS5/RPL3/RPL23A/RPL24	16	1
BP	GO:0007409	axonogenesis	47/888	418/18723	3.75375e-08	1.46137e-05	1.17293e-05	ROBO1/SLIT3/DISC1/SLIT2/SIPA1L1/TIAM1/DSCAML1/AUTS2/DCLK1/RAPH1/UST/LRP1/EPHA3/APP/UNC5C/NOTCH2/NFASC/PLXNA2/BCL2/PTEN/ARHGAP4/SEMA3A/FN1/FGF13/LRRC4C/NUMB/DPYSL2/RELN/MYCBP2/NGF/EPHA4/CYFIP1/PLXNC1/NRP2/NRXN1/PTPRS/RPL24/KLF7/CNTN4/CXCL12/RUFY3/SKIL/NTRK2/SYNGAP1/FGFR2/GLI2/APOE	47	1
BP	GO:0045785	positive regulation of cell adhesion	48/888	437/18723	5.57072e-08	1.74263e-05	1.39868e-05	ZFHX3/FMN1/DISC1/PREX1/RUNX1/JAK1/DOCK1/COL8A1/CARMIL1/DOCK8/PPP3CA/SMAD3/APBB1IP/CD44/IGF1/FN1/ZMIZ1/DOCK5/PTN/VAV1/IQGAP1/LYN/ANGPT1/VIT/FBLN2/MAP3K8/CYTH3/SYK/STAT5B/VAV3/PTPRJ/B2M/SIRPA/PRKCA/IL4R/EPHA4/RPS3/ROCK1/PIEZO1/ARPC2/CD4/IL6ST/CXCL12/ATM/CD86/AP3B1/GLI2/LGALS1	48	1
BP	GO:0071559	response to transforming growth factor beta	34/888	256/18723	5.67743e-08	1.74263e-05	1.39868e-05	ZEB2/ZFHX3/CHST11/SPRED1/FBN1/PDGFD/NOX4/ZFP36L1/LDLRAD4/TGFBR3/SKI/SPRED2/COL1A2/SMAD3/ENG/ZMIZ1/ZFP36L2/FOS/SNX6/COL1A1/ZYX/WWOX/LTBP2/COL3A1/ITGB5/HTRA3/APAF1/ROCK1/SPI1/TGFB1/STAT3/SKIL/FGFR2/ADAMTSL2	34	1
BP	GO:0006898	receptor-mediated endocytosis	33/888	244/18723	5.72599e-08	1.74263e-05	1.39868e-05	AP2A2/SERPINE1/MRC1/RAB31/LDLRAD3/ITSN1/ARRB1/STAB1/TMEM108/C3/LDLR/LRP1/DNM1/FCHO2/GRB2/RIN3/SIGLEC1/NUMB/SNX9/PPP3R1/SH3GL3/ANGPT1/MSR1/SYK/GRK3/TF/B2M/PLCG2/FCHSD2/CBL/GAK/BMP2K/APOE	33	1
BP	GO:0038095	Fc-epsilon receptor signaling pathway	10/888	24/18723	5.85352e-08	1.74263e-05	1.39868e-05	MAPK10/VAV2/FER/VAV1/LYN/MAP3K1/SYK/IKBKB/VAV3/PLCG2	10	1
BP	GO:0061564	axon development	50/888	467/18723	6.64242e-08	1.86763e-05	1.49901e-05	ROBO1/SLIT3/DISC1/SLIT2/SIPA1L1/APOD/TIAM1/DSCAML1/AUTS2/DCLK1/RAPH1/UST/NCAM2/LRP1/EPHA3/APP/UNC5C/NOTCH2/NFASC/PLXNA2/BCL2/PTEN/ARHGAP4/SEMA3A/FN1/FGF13/LRRC4C/NUMB/PTN/DPYSL2/RELN/MYCBP2/NGF/EPHA4/CYFIP1/PLXNC1/NRP2/NRXN1/PTPRS/RPL24/KLF7/CNTN4/CXCL12/RUFY3/SKIL/NTRK2/SYNGAP1/FGFR2/GLI2/APOE	50	1
BP	GO:0021987	cerebral cortex development	21/888	114/18723	8.10828e-08	2.14431e-05	1.72108e-05	LAMB1/PLCB1/ROBO1/DISC1/SLIT2/TACC1/SRGAP2/CNTNAP2/LRP1/FGF13/SRGAP2C/ZMIZ1/RELN/CELF1/FOXP2/TMEM14B/COL3A1/NCOA1/NDE1/PTPRS/NTRK2	21	1
BP	GO:0051960	regulation of nervous system development	48/888	443/18723	8.47384e-08	2.14431e-05	1.72108e-05	ROBO1/ADGRB3/DISC1/SLIT2/EGFR/TIAM1/LDLR/LRP1/MAN2A1/PPP3CA/SKI/TENM4/PLXNA2/PTEN/ARHGAP4/SEMA3A/FN1/FGF13/NUMB/PTN/TNFRSF1B/LYN/CTSC/HOOK3/EEF2K/RELN/SRPX2/NGF/B2M/NPHP3/EPHA4/CYFIP1/PLXNC1/NRXN1/PRKCH/TLR2/PTPRS/CLSTN3/CLSTN2/IL6ST/CXCL12/RUFY3/DAAM2/TGFB1/SKIL/NTRK2/SYNGAP1/BHLHE40	48	1
BP	GO:1901798	positive regulation of signal transduction by p53 class mediator	10/888	25/18723	9.34172e-08	2.25135e-05	1.807e-05	SPRED1/RPL11/SPRED2/RPS20/RPL23/RPS15/RPS7/ATM/UBB/RPL37	10	1
BP	GO:0032956	regulation of actin cytoskeleton organization	41/888	358/18723	1.69608e-07	3.90176e-05	3.13167e-05	ARHGAP6/EPS8/FMN1/SLIT2/PREX1/IQGAP2/GSN/NOX4/LPAR1/CARMIL1/CORO2B/LRP1/PDGFRA/WASF2/ELN/EPHA3/ARHGAP18/NOTCH2/CCDC88A/SMAD3/GRB2/SSH2/FER/SNX9/IQGAP1/RHPN2/TMSB4X/MTSS1/TRPM2/CSF1R/CYFIP1/FCHSD2/ROCK1/HCK/LIMA1/HCLS1/ARPC2/SWAP70/CXCL12/SORBS3/ARAP1	41	1
BP	GO:0042274	ribosomal small subunit biogenesis	16/888	73/18723	2.37509e-07	5.22624e-05	4.19473e-05	RPS24/RPS27/RPS8/RPS25/RPS14/RPS6/RPS16/RPS19/RPS15/RPS7/RPS28/RPL38/RPSA/RPS21/RPS5/RPS17	16	1
BP	GO:0050767	regulation of neurogenesis	41/888	364/18723	2.65893e-07	5.38248e-05	4.32014e-05	ROBO1/DISC1/SLIT2/EGFR/TIAM1/LDLR/LRP1/MAN2A1/PPP3CA/SKI/TENM4/PLXNA2/PTEN/ARHGAP4/SEMA3A/FN1/FGF13/NUMB/PTN/TNFRSF1B/LYN/HOOK3/EEF2K/RELN/NGF/B2M/EPHA4/CYFIP1/PLXNC1/PRKCH/TLR2/PTPRS/IL6ST/CXCL12/RUFY3/DAAM2/TGFB1/SKIL/NTRK2/SYNGAP1/BHLHE40	41	1
BP	GO:0050770	regulation of axonogenesis	24/888	154/18723	2.66795e-07	5.38248e-05	4.32014e-05	ROBO1/DISC1/SLIT2/SIPA1L1/TIAM1/UST/LRP1/PLXNA2/PTEN/ARHGAP4/SEMA3A/FN1/FGF13/LRRC4C/NGF/EPHA4/CYFIP1/PLXNC1/PTPRS/CXCL12/RUFY3/SKIL/NTRK2/SYNGAP1	24	1
BP	GO:0018212	peptidyl-tyrosine modification	42/888	378/18723	2.76516e-07	5.38248e-05	4.32014e-05	ROR2/MERTK/AXL/EGFR/PDGFD/NOX4/JAK1/TPST1/PDGFRA/EPHA3/APP/PDGFC/PARP14/CD44/IGF1/DDR2/FER/RACK1/IQGAP1/SH3BP5/LYN/ANGPT1/RELN/SNX6/SYK/PTPRJ/CSF1R/EPHA4/PECAM1/PLCG2/MVP/HCK/CBL/HCLS1/LRRK1/CD4/IL6ST/TGFB1/NTRK2/SAMSN1/FGFR2/MUSK	42	1
BP	GO:0031346	positive regulation of cell projection organization	40/888	353/18723	3.17402e-07	5.88713e-05	4.72518e-05	NEGR1/ROBO1/EPS8/ROR2/DISC1/SLIT2/TIAM1/AUTS2/RAB8B/CARMIL1/DPYSL3/LRP1/PRKD1/WASF2/EPHA3/DOCK11/CCDC88A/PLXNA2/FN1/CAMK1D/PTN/IQGAP1/LYN/EEF2K/RELN/CREB3L2/NGF/RAPGEF1/PALM/EPHA4/CYFIP1/PLXNC1/SETX/ARPC2/CXCL12/RUFY3/SKIL/NTRK2/ARAP1/APOE	40	1
BP	GO:0071560	cellular response to transforming growth factor beta stimulus	32/888	250/18723	3.25706e-07	5.88713e-05	4.72518e-05	ZEB2/CHST11/SPRED1/FBN1/PDGFD/NOX4/ZFP36L1/LDLRAD4/TGFBR3/SKI/SPRED2/COL1A2/SMAD3/ENG/ZMIZ1/ZFP36L2/FOS/SNX6/COL1A1/ZYX/WWOX/LTBP2/COL3A1/ITGB5/HTRA3/APAF1/SPI1/TGFB1/STAT3/SKIL/FGFR2/ADAMTSL2	32	1
BP	GO:1904667	negative regulation of ubiquitin protein ligase activity	7/888	12/18723	3.38818e-07	5.91295e-05	4.74591e-05	RPL11/RPL5/RPS20/RPL23/RPS15/RPS7/RPL37	7	1
BP	GO:0032535	regulation of cellular component size	42/888	383/18723	3.95049e-07	6.28149e-05	5.04171e-05	AKT3/EPS8/FMN1/DISC1/SLIT2/PREX1/IQGAP2/GSN/CARMIL1/KCNMA1/LRP1/WASF2/ELN/ARHGAP18/GRB2/VAV2/PTEN/ARHGAP4/SEMA3A/FN1/SSH2/FGF13/RIN3/FER/SNX9/VAV1/DPYSL2/DEPTOR/TMSB4X/NGF/VAV3/CYFIP1/FCHSD2/HCK/LIMA1/PTPRS/HCLS1/ARPC2/SWAP70/CXCL12/RUFY3/APOE	42	1
BP	GO:1902903	regulation of supramolecular fiber organization	42/888	383/18723	3.95049e-07	6.28149e-05	5.04171e-05	ARHGAP6/EPS8/FMN1/SLIT2/PREX1/IQGAP2/GSN/NOX4/LPAR1/LDLR/CARMIL1/CORO2B/WASF2/ELN/ARHGAP18/APP/CCDC88A/SMAD3/GRB2/SSH2/FGF13/FER/SNX9/RHPN2/COLGALT1/TMSB4X/MTSS1/AEBP1/CYFIP1/RPS3/FCHSD2/ROCK1/NUMA1/HCK/LIMA1/HCLS1/ARPC2/SWAP70/CXCL12/SORBS3/ARAP1/APOE	42	1
BP	GO:0032970	regulation of actin filament-based process	43/888	397/18723	4.04236e-07	6.28149e-05	5.04171e-05	ARHGAP6/EPS8/FMN1/SLIT2/PREX1/IQGAP2/GSN/NOX4/LPAR1/CARMIL1/CORO2B/LRP1/PDGFRA/WASF2/ELN/EPHA3/ARHGAP18/NOTCH2/CCDC88A/SMAD3/GRB2/SSH2/FGF13/FER/SNX9/IQGAP1/RHPN2/TMSB4X/MTSS1/TRPM2/PDE4B/CSF1R/CYFIP1/FCHSD2/ROCK1/HCK/LIMA1/HCLS1/ARPC2/SWAP70/CXCL12/SORBS3/ARAP1	43	1
BP	GO:0110053	regulation of actin filament organization	34/888	278/18723	4.17044e-07	6.28149e-05	5.04171e-05	ARHGAP6/EPS8/FMN1/SLIT2/PREX1/IQGAP2/GSN/NOX4/LPAR1/CARMIL1/CORO2B/WASF2/ELN/ARHGAP18/CCDC88A/SMAD3/GRB2/SSH2/FER/SNX9/RHPN2/TMSB4X/MTSS1/CYFIP1/FCHSD2/ROCK1/HCK/LIMA1/HCLS1/ARPC2/SWAP70/CXCL12/SORBS3/ARAP1	34	1
BP	GO:1901888	regulation of cell junction assembly	28/888	204/18723	4.21993e-07	6.28149e-05	5.04171e-05	ARHGAP6/ADGRB3/FMN1/APOD/GPC6/CNTNAP2/LRP1/EPHA3/APP/SMAD3/PTEN/TBX5/IQGAP1/EEF2K/RAP1B/SRPX2/IKBKB/RAPGEF1/PTPRJ/ROCK1/NRXN1/PRKCH/TLR2/PTPRS/CLSTN3/CLSTN2/NTRK2/MUSK	28	1
BP	GO:0050764	regulation of phagocytosis	18/888	95/18723	4.37751e-07	6.32988e-05	5.08055e-05	PLA2G5/MERTK/RAB31/C3/LRP1/DOCK2/PTEN/CAMK1D/RACK1/PLSCR1/SYK/PTPRJ/SIRPA/PLCG2/HCK/TLR2/RAB27A/SCARB1	18	1
BP	GO:0048017	inositol lipid-mediated signaling	26/888	182/18723	4.95784e-07	6.96989e-05	5.59424e-05	PLCB1/ROR2/DCN/EGFR/GAB2/PDGFD/ZFP36L1/PDGFRA/PIK3R5/PDGFC/PIK3CD/IGF1/PTEN/FN1/PTPN13/ADAP2/ANGPT1/RELN/CSF1R/PRR5/PLCH1/CBL/HCLS1/NTRK2/PREX2/PIK3AP1	26	1
BP	GO:0018108	peptidyl-tyrosine phosphorylation	41/888	375/18723	5.87103e-07	8.03061e-05	6.4456e-05	ROR2/MERTK/AXL/EGFR/PDGFD/NOX4/JAK1/PDGFRA/EPHA3/APP/PDGFC/PARP14/CD44/IGF1/DDR2/FER/RACK1/IQGAP1/SH3BP5/LYN/ANGPT1/RELN/SNX6/SYK/PTPRJ/CSF1R/EPHA4/PECAM1/PLCG2/MVP/HCK/CBL/HCLS1/LRRK1/CD4/IL6ST/TGFB1/NTRK2/SAMSN1/FGFR2/MUSK	41	1
BP	GO:0030199	collagen fibril organization	14/888	61/18723	7.37943e-07	9.43134e-05	7.56987e-05	COL12A1/TNXB/COL5A1/ADAMTS2/COL5A3/COL5A2/COL1A2/DDR2/COLGALT1/COL1A1/COL3A1/PXDN/AEBP1/COL14A1	14	1
BP	GO:0051962	positive regulation of nervous system development	33/888	272/18723	7.39381e-07	9.43134e-05	7.56987e-05	ROBO1/ADGRB3/DISC1/SLIT2/EGFR/TIAM1/LRP1/MAN2A1/TENM4/PLXNA2/FN1/NUMB/PTN/TNFRSF1B/LYN/EEF2K/RELN/SRPX2/NGF/EPHA4/CYFIP1/PLXNC1/NRXN1/PRKCH/TLR2/CLSTN3/CLSTN2/IL6ST/CXCL12/RUFY3/TGFB1/SKIL/NTRK2	33	1
BP	GO:0010720	positive regulation of cell development	35/888	298/18723	7.45413e-07	9.43134e-05	7.56987e-05	ROBO1/DISC1/SLIT2/EGFR/PREX1/TIAM1/DOCK1/CARMIL1/LRP1/MAN2A1/TENM4/PLXNA2/BCL2/FN1/DOCK5/NUMB/PTN/TNFRSF1B/LYN/EEF2K/RELN/NGF/RFX3/EPHA4/CYFIP1/PLXNC1/PRKCH/TLR2/ARPC2/IL6ST/CXCL12/RUFY3/TGFB1/SKIL/NTRK2	35	1
BP	GO:0032835	glomerulus development	14/888	62/18723	9.1197e-07	0.000112573	9.03541e-05	PDGFD/PDGFRA/COL4A4/NOTCH2/BCL2/IQGAP1/ANGPT1/MTSS1/COL4A3/SULF1/PECAM1/LGR4/ASXL1/EGR1	14	1
BP	GO:0030111	regulation of Wnt signaling pathway	37/888	328/18723	9.77307e-07	0.000117765	9.4522e-05	RBPJ/GNAQ/BICC1/RBMS3/ZEB2/ROR2/DISC1/TCF7L1/EGFR/TIAM1/RNF213/LRP1/APP/APCDD1/SKI/TCF7L2/WNT5B/SMAD3/IGFBP4/RPS12/RACK1/CTNND1/COL1A1/WWOX/SULF1/NPHP3/LGR4/TLR2/TLE4/STK3/LRRK1/DAAM2/TGFB1/EGR1/FGFR2/JADE1/APOE	37	1
BP	GO:0050808	synapse organization	44/888	426/18723	1.09702e-06	0.000129117	0.000103633	ADGRB3/LGMN/DISC1/SIPA1L1/CTTNBP2/GPC6/ITSN1/TIAM1/TMEM108/C3/SPARCL1/WASF2/APP/APBB2/NFASC/PTEN/FGF13/LRRC4C/PTN/SRGN/NDRG1/EEF2K/RELN/IGSF21/SRPX2/PALM/EPHA4/CYFIP1/NLGN4Y/DOCK10/NRP2/NRXN1/ARHGAP22/TLR2/CNKSR2/PTPRS/CLSTN3/CLSTN2/CTBP2/NTRK2/ZC4H2/SYNGAP1/MUSK/APOE	44	1
BP	GO:0048015	phosphatidylinositol-mediated signaling	25/888	178/18723	1.12903e-06	0.000129864	0.000104233	PLCB1/ROR2/DCN/EGFR/GAB2/PDGFD/ZFP36L1/PDGFRA/PIK3R5/PDGFC/PIK3CD/IGF1/PTEN/FN1/PTPN13/ANGPT1/RELN/CSF1R/PRR5/PLCH1/CBL/HCLS1/NTRK2/PREX2/PIK3AP1	25	1
BP	GO:0000028	ribosomal small subunit assembly	8/888	19/18723	1.17544e-06	0.000132198	0.000106106	RPS27/RPS14/RPS19/RPS15/RPS28/RPL38/RPSA/RPS5	8	1
BP	GO:0051017	actin filament bundle assembly	23/888	157/18723	1.43413e-06	0.000157785	0.000126643	ARHGAP6/EPS8/ARRB1/NOX4/FAM171A1/LPAR1/CARMIL1/CORO2B/DPYSL3/MYO1B/WASF2/ELN/CCDC88A/SMAD3/RHPN2/MTSS1/ZYX/ITGB5/ROCK1/LIMA1/SWAP70/SORBS3/ARAP1	23	1
BP	GO:0043547	positive regulation of GTPase activity	31/888	255/18723	1.52497e-06	0.000164211	0.0001318	ARHGAP6/ASAP2/SIPA1L1/PREX1/TIAM1/SRGAP2/TBC1D22A/TBC1D16/TBC1D14/DENND1A/DOCK8/DOCK11/IQSEC1/ABR/SNX9/VAV1/RACK1/ADAP2/RAPGEF1/ARHGAP24/ARAP2/EPHA4/TBC1D2B/DOCK10/TBC1D10A/ARHGAP22/ARHGEF26/TBC1D12/DOCK9/EVI5/ARAP1	31	1
BP	GO:0006909	phagocytosis	35/888	308/18723	1.61268e-06	0.000170037	0.000136477	PLA2G5/ELMO1/COLEC12/MERTK/AXL/RAB31/GSN/ABCA1/DOCK1/C3/GULP1/LDLR/LRP1/DOCK2/VAV2/PTEN/CAMK1D/VAV1/RACK1/LYN/MSR1/PLSCR1/SYK/P2RY6/VAV3/PTPRJ/SIRPA/CDC42SE2/PECAM1/PLCG2/HCK/TLR2/RAB27A/SRPX/SCARB1	35	1
BP	GO:0030900	forebrain development	40/888	379/18723	1.96869e-06	0.000203338	0.000163205	RBPJ/LAMB1/PLCB1/ROBO1/DISC1/AXL/SLIT2/TACC1/DCLK1/SRGAP2/TMEM108/CNTNAP2/LRP1/APP/ZSWIM6/SKI/PTEN/SEMA3A/FGF13/SRGAP2C/ZMIZ1/NUMB/PTN/HOOK3/RELN/CELF1/FOXP2/TMEM14B/COL3A1/B2M/NCOA1/DYNC2H1/NRP2/NDE1/PTPRS/CXCL12/NTRK2/UBB/FGFR2/GLI2	40	1
BP	GO:0010810	regulation of cell-substrate adhesion	28/888	221/18723	2.15087e-06	0.000217358	0.000174458	ARHGAP6/SERPINE1/FMN1/DISC1/SPOCK1/APOD/PREX1/DOCK1/COL8A1/CARMIL1/CORO2B/LRP1/FBLN1/EPHA3/SMAD3/BCL2/PTEN/FN1/DOCK5/PTN/IQGAP1/VIT/FBLN2/COL1A1/PTPRJ/ROCK1/ARPC2/LGALS1	28	1
BP	GO:0051271	negative regulation of cellular component movement	39/888	367/18723	2.23178e-06	0.000217358	0.000174458	PLCB1/ROBO1/SERPINE1/DCN/SRGAP1/SLIT2/APOD/SPRED1/SRGAP2/SRGAP2B/DPYSL3/LRP1/FBLN1/LDLRAD4/TGFBR3/PODN/DACH1/BCL2/ENG/PTEN/ARHGAP4/SEMA3A/SRGAP2C/RIN3/TBX5/STARD13/PTN/MCTP1/VASH1/SULF1/PTPRJ/COL3A1/EPHA4/IGFBP5/CXCL12/TGFB1/STAT3/SP100/APOE	39	1
BP	GO:0061572	actin filament bundle organization	23/888	161/18723	2.23328e-06	0.000217358	0.000174458	ARHGAP6/EPS8/ARRB1/NOX4/FAM171A1/LPAR1/CARMIL1/CORO2B/DPYSL3/MYO1B/WASF2/ELN/CCDC88A/SMAD3/RHPN2/MTSS1/ZYX/ITGB5/ROCK1/LIMA1/SWAP70/SORBS3/ARAP1	23	1
BP	GO:0000027	ribosomal large subunit assembly	9/888	27/18723	2.52321e-06	0.000240942	0.000193387	RPL10/RPL11/RPL5/RPL6/RPLP0/RPL38/RPL3/RPL23A/RPL24	9	1
BP	GO:0030100	regulation of endocytosis	27/888	211/18723	2.68737e-06	0.000251867	0.000202156	SERPINE1/AXL/RAB31/ITSN1/ARRB1/C3/LRP1/DNM1/PRKD1/EPHA3/PPP3CA/RIN3/NUMB/MCTP1/PPP3R1/SH3GL3/ANGPT1/EEF2K/SYK/TF/STON2/B2M/PLCG2/ROCK1/CBL/BMP2K/APOE	27	1
BP	GO:0038093	Fc receptor signaling pathway	12/888	50/18723	2.75427e-06	0.000253443	0.00020342	MAPK10/VAV2/FER/VAV1/LYN/MAP3K1/SYK/IKBKB/VAV3/PTPRJ/PLCG2/HCK	12	1
BP	GO:0032103	positive regulation of response to external stimulus	43/888	427/18723	2.81485e-06	0.000254392	0.000204183	PLA2G5/SERPINE1/LGMN/SLIT2/EGFR/SASH1/PDGFD/TIAM1/C3/LDLR/LRP1/PRKD1/APP/SMOC2/SMAD3/CAMK1D/PTN/VAV1/LYN/PLA2G2A/IFI16/RPS19/CTSC/CMKLR1/PLSCR1/TMSB4X/SYK/STAT5B/IKBKB/CSF1R/PRKCA/PLCG2/CDK19/HCK/TLR2/SWAP70/UBE2K/IL6ST/SPI1/OSMR/CXCL12/TGFB1/IL16	43	1
BP	GO:0042698	ovulation cycle	14/888	68/18723	2.96527e-06	0.000258655	0.000207604	SLIT3/AXL/SLIT2/EGFR/ARRB1/PDGFRA/NCOR2/ESR1/PTN/STAT5B/TRPM2/NCOA1/NRIP1/EGR1	14	1
BP	GO:0070371	ERK1 and ERK2 cascade	36/888	330/18723	2.98782e-06	0.000258655	0.000207604	PLA2G5/EGFR/AKAP12/SPRED1/PDGFD/TIAM1/ARRB1/ZFP36L1/LRP1/FBLN1/PDGFRA/APP/NOTCH2/SPRED2/PDGFC/TIMP3/CD44/IGF1/PTEN/FN1/LYN/PLA2G2A/ANGPT1/ZFP36L2/RAP1B/SYK/TF/P2RY6/CSF1R/SIRPA/PRKCA/CD4/BMPER/TGFB1/FGFR2/APOE	36	1
BP	GO:0030336	negative regulation of cell migration	37/888	344/18723	3.04928e-06	0.000258655	0.000207604	PLCB1/ROBO1/SERPINE1/DCN/SRGAP1/SLIT2/APOD/SPRED1/SRGAP2/SRGAP2B/DPYSL3/LRP1/LDLRAD4/PODN/DACH1/BCL2/ENG/PTEN/ARHGAP4/SEMA3A/SRGAP2C/RIN3/TBX5/STARD13/PTN/MCTP1/VASH1/SULF1/PTPRJ/COL3A1/EPHA4/IGFBP5/CXCL12/TGFB1/STAT3/SP100/APOE	37	1
BP	GO:0050769	positive regulation of neurogenesis	28/888	225/18723	3.06645e-06	0.000258655	0.000207604	ROBO1/DISC1/SLIT2/EGFR/TIAM1/LRP1/MAN2A1/TENM4/PLXNA2/FN1/NUMB/PTN/TNFRSF1B/LYN/EEF2K/RELN/NGF/EPHA4/CYFIP1/PLXNC1/PRKCH/TLR2/IL6ST/CXCL12/RUFY3/TGFB1/SKIL/NTRK2	28	1
BP	GO:2000146	negative regulation of cell motility	38/888	359/18723	3.29973e-06	0.000273769	0.000219735	PLCB1/ROBO1/SERPINE1/DCN/SRGAP1/SLIT2/APOD/SPRED1/SRGAP2/SRGAP2B/DPYSL3/LRP1/FBLN1/LDLRAD4/PODN/DACH1/BCL2/ENG/PTEN/ARHGAP4/SEMA3A/SRGAP2C/RIN3/TBX5/STARD13/PTN/MCTP1/VASH1/SULF1/PTPRJ/COL3A1/EPHA4/IGFBP5/CXCL12/TGFB1/STAT3/SP100/APOE	38	1
BP	GO:0046578	regulation of Ras protein signal transduction	25/888	189/18723	3.42899e-06	0.000279905	0.00022466	ROBO1/EPS8/ARRB1/AUTS2/ABCA1/LPAR1/TIMP2/DENND1A/IQSEC1/NOTCH2/MYO9B/IGF1/STARD13/CYTH1/CYTH3/DENND3/NGF/COL3A1/ARHGAP24/CDC42SE2/RASA3/CBL/CYTH4/SYNGAP1/APOE	25	1
BP	GO:0045807	positive regulation of endocytosis	17/888	100/18723	4.34724e-06	0.000346315	0.000277962	SERPINE1/AXL/RAB31/ITSN1/ARRB1/C3/LRP1/DNM1/PPP3CA/ANGPT1/EEF2K/SYK/TF/B2M/PLCG2/CBL/APOE	17	1
BP	GO:0014065	phosphatidylinositol 3-kinase signaling	21/888	144/18723	4.3794e-06	0.000346315	0.000277962	ROR2/DCN/EGFR/PDGFD/ZFP36L1/PDGFRA/PIK3R5/PDGFC/PIK3CD/IGF1/PTEN/FN1/PTPN13/ANGPT1/RELN/PRR5/CBL/HCLS1/NTRK2/PREX2/PIK3AP1	21	1
BP	GO:0022604	regulation of cell morphogenesis	34/888	309/18723	4.63406e-06	0.000360815	0.0002896	EPS8/FMNL2/PREX1/TIAM1/FAM171A1/LPAR1/DOCK1/CARMIL1/FBLN1/ARHGAP18/CPNE5/ARHGAP15/CD44/PLXNA2/FN1/DOCK5/PTN/EEF2K/RELN/RHOJ/FMNL3/SPAG9/CSF1R/PALM/CDC42SE2/PARVB/EPHA4/CYFIP1/DNMBP/PLXNC1/HCK/ARPC2/FGD2/ARAP1	34	1
BP	GO:0008154	actin polymerization or depolymerization	27/888	218/18723	5.01279e-06	0.000378653	0.000303918	ARHGAP6/GAS7/EPS8/FMN1/SLIT2/PREX1/WIPF1/IQGAP2/GSN/CARMIL1/WASF2/ELN/ARHGAP18/GRB2/SSH2/FER/SNX9/TMSB4X/CORO7/CYFIP1/FCHSD2/HCK/LIMA1/HCLS1/ARPC2/SWAP70/CXCL12	27	1
BP	GO:0050803	regulation of synapse structure or activity	27/888	218/18723	5.01279e-06	0.000378653	0.000303918	ADGRB3/DISC1/SIPA1L1/CTTNBP2/GPC6/ITSN1/TIAM1/APP/PTEN/PTN/SRGN/EEF2K/RELN/SRPX2/EPHA4/CYFIP1/NRP2/NRXN1/ARHGAP22/TLR2/PTPRS/CLSTN3/CLSTN2/NTRK2/SYNGAP1/MUSK/APOE	27	1
BP	GO:0021543	pallium development	23/888	169/18723	5.16021e-06	0.000384056	0.000308255	LAMB1/PLCB1/ROBO1/DISC1/SLIT2/TACC1/SRGAP2/TMEM108/CNTNAP2/LRP1/PTEN/FGF13/SRGAP2C/ZMIZ1/RELN/CELF1/FOXP2/TMEM14B/COL3A1/NCOA1/NDE1/PTPRS/NTRK2	23	1
BP	GO:0007160	cell-matrix adhesion	28/888	233/18723	6.05043e-06	0.000443786	0.000356195	ARHGAP6/SERPINE1/FMN1/DISC1/APOD/FREM1/TNXB/TIAM1/ADAMTS12/CORO2B/LRP1/FBLN5/EPHA3/COL5A3/SMAD3/CD44/BCL2/PTEN/FN1/SIGLEC1/IQGAP1/ZYX/PTPRJ/COL3A1/ITGB5/ROCK1/SNED1/LYVE1	28	1
BP	GO:1904666	regulation of ubiquitin protein ligase activity	8/888	23/18723	6.43548e-06	0.000465285	0.000373452	RPL11/PTEN/RPL5/RPS20/RPL23/RPS15/RPS7/RPL37	8	1
BP	GO:0060560	developmental growth involved in morphogenesis	28/888	234/18723	6.56932e-06	0.000468272	0.000375849	SLIT3/FMN1/DISC1/SLIT2/TIAM1/AUTS2/DCLK1/RAPH1/TMEM108/LRP1/CPNE5/APP/ESR1/ARHGAP4/SEMA3A/FN1/FGF13/IQGAP1/DPYSL2/NGF/SPAG9/CYFIP1/NRP2/PTPRS/CXCL12/RUFY3/FGFR2/APOE	28	1
BP	GO:0038063	collagen-activated tyrosine kinase receptor signaling pathway	6/888	12/18723	8.08518e-06	0.000567822	0.000455751	UBASH3B/DDR2/SYK/COL4A3/COL1A1/MUSK	6	1
BP	GO:0050807	regulation of synapse organization	26/888	211/18723	8.19028e-06	0.000567822	0.000455751	ADGRB3/DISC1/SIPA1L1/CTTNBP2/GPC6/ITSN1/TIAM1/APP/PTEN/PTN/SRGN/EEF2K/RELN/SRPX2/EPHA4/CYFIP1/NRP2/NRXN1/ARHGAP22/TLR2/PTPRS/CLSTN3/CLSTN2/NTRK2/MUSK/APOE	26	1
BP	GO:0021953	central nervous system neuron differentiation	22/888	162/18723	8.51863e-06	0.000582605	0.000467616	RORA/DISC1/SPOCK1/SLIT2/DCLK1/ZSWIM6/PTEN/SEMA3A/ZMIZ1/MYCBP2/TULP3/B2M/EPHA4/AGBL4/DYNC2H1/NRP2/NTRK2/ZC4H2/SUFU/UBB/FGFR2/GLI2	22	1
BP	GO:0030038	contractile actin filament bundle assembly	17/888	106/18723	9.77246e-06	0.000650769	0.000522326	ARHGAP6/ARRB1/NOX4/FAM171A1/LPAR1/CARMIL1/CORO2B/WASF2/ELN/CCDC88A/SMAD3/RHPN2/ZYX/ITGB5/ROCK1/SORBS3/ARAP1	17	1
BP	GO:0043149	stress fiber assembly	17/888	106/18723	9.77246e-06	0.000650769	0.000522326	ARHGAP6/ARRB1/NOX4/FAM171A1/LPAR1/CARMIL1/CORO2B/WASF2/ELN/CCDC88A/SMAD3/RHPN2/ZYX/ITGB5/ROCK1/SORBS3/ARAP1	17	1
BP	GO:0046777	protein autophosphorylation	27/888	227/18723	1.06715e-05	0.000701406	0.000562969	DAPK1/EGFR/PDGFD/IRAK3/PRKD1/PDGFRA/STK10/PDGFC/STK17B/ENG/DDR2/FER/NEK6/TNKS1BP1/IQGAP1/LYN/EEF2K/SYK/CSF1R/EPHA4/MVP/HCK/PRKX/NTRK2/ATM/FGFR2/MUSK	27	1
BP	GO:0042060	wound healing	41/888	422/18723	1.14167e-05	0.000740771	0.000594564	GNAQ/SERPINE1/DCN/MERTK/AXL/EGFR/COL5A1/UBASH3B/FBLN1/PDGFRA/DGKI/PPP3CA/TFPI/NOTCH2/SMOC2/WNT5B/SMAD3/CD44/VAV2/IGF1/PTEN/FN1/VAV1/LYN/PLSCR1/SYK/COL1A1/VAV3/COL3A1/ARHGAP24/PRKCA/PLCG2/SERPING1/IL6ST/TGFB1/FGFR2/AP3B1/RAB27A/ANXA5/APOE/SCARB1	41	1
BP	GO:0070372	regulation of ERK1 and ERK2 cascade	33/888	309/18723	1.19612e-05	0.000766271	0.000615032	PLA2G5/EGFR/AKAP12/SPRED1/PDGFD/TIAM1/ARRB1/LRP1/FBLN1/PDGFRA/APP/NOTCH2/SPRED2/PDGFC/TIMP3/CD44/IGF1/PTEN/FN1/LYN/PLA2G2A/ANGPT1/RAP1B/SYK/P2RY6/CSF1R/SIRPA/PRKCA/CD4/BMPER/TGFB1/FGFR2/APOE	33	1
BP	GO:0008360	regulation of cell shape	21/888	154/18723	1.27185e-05	0.000804605	0.000645799	EPS8/FMNL2/FAM171A1/LPAR1/ARHGAP18/ARHGAP15/PLXNA2/FN1/PTN/RHOJ/FMNL3/CSF1R/PALM/CDC42SE2/PARVB/CYFIP1/DNMBP/PLXNC1/HCK/FGD2/ARAP1	21	1
BP	GO:0001655	urogenital system development	35/888	338/18723	1.28776e-05	0.000804609	0.000645803	BICC1/FMN1/DCN/SLIT2/FBN1/PDGFD/PDGFRA/COL4A4/NOTCH2/SMAD3/BCL2/ESR1/PTEN/IQGAP1/PCSK5/ANGPT1/CNTRL/MTSS1/COL4A3/SULF1/NPHP3/EPHA4/PECAM1/APAF1/DYNC2H1/LGR4/PSAP/ASXL1/GCNT1/PRKX/BMPER/EGR1/FGFR2/GLI2/HELLS	35	1
BP	GO:0030099	myeloid cell differentiation	38/888	381/18723	1.31565e-05	0.000812012	0.000651744	RBPJ/ROR2/FBN1/GAB2/RUNX1/ZFP36L1/UBASH3B/PIP4K2A/WASF2/INPP5D/APP/TGFBR3/PTBP3/NOTCH2/RPS14/PIK3CD/FLI1/RPS6/LYN/IFI16/RPS19/FOS/TF/STAT5B/B2M/CSF1R/PRKCA/EPAS1/JUNB/PRKX/TLR2/HCLS1/LRRK1/CD4/SPI1/TGFB1/STAT3/AP3B1	38	1
BP	GO:0016358	dendrite development	28/888	243/18723	1.34322e-05	0.000819043	0.000657387	ADGRB3/DISC1/SIPA1L1/PREX1/ITSN1/TIAM1/DCLK1/SDC2/SRGAP2/PPP3CA/APP/IQSEC1/PTEN/SEMA3A/SRGAP2C/CAMK1D/PTN/IQGAP1/EEF2K/RELN/EPHA4/CYFIP1/DOCK10/PTPRS/KLF7/PREX2/SYNGAP1/APOE	28	1
BP	GO:0007568	aging	35/888	339/18723	1.37239e-05	0.000826866	0.000663667	AKT3/SERPINE1/DCN/ATG7/APOD/MAPK10/NOX4/LRP1/TIMP2/PPP3CA/INPP5D/APP/GRB2/BCL2/PTEN/ZMIZ1/NEK6/TNFRSF1B/CTSC/FOS/SREBF1/VASH1/B2M/DNMBP/IGFBP5/APAF1/YBX1/SERPING1/EEF2/SPI1/LITAF/ATP2B1/STAT3/ATM/KYNU	35	1
BP	GO:0008038	neuron recognition	11/888	49/18723	1.42683e-05	0.000841108	0.000675098	ROBO1/DSCAML1/CNTNAP2/NCAM2/EPHA3/APP/OPCML/SEMA3A/NTM/EPHA4/CNTN4	11	1
BP	GO:1903131	mononuclear cell differentiation	41/888	426/18723	1.42927e-05	0.000841108	0.000675098	RBPJ/RORA/MERTK/AXL/PREX1/RUNX1/ZFP36L1/DOCK11/INPP5D/DOCK2/NOTCH2/PIK3CD/RPS6/BCL2/ZMIZ1/VAV1/CMTM7/LYN/IFI16/ZFP36L2/SYK/STAT5B/TRPM2/PTPRJ/B2M/CSF1R/IL4R/PLCG2/DOCK10/FANCA/HLA-B/CD4/SPI1/EGR1/STAT3/ATM/CD86/SH3RF1/AP3B1/GLI2/LGALS1	41	1
BP	GO:0050900	leukocyte migration	37/888	369/18723	1.51401e-05	0.000875571	0.000702758	PLCB1/EPS8/SERPINE1/ROR2/LGMN/SLIT2/APOD/PREX1/PDGFD/DOCK8/APP/STK10/HRH1/PIK3CD/RIN3/FER/CAMK1D/PTN/VAV1/LYN/RPS19/CMKLR1/SYK/STAT5B/VAV3/TRPM2/PDE4B/CSF1R/SIRPA/PECAM1/GCNT1/ROCK1/HCK/SWAP70/SPI1/CXCL12/IL16	37	1
BP	GO:0099173	postsynapse organization	22/888	168/18723	1.53176e-05	0.000875571	0.000702758	LGMN/SIPA1L1/TIAM1/TMEM108/WASF2/PTEN/PTN/SRGN/NDRG1/EEF2K/RELN/EPHA4/NLGN4Y/DOCK10/NRP2/NRXN1/ARHGAP22/CNKSR2/PTPRS/SYNGAP1/MUSK/APOE	22	1
BP	GO:0007178	transmembrane receptor protein serine/threonine kinase signaling pathway	36/888	355/18723	1.53973e-05	0.000875571	0.000702758	RBPJ/ZEB2/CHST11/ROR2/SPRED1/FBN1/LRP1/LDLRAD4/TGFBR3/SKI/NOTCH2/VIM/SPRED2/COL1A2/SMAD3/ENG/ZMIZ1/FOS/SNX6/ZYX/TF/LTBP2/SULF1/COL3A1/ITGB5/HTRA3/PCSK6/NUMA1/ZNF423/BMPER/SPI1/TGFB1/EGR1/STAT3/SKIL/ADAMTSL2	36	1
BP	GO:0051235	maintenance of location	34/888	327/18723	1.56497e-05	0.000880035	0.000706342	FBN1/FTH1/GSN/ABCA1/C3/UBASH3B/FTL/PRKD1/CCDC88A/ITPR1/ITPR2/SRGN/LYN/MSR1/SREBF1/TMSB4X/STAT5B/P2RY6/TRPM2/ARHGAP21/RASA3/NRIP1/TPCN1/PLCG2/ASXL1/UVRAG/VPS13C/CD4/RYR1/SUFU/SP100/APOE/SCARB1/RYR3	34	1
BP	GO:0048872	homeostasis of number of cells	30/888	272/18723	1.58472e-05	0.000881347	0.000707395	AKT3/MERTK/AXL/ZFP36L1/RPS24/DOCK11/INPP5D/TGFBR3/PTBP3/RPS14/PIK3CD/RPS6/BCL2/LYN/PLA2G2A/RPS19/STAT5B/B2M/PDE4B/LGR4/ASXL1/EPAS1/DOCK10/TSC22D3/HCLS1/RPS17/SPI1/STAT3/SKIL/AP3B1	30	1
BP	GO:0051444	negative regulation of ubiquitin-protein transferase activity	7/888	19/18723	1.60837e-05	0.000884778	0.000710148	RPL11/RPL5/RPS20/RPL23/RPS15/RPS7/RPL37	7	1
BP	GO:0014066	regulation of phosphatidylinositol 3-kinase signaling	17/888	111/18723	1.82714e-05	0.000976664	0.000783899	ROR2/DCN/EGFR/PDGFD/PDGFRA/PDGFC/IGF1/PTEN/FN1/PTPN13/ANGPT1/RELN/PRR5/CBL/HCLS1/NTRK2/PIK3AP1	17	1
BP	GO:0014068	positive regulation of phosphatidylinositol 3-kinase signaling	14/888	79/18723	1.84369e-05	0.000976664	0.000783899	ROR2/DCN/PDGFD/PDGFRA/PDGFC/IGF1/FN1/ANGPT1/RELN/PRR5/CBL/HCLS1/NTRK2/PIK3AP1	14	1
BP	GO:0050772	positive regulation of axonogenesis	14/888	79/18723	1.84369e-05	0.000976664	0.000783899	ROBO1/DISC1/SLIT2/TIAM1/LRP1/PLXNA2/FN1/NGF/CYFIP1/PLXNC1/CXCL12/RUFY3/SKIL/NTRK2	14	1
BP	GO:0048588	developmental cell growth	27/888	234/18723	1.85793e-05	0.000976664	0.000783899	SLIT3/DISC1/SLIT2/TIAM1/AUTS2/DCLK1/RAPH1/TMEM108/LRP1/CPNE5/APP/IGF1/ARHGAP4/SEMA3A/FN1/FGF13/IQGAP1/DPYSL2/NGF/SPAG9/CYFIP1/NRP2/DDX39B/PTPRS/CXCL12/RUFY3/APOE	27	1
BP	GO:0002573	myeloid leukocyte differentiation	25/888	208/18723	1.87189e-05	0.000976664	0.000783899	RBPJ/ROR2/FBN1/GAB2/RUNX1/ZFP36L1/UBASH3B/INPP5D/APP/NOTCH2/PIK3CD/LYN/IFI16/FOS/TF/CSF1R/PRKCA/JUNB/TLR2/HCLS1/LRRK1/CD4/SPI1/TGFB1/AP3B1	25	1
BP	GO:0048638	regulation of developmental growth	34/888	330/18723	1.89505e-05	0.000978656	0.000785497	RBPJ/PLCB1/LGMN/DISC1/MYH6/RUNX1/LRP1/CPNE5/APP/TGFBR3/BCL2/IGF1/PTEN/ARHGAP4/SEMA3A/FN1/FGF13/TBX5/DPYSL2/STAT5B/CELF1/NGF/SPAG9/CYFIP1/DDX39B/PTPRS/STK3/JARID2/CXCL12/RUFY3/STAT3/FGFR2/MUSK/APOE	34	1
BP	GO:0021537	telencephalon development	28/888	248/18723	1.96135e-05	0.00100267	0.00080477	LAMB1/PLCB1/ROBO1/DISC1/SLIT2/TACC1/SRGAP2/TMEM108/CNTNAP2/LRP1/ZSWIM6/SKI/PTEN/SEMA3A/FGF13/SRGAP2C/ZMIZ1/NUMB/RELN/CELF1/FOXP2/TMEM14B/COL3A1/NCOA1/NDE1/PTPRS/CXCL12/NTRK2	28	1
BP	GO:0007599	hemostasis	26/888	222/18723	2.03175e-05	0.00102827	0.000825317	GNAQ/SERPINE1/MERTK/AXL/UBASH3B/FBLN1/PDGFRA/DGKI/TFPI/FLI1/VAV2/FN1/VAV1/LYN/PLSCR1/SYK/VAV3/COL3A1/PRKCA/PLCG2/SERPING1/IL6ST/AP3B1/RAB27A/ANXA5/APOE	26	1
BP	GO:0150115	cell-substrate junction organization	16/888	101/18723	2.07775e-05	0.00104114	0.000835649	ARHGAP6/FMN1/LAMC1/APOD/RAB8B/CORO2B/LRP1/EPHA3/IQSEC1/SMAD3/BCL2/PTEN/FN1/IQGAP1/PTPRJ/ROCK1	16	1
BP	GO:1990138	neuron projection extension	22/888	172/18723	2.22487e-05	0.00110393	0.000886044	SLIT3/DISC1/SLIT2/TIAM1/AUTS2/DCLK1/RAPH1/TMEM108/LRP1/CPNE5/ARHGAP4/SEMA3A/FN1/IQGAP1/DPYSL2/SPAG9/CYFIP1/NRP2/PTPRS/CXCL12/RUFY3/APOE	22	1
BP	GO:0040013	negative regulation of locomotion	38/888	391/18723	2.35306e-05	0.00114467	0.000918745	PLCB1/ROBO1/SERPINE1/DCN/SRGAP1/SLIT2/APOD/SPRED1/SRGAP2/SRGAP2B/DPYSL3/LRP1/FBLN1/LDLRAD4/PODN/DACH1/BCL2/ENG/PTEN/ARHGAP4/SEMA3A/SRGAP2C/RIN3/TBX5/STARD13/PTN/MCTP1/VASH1/SULF1/PTPRJ/COL3A1/EPHA4/IGFBP5/CXCL12/TGFB1/STAT3/SP100/APOE	38	1
BP	GO:0050730	regulation of peptidyl-tyrosine phosphorylation	29/888	264/18723	2.35598e-05	0.00114467	0.000918745	EGFR/PDGFD/NOX4/APP/PDGFC/PARP14/CD44/IGF1/RACK1/IQGAP1/SH3BP5/LYN/ANGPT1/RELN/SNX6/SYK/PTPRJ/CSF1R/EPHA4/PECAM1/PLCG2/MVP/CBL/HCLS1/LRRK1/CD4/IL6ST/TGFB1/SAMSN1	29	1
BP	GO:0007179	transforming growth factor beta receptor signaling pathway	24/888	198/18723	2.37483e-05	0.00114467	0.000918745	ZEB2/CHST11/SPRED1/FBN1/LDLRAD4/TGFBR3/SKI/SPRED2/COL1A2/SMAD3/ENG/ZMIZ1/FOS/SNX6/ZYX/LTBP2/COL3A1/ITGB5/HTRA3/SPI1/TGFB1/STAT3/SKIL/ADAMTSL2	24	1
BP	GO:0021954	central nervous system neuron development	14/888	81/18723	2.47414e-05	0.00118128	0.000948132	DISC1/SLIT2/DCLK1/PTEN/SEMA3A/ZMIZ1/MYCBP2/EPHA4/AGBL4/NRP2/NTRK2/UBB/FGFR2/GLI2	14	1
BP	GO:0031345	negative regulation of cell projection organization	23/888	186/18723	2.53174e-05	0.00119749	0.00096114	SPOCK1/SLIT2/LPAR1/DPYSL3/LRP1/PPP3CA/VIM/PTEN/ARHGAP4/SEMA3A/FGF13/SRGAP2C/PTPN9/CTSZ/B2M/ARHGAP24/EPHA4/PTPRS/RUFY3/GAK/SYNGAP1/LGALS1/APOE	23	1
BP	GO:0010977	negative regulation of neuron projection development	19/888	137/18723	2.55584e-05	0.0011977	0.000961306	SPOCK1/LPAR1/DPYSL3/LRP1/VIM/PTEN/ARHGAP4/SEMA3A/FGF13/PTPN9/CTSZ/B2M/EPHA4/PTPRS/RUFY3/GAK/SYNGAP1/LGALS1/APOE	19	1
BP	GO:0033674	positive regulation of kinase activity	43/888	467/18723	2.6093e-05	0.00120388	0.000966269	ROBO1/ROR2/MERTK/AXL/EGFR/SASH1/PDGFD/CCND3/TIAM1/RPLP1/NOX4/PRKD1/PDGFRA/EPHA3/PIK3R5/PDGFC/CCDC88A/VAV2/IGF1/FGF13/DDR2/SNX9/IQGAP1/LYN/LCP2/ANGPT1/FAM20A/RELN/SYK/VAV3/CSF1R/EPHA4/RPS3/STK3/CD4/CDC25B/TGFB1/EGR1/NTRK2/CD86/FGFR2/FGD2/MUSK	43	1
BP	GO:0001822	kidney development	31/888	293/18723	2.61661e-05	0.00120388	0.000966269	BICC1/FMN1/DCN/SLIT2/FBN1/PDGFD/PDGFRA/COL4A4/NOTCH2/SMAD3/BCL2/IQGAP1/PCSK5/ANGPT1/CNTRL/MTSS1/COL4A3/SULF1/NPHP3/EPHA4/PECAM1/APAF1/DYNC2H1/LGR4/ASXL1/GCNT1/PRKX/BMPER/EGR1/FGFR2/GLI2	31	1
BP	GO:0001503	ossification	39/888	408/18723	2.68313e-05	0.00122336	0.000981904	RBPJ/VCAN/ROR2/EGFR/RUNX1/MMP16/PRKD1/RRBP1/SKI/COL5A2/COL1A2/SMAD3/BCL2/XYLT1/IGF1/DDR2/COL6A1/MRC2/PTN/SRGN/RPS15/COL1A1/WWOX/MGP/RPL38/CHSY1/IGFBP5/LGR4/NAB1/JUNB/TWIST2/IL6ST/RYR1/TGFB1/ATP2B1/SUFU/FGFR2/BMP2K/GLI2	39	1
BP	GO:0042273	ribosomal large subunit biogenesis	13/888	72/18723	2.96576e-05	0.00134015	0.00107565	RPL10/RPL11/RPL10A/RPL5/RPL6/RPL35/RPLP0/RPL35A/RPL38/RPL3/RPL23A/RPL7/RPL24	13	1
BP	GO:0008064	regulation of actin polymerization or depolymerization	23/888	188/18723	3.00685e-05	0.0013467	0.0010809	EPS8/FMN1/SLIT2/PREX1/IQGAP2/GSN/CARMIL1/WASF2/ELN/ARHGAP18/GRB2/SSH2/FER/SNX9/TMSB4X/CYFIP1/FCHSD2/HCK/LIMA1/HCLS1/ARPC2/SWAP70/CXCL12	23	1
BP	GO:0030832	regulation of actin filament length	23/888	189/18723	3.27326e-05	0.00145315	0.00116634	EPS8/FMN1/SLIT2/PREX1/IQGAP2/GSN/CARMIL1/WASF2/ELN/ARHGAP18/GRB2/SSH2/FER/SNX9/TMSB4X/CYFIP1/FCHSD2/HCK/LIMA1/HCLS1/ARPC2/SWAP70/CXCL12	23	1
BP	GO:0016055	Wnt signaling pathway	41/888	444/18723	3.7438e-05	0.0016476	0.00132241	RBPJ/GNAQ/BICC1/RBMS3/ZEB2/ROR2/DISC1/TCF7L1/EGFR/GPC6/TIAM1/RNF213/LRP1/APP/PRICKLE2/APCDD1/SKI/TCF7L2/WNT5B/SMAD3/IGFBP4/PTEN/RPS12/RACK1/CTNND1/COL1A1/WWOX/SULF1/NPHP3/LGR4/PLCG2/TLR2/TLE4/STK3/LRRK1/DAAM2/TGFB1/EGR1/FGFR2/JADE1/APOE	41	1
BP	GO:0007596	blood coagulation	25/888	217/18723	3.84185e-05	0.00166008	0.00133243	GNAQ/SERPINE1/MERTK/AXL/UBASH3B/FBLN1/PDGFRA/DGKI/TFPI/VAV2/FN1/VAV1/LYN/PLSCR1/SYK/VAV3/COL3A1/PRKCA/PLCG2/SERPING1/IL6ST/AP3B1/RAB27A/ANXA5/APOE	25	1
BP	GO:0071364	cellular response to epidermal growth factor stimulus	10/888	45/18723	3.84234e-05	0.00166008	0.00133243	EGFR/PTPN12/ZFP36L1/EEF1A1/IQGAP1/ZFP36L2/SNX6/COL1A1/STAT5B/CBL	10	1
BP	GO:0030041	actin filament polymerization	23/888	191/18723	3.87058e-05	0.00166008	0.00133243	ARHGAP6/GAS7/EPS8/FMN1/SLIT2/PREX1/IQGAP2/GSN/CARMIL1/WASF2/ELN/ARHGAP18/GRB2/SSH2/FER/SNX9/TMSB4X/CORO7/CYFIP1/FCHSD2/HCK/HCLS1/ARPC2	23	1
BP	GO:0050727	regulation of inflammatory response	37/888	386/18723	4.03727e-05	0.00171703	0.00137814	RORA/SERPINE1/EGFR/ADAMTS12/C3/LDLR/APP/SMAD3/ESR1/IGF1/AOAH/TNFRSF1B/LYN/PLA2G2A/RPS19/CTSC/TMSB4X/SYK/ZYX/MGLL/STAT5B/CELF1/PTGIS/SIRPA/NLRP1/PLCG2/CDK19/HCK/TLR2/RHBDF2/FANCA/IL6ST/OSMR/BRD4/IL16/PIK3AP1/APOE	37	1
BP	GO:0198738	cell-cell signaling by wnt	41/888	446/18723	4.14717e-05	0.00174907	0.00140386	RBPJ/GNAQ/BICC1/RBMS3/ZEB2/ROR2/DISC1/TCF7L1/EGFR/GPC6/TIAM1/RNF213/LRP1/APP/PRICKLE2/APCDD1/SKI/TCF7L2/WNT5B/SMAD3/IGFBP4/PTEN/RPS12/RACK1/CTNND1/COL1A1/WWOX/SULF1/NPHP3/LGR4/PLCG2/TLR2/TLE4/STK3/LRRK1/DAAM2/TGFB1/EGR1/FGFR2/JADE1/APOE	41	1
BP	GO:0060348	bone development	24/888	205/18723	4.20366e-05	0.00175824	0.00141121	SH3PXD2B/RPL13/FBN1/FREM1/PIP4K2A/MMP16/FOXN3/WASF2/SKI/NOTCH2/PDGFC/FLI1/XYLT1/ENG/IGF1/COL1A1/TULP3/SULF1/CHSY1/NAB1/ASXL1/LRRK1/RYR1/FGFR2	24	1
BP	GO:0031532	actin cytoskeleton reorganization	16/888	107/18723	4.31938e-05	0.00179183	0.00143818	EPS8/SIPA1L1/IQGAP2/GSN/AUTS2/PDGFRA/NOTCH2/GRB2/FER/THSD7A/TRPM2/CSF1R/PARVB/HCK/HCLS1/ARAP1	16	1
BP	GO:0042063	gliogenesis	31/888	301/18723	4.39608e-05	0.00180883	0.00145182	LAMB1/ROR2/DISC1/EGFR/TIAM1/SRGAP2/LDLR/LRP1/APP/SKI/TENM4/VIM/PTEN/SRGAP2C/ZMIZ1/PTN/PPP3R1/TNFRSF1B/LYN/NDRG1/RELN/EPHA4/NAB1/PRKCH/TLR2/EEF2/IL6ST/DAAM2/TGFB1/STAT3/NTRK2	31	1
BP	GO:0072001	renal system development	31/888	302/18723	4.68254e-05	0.00189626	0.00152199	BICC1/FMN1/DCN/SLIT2/FBN1/PDGFD/PDGFRA/COL4A4/NOTCH2/SMAD3/BCL2/IQGAP1/PCSK5/ANGPT1/CNTRL/MTSS1/COL4A3/SULF1/NPHP3/EPHA4/PECAM1/APAF1/DYNC2H1/LGR4/ASXL1/GCNT1/PRKX/BMPER/EGR1/FGFR2/GLI2	31	1
BP	GO:0030098	lymphocyte differentiation	36/888	374/18723	4.6835e-05	0.00189626	0.00152199	RBPJ/RORA/MERTK/AXL/PREX1/RUNX1/ZFP36L1/DOCK11/INPP5D/DOCK2/NOTCH2/PIK3CD/RPS6/BCL2/ZMIZ1/VAV1/CMTM7/ZFP36L2/SYK/STAT5B/PTPRJ/B2M/IL4R/PLCG2/DOCK10/FANCA/CD4/SPI1/EGR1/STAT3/ATM/CD86/SH3RF1/AP3B1/GLI2/LGALS1	36	1
BP	GO:0097529	myeloid leukocyte migration	25/888	220/18723	4.82944e-05	0.00193321	0.00155165	PLCB1/SERPINE1/ROR2/LGMN/SLIT2/PREX1/PDGFD/HRH1/PIK3CD/RIN3/CAMK1D/VAV1/LYN/RPS19/CMKLR1/SYK/STAT5B/VAV3/PDE4B/CSF1R/SIRPA/PECAM1/SWAP70/SPI1/CXCL12	25	1
BP	GO:0034446	substrate adhesion-dependent cell spreading	16/888	108/18723	4.85117e-05	0.00193321	0.00155165	LAMB1/MERTK/AXL/LAMC1/PREX1/SRGAP2/DOCK1/CARMIL1/FBLN1/FN1/FER/DOCK5/RADIL/RAB1A/PARVB/ARPC2	16	1
BP	GO:0030323	respiratory tube development	22/888	181/18723	4.91003e-05	0.00194138	0.00155821	RBPJ/EGFR/ADAMTS2/PDGFRA/MAN2A1/CRISPLD2/TBX5/RCN3/PTN/PPP3R1/PCSK5/CTSZ/SREBF1/TULP3/NPHP3/IGFBP5/ASXL1/EPAS1/FGFR2/ADAMTSL2/AP3B1/GLI2	22	1
BP	GO:0001764	neuron migration	20/888	156/18723	5.00757e-05	0.0019646	0.00157684	DISC1/AXL/SPOCK1/AUTS2/DCLK1/SRGAP2/ZNF609/ULK4/SEMA3A/FGF13/SRGAP2C/ZMIZ1/RELN/COL3A1/NRP2/NDE1/CXCL12/STAT3/NTRK2/SH3RF1	20	1
BP	GO:0048675	axon extension	17/888	120/18723	5.10576e-05	0.00198771	0.00159539	SLIT3/DISC1/SLIT2/AUTS2/DCLK1/RAPH1/LRP1/ARHGAP4/SEMA3A/FN1/DPYSL2/CYFIP1/NRP2/PTPRS/CXCL12/RUFY3/APOE	17	1
BP	GO:1990089	response to nerve growth factor	11/888	56/18723	5.3835e-05	0.00207984	0.00166934	TMEM108/APP/PTEN/PTN/EEF2K/NGF/RAPGEF1/ACAP2/CBL/EEF2/NTRK2	11	1
BP	GO:0002262	myeloid cell homeostasis	20/888	157/18723	5.48812e-05	0.0021042	0.00168889	MERTK/AXL/ZFP36L1/RPS24/INPP5D/TGFBR3/PTBP3/RPS14/PIK3CD/RPS6/LYN/RPS19/STAT5B/B2M/PDE4B/EPAS1/HCLS1/RPS17/SPI1/STAT3	20	1
BP	GO:0050817	coagulation	25/888	222/18723	5.60894e-05	0.00213435	0.00171309	GNAQ/SERPINE1/MERTK/AXL/UBASH3B/FBLN1/PDGFRA/DGKI/TFPI/VAV2/FN1/VAV1/LYN/PLSCR1/SYK/VAV3/COL3A1/PRKCA/PLCG2/SERPING1/IL6ST/AP3B1/RAB27A/ANXA5/APOE	25	1
BP	GO:0014911	positive regulation of smooth muscle cell migration	10/888	47/18723	5.72254e-05	0.00215313	0.00172816	PDGFD/NOX4/LRP1/DOCK4/BCL2/IGF1/DOCK5/IQGAP1/P2RY6/IGFBP5	10	1
BP	GO:1902905	positive regulation of supramolecular fiber organization	24/888	209/18723	5.74337e-05	0.00215313	0.00172816	FMN1/IQGAP2/GSN/NOX4/LPAR1/CARMIL1/WASF2/APP/CCDC88A/SMAD3/GRB2/FER/SNX9/COLGALT1/MTSS1/CYFIP1/RPS3/FCHSD2/NUMA1/HCK/ARPC2/SWAP70/SORBS3/APOE	24	1
BP	GO:0031032	actomyosin structure organization	23/888	196/18723	5.81359e-05	0.00216342	0.00173643	ARHGAP6/MYH6/EPB41L2/ARRB1/NOX4/FAM171A1/LPAR1/CARMIL1/CORO2B/PDGFRA/WASF2/ELN/CCDC88A/SMAD3/FRMD6/RHPN2/ZYX/FRMD3/ITGB5/ROCK1/EPB41L1/SORBS3/ARAP1	23	1
BP	GO:0002274	myeloid leukocyte activation	25/888	223/18723	6.03954e-05	0.00222637	0.00178695	RBPJ/RORA/PREX1/GAB2/LDLR/APP/DOCK2/NOTCH2/PIK3CD/FER/LYN/PLA2G2A/LCP2/CTSC/NDRG1/PLSCR1/SYK/TMEM106A/IL4R/PLCG2/IFNGR2/TLR2/CBL/SPI1/VSIG4	25	1
BP	GO:0010632	regulation of epithelial cell migration	30/888	292/18723	6.07072e-05	0.00222637	0.00178695	AKT3/LGMN/DCN/EMC10/SLIT2/SASH1/SPRED1/DOCK1/PRKD1/IQSEC1/SMOC2/PIK3CD/PTEN/SEMA3A/DOCK5/STARD13/PTN/ANGPT1/TMSB4X/RHOJ/SRPX2/VASH1/PRKCA/PLCG2/NRP2/BMPER/TGFB1/SP100/APOE/SCARB1	30	1
BP	GO:0048608	reproductive structure development	39/888	424/18723	6.26255e-05	0.0022751	0.00182606	RBPJ/SLIT3/ROR2/DCN/MERTK/AXL/CSMD1/SLIT2/CTSB/ARRB1/C3/ZFP36L1/MGST1/PDGFRA/NOTCH2/GRB2/RPS6/BCL2/ESR1/PTEN/SEMA3A/PTN/STAT5B/VASH1/IMMP2L/SULF1/NCOA1/BRIP1/NRIP1/LGR4/PSAP/EPAS1/JUNB/CBL/STK3/FANCA/UBB/FGFR2/GLI2	39	1
BP	GO:0010952	positive regulation of peptidase activity	23/888	197/18723	6.29351e-05	0.0022751	0.00182606	ROBO1/LGMN/DAPK1/GSN/ARRB1/FBLN1/APP/SMAD3/FN1/RCN3/RACK1/LYN/IFI16/SYK/COL4A3/NLRP1/EPHA4/RPS3/APAF1/TBC1D10A/CARD8/TANK/STAT3	23	1
BP	GO:0061448	connective tissue development	27/888	252/18723	6.8555e-05	0.00246069	0.00197502	CHST11/TRPS1/ROR2/EBF2/SH3PXD2B/PDGFD/RUNX1/COL5A1/ADAMTS12/MAF/WNT5B/SMAD3/CD44/CREB3L2/COL1A1/SPTLC2/SULF1/MGP/CHSY1/KLF7/SPI1/TGFB1/EGR1/UBB/TGFBI/GLI2/EVC	27	1
BP	GO:1903053	regulation of extracellular matrix organization	10/888	48/18723	6.92437e-05	0.0024679	0.00198081	RUNX1/PHLDB1/LRP1/SMAD3/DDR2/CST3/TNFRSF1B/COLGALT1/AEBP1/TGFB1	10	1
BP	GO:0030168	platelet activation	17/888	123/18723	7.01167e-05	0.00248154	0.00199176	MERTK/AXL/UBASH3B/PDGFRA/DGKI/VAV2/FN1/VAV1/LYN/PLSCR1/SYK/VAV3/COL3A1/PRKCA/PLCG2/IL6ST/APOE	17	1
BP	GO:0019221	cytokine-mediated signaling pathway	42/888	472/18723	7.06773e-05	0.00248401	0.00199374	PLCB1/ROBO1/SLIT3/AXL/SLIT2/JAK1/SAMHD1/IRAK3/PARP14/CD44/FER/TNFRSF1B/CSF2RA/ANGPT1/CMKLR1/TMSB4X/LILRB5/SYK/IFNAR2/STAT5B/IKBKB/IFITM3/PTPRJ/CSF1R/PXDN/IL10RB/IL4R/IFNGR2/HCK/CBL/CARD8/CD4/UBE2K/TRAF3/IL6ST/SPI1/OSMR/CXCL12/EGR1/STAT3/TRAF5/SP100	42	1
BP	GO:0061458	reproductive system development	39/888	427/18723	7.29081e-05	0.00254474	0.00204248	RBPJ/SLIT3/ROR2/DCN/MERTK/AXL/CSMD1/SLIT2/CTSB/ARRB1/C3/ZFP36L1/MGST1/PDGFRA/NOTCH2/GRB2/RPS6/BCL2/ESR1/PTEN/SEMA3A/PTN/STAT5B/VASH1/IMMP2L/SULF1/NCOA1/BRIP1/NRIP1/LGR4/PSAP/EPAS1/JUNB/CBL/STK3/FANCA/UBB/FGFR2/GLI2	39	1
BP	GO:0007411	axon guidance	25/888	227/18723	8.07402e-05	0.00278622	0.0022363	ROBO1/SLIT3/SLIT2/DSCAML1/LRP1/EPHA3/APP/UNC5C/NOTCH2/NFASC/PLXNA2/SEMA3A/DPYSL2/RELN/MYCBP2/EPHA4/CYFIP1/PLXNC1/NRP2/NRXN1/RPL24/KLF7/CNTN4/CXCL12/GLI2	25	1
BP	GO:0006029	proteoglycan metabolic process	13/888	79/18723	8.12659e-05	0.00278622	0.0022363	CHST11/DCN/UST/ADAMTS12/TCF7L2/XYLT1/IGF1/CHSY3/SULF1/CHST15/CHSY1/CSGALNACT2/HS6ST2	13	1
BP	GO:0001667	ameboidal-type cell migration	42/888	475/18723	8.14782e-05	0.00278622	0.0022363	AKT3/ROBO1/ZEB2/LGMN/DCN/EMC10/SLIT2/AKAP12/SASH1/SPRED1/SRGAP2/DOCK1/PRKD1/WASF2/IQSEC1/SMOC2/PIK3CD/PTEN/ARHGAP4/SEMA3A/FN1/DDR2/FER/DOCK5/STARD13/PTN/RADIL/ANGPT1/TMSB4X/RHOJ/SRPX2/VASH1/PRKCA/PLCG2/ROCK1/NRP2/PRKX/BMPER/TGFB1/SP100/APOE/SCARB1	42	1
BP	GO:0070849	response to epidermal growth factor	10/888	49/18723	8.33399e-05	0.00282337	0.00226612	EGFR/PTPN12/ZFP36L1/EEF1A1/IQGAP1/ZFP36L2/SNX6/COL1A1/STAT5B/CBL	10	1
BP	GO:0051651	maintenance of location in cell	24/888	214/18723	8.36802e-05	0.00282337	0.00226612	FTH1/GSN/UBASH3B/FTL/PRKD1/CCDC88A/ITPR1/ITPR2/SRGN/LYN/TMSB4X/P2RY6/TRPM2/ARHGAP21/RASA3/TPCN1/PLCG2/UVRAG/VPS13C/CD4/RYR1/SP100/APOE/RYR3	24	1
BP	GO:0097485	neuron projection guidance	25/888	228/18723	8.67005e-05	0.00288067	0.00231211	ROBO1/SLIT3/SLIT2/DSCAML1/LRP1/EPHA3/APP/UNC5C/NOTCH2/NFASC/PLXNA2/SEMA3A/DPYSL2/RELN/MYCBP2/EPHA4/CYFIP1/PLXNC1/NRP2/NRXN1/RPL24/KLF7/CNTN4/CXCL12/GLI2	25	1
BP	GO:0052547	regulation of peptidase activity	41/888	461/18723	8.68622e-05	0.00288067	0.00231211	ROBO1/SERPINE1/LGMN/COL6A3/SPOCK1/DAPK1/GAPDH/GSN/ARRB1/C3/LRP1/FBLN1/TIMP2/APP/TFPI/SMAD3/TIMP3/CD44/FN1/RCN3/CST3/RACK1/LYN/IFI16/SYK/COL4A3/NGF/NLRP1/EPHA4/RPS3/APAF1/ROCK1/TBC1D10A/MGMT/SERPING1/CARD8/TANK/STAT3/NAIP/SH3RF1/RARRES1	41	1
BP	GO:0048771	tissue remodeling	21/888	175/18723	8.70861e-05	0.00288067	0.00231211	RBPJ/AXL/EGFR/RUNX1/UBASH3B/PPP3CA/INPP5D/NOTCH2/DDR2/CST3/PTN/SYK/TF/CSF1R/PRKCA/IGFBP5/LGR4/EPAS1/ROCK1/LRRK1/TGFB1	21	1
BP	GO:0038065	collagen-activated signaling pathway	6/888	17/18723	8.82461e-05	0.00290009	0.00232769	UBASH3B/DDR2/SYK/COL4A3/COL1A1/MUSK	6	1
BP	GO:0021885	forebrain cell migration	11/888	59/18723	8.88689e-05	0.00290171	0.002329	LAMB1/ROBO1/DISC1/AXL/SLIT2/SRGAP2/FGF13/SRGAP2C/ZMIZ1/RELN/CXCL12	11	1
BP	GO:0010631	epithelial cell migration	34/888	357/18723	9.28792e-05	0.00298553	0.00239627	AKT3/ROBO1/ZEB2/LGMN/DCN/EMC10/SLIT2/SASH1/SPRED1/DOCK1/PRKD1/IQSEC1/SMOC2/PIK3CD/PTEN/SEMA3A/DOCK5/STARD13/PTN/ANGPT1/TMSB4X/RHOJ/SRPX2/VASH1/PRKCA/PLCG2/ROCK1/NRP2/PRKX/BMPER/TGFB1/SP100/APOE/SCARB1	34	1
BP	GO:0010976	positive regulation of neuron projection development	20/888	163/18723	9.33311e-05	0.00298553	0.00239627	NEGR1/ROR2/DISC1/TIAM1/DPYSL3/LRP1/PRKD1/EPHA3/CAMK1D/PTN/IQGAP1/LYN/EEF2K/RELN/CREB3L2/RAPGEF1/CYFIP1/SETX/NTRK2/APOE	20	1
BP	GO:0042254	ribosome biogenesis	30/888	299/18723	9.3528e-05	0.00298553	0.00239627	RPL10/RPS24/RPL11/RPL10A/RPS27/RPS8/RPS25/RPS14/RPS6/RPS16/PTEN/RPL5/RPL6/RPL35/RPLP0/RPL35A/RPS19/RPS15/RPS7/USP36/RPS28/RPL38/RPSA/RPS21/RPS5/RPL3/RPL23A/RPL7/RPL24/RPS17	30	1
BP	GO:0046660	female sex differentiation	16/888	114/18723	9.42771e-05	0.00298553	0.00239627	SLIT3/MERTK/AXL/CSMD1/SLIT2/ARRB1/PDGFRA/LHFPL2/DACH1/BCL2/ESR1/STAT5B/IMMP2L/NRIP1/FANCA/UBB	16	1
BP	GO:1901185	negative regulation of ERBB signaling pathway	8/888	32/18723	9.43853e-05	0.00298553	0.00239627	LGMN/EGFR/PTPN12/SNX6/PTPRJ/MVP/PTPN18/CBL	8	1
BP	GO:0044409	entry into host	19/888	151/18723	9.87641e-05	0.00310463	0.00249187	AXL/MRC1/EGFR/CTSB/GSN/LDLR/SIGLEC1/PLSCR1/WWP2/IFITM3/ITGB5/TPCN1/RPSA/UVRAG/CBL/CD4/CD86/LGALS1/SCARB1	19	1
BP	GO:0060541	respiratory system development	23/888	203/18723	9.99197e-05	0.00312157	0.00250546	RBPJ/EGFR/ADAMTS2/PDGFRA/MAN2A1/SKI/CRISPLD2/TBX5/RCN3/PTN/PPP3R1/CTSZ/SREBF1/DISP1/TULP3/NPHP3/IGFBP5/ASXL1/EPAS1/FGFR2/ADAMTSL2/AP3B1/GLI2	23	1
BP	GO:1901653	cellular response to peptide	34/888	359/18723	0.000103558	0.00319442	0.00256394	PID1/LGMN/RAB31/FBN1/CCND3/RAB8B/ZFP36L1/LRP1/PIP4K2A/MYO5A/APP/VIM/GRB2/PDE3B/IGF1/PTEN/FER/FOXO1/LYN/RPL23/EEF2K/SREBF1/RAP1B/SNX6/STAT5B/GPR173/EPHA4/CYFIP1/BRIP1/ROCK1/SESN3/ATP2B1/STAT3/CYSLTR2	34	1
BP	GO:1905314	semi-lunar valve development	9/888	41/18723	0.00010371	0.00319442	0.00256394	RBPJ/ROBO1/SLIT3/SLIT2/ELN/NOTCH2/TNFRSF1B/ROCK1/TGFB1	9	1
BP	GO:0070374	positive regulation of ERK1 and ERK2 cascade	24/888	217/18723	0.000104145	0.00319442	0.00256394	PLA2G5/EGFR/AKAP12/PDGFD/ARRB1/LRP1/PDGFRA/APP/NOTCH2/PDGFC/CD44/IGF1/PTEN/PLA2G2A/ANGPT1/RAP1B/P2RY6/CSF1R/PRKCA/CD4/BMPER/TGFB1/FGFR2/APOE	24	1
BP	GO:0090132	epithelium migration	34/888	360/18723	0.000109302	0.00333241	0.00267469	AKT3/ROBO1/ZEB2/LGMN/DCN/EMC10/SLIT2/SASH1/SPRED1/DOCK1/PRKD1/IQSEC1/SMOC2/PIK3CD/PTEN/SEMA3A/DOCK5/STARD13/PTN/ANGPT1/TMSB4X/RHOJ/SRPX2/VASH1/PRKCA/PLCG2/ROCK1/NRP2/PRKX/BMPER/TGFB1/SP100/APOE/SCARB1	34	1
BP	GO:0016049	cell growth	42/888	482/18723	0.000112744	0.00341674	0.00274238	MEG3/SLIT3/DISC1/SPOCK1/SLIT2/EGFR/TIAM1/AUTS2/DCLK1/RAPH1/TMEM108/LRP1/FBLN5/CPNE5/APP/SMAD3/IGFBP4/BCL2/IGF1/ARHGAP4/SEMA3A/FN1/FGF13/RACK1/IQGAP1/DPYSL2/NGF/SPAG9/PTPRJ/CYFIP1/IGFBP5/RERG/NRP2/DDX39B/PTPRS/CLSTN3/CXCL12/RUFY3/TGFB1/SERTAD2/JADE1/APOE	42	1
BP	GO:0002431	Fc receptor mediated stimulatory signaling pathway	8/888	33/18723	0.000119449	0.00359841	0.00288819	VAV2/VAV1/LYN/PLSCR1/SYK/VAV3/PTPRJ/HCK	8	1
BP	GO:0050921	positive regulation of chemotaxis	18/888	141/18723	0.000123859	0.00370919	0.0029771	SERPINE1/LGMN/SLIT2/PDGFD/TIAM1/PRKD1/SMOC2/SMAD3/CAMK1D/PTN/CMKLR1/TMSB4X/CSF1R/SWAP70/SPI1/CXCL12/TGFB1/IL16	18	1
BP	GO:0021795	cerebral cortex cell migration	9/888	42/18723	0.000126494	0.00376051	0.00301829	LAMB1/ROBO1/DISC1/SLIT2/SRGAP2/FGF13/SRGAP2C/ZMIZ1/RELN	9	1
BP	GO:0030206	chondroitin sulfate biosynthetic process	6/888	18/18723	0.000127074	0.00376051	0.00301829	CHST11/XYLT1/CHSY3/CHST15/CHSY1/CSGALNACT2	6	1
BP	GO:0034101	erythrocyte homeostasis	17/888	129/18723	0.000127802	0.00376051	0.00301829	AXL/ZFP36L1/RPS24/INPP5D/TGFBR3/PTBP3/RPS14/RPS6/LYN/RPS19/STAT5B/B2M/EPAS1/HCLS1/RPS17/SPI1/STAT3	17	1
BP	GO:0050804	modulation of chemical synaptic transmission	39/888	439/18723	0.000131188	0.00383782	0.00308034	PLCB1/ROR2/LGMN/DISC1/SIPA1L1/EGFR/AKAP12/APBA1/TMEM108/DNM1/DGKI/PPP3CA/APP/HRH1/ABR/PTEN/LRRC4C/PTN/MCTP1/SRGN/PPP3R1/RAP1B/RELN/TSHZ3/PXK/NGF/EPHA4/CYFIP1/NLGN4Y/NRXN1/PTPRS/CLSTN3/CLSTN2/CNTN4/STAT3/NTRK2/SYNGAP1/SNCAIP/APOE	39	1
BP	GO:0030032	lamellipodium assembly	12/888	72/18723	0.000133552	0.00388452	0.00311783	SLIT2/AUTS2/SRGAP2/CARMIL1/WASF2/CCDC88A/VAV2/FER/VAV3/PARVB/CYFIP1/ARPC2	12	1
BP	GO:0099177	regulation of trans-synaptic signaling	39/888	440/18723	0.000137569	0.00397851	0.00319327	PLCB1/ROR2/LGMN/DISC1/SIPA1L1/EGFR/AKAP12/APBA1/TMEM108/DNM1/DGKI/PPP3CA/APP/HRH1/ABR/PTEN/LRRC4C/PTN/MCTP1/SRGN/PPP3R1/RAP1B/RELN/TSHZ3/PXK/NGF/EPHA4/CYFIP1/NLGN4Y/NRXN1/PTPRS/CLSTN3/CLSTN2/CNTN4/STAT3/NTRK2/SYNGAP1/SNCAIP/APOE	39	1
BP	GO:0090130	tissue migration	34/888	365/18723	0.000142562	0.00409947	0.00329036	AKT3/ROBO1/ZEB2/LGMN/DCN/EMC10/SLIT2/SASH1/SPRED1/DOCK1/PRKD1/IQSEC1/SMOC2/PIK3CD/PTEN/SEMA3A/DOCK5/STARD13/PTN/ANGPT1/TMSB4X/RHOJ/SRPX2/VASH1/PRKCA/PLCG2/ROCK1/NRP2/PRKX/BMPER/TGFB1/SP100/APOE/SCARB1	34	1
BP	GO:0007044	cell-substrate junction assembly	14/888	95/18723	0.000149986	0.00428858	0.00344214	ARHGAP6/FMN1/LAMC1/APOD/CORO2B/LRP1/EPHA3/SMAD3/BCL2/PTEN/FN1/IQGAP1/PTPRJ/ROCK1	14	1
BP	GO:0071222	cellular response to lipopolysaccharide	23/888	209/18723	0.000155131	0.00441078	0.00354022	SERPINE1/AXL/MRC1/SASH1/ABCA1/TFPI/VIM/TNFRSF1B/LYN/PLSCR4/PDE4B/SIRPA/PRKCA/PLCG2/CDK19/HCK/TLR2/CARD8/SPI1/LITAF/TGFB1/CD86/SCARB1	23	1
BP	GO:0050920	regulation of chemotaxis	24/888	223/18723	0.000158895	0.00449255	0.00360585	ROBO1/SERPINE1/LGMN/SLIT2/PDGFD/TIAM1/PRKD1/PDGFRA/SMOC2/SMAD3/SEMA3A/RIN3/CAMK1D/PTN/LYN/CMKLR1/TMSB4X/MYCBP2/CSF1R/SWAP70/SPI1/CXCL12/TGFB1/IL16	24	1
BP	GO:0046718	viral entry into host cell	18/888	144/18723	0.000162334	0.00456428	0.00366342	AXL/MRC1/EGFR/CTSB/GSN/LDLR/SIGLEC1/PLSCR1/WWP2/IFITM3/ITGB5/TPCN1/RPSA/UVRAG/CD4/CD86/LGALS1/SCARB1	18	1
BP	GO:1990090	cellular response to nerve growth factor stimulus	10/888	53/18723	0.000166556	0.00465712	0.00373794	TMEM108/APP/PTEN/EEF2K/NGF/RAPGEF1/ACAP2/CBL/EEF2/NTRK2	10	1
BP	GO:0060326	cell chemotaxis	30/888	310/18723	0.000177911	0.00494728	0.00397083	SERPINE1/LGMN/SLIT2/PREX1/PDGFD/TIAM1/LPAR1/PRKD1/PDGFRA/HRH1/DOCK4/SMOC2/PIK3CD/RIN3/CAMK1D/PTN/VAV1/LYN/RPS19/CMKLR1/TMSB4X/SYK/VAV3/TRPM2/PDE4B/CSF1R/SWAP70/SPI1/CXCL12/IL16	30	1
BP	GO:0001885	endothelial cell development	11/888	64/18723	0.000190248	0.00526144	0.00422298	PLCB1/COL15A1/COL18A1/RAP1B/IKBKB/RAPGEF1/PECAM1/ROCK1/PTPRS/ARHGEF26/CCM2	11	1
BP	GO:0030833	regulation of actin filament polymerization	20/888	172/18723	0.00019563	0.00538088	0.00431885	EPS8/FMN1/SLIT2/PREX1/IQGAP2/GSN/CARMIL1/WASF2/ELN/ARHGAP18/GRB2/SSH2/FER/SNX9/TMSB4X/CYFIP1/FCHSD2/HCK/HCLS1/ARPC2	20	1
BP	GO:0034103	regulation of tissue remodeling	13/888	86/18723	0.000197417	0.0054007	0.00433476	EGFR/RUNX1/UBASH3B/PPP3CA/INPP5D/DDR2/CST3/SYK/TF/CSF1R/PRKCA/ROCK1/TGFB1	13	1
BP	GO:0002433	immune response-regulating cell surface receptor signaling pathway involved in phagocytosis	7/888	27/18723	0.000203195	0.00549931	0.00441391	VAV2/VAV1/LYN/SYK/VAV3/PTPRJ/HCK	7	1
BP	GO:0038096	Fc-gamma receptor signaling pathway involved in phagocytosis	7/888	27/18723	0.000203195	0.00549931	0.00441391	VAV2/VAV1/LYN/SYK/VAV3/PTPRJ/HCK	7	1
BP	GO:0048511	rhythmic process	29/888	298/18723	0.000206017	0.00554602	0.0044514	GNAQ/RORA/ZFHX3/SLIT3/AXL/SLIT2/EGFR/ATG7/MAPK10/ARRB1/PDGFRA/NCOR2/ESR1/PTEN/PTN/RACK1/KDM2A/SREBF1/MYCBP2/STAT5B/HS3ST2/TRPM2/NCOA1/NRIP1/LGR4/SETX/EGR1/NTRK2/BHLHE40	29	1
BP	GO:1905244	regulation of modification of synaptic structure	5/888	13/18723	0.000221988	0.00594433	0.00477109	CTTNBP2/ITSN1/TIAM1/EPHA4/CYFIP1	5	1
BP	GO:0034329	cell junction assembly	37/888	420/18723	0.000228261	0.00608015	0.00488011	ARHGAP6/ADGRB3/FMN1/LAMC1/APOD/GPC6/CNTNAP2/CORO2B/LRP1/EPHA3/APP/SMAD3/BCL2/PTEN/FN1/FGF13/TBX5/IQGAP1/CTNND1/EEF2K/RAP1B/SRPX2/IKBKB/RAPGEF1/PTPRJ/PRKCA/PECAM1/NLGN4Y/ROCK1/NRXN1/PRKCH/TLR2/PTPRS/CLSTN3/CLSTN2/NTRK2/MUSK	37	1
BP	GO:0010811	positive regulation of cell-substrate adhesion	16/888	123/18723	0.000232604	0.00616339	0.00494692	FMN1/DISC1/PREX1/DOCK1/COL8A1/CARMIL1/SMAD3/FN1/DOCK5/PTN/IQGAP1/VIT/FBLN2/PTPRJ/ROCK1/ARPC2	16	1
BP	GO:0060996	dendritic spine development	14/888	99/18723	0.000234027	0.0061688	0.00495126	DISC1/SIPA1L1/ITSN1/TIAM1/SRGAP2/IQSEC1/PTEN/SRGAP2C/EEF2K/RELN/EPHA4/DOCK10/PTPRS/APOE	14	1
BP	GO:0003158	endothelium development	17/888	136/18723	0.0002443	0.00640622	0.00514182	RBPJ/PLCB1/COL15A1/ADAMTS12/ZEB1/STARD13/PTN/COL18A1/RAP1B/IKBKB/RAPGEF1/PECAM1/ROCK1/PTPRS/APOLD1/ARHGEF26/CCM2	17	1
BP	GO:0050766	positive regulation of phagocytosis	11/888	66/18723	0.000252086	0.00657632	0.00527835	PLA2G5/MERTK/RAB31/C3/LRP1/DOCK2/CAMK1D/PTPRJ/SIRPA/PLCG2/RAB27A	11	1
BP	GO:0038094	Fc-gamma receptor signaling pathway	7/888	28/18723	0.000259921	0.00672567	0.00539822	VAV2/VAV1/LYN/SYK/VAV3/PTPRJ/HCK	7	1
BP	GO:0046545	development of primary female sexual characteristics	14/888	100/18723	0.000260469	0.00672567	0.00539822	SLIT3/CSMD1/SLIT2/ARRB1/PDGFRA/LHFPL2/DACH1/BCL2/ESR1/STAT5B/IMMP2L/NRIP1/FANCA/UBB	14	1
BP	GO:0010518	positive regulation of phospholipase activity	10/888	56/18723	0.000267459	0.00676805	0.00543223	ARHGAP6/GNAQ/PLA2G5/EGFR/LPAR1/PDGFRA/ESR1/P2RY6/CD86/FGFR2	10	1
BP	GO:0022029	telencephalon cell migration	10/888	56/18723	0.000267459	0.00676805	0.00543223	LAMB1/ROBO1/DISC1/SLIT2/SRGAP2/FGF13/SRGAP2C/ZMIZ1/RELN/CXCL12	10	1
BP	GO:0030166	proteoglycan biosynthetic process	10/888	56/18723	0.000267459	0.00676805	0.00543223	CHST11/UST/TCF7L2/XYLT1/IGF1/CHSY3/CHST15/CHSY1/CSGALNACT2/HS6ST2	10	1
BP	GO:0048008	platelet-derived growth factor receptor signaling pathway	10/888	56/18723	0.000267459	0.00676805	0.00543223	APOD/PDGFD/PTPN12/LRP1/PDGFRA/PDGFC/PTEN/FER/PTPRJ/CBL	10	1
BP	GO:0042110	T cell activation	41/888	487/18723	0.000280261	0.00703073	0.00564307	RORA/PREX1/RUNX1/GSN/CCND3/ZFP36L1/DOCK8/PPP3CA/DOCK2/PIK3CD/SMAD3/APBB1IP/CD44/RPS6/BCL2/IGF1/ZMIZ1/VAV1/TNFRSF1B/LYN/ZFP36L2/MAP3K8/SYK/STAT5B/B2M/SIRPA/IL4R/RPS3/FANCA/CD4/IL6ST/SPI1/EGR1/STAT3/CD86/SH3RF1/AP3B1/RAB27A/GLI2/LGALS1/VSIG4	41	1
BP	GO:0003176	aortic valve development	8/888	37/18723	0.000280723	0.00703073	0.00564307	RBPJ/ROBO1/SLIT3/SLIT2/ELN/TNFRSF1B/ROCK1/TGFB1	8	1
BP	GO:0071216	cellular response to biotic stimulus	25/888	246/18723	0.000286547	0.00703073	0.00564307	SERPINE1/AXL/MRC1/SASH1/ABCA1/TFPI/VIM/TNFRSF1B/LYN/SYK/PLSCR4/PDE4B/SIRPA/PRKCA/APAF1/PLCG2/CDK19/HCK/TLR2/CARD8/SPI1/LITAF/TGFB1/CD86/SCARB1	25	1
BP	GO:0030324	lung development	20/888	177/18723	0.000287305	0.00703073	0.00564307	RBPJ/EGFR/ADAMTS2/PDGFRA/MAN2A1/CRISPLD2/TBX5/RCN3/PTN/PPP3R1/CTSZ/SREBF1/NPHP3/IGFBP5/ASXL1/EPAS1/FGFR2/ADAMTSL2/AP3B1/GLI2	20	1
BP	GO:0043405	regulation of MAP kinase activity	20/888	177/18723	0.000287305	0.00703073	0.00564307	ROBO1/ROR2/EGFR/SASH1/PDGFD/TNXB/TIAM1/IRAK3/PIK3R5/KSR1/PDGFC/IQGAP1/LYN/SYK/PTPRJ/EPHA4/RPS3/TGFB1/FGD2/APOE	20	1
BP	GO:0090287	regulation of cellular response to growth factor stimulus	29/888	304/18723	0.000288485	0.00703073	0.00564307	RBPJ/ROBO1/ZEB2/CHST11/DCN/SLIT2/SPRED1/FBN1/ADAMTS12/TMEM108/LDLRAD4/TGFBR3/SKI/NOTCH2/SMOC2/SPRED2/SMAD3/ENG/SNX6/SULF1/HTRA3/CYFIP1/PCSK6/NUMA1/ZNF423/BMPER/TGFB1/SKIL/ADAMTSL2	29	1
BP	GO:0010517	regulation of phospholipase activity	11/888	67/18723	0.000288876	0.00703073	0.00564307	ARHGAP6/GNAQ/PLA2G5/EGFR/LPAR1/LRP1/PDGFRA/ESR1/P2RY6/CD86/FGFR2	11	1
BP	GO:0010594	regulation of endothelial cell migration	24/888	232/18723	0.000288953	0.00703073	0.00564307	AKT3/LGMN/DCN/EMC10/SLIT2/SASH1/SPRED1/PRKD1/SMOC2/PIK3CD/STARD13/PTN/ANGPT1/TMSB4X/RHOJ/SRPX2/VASH1/PRKCA/NRP2/BMPER/TGFB1/SP100/APOE/SCARB1	24	1
BP	GO:0097581	lamellipodium organization	13/888	90/18723	0.000313112	0.0075821	0.00608561	SLIT2/AUTS2/SRGAP2/CARMIL1/WASF2/CCDC88A/CD44/VAV2/FER/VAV3/PARVB/CYFIP1/ARPC2	13	1
BP	GO:1901184	regulation of ERBB signaling pathway	12/888	79/18723	0.000328545	0.0078845	0.00632833	RBPJ/LGMN/EGFR/PTPN12/CCDC88A/FER/SNX6/PTPRJ/MVP/PTPN18/CBL/RHBDF2	12	1
BP	GO:0060969	negative regulation of gene silencing	7/888	29/18723	0.000328715	0.0078845	0.00632833	NCOR2/PPP3CA/KCNQ1OT1/ESR1/TET1/TGFB1/STAT3	7	1
BP	GO:0043112	receptor metabolic process	19/888	166/18723	0.000342644	0.00817981	0.00656535	LGMN/RAB31/ARRB1/TBC1D16/LRP1/DNM1/ECE1/GRB2/RIN3/NUMB/PPP3R1/ANGPT1/SYK/GRK3/PLCG2/UVRAG/TGFB1/ARAP1/APOE	19	1
BP	GO:0030177	positive regulation of Wnt signaling pathway	17/888	140/18723	0.000345682	0.00821361	0.00659248	RBPJ/ZEB2/ROR2/DISC1/EGFR/SKI/WNT5B/SMAD3/RPS12/COL1A1/SULF1/LGR4/TLR2/LRRK1/DAAM2/TGFB1/FGFR2	17	1
BP	GO:0060191	regulation of lipase activity	13/888	91/18723	0.000349728	0.00827091	0.00663847	ARHGAP6/GNAQ/PLA2G5/EGFR/LPAR1/LRP1/PDGFRA/ESR1/PCSK5/P2RY6/PCSK6/CD86/FGFR2	13	1
BP	GO:0071219	cellular response to molecule of bacterial origin	23/888	221/18723	0.000351539	0.00827506	0.0066418	SERPINE1/AXL/MRC1/SASH1/ABCA1/TFPI/VIM/TNFRSF1B/LYN/PLSCR4/PDE4B/SIRPA/PRKCA/PLCG2/CDK19/HCK/TLR2/CARD8/SPI1/LITAF/TGFB1/CD86/SCARB1	23	1
BP	GO:0043542	endothelial cell migration	27/888	279/18723	0.00036732	0.00860652	0.00690784	AKT3/ROBO1/LGMN/DCN/EMC10/SLIT2/SASH1/SPRED1/PRKD1/SMOC2/PIK3CD/PTEN/STARD13/PTN/ANGPT1/TMSB4X/RHOJ/SRPX2/VASH1/PRKCA/NRP2/PRKX/BMPER/TGFB1/SP100/APOE/SCARB1	27	1
BP	GO:0042326	negative regulation of phosphorylation	34/888	385/18723	0.000385624	0.0089555	0.00718794	GNAQ/PID1/SLIT2/SPRED1/ARRB1/UBASH3B/LRP1/IRAK3/FBLN1/PIP4K2A/LDLRAD4/SPRED2/PARP14/ENG/PTEN/PTPN13/RACK1/SH3BP5/DEPTOR/LYN/ANGPT1/SNX6/SPAG9/PTPRJ/SIRPA/MVP/ROCK1/CBL/LRRK1/SMYD3/TGFB1/STAT3/SAMSN1/APOE	34	1
BP	GO:0008361	regulation of cell size	20/888	181/18723	0.000385753	0.0089555	0.00718794	AKT3/DISC1/KCNMA1/LRP1/VAV2/PTEN/ARHGAP4/SEMA3A/FN1/FGF13/VAV1/DPYSL2/DEPTOR/NGF/VAV3/CYFIP1/PTPRS/CXCL12/RUFY3/APOE	20	1
BP	GO:0032963	collagen metabolic process	14/888	104/18723	0.000393479	0.00905181	0.00726525	CTSB/RUNX1/TNXB/COL5A1/MMP16/ADAMTS2/VIM/COL1A2/ENG/RCN3/MRC2/CST3/COL1A1/TGFB1	14	1
BP	GO:1901890	positive regulation of cell junction assembly	14/888	104/18723	0.000393479	0.00905181	0.00726525	ADGRB3/FMN1/CNTNAP2/SMAD3/TBX5/IQGAP1/EEF2K/SRPX2/PTPRJ/ROCK1/NRXN1/CLSTN3/CLSTN2/NTRK2	14	1
BP	GO:0031334	positive regulation of protein-containing complex assembly	24/888	237/18723	0.000395892	0.00906611	0.00727672	FMN1/IQGAP2/GSN/SPIDR/ABCA1/CARMIL1/WASF2/GRB2/ESR1/FER/SNX9/RACK1/RAP1B/SYK/CYFIP1/RPS3/PLCG2/FCHSD2/NUMA1/HCK/PIEZO1/ARPC2/TGFB1/ATM	24	1
BP	GO:0030204	chondroitin sulfate metabolic process	7/888	30/18723	0.000411368	0.00937808	0.00752712	CHST11/DCN/XYLT1/CHSY3/CHST15/CHSY1/CSGALNACT2	7	1
BP	GO:0030225	macrophage differentiation	9/888	49/18723	0.000432941	0.00968939	0.00777698	ROR2/APP/CSF1R/PRKCA/TLR2/HCLS1/CD4/SPI1/TGFB1	9	1
BP	GO:0060965	negative regulation of gene silencing by miRNA	6/888	22/18723	0.00043395	0.00968939	0.00777698	NCOR2/PPP3CA/KCNQ1OT1/ESR1/TGFB1/STAT3	6	1
BP	GO:2000114	regulation of establishment of cell polarity	6/888	22/18723	0.00043395	0.00968939	0.00777698	GSN/DOCK8/RACK1/RAP1B/ROCK1/RUFY3	6	1
BP	GO:1901796	regulation of signal transduction by p53 class mediator	13/888	93/18723	0.000433982	0.00968939	0.00777698	SPRED1/RPL11/SPRED2/CD44/BCL2/RPL5/RPS20/RPL23/RPS15/RPS7/ATM/UBB/RPL37	13	1
BP	GO:0032231	regulation of actin filament bundle assembly	14/888	105/18723	0.000434596	0.00968939	0.00777698	ARHGAP6/NOX4/LPAR1/CARMIL1/CORO2B/WASF2/CCDC88A/SMAD3/RHPN2/MTSS1/ROCK1/SWAP70/SORBS3/ARAP1	14	1
BP	GO:0097305	response to alcohol	25/888	253/18723	0.000437825	0.00971291	0.00779586	EPS8/SLIT3/SLIT2/TBXAS1/SPIDR/ABCA1/RPL10A/TGFBR3/GNB1/PTEN/RPL15/ITPR2/FOS/SREBF1/GNG2/P2RY6/CBL/MGMT/EEF2/SPI1/TGFB1/ATP2B1/STAT3/FGFR2/ADCY7	25	1
BP	GO:0051258	protein polymerization	28/888	297/18723	0.000440549	0.00971291	0.00779586	ARHGAP6/GAS7/EPS8/FMN1/SLIT2/PREX1/IQGAP2/GSN/CARMIL1/WASF2/ELN/ARHGAP18/GRB2/SSH2/FGF13/FER/SNX9/TMSB4X/CORO7/CYFIP1/RPS3/FCHSD2/NUMA1/HCK/NDE1/HCLS1/ARPC2/UBE2K	28	1
BP	GO:0001933	negative regulation of protein phosphorylation	31/888	342/18723	0.000441409	0.00971291	0.00779586	GNAQ/PID1/SLIT2/SPRED1/ARRB1/UBASH3B/LRP1/IRAK3/FBLN1/LDLRAD4/SPRED2/PARP14/ENG/PTEN/PTPN13/RACK1/SH3BP5/DEPTOR/LYN/ANGPT1/SNX6/SPAG9/PTPRJ/SIRPA/MVP/CBL/LRRK1/SMYD3/TGFB1/SAMSN1/APOE	31	1
BP	GO:0010001	glial cell differentiation	23/888	225/18723	0.000453958	0.00994581	0.00798279	ROR2/EGFR/LDLR/LRP1/APP/SKI/TENM4/VIM/PTEN/PTN/PPP3R1/TNFRSF1B/LYN/NDRG1/RELN/EPHA4/NAB1/TLR2/IL6ST/DAAM2/TGFB1/STAT3/NTRK2	23	1
BP	GO:0030203	glycosaminoglycan metabolic process	15/888	118/18723	0.000463375	0.010065	0.00807845	CHST11/DCN/UST/CD44/XYLT1/CHSY3/ANGPT1/HS3ST2/CEMIP2/CHST15/CHSY1/TGFB1/CSGALNACT2/LYVE1/HS6ST2	15	1
BP	GO:0045446	endothelial cell differentiation	15/888	118/18723	0.000463375	0.010065	0.00807845	RBPJ/PLCB1/COL15A1/ZEB1/PTN/COL18A1/RAP1B/IKBKB/RAPGEF1/PECAM1/ROCK1/PTPRS/APOLD1/ARHGEF26/CCM2	15	1
BP	GO:0001837	epithelial to mesenchymal transition	18/888	157/18723	0.000475812	0.0101312	0.00813157	RBPJ/SPRED1/TIAM1/PHLDB1/EPHA3/LDLRAD4/TGFBR3/TCF7L2/SPRED2/SMAD3/ENG/PTEN/TBX5/PPP3R1/COL1A1/ROCK1/TGFB1/FGFR2	18	1
BP	GO:1902107	positive regulation of leukocyte differentiation	18/888	157/18723	0.000475812	0.0101312	0.00813157	ROR2/AXL/RUNX1/ZFP36L1/INPP5D/NOTCH2/ZMIZ1/FOS/SYK/STAT5B/PRKCA/IL4R/HCLS1/CD4/TGFB1/CD86/AP3B1/GLI2	18	1
BP	GO:1903708	positive regulation of hemopoiesis	18/888	157/18723	0.000475812	0.0101312	0.00813157	ROR2/AXL/RUNX1/ZFP36L1/INPP5D/NOTCH2/ZMIZ1/FOS/SYK/STAT5B/PRKCA/IL4R/HCLS1/CD4/TGFB1/CD86/AP3B1/GLI2	18	1
BP	GO:0031663	lipopolysaccharide-mediated signaling pathway	10/888	60/18723	0.000477252	0.0101312	0.00813157	SASH1/LYN/PRKCA/PLCG2/HCK/TLR2/CARD8/SPI1/TGFB1/SCARB1	10	1
BP	GO:0051127	positive regulation of actin nucleation	5/888	15/18723	0.000478433	0.0101312	0.00813157	FMN1/GSN/WASF2/CYFIP1/FCHSD2	5	1
BP	GO:1903799	negative regulation of production of miRNAs involved in gene silencing by miRNA	5/888	15/18723	0.000478433	0.0101312	0.00813157	NCOR2/PPP3CA/ESR1/TGFB1/STAT3	5	1
BP	GO:0150116	regulation of cell-substrate junction organization	11/888	71/18723	0.000484506	0.010217	0.00820047	ARHGAP6/FMN1/APOD/LRP1/EPHA3/IQSEC1/SMAD3/PTEN/IQGAP1/PTPRJ/ROCK1	11	1
BP	GO:0010863	positive regulation of phospholipase C activity	8/888	40/18723	0.000493035	0.0103537	0.00831021	ARHGAP6/GNAQ/EGFR/LPAR1/PDGFRA/ESR1/P2RY6/CD86	8	1
BP	GO:0071826	ribonucleoprotein complex subunit organization	23/888	227/18723	0.000514318	0.0107561	0.00863312	RPL10/RPL13A/RPL11/RPS27/RPS14/RPL5/RPL6/RPLP0/RPS19/RPS15/LUC7L3/CELF1/RPS28/RPL38/RPSA/SETX/RPS5/RPL3/RPL23A/DDX39B/RPL24/KLC1/ATM	23	1
BP	GO:0014743	regulation of muscle hypertrophy	11/888	72/18723	0.000547793	0.011409	0.00915717	PPP3CA/SMAD3/IGF1/FOXO1/TNFRSF1B/PRKCA/IGFBP5/ROCK1/DDX39B/IL6ST/JARID2	11	1
BP	GO:0021884	forebrain neuron development	6/888	23/18723	0.00056373	0.0116088	0.00931752	DISC1/SEMA3A/ZMIZ1/NRP2/UBB/FGFR2	6	1
BP	GO:0050650	chondroitin sulfate proteoglycan biosynthetic process	6/888	23/18723	0.00056373	0.0116088	0.00931752	CHST11/XYLT1/CHSY3/CHST15/CHSY1/CSGALNACT2	6	1
BP	GO:0070482	response to oxygen levels	31/888	347/18723	0.000564266	0.0116088	0.00931752	RBPJ/RORA/ATG7/NOX4/ZFP36L1/KCNMA1/BNIP3L/TGFBR3/PLOD1/SMAD3/BCL2/ITPR1/GNB1/PTEN/PTN/ITPR2/FOXO1/NDRG1/EEF2K/COL1A1/PTGIS/BRIP1/APAF1/EPAS1/TLR2/CBL/APOLD1/RYR1/CXCL12/PDK3/EGR1	31	1
BP	GO:0045936	negative regulation of phosphate metabolic process	37/888	441/18723	0.000581722	0.0119194	0.00956687	GNAQ/PID1/SLIT2/SPRED1/ARRB1/UBASH3B/LRP1/IRAK3/FBLN1/PIP4K2A/LDLRAD4/SPRED2/PARP14/ENG/PTEN/PTPN13/RACK1/ENSA/SH3BP5/DEPTOR/LYN/ANGPT1/SNX6/IKBKB/SPAG9/PTPRJ/SIRPA/MVP/ROCK1/CBL/LRRK1/SWAP70/SMYD3/TGFB1/STAT3/SAMSN1/APOE	37	1
BP	GO:0060070	canonical Wnt signaling pathway	28/888	303/18723	0.000605081	0.0122842	0.00985969	RBPJ/GNAQ/BICC1/RBMS3/ZEB2/ROR2/DISC1/TCF7L1/EGFR/TCF7L2/WNT5B/SMAD3/IGFBP4/PTEN/RPS12/CTNND1/COL1A1/NPHP3/LGR4/TLE4/STK3/LRRK1/DAAM2/TGFB1/EGR1/FGFR2/JADE1/APOE	28	1
BP	GO:0038127	ERBB signaling pathway	15/888	121/18723	0.000606452	0.0122842	0.00985969	RBPJ/LGMN/EGFR/PTPN12/CCDC88A/GRB2/FER/IQGAP1/SNX6/PTPRJ/MVP/PTPN18/CBL/RHBDF2/TGFB1	15	1
BP	GO:0010563	negative regulation of phosphorus metabolic process	37/888	442/18723	0.000606809	0.0122842	0.00985969	GNAQ/PID1/SLIT2/SPRED1/ARRB1/UBASH3B/LRP1/IRAK3/FBLN1/PIP4K2A/LDLRAD4/SPRED2/PARP14/ENG/PTEN/PTPN13/RACK1/ENSA/SH3BP5/DEPTOR/LYN/ANGPT1/SNX6/IKBKB/SPAG9/PTPRJ/SIRPA/MVP/ROCK1/CBL/LRRK1/SWAP70/SMYD3/TGFB1/STAT3/SAMSN1/APOE	37	1
BP	GO:0045576	mast cell activation	10/888	62/18723	0.000624876	0.0125749	0.010093	GAB2/PIK3CD/FER/LYN/LCP2/NDRG1/PLSCR1/SYK/IL4R/CBL	10	1
BP	GO:1901889	negative regulation of cell junction assembly	7/888	32/18723	0.000626135	0.0125749	0.010093	ARHGAP6/APOD/LRP1/PTEN/IKBKB/ROCK1/TLR2	7	1
BP	GO:0043254	regulation of protein-containing complex assembly	36/888	428/18723	0.000655234	0.0131073	0.0105203	EPS8/FMN1/SLIT2/PREX1/IQGAP2/GSN/SPIDR/ABCA1/CARMIL1/RPL13A/WASF2/ELN/ARHGAP18/LDLRAD4/GRB2/ESR1/SSH2/FER/SNX9/RACK1/TMSB4X/RAP1B/SYK/CYFIP1/RPS3/PLCG2/FCHSD2/NUMA1/HCK/PIEZO1/HCLS1/ARPC2/CARD8/TGFB1/ATM/APOE	36	1
BP	GO:0052126	movement in host environment	19/888	175/18723	0.000663768	0.0132257	0.0106153	AXL/MRC1/EGFR/CTSB/GSN/LDLR/SIGLEC1/PLSCR1/WWP2/IFITM3/ITGB5/TPCN1/RPSA/UVRAG/CBL/CD4/CD86/LGALS1/SCARB1	19	1
BP	GO:0044849	estrous cycle	5/888	16/18723	0.000668865	0.013275	0.0106549	NCOR2/PTN/TRPM2/NCOA1/EGR1	5	1
BP	GO:0051701	biological process involved in interaction with host	21/888	203/18723	0.000674643	0.0133374	0.010705	AXL/MRC1/EGFR/ATG7/CTSB/GSN/LDLR/SIGLEC1/PLSCR1/WWP2/IFITM3/ITGB5/TPCN1/RPSA/UVRAG/CBL/DDX39B/CD4/CD86/LGALS1/SCARB1	21	1
BP	GO:0048260	positive regulation of receptor-mediated endocytosis	9/888	52/18723	0.000682794	0.013446	0.0107921	SERPINE1/ARRB1/C3/ANGPT1/SYK/TF/B2M/PLCG2/CBL	9	1
BP	GO:0021879	forebrain neuron differentiation	8/888	42/18723	0.00069587	0.0135454	0.0108719	DISC1/ZSWIM6/SEMA3A/ZMIZ1/B2M/NRP2/UBB/FGFR2	8	1
BP	GO:1900274	regulation of phospholipase C activity	8/888	42/18723	0.00069587	0.0135454	0.0108719	ARHGAP6/GNAQ/EGFR/LPAR1/PDGFRA/ESR1/P2RY6/CD86	8	1
BP	GO:2001222	regulation of neuron migration	8/888	42/18723	0.00069587	0.0135454	0.0108719	SRGAP2/ZNF609/ULK4/SEMA3A/SRGAP2C/RELN/COL3A1/STAT3	8	1
BP	GO:0048259	regulation of receptor-mediated endocytosis	14/888	110/18723	0.000699504	0.0135639	0.0108868	SERPINE1/ARRB1/C3/RIN3/NUMB/PPP3R1/SH3GL3/ANGPT1/SYK/TF/B2M/PLCG2/CBL/BMP2K	14	1
BP	GO:0043434	response to peptide hormone	35/888	414/18723	0.000706805	0.0135789	0.0108988	PID1/RAB31/FBN1/CCND3/RAB8B/ZFP36L1/PIP4K2A/MYO5A/TGFBR3/GRB2/PDE3B/PTEN/FER/FOXO1/IQGAP1/LYN/EEF2K/SREBF1/RAP1B/COL1A1/STAT5B/GPR173/CYFIP1/BRIP1/IGFBP5/GCNT1/ROCK1/TLR2/VPS13C/SESN3/CXCL12/EGR1/ATP2B1/STAT3/CYSLTR2	35	1
BP	GO:0010634	positive regulation of epithelial cell migration	19/888	176/18723	0.000711853	0.0135789	0.0108988	AKT3/LGMN/EMC10/SASH1/DOCK1/PRKD1/IQSEC1/SMOC2/PIK3CD/DOCK5/ANGPT1/TMSB4X/RHOJ/SRPX2/PRKCA/PLCG2/NRP2/TGFB1/SCARB1	19	1
BP	GO:0031098	stress-activated protein kinase signaling cascade	24/888	247/18723	0.0007179	0.0135789	0.0108988	PLCB1/ROR2/EMC10/EGFR/SASH1/MECOM/MAPK10/ZFP36L1/APP/SMAD3/ULK4/SEMA3A/FOXO1/LYN/IKBKB/SIRPA/STK3/TRAF3/SPI1/SH3RF3/RNF13/SH3RF1/TRAF5/CCM2	24	1
BP	GO:0021801	cerebral cortex radial glia-guided migration	6/888	24/18723	0.000721739	0.0135789	0.0108988	LAMB1/DISC1/SRGAP2/SRGAP2C/ZMIZ1/RELN	6	1
BP	GO:0022030	telencephalon glial cell migration	6/888	24/18723	0.000721739	0.0135789	0.0108988	LAMB1/DISC1/SRGAP2/SRGAP2C/ZMIZ1/RELN	6	1
BP	GO:0051043	regulation of membrane protein ectodomain proteolysis	6/888	24/18723	0.000721739	0.0135789	0.0108988	TIMP2/TIMP3/SNX9/TNFRSF1B/ROCK1/APOE	6	1
BP	GO:0060149	negative regulation of posttranscriptional gene silencing	6/888	24/18723	0.000721739	0.0135789	0.0108988	NCOR2/PPP3CA/KCNQ1OT1/ESR1/TGFB1/STAT3	6	1
BP	GO:0060967	negative regulation of gene silencing by RNA	6/888	24/18723	0.000721739	0.0135789	0.0108988	NCOR2/PPP3CA/KCNQ1OT1/ESR1/TGFB1/STAT3	6	1
BP	GO:1903510	mucopolysaccharide metabolic process	12/888	86/18723	0.000724552	0.0135813	0.0109008	CHST11/DCN/UST/CD44/XYLT1/CHSY3/ANGPT1/CEMIP2/CHST15/CHSY1/TGFB1/CSGALNACT2	12	1
BP	GO:0072331	signal transduction by p53 class mediator	18/888	163/18723	0.000745118	0.0139153	0.0111688	SPRED1/ZNF385B/RPL11/SPRED2/CD44/BCL2/RPL5/IFI16/RPS20/RPL23/RPS15/NDRG1/WWOX/RPS7/ATM/UBB/RPL37/SP100	18	1
BP	GO:0002335	mature B cell differentiation	7/888	33/18723	0.000762551	0.0141365	0.0113464	DOCK11/NOTCH2/CMTM7/PLCG2/DOCK10/SPI1/LGALS1	7	1
BP	GO:0034110	regulation of homotypic cell-cell adhesion	7/888	33/18723	0.000762551	0.0141365	0.0113464	JAK1/UBASH3B/LYN/SYK/PRKCA/IL6ST/LGALS1	7	1
BP	GO:0043588	skin development	25/888	263/18723	0.000773918	0.014274	0.0114568	KAZN/RBPJ/EGFR/COL5A1/ZFP36L1/ADAMTS2/APCDD1/COL5A3/COL5A2/COL1A2/LDB2/BCL2/COL1A1/COL3A1/IGFBP5/LGR4/ROCK1/NUMA1/PRKCH/RYR1/NCOA3/SUFU/FGFR2/AP3B1/GLI2	25	1
BP	GO:0052548	regulation of endopeptidase activity	36/888	432/18723	0.000775609	0.014274	0.0114568	ROBO1/SERPINE1/LGMN/COL6A3/SPOCK1/DAPK1/GAPDH/GSN/ARRB1/C3/TIMP2/APP/TFPI/SMAD3/TIMP3/CD44/CST3/RACK1/LYN/IFI16/SYK/COL4A3/NGF/NLRP1/EPHA4/RPS3/APAF1/ROCK1/TBC1D10A/MGMT/SERPING1/CARD8/STAT3/NAIP/SH3RF1/RARRES1	36	1
BP	GO:0006024	glycosaminoglycan biosynthetic process	11/888	75/18723	0.000780389	0.01431	0.0114856	CHST11/UST/XYLT1/CHSY3/ANGPT1/HS3ST2/CHST15/CHSY1/TGFB1/CSGALNACT2/HS6ST2	11	1
BP	GO:0008347	glial cell migration	9/888	53/18723	0.000788389	0.0143526	0.0115198	LAMB1/DISC1/TIAM1/SRGAP2/LRP1/SRGAP2C/ZMIZ1/RELN/EPHA4	9	1
BP	GO:0051438	regulation of ubiquitin-protein transferase activity	9/888	53/18723	0.000788389	0.0143526	0.0115198	RPL11/PTEN/RPL5/RPS2/RPS20/RPL23/RPS15/RPS7/RPL37	9	1
BP	GO:0010717	regulation of epithelial to mesenchymal transition	13/888	99/18723	0.000796832	0.0144459	0.0115947	SPRED1/TIAM1/PHLDB1/EPHA3/LDLRAD4/TCF7L2/SPRED2/SMAD3/ENG/PTEN/TBX5/COL1A1/TGFB1	13	1
BP	GO:0022618	ribonucleoprotein complex assembly	22/888	220/18723	0.000803453	0.0144459	0.0115947	RPL10/RPL13A/RPL11/RPS27/RPS14/RPL5/RPL6/RPLP0/RPS19/RPS15/LUC7L3/CELF1/RPS28/RPL38/RPSA/SETX/RPS5/RPL3/RPL23A/DDX39B/RPL24/ATM	22	1
BP	GO:0001776	leukocyte homeostasis	12/888	87/18723	0.000804929	0.0144459	0.0115947	MERTK/AXL/DOCK11/PIK3CD/RPS6/BCL2/LYN/STAT5B/PDE4B/DOCK10/TSC22D3/SKIL	12	1
BP	GO:0048041	focal adhesion assembly	12/888	87/18723	0.000804929	0.0144459	0.0115947	ARHGAP6/FMN1/APOD/CORO2B/LRP1/EPHA3/SMAD3/BCL2/PTEN/IQGAP1/PTPRJ/ROCK1	12	1
BP	GO:0043406	positive regulation of MAP kinase activity	14/888	112/18723	0.000838378	0.0148422	0.0119128	ROBO1/ROR2/EGFR/SASH1/PDGFD/TIAM1/PIK3R5/PDGFC/IQGAP1/SYK/EPHA4/RPS3/TGFB1/FGD2	14	1
BP	GO:0060736	prostate gland growth	4/888	10/18723	0.000838743	0.0148422	0.0119128	ESR1/PTEN/PSAP/FGFR2	4	1
BP	GO:0098885	modification of postsynaptic actin cytoskeleton	4/888	10/18723	0.000838743	0.0148422	0.0119128	CTTNBP2/ITSN1/TIAM1/CYFIP1	4	1
BP	GO:1990416	cellular response to brain-derived neurotrophic factor stimulus	4/888	10/18723	0.000838743	0.0148422	0.0119128	TMEM108/EEF2K/EEF2/NTRK2	4	1
BP	GO:0002683	negative regulation of immune system process	36/888	434/18723	0.000842801	0.0148621	0.0119287	PLCB1/MERTK/AXL/SLIT2/APOD/FBN1/RUNX1/SAMHD1/LDLR/UBASH3B/IRAK3/INPP5D/PARP14/RIN3/FER/SEC14L1/LYN/IFI16/RPS19/ANGPT1/SYK/PTPRJ/COL3A1/IL4R/HCK/TSC22D3/SERPING1/RHBDF2/HLA-B/SPI1/CXCL12/TGFB1/ATM/SAMSN1/CD86/VSIG4	36	1
BP	GO:0060562	epithelial tube morphogenesis	29/888	325/18723	0.000853534	0.0149991	0.0120387	RBPJ/FMN1/CSMD1/SLIT2/ADAMTS12/SKI/NOTCH2/PIK3CD/SMAD3/BCL2/ESR1/ENG/STARD13/PPP3R1/CTSZ/MTSS1/RPS7/TULP3/CSF1R/NPHP3/EPHA4/LGR4/PRKX/STK3/TGFB1/SUFU/FGFR2/GLI2/CCM2	29	1
BP	GO:0071772	response to BMP	18/888	165/18723	0.000860025	0.0150089	0.0120466	RBPJ/ROR2/FBN1/ADAMTS12/TGFBR3/SKI/NOTCH2/SMAD3/ENG/SULF1/HTRA3/PCSK6/NUMA1/ZNF423/BMPER/TGFB1/EGR1/SKIL	18	1
BP	GO:0071773	cellular response to BMP stimulus	18/888	165/18723	0.000860025	0.0150089	0.0120466	RBPJ/ROR2/FBN1/ADAMTS12/TGFBR3/SKI/NOTCH2/SMAD3/ENG/SULF1/HTRA3/PCSK6/NUMA1/ZNF423/BMPER/TGFB1/EGR1/SKIL	18	1
BP	GO:0045862	positive regulation of proteolysis	32/888	372/18723	0.000880906	0.0152683	0.0122548	ROBO1/LGMN/DISC1/DAPK1/GSN/ARRB1/FBLN1/APP/SMAD3/PTEN/FN1/RCN3/SNX9/RACK1/TNFRSF1B/LYN/IFI16/CTSC/SYK/SPON1/COL4A3/RNF144B/NLRP1/EPHA4/RPS3/APAF1/AGBL4/TBC1D10A/CARD8/TANK/STAT3/APOE	32	1
BP	GO:0048762	mesenchymal cell differentiation	23/888	236/18723	0.000880923	0.0152683	0.0122548	RBPJ/SPRED1/TIAM1/PHLDB1/EPHA3/LDLRAD4/TGFBR3/TCF7L2/SPRED2/SMAD3/BCL2/ENG/PTEN/SEMA3A/FN1/TBX5/RADIL/PPP3R1/COL1A1/ROCK1/NRP2/TGFB1/FGFR2	23	1
BP	GO:0030509	BMP signaling pathway	17/888	152/18723	0.000895439	0.0154669	0.0124142	RBPJ/ROR2/FBN1/TGFBR3/SKI/NOTCH2/SMAD3/ENG/SULF1/HTRA3/PCSK6/NUMA1/ZNF423/BMPER/TGFB1/EGR1/SKIL	17	1
BP	GO:0032878	regulation of establishment or maintenance of cell polarity	6/888	25/18723	0.000911915	0.0154873	0.0124305	GSN/DOCK8/RACK1/RAP1B/ROCK1/RUFY3	6	1
BP	GO:0060074	synapse maturation	6/888	25/18723	0.000911915	0.0154873	0.0124305	DISC1/PTEN/RELN/IGSF21/PALM/NRXN1	6	1
BP	GO:0072012	glomerulus vasculature development	6/888	25/18723	0.000911915	0.0154873	0.0124305	PDGFD/PDGFRA/NOTCH2/ANGPT1/PECAM1/EGR1	6	1
BP	GO:1903055	positive regulation of extracellular matrix organization	6/888	25/18723	0.000911915	0.0154873	0.0124305	RUNX1/PHLDB1/SMAD3/DDR2/COLGALT1/TGFB1	6	1
BP	GO:1903798	regulation of production of miRNAs involved in gene silencing by miRNA	6/888	25/18723	0.000911915	0.0154873	0.0124305	EGFR/NCOR2/PPP3CA/ESR1/TGFB1/STAT3	6	1
BP	GO:0003170	heart valve development	10/888	65/18723	0.000915399	0.0154944	0.0124363	RBPJ/ROBO1/SLIT3/SLIT2/ELN/NOTCH2/TBX5/TNFRSF1B/ROCK1/TGFB1	10	1
BP	GO:0032743	positive regulation of interleukin-2 production	7/888	34/18723	0.000921422	0.0155444	0.0124764	RUNX1/STAT5B/PDE4B/RPS3/PLCG2/CD4/CD86	7	1
BP	GO:0050673	epithelial cell proliferation	36/888	437/18723	0.000953196	0.016027	0.0128637	AKT3/LAMB1/ROBO1/EMC10/EGFR/LAMC1/COL8A1/ZFP36L1/PRKD1/TGFBR3/NOTCH2/TCF7L2/PIK3CD/SMAD3/IGFBP4/ESR1/IGF1/PTEN/PTN/MTSS1/COL4A3/VASH1/SULF1/B2M/PRKCA/IGFBP5/LGR4/NRP2/PRKX/BMPER/CXCL12/TGFB1/STAT3/FGFR2/APOE/SCARB1	36	1
BP	GO:0032496	response to lipopolysaccharide	30/888	343/18723	0.000967051	0.0162061	0.0130075	SERPINE1/DCN/AXL/MRC1/AKAP12/SASH1/ABCA1/IRAK3/MGST1/TFPI/VIM/FER/TNFRSF1B/LYN/FOS/PLSCR4/PDE4B/SIRPA/PRKCA/PLCG2/CDK19/HCK/TLR2/CARD8/SPI1/LITAF/TGFB1/CD86/FGFR2/SCARB1	30	1
BP	GO:0007492	endoderm development	11/888	77/18723	0.000976921	0.0163175	0.0130969	LAMB1/LAMC1/COL12A1/COL5A1/COL8A1/ZFP36L1/COL5A2/SMAD3/FN1/COL6A1/ITGB5	11	1
BP	GO:0014910	regulation of smooth muscle cell migration	12/888	89/18723	0.000988116	0.0164502	0.0132034	SERPINE1/SLIT2/PDGFD/NOX4/LRP1/DOCK4/BCL2/IGF1/DOCK5/IQGAP1/P2RY6/IGFBP5	12	1
BP	GO:0060828	regulation of canonical Wnt signaling pathway	24/888	253/18723	0.00100491	0.0166749	0.0133838	RBPJ/GNAQ/BICC1/RBMS3/ZEB2/ROR2/EGFR/TCF7L2/SMAD3/IGFBP4/RPS12/CTNND1/COL1A1/NPHP3/LGR4/TLE4/STK3/LRRK1/DAAM2/TGFB1/EGR1/FGFR2/JADE1/APOE	24	1
BP	GO:0051893	regulation of focal adhesion assembly	10/888	66/18723	0.00103385	0.0170433	0.0136795	ARHGAP6/FMN1/APOD/LRP1/EPHA3/SMAD3/PTEN/IQGAP1/PTPRJ/ROCK1	10	1
BP	GO:0090109	regulation of cell-substrate junction assembly	10/888	66/18723	0.00103385	0.0170433	0.0136795	ARHGAP6/FMN1/APOD/LRP1/EPHA3/SMAD3/PTEN/IQGAP1/PTPRJ/ROCK1	10	1
BP	GO:0014897	striated muscle hypertrophy	13/888	102/18723	0.00105765	0.017379	0.0139489	MYH6/TIAM1/PPP3CA/SMAD3/IGF1/FOXO1/TNFRSF1B/PRKCA/IGFBP5/ROCK1/DDX39B/IL6ST/JARID2	13	1
BP	GO:0071674	mononuclear cell migration	20/888	196/18723	0.00106202	0.0173944	0.0139613	PLCB1/EPS8/SERPINE1/LGMN/SLIT2/APOD/PDGFD/DOCK8/APP/STK10/PIK3CD/LYN/RPS19/CMKLR1/TRPM2/CSF1R/SIRPA/PECAM1/SPI1/CXCL12	20	1
BP	GO:0030183	B cell differentiation	16/888	141/18723	0.00107283	0.0175116	0.0140553	RBPJ/ZFP36L1/DOCK11/INPP5D/NOTCH2/BCL2/CMTM7/ZFP36L2/SYK/STAT5B/PTPRJ/PLCG2/DOCK10/SPI1/ATM/LGALS1	16	1
BP	GO:0051090	regulation of DNA-binding transcription factor activity	36/888	440/18723	0.00107609	0.0175116	0.0140553	MAPK10/ARRB1/IRAK3/PRKD1/PPP3CA/APP/TCF7L2/SMAD3/ESR1/PTEN/DDR2/FER/CAMK1D/CMKLR1/TMSB4X/RELN/SYK/WWP2/IKBKB/PTGIS/RPS3/PLCG2/HCK/PRKCH/TLR2/HCLS1/STK3/CARD8/FANCA/TRAF3/SPI1/STAT3/SUFU/BHLHE40/TRAF5/SP100	36	1
BP	GO:0016485	protein processing	22/888	225/18723	0.00108105	0.0175358	0.0140748	SERPINE1/LGMN/RUNX1/LDLRAD3/GSN/MMP16/ADAMTS2/CPM/RPS6KA2/ECE1/SRGN/PCSK5/IFI16/CTSZ/SPON1/IMMP2L/C1RL/FAM111A/DYNC2H1/PCSK6/TBC1D10A/CARD8	22	1
BP	GO:0071675	regulation of mononuclear cell migration	14/888	115/18723	0.00108986	0.0175532	0.0140887	PLCB1/SERPINE1/LGMN/SLIT2/APOD/PDGFD/DOCK8/APP/STK10/LYN/CMKLR1/CSF1R/SPI1/CXCL12	14	1
BP	GO:0046849	bone remodeling	12/888	90/18723	0.00109196	0.0175532	0.0140887	EGFR/UBASH3B/INPP5D/NOTCH2/PTN/SYK/TF/CSF1R/PRKCA/LGR4/LRRK1/TGFB1	12	1
BP	GO:0017015	regulation of transforming growth factor beta receptor signaling pathway	15/888	128/18723	0.00109252	0.0175532	0.0140887	ZEB2/CHST11/SPRED1/FBN1/LDLRAD4/TGFBR3/SKI/SPRED2/SMAD3/ENG/SNX6/HTRA3/TGFB1/SKIL/ADAMTSL2	15	1
BP	GO:0050654	chondroitin sulfate proteoglycan metabolic process	7/888	35/18723	0.00110524	0.0177014	0.0142076	CHST11/DCN/XYLT1/CHSY3/CHST15/CHSY1/CSGALNACT2	7	1
BP	GO:0043491	protein kinase B signaling	21/888	211/18723	0.00111021	0.0177249	0.0142265	MERTK/AXL/EGFR/ZFP36L1/PIK3R5/TCF7L2/PIK3CD/ENG/IGF1/PTEN/RCN3/RACK1/ANGPT1/PTPRJ/IGFBP5/SETX/HCLS1/STK3/SESN3/TGFB1/NTRK2	21	1
BP	GO:0035987	endodermal cell differentiation	8/888	45/18723	0.00112097	0.0177845	0.0142743	LAMB1/COL12A1/COL5A1/COL8A1/COL5A2/FN1/COL6A1/ITGB5	8	1
BP	GO:0085029	extracellular matrix assembly	8/888	45/18723	0.00112097	0.0177845	0.0142743	LAMB1/TNXB/PHLDB1/FBLN5/COL1A2/SMAD3/PXDN/TGFB1	8	1
BP	GO:0031214	biomineral tissue development	18/888	169/18723	0.00113586	0.0179488	0.0144062	ROR2/COL1A2/SMAD3/IGF1/FAM20C/DDR2/PTN/FOXO1/SRGN/FAM20A/COL1A1/MGP/LGR4/ROCK1/TGFB1/ATP2B1/FGFR2/BMP2K	18	1
BP	GO:0070920	regulation of production of small RNA involved in gene silencing by RNA	6/888	26/18723	0.00113842	0.0179488	0.0144062	EGFR/NCOR2/PPP3CA/ESR1/TGFB1/STAT3	6	1
BP	GO:0051495	positive regulation of cytoskeleton organization	22/888	226/18723	0.00114551	0.0180044	0.0144508	FMN1/IQGAP2/GSN/NOX4/LPAR1/CARMIL1/WASF2/CCDC88A/SMAD3/GRB2/FER/SNX9/MTSS1/CYFIP1/RPS3/FCHSD2/NUMA1/HCK/HCLS1/ARPC2/SWAP70/SORBS3	22	1
BP	GO:0003279	cardiac septum development	13/888	103/18723	0.00115903	0.0181045	0.0145312	RBPJ/ROBO1/SLIT3/SLIT2/TGFBR3/NOTCH2/ENG/TBX5/CNTRL/NPHP3/NRP2/SUFU/FGFR2	13	1
BP	GO:0050773	regulation of dendrite development	13/888	103/18723	0.00115903	0.0181045	0.0145312	ADGRB3/SIPA1L1/PREX1/TIAM1/SDC2/PPP3CA/CAMK1D/PTN/IQGAP1/EEF2K/RELN/EPHA4/CYFIP1	13	1
BP	GO:0002237	response to molecule of bacterial origin	31/888	363/18723	0.00118277	0.0183652	0.0147404	SERPINE1/DCN/AXL/MRC1/AKAP12/SASH1/ABCA1/IRAK3/MGST1/TFPI/VIM/FER/TNFRSF1B/LYN/FOS/PLSCR4/B2M/PDE4B/SIRPA/PRKCA/PLCG2/CDK19/HCK/TLR2/CARD8/SPI1/LITAF/TGFB1/CD86/FGFR2/SCARB1	31	1
BP	GO:0006022	aminoglycan metabolic process	15/888	129/18723	0.00118338	0.0183652	0.0147404	CHST11/DCN/UST/CD44/XYLT1/CHSY3/ANGPT1/HS3ST2/CEMIP2/CHST15/CHSY1/TGFB1/CSGALNACT2/LYVE1/HS6ST2	15	1
BP	GO:0021782	glial cell development	14/888	116/18723	0.00118661	0.0183652	0.0147404	ROR2/EGFR/LDLR/LRP1/APP/SKI/TENM4/VIM/PTEN/PPP3R1/LYN/NDRG1/TLR2/NTRK2	14	1
BP	GO:0051492	regulation of stress fiber assembly	12/888	91/18723	0.00120471	0.0185885	0.0149197	ARHGAP6/NOX4/LPAR1/CARMIL1/CORO2B/WASF2/CCDC88A/SMAD3/RHPN2/ROCK1/SORBS3/ARAP1	12	1
BP	GO:0006957	complement activation, alternative pathway	5/888	18/18723	0.00121222	0.0185975	0.0149269	CFD/C7/C3/CFH/VSIG4	5	1
BP	GO:0006023	aminoglycan biosynthetic process	11/888	79/18723	0.00121264	0.0185975	0.0149269	CHST11/UST/XYLT1/CHSY3/ANGPT1/HS3ST2/CHST15/CHSY1/TGFB1/CSGALNACT2/HS6ST2	11	1
BP	GO:0030217	T cell differentiation	24/888	257/18723	0.00124725	0.0190705	0.0153066	RORA/PREX1/RUNX1/ZFP36L1/DOCK2/PIK3CD/RPS6/BCL2/ZMIZ1/VAV1/ZFP36L2/SYK/STAT5B/B2M/IL4R/FANCA/CD4/SPI1/EGR1/STAT3/CD86/SH3RF1/AP3B1/GLI2	24	1
BP	GO:0014896	muscle hypertrophy	13/888	104/18723	0.0012684	0.0193354	0.0155192	MYH6/TIAM1/PPP3CA/SMAD3/IGF1/FOXO1/TNFRSF1B/PRKCA/IGFBP5/ROCK1/DDX39B/IL6ST/JARID2	13	1
BP	GO:0110148	biomineralization	18/888	171/18723	0.00129991	0.0197563	0.0158569	ROR2/COL1A2/SMAD3/IGF1/FAM20C/DDR2/PTN/FOXO1/SRGN/FAM20A/COL1A1/MGP/LGR4/ROCK1/TGFB1/ATP2B1/FGFR2/BMP2K	18	1
BP	GO:0010812	negative regulation of cell-substrate adhesion	10/888	68/18723	0.00130842	0.0197669	0.0158655	ARHGAP6/SERPINE1/SPOCK1/APOD/CORO2B/LRP1/FBLN1/PTEN/COL1A1/LGALS1	10	1
BP	GO:0060411	cardiac septum morphogenesis	10/888	68/18723	0.00130842	0.0197669	0.0158655	RBPJ/ROBO1/SLIT3/SLIT2/TGFBR3/NOTCH2/ENG/TBX5/NRP2/FGFR2	10	1
BP	GO:0070306	lens fiber cell differentiation	7/888	36/18723	0.00131664	0.0198318	0.0159176	SPRED1/MAF/VIM/WNT5B/SPRED2/SMAD3/SKIL	7	1
BP	GO:0048145	regulation of fibroblast proliferation	11/888	80/18723	0.00134695	0.0202283	0.0162358	FTH1/PDGFD/PDGFRA/SKI/PDGFC/DACH1/ESR1/IGF1/FN1/DDR2/ZMIZ1	11	1
BP	GO:0001558	regulation of cell growth	34/888	414/18723	0.00137213	0.0205454	0.0164903	MEG3/SLIT3/DISC1/SPOCK1/SLIT2/EGFR/LRP1/FBLN5/CPNE5/SMAD3/IGFBP4/BCL2/IGF1/ARHGAP4/SEMA3A/FN1/FGF13/RACK1/DPYSL2/NGF/SPAG9/PTPRJ/CYFIP1/IGFBP5/RERG/DDX39B/PTPRS/CLSTN3/CXCL12/RUFY3/TGFB1/SERTAD2/JADE1/APOE	34	1
BP	GO:1903844	regulation of cellular response to transforming growth factor beta stimulus	15/888	131/18723	0.00138425	0.0206657	0.0165869	ZEB2/CHST11/SPRED1/FBN1/LDLRAD4/TGFBR3/SKI/SPRED2/SMAD3/ENG/SNX6/HTRA3/TGFB1/SKIL/ADAMTSL2	15	1
BP	GO:0061437	renal system vasculature development	6/888	27/18723	0.00140563	0.0208619	0.0167443	PDGFD/PDGFRA/NOTCH2/ANGPT1/PECAM1/EGR1	6	1
BP	GO:0061440	kidney vasculature development	6/888	27/18723	0.00140563	0.0208619	0.0167443	PDGFD/PDGFRA/NOTCH2/ANGPT1/PECAM1/EGR1	6	1
BP	GO:0030595	leukocyte chemotaxis	22/888	230/18723	0.00143748	0.0212721	0.0170736	SERPINE1/LGMN/SLIT2/PREX1/HRH1/PIK3CD/RIN3/CAMK1D/PTN/VAV1/LYN/RPS19/CMKLR1/SYK/VAV3/TRPM2/PDE4B/CSF1R/SWAP70/SPI1/CXCL12/IL16	22	1
BP	GO:0071375	cellular response to peptide hormone stimulus	26/888	290/18723	0.00144299	0.0212914	0.0170891	PID1/RAB31/FBN1/CCND3/RAB8B/ZFP36L1/PIP4K2A/MYO5A/GRB2/PDE3B/PTEN/FER/FOXO1/LYN/EEF2K/SREBF1/RAP1B/STAT5B/GPR173/CYFIP1/BRIP1/ROCK1/SESN3/ATP2B1/STAT3/CYSLTR2	26	1
BP	GO:0010611	regulation of cardiac muscle hypertrophy	10/888	69/18723	0.00146643	0.0215119	0.0172661	PPP3CA/SMAD3/IGF1/FOXO1/TNFRSF1B/PRKCA/ROCK1/DDX39B/IL6ST/JARID2	10	1
BP	GO:0060193	positive regulation of lipase activity	10/888	69/18723	0.00146643	0.0215119	0.0172661	ARHGAP6/GNAQ/PLA2G5/EGFR/LPAR1/PDGFRA/ESR1/P2RY6/CD86/FGFR2	10	1
BP	GO:0030512	negative regulation of transforming growth factor beta receptor signaling pathway	11/888	81/18723	0.00149323	0.0217788	0.0174803	CHST11/SPRED1/FBN1/LDLRAD4/TGFBR3/SKI/SPRED2/SNX6/HTRA3/SKIL/ADAMTSL2	11	1
BP	GO:0048144	fibroblast proliferation	11/888	81/18723	0.00149323	0.0217788	0.0174803	FTH1/PDGFD/PDGFRA/SKI/PDGFC/DACH1/ESR1/IGF1/FN1/DDR2/ZMIZ1	11	1
BP	GO:0072583	clathrin-dependent endocytosis	8/888	47/18723	0.0015043	0.0218772	0.0175593	AP2A2/ITSN1/FCHO2/SIGLEC1/SH3GL3/FCHSD2/GAK/BMP2K	8	1
BP	GO:0002062	chondrocyte differentiation	13/888	106/18723	0.00151299	0.0219107	0.0175862	CHST11/TRPS1/RUNX1/ADAMTS12/MAF/WNT5B/SMAD3/CREB3L2/SULF1/CHSY1/TGFB1/TGFBI/GLI2	13	1
BP	GO:0060485	mesenchyme development	26/888	291/18723	0.00151526	0.0219107	0.0175862	RBPJ/ROBO1/BNC2/SPRED1/TIAM1/PHLDB1/ZFP36L1/EPHA3/LDLRAD4/TGFBR3/TCF7L2/SPRED2/SMAD3/BCL2/ENG/PTEN/SEMA3A/FN1/TBX5/RADIL/PPP3R1/COL1A1/ROCK1/NRP2/TGFB1/FGFR2	26	1
BP	GO:0036293	response to decreased oxygen levels	28/888	322/18723	0.00153169	0.0220532	0.0177005	RBPJ/RORA/NOX4/ZFP36L1/KCNMA1/BNIP3L/TGFBR3/PLOD1/SMAD3/BCL2/ITPR1/GNB1/PTEN/PTN/ITPR2/NDRG1/EEF2K/PTGIS/BRIP1/APAF1/EPAS1/TLR2/CBL/APOLD1/RYR1/CXCL12/PDK3/EGR1	28	1
BP	GO:0002763	positive regulation of myeloid leukocyte differentiation	9/888	58/18723	0.00153383	0.0220532	0.0177005	ROR2/RUNX1/ZFP36L1/NOTCH2/FOS/PRKCA/HCLS1/CD4/TGFB1	9	1
BP	GO:0014904	myotube cell development	7/888	37/18723	0.00155835	0.0222791	0.0178819	PPP3CA/SKI/BCL2/IGF1/SMYD3/RYR1/NFATC2	7	1
BP	GO:0032570	response to progesterone	7/888	37/18723	0.00155835	0.0222791	0.0178819	TRERF1/PTN/FOS/SREBF1/NCOA1/TLR2/TGFB1	7	1
BP	GO:0018209	peptidyl-serine modification	29/888	338/18723	0.00156275	0.0222791	0.0178819	AKT3/DCN/EGFR/DCLK1/PRKD1/APP/RPS6KA2/CD44/BCL2/PTEN/NEK6/CAMK1D/TNKS1BP1/RACK1/ANGPT1/SYK/NGF/IKBKB/GALNT2/PRKCA/ROCK1/PRKX/PRKCH/HCLS1/SMYD3/PDK3/TGFB1/NTRK2/ATM	29	1
BP	GO:0033194	response to hydroperoxide	5/888	19/18723	0.00158148	0.0224481	0.0180175	DAPK1/MGST1/PRKD1/GPX3/TRPM2	5	1
BP	GO:0048639	positive regulation of developmental growth	18/888	174/18723	0.00158347	0.0224481	0.0180175	RBPJ/PLCB1/DISC1/LRP1/CPNE5/TGFBR3/BCL2/IGF1/FN1/TBX5/STAT5B/CELF1/NGF/CYFIP1/DDX39B/CXCL12/RUFY3/FGFR2	18	1
BP	GO:0045860	positive regulation of protein kinase activity	32/888	386/18723	0.00161052	0.0227388	0.0182508	ROBO1/ROR2/EGFR/SASH1/PDGFD/CCND3/TIAM1/RPLP1/NOX4/PIK3R5/PDGFC/CCDC88A/IGF1/FGF13/DDR2/SNX9/IQGAP1/LCP2/ANGPT1/FAM20A/RELN/SYK/CSF1R/EPHA4/RPS3/STK3/CD4/CDC25B/TGFB1/EGR1/CD86/FGD2	32	1
BP	GO:0010595	positive regulation of endothelial cell migration	15/888	133/18723	0.00161297	0.0227388	0.0182508	AKT3/LGMN/EMC10/SASH1/PRKD1/SMOC2/PIK3CD/ANGPT1/TMSB4X/RHOJ/SRPX2/PRKCA/NRP2/TGFB1/SCARB1	15	1
BP	GO:0001819	positive regulation of cytokine production	37/888	467/18723	0.00163613	0.0230013	0.0184615	RORA/PLCB1/SERPINE1/GAPDH/AKAP12/RUNX1/C3/LRP1/IRAK3/APP/PIK3CD/SMAD3/RFTN1/IFI16/RAB1A/SYK/STAT5B/TMEM106A/SULF1/PTPRJ/B2M/PDE4B/CSF1R/NLRP1/IL4R/POU2F2/RPS3/PLCG2/TLR2/CARD8/CD4/IL6ST/TGFB1/EGR1/STAT3/CD86/IL16	37	1
BP	GO:0030218	erythrocyte differentiation	14/888	120/18723	0.00164861	0.0230573	0.0185064	ZFP36L1/INPP5D/TGFBR3/PTBP3/RPS14/RPS6/LYN/RPS19/STAT5B/B2M/EPAS1/HCLS1/SPI1/STAT3	14	1
BP	GO:0007229	integrin-mediated signaling pathway	13/888	107/18723	0.00164922	0.0230573	0.0185064	DOCK1/PRKD1/FN1/PTN/VAV1/SYK/FYB1/ZYX/VAV3/COL3A1/ITGB5/HCK/CCM2	13	1
BP	GO:0031349	positive regulation of defense response	25/888	278/18723	0.00169143	0.0235821	0.0189277	PLA2G5/SERPINE1/EGFR/C3/LDLR/APP/VAV1/LYN/PLA2G2A/IFI16/RPS19/CTSC/PLSCR1/SYK/STAT5B/IKBKB/PLCG2/CDK19/HCK/TLR2/UBE2K/IL6ST/SPI1/OSMR/IL16	25	1
BP	GO:0032271	regulation of protein polymerization	22/888	233/18723	0.00169626	0.0235845	0.0189296	EPS8/FMN1/SLIT2/PREX1/IQGAP2/GSN/CARMIL1/WASF2/ELN/ARHGAP18/GRB2/SSH2/FER/SNX9/TMSB4X/CYFIP1/RPS3/FCHSD2/NUMA1/HCK/HCLS1/ARPC2	22	1
BP	GO:0033002	muscle cell proliferation	23/888	248/18723	0.00170679	0.0236659	0.0189949	RBPJ/EGFR/APOD/PDGFD/RUNX1/ELN/TGFBR3/TENM4/TCF7L2/IGF1/PTEN/TBX5/ANGPT1/P2RY6/IGFBP5/DNMT1/DDX39B/JARID2/TGFB1/STAT3/FGFR2/ABCC4/APOE	23	1
BP	GO:0002313	mature B cell differentiation involved in immune response	6/888	28/18723	0.0017181	0.0237576	0.0190685	DOCK11/NOTCH2/PLCG2/DOCK10/SPI1/LGALS1	6	1
BP	GO:0048146	positive regulation of fibroblast proliferation	8/888	48/18723	0.00173142	0.0238766	0.019164	PDGFD/PDGFRA/PDGFC/ESR1/IGF1/FN1/DDR2/ZMIZ1	8	1
BP	GO:0032102	negative regulation of response to external stimulus	34/888	420/18723	0.00174328	0.0239748	0.0192429	RORA/ROBO1/SERPINE1/SLIT2/SAMHD1/LDLR/UBASH3B/IRAK3/PDGFRA/TFPI/PARP14/SMAD3/IGF1/PTEN/SEMA3A/RIN3/AOAH/SEC14L1/TNFRSF1B/LYN/IFI16/RPS19/SYK/PTGIS/SIRPA/EPHA4/HCK/PTPRS/SERPING1/CARD8/RHBDF2/HLA-B/APOE/VSIG4	34	1
BP	GO:0008585	female gonad development	12/888	95/18723	0.00175651	0.0240913	0.0193363	SLIT3/CSMD1/SLIT2/ARRB1/PDGFRA/BCL2/ESR1/STAT5B/IMMP2L/NRIP1/FANCA/UBB	12	1
BP	GO:0002263	cell activation involved in immune response	25/888	279/18723	0.00177679	0.0242381	0.0194542	RORA/GAB2/LRP1/DOCK11/APP/DOCK2/NOTCH2/PIK3CD/APBB1IP/RPS6/FER/LYN/SYK/IL4R/PLCG2/DOCK10/RIF1/CBL/SWAP70/SPI1/TGFB1/STAT3/CD86/RAB27A/LGALS1	25	1
BP	GO:1902105	regulation of leukocyte differentiation	25/888	279/18723	0.00177679	0.0242381	0.0194542	ROR2/AXL/FBN1/RUNX1/ZFP36L1/UBASH3B/INPP5D/NOTCH2/ZMIZ1/LYN/ZFP36L2/FOS/SYK/STAT5B/PRKCA/IL4R/HCLS1/FANCA/HLA-B/CD4/TGFB1/CD86/SH3RF1/AP3B1/GLI2	25	1
BP	GO:0042177	negative regulation of protein catabolic process	14/888	121/18723	0.00178497	0.024282	0.0194894	EGFR/IRAK3/TIMP2/RPL11/SMAD3/TIMP3/RPL5/CST3/RPL23/MYCBP2/RPS7/EPHA4/ROCK1/SUFU	14	1
BP	GO:0014074	response to purine-containing compound	16/888	148/18723	0.0017896	0.024282	0.0194894	NOX4/ZFP36L1/APP/PTEN/ITPR2/FOS/EEF2K/SREBF1/RAP1B/COL1A1/P2RY6/RAPGEF1/TRPM2/IGFBP5/RYR1/RYR3	16	1
BP	GO:0045926	negative regulation of growth	23/888	249/18723	0.00179862	0.0243391	0.0195353	MEG3/SLIT3/LGMN/SLIT2/NOTCH2/SMAD3/BCL2/PTEN/ARHGAP4/SEMA3A/FGF13/TBX5/RACK1/SPAG9/PTPRJ/IGFBP5/RERG/PTPRS/STK3/JARID2/TGFB1/SERTAD2/JADE1	23	1
BP	GO:0048678	response to axon injury	11/888	83/18723	0.00182486	0.0244803	0.0196486	APOD/DPYSL3/LRP1/BCL2/PTEN/PTN/LYN/EPHA4/PLCG2/PTPRS/LGALS1	11	1
BP	GO:0061515	myeloid cell development	10/888	71/18723	0.00182895	0.0244803	0.0196486	FBN1/PIP4K2A/WASF2/APP/PTBP3/NOTCH2/FLI1/RPS6/TLR2/LRRK1	10	1
BP	GO:0071230	cellular response to amino acid stimulus	10/888	71/18723	0.00182895	0.0244803	0.0196486	PDGFD/PDGFRA/COL5A2/PDGFC/COL1A2/COL6A1/COL1A1/DNMT1/SESN3/NTRK2	10	1
BP	GO:0010642	negative regulation of platelet-derived growth factor receptor signaling pathway	4/888	12/18723	0.001832	0.0244803	0.0196486	APOD/PTPN12/LRP1/PTPRJ	4	1
BP	GO:0009595	detection of biotic stimulus	7/888	38/18723	0.00183324	0.0244803	0.0196486	DACH1/PTPRJ/TLR2/HLA-B/NAIP/SRPX/SCARB1	7	1
BP	GO:0071453	cellular response to oxygen levels	18/888	177/18723	0.00191766	0.0255402	0.0204993	RBPJ/RORA/ATG7/ZFP36L1/BNIP3L/BCL2/GNB1/PTEN/PTN/FOXO1/NDRG1/EEF2K/PTGIS/BRIP1/EPAS1/CBL/PDK3/EGR1	18	1
BP	GO:0030510	regulation of BMP signaling pathway	12/888	96/18723	0.00192282	0.0255417	0.0205005	RBPJ/FBN1/SKI/NOTCH2/ENG/SULF1/HTRA3/PCSK6/NUMA1/ZNF423/BMPER/SKIL	12	1
BP	GO:0071625	vocalization behavior	5/888	20/18723	0.00202712	0.0268567	0.021556	CNTNAP2/SRPX2/FOXP2/NLGN4Y/NRXN1	5	1
BP	GO:0035265	organ growth	18/888	178/18723	0.00204148	0.0269763	0.0216519	RBPJ/MYH6/BNC2/RUNX1/TGFBR3/TENM4/BCL2/ESR1/IGF1/PTEN/DDR2/TBX5/PSAP/DDX39B/STK3/JARID2/FGFR2/EVC	18	1
BP	GO:1902430	negative regulation of amyloid-beta formation	6/888	29/18723	0.00208054	0.0274209	0.0220088	IGF1/SPON1/ROCK1/RTN1/NTRK2/APOE	6	1
BP	GO:0014909	smooth muscle cell migration	12/888	97/18723	0.00210182	0.0276294	0.0221762	SERPINE1/SLIT2/PDGFD/NOX4/LRP1/DOCK4/BCL2/IGF1/DOCK5/IQGAP1/P2RY6/IGFBP5	12	1
BP	GO:0014812	muscle cell migration	13/888	110/18723	0.00212013	0.0276718	0.0222102	SERPINE1/SLIT2/PDGFD/NOX4/LRP1/DOCK4/BCL2/IGF1/DOCK5/IQGAP1/P2RY6/IGFBP5/ROCK1	13	1
BP	GO:0061387	regulation of extent of cell growth	13/888	110/18723	0.00212013	0.0276718	0.0222102	DISC1/LRP1/ARHGAP4/SEMA3A/FN1/FGF13/DPYSL2/NGF/CYFIP1/PTPRS/CXCL12/RUFY3/APOE	13	1
BP	GO:0050731	positive regulation of peptidyl-tyrosine phosphorylation	19/888	193/18723	0.00212145	0.0276718	0.0222102	NOX4/PARP14/CD44/IGF1/IQGAP1/LYN/ANGPT1/RELN/SYK/PTPRJ/CSF1R/EPHA4/PECAM1/PLCG2/HCLS1/LRRK1/CD4/IL6ST/TGFB1	19	1
BP	GO:2000249	regulation of actin cytoskeleton reorganization	7/888	39/18723	0.00214429	0.0278978	0.0223916	IQGAP2/PDGFRA/NOTCH2/TRPM2/CSF1R/HCK/HCLS1	7	1
BP	GO:0007266	Rho protein signal transduction	15/888	137/18723	0.00216584	0.0281059	0.0225586	ARHGAP6/ROBO1/EPS8/ARRB1/ABCA1/LPAR1/COL1A2/MYO9B/ARHGAP4/STARD13/RHOJ/COL3A1/CDC42SE2/ROCK1/APOE	15	1
BP	GO:0010950	positive regulation of endopeptidase activity	18/888	179/18723	0.00217194	0.0281131	0.0225644	ROBO1/LGMN/DAPK1/GSN/ARRB1/SMAD3/RACK1/LYN/IFI16/SYK/COL4A3/NLRP1/EPHA4/RPS3/APAF1/TBC1D10A/CARD8/STAT3	18	1
BP	GO:0060998	regulation of dendritic spine development	9/888	61/18723	0.00220128	0.0284201	0.0228108	DISC1/ITSN1/TIAM1/PTEN/SRGAP2C/EEF2K/RELN/PTPRS/APOE	9	1
BP	GO:0071277	cellular response to calcium ion	11/888	85/18723	0.00221416	0.0284413	0.0228278	LGMN/CPNE5/IQGAP1/FOS/EEF2K/TRPM2/CPNE8/PLCG2/JUNB/RYR1/RYR3	11	1
BP	GO:0098773	skin epidermis development	11/888	85/18723	0.00221416	0.0284413	0.0228278	RBPJ/EGFR/APCDD1/LDB2/BCL2/IGFBP5/LGR4/NUMA1/FGFR2/AP3B1/GLI2	11	1
BP	GO:0050777	negative regulation of immune response	19/888	194/18723	0.00225024	0.0287464	0.0230727	SAMHD1/IRAK3/INPP5D/PARP14/FER/SEC14L1/LYN/IFI16/RPS19/SYK/COL3A1/IL4R/HCK/SERPING1/RHBDF2/HLA-B/SPI1/SAMSN1/VSIG4	19	1
BP	GO:1901654	response to ketone	19/888	194/18723	0.00225024	0.0287464	0.0230727	SLIT3/SLIT2/EGFR/TRERF1/TGFBR3/GNB1/PTN/FOXO1/FOS/SREBF1/GNG2/P2RY6/FOXP2/NCOA1/TLR2/CBL/SMYD3/TGFB1/ATP2B1	19	1
BP	GO:0018105	peptidyl-serine phosphorylation	27/888	315/18723	0.00225877	0.0287464	0.0230727	AKT3/EGFR/DCLK1/PRKD1/APP/RPS6KA2/CD44/BCL2/PTEN/NEK6/CAMK1D/TNKS1BP1/RACK1/ANGPT1/SYK/NGF/IKBKB/PRKCA/ROCK1/PRKX/PRKCH/HCLS1/SMYD3/PDK3/TGFB1/NTRK2/ATM	27	1
BP	GO:0043299	leukocyte degranulation	10/888	73/18723	0.00226063	0.0287464	0.0230727	GAB2/PIK3CD/FER/LYN/SYK/IL4R/HCK/CBL/SPI1/RAB27A	10	1
BP	GO:0050878	regulation of body fluid levels	31/888	379/18723	0.00232399	0.029478	0.0236599	GNAQ/SERPINE1/MERTK/AXL/EGFR/UBASH3B/CORO2B/FBLN1/PDGFRA/NCOR2/DGKI/TFPI/FLI1/VAV2/FN1/VAV1/LYN/PLSCR1/SYK/STAT5B/VAV3/COL3A1/NCOA1/PRKCA/PLCG2/SERPING1/IL6ST/AP3B1/RAB27A/ANXA5/APOE	31	1
BP	GO:0051403	stress-activated MAPK cascade	22/888	239/18723	0.00233447	0.0295369	0.0237072	PLCB1/ROR2/EMC10/EGFR/SASH1/MECOM/MAPK10/ZFP36L1/APP/SMAD3/ULK4/SEMA3A/FOXO1/IKBKB/SIRPA/STK3/TRAF3/SPI1/SH3RF3/SH3RF1/TRAF5/CCM2	22	1
BP	GO:0007611	learning or memory	23/888	255/18723	0.00244292	0.0308319	0.0247466	PLCB1/ADGRB3/LGMN/CSMD1/EGFR/CNTNAP2/LDLR/APP/HRH1/PTEN/FGF13/PTN/FOS/RELN/NGF/B2M/NLGN4Y/NRXN1/TLR2/NTRK2/SYNGAP1/MUSK/APOE	23	1
BP	GO:0010506	regulation of autophagy	27/888	317/18723	0.0024688	0.031081	0.0249465	DCN/DAPK1/GAPDH/ATG7/PIP4K2A/TBC1D14/PRKD1/BNIP3L/EEF1A1/BCL2/ITPR1/FOXO1/IFI16/SREBF1/SNX6/SPTLC2/USP36/ATP6V0A1/TPCN1/PSAP/ROCK1/UVRAG/VPS13C/DRAM1/SESN3/STAT3/ATM	27	1
BP	GO:0010543	regulation of platelet activation	7/888	40/18723	0.00249455	0.0310967	0.0249591	UBASH3B/PDGFRA/LYN/SYK/PRKCA/IL6ST/APOE	7	1
BP	GO:1990778	protein localization to cell periphery	28/888	333/18723	0.00249767	0.0310967	0.0249591	PID1/EPB41L2/EGFR/RAB31/MAPK10/GPC6/RAB8B/LRP1/FCHO2/EPHA3/MYO5A/NFASC/CCDC88A/FGF13/NUMB/RACK1/PTPN9/TSPAN14/FYB1/IKBKB/PALM/ROCK1/NUMA1/PRKCH/GPR158/GAK/TGFB1/STX7	28	1
BP	GO:0007202	activation of phospholipase C activity	6/888	30/18723	0.00249784	0.0310967	0.0249591	ARHGAP6/GNAQ/EGFR/LPAR1/P2RY6/CD86	6	1
BP	GO:0003300	cardiac muscle hypertrophy	12/888	99/18723	0.00250076	0.0310967	0.0249591	MYH6/TIAM1/PPP3CA/SMAD3/IGF1/FOXO1/TNFRSF1B/PRKCA/ROCK1/DDX39B/IL6ST/JARID2	12	1
BP	GO:0030838	positive regulation of actin filament polymerization	12/888	99/18723	0.00250076	0.0310967	0.0249591	FMN1/IQGAP2/GSN/CARMIL1/WASF2/GRB2/FER/SNX9/CYFIP1/FCHSD2/HCK/ARPC2	12	1
BP	GO:0045664	regulation of neuron differentiation	19/888	196/18723	0.00252762	0.0312942	0.0251176	TCF4/ZFHX3/TIAM1/TIMP2/ZEB1/APP/BCL2/PTEN/DPYSL2/SH3GL3/NGF/SPAG9/B2M/NCOA1/ROCK1/CNTN4/CXCL12/ZC4H2/GLI2	19	1
BP	GO:0051481	negative regulation of cytosolic calcium ion concentration	4/888	13/18723	0.00254756	0.0312942	0.0251176	LRP1/SMAD3/ATP2B1/RYR3	4	1
BP	GO:1900272	negative regulation of long-term synaptic potentiation	4/888	13/18723	0.00254756	0.0312942	0.0251176	APP/PTN/EPHA4/APOE	4	1
BP	GO:1902043	positive regulation of extrinsic apoptotic signaling pathway via death domain receptors	4/888	13/18723	0.00254756	0.0312942	0.0251176	TIMP3/PTEN/STK3/SKIL	4	1
BP	GO:1902285	semaphorin-plexin signaling pathway involved in neuron projection guidance	4/888	13/18723	0.00254756	0.0312942	0.0251176	PLXNA2/SEMA3A/PLXNC1/NRP2	4	1
BP	GO:0003177	pulmonary valve development	5/888	21/18723	0.00255788	0.0313448	0.0251583	RBPJ/ROBO1/SLIT2/NOTCH2/TNFRSF1B	5	1
BP	GO:0090092	regulation of transmembrane receptor protein serine/threonine kinase signaling pathway	23/888	256/18723	0.00256735	0.0313699	0.0251784	RBPJ/ZEB2/CHST11/SPRED1/FBN1/LRP1/LDLRAD4/TGFBR3/SKI/NOTCH2/SPRED2/SMAD3/ENG/SNX6/SULF1/HTRA3/PCSK6/NUMA1/ZNF423/BMPER/TGFB1/SKIL/ADAMTSL2	23	1
BP	GO:0022613	ribonucleoprotein complex biogenesis	36/888	463/18723	0.00257408	0.0313699	0.0251784	RPL10/RPL13A/RPS24/RPL11/RPL10A/RPS27/RPS8/RPS25/RPS14/RPS6/RPS16/PTEN/RPL5/RPL6/RPL35/RPLP0/RPL35A/RPS19/RPS15/LUC7L3/CELF1/RPS7/USP36/RPS28/RPL38/RPSA/RPS21/SETX/RPS5/RPL3/RPL23A/RPL7/DDX39B/RPL24/RPS17/ATM	36	1
BP	GO:0021872	forebrain generation of neurons	8/888	51/18723	0.00257852	0.0313699	0.0251784	DISC1/ZSWIM6/SEMA3A/ZMIZ1/B2M/NRP2/UBB/FGFR2	8	1
BP	GO:0030856	regulation of epithelial cell differentiation	16/888	154/18723	0.00268896	0.0326351	0.0261939	PLCB1/SERPINE1/SPRED1/ZFP36L1/ZEB1/SPRED2/STAT5B/IKBKB/RFX3/ROCK1/NUMA1/PRKX/PRKCH/KLF7/APOLD1/NCOA3	16	1
BP	GO:0110020	regulation of actomyosin structure organization	12/888	100/18723	0.00272219	0.0329593	0.0264541	ARHGAP6/NOX4/LPAR1/CARMIL1/CORO2B/WASF2/CCDC88A/SMAD3/RHPN2/ROCK1/SORBS3/ARAP1	12	1
BP	GO:0001701	in utero embryonic development	30/888	367/18723	0.00273411	0.0330246	0.0265065	RBPJ/CMIP/CHST11/MYH6/RAD51B/RPL13/APBA1/ZFP36L1/PDGFRA/MAN2A1/NOTCH2/SMAD3/GRB2/IGF1/ZMIZ1/ANGPT1/VASH1/NCOA1/AGBL4/TET1/YBX1/EPAS1/JUNB/PTPN18/STK3/MGAT1/SKIL/FGFR2/GLI2/CCM2	30	1
BP	GO:0036465	synaptic vesicle recycling	10/888	75/18723	0.0027706	0.0333857	0.0267963	ITSN1/DNM1/DENND1A/FCHO2/STON2/CYFIP1/NLGN4Y/ROCK1/GAK/AP3B1	10	1
BP	GO:0031099	regeneration	19/888	198/18723	0.00283312	0.034058	0.027336	AXL/EGFR/APOD/RUNX1/PTPN12/LRP1/PPP3CA/TGFBR3/NNMT/BCL2/RPS16/IGF1/PTEN/RPL19/PTN/RPS15/EPHA4/PTPRS/CXCL12	19	1
BP	GO:0034341	response to interferon-gamma	15/888	141/18723	0.00286766	0.0343915	0.0276036	DAPK1/MRC1/GAPDH/JAK1/RPL13A/VIM/PARP14/ZYX/IFITM3/SIRPA/IFNGR2/HCK/TLR2/KYNU/SP100	15	1
BP	GO:0051963	regulation of synapse assembly	12/888	101/18723	0.00295928	0.0354064	0.0284182	ADGRB3/GPC6/APP/EEF2K/SRPX2/NRXN1/TLR2/PTPRS/CLSTN3/CLSTN2/NTRK2/MUSK	12	1
BP	GO:0097106	postsynaptic density organization	6/888	31/18723	0.00297496	0.0355101	0.0285014	TMEM108/PTEN/RELN/NRXN1/PTPRS/SYNGAP1	6	1
BP	GO:0030178	negative regulation of Wnt signaling pathway	17/888	170/18723	0.00301282	0.0358774	0.0287962	BICC1/RBMS3/ROR2/RNF213/LRP1/APCDD1/TCF7L2/IGFBP4/RACK1/CTNND1/WWOX/NPHP3/TLE4/STK3/EGR1/JADE1/APOE	17	1
BP	GO:0014855	striated muscle cell proliferation	10/888	76/18723	0.00305795	0.0362984	0.0291341	RBPJ/RUNX1/TGFBR3/TENM4/PTEN/TBX5/ANGPT1/JARID2/STAT3/FGFR2	10	1
BP	GO:0050729	positive regulation of inflammatory response	15/888	142/18723	0.00306969	0.0362984	0.0291341	SERPINE1/EGFR/C3/LDLR/APP/PLA2G2A/RPS19/CTSC/STAT5B/PLCG2/CDK19/TLR2/IL6ST/OSMR/IL16	15	1
BP	GO:0072006	nephron development	15/888	142/18723	0.00306969	0.0362984	0.0291341	FMN1/PDGFD/PDGFRA/COL4A4/NOTCH2/BCL2/IQGAP1/ANGPT1/MTSS1/COL4A3/SULF1/PECAM1/LGR4/ASXL1/EGR1	15	1
BP	GO:0090630	activation of GTPase activity	13/888	115/18723	0.00314739	0.0371304	0.029802	SIPA1L1/TIAM1/TBC1D22A/TBC1D16/TBC1D14/ABR/ARHGAP24/TBC1D2B/TBC1D10A/ARHGAP22/ARHGEF26/TBC1D12/EVI5	13	1
BP	GO:0001666	response to hypoxia	26/888	307/18723	0.00317179	0.0371463	0.0298147	RBPJ/RORA/NOX4/ZFP36L1/KCNMA1/BNIP3L/TGFBR3/PLOD1/SMAD3/BCL2/ITPR1/GNB1/PTEN/PTN/ITPR2/NDRG1/PTGIS/BRIP1/APAF1/EPAS1/TLR2/APOLD1/RYR1/CXCL12/PDK3/EGR1	26	1
BP	GO:0007413	axonal fasciculation	5/888	22/18723	0.00318256	0.0371463	0.0298147	NCAM2/EPHA3/SEMA3A/EPHA4/CNTN4	5	1
BP	GO:0099563	modification of synaptic structure	5/888	22/18723	0.00318256	0.0371463	0.0298147	CTTNBP2/ITSN1/TIAM1/EPHA4/CYFIP1	5	1
BP	GO:0106030	neuron projection fasciculation	5/888	22/18723	0.00318256	0.0371463	0.0298147	NCAM2/EPHA3/SEMA3A/EPHA4/CNTN4	5	1
BP	GO:0009100	glycoprotein metabolic process	31/888	387/18723	0.00318544	0.0371463	0.0298147	MAN1A1/PLCB1/CHST11/DCN/TET3/UST/ADAMTS12/ST6GALNAC3/MAN2A1/TCF7L2/GFPT2/FBXO17/BCL2/XYLT1/IGF1/CST3/CHSY3/RAB1A/GALNT7/TMEM106A/UGGT2/SULF1/GALNT2/CHST15/CHSY1/PCSK6/TET1/GCNT1/MGAT1/CSGALNACT2/HS6ST2	31	1
BP	GO:0030010	establishment of cell polarity	15/888	143/18723	0.00328328	0.0381993	0.0306599	FRMD4B/FRMD4A/GSN/UST/DOCK8/DOCK2/FGF13/RACK1/CYTH1/RAP1B/CYTH3/ROCK1/NUMA1/NDE1/RUFY3	15	1
BP	GO:0071320	cellular response to cAMP	8/888	53/18723	0.00330271	0.0383372	0.0307706	NOX4/ZFP36L1/APP/ITPR2/EEF2K/RAP1B/RAPGEF1/IGFBP5	8	1
BP	GO:0016601	Rac protein signal transduction	7/888	42/18723	0.00332547	0.0384251	0.0308411	EPS8/ELMO1/TIAM1/AUTS2/WASF2/ARHGAP24/CYFIP1	7	1
BP	GO:0043507	positive regulation of JUN kinase activity	7/888	42/18723	0.00332547	0.0384251	0.0308411	ROR2/SASH1/TIAM1/SYK/EPHA4/RPS3/FGD2	7	1
BP	GO:0071415	cellular response to purine-containing compound	4/888	14/18723	0.00343384	0.0394969	0.0317014	P2RY6/TRPM2/RYR1/RYR3	4	1
BP	GO:0097531	mast cell migration	4/888	14/18723	0.00343384	0.0394969	0.0317014	PIK3CD/RIN3/STAT5B/SWAP70	4	1
BP	GO:0014013	regulation of gliogenesis	12/888	103/18723	0.00348366	0.039841	0.0319775	EGFR/LDLR/SKI/TENM4/PTN/TNFRSF1B/LYN/PRKCH/TLR2/IL6ST/DAAM2/TGFB1	12	1
BP	GO:0045639	positive regulation of myeloid cell differentiation	12/888	103/18723	0.00348366	0.039841	0.0319775	ROR2/RUNX1/ZFP36L1/INPP5D/NOTCH2/FOS/STAT5B/PRKCA/HCLS1/CD4/TGFB1/STAT3	12	1
BP	GO:0099175	regulation of postsynapse organization	11/888	90/18723	0.00348737	0.039841	0.0319775	SIPA1L1/TIAM1/PTEN/SRGN/EEF2K/RELN/EPHA4/NRP2/ARHGAP22/PTPRS/APOE	11	1
BP	GO:0007612	learning	15/888	144/18723	0.00350893	0.0399093	0.0320323	ADGRB3/LGMN/CSMD1/CNTNAP2/APP/HRH1/FGF13/PTN/FOS/RELN/NLGN4Y/NRXN1/TLR2/NTRK2/SYNGAP1	15	1
BP	GO:0003180	aortic valve morphogenesis	6/888	32/18723	0.003517	0.0399093	0.0320323	ROBO1/SLIT3/SLIT2/ELN/ROCK1/TGFB1	6	1
BP	GO:0021799	cerebral cortex radially oriented cell migration	6/888	32/18723	0.003517	0.0399093	0.0320323	LAMB1/DISC1/SRGAP2/SRGAP2C/ZMIZ1/RELN	6	1
BP	GO:0051099	positive regulation of binding	17/888	173/18723	0.00360963	0.0408688	0.0328025	EBF2/TIAM1/ZNF618/LRP1/RPL11/APP/SKI/TCF7L2/IGF1/SPON1/NGF/B2M/EPHA4/STK3/CTBP2/TGFB1/APOE	17	1
BP	GO:0045765	regulation of angiogenesis	28/888	342/18723	0.00363673	0.0410837	0.032975	AKT3/ADGRB3/SERPINE1/DCN/EMC10/SASH1/SPRED1/RUNX1/STAB1/JAK1/C3/PRKD1/SMOC2/PIK3CD/PDE3B/ENG/PTN/COL4A3/RHOJ/VASH1/CEMIP2/SULF1/PTGIS/PRKCA/ROCK1/BMPER/STAT3/SP100	28	1
BP	GO:0042176	regulation of protein catabolic process	31/888	391/18723	0.00370964	0.0416797	0.0334534	DISC1/EGFR/ATG7/LDLR/LRP1/IRAK3/TIMP2/RPL11/SMAD3/TIMP3/EEF1A1/PTEN/RPL5/SNX9/CST3/FOXO1/RACK1/TNFRSF1B/RPL23/CTSC/RNF144B/MYCBP2/RPS7/WWP2/EPHA4/AGBL4/ROCK1/UBE2K/SUFU/UBB/APOE	31	1
BP	GO:0001706	endoderm formation	8/888	54/18723	0.00371938	0.0416797	0.0334534	LAMB1/COL12A1/COL5A1/COL8A1/COL5A2/FN1/COL6A1/ITGB5	8	1
BP	GO:1902743	regulation of lamellipodium organization	8/888	54/18723	0.00371938	0.0416797	0.0334534	SLIT2/AUTS2/CARMIL1/WASF2/CD44/FER/CYFIP1/ARPC2	8	1
BP	GO:0046683	response to organophosphorus	14/888	131/18723	0.00373909	0.0416797	0.0334534	NOX4/ZFP36L1/APP/PTEN/ITPR2/FOS/EEF2K/SREBF1/RAP1B/COL1A1/P2RY6/RAPGEF1/IGFBP5/RYR3	14	1
BP	GO:0045088	regulation of innate immune response	20/888	218/18723	0.00373942	0.0416797	0.0334534	PLA2G5/SAMHD1/IRAK3/PARP14/VAV1/LYN/IFI16/RPS19/PLSCR1/SYK/STAT5B/IKBKB/PLCG2/HCK/SERPING1/HLA-B/UBE2K/SPI1/APOE/VSIG4	20	1
BP	GO:0002253	activation of immune response	30/888	375/18723	0.00374682	0.0416797	0.0334534	CFD/C7/C3/INPP5D/PIK3CD/VAV2/BCL2/RFTN1/VAV1/LYN/LCP2/IFI16/CMKLR1/PLSCR1/SYK/FYB1/THEMIS2/CFH/IKBKB/VAV3/PTPRJ/PDE4B/C1RL/RPS3/PLCG2/HCK/PRKCH/SERPING1/NFATC2/VSIG4	30	1
BP	GO:0051961	negative regulation of nervous system development	15/888	145/18723	0.00374714	0.0416797	0.0334534	LDLR/PPP3CA/SKI/PTEN/ARHGAP4/SEMA3A/FGF13/PTN/HOOK3/B2M/TLR2/PTPRS/RUFY3/DAAM2/SYNGAP1	15	1
BP	GO:0014015	positive regulation of gliogenesis	9/888	66/18723	0.00380792	0.0422229	0.0338894	EGFR/TENM4/PTN/TNFRSF1B/LYN/PRKCH/TLR2/IL6ST/TGFB1	9	1
BP	GO:0031952	regulation of protein autophosphorylation	7/888	43/18723	0.00381266	0.0422229	0.0338894	PDGFD/PDGFC/ENG/TNKS1BP1/IQGAP1/EEF2K/MVP	7	1
BP	GO:0001659	temperature homeostasis	17/888	174/18723	0.00382903	0.0423116	0.0339605	RBPJ/EBF2/NOVA1/PDGFC/FOXO1/CMKLR1/SYK/ADAMTS5/TRPM2/SCD/IL4R/LGR4/EPAS1/ZNF423/EGR1/STAT3/ELOVL6	17	1
BP	GO:0050890	cognition	25/888	296/18723	0.0039005	0.0428324	0.0343786	PLCB1/ADGRB3/LGMN/CSMD1/EGFR/CNTNAP2/LDLR/APP/HRH1/PTEN/FGF13/PTN/FOS/RELN/NGF/B2M/CYFIP1/NLGN4Y/NRXN1/SOBP/TLR2/NTRK2/SYNGAP1/MUSK/APOE	25	1
BP	GO:0002758	innate immune response-activating signal transduction	5/888	23/18723	0.00391002	0.0428324	0.0343786	LYN/SYK/IKBKB/PLCG2/HCK	5	1
BP	GO:0010640	regulation of platelet-derived growth factor receptor signaling pathway	5/888	23/18723	0.00391002	0.0428324	0.0343786	APOD/PTPN12/LRP1/PTPRJ/CBL	5	1
BP	GO:0050765	negative regulation of phagocytosis	5/888	23/18723	0.00391002	0.0428324	0.0343786	PTEN/RACK1/PLSCR1/SIRPA/TLR2	5	1
BP	GO:0071346	cellular response to interferon-gamma	13/888	118/18723	0.00393725	0.0430377	0.0345433	DAPK1/MRC1/GAPDH/JAK1/RPL13A/VIM/PARP14/ZYX/SIRPA/IFNGR2/HCK/TLR2/SP100	13	1
BP	GO:0048813	dendrite morphogenesis	15/888	146/18723	0.00399842	0.043612	0.0350043	ADGRB3/SIPA1L1/TIAM1/DCLK1/SDC2/PPP3CA/PTEN/SEMA3A/PTN/EEF2K/RELN/EPHA4/DOCK10/KLF7/PREX2	15	1
BP	GO:0060420	regulation of heart growth	10/888	79/18723	0.00406472	0.0442399	0.0355082	RBPJ/MYH6/RUNX1/TGFBR3/IGF1/PTEN/TBX5/DDX39B/JARID2/FGFR2	10	1
BP	GO:0043552	positive regulation of phosphatidylinositol 3-kinase activity	6/888	33/18723	0.0041291	0.0444742	0.0356963	PRKD1/PDGFRA/VAV2/LYN/VAV3/TGFB1	6	1
BP	GO:0099084	postsynaptic specialization organization	6/888	33/18723	0.0041291	0.0444742	0.0356963	TMEM108/PTEN/RELN/NRXN1/PTPRS/SYNGAP1	6	1
BP	GO:0150117	positive regulation of cell-substrate junction organization	6/888	33/18723	0.0041291	0.0444742	0.0356963	FMN1/IQSEC1/SMAD3/IQGAP1/PTPRJ/ROCK1	6	1
BP	GO:1902992	negative regulation of amyloid precursor protein catabolic process	6/888	33/18723	0.0041291	0.0444742	0.0356963	IGF1/SPON1/ROCK1/RTN1/NTRK2/APOE	6	1
BP	GO:0051216	cartilage development	18/888	190/18723	0.00413018	0.0444742	0.0356963	CHST11/TRPS1/ROR2/RUNX1/ADAMTS12/MAF/WNT5B/SMAD3/CD44/CREB3L2/COL1A1/SULF1/MGP/CHSY1/TGFB1/TGFBI/GLI2/EVC	18	1
BP	GO:0002064	epithelial cell development	20/888	220/18723	0.00414435	0.0445319	0.0357426	PLCB1/COL15A1/NOTCH2/VIM/WNT5B/ESR1/IQGAP1/COL18A1/RAP1B/IKBKB/RAPGEF1/RFX3/PECAM1/SLC4A7/ASXL1/ROCK1/PTPRS/IL6ST/ARHGEF26/CCM2	20	1
BP	GO:0003179	heart valve morphogenesis	8/888	55/18723	0.00417553	0.0445609	0.0357658	ROBO1/SLIT3/SLIT2/ELN/NOTCH2/TBX5/ROCK1/TGFB1	8	1
BP	GO:0048016	inositol phosphate-mediated signaling	8/888	55/18723	0.00417553	0.0445609	0.0357658	PPP3CA/HRH1/ITPR1/IGF1/ITPR2/PPP3R1/PLCG2/NFATC2	8	1
BP	GO:1902991	regulation of amyloid precursor protein catabolic process	8/888	55/18723	0.00417553	0.0445609	0.0357658	IGF1/LYN/SPON1/EPHA4/ROCK1/RTN1/NTRK2/APOE	8	1
BP	GO:0036294	cellular response to decreased oxygen levels	16/888	161/18723	0.00418226	0.0445609	0.0357658	RBPJ/RORA/ZFP36L1/BNIP3L/BCL2/GNB1/PTEN/PTN/NDRG1/EEF2K/PTGIS/BRIP1/EPAS1/CBL/PDK3/EGR1	16	1
BP	GO:0030282	bone mineralization	13/888	119/18723	0.00423358	0.0450129	0.0361287	ROR2/COL1A2/SMAD3/IGF1/DDR2/PTN/SRGN/MGP/LGR4/TGFB1/ATP2B1/FGFR2/BMP2K	13	1
BP	GO:0045124	regulation of bone resorption	7/888	44/18723	0.00435216	0.0460801	0.0369852	EGFR/UBASH3B/INPP5D/SYK/TF/CSF1R/PRKCA	7	1
BP	GO:0060711	labyrinthine layer development	7/888	44/18723	0.00435216	0.0460801	0.0369852	RBPJ/ZFP36L1/GRB2/VASH1/NCOA1/JUNB/FGFR2	7	1
BP	GO:0051098	regulation of binding	29/888	363/18723	0.0044081	0.04648	0.0373062	DISC1/EBF2/TIAM1/ZNF618/UBASH3B/LRP1/RPL11/PPP3CA/APP/TGFBR3/SKI/TCF7L2/SMAD3/IGF1/RACK1/IFI16/ANGPT1/CTSZ/TMSB4X/SPON1/NGF/B2M/EPHA4/ROCK1/STK3/CTBP2/TGFB1/SP100/APOE	29	1
BP	GO:0090263	positive regulation of canonical Wnt signaling pathway	12/888	106/18723	0.0044083	0.04648	0.0373062	RBPJ/ZEB2/ROR2/EGFR/SMAD3/RPS12/COL1A1/LGR4/LRRK1/DAAM2/TGFB1/FGFR2	12	1
BP	GO:0001570	vasculogenesis	10/888	80/18723	0.00445297	0.0467562	0.0375279	SPRED1/ZFP36L1/TGFBR3/ENG/ZMIZ1/TBX5/JUNB/TGFB1/NTRK2/CCM2	10	1
BP	GO:0071229	cellular response to acid chemical	10/888	80/18723	0.00445297	0.0467562	0.0375279	PDGFD/PDGFRA/COL5A2/PDGFC/COL1A2/COL6A1/COL1A1/DNMT1/SESN3/NTRK2	10	1
BP	GO:0051591	response to cAMP	11/888	93/18723	0.0044965	0.0469499	0.0376834	NOX4/ZFP36L1/APP/ITPR2/FOS/EEF2K/SREBF1/RAP1B/COL1A1/RAPGEF1/IGFBP5	11	1
BP	GO:0032486	Rap protein signal transduction	4/888	15/18723	0.00450853	0.0469499	0.0376834	TIMP2/RAP1B/RAPGEF1/CBL	4	1
BP	GO:0099170	postsynaptic modulation of chemical synaptic transmission	4/888	15/18723	0.00450853	0.0469499	0.0376834	PLCB1/PPP3CA/PPP3R1/CYFIP1	4	1
BP	GO:2001028	positive regulation of endothelial cell chemotaxis	4/888	15/18723	0.00450853	0.0469499	0.0376834	LGMN/PRKD1/SMOC2/TMSB4X	4	1
BP	GO:0051348	negative regulation of transferase activity	23/888	268/18723	0.00452923	0.0470667	0.0377771	GNAQ/SPRED1/UBASH3B/IRAK3/PIP4K2A/RPL11/PTEN/RPL5/RACK1/SH3BP5/DEPTOR/LYN/RPS20/RPL23/RPS15/SNX6/RPS7/PTPRJ/MVP/CBL/SMYD3/RPL37/APOE	23	1
BP	GO:2001056	positive regulation of cysteine-type endopeptidase activity	15/888	148/18723	0.00454227	0.0470667	0.0377771	ROBO1/LGMN/DAPK1/GSN/ARRB1/SMAD3/RACK1/IFI16/SYK/COL4A3/NLRP1/RPS3/APAF1/TBC1D10A/CARD8	15	1
BP	GO:0002761	regulation of myeloid leukocyte differentiation	13/888	120/18723	0.00454764	0.0470667	0.0377771	ROR2/FBN1/RUNX1/ZFP36L1/UBASH3B/INPP5D/NOTCH2/LYN/FOS/PRKCA/HCLS1/CD4/TGFB1	13	1
BP	GO:0042552	myelination	14/888	134/18723	0.00458408	0.0472505	0.0379246	SKI/TENM4/NFASC/PTEN/PTN/PPP3R1/TNFRSF1B/SERINC5/CTSC/NDRG1/CYFIP1/NAB1/TLR2/NTRK2	14	1
BP	GO:0098727	maintenance of cell number	14/888	134/18723	0.00458408	0.0472505	0.0379246	RBPJ/TPT1/SKI/NOTCH2/LDB2/IGF1/PTN/ZFP36L2/HOOK3/TET1/RIF1/SPI1/STAT3/NCOA3	14	1
BP	GO:0072659	protein localization to plasma membrane	24/888	284/18723	0.00459365	0.0472529	0.0379266	PID1/EGFR/RAB31/RAB8B/LRP1/FCHO2/EPHA3/MYO5A/NFASC/CCDC88A/FGF13/NUMB/RACK1/PTPN9/TSPAN14/FYB1/IKBKB/PALM/ROCK1/PRKCH/GPR158/GAK/TGFB1/STX7	24	1
BP	GO:1901342	regulation of vasculature development	28/888	348/18723	0.00461846	0.0474118	0.0380541	AKT3/ADGRB3/SERPINE1/DCN/EMC10/SASH1/SPRED1/RUNX1/STAB1/JAK1/C3/PRKD1/SMOC2/PIK3CD/PDE3B/ENG/PTN/COL4A3/RHOJ/VASH1/CEMIP2/SULF1/PTGIS/PRKCA/ROCK1/BMPER/STAT3/SP100	28	1
BP	GO:0098751	bone cell development	6/888	34/18723	0.00481646	0.0493443	0.0396052	FBN1/PIP4K2A/WASF2/NOTCH2/FLI1/LRRK1	6	1
BP	GO:0019058	viral life cycle	26/888	317/18723	0.00484135	0.0494991	0.0397294	AXL/MRC1/EGFR/CTSB/GSN/LDLR/ZC3HAV1/BCL2/SIGLEC1/PCSK5/IFI16/RAB1A/PLSCR1/WWP2/IFITM3/ITGB5/FAM111A/TPCN1/RPSA/UVRAG/CD4/CTBP2/CD86/LGALS1/APOE/SCARB1	26	1
BP	GO:1901215	negative regulation of neuron death	19/888	208/18723	0.00486161	0.04959	0.0398024	LGMN/AXL/ATG7/ARRB1/LRP1/NCOA7/BCL2/DNAJC5/RACK1/TNFRSF1B/ANGPT1/SNX6/NGF/CBL/STAT3/NTRK2/SYNGAP1/NAIP/APOE	19	1
BP	GO:0001942	hair follicle development	10/888	81/18723	0.00486984	0.04959	0.0398024	RBPJ/EGFR/APCDD1/LDB2/BCL2/IGFBP5/LGR4/NUMA1/FGFR2/GLI2	10	1
BP	GO:0043500	muscle adaptation	13/888	121/18723	0.00488019	0.0495956	0.0398069	MYH6/GSN/PPP3CA/SMAD3/IGF1/FOXO1/TNFRSF1B/PRKCA/IGFBP5/ROCK1/DDX39B/IL6ST/JARID2	13	1
BP	GO:0001101	response to acid chemical	14/888	135/18723	0.00489782	0.0496751	0.0398706	PDGFD/MAPK10/PDGFRA/COL5A2/PDGFC/COL1A2/COL6A1/PTN/COL18A1/LYN/COL1A1/DNMT1/SESN3/NTRK2	14	1
BP	GO:0022602	ovulation cycle process	7/888	45/18723	0.00494738	0.0499774	0.0401133	SLIT3/SLIT2/ARRB1/PDGFRA/ESR1/STAT5B/NRIP1	7	1
BP	GO:0071354	cellular response to interleukin-6	7/888	45/18723	0.00494738	0.0499774	0.0401133	PID1/JAK1/FER/PTGIS/IL6ST/SPI1/STAT3	7	1
CC	GO:0022626	cytosolic ribosome	66/899	102/19550	5.26165e-63	2.81498e-60	2.34282e-60	APOD/RPL13/RPL10/RPLP1/RPL41/RPL34/RPL8/RPL13A/RPS24/RPL11/RPL10A/RPS27/RPS8/RPS25/RPL32/RPS14/RPL37A/RPLP2/RPS6/RPS23/RPL28/RPS16/RPL5/RPL6/RPS2/RPL35/RPL19/RPL15/RPL21/RPS12/RPLP0/RPS13/RPL35A/RPS11/RPS19/RPS20/RPL23/RPL12/RPS27A/RPS15/RPL36/RPS7/RPL39/RPL29/RPL27A/RPS28/RPS3A/RPS18/RPL38/RPS4X/RPS3/RPL18/RPSA/RPS21/RPL30/RPL31/RPS5/RPL3/RPL23A/RPL7/UBA52/RPL24/RPL18A/RPS17/RPL4/RPL37	66	1
CC	GO:0044391	ribosomal subunit	66/899	180/19550	5.54927e-42	1.48443e-39	1.23544e-39	RPL13/RPL10/RPLP1/RPL41/RPL34/RPL8/RPL13A/RPS24/RPL11/RPL10A/RPS27/RPS8/RPS25/RPL32/RPS14/RPL37A/RPLP2/RPS6/RPS23/RPL28/RPS16/RPL5/RPL6/RPS2/RPL35/RPL19/RPL15/RPL21/RPS12/RACK1/RPLP0/RPS13/RPL35A/RPS11/RPS19/RPS20/RPL23/RPL12/RPS27A/RPS15/RPL36/RPS7/RPL39/RPL29/RPL27A/RPS28/RPS3A/RPS18/RPL38/RPS4X/RPS3/RPL18/RPSA/RPS21/RPL30/RPL31/RPS5/RPL3/RPL23A/RPL7/UBA52/RPL24/RPL18A/RPS17/RPL4/RPL37	66	1
CC	GO:0022625	cytosolic large ribosomal subunit	39/899	58/19550	1.28571e-38	2.29285e-36	1.90826e-36	RPL13/RPL10/RPLP1/RPL41/RPL34/RPL8/RPL13A/RPL11/RPL10A/RPL32/RPL37A/RPLP2/RPL28/RPL5/RPL6/RPL35/RPL19/RPL15/RPL21/RPLP0/RPL35A/RPL23/RPL12/RPL36/RPL39/RPL29/RPL27A/RPL38/RPL18/RPL30/RPL31/RPL3/RPL23A/RPL7/UBA52/RPL24/RPL18A/RPL4/RPL37	39	1
CC	GO:0005840	ribosome	69/899	240/19550	4.94154e-36	6.60931e-34	5.50071e-34	APOD/RPL13/RPL10/RPLP1/RPL41/RPL34/RPL8/RPL13A/RPS24/RPL11/RPL10A/RRBP1/RPS27/RPS8/RPS25/RPL32/RPS14/RPL37A/RPLP2/RPS6/RPS23/RPL28/RPS16/RPL5/RPL6/RPS2/RPL35/RPL19/RPL15/RPL21/RPS12/RACK1/RPLP0/RPS13/RPL35A/RPS11/RPS19/RPS20/RPL23/RPL12/RPS27A/RPS15/RPL36/RPS7/RPL39/RPL29/RPL27A/RPS28/RPS3A/RPS18/RPL38/RPS4X/RPS3/RPL18/RPSA/RPS21/RPL30/RPL31/RPS5/RPL3/RPL23A/RPL7/UBA52/RPL24/RPL18A/EEF2/RPS17/RPL…	69	1
CC	GO:0022627	cytosolic small ribosomal subunit	27/899	42/19550	2.71964e-26	2.91002e-24	2.42191e-24	RPS24/RPS27/RPS8/RPS25/RPS14/RPS6/RPS23/RPS16/RPS2/RPS12/RPS13/RPS11/RPS19/RPS20/RPS27A/RPS15/RPS7/RPS28/RPS3A/RPS18/RPS4X/RPS3/RPSA/RPS21/RPS5/UBA52/RPS17	27	1
CC	GO:0015934	large ribosomal subunit	39/899	113/19550	3.99777e-24	3.56468e-22	2.96676e-22	RPL13/RPL10/RPLP1/RPL41/RPL34/RPL8/RPL13A/RPL11/RPL10A/RPL32/RPL37A/RPLP2/RPL28/RPL5/RPL6/RPL35/RPL19/RPL15/RPL21/RPLP0/RPL35A/RPL23/RPL12/RPL36/RPL39/RPL29/RPL27A/RPL38/RPL18/RPL30/RPL31/RPL3/RPL23A/RPL7/UBA52/RPL24/RPL18A/RPL4/RPL37	39	1
CC	GO:0005925	focal adhesion	74/899	418/19550	6.12102e-24	4.67821e-22	3.89352e-22	EPB41L2/EGFR/AKAP12/GSN/TNS3/RPLP1/NOX4/PTPN12/JAK1/RPL8/CORO2B/LRP1/AFAP1/RPL13A/LASP1/RPL10A/RPS8/RPS14/VIM/RPL37A/NFASC/RPLP2/APBB1IP/CD44/RPS16/ENG/RPL5/RPL6/DDR2/RPS2/MRC2/RPL19/NUMB/RPLP0/RPS13/IQGAP1/RPS11/RPS19/RPL23/RPL12/AHNAK/RPS15/ZYX/SNTB1/RPS7/SNTB2/B2M/ARHGAP24/ITGB5/PARVB/RPS3A/CYFIP1/RPS18/RPL38/RPS4X/RPS3/RPL18/RPL30/HCK/RPL31/RPS5/ARHGAP22/RPL3/CBL/RPL7/LIMA1/ARPC2/RPS17/GAK/RP…	74	1
CC	GO:0030055	cell-substrate junction	74/899	425/19550	1.74292e-23	1.16558e-21	9.70072e-22	EPB41L2/EGFR/AKAP12/GSN/TNS3/RPLP1/NOX4/PTPN12/JAK1/RPL8/CORO2B/LRP1/AFAP1/RPL13A/LASP1/RPL10A/RPS8/RPS14/VIM/RPL37A/NFASC/RPLP2/APBB1IP/CD44/RPS16/ENG/RPL5/RPL6/DDR2/RPS2/MRC2/RPL19/NUMB/RPLP0/RPS13/IQGAP1/RPS11/RPS19/RPL23/RPL12/AHNAK/RPS15/ZYX/SNTB1/RPS7/SNTB2/B2M/ARHGAP24/ITGB5/PARVB/RPS3A/CYFIP1/RPS18/RPL38/RPS4X/RPS3/RPL18/RPL30/HCK/RPL31/RPS5/ARHGAP22/RPL3/CBL/RPL7/LIMA1/ARPC2/RPS17/GAK/RP…	74	1
CC	GO:0062023	collagen-containing extracellular matrix	69/899	425/19550	3.27514e-20	1.94689e-18	1.62033e-18	LAMB1/VCAN/SERPINE1/DCN/COL6A3/COL15A1/LAMC1/COL12A1/CTSB/FBN1/FREM1/GPC6/TNXB/COL5A1/SDC2/ABI3BP/COL8A1/FBLN1/ADAMTS2/TIMP2/SPARCL1/COL4A4/FBLN5/ELN/PODN/COL5A3/SMOC2/WNT5B/COL5A2/COL1A2/TIMP3/FN1/COL6A1/PTN/COL18A1/MATN2/ANGPT1/HMCN1/COL6A6/CTSC/VIT/CTSZ/FBLN2/PLSCR1/SPON1/ADAMTS5/COL4A3/COL1A1/LTBP2/SRPX2/COL6A2/SULF1/COL3A1/PXDN/AEBP1/MGP/PCSK6/PSAP/SERPING1/COL14A1/CXCL12/TGFB1/FGFR2/COL24A1…	69	1
CC	GO:0015935	small ribosomal subunit	28/899	71/19550	1.65672e-19	8.86346e-18	7.37677e-18	RPS24/RPS27/RPS8/RPS25/RPS14/RPS6/RPS23/RPS16/RPS2/RPS12/RACK1/RPS13/RPS11/RPS19/RPS20/RPS27A/RPS15/RPS7/RPS28/RPS3A/RPS18/RPS4X/RPS3/RPSA/RPS21/RPS5/UBA52/RPS17	28	1
CC	GO:0042788	polysomal ribosome	19/899	32/19550	6.3705e-18	3.09838e-16	2.57868e-16	RPL41/RPL8/RPL11/RPL10A/RPL32/RPS23/RPL6/RPL19/RPL36/RPL39/RPS28/RPL38/RPL18/RPS21/RPL30/RPL31/RPL24/RPL18A/EEF2	19	1
CC	GO:0005844	polysome	23/899	66/19550	6.99287e-15	3.11765e-13	2.59472e-13	RPL41/RPL8/RPL11/RPL10A/RPL32/VIM/RPS6/RPS23/RPL6/RPL19/RPL36/RPL39/RPS28/RPL38/RPS4X/RPS3/RPL18/RPS21/RPL30/RPL31/RPL24/RPL18A/EEF2	23	1
CC	GO:0005788	endoplasmic reticulum lumen	49/899	313/19550	4.62541e-14	1.90353e-12	1.58425e-12	LAMB1/VCAN/COL6A3/COL15A1/LAMC1/COL12A1/FBN1/PDGFD/COL5A1/SDC2/COL8A1/C3/SPARCL1/COL4A4/ADAMTSL1/RNASET2/APP/COL5A3/WNT5B/COL5A2/PDGFC/COL1A2/IGFBP4/FN1/FAM20C/COL6A1/RCN3/CST3/COL18A1/CTSC/CTSZ/COLGALT1/SPON1/TSPAN14/ADAMTS5/COL4A3/COL1A1/TF/COL6A2/UGGT2/COL3A1/B2M/IGFBP5/SERPING1/COL14A1/CD4/COL24A1/LGALS1/APOE	49	1
CC	GO:0014069	postsynaptic density	47/899	330/19550	5.06431e-12	1.93529e-10	1.61068e-10	EPS8/DISC1/SPOCK1/SIPA1L1/TIAM1/ARRB1/DCLK1/ANKS1B/SRGAP2/RPL8/TMEM108/DGKI/RPL10A/RPS27/IQSEC1/RPS25/RPS14/ITPR1/RPL6/LRRC4C/RPLP0/RPS13/SH3GL3/LYN/RPS19/RPL23/RPL12/CTNND1/EEF2K/PDE4B/PALM/EPHA4/RPS18/RPL38/RPS3/NLGN4Y/RPL30/INPP4A/RPL7/CNKSR2/PTPRS/CLSTN3/CLSTN2/RPL18A/STAT3/NTRK2/SYNGAP1	47	1
CC	GO:0032279	asymmetric synapse	47/899	335/19550	8.6961e-12	3.10161e-10	2.58137e-10	EPS8/DISC1/SPOCK1/SIPA1L1/TIAM1/ARRB1/DCLK1/ANKS1B/SRGAP2/RPL8/TMEM108/DGKI/RPL10A/RPS27/IQSEC1/RPS25/RPS14/ITPR1/RPL6/LRRC4C/RPLP0/RPS13/SH3GL3/LYN/RPS19/RPL23/RPL12/CTNND1/EEF2K/PDE4B/PALM/EPHA4/RPS18/RPL38/RPS3/NLGN4Y/RPL30/INPP4A/RPL7/CNKSR2/PTPRS/CLSTN3/CLSTN2/RPL18A/STAT3/NTRK2/SYNGAP1	47	1
CC	GO:0099572	postsynaptic specialization	48/899	356/19550	2.19283e-11	7.33228e-10	6.10242e-10	EPS8/DISC1/SPOCK1/SIPA1L1/TIAM1/ARRB1/DCLK1/ANKS1B/SRGAP2/RPL8/TMEM108/DGKI/RPL10A/RPS27/IQSEC1/RPS25/RPS14/ITPR1/RPL6/LRRC4C/RPLP0/RPS13/SRGN/SH3GL3/LYN/RPS19/RPL23/RPL12/CTNND1/EEF2K/PDE4B/PALM/EPHA4/RPS18/RPL38/RPS3/NLGN4Y/RPL30/INPP4A/RPL7/CNKSR2/PTPRS/CLSTN3/CLSTN2/RPL18A/STAT3/NTRK2/SYNGAP1	48	1
CC	GO:0031252	cell leading edge	52/899	422/19550	9.52934e-11	2.99894e-09	2.49592e-09	FRMD4B/EPS8/EGFR/WIPF1/IQGAP2/ITSN1/TIAM1/RAPH1/SRGAP2/CNTNAP2/CARMIL1/DPYSL3/DOCK8/WASF2/ARHGAP18/MYO5A/APP/UNC5C/APBB2/VIM/KSR1/CCDC88A/APBB1IP/LDB2/CD44/EEF1A1/FER/SNX9/PTPN13/IQGAP1/CTNND1/CYTH3/MTSS1/PTPRJ/PALM/PARVB/CYFIP1/RPS3/PLCG2/ROCK1/ACAP2/PIEZO1/LIMA1/ARPC2/CTTNBP2NL/SWAP70/RUFY3/ARHGEF26/ATP2B1/SAMSN1/FGD2/SH3RF1	52	1
CC	GO:0098984	neuron to neuron synapse	47/899	361/19550	1.19897e-10	3.56362e-09	2.96588e-09	EPS8/DISC1/SPOCK1/SIPA1L1/TIAM1/ARRB1/DCLK1/ANKS1B/SRGAP2/RPL8/TMEM108/DGKI/RPL10A/RPS27/IQSEC1/RPS25/RPS14/ITPR1/RPL6/LRRC4C/RPLP0/RPS13/SH3GL3/LYN/RPS19/RPL23/RPL12/CTNND1/EEF2K/PDE4B/PALM/EPHA4/RPS18/RPL38/RPS3/NLGN4Y/RPL30/INPP4A/RPL7/CNKSR2/PTPRS/CLSTN3/CLSTN2/RPL18A/STAT3/NTRK2/SYNGAP1	47	1
CC	GO:0005581	collagen trimer	21/899	87/19550	2.76577e-10	7.78784e-09	6.48156e-09	COLEC12/DCN/COL6A3/COL15A1/COL12A1/COL5A1/COL8A1/COL4A4/COL5A3/COL5A2/COL1A2/COL6A1/COL18A1/MSR1/COL6A6/COL4A3/COL1A1/COL6A2/COL3A1/COL14A1/COL24A1	21	1
CC	GO:0005769	early endosome	43/899	394/19550	1.43305e-07	3.8334e-06	3.19041e-06	EGFR/RAB31/TMEM108/CNTNAP2/LDLR/TBC1D16/LRP1/MYO1B/WASF2/EPHA3/MYO5A/APP/LDLRAD4/APBB2/RABGEF1/RIN3/RFTN1/SIGLEC1/NUMB/ATP11C/SH3GL3/RAB1A/SNX6/TF/RAPGEF1/WASHC4/IFITM3/SNX8/B2M/DIAPH2/EPHA4/WDFY2/TPCN1/INPP4A/UVRAG/HLA-B/CD4/NEURL1B/LITAF/NTRK2/FGD2/APOE/STX7	43	1
CC	GO:0098644	complex of collagen trimers	9/899	21/19550	1.57569e-07	4.01426e-06	3.34094e-06	COL5A1/COL8A1/COL4A4/COL5A3/COL5A2/COL1A2/COL4A3/COL1A1/COL3A1	9	1
CC	GO:0030427	site of polarized growth	26/899	183/19550	3.08943e-07	7.51293e-06	6.25277e-06	EPS8/DISC1/PREX1/TIAM1/AUTS2/DPYSL3/LRP1/TIMP2/MYO5A/APP/UNC5C/APBB2/ARHGAP4/FGF13/IQGAP1/CTSZ/CTNND1/TSHZ3/EPHA4/CYFIP1/SETX/CBL/PTPRS/HCLS1/RUFY3/KLC1	26	1
CC	GO:0030426	growth cone	25/899	177/19550	5.81307e-07	1.35217e-05	1.12537e-05	EPS8/DISC1/PREX1/TIAM1/AUTS2/DPYSL3/LRP1/TIMP2/MYO5A/APP/UNC5C/APBB2/ARHGAP4/FGF13/IQGAP1/CTSZ/CTNND1/TSHZ3/EPHA4/CYFIP1/SETX/CBL/PTPRS/RUFY3/KLC1	25	1
CC	GO:0030027	lamellipodium	27/899	202/19550	6.37938e-07	1.42207e-05	1.18354e-05	IQGAP2/ITSN1/RAPH1/SRGAP2/CARMIL1/DPYSL3/DOCK8/WASF2/APP/UNC5C/APBB2/CCDC88A/APBB1IP/CD44/FER/PTPN13/CTNND1/PARVB/CYFIP1/ROCK1/PIEZO1/ARPC2/CTTNBP2NL/SWAP70/RUFY3/FGD2/SH3RF1	27	1
CC	GO:0009898	cytoplasmic side of plasma membrane	24/899	172/19550	1.21584e-06	2.60191e-05	2.16548e-05	GNAQ/TIAM1/PPP3CA/GNB1/PTEN/FER/SNX9/IQGAP1/CYTH1/LYN/CYTH3/SYK/MTSS1/GNG2/IKBKB/PALM/RASA3/GNA14/HCK/TRAF3/LITAF/ATP2B1/SLA/TRAF5	24	1
CC	GO:0098562	cytoplasmic side of membrane	26/899	197/19550	1.30749e-06	2.69042e-05	2.23915e-05	GNAQ/TIAM1/PPP3CA/EEF1A1/GNB1/PTEN/FER/SNX9/IQGAP1/CYTH1/LYN/CYTH3/SYK/MTSS1/GNG2/IKBKB/RPS28/PALM/RASA3/GNA14/HCK/TRAF3/LITAF/ATP2B1/SLA/TRAF5	26	1
CC	GO:0001726	ruffle	24/899	178/19550	2.26123e-06	4.34358e-05	3.61502e-05	FRMD4B/EPS8/EGFR/WIPF1/TIAM1/WASF2/ARHGAP18/MYO5A/KSR1/EEF1A1/SNX9/IQGAP1/CYTH3/MTSS1/PTPRJ/CYFIP1/RPS3/PLCG2/ROCK1/ACAP2/LIMA1/ARHGEF26/SAMSN1/FGD2	24	1
CC	GO:0030139	endocytic vesicle	36/899	336/19550	2.27328e-06	4.34358e-05	3.61502e-05	AP2A2/PLA2G5/ROR2/COLEC12/EGFR/CD163/RAB31/RAB8B/STAB1/ABCA1/LPAR1/SRGAP2/LDLR/LRP1/VIM/WNT5B/RIN3/LYN/MSR1/RPS27A/SYK/MTSS1/ZYX/TF/B2M/ITGB5/ATP6V0A1/UVRAG/TLR2/UBA52/HLA-B/CD4/UBB/APOE/STX7/SCARB1	36	1
CC	GO:0031983	vesicle lumen	35/899	327/19550	3.20644e-06	5.91534e-05	4.92314e-05	SERPINE1/CFD/EGFR/ATG7/GSN/C3/FTL/TIMP2/RNASET2/APP/DOCK2/CRISPLD2/TIMP3/EEF1A1/IGF1/FN1/SRGN/SELENOP/CTSC/CTSZ/TMSB4X/TF/PFKL/SRP14/B2M/CYFIP1/APAF1/MVP/ROCK1/TUBB4B/SERPING1/EEF2/TGFB1/GALNS/RAB27A	35	1
CC	GO:0034774	secretory granule lumen	34/899	322/19550	5.94122e-06	0.000105952	8.81802e-05	SERPINE1/CFD/ATG7/GSN/C3/FTL/TIMP2/RNASET2/APP/DOCK2/CRISPLD2/TIMP3/EEF1A1/IGF1/FN1/SRGN/SELENOP/CTSC/CTSZ/TMSB4X/TF/PFKL/SRP14/B2M/CYFIP1/APAF1/MVP/ROCK1/TUBB4B/SERPING1/EEF2/TGFB1/GALNS/RAB27A	34	1
CC	GO:0098978	glutamatergic synapse	35/899	338/19550	6.70893e-06	0.000109742	9.13345e-05	PLCB1/EPS8/FXYD6/CTTNBP2/MAPK10/GPC6/APBA1/ITSN1/TIAM1/DNM1/SPARCL1/PPP3CA/ABR/LRRC4C/NUMB/SRGN/PPP3R1/SH3GL3/LYN/CTNND1/NDRG1/EPHA4/NLGN4Y/NRP2/ARHGAP22/CNKSR2/PTPRS/ARPC2/CLSTN3/CLSTN2/CTBP2/ATP2B1/STAT3/SYNGAP1/APOE	35	1
CC	GO:0005583	fibrillar collagen trimer	6/899	12/19550	6.76912e-06	0.000109742	9.13345e-05	COL5A1/COL5A3/COL5A2/COL1A2/COL1A1/COL3A1	6	1
CC	GO:0098643	banded collagen fibril	6/899	12/19550	6.76912e-06	0.000109742	9.13345e-05	COL5A1/COL5A3/COL5A2/COL1A2/COL1A1/COL3A1	6	1
CC	GO:0060205	cytoplasmic vesicle lumen	34/899	325/19550	7.26269e-06	0.000111871	9.31063e-05	SERPINE1/CFD/ATG7/GSN/C3/FTL/TIMP2/RNASET2/APP/DOCK2/CRISPLD2/TIMP3/EEF1A1/IGF1/FN1/SRGN/SELENOP/CTSC/CTSZ/TMSB4X/TF/PFKL/SRP14/B2M/CYFIP1/APAF1/MVP/ROCK1/TUBB4B/SERPING1/EEF2/TGFB1/GALNS/RAB27A	34	1
CC	GO:0005604	basement membrane	16/899	96/19550	7.31864e-06	0.000111871	9.31063e-05	LAMB1/COL15A1/LAMC1/FBN1/FREM1/COL5A1/COL8A1/FBLN1/COL4A4/SMOC2/FN1/PTN/COL18A1/HMCN1/COL4A3/TGFBI	16	1
CC	GO:0030666	endocytic vesicle membrane	24/899	193/19550	9.34793e-06	0.000138921	0.000115619	AP2A2/ROR2/COLEC12/EGFR/CD163/RAB31/RAB8B/STAB1/LDLR/LRP1/WNT5B/LYN/MSR1/RPS27A/TF/B2M/ATP6V0A1/TLR2/UBA52/HLA-B/CD4/UBB/APOE/SCARB1	24	1
CC	GO:0043197	dendritic spine	23/899	183/19550	1.19626e-05	0.000172973	0.000143959	SIPA1L1/CTTNBP2/APBA1/ITSN1/TIAM1/ARRB1/ANKS1B/SRGAP2/DGKI/PPP3CA/APP/ABR/PTEN/CTNND1/EEF2K/PDE4B/PALM/EPHA4/CYFIP1/DOCK10/ATP2B1/NTRK2/SLA	23	1
CC	GO:0044309	neuron spine	23/899	184/19550	1.30892e-05	0.000184282	0.000153372	SIPA1L1/CTTNBP2/APBA1/ITSN1/TIAM1/ARRB1/ANKS1B/SRGAP2/DGKI/PPP3CA/APP/ABR/PTEN/CTNND1/EEF2K/PDE4B/PALM/EPHA4/CYFIP1/DOCK10/ATP2B1/NTRK2/SLA	23	1
CC	GO:0101002	ficolin-1-rich granule	23/899	185/19550	1.4311e-05	0.000196317	0.000163388	AP2A2/CFD/ATG7/CTSB/FTH1/GSN/TIMP2/SLC2A3/CRISPLD2/NFASC/EEF1A1/CST3/CTSZ/PFKL/SRP14/TRPM2/SIRPA/ATP6V0A1/APAF1/MVP/EEF2/PLEKHO2/VPS35L	23	1
CC	GO:0098858	actin-based cell projection	25/899	221/19550	3.16645e-05	0.000423513	0.000352476	EPS8/IQGAP2/RAPH1/MYO1F/PDGFRA/MYO1B/MYO5A/APP/UNC5C/DOCK4/NFASC/CD44/FGF13/ANGPT1/WWOX/PALM/EPHA4/CYFIP1/SLC4A7/FCHSD2/TBC1D10A/UBE2K/RUFY3/TGFB1/SCARB1	25	1
CC	GO:0030667	secretory granule membrane	31/899	311/19550	4.62975e-05	0.000604126	0.000502795	AP2A2/RAB31/IQGAP2/MGST1/SLC2A3/LHFPL2/STK10/ATP8B4/NFASC/CD44/ITPR1/DNAJC5/ITPR2/IQGAP1/TNFRSF1B/RPH3AL/RAP1B/TSPAN14/TRPM2/PTPRJ/SIRPA/ATP6V0A1/PECAM1/PSAP/RAB6A/TLR2/VPS13C/HLA-B/VPS35L/RAB27A/ABCC4	31	1
CC	GO:0098685	Schaffer collateral - CA1 synapse	13/899	78/19550	5.18698e-05	0.000660722	0.000549898	AKAP12/APBA1/PPP3CA/ABR/GABBR1/ITPR1/LRRC4C/SRGN/PPP3R1/CTNND1/EPHA4/PTPRS/STAT3	13	1
CC	GO:0019897	extrinsic component of plasma membrane	20/899	174/19550	0.000152647	0.00189921	0.00158065	GNAQ/TIAM1/PPP3CA/GNB1/FER/NUMB/SNX9/IQGAP1/CYTH1/LYN/CTNND1/CYTH3/SYK/GNG2/TF/GNA14/NUMA1/HCK/CNKSR2/SLA	20	1
CC	GO:1904813	ficolin-1-rich granule lumen	16/899	124/19550	0.000180833	0.00219877	0.00182996	CFD/ATG7/CTSB/FTH1/GSN/TIMP2/CRISPLD2/EEF1A1/CST3/CTSZ/PFKL/SRP14/APAF1/MVP/EEF2/PLEKHO2	16	1
CC	GO:0031234	extrinsic component of cytoplasmic side of plasma membrane	14/899	101/19550	0.00021148	0.00251426	0.00209254	GNAQ/TIAM1/GNB1/FER/SNX9/IQGAP1/CYTH1/LYN/CYTH3/SYK/GNG2/GNA14/HCK/SLA	14	1
CC	GO:0005884	actin filament	15/899	114/19550	0.000229254	0.00266632	0.00221909	ARHGAP6/GAS7/FMN1/WIPF1/CARMIL1/DPYSL3/MYO1B/MYO5A/EHBP1/MYO9B/IQGAP1/SPECC1/EHBP1L1/HCK/HCLS1	15	1
CC	GO:0005905	clathrin-coated pit	11/899	70/19550	0.000329365	0.00374915	0.0031203	AP2A2/FNBP1/ITSN1/ARRB1/LDLR/LRP1/FCHO2/APP/NUMB/TF/FCHSD2	11	1
CC	GO:0045121	membrane raft	30/899	335/19550	0.000401388	0.0043825	0.00364741	EGFR/SPRED1/ABCA1/KCNMA1/KIRREL1/INPP5D/APP/TFPI/RFTN1/ARID3A/IQGAP1/TNFRSF1B/LYN/LCP2/ANGPT1/AHNAK/PLSCR1/MS4A4A/IKBKB/SULF1/PTGIS/PECAM1/HCK/TLR2/CBL/CD4/EEF2/IL6ST/ATP2B1/SCARB1	30	1
CC	GO:0098857	membrane microdomain	30/899	335/19550	0.000401388	0.0043825	0.00364741	EGFR/SPRED1/ABCA1/KCNMA1/KIRREL1/INPP5D/APP/TFPI/RFTN1/ARID3A/IQGAP1/TNFRSF1B/LYN/LCP2/ANGPT1/AHNAK/PLSCR1/MS4A4A/IKBKB/SULF1/PTGIS/PECAM1/HCK/TLR2/CBL/CD4/EEF2/IL6ST/ATP2B1/SCARB1	30	1
CC	GO:0070382	exocytic vesicle	22/899	224/19550	0.000683979	0.00731857	0.00609101	DISC1/CTTNBP2/APBA1/RAB8B/DPYSL3/DNM1/DGKI/APP/IQSEC1/DMXL2/IGF1/DNAJC5/MCTP1/NGF/STON2/PDE4B/RAB6A/PTPRS/ATP2B1/SNCAIP/RAB27A/STX7	22	1
CC	GO:0031901	early endosome membrane	18/899	173/19550	0.00105273	0.0110434	0.00919103	EGFR/RAB31/LDLRAD4/RABGEF1/ATP11C/SH3GL3/SNX6/IFITM3/SNX8/B2M/EPHA4/TPCN1/INPP4A/HLA-B/LITAF/NTRK2/FGD2/STX7	18	1
CC	GO:0150034	distal axon	26/899	294/19550	0.00113932	0.0117218	0.0097557	EPS8/DISC1/PREX1/TIAM1/AUTS2/DPYSL3/LRP1/TIMP2/MYO5A/APP/UNC5C/APBB2/ARHGAP4/FGF13/IQGAP1/CTSZ/CTNND1/TSHZ3/EPHA4/CYFIP1/SETX/CBL/PTPRS/RUFY3/NTRK2/KLC1	26	1
CC	GO:0030133	transport vesicle	33/899	412/19550	0.00146935	0.0148321	0.0123443	DISC1/CTTNBP2/APBA1/RAB8B/DPYSL3/DNM1/DGKI/APP/IQSEC1/DMXL2/CRISPLD2/SPRED2/CCDC88A/ITPR1/IGF1/DNAJC5/MCTP1/RPH3AL/RAB1A/SREBF1/NGF/SNTB2/STON2/B2M/PDE4B/RAB6A/HCK/PTPRS/HLA-B/ATP2B1/SNCAIP/RAB27A/STX7	33	1
CC	GO:1990907	beta-catenin-TCF complex	4/899	13/19550	0.00227539	0.022337	0.0185904	TCF4/TCF7L1/TCF7L2/TLE4	4	1
CC	GO:0019898	extrinsic component of membrane	26/899	309/19550	0.00229633	0.022337	0.0185904	GNAQ/TIAM1/WDFY3/PPP3CA/PIK3R5/PIK3CD/GNB1/FER/NUMB/SNX9/IQGAP1/CYTH1/LYN/CTNND1/CYTH3/SYK/GNG2/TF/MGLL/GNA14/NUMA1/HCK/VPS13C/CNKSR2/SLA/GOLGA3	26	1
CC	GO:0005796	Golgi lumen	12/899	104/19550	0.00294451	0.0272871	0.0227101	VCAN/DCN/GPC6/SDC2/MMP16/APP/WNT5B/PCSK5/NGF/PCSK6/RHBDF2/TGFB1	12	1
CC	GO:0030135	coated vesicle	25/899	299/19550	0.00299832	0.0272871	0.0227101	AP2A2/ROR2/EGFR/RAB8B/LDLR/LRP1/DENND1A/FCHO2/APP/ECE1/CCDC88A/DNAJC5/NUMB/SNX9/CTSC/CTSZ/SREBF1/TF/STON2/B2M/HLA-B/CD4/AP3B1/RAB27A/APOE	25	1
CC	GO:0005902	microvillus	11/899	91/19550	0.00300923	0.0272871	0.0227101	IQGAP2/MYO1F/PDGFRA/MYO1B/NFASC/CD44/ANGPT1/WWOX/TBC1D10A/TGFB1/SCARB1	11	1
CC	GO:0031091	platelet alpha granule	11/899	91/19550	0.00300923	0.0272871	0.0227101	SERPINE1/CFD/LHFPL2/APP/IGF1/FN1/SRGN/TMSB4X/PECAM1/SERPING1/TGFB1	11	1
CC	GO:0097060	synaptic membrane	30/899	384/19550	0.00340402	0.0302169	0.0251486	FXYD6/APBA1/ITSN1/TIAM1/ARRB1/SRGAP2/KCNMA1/DNM1/DENND1A/FCHO2/DGKI/GABBR1/PTEN/LRRC4C/IGSF21/SRPX2/PALM/EPHA4/NLGN4Y/NRP2/NRXN1/KCNJ3/CNKSR2/PTPRS/CLSTN3/CLSTN2/ATP2B1/ZC4H2/SNCAIP/MUSK	30	1
CC	GO:0031093	platelet alpha granule lumen	9/899	67/19550	0.0034453	0.0302169	0.0251486	SERPINE1/CFD/APP/IGF1/FN1/SRGN/TMSB4X/SERPING1/TGFB1	9	1
CC	GO:0030175	filopodium	12/899	107/19550	0.00372691	0.0321597	0.0267654	IQGAP2/RAPH1/MYO1B/MYO5A/APP/UNC5C/FGF13/PALM/EPHA4/CYFIP1/UBE2K/RUFY3	12	1
CC	GO:0055037	recycling endosome	18/899	195/19550	0.00395166	0.0335578	0.0279291	PLA2G5/ITSN1/RAB8B/TBC1D14/MYO5A/APP/RABGEF1/MCTP1/ATP11C/NDRG1/TF/B2M/TPCN1/FCHSD2/INPP4A/HLA-B/TBC1D12/STX7	18	1
CC	GO:0030136	clathrin-coated vesicle	18/899	196/19550	0.00417002	0.0348587	0.0290118	AP2A2/ROR2/EGFR/RAB8B/LDLR/LRP1/DENND1A/FCHO2/ECE1/DNAJC5/NUMB/SNX9/TF/STON2/CD4/AP3B1/RAB27A/APOE	18	1
CC	GO:0045335	phagocytic vesicle	14/899	137/19550	0.00427077	0.0351518	0.0292557	PLA2G5/RAB31/RAB8B/ABCA1/SRGAP2/VIM/SYK/ZYX/B2M/ITGB5/ATP6V0A1/UVRAG/TLR2/HLA-B	14	1
MF	GO:0003735	structural constituent of ribosome	65/890	182/18368	3.5291e-39	2.93269e-36	2.60039e-36	RPL13/RPL10/RPLP1/RPL41/RPL34/RPL8/RPL13A/RPS24/RPL11/RPL10A/RPS27/RPS8/RPS25/RPL32/RPS14/RPL37A/RPLP2/RPS6/RPS23/RPL28/RPS16/RPL5/RPL6/RPS2/RPL35/RPL19/RPL15/RPL21/RPS12/RPLP0/RPS13/RPL35A/RPS11/RPS19/RPS20/RPL23/RPL12/RPS27A/RPS15/RPL36/RPS7/RPL39/RPL29/RPL27A/RPS28/RPS3A/RPS18/RPL38/RPS4X/RPS3/RPL18/RPSA/RPS21/RPL30/RPL31/RPS5/RPL3/RPL23A/RPL7/UBA52/RPL24/RPL18A/RPS17/RPL4/RPL37	65	1
MF	GO:0005096	GTPase activator activity	72/890	462/18368	8.84732e-19	2.31102e-16	2.04916e-16	ARHGAP6/GNAQ/PLCB1/ADGRB3/ELMO1/SRGAP1/ASAP2/SIPA1L1/PREX1/IQGAP2/ITSN1/TIAM1/ARRB1/DENND2A/SMAP2/SRGAP2/DOCK1/TBC1D22A/TBC1D16/TBC1D14/DENND1A/DOCK8/DOCK11/ARHGAP18/IQSEC1/DOCK4/DOCK2/ARHGAP15/RABGEF1/CCDC88A/ABR/VAV2/MYO9B/ARHGAP4/RIN3/AGFG1/DOCK5/STARD13/VAV1/IQGAP1/SH3BP5/ADAP2/CYTH1/AGAP1/CYTH3/DENND3/MYCBP2/RAPGEF1/VAV3/ARHGAP21/ARHGAP24/ARAP2/RASA3/DNMBP/TBC1D2B/FAM13A/DOCK10/ACAP2/TBC1D10…	72	1
MF	GO:0005201	extracellular matrix structural constituent	42/890	172/18368	1.3575e-18	2.31102e-16	2.04916e-16	LAMB1/VCAN/DCN/COL6A3/COL15A1/LAMC1/COL12A1/FBN1/TNXB/COL5A1/ABI3BP/COL8A1/FBLN1/COL4A4/FBLN5/ELN/PODN/COL5A3/COL5A2/COL1A2/FN1/COL6A1/COL18A1/MATN2/HMCN1/COL6A6/FBLN2/SPON1/COL4A3/COL1A1/LTBP2/SRPX2/COL6A2/COL3A1/PXDN/AEBP1/MGP/COL14A1/CD4/COL24A1/TGFBI/SRPX	42	1
MF	GO:0030695	GTPase regulator activity	74/890	488/18368	1.3905e-18	2.31102e-16	2.04916e-16	ARHGAP6/GNAQ/PLCB1/ADGRB3/ELMO1/SRGAP1/ASAP2/SLIT2/SIPA1L1/PREX1/IQGAP2/ITSN1/TIAM1/ARRB1/DENND2A/SMAP2/SRGAP2/DOCK1/TBC1D22A/TBC1D16/TBC1D14/DENND1A/DOCK8/DOCK11/ARHGAP18/IQSEC1/DOCK4/DOCK2/ARHGAP15/RABGEF1/CCDC88A/ABR/VAV2/MYO9B/ARHGAP4/RIN3/AGFG1/DOCK5/STARD13/VAV1/IQGAP1/SH3BP5/ADAP2/CYTH1/AGAP1/CYTH3/DENND3/MYCBP2/RAPGEF1/VAV3/ARHGAP21/ARHGAP24/SIRPA/ARAP2/RASA3/DNMBP/TBC1D2B/FAM13A/DOCK10/A…	74	1
MF	GO:0060589	nucleoside-triphosphatase regulator activity	74/890	488/18368	1.3905e-18	2.31102e-16	2.04916e-16	ARHGAP6/GNAQ/PLCB1/ADGRB3/ELMO1/SRGAP1/ASAP2/SLIT2/SIPA1L1/PREX1/IQGAP2/ITSN1/TIAM1/ARRB1/DENND2A/SMAP2/SRGAP2/DOCK1/TBC1D22A/TBC1D16/TBC1D14/DENND1A/DOCK8/DOCK11/ARHGAP18/IQSEC1/DOCK4/DOCK2/ARHGAP15/RABGEF1/CCDC88A/ABR/VAV2/MYO9B/ARHGAP4/RIN3/AGFG1/DOCK5/STARD13/VAV1/IQGAP1/SH3BP5/ADAP2/CYTH1/AGAP1/CYTH3/DENND3/MYCBP2/RAPGEF1/VAV3/ARHGAP21/ARHGAP24/SIRPA/ARAP2/RASA3/DNMBP/TBC1D2B/FAM13A/DOCK10/A…	74	1
MF	GO:0030020	extracellular matrix structural constituent conferring tensile strength	18/890	41/18368	1.28906e-13	1.78535e-11	1.58305e-11	COL6A3/COL15A1/COL12A1/COL5A1/COL8A1/COL4A4/COL5A3/COL5A2/COL1A2/COL6A1/COL18A1/COL6A6/COL4A3/COL1A1/COL6A2/COL3A1/COL14A1/COL24A1	18	1
MF	GO:0017124	SH3 domain binding	27/890	130/18368	1.10078e-10	1.30678e-08	1.15871e-08	ARHGAP6/ELMO1/FMN1/WIPF1/CTTNBP2/PTPN12/DOCK1/DPYSL3/DNM1/AFAP1/DENND1A/WASF2/INPP5D/SH3BGRL/DOCK4/GRB2/SH3BP5/LYN/PLSCR1/RAPGEF1/PLSCR4/SIRPA/SH3BP2/UVRAG/CBL/HCLS1/SYNGAP1	27	1
MF	GO:0005085	guanyl-nucleotide exchange factor activity	36/890	223/18368	1.88123e-10	1.95412e-08	1.73271e-08	ELMO1/PREX1/ITSN1/TIAM1/DENND2A/DOCK1/DENND1A/DOCK8/DOCK11/IQSEC1/DOCK4/DOCK2/RABGEF1/CCDC88A/ABR/VAV2/RIN3/DOCK5/VAV1/SH3BP5/CYTH1/CYTH3/DENND3/MYCBP2/RAPGEF1/VAV3/DNMBP/DOCK10/TBC1D10A/CYTH4/SWAP70/ARHGEF26/PREX2/FGD2/DOCK9/CYSLTR2	36	1
MF	GO:0019838	growth factor binding	25/890	141/18368	1.64386e-08	1.39295e-06	1.23512e-06	EGFR/COL5A1/PDGFRA/TGFBR3/COL1A2/IGFBP4/ENG/RPS2/COL6A1/PTN/RPS19/COL1A1/LTBP2/SRPX2/COL3A1/PXDN/HTRA3/IGFBP5/PCSK6/NRP2/RHBDF2/IL6ST/OSMR/NTRK2/FGFR2	25	1
MF	GO:0019843	rRNA binding	17/890	68/18368	1.67623e-08	1.39295e-06	1.23512e-06	RPL8/RPL11/RPS14/RPL5/RPL19/RPLP0/RPS13/RPS11/RPL23/RPL12/RPS18/RPS4X/RPS3/RPS5/RPL23A/EEF2/RPL37	17	1
MF	GO:0005518	collagen binding	17/890	69/18368	2.12488e-08	1.60525e-06	1.42336e-06	DCN/CTSB/TNXB/SPARCL1/PODN/COL5A3/SMAD3/CD44/FN1/DDR2/COL6A1/MRC2/COL6A2/AEBP1/COL14A1/TGFBI/MUSK	17	1
MF	GO:0005539	glycosaminoglycan binding	31/890	230/18368	2.47523e-07	1.71409e-05	1.51988e-05	VCAN/SLIT3/DCN/SLIT2/FBN1/TNXB/COL5A1/STAB1/DPYSL3/APP/TGFBR3/COL5A3/SMOC2/CRISPLD2/CD44/ENG/FN1/PTN/VIT/ADAMTS5/LTBP2/CFH/RPL29/SULF1/PCSK6/NRP2/TLR2/PTPRS/LYVE1/FGFR2/APOE	31	1
MF	GO:0048407	platelet-derived growth factor binding	6/890	11/18368	4.76742e-06	0.00028298	0.000250917	COL5A1/PDGFRA/COL1A2/COL6A1/COL1A1/COL3A1	6	1
MF	GO:0097493	structural molecule activity conferring elasticity	6/890	11/18368	4.76742e-06	0.00028298	0.000250917	LAMC1/FBN1/FBLN5/ELN/AHNAK/FBLN2	6	1
MF	GO:0043394	proteoglycan binding	10/890	36/18368	5.45266e-06	0.000302077	0.00026785	SLIT2/CTSB/COL5A1/LRP1/COL5A3/FN1/PTN/CFH/PTPRS/APOE	10	1
MF	GO:0015278	calcium-release channel activity	7/890	17/18368	7.76711e-06	0.000400294	0.000354938	ITPR1/ITPR2/TRPM2/RASA3/TPCN1/RYR1/RYR3	7	1
MF	GO:0035091	phosphatidylinositol binding	31/890	271/18368	8.36757e-06	0.000400294	0.000354938	PLCB1/SH3PXD2B/GAB2/SNX29/IQGAP2/GSN/PITPNC1/SESTD1/DENND1A/WDFY3/MYO1B/FCHO2/CCDC88A/ITPR1/SNX9/ITPR2/IQGAP1/ADAP2/CYTH3/SNX6/PXK/TULP3/SNX8/ARAP2/TPCN1/PXDC1/FCHSD2/NUMA1/FGD2/ARAP1/SCARB1	31	1
MF	GO:0005543	phospholipid binding	45/890	466/18368	8.67062e-06	0.000400294	0.000354938	PLCB1/PLA2G5/AXL/SH3PXD2B/PREX1/GAB2/SNX29/IQGAP2/GSN/ABCA1/PITPNC1/LPAR1/SESTD1/DENND1A/WDFY3/MYO1B/FCHO2/CPNE5/CCDC88A/ITPR1/PLTP/SNX9/ITPR2/IQGAP1/ADAP2/PLA2G2A/AGAP1/CYTH3/SNX6/MTSS1/PXK/TULP3/SNX8/CPNE8/ARAP2/TPCN1/PSAP/PXDC1/FCHSD2/NUMA1/FGD2/ARAP1/ANXA5/APOE/SCARB1	45	1
MF	GO:0019199	transmembrane receptor protein kinase activity	20/890	143/18368	1.88999e-05	0.000826622	0.00073296	ROR2/MERTK/AXL/EGFR/JAK1/PDGFRA/EPHA3/TGFBR3/ENG/DDR2/FER/LYN/SYK/CSF1R/EPHA4/HCK/NRP2/NTRK2/FGFR2/MUSK	20	1
MF	GO:0005178	integrin binding	20/890	144/18368	2.09681e-05	0.000871225	0.000772509	LAMB1/EGFR/FBN1/TNXB/COL5A1/FBLN1/TIMP2/FBLN5/IGF1/FN1/PTN/LYN/SYK/ADAMTS5/COL4A3/COL3A1/ITGB5/PRKCA/CXCL12/TGFBI	20	1
MF	GO:0035259	glucocorticoid receptor binding	6/890	14/18368	2.73265e-05	0.00108135	0.000958824	TACC1/NCOR2/SMAD3/STAT5B/NRIP1/STAT3	6	1
MF	GO:0004714	transmembrane receptor protein tyrosine kinase activity	18/890	124/18368	2.93625e-05	0.0011091	0.000983432	ROR2/MERTK/AXL/EGFR/JAK1/PDGFRA/EPHA3/DDR2/FER/LYN/SYK/CSF1R/EPHA4/HCK/NRP2/NTRK2/FGFR2/MUSK	18	1
MF	GO:0005161	platelet-derived growth factor receptor binding	6/890	15/18368	4.36779e-05	0.0015781	0.00139929	PDGFD/PDGFRA/PDGFC/PTEN/LYN/PTPRJ	6	1
MF	GO:0008201	heparin binding	21/890	166/18368	5.4365e-05	0.00182939	0.00162211	SLIT3/SLIT2/FBN1/TNXB/COL5A1/APP/TGFBR3/COL5A3/SMOC2/CRISPLD2/FN1/PTN/ADAMTS5/LTBP2/CFH/RPL29/PCSK6/NRP2/PTPRS/FGFR2/APOE	21	1
MF	GO:0055106	ubiquitin-protein transferase regulator activity	7/890	22/18368	5.50359e-05	0.00182939	0.00162211	RPL11/RPL5/RPS20/RPL23/RPS15/RPS7/RPL37	7	1
MF	GO:0008191	metalloendopeptidase inhibitor activity	6/890	16/18368	6.70237e-05	0.00214218	0.00189946	SPOCK1/TIMP2/TIMP3/COL4A3/NGF/RARRES1	6	1
MF	GO:0045296	cadherin binding	33/890	332/18368	7.70396e-05	0.00237111	0.00210245	EGFR/FMNL2/RPL34/ARGLU1/MYO1B/LASP1/WASF2/ZC3HAV1/ARHGAP18/RPL6/RPS2/NUMB/SNX9/TNKS1BP1/RPL15/RACK1/IQGAP1/AHNAK/RAB1A/CTNND1/NDRG1/CEMIP2/RPL29/PTPRJ/TBC1D10A/RPL23A/CBL/LIMA1/RPL24/SWAP70/EEF2/DOCK9/GOLGA3	33	1
MF	GO:0005547	phosphatidylinositol-3,4,5-trisphosphate binding	9/890	39/18368	8.05128e-05	0.00237575	0.00210656	GAB2/IQGAP2/MYO1B/IQGAP1/ADAP2/CYTH3/ARAP2/FCHSD2/ARAP1	9	1
MF	GO:0071813	lipoprotein particle binding	8/890	31/18368	8.57671e-05	0.00237575	0.00210656	COLEC12/STAB1/ABCA1/LDLR/PLTP/MSR1/APOE/SCARB1	8	1
MF	GO:0071814	protein-lipid complex binding	8/890	31/18368	8.57671e-05	0.00237575	0.00210656	COLEC12/STAB1/ABCA1/LDLR/PLTP/MSR1/APOE/SCARB1	8	1
MF	GO:0030169	low-density lipoprotein particle binding	6/890	17/18368	9.93454e-05	0.00262785	0.0023301	COLEC12/STAB1/LDLR/PLTP/MSR1/SCARB1	6	1
MF	GO:0004713	protein tyrosine kinase activity	18/890	136/18368	0.000101193	0.00262785	0.0023301	ROR2/MERTK/AXL/EGFR/JAK1/PDGFRA/EPHA3/DDR2/FER/LYN/SYK/CSF1R/EPHA4/HCK/NRP2/NTRK2/FGFR2/MUSK	18	1
MF	GO:0003779	actin binding	40/890	441/18368	0.000108511	0.00267717	0.00237383	GAS7/EPS8/FMN1/MYH6/EPB41L2/EGFR/FMNL2/WIPF1/IQGAP2/GSN/MYO1F/KCNMA1/CORO2B/AFAP1/MYO1B/LASP1/WASF2/MYO5A/CCDC88A/MYO9B/SSH2/IQGAP1/TMSB4X/MTSS1/FMNL3/PXK/SNTB1/VASH1/SNTB2/CORO7/DIAPH2/PARVB/CYFIP1/EPB41L1/LIMA1/HCLS1/ARPC2/EEF2/DAAM2/LSP1	40	1
MF	GO:0001223	transcription coactivator binding	8/890	32/18368	0.000109535	0.00267717	0.00237383	RORA/TRERF1/ATF7/SMAD3/ESR1/FOXO1/RPL23/EPAS1	8	1
MF	GO:0099604	ligand-gated calcium channel activity	7/890	26/18368	0.000179099	0.00415584	0.00368495	ITPR1/ITPR2/TRPM2/RASA3/TPCN1/RYR1/RYR3	7	1
MF	GO:0016504	peptidase activator activity	9/890	43/18368	0.000180036	0.00415584	0.00368495	FBLN1/APP/FN1/RACK1/CTSC/NLRP1/APAF1/CARD8/TANK	9	1
MF	GO:0051020	GTPase binding	29/890	291/18368	0.000196082	0.0044039	0.00390491	EPS8/FMNL2/IQGAP2/ABCA1/SRGAP2/DENND1A/DOCK11/MYO5A/DOCK4/DMXL2/RABGEF1/MYO9B/GNB1/RIN3/RADIL/IQGAP1/RPH3AL/NDRG1/FMNL3/MYCBP2/DIAPH2/CDC42SE2/CYFIP1/YBX1/ROCK1/KNTC1/DAAM2/FGD2/EVI5	29	1
MF	GO:0001784	phosphotyrosine residue binding	9/890	44/18368	0.00021671	0.00462025	0.00409675	GRB2/VAV2/VAV1/SYK/SH3BP2/PLCG2/HCK/CBL/SAMSN1	9	1
MF	GO:0019902	phosphatase binding	22/890	196/18368	0.000216835	0.00462025	0.00409675	EGFR/SPRED1/JAK1/SMAD3/GRB2/BCL2/FER/FOXO1/RACK1/ENSA/IQGAP1/PPP3R1/CTSC/SYK/SIRPA/MVP/CTTNBP2NL/TRAF3/STAT3/PPP6R2/AP3B1/NFATC2	22	1
MF	GO:0048027	mRNA 5'-UTR binding	7/890	27/18368	0.000231745	0.0048145	0.00426899	RPL41/RPS14/RPL5/RPS13/SHMT1/RPS7/RPS3A	7	1
MF	GO:0045309	protein phosphorylated amino acid binding	10/890	56/18368	0.000317174	0.00627552	0.00556446	ARRB1/GRB2/VAV2/VAV1/SYK/SH3BP2/PLCG2/HCK/CBL/SAMSN1	10	1
MF	GO:0050840	extracellular matrix binding	10/890	56/18368	0.000317174	0.00627552	0.00556446	DCN/SLIT2/SPARCL1/ELN/SMOC2/FBLN2/ADAMTS5/RPSA/TGFBI/LGALS1	10	1
MF	GO:0061134	peptidase regulator activity	24/890	230/18368	0.000346057	0.00668776	0.00592999	SERPINE1/COL6A3/SPOCK1/GAPDH/C3/FBLN1/TIMP2/APP/TFPI/TIMP3/FN1/CST3/RACK1/CTSC/COL4A3/NGF/NLRP1/APAF1/ROCK1/SERPING1/CARD8/TANK/NAIP/RARRES1	24	1
MF	GO:0031267	small GTPase binding	26/890	259/18368	0.000367303	0.00693701	0.006151	EPS8/FMNL2/IQGAP2/ABCA1/SRGAP2/DENND1A/DOCK11/MYO5A/DOCK4/DMXL2/RABGEF1/MYO9B/RIN3/IQGAP1/RPH3AL/NDRG1/FMNL3/MYCBP2/DIAPH2/CDC42SE2/CYFIP1/ROCK1/KNTC1/DAAM2/FGD2/EVI5	26	1
MF	GO:0005217	intracellular ligand-gated ion channel activity	7/890	30/18368	0.000467901	0.00864058	0.00766154	ITPR1/ITPR2/TRPM2/RASA3/TPCN1/RYR1/RYR3	7	1
MF	GO:0016922	nuclear receptor binding	17/890	144/18368	0.000612198	0.0110595	0.00980638	TACC1/ARRB1/TRERF1/NCOR2/NCOA7/TCF7L2/SMAD3/ESR1/STAT5B/FOXP2/NCOA1/NRIP1/ASXL1/RERG/CTBP2/STAT3/NCOA3	17	1
MF	GO:0005516	calmodulin binding	21/890	201/18368	0.00077786	0.0137532	0.0121949	PLCB1/MYH6/DAPK1/EGFR/AKAP12/IQGAP2/MYO1F/MYO1B/PPP3CA/MYO5A/MYO9B/CAMK1D/IQGAP1/PPP3R1/EEF2K/SNTB1/SNTB2/AEBP1/RYR1/ATP2B1/RYR3	21	1
MF	GO:0005154	epidermal growth factor receptor binding	7/890	33/18368	0.000865018	0.0149756	0.0132788	CCDC88A/GRB2/VAV2/FER/PLSCR1/VAV3/CBL	7	1
MF	GO:0051219	phosphoprotein binding	12/890	88/18368	0.00107321	0.0182008	0.0161385	ARRB1/UBASH3B/GRB2/VAV2/VAV1/LYN/SYK/SH3BP2/PLCG2/HCK/CBL/SAMSN1	12	1
MF	GO:0038024	cargo receptor activity	11/890	77/18368	0.0011612	0.0189411	0.0167949	COLEC12/MRC1/CD163/STAB1/ABCA1/LDLR/LRP1/CD163L1/MSR1/SCARA5/SCARB1	11	1
MF	GO:1901681	sulfur compound binding	25/890	265/18368	0.00116245	0.0189411	0.0167949	SLIT3/SLIT2/FBN1/TNXB/COL5A1/DPYSL3/LRP1/MGST1/APP/TGFBR3/COL5A3/SMOC2/CRISPLD2/FN1/PTN/ADAMTS5/LTBP2/CFH/RPL29/CHST15/PCSK6/NRP2/PTPRS/FGFR2/APOE	25	1
MF	GO:0042974	retinoic acid receptor binding	6/890	26/18368	0.00127144	0.0202868	0.0179882	TACC1/NCOR2/NCOA1/NRIP1/ASXL1/CTBP2	6	1
MF	GO:0001221	transcription coregulator binding	11/890	78/18368	0.00129386	0.0202868	0.0179882	RORA/ZNF618/TRERF1/ATF7/SMAD3/ESR1/NEK6/FOXO1/RPL23/EPAS1/CTBP2	11	1
MF	GO:0097110	scaffold protein binding	10/890	67/18368	0.0013671	0.0207595	0.0184073	CD163/VIM/ITPR2/LYN/SYK/IKBKB/PSAP/NLGN4Y/PLCG2/IL6ST	10	1
MF	GO:0005078	MAP-kinase scaffold activity	4/890	11/18368	0.00137398	0.0207595	0.0184073	KSR1/IQGAP1/SPAG9/SH3RF1	4	1
MF	GO:1990782	protein tyrosine kinase binding	13/890	105/18368	0.00167642	0.0248769	0.0220582	GAB2/TIAM1/NOX4/DOCK4/PTEN/RACK1/ANGPT1/SIRPA/EPHA4/SHC2/PLCG2/CBL/CD4	13	1
MF	GO:0005044	scavenger receptor activity	8/890	47/18368	0.00172216	0.0251072	0.0222624	COLEC12/CD163/STAB1/LRP1/CD163L1/MSR1/SCARA5/SCARB1	8	1
MF	GO:1901981	phosphatidylinositol phosphate binding	18/890	173/18368	0.00187507	0.0268653	0.0238212	PLCB1/SH3PXD2B/GAB2/IQGAP2/GSN/SESTD1/DENND1A/MYO1B/FCHO2/IQGAP1/ADAP2/CYTH3/TULP3/ARAP2/TPCN1/FCHSD2/FGD2/ARAP1	18	1
MF	GO:0046875	ephrin receptor binding	6/890	28/18368	0.00191549	0.0269792	0.0239223	SIPA1L1/ANKS1B/GRB2/LYN/EPHA4/CBL	6	1
MF	GO:0016505	peptidase activator activity involved in apoptotic process	5/890	20/18368	0.00222678	0.0306018	0.0271344	RACK1/CTSC/NLRP1/APAF1/CARD8	5	1
MF	GO:0004674	protein serine/threonine kinase activity	32/890	386/18368	0.00224634	0.0306018	0.0271344	AKT3/DAPK1/EGFR/MAPK10/CCND3/IRAK3/PRKD1/RPS6KA2/TGFBR3/STK10/STK17B/ENG/FAM20C/NEK6/CAMK1D/MAP3K1/EEF2K/MAP3K8/SYK/GRK3/IKBKB/PRKCA/CDK19/ROCK1/PRKX/PRKCH/STK3/PDK3/GAK/ATM/BRD4/BMP2K	32	1
MF	GO:0001540	amyloid-beta binding	11/890	84/18368	0.00237606	0.0318468	0.0282384	LDLRAD3/APBA1/LDLR/LRP1/APBB2/CST3/MSR1/EPHA4/TLR2/APOE/SCARB1	11	1
MF	GO:0019903	protein phosphatase binding	16/890	150/18368	0.00254345	0.0335493	0.029748	EGFR/JAK1/GRB2/BCL2/FER/FOXO1/RACK1/ENSA/IQGAP1/SIRPA/MVP/CTTNBP2NL/TRAF3/STAT3/PPP6R2/AP3B1	16	1
MF	GO:0070851	growth factor receptor binding	15/890	141/18368	0.00350141	0.0454636	0.0403123	PDGFD/PDGFRA/APP/PDGFC/CCDC88A/GRB2/VAV2/PTEN/FER/LYN/PLSCR1/VAV3/PTPRJ/CBL/IL6ST	15	1
MF	GO:0001618	virus receptor activity	10/890	76/18368	0.0035606	0.0455209	0.0403631	AXL/MRC1/EGFR/LDLR/PLSCR1/ITGB5/RPSA/CD4/CD86/SCARB1	10	1
MF	GO:0140678	molecular function inhibitor activity	14/890	128/18368	0.00365965	0.0460783	0.0408573	ARRB1/RPL11/BCL2/ITPR1/RPL5/RACK1/ENSA/RPS20/RPL23/RPS15/RPS7/MCUB/RPL37/ANXA5	14	1
MF	GO:0140272	exogenous protein binding	10/890	77/18368	0.00391872	0.0486038	0.0430967	AXL/MRC1/EGFR/LDLR/PLSCR1/ITGB5/RPSA/CD4/CD86/SCARB1	10	1
BP	GO:0003012	muscle system process	45/219	452/18723	5.74903e-29	1.53959e-25	1.25813e-25	RYR2/SLC8A1/TTN/PDLIM5/SORBS2/DMD/CTNNA3/CACNA1C/MYOM1/ACTN2/MYOZ2/AKAP6/MYH7/PKP2/ANK2/DTNA/TNNI3/TPM1/MYL3/TNNT2/MYOCD/HOMER1/TNNT1/CASQ2/PPARGC1A/GTF2IRD1/CAMK2D/SLMAP/CSRP3/TRIM63/DES/AKAP13/SYNM/CACNA2D1/SNTA1/CAMK2B/SCN5A/TMEM38B/NR4A1/MYL9/ATP2B4/CAV1/ANKRD2/SMPX/TMOD1	45	2
BP	GO:0060537	muscle tissue development	40/219	403/18723	1.07061e-25	1.43355e-22	1.17147e-22	RYR2/SLC8A1/TTN/PDLIM5/SORBS2/DMD/MYOM1/ACTN2/MYOZ2/ANKRD1/AKAP6/MYH7/PKP2/FHOD3/MYO18B/ERBB4/TNNI3/TPM1/MYL3/NRAP/TNNT2/NDRG4/SVIL/MYOCD/JPH2/ALPK2/HOMER1/PPARGC1A/CSRP3/SMYD1/AKAP13/ALPK3/RBM24/SOX6/SCN5A/NR4A1/HDAC9/CAV1/PGM5/COL19A1	40	2
BP	GO:0014706	striated muscle tissue development	39/219	384/18723	1.96903e-25	1.75769e-22	1.43636e-22	RYR2/SLC8A1/TTN/PDLIM5/SORBS2/DMD/MYOM1/ACTN2/MYOZ2/ANKRD1/AKAP6/MYH7/PKP2/FHOD3/MYO18B/ERBB4/TNNI3/TPM1/MYL3/NRAP/TNNT2/NDRG4/SVIL/MYOCD/JPH2/ALPK2/HOMER1/CSRP3/SMYD1/AKAP13/ALPK3/RBM24/SOX6/SCN5A/NR4A1/HDAC9/CAV1/PGM5/COL19A1	39	2
BP	GO:0006936	muscle contraction	37/219	347/18723	6.7638e-25	4.52836e-22	3.70051e-22	RYR2/SLC8A1/TTN/DMD/CTNNA3/CACNA1C/MYOM1/ACTN2/MYH7/PKP2/ANK2/DTNA/TNNI3/TPM1/MYL3/TNNT2/MYOCD/HOMER1/TNNT1/CASQ2/CAMK2D/SLMAP/CSRP3/TRIM63/DES/SYNM/CACNA2D1/SNTA1/SCN5A/TMEM38B/NR4A1/MYL9/ATP2B4/CAV1/ANKRD2/SMPX/TMOD1	37	2
BP	GO:0006941	striated muscle contraction	27/219	179/18723	2.26019e-22	1.21056e-19	9.89249e-20	RYR2/SLC8A1/TTN/DMD/CTNNA3/CACNA1C/MYH7/PKP2/ANK2/DTNA/TNNI3/TPM1/MYL3/TNNT2/HOMER1/TNNT1/CASQ2/CAMK2D/CSRP3/SYNM/CACNA2D1/SNTA1/SCN5A/TMEM38B/NR4A1/CAV1/SMPX	27	2
BP	GO:0055001	muscle cell development	27/219	184/18723	4.79876e-22	2.14185e-19	1.75028e-19	SLC8A1/TTN/PDLIM5/SORBS2/DMD/ACTN2/MYOZ2/ANKRD1/AKAP6/OBSCN/FHOD3/MYO18B/ANK2/MYPN/TPM1/NRAP/TNNT2/ALPK2/HOMER1/TNNT1/CSRP3/AKAP13/ALPK3/HDAC9/PGM5/ACTN4/TMOD1	27	2
BP	GO:0042692	muscle cell differentiation	34/219	384/18723	2.60984e-20	9.98449e-18	8.15917e-18	SLC8A1/TTN/PDLIM5/SORBS2/DMD/ACTN2/MYOZ2/ANKRD1/CDH2/AKAP6/OBSCN/FHOD3/MYO18B/ANK2/MYPN/TPM1/NRAP/TNNT2/MYOCD/ALPK2/HOMER1/TNNT1/TANC1/CSRP3/SMYD1/AKAP13/ALPK3/RBM24/SOX6/QKI/HDAC9/PGM5/ACTN4/TMOD1	34	2
BP	GO:0051146	striated muscle cell differentiation	30/219	283/18723	3.16093e-20	1.05812e-17	8.6468e-18	SLC8A1/TTN/PDLIM5/SORBS2/ACTN2/MYOZ2/ANKRD1/CDH2/AKAP6/OBSCN/FHOD3/MYO18B/MYPN/TPM1/NRAP/TNNT2/MYOCD/ALPK2/HOMER1/TNNT1/TANC1/CSRP3/SMYD1/AKAP13/ALPK3/RBM24/SOX6/HDAC9/PGM5/TMOD1	30	2
BP	GO:0048738	cardiac muscle tissue development	27/219	236/18723	3.74253e-19	1.11361e-16	9.10026e-17	RYR2/SLC8A1/TTN/PDLIM5/SORBS2/ACTN2/ANKRD1/AKAP6/MYH7/PKP2/FHOD3/MYO18B/ERBB4/TNNI3/TPM1/MYL3/NRAP/TNNT2/NDRG4/MYOCD/JPH2/ALPK2/CSRP3/AKAP13/ALPK3/SOX6/SCN5A	27	2
BP	GO:0003015	heart process	27/219	251/18723	1.87077e-18	4.62922e-16	3.78293e-16	RYR2/SLC8A1/TTN/DMD/CTNNA3/CACNA1C/MYH7/PKP2/ANK2/TNNI3/TPM1/MYL3/TNNT2/CASQ2/CAMK2D/TMEM65/HSPB7/CSRP3/DES/AKAP13/CYP2J2/CACNA2D1/SNTA1/SCN5A/TMEM38B/ATP2B4/CAV1	27	2
BP	GO:0008016	regulation of heart contraction	25/219	206/18723	1.97884e-18	4.62922e-16	3.78293e-16	RYR2/SLC8A1/DMD/CTNNA3/CACNA1C/MYH7/PKP2/ANK2/TNNI3/TPM1/MYL3/TNNT2/CASQ2/CAMK2D/TMEM65/HSPB7/CSRP3/DES/CYP2J2/CACNA2D1/SNTA1/SCN5A/TMEM38B/ATP2B4/CAV1	25	2
BP	GO:0090257	regulation of muscle system process	27/219	252/18723	2.07433e-18	4.62922e-16	3.78293e-16	RYR2/SLC8A1/DMD/CTNNA3/CACNA1C/AKAP6/MYH7/PKP2/ANK2/TNNI3/TPM1/MYL3/TNNT2/MYOCD/TNNT1/CASQ2/PPARGC1A/GTF2IRD1/CAMK2D/TRIM63/CAMK2B/SCN5A/TMEM38B/NR4A1/MYL9/ATP2B4/CAV1	27	2
BP	GO:0060047	heart contraction	26/219	241/18723	7.74571e-18	1.59562e-15	1.30391e-15	RYR2/SLC8A1/TTN/DMD/CTNNA3/CACNA1C/MYH7/PKP2/ANK2/TNNI3/TPM1/MYL3/TNNT2/CASQ2/CAMK2D/TMEM65/HSPB7/CSRP3/DES/CYP2J2/CACNA2D1/SNTA1/SCN5A/TMEM38B/ATP2B4/CAV1	26	2
BP	GO:0060048	cardiac muscle contraction	21/219	137/18723	8.97028e-18	1.71589e-15	1.4022e-15	RYR2/SLC8A1/TTN/DMD/CTNNA3/CACNA1C/MYH7/PKP2/ANK2/TNNI3/TPM1/MYL3/TNNT2/CASQ2/CAMK2D/CSRP3/CACNA2D1/SNTA1/SCN5A/TMEM38B/CAV1	21	2
BP	GO:1903522	regulation of blood circulation	25/219	256/18723	3.71159e-16	6.62643e-14	5.41501e-14	RYR2/SLC8A1/DMD/CTNNA3/CACNA1C/MYH7/PKP2/ANK2/TNNI3/TPM1/MYL3/TNNT2/CASQ2/CAMK2D/TMEM65/HSPB7/CSRP3/DES/CYP2J2/CACNA2D1/SNTA1/SCN5A/TMEM38B/ATP2B4/CAV1	25	2
BP	GO:0030239	myofibril assembly	15/219	63/18723	4.82023e-16	8.06786e-14	6.59293e-14	TTN/ACTN2/MYOZ2/ANKRD1/OBSCN/FHOD3/MYPN/TPM1/NRAP/TNNT2/TNNT1/CSRP3/AKAP13/PGM5/TMOD1	15	2
BP	GO:0055002	striated muscle cell development	15/219	64/18723	6.23142e-16	9.81632e-14	8.02175e-14	TTN/ACTN2/MYOZ2/ANKRD1/OBSCN/FHOD3/MYPN/TPM1/NRAP/TNNT2/TNNT1/CSRP3/AKAP13/PGM5/TMOD1	15	2
BP	GO:0006937	regulation of muscle contraction	21/219	169/18723	7.31707e-16	1.08862e-13	8.89601e-14	RYR2/SLC8A1/DMD/CTNNA3/CACNA1C/MYH7/PKP2/ANK2/TNNI3/TPM1/MYL3/TNNT2/MYOCD/TNNT1/CASQ2/CAMK2D/SCN5A/TMEM38B/NR4A1/MYL9/CAV1	21	2
BP	GO:0007517	muscle organ development	27/219	327/18723	1.55764e-15	2.19546e-13	1.7941e-13	RYR2/TTN/DMD/MYOM1/MYOZ2/ANKRD1/LARGE1/MYH7/PKP2/TNNI3/TPM1/MYL3/TNNT2/SVIL/MYOCD/JPH2/HOMER1/CSRP3/SMYD1/RBM24/MRAS/SOX6/NR4A1/HDAC9/CAV1/ANKRD2/COL19A1	27	2
BP	GO:0010927	cellular component assembly involved in morphogenesis	17/219	107/18723	7.05112e-15	9.44144e-13	7.71541e-13	TTN/ACTN2/MYOZ2/ANKRD1/OBSCN/FHOD3/ANK2/MYPN/TPM1/NRAP/TNNT2/TNNT1/CSRP3/AKAP13/PHLDB2/PGM5/TMOD1	17	2
BP	GO:0006942	regulation of striated muscle contraction	16/219	95/18723	1.72798e-14	2.20358e-12	1.80073e-12	RYR2/SLC8A1/DMD/CTNNA3/CACNA1C/MYH7/PKP2/ANK2/TNNI3/MYL3/CASQ2/CAMK2D/SCN5A/TMEM38B/NR4A1/CAV1	16	2
BP	GO:0045214	sarcomere organization	12/219	42/18723	3.93632e-14	4.79158e-12	3.9156e-12	TTN/ACTN2/MYOZ2/ANKRD1/OBSCN/FHOD3/MYPN/TPM1/TNNT2/TNNT1/CSRP3/AKAP13	12	2
BP	GO:0031032	actomyosin structure organization	20/219	196/18723	1.66064e-13	1.93356e-11	1.58008e-11	TTN/SORBS1/ACTN2/MYOZ2/ANKRD1/OBSCN/FHOD3/PHACTR1/MYPN/TPM1/NRAP/TNNT2/TNNT1/PPP1R9A/CSRP3/FRMD5/AKAP13/PHLDB2/PGM5/TMOD1	20	2
BP	GO:0086001	cardiac muscle cell action potential	14/219	76/18723	2.14336e-13	2.39164e-11	1.95441e-11	RYR2/SLC8A1/DMD/CTNNA3/CACNA1C/PKP2/ANK2/ANK3/CAMK2D/SLMAP/CACNA2D1/SNTA1/SCN5A/CAV1	14	2
BP	GO:0002027	regulation of heart rate	15/219	103/18723	1.06807e-12	1.14411e-10	9.34951e-11	RYR2/SLC8A1/DMD/CTNNA3/CACNA1C/MYH7/PKP2/ANK2/TPM1/CASQ2/CAMK2D/CACNA2D1/SNTA1/SCN5A/CAV1	15	2
BP	GO:0055117	regulation of cardiac muscle contraction	13/219	77/18723	5.10064e-12	5.25366e-10	4.29321e-10	RYR2/SLC8A1/DMD/CTNNA3/CACNA1C/PKP2/ANK2/TNNI3/CASQ2/CAMK2D/SCN5A/TMEM38B/CAV1	13	2
BP	GO:0010882	regulation of cardiac muscle contraction by calcium ion signaling	9/219	27/18723	1.35733e-11	1.34627e-09	1.10015e-09	RYR2/SLC8A1/DMD/CACNA1C/ANK2/TNNI3/CASQ2/CAMK2D/TMEM38B	9	2
BP	GO:0055013	cardiac muscle cell development	13/219	85/18723	1.88905e-11	1.74648e-09	1.42719e-09	SLC8A1/TTN/PDLIM5/SORBS2/ACTN2/AKAP6/FHOD3/MYO18B/NRAP/ALPK2/CSRP3/AKAP13/ALPK3	13	2
BP	GO:0055007	cardiac muscle cell differentiation	15/219	125/18723	1.89125e-11	1.74648e-09	1.42719e-09	SLC8A1/TTN/PDLIM5/SORBS2/ACTN2/AKAP6/FHOD3/MYO18B/NRAP/MYOCD/ALPK2/CSRP3/AKAP13/ALPK3/SOX6	15	2
BP	GO:1904062	regulation of cation transmembrane transport	23/219	357/18723	3.6628e-11	3.26966e-09	2.67192e-09	RYR2/SLC8A1/DMD/CACNA1C/ACTN2/AKAP6/NLGN1/ANK2/JPH2/HOMER1/ANK3/CASQ2/PPARGC1A/CAMK2D/SLMAP/HECW2/CACNA2D1/SNTA1/SCN5A/TMEM38B/ATP2B4/CAV1/ACTN4	23	2
BP	GO:0010880	regulation of release of sequestered calcium ion into cytosol by sarcoplasmic reticulum	9/219	30/18723	4.01929e-11	3.47214e-09	2.83738e-09	RYR2/SLC8A1/DMD/CACNA1C/AKAP6/ANK2/CASQ2/CAMK2D/TMEM38B	9	2
BP	GO:0055006	cardiac cell development	13/219	91/18723	4.60931e-11	3.85742e-09	3.15222e-09	SLC8A1/TTN/PDLIM5/SORBS2/ACTN2/AKAP6/FHOD3/MYO18B/NRAP/ALPK2/CSRP3/AKAP13/ALPK3	13	2
BP	GO:0001508	action potential	15/219	134/18723	5.19971e-11	4.21965e-09	3.44823e-09	RYR2/SLC8A1/DMD/CTNNA3/CACNA1C/AKAP6/PKP2/ANK2/ANK3/CAMK2D/SLMAP/CACNA2D1/SNTA1/SCN5A/CAV1	15	2
BP	GO:0086065	cell communication involved in cardiac conduction	11/219	58/18723	6.1318e-11	4.8297e-09	3.94675e-09	RYR2/SLC8A1/CTNNA3/CACNA1C/PKP2/ANK2/CASQ2/CAMK2D/CACNA2D1/SCN5A/CAV1	11	2
BP	GO:0010959	regulation of metal ion transport	24/219	406/18723	7.99627e-11	6.11829e-09	4.99977e-09	RYR2/SLC8A1/DMD/CACNA1C/ACTN2/AKAP6/PKP2/ANK2/JPH2/HOMER1/ANK3/CASQ2/CAMK2D/SLMAP/HECW2/CACNA2D1/SNTA1/CAMK2B/SCN5A/TMEM38B/ATP2B4/CAV1/ACTN4/CNKSR3	24	2
BP	GO:0010881	regulation of cardiac muscle contraction by regulation of the release of sequestered calcium ion	8/219	22/18723	8.56361e-11	6.37038e-09	5.20577e-09	RYR2/SLC8A1/DMD/CACNA1C/ANK2/CASQ2/CAMK2D/TMEM38B	8	2
BP	GO:0070252	actin-mediated cell contraction	13/219	97/18723	1.05357e-10	7.62557e-09	6.2315e-09	RYR2/CTNNA3/CACNA1C/MYH7/PKP2/ANK2/TPM1/TNNT2/CAMK2D/CACNA2D1/SNTA1/SCN5A/CAV1	13	2
BP	GO:0060538	skeletal muscle organ development	16/219	166/18723	1.13664e-10	8.01034e-09	6.54593e-09	DMD/MYOM1/MYOZ2/ANKRD1/LARGE1/MYL3/SVIL/MYOCD/HOMER1/CSRP3/SMYD1/RBM24/NR4A1/HDAC9/CAV1/COL19A1	16	2
BP	GO:0061337	cardiac conduction	13/219	98/18723	1.20229e-10	8.25574e-09	6.74647e-09	RYR2/SLC8A1/CTNNA3/CACNA1C/PKP2/ANK2/CASQ2/CAMK2D/TMEM65/CACNA2D1/SCN5A/ATP2B4/CAV1	13	2
BP	GO:0014808	release of sequestered calcium ion into cytosol by sarcoplasmic reticulum	9/219	34/18723	1.41495e-10	9.47308e-09	7.74126e-09	RYR2/SLC8A1/DMD/CACNA1C/AKAP6/ANK2/CASQ2/CAMK2D/TMEM38B	9	2
BP	GO:1903514	release of sequestered calcium ion into cytosol by endoplasmic reticulum	9/219	35/18723	1.88553e-10	1.23157e-08	1.00642e-08	RYR2/SLC8A1/DMD/CACNA1C/AKAP6/ANK2/CASQ2/CAMK2D/TMEM38B	9	2
BP	GO:0030048	actin filament-based movement	14/219	127/18723	2.85942e-10	1.82322e-08	1.48991e-08	RYR2/CTNNA3/CACNA1C/MYH7/PKP2/ANK2/TPM1/TNNT2/CAMK2D/CACNA2D1/SNTA1/SCN5A/CAV1/ACTN4	14	2
BP	GO:0002026	regulation of the force of heart contraction	8/219	26/18723	4.01885e-10	2.5029e-08	2.04533e-08	RYR2/SLC8A1/MYH7/MYL3/CAMK2D/CSRP3/ATP2B4/CAV1	8	2
BP	GO:0007519	skeletal muscle tissue development	15/219	155/18723	4.16921e-10	2.53753e-08	2.07363e-08	DMD/MYOM1/MYOZ2/ANKRD1/MYL3/SVIL/MYOCD/HOMER1/CSRP3/SMYD1/RBM24/NR4A1/HDAC9/CAV1/COL19A1	15	2
BP	GO:0035051	cardiocyte differentiation	15/219	156/18723	4.56555e-10	2.71701e-08	2.2203e-08	SLC8A1/TTN/PDLIM5/SORBS2/ACTN2/AKAP6/FHOD3/MYO18B/NRAP/MYOCD/ALPK2/CSRP3/AKAP13/ALPK3/SOX6	15	2
BP	GO:1903115	regulation of actin filament-based movement	9/219	39/18723	5.43424e-10	3.16367e-08	2.5853e-08	RYR2/CTNNA3/CACNA1C/PKP2/ANK2/TNNT2/CAMK2D/SCN5A/CAV1	9	2
BP	GO:0002028	regulation of sodium ion transport	12/219	90/18723	5.9592e-10	3.39548e-08	2.77473e-08	SLC8A1/DMD/PKP2/ANK3/CAMK2D/SLMAP/HECW2/SNTA1/SCN5A/ATP2B4/ACTN4/CNKSR3	12	2
BP	GO:0070296	sarcoplasmic reticulum calcium ion transport	9/219	41/18723	8.80378e-10	4.91178e-08	4.01383e-08	RYR2/SLC8A1/DMD/CACNA1C/AKAP6/ANK2/CASQ2/CAMK2D/TMEM38B	9	2
BP	GO:0010644	cell communication by electrical coupling	8/219	32/18723	2.54734e-09	1.3922e-07	1.13769e-07	RYR2/SLC8A1/CACNA1C/PKP2/ANK3/CASQ2/CAMK2D/CAV1	8	2
BP	GO:0086012	membrane depolarization during cardiac muscle cell action potential	7/219	22/18723	3.99857e-09	2.14163e-07	1.75011e-07	SLC8A1/CACNA1C/ANK2/ANK3/SLMAP/CACNA2D1/SCN5A	7	2
BP	GO:0086004	regulation of cardiac muscle cell contraction	8/219	34/18723	4.30959e-09	2.26296e-07	1.84925e-07	RYR2/CTNNA3/CACNA1C/PKP2/ANK2/CAMK2D/SCN5A/CAV1	8	2
BP	GO:0086005	ventricular cardiac muscle cell action potential	8/219	35/18723	5.53063e-09	2.84828e-07	2.32757e-07	RYR2/CTNNA3/CACNA1C/PKP2/ANK2/SNTA1/SCN5A/CAV1	8	2
BP	GO:0035994	response to muscle stretch	7/219	23/18723	5.69107e-09	2.8756e-07	2.3499e-07	RYR2/SLC8A1/TTN/DMD/ANKRD1/CDH2/CSRP3	7	2
BP	GO:0035637	multicellular organismal signaling	14/219	160/18723	6.05294e-09	3.00181e-07	2.45303e-07	RYR2/SLC8A1/CTNNA3/CACNA1C/PKP2/ANK2/ANK3/CASQ2/CAMK2D/TMEM65/CACNA2D1/SCN5A/ATP2B4/CAV1	14	2
BP	GO:0086002	cardiac muscle cell action potential involved in contraction	9/219	54/18723	1.17148e-08	5.70406e-07	4.66127e-07	RYR2/CTNNA3/CACNA1C/PKP2/ANK2/CACNA2D1/SNTA1/SCN5A/CAV1	9	2
BP	GO:0086003	cardiac muscle cell contraction	10/219	73/18723	1.2753e-08	6.09868e-07	4.98375e-07	RYR2/CTNNA3/CACNA1C/PKP2/ANK2/CAMK2D/CACNA2D1/SNTA1/SCN5A/CAV1	10	2
BP	GO:0098900	regulation of action potential	9/219	55/18723	1.38658e-08	6.41231e-07	5.24005e-07	RYR2/CTNNA3/CACNA1C/PKP2/ANK2/CAMK2D/CACNA2D1/SCN5A/CAV1	9	2
BP	GO:0086091	regulation of heart rate by cardiac conduction	8/219	39/18723	1.38878e-08	6.41231e-07	5.24005e-07	CTNNA3/CACNA1C/PKP2/ANK2/CAMK2D/CACNA2D1/SCN5A/CAV1	8	2
BP	GO:0043501	skeletal muscle adaptation	7/219	26/18723	1.48215e-08	6.72744e-07	5.49756e-07	MYOZ2/MYH7/TNNT1/PPARGC1A/GTF2IRD1/TRIM63/CAMK2B	7	2
BP	GO:0034765	regulation of ion transmembrane transport	23/219	491/18723	1.73708e-08	7.66678e-07	6.26518e-07	RYR2/SLC8A1/DMD/CACNA1C/ACTN2/AKAP6/NLGN1/ANK2/JPH2/HOMER1/ANK3/CASQ2/PPARGC1A/CAMK2D/SLMAP/HECW2/CACNA2D1/SNTA1/SCN5A/TMEM38B/ATP2B4/CAV1/ACTN4	23	2
BP	GO:0032412	regulation of ion transmembrane transporter activity	17/219	267/18723	1.74635e-08	7.66678e-07	6.26518e-07	RYR2/DMD/ACTN2/AKAP6/NLGN1/ANK2/JPH2/HOMER1/ANK3/CASQ2/PPARGC1A/CAMK2D/SLMAP/HECW2/CACNA2D1/CAV1/ACTN4	17	2
BP	GO:0098901	regulation of cardiac muscle cell action potential	7/219	27/18723	1.98111e-08	8.55711e-07	6.99274e-07	RYR2/CTNNA3/CACNA1C/PKP2/ANK2/CAMK2D/CAV1	7	2
BP	GO:0003300	cardiac muscle hypertrophy	11/219	99/18723	2.23226e-08	9.48889e-07	7.75418e-07	RYR2/TTN/PDLIM5/SORBS2/AKAP6/MYH7/CAMK2D/CSRP3/TRIM63/AKAP13/ATP2B4	11	2
BP	GO:0051279	regulation of release of sequestered calcium ion into cytosol	10/219	79/18723	2.7819e-08	1.16405e-06	9.51247e-07	RYR2/SLC8A1/DMD/CACNA1C/AKAP6/ANK2/JPH2/CASQ2/CAMK2D/TMEM38B	10	2
BP	GO:0010522	regulation of calcium ion transport into cytosol	11/219	102/18723	3.05973e-08	1.22495e-06	1.00101e-06	RYR2/SLC8A1/DMD/CACNA1C/AKAP6/ANK2/JPH2/CASQ2/CAMK2D/TMEM38B/CAV1	11	2
BP	GO:0014897	striated muscle hypertrophy	11/219	102/18723	3.05973e-08	1.22495e-06	1.00101e-06	RYR2/TTN/PDLIM5/SORBS2/AKAP6/MYH7/CAMK2D/CSRP3/TRIM63/AKAP13/ATP2B4	11	2
BP	GO:0055008	cardiac muscle tissue morphogenesis	9/219	60/18723	3.06467e-08	1.22495e-06	1.00101e-06	RYR2/TTN/ANKRD1/MYH7/PKP2/TNNI3/TPM1/MYL3/TNNT2	9	2
BP	GO:0022898	regulation of transmembrane transporter activity	17/219	278/18723	3.16361e-08	1.24591e-06	1.01814e-06	RYR2/DMD/ACTN2/AKAP6/NLGN1/ANK2/JPH2/HOMER1/ANK3/CASQ2/PPARGC1A/CAMK2D/SLMAP/HECW2/CACNA2D1/CAV1/ACTN4	17	2
BP	GO:2001257	regulation of cation channel activity	14/219	184/18723	3.61936e-08	1.40473e-06	1.14793e-06	DMD/ACTN2/AKAP6/NLGN1/ANK2/JPH2/HOMER1/ANK3/CASQ2/PPARGC1A/CAMK2D/SLMAP/CACNA2D1/CAV1	14	2
BP	GO:0014896	muscle hypertrophy	11/219	104/18723	3.75327e-08	1.43589e-06	1.17339e-06	RYR2/TTN/PDLIM5/SORBS2/AKAP6/MYH7/CAMK2D/CSRP3/TRIM63/AKAP13/ATP2B4	11	2
BP	GO:0042391	regulation of membrane potential	21/219	434/18723	4.34108e-08	1.63738e-06	1.33804e-06	RYR2/SLC8A1/DMD/CTNNA3/CACNA1C/ACTN2/AKAP6/PKP2/NLGN1/ANK2/ANK3/CASQ2/PPP1R9A/CAMK2D/SLMAP/GABRB1/CACNA2D1/SNTA1/SCN5A/CAV1/GABRA4	21	2
BP	GO:0032970	regulation of actin filament-based process	20/219	397/18723	4.78952e-08	1.78144e-06	1.45576e-06	RYR2/CTNNA3/CACNA1C/ACTN2/EFNA5/PKP2/FHOD3/ANK2/TPM1/TNNT2/SVIL/PPP1R9A/CAMK2D/SEMA5A/AKAP13/PHLDB2/SCN5A/CAV1/TMOD1/ARHGAP35	20	2
BP	GO:0060402	calcium ion transport into cytosol	13/219	160/18723	5.1891e-08	1.90362e-06	1.55561e-06	RYR2/SLC8A1/DMD/CACNA1C/AKAP6/ANK2/JPH2/CASQ2/CAMK2D/CACNA2D1/TMEM38B/ATP2B4/CAV1	13	2
BP	GO:0071313	cellular response to caffeine	5/219	11/18723	9.1268e-08	3.30292e-06	2.69909e-06	RYR2/SLC8A1/CASQ2/PPARGC1A/TMEM38B	5	2
BP	GO:1902305	regulation of sodium ion transmembrane transport	9/219	68/18723	9.42184e-08	3.36422e-06	2.74919e-06	DMD/ANK3/CAMK2D/SLMAP/HECW2/SNTA1/SCN5A/ATP2B4/ACTN4	9	2
BP	GO:0097553	calcium ion transmembrane import into cytosol	12/219	142/18723	1.11119e-07	3.8936e-06	3.18179e-06	RYR2/SLC8A1/DMD/CACNA1C/AKAP6/ANK2/JPH2/CASQ2/CAMK2D/CACNA2D1/TMEM38B/ATP2B4	12	2
BP	GO:0086019	cell-cell signaling involved in cardiac conduction	7/219	34/18723	1.11952e-07	3.8936e-06	3.18179e-06	RYR2/CACNA1C/PKP2/ANK2/CASQ2/CACNA2D1/SCN5A	7	2
BP	GO:0060415	muscle tissue morphogenesis	9/219	70/18723	1.21847e-07	4.18343e-06	3.41863e-06	RYR2/TTN/ANKRD1/MYH7/PKP2/TNNI3/TPM1/MYL3/TNNT2	9	2
BP	GO:0032409	regulation of transporter activity	17/219	310/18723	1.52891e-07	5.1828e-06	4.23531e-06	RYR2/DMD/ACTN2/AKAP6/NLGN1/ANK2/JPH2/HOMER1/ANK3/CASQ2/PPARGC1A/CAMK2D/SLMAP/HECW2/CACNA2D1/CAV1/ACTN4	17	2
BP	GO:0098911	regulation of ventricular cardiac muscle cell action potential	5/219	12/18723	1.54971e-07	5.18765e-06	4.23927e-06	RYR2/CTNNA3/CACNA1C/PKP2/CAV1	5	2
BP	GO:0086010	membrane depolarization during action potential	7/219	36/18723	1.70303e-07	5.6305e-06	4.60116e-06	SLC8A1/CACNA1C/ANK2/ANK3/SLMAP/CACNA2D1/SCN5A	7	2
BP	GO:0043500	muscle adaptation	11/219	121/18723	1.80604e-07	5.89827e-06	4.81997e-06	MYOZ2/AKAP6/MYH7/TNNT1/PPARGC1A/GTF2IRD1/CAMK2D/TRIM63/CAMK2B/SCN5A/ATP2B4	11	2
BP	GO:0014888	striated muscle adaptation	8/219	54/18723	2.02027e-07	6.51843e-06	5.32676e-06	MYOZ2/MYH7/TNNT1/PPARGC1A/GTF2IRD1/TRIM63/CAMK2B/ATP2B4	8	2
BP	GO:0060306	regulation of membrane repolarization	7/219	37/18723	2.07965e-07	6.63013e-06	5.41804e-06	AKAP6/ANK2/CASQ2/CACNA2D1/SNTA1/SCN5A/CAV1	7	2
BP	GO:0043502	regulation of muscle adaptation	10/219	98/18723	2.22918e-07	7.02324e-06	5.73928e-06	AKAP6/MYH7/TNNT1/PPARGC1A/GTF2IRD1/CAMK2D/TRIM63/CAMK2B/SCN5A/ATP2B4	10	2
BP	GO:0060401	cytosolic calcium ion transport	13/219	182/18723	2.35147e-07	7.32237e-06	5.98373e-06	RYR2/SLC8A1/DMD/CACNA1C/AKAP6/ANK2/JPH2/CASQ2/CAMK2D/CACNA2D1/TMEM38B/ATP2B4/CAV1	13	2
BP	GO:0048644	muscle organ morphogenesis	9/219	77/18723	2.81602e-07	8.66815e-06	7.08348e-06	RYR2/TTN/ANKRD1/MYH7/PKP2/TNNI3/TPM1/MYL3/TNNT2	9	2
BP	GO:0050879	multicellular organismal movement	8/219	57/18723	3.11336e-07	9.36808e-06	7.65545e-06	DMD/MYH7/TNNI3/HOMER1/TNNT1/SYNM/NR4A1/HIPK2	8	2
BP	GO:0050881	musculoskeletal movement	8/219	57/18723	3.11336e-07	9.36808e-06	7.65545e-06	DMD/MYH7/TNNI3/HOMER1/TNNT1/SYNM/NR4A1/HIPK2	8	2
BP	GO:0140694	non-membrane-bounded organelle assembly	18/219	367/18723	3.42568e-07	1.01933e-05	8.32981e-06	TTN/ACTN2/MYOZ2/ANKRD1/OBSCN/FHOD3/MYPN/TPM1/NRAP/TNNT2/PRKAA2/TNNT1/CSRP3/MAPRE2/AKAP13/PLA2G4C/PGM5/TMOD1	18	2
BP	GO:0086064	cell communication by electrical coupling involved in cardiac conduction	6/219	25/18723	3.51734e-07	1.0351e-05	8.4587e-06	RYR2/SLC8A1/CACNA1C/PKP2/CAMK2D/CAV1	6	2
BP	GO:0071415	cellular response to purine-containing compound	5/219	14/18723	3.84316e-07	1.11869e-05	9.14179e-06	RYR2/SLC8A1/CASQ2/PPARGC1A/TMEM38B	5	2
BP	GO:0051899	membrane depolarization	9/219	83/18723	5.40002e-07	1.55497e-05	1.2707e-05	SLC8A1/CACNA1C/ANK2/ANK3/CAMK2D/SLMAP/CACNA2D1/SCN5A/CAV1	9	2
BP	GO:0019722	calcium-mediated signaling	13/219	202/18723	7.7653e-07	2.21228e-05	1.80784e-05	RYR2/SLC8A1/DMD/CACNA1C/MYOZ2/AKAP6/ANK2/TNNI3/CASQ2/PPP1R9A/CAMK2D/TMEM38B/ATP2B4	13	2
BP	GO:0010649	regulation of cell communication by electrical coupling	5/219	16/18723	8.22641e-07	2.31898e-05	1.89504e-05	SLC8A1/ANK3/CASQ2/CAMK2D/CAV1	5	2
BP	GO:0003009	skeletal muscle contraction	7/219	45/18723	8.46709e-07	2.36196e-05	1.93016e-05	DMD/MYH7/TNNI3/HOMER1/TNNT1/SYNM/NR4A1	7	2
BP	GO:0055010	ventricular cardiac muscle tissue morphogenesis	7/219	46/18723	9.88828e-07	2.72767e-05	2.22901e-05	RYR2/MYH7/PKP2/TNNI3/TPM1/MYL3/TNNT2	7	2
BP	GO:0051209	release of sequestered calcium ion into cytosol	10/219	115/18723	9.98175e-07	2.72767e-05	2.22901e-05	RYR2/SLC8A1/DMD/CACNA1C/AKAP6/ANK2/JPH2/CASQ2/CAMK2D/TMEM38B	10	2
BP	GO:0051283	negative regulation of sequestering of calcium ion	10/219	116/18723	1.0813e-06	2.92498e-05	2.39025e-05	RYR2/SLC8A1/DMD/CACNA1C/AKAP6/ANK2/JPH2/CASQ2/CAMK2D/TMEM38B	10	2
BP	GO:0006814	sodium ion transport	14/219	245/18723	1.21123e-06	3.24367e-05	2.65068e-05	SLC8A1/DMD/PKP2/ANK3/CAMK2D/SLMAP/HECW2/SLC20A2/SNTA1/SCN5A/ATP2B4/ACTN4/SLC38A1/CNKSR3	14	2
BP	GO:0051282	regulation of sequestering of calcium ion	10/219	118/18723	1.26586e-06	3.35641e-05	2.74281e-05	RYR2/SLC8A1/DMD/CACNA1C/AKAP6/ANK2/JPH2/CASQ2/CAMK2D/TMEM38B	10	2
BP	GO:0086009	membrane repolarization	7/219	49/18723	1.54045e-06	4.04442e-05	3.30504e-05	AKAP6/ANK2/CASQ2/CACNA2D1/SNTA1/SCN5A/CAV1	7	2
BP	GO:0031000	response to caffeine	5/219	18/18723	1.58312e-06	4.11612e-05	3.36363e-05	RYR2/SLC8A1/CASQ2/PPARGC1A/TMEM38B	5	2
BP	GO:0051235	maintenance of location	16/219	327/18723	1.62046e-06	4.17269e-05	3.40986e-05	RYR2/SLC8A1/DMD/CACNA1C/AKAP6/LPL/ANK2/JPH2/ANK3/CASQ2/PLIN5/FBN2/CAMK2D/TMEM38B/PLA2G4C/CAV1	16	2
BP	GO:0051208	sequestering of calcium ion	10/219	122/18723	1.71893e-06	4.38409e-05	3.58261e-05	RYR2/SLC8A1/DMD/CACNA1C/AKAP6/ANK2/JPH2/CASQ2/CAMK2D/TMEM38B	10	2
BP	GO:0003231	cardiac ventricle development	10/219	123/18723	1.85214e-06	4.67929e-05	3.82384e-05	RYR2/MYH7/PKP2/TNNI3/TPM1/MYL3/TNNT2/MYOCD/TMEM65/SCN5A	10	2
BP	GO:0051924	regulation of calcium ion transport	14/219	255/18723	1.9428e-06	4.86245e-05	3.97352e-05	RYR2/SLC8A1/DMD/CACNA1C/AKAP6/ANK2/JPH2/HOMER1/CASQ2/CAMK2D/CACNA2D1/CAMK2B/TMEM38B/CAV1	14	2
BP	GO:1903169	regulation of calcium ion transmembrane transport	11/219	159/18723	2.77223e-06	6.8741e-05	5.61741e-05	RYR2/SLC8A1/DMD/CACNA1C/AKAP6/ANK2/JPH2/CASQ2/CAMK2D/CACNA2D1/TMEM38B	11	2
BP	GO:0010765	positive regulation of sodium ion transport	6/219	35/18723	2.92382e-06	7.18348e-05	5.87023e-05	DMD/PKP2/ANK3/SCN5A/ACTN4/CNKSR3	6	2
BP	GO:0003205	cardiac chamber development	11/219	161/18723	3.13071e-06	7.62187e-05	6.22847e-05	RYR2/MYH7/PKP2/ANK2/TNNI3/TPM1/MYL3/TNNT2/MYOCD/TMEM65/SCN5A	11	2
BP	GO:0003229	ventricular cardiac muscle tissue development	7/219	55/18723	3.42905e-06	8.27297e-05	6.76054e-05	RYR2/MYH7/PKP2/TNNI3/TPM1/MYL3/TNNT2	7	2
BP	GO:0019932	second-messenger-mediated signaling	15/219	312/18723	4.28174e-06	0.000102379	8.36629e-05	RYR2/SLC8A1/DMD/CACNA1C/MYOZ2/AKAP6/ANK2/TNNI3/PDE7A/CASQ2/PPP1R9A/CAMK2D/CAP2/TMEM38B/ATP2B4	15	2
BP	GO:0043270	positive regulation of ion transport	14/219	275/18723	4.67752e-06	0.000110853	9.05874e-05	RYR2/DMD/ACTN2/AKAP6/PKP2/ANK2/JPH2/HOMER1/ANK3/CACNA2D1/SCN5A/CAV1/ACTN4/CNKSR3	14	2
BP	GO:0007015	actin filament organization	18/219	442/18723	4.83917e-06	0.000113678	9.2896e-05	TTN/SORBS2/CTNNA3/SORBS1/ACTN2/FHOD3/PHACTR1/TPM1/NRAP/TNNT2/MICAL3/SVIL/PPP1R9A/SEMA5A/COBL/PHLDB2/TMOD1/ARHGAP35	18	2
BP	GO:0032414	positive regulation of ion transmembrane transporter activity	9/219	109/18723	5.38726e-06	0.000125453	0.000102518	RYR2/DMD/ACTN2/AKAP6/ANK2/JPH2/ANK3/CACNA2D1/ACTN4	9	2
BP	GO:0097061	dendritic spine organization	8/219	84/18723	6.26724e-06	0.000144687	0.000118236	PDLIM5/NLGN1/INSR/HOMER1/PPP1R9A/TANC1/CAMK2B/CTNND2	8	2
BP	GO:0035725	sodium ion transmembrane transport	11/219	178/18723	8.21745e-06	0.000188088	0.000153703	SLC8A1/DMD/ANK3/CAMK2D/SLMAP/HECW2/SLC20A2/SNTA1/SCN5A/ATP2B4/ACTN4	11	2
BP	GO:0051651	maintenance of location in cell	12/219	214/18723	8.60071e-06	0.000195192	0.000159508	RYR2/SLC8A1/DMD/CACNA1C/AKAP6/ANK2/JPH2/ANK3/CASQ2/CAMK2D/TMEM38B/CAV1	12	2
BP	GO:0071312	cellular response to alkaloid	6/219	42/18723	8.8259e-06	0.00019862	0.000162309	RYR2/SLC8A1/CASQ2/PPARGC1A/SLC1A3/TMEM38B	6	2
BP	GO:0034329	cell junction assembly	17/219	420/18723	9.6902e-06	0.000216253	0.000176719	PDLIM5/SORBS1/ACTN2/CDH2/EFNA5/PKP2/ERBB4/NLGN1/ANK2/VCL/PPP1R9A/DST/SYNDIG1/PHLDB2/CTNND2/CAV1/STRN	17	2
BP	GO:0051592	response to calcium ion	10/219	149/18723	1.0352e-05	0.000229112	0.000187227	RYR2/TTN/NLGN1/TNNT2/PRKAA2/HOMER1/CASQ2/CAMK2D/SCN5A/CAV1	10	2
BP	GO:0060314	regulation of ryanodine-sensitive calcium-release channel activity	5/219	26/18723	1.12615e-05	0.0002472	0.000202008	DMD/AKAP6/JPH2/CASQ2/CAMK2D	5	2
BP	GO:0032411	positive regulation of transporter activity	9/219	120/18723	1.1826e-05	0.00025748	0.000210409	RYR2/DMD/ACTN2/AKAP6/ANK2/JPH2/ANK3/CACNA2D1/ACTN4	9	2
BP	GO:0106027	neuron projection organization	8/219	93/18723	1.33805e-05	0.000286664	0.000234258	PDLIM5/NLGN1/INSR/HOMER1/PPP1R9A/TANC1/CAMK2B/CTNND2	8	2
BP	GO:1901019	regulation of calcium ion transmembrane transporter activity	8/219	93/18723	1.33805e-05	0.000286664	0.000234258	RYR2/DMD/AKAP6/ANK2/JPH2/CASQ2/CAMK2D/CACNA2D1	8	2
BP	GO:1903779	regulation of cardiac conduction	5/219	28/18723	1.65081e-05	0.000350862	0.000286719	RYR2/SLC8A1/ANK2/TMEM65/ATP2B4	5	2
BP	GO:0003208	cardiac ventricle morphogenesis	7/219	71/18723	1.91822e-05	0.000404487	0.000330541	RYR2/MYH7/PKP2/TNNI3/TPM1/MYL3/TNNT2	7	2
BP	GO:0014733	regulation of skeletal muscle adaptation	4/219	15/18723	2.24679e-05	0.000466426	0.000381156	MYH7/TNNT1/GTF2IRD1/CAMK2B	4	2
BP	GO:0086069	bundle of His cell to Purkinje myocyte communication	4/219	15/18723	2.24679e-05	0.000466426	0.000381156	CTNNA3/PKP2/CACNA2D1/SCN5A	4	2
BP	GO:0003007	heart morphogenesis	12/219	246/18723	3.4426e-05	0.000709176	0.000579528	RYR2/TTN/ANKRD1/MYH7/PKP2/TNNI3/TPM1/MYL3/TNNT2/NDRG4/INSR/ALPK2	12	2
BP	GO:0055003	cardiac myofibril assembly	4/219	17/18723	3.8461e-05	0.000786248	0.00064251	TTN/FHOD3/NRAP/CSRP3	4	2
BP	GO:0006816	calcium ion transport	16/219	422/18723	3.93039e-05	0.000797393	0.000651617	RYR2/SLC8A1/DMD/CACNA1C/AKAP6/ANK2/RAMP1/JPH2/HOMER1/CASQ2/CAMK2D/CACNA2D1/CAMK2B/TMEM38B/ATP2B4/CAV1	16	2
BP	GO:0034764	positive regulation of transmembrane transport	11/219	219/18723	5.62175e-05	0.00113196	0.00092502	RYR2/DMD/SORBS1/ACTN2/AKAP6/ANK2/INSR/JPH2/ANK3/CACNA2D1/ACTN4	11	2
BP	GO:2000649	regulation of sodium ion transmembrane transporter activity	6/219	58/18723	5.82809e-05	0.00116475	0.000951815	DMD/ANK3/CAMK2D/SLMAP/HECW2/ACTN4	6	2
BP	GO:0086014	atrial cardiac muscle cell action potential	4/219	19/18723	6.1496e-05	0.00120209	0.00098233	RYR2/CACNA1C/ANK2/SCN5A	4	2
BP	GO:0086026	atrial cardiac muscle cell to AV node cell signaling	4/219	19/18723	6.1496e-05	0.00120209	0.00098233	RYR2/CACNA1C/ANK2/SCN5A	4	2
BP	GO:0086066	atrial cardiac muscle cell to AV node cell communication	4/219	19/18723	6.1496e-05	0.00120209	0.00098233	RYR2/CACNA1C/ANK2/SCN5A	4	2
BP	GO:0050905	neuromuscular process	9/219	148/18723	6.25045e-05	0.00121295	0.000991204	DMD/MYH7/TNNI3/HOMER1/TNNT1/SLC1A3/SYNM/NR4A1/HIPK2	9	2
BP	GO:1904064	positive regulation of cation transmembrane transport	9/219	151/18723	7.30183e-05	0.00140678	0.0011496	RYR2/DMD/ACTN2/AKAP6/ANK2/JPH2/ANK3/CACNA2D1/ACTN4	9	2
BP	GO:0010975	regulation of neuron projection development	16/219	445/18723	7.36283e-05	0.0014084	0.00115093	PDLIM5/ANKRD1/CDH2/NLGN1/NDRG4/ROR1/PPP1R9A/HECW2/SEMA5A/ADCY6/COBL/TNIK/DAB1/CAMK2B/TIAM2/ARHGAP35	16	2
BP	GO:1901021	positive regulation of calcium ion transmembrane transporter activity	5/219	39/18723	8.71049e-05	0.00165438	0.00135193	RYR2/AKAP6/ANK2/JPH2/CACNA2D1	5	2
BP	GO:0007204	positive regulation of cytosolic calcium ion concentration	13/219	319/18723	0.000103077	0.00194395	0.00158857	RYR2/SLC8A1/DMD/CACNA1C/AKAP6/ANK2/JPH2/CASQ2/CAMK2D/CACNA2D1/TMEM38B/ATP2B4/CAV1	13	2
BP	GO:0007409	axonogenesis	15/219	418/18723	0.00012653	0.00236955	0.00193636	NEXN/PALLD/CDH2/EFNA5/MYPN/NCAM1/VCL/PTPRM/ANK3/SEMA5A/KALRN/COBL/DAB1/TIAM2/ARHGAP35	15	2
BP	GO:0060307	regulation of ventricular cardiac muscle cell membrane repolarization	4/219	23/18723	0.000135428	0.00250997	0.00205111	ANK2/CACNA2D1/SNTA1/SCN5A	4	2
BP	GO:0072659	protein localization to plasma membrane	12/219	284/18723	0.000135902	0.00250997	0.00205111	SORBS1/ACTN2/CDH2/PKP2/ANK2/RAMP1/ANK3/SLMAP/CSRP3/TNIK/ATP2B4/ANK1	12	2
BP	GO:0016358	dendrite development	11/219	243/18723	0.000141867	0.00260219	0.00212647	PDLIM5/NLGN1/PHACTR1/PPP1R9A/HECW2/COBL/TNIK/DAB1/CAMK2B/CTNND2/STRN	11	2
BP	GO:1901016	regulation of potassium ion transmembrane transporter activity	6/219	68/18723	0.000143023	0.00260555	0.00212922	ACTN2/AKAP6/ANK2/ANK3/CASQ2/CAV1	6	2
BP	GO:0034767	positive regulation of ion transmembrane transport	9/219	167/18723	0.000157607	0.00283608	0.0023176	RYR2/DMD/ACTN2/AKAP6/ANK2/JPH2/ANK3/CACNA2D1/ACTN4	9	2
BP	GO:1990778	protein localization to cell periphery	13/219	333/18723	0.000157795	0.00283608	0.0023176	SORBS1/ACTN2/CDH2/PKP2/ANK2/RAMP1/ANK3/SLMAP/CSRP3/TNIK/ATP2B4/CAV1/ANK1	13	2
BP	GO:0099173	postsynapse organization	9/219	168/18723	0.000164865	0.00294339	0.00240529	PDLIM5/CDH2/NLGN1/INSR/HOMER1/PPP1R9A/TANC1/CAMK2B/CTNND2	9	2
BP	GO:2000169	regulation of peptidyl-cysteine S-nitrosylation	3/219	10/18723	0.000178281	0.00316183	0.0025838	DMD/SNTA1/ATP2B4	3	2
BP	GO:0150115	cell-substrate junction organization	7/219	101/18723	0.000184542	0.00325134	0.00265695	SORBS1/ACTN2/EFNA5/VCL/MAPRE2/DST/PHLDB2	7	2
BP	GO:0086016	AV node cell action potential	3/219	11/18723	0.000243023	0.00419881	0.00343121	RYR2/CACNA1C/SCN5A	3	2
BP	GO:0086027	AV node cell to bundle of His cell signaling	3/219	11/18723	0.000243023	0.00419881	0.00343121	RYR2/CACNA1C/SCN5A	3	2
BP	GO:0086070	SA node cell to atrial cardiac muscle cell communication	3/219	11/18723	0.000243023	0.00419881	0.00343121	RYR2/ANK2/SCN5A	3	2
BP	GO:2001259	positive regulation of cation channel activity	6/219	75/18723	0.000245859	0.00422059	0.003449	ACTN2/AKAP6/ANK2/JPH2/ANK3/CACNA2D1	6	2
BP	GO:0099625	ventricular cardiac muscle cell membrane repolarization	4/219	27/18723	0.000258748	0.00441355	0.00360668	ANK2/CACNA2D1/SNTA1/SCN5A	4	2
BP	GO:0008038	neuron recognition	5/219	49/18723	0.000262385	0.00444726	0.00363424	NEXN/PALLD/MYPN/SEMA5A/ARHGAP35	5	2
BP	GO:0006874	cellular calcium ion homeostasis	15/219	448/18723	0.00026762	0.00450747	0.00368344	RYR2/SLC8A1/DMD/CACNA1C/AKAP6/ANK2/TNNI3/JPH2/CASQ2/CAMK2D/CSRP3/CACNA2D1/TMEM38B/ATP2B4/CAV1	15	2
BP	GO:0051480	regulation of cytosolic calcium ion concentration	13/219	353/18723	0.000278335	0.00465863	0.00380696	RYR2/SLC8A1/DMD/CACNA1C/AKAP6/ANK2/JPH2/CASQ2/CAMK2D/CACNA2D1/TMEM38B/ATP2B4/CAV1	13	2
BP	GO:0003018	vascular process in circulatory system	11/219	263/18723	0.000281373	0.00468024	0.00382462	SLC8A1/INSR/SLC1A3/ADCY6/SNTA1/TJP2/SLC16A1/ATP2B4/CAV1/SLC38A1/ARHGAP35	11	2
BP	GO:0099623	regulation of cardiac muscle cell membrane repolarization	4/219	28/18723	0.000299121	0.00494473	0.00404076	ANK2/CACNA2D1/SNTA1/SCN5A	4	2
BP	GO:0045661	regulation of myoblast differentiation	5/219	51/18723	0.000317164	0.00521083	0.00425821	MYOCD/SMYD1/RBM24/NMRK2/ANKRD2	5	2
BP	GO:0086067	AV node cell to bundle of His cell communication	3/219	12/18723	0.000321239	0.00523649	0.00427918	RYR2/CACNA1C/SCN5A	3	2
BP	GO:0070588	calcium ion transmembrane transport	12/219	312/18723	0.000322637	0.00523649	0.00427918	RYR2/SLC8A1/DMD/CACNA1C/AKAP6/ANK2/JPH2/CASQ2/CAMK2D/CACNA2D1/TMEM38B/ATP2B4	12	2
BP	GO:0048813	dendrite morphogenesis	8/219	146/18723	0.000326327	0.00526449	0.00430206	PDLIM5/NLGN1/PHACTR1/PPP1R9A/HECW2/TNIK/CAMK2B/CTNND2	8	2
BP	GO:1901017	negative regulation of potassium ion transmembrane transporter activity	4/219	29/18723	0.000343819	0.00551346	0.00450552	ACTN2/ANK3/CASQ2/CAV1	4	2
BP	GO:0055074	calcium ion homeostasis	15/219	460/18723	0.000353986	0.0056427	0.00461113	RYR2/SLC8A1/DMD/CACNA1C/AKAP6/ANK2/TNNI3/JPH2/CASQ2/CAMK2D/CSRP3/CACNA2D1/TMEM38B/ATP2B4/CAV1	15	2
BP	GO:0051261	protein depolymerization	7/219	114/18723	0.000388508	0.00615635	0.00503088	ACTN2/MICAL3/SVIL/TRIM54/SEMA5A/NCKAP5/TMOD1	7	2
BP	GO:0043279	response to alkaloid	7/219	115/18723	0.000409645	0.00645312	0.00527339	RYR2/SLC8A1/HOMER1/CASQ2/PPARGC1A/SLC1A3/TMEM38B	7	2
BP	GO:0061564	axon development	15/219	467/18723	0.000414687	0.00649434	0.00530708	NEXN/PALLD/CDH2/EFNA5/MYPN/NCAM1/VCL/PTPRM/ANK3/SEMA5A/KALRN/COBL/DAB1/TIAM2/ARHGAP35	15	2
BP	GO:0032413	negative regulation of ion transmembrane transporter activity	6/219	86/18723	0.000516103	0.00794867	0.00649554	ACTN2/ANK3/CASQ2/CAMK2D/HECW2/CAV1	6	2
BP	GO:0014874	response to stimulus involved in regulation of muscle adaptation	3/219	14/18723	0.000522392	0.00794867	0.00649554	PPARGC1A/TRIM63/SCN5A	3	2
BP	GO:0030049	muscle filament sliding	3/219	14/18723	0.000522392	0.00794867	0.00649554	MYH7/TPM1/TNNT2	3	2
BP	GO:0086103	G protein-coupled receptor signaling pathway involved in heart process	3/219	14/18723	0.000522392	0.00794867	0.00649554	AKAP13/ATP2B4/CAV1	3	2
BP	GO:0097091	synaptic vesicle clustering	3/219	14/18723	0.000522392	0.00794867	0.00649554	CDH2/NLGN1/SYNDIG1	3	2
BP	GO:0003206	cardiac chamber morphogenesis	7/219	121/18723	0.000556573	0.00842092	0.00688145	RYR2/MYH7/PKP2/TNNI3/TPM1/MYL3/TNNT2	7	2
BP	GO:0046320	regulation of fatty acid oxidation	4/219	33/18723	0.000571082	0.0085439	0.00698195	PDK4/PPARGC1A/PLIN5/FABP3	4	2
BP	GO:1901380	negative regulation of potassium ion transmembrane transport	4/219	33/18723	0.000571082	0.0085439	0.00698195	ACTN2/ANK3/CASQ2/CAV1	4	2
BP	GO:0051928	positive regulation of calcium ion transport	7/219	122/18723	0.000584686	0.00869883	0.00710855	RYR2/AKAP6/ANK2/JPH2/HOMER1/CACNA2D1/CAV1	7	2
BP	GO:0072503	cellular divalent inorganic cation homeostasis	15/219	486/18723	0.000626376	0.0092214	0.00753559	RYR2/SLC8A1/DMD/CACNA1C/AKAP6/ANK2/TNNI3/JPH2/CASQ2/CAMK2D/CSRP3/CACNA2D1/TMEM38B/ATP2B4/CAV1	15	2
BP	GO:0030042	actin filament depolymerization	5/219	59/18723	0.000626697	0.0092214	0.00753559	ACTN2/MICAL3/SVIL/SEMA5A/TMOD1	5	2
BP	GO:0071375	cellular response to peptide hormone stimulus	11/219	290/18723	0.000639757	0.00932079	0.00761681	SORBS1/ACTN2/LPL/PDK4/INSR/CSRP3/ADCY6/NR4A1/HDAC9/CAV1/TBC1D4	11	2
BP	GO:0033275	actin-myosin filament sliding	3/219	15/18723	0.000647373	0.00932079	0.00761681	MYH7/TPM1/TNNT2	3	2
BP	GO:0035435	phosphate ion transmembrane transport	3/219	15/18723	0.000647373	0.00932079	0.00761681	XPR1/SLC20A2/SLC25A30	3	2
BP	GO:0071871	response to epinephrine	3/219	15/18723	0.000647373	0.00932079	0.00761681	RYR2/PPARGC1A/ATP2B4	3	2
BP	GO:0034109	homotypic cell-cell adhesion	6/219	90/18723	0.000657555	0.00936667	0.0076543	CTNNA3/PKP2/VCL/ANK3/TJP2/MYL9	6	2
BP	GO:0099175	regulation of postsynapse organization	6/219	90/18723	0.000657555	0.00936667	0.0076543	PDLIM5/CDH2/NLGN1/HOMER1/PPP1R9A/CAMK2B	6	2
BP	GO:0098661	inorganic anion transmembrane transport	6/219	91/18723	0.000697206	0.00987894	0.00807292	XPR1/GABRB1/SLC1A3/SLC20A2/SLC25A30/GABRA4	6	2
BP	GO:0006631	fatty acid metabolic process	13/219	390/18723	0.00071233	0.00995594	0.00813584	LPL/PDK4/PRKAA2/HACD1/PPARGC1A/PLIN5/FABP3/ABHD2/CYP2J2/QKI/PLA2G4C/CAV1/ASAH1	13	2
BP	GO:0003298	physiological muscle hypertrophy	4/219	35/18723	0.000717512	0.00995594	0.00813584	PDLIM5/SORBS2/AKAP6/AKAP13	4	2
BP	GO:0003301	physiological cardiac muscle hypertrophy	4/219	35/18723	0.000717512	0.00995594	0.00813584	PDLIM5/SORBS2/AKAP6/AKAP13	4	2
BP	GO:0061049	cell growth involved in cardiac muscle cell development	4/219	35/18723	0.000717512	0.00995594	0.00813584	PDLIM5/SORBS2/AKAP6/AKAP13	4	2
BP	GO:0060997	dendritic spine morphogenesis	5/219	61/18723	0.000730777	0.0100877	0.00824354	PDLIM5/NLGN1/PPP1R9A/CAMK2B/CTNND2	5	2
BP	GO:0014819	regulation of skeletal muscle contraction	3/219	16/18723	0.000789917	0.0106838	0.00873067	DMD/MYH7/NR4A1	3	2
BP	GO:0017014	protein nitrosylation	3/219	16/18723	0.000789917	0.0106838	0.00873067	DMD/SNTA1/ATP2B4	3	2
BP	GO:0018119	peptidyl-cysteine S-nitrosylation	3/219	16/18723	0.000789917	0.0106838	0.00873067	DMD/SNTA1/ATP2B4	3	2
BP	GO:2000651	positive regulation of sodium ion transmembrane transporter activity	3/219	16/18723	0.000789917	0.0106838	0.00873067	DMD/ANK3/ACTN4	3	2
BP	GO:0007156	homophilic cell adhesion via plasma membrane adhesion molecules	8/219	167/18723	0.000795894	0.0107106	0.00875251	NEXN/PALLD/PCDH7/CDH2/MYPN/PCDH9/PTPRM/CADM1	8	2
BP	GO:0007044	cell-substrate junction assembly	6/219	95/18723	0.000874637	0.0116531	0.00952276	SORBS1/ACTN2/EFNA5/VCL/DST/PHLDB2	6	2
BP	GO:1901379	regulation of potassium ion transmembrane transport	6/219	95/18723	0.000874637	0.0116531	0.00952276	ACTN2/AKAP6/ANK2/ANK3/CASQ2/CAV1	6	2
BP	GO:0055017	cardiac muscle tissue growth	6/219	96/18723	0.00092399	0.0122497	0.0100103	PDLIM5/SORBS2/AKAP6/ERBB4/NDRG4/AKAP13	6	2
BP	GO:0061577	calcium ion transmembrane transport via high voltage-gated calcium channel	3/219	17/18723	0.000950944	0.0124835	0.0102013	CACNA1C/CAMK2D/CACNA2D1	3	2
BP	GO:0070593	dendrite self-avoidance	3/219	17/18723	0.000950944	0.0124835	0.0102013	NEXN/PALLD/MYPN	3	2
BP	GO:0099622	cardiac muscle cell membrane repolarization	4/219	38/18723	0.000984203	0.012857	0.0105066	ANK2/CACNA2D1/SNTA1/SCN5A	4	2
BP	GO:0009612	response to mechanical stimulus	9/219	216/18723	0.00102797	0.0133636	0.0109205	RYR2/SLC8A1/TTN/DMD/ANKRD1/CDH2/CSRP3/SLC1A3/MEIS2	9	2
BP	GO:0051153	regulation of striated muscle cell differentiation	6/219	99/18723	0.00108499	0.0139916	0.0114337	AKAP6/MYOCD/SMYD1/RBM24/SOX6/HDAC9	6	2
BP	GO:0043267	negative regulation of potassium ion transport	4/219	39/18723	0.00108673	0.0139916	0.0114337	ACTN2/ANK3/CASQ2/CAV1	4	2
BP	GO:0008154	actin polymerization or depolymerization	9/219	218/18723	0.0010965	0.0140499	0.0114814	ACTN2/FHOD3/MICAL3/SVIL/PPP1R9A/SEMA5A/COBL/TMOD1/ARHGAP35	9	2
BP	GO:1901653	cellular response to peptide	12/219	359/18723	0.00110867	0.0140955	0.0115186	SORBS1/ACTN2/LPL/PDK4/INSR/CSRP3/ADCY6/CACNA2D1/NR4A1/HDAC9/CAV1/TBC1D4	12	2
BP	GO:0043624	cellular protein complex disassembly	7/219	136/18723	0.00111059	0.0140955	0.0115186	ACTN2/MICAL3/SVIL/TRIM54/SEMA5A/NCKAP5/TMOD1	7	2
BP	GO:0035914	skeletal muscle cell differentiation	5/219	67/18723	0.00112103	0.014161	0.0115721	ANKRD1/MYOCD/SMYD1/RBM24/NR4A1	5	2
BP	GO:0018105	peptidyl-serine phosphorylation	11/219	315/18723	0.00125291	0.0157526	0.0128728	PLCL1/DMD/MAST4/PRKAA2/CAMK2D/FNIP2/ATP2B4/CAV1/HIPK2/CNKSR3/MAST2	11	2
BP	GO:1904063	negative regulation of cation transmembrane transport	6/219	102/18723	0.00126669	0.0158514	0.0129535	ACTN2/ANK3/CASQ2/CAMK2D/HECW2/CAV1	6	2
BP	GO:0030148	sphingolipid biosynthetic process	6/219	103/18723	0.00133215	0.016593	0.0135595	LARGE1/HACD1/CERS6/CERS4/ASAH1/PLPP1	6	2
BP	GO:0060419	heart growth	6/219	104/18723	0.00140016	0.0173594	0.0141858	PDLIM5/SORBS2/AKAP6/ERBB4/NDRG4/AKAP13	6	2
BP	GO:0014912	negative regulation of smooth muscle cell migration	4/219	42/18723	0.00143898	0.0177585	0.0145119	TPM1/NDRG4/MYOCD/PPARGC1A	4	2
BP	GO:0007411	axon guidance	9/219	227/18723	0.00145219	0.0177856	0.0145341	NEXN/PALLD/EFNA5/MYPN/NCAM1/PTPRM/SEMA5A/KALRN/ARHGAP35	9	2
BP	GO:0098742	cell-cell adhesion via plasma-membrane adhesion molecules	10/219	273/18723	0.00145446	0.0177856	0.0145341	NEXN/PALLD/PCDH7/CDH2/NLGN1/MYPN/PCDH9/PTPRM/CADM1/DAB1	10	2
BP	GO:0097485	neuron projection guidance	9/219	228/18723	0.00149686	0.0182209	0.0148898	NEXN/PALLD/EFNA5/MYPN/NCAM1/PTPRM/SEMA5A/KALRN/ARHGAP35	9	2
BP	GO:0010038	response to metal ion	12/219	373/18723	0.00153296	0.0185758	0.0151799	RYR2/TTN/NLGN1/TNNT2/PRKAA2/HOMER1/ANK3/CASQ2/PPARGC1A/CAMK2D/SCN5A/CAV1	12	2
BP	GO:0006090	pyruvate metabolic process	6/219	106/18723	0.0015441	0.0186266	0.0152213	PDK4/INSR/PRKAA2/HOGA1/PPARGC1A/OGDH	6	2
BP	GO:0050808	synapse organization	13/219	426/18723	0.00158261	0.0190055	0.015531	PDLIM5/CDH2/ERBB4/NLGN1/INSR/HOMER1/ANK3/PPP1R9A/TANC1/SYNDIG1/SNTA1/CAMK2B/CTNND2	13	2
BP	GO:1904427	positive regulation of calcium ion transmembrane transport	5/219	73/18723	0.00164772	0.0196991	0.0160978	RYR2/AKAP6/ANK2/JPH2/CACNA2D1	5	2
BP	GO:0007043	cell-cell junction assembly	7/219	146/18723	0.00167304	0.0199129	0.0162725	CDH2/PKP2/ANK2/VCL/CTNND2/CAV1/STRN	7	2
BP	GO:0005978	glycogen biosynthetic process	4/219	44/18723	0.00171374	0.0202176	0.0165215	SORBS1/INSR/GBE1/GYS1	4	2
BP	GO:0009250	glucan biosynthetic process	4/219	44/18723	0.00171374	0.0202176	0.0165215	SORBS1/INSR/GBE1/GYS1	4	2
BP	GO:0030900	forebrain development	12/219	379/18723	0.00175189	0.020577	0.0168152	SLC8A1/CDH2/ERBB4/PHACTR1/PCDH9/PPARGC1A/SEMA5A/OGDH/DAB1/SCN5A/ATP2B4/ARHGAP35	12	2
BP	GO:0032410	negative regulation of transporter activity	6/219	109/18723	0.00178079	0.0206449	0.0168707	ACTN2/ANK3/CASQ2/CAMK2D/HECW2/CAV1	6	2
BP	GO:0034766	negative regulation of ion transmembrane transport	6/219	109/18723	0.00178079	0.0206449	0.0168707	ACTN2/ANK3/CASQ2/CAMK2D/HECW2/CAV1	6	2
BP	GO:0043266	regulation of potassium ion transport	6/219	109/18723	0.00178079	0.0206449	0.0168707	ACTN2/AKAP6/ANK2/ANK3/CASQ2/CAV1	6	2
BP	GO:0097062	dendritic spine maintenance	3/219	21/18723	0.00179692	0.020653	0.0168773	INSR/HOMER1/TANC1	3	2
BP	GO:1902307	positive regulation of sodium ion transmembrane transport	3/219	21/18723	0.00179692	0.020653	0.0168773	DMD/ANK3/ACTN4	3	2
BP	GO:0048662	negative regulation of smooth muscle cell proliferation	5/219	75/18723	0.00185805	0.0212405	0.0173574	TPM1/NDRG4/MYOCD/PPARGC1A/MFN2	5	2
BP	GO:0003254	regulation of membrane depolarization	4/219	45/18723	0.0018639	0.0212405	0.0173574	ANK3/CAMK2D/SLMAP/SCN5A	4	2
BP	GO:0010830	regulation of myotube differentiation	4/219	46/18723	0.00202293	0.0228582	0.0186794	MYOCD/SMYD1/RBM24/HDAC9	4	2
BP	GO:0043462	regulation of ATPase activity	4/219	46/18723	0.00202293	0.0228582	0.0186794	TNNI3/TPM1/MYL3/TNNT2	4	2
BP	GO:0018209	peptidyl-serine modification	11/219	338/18723	0.00218268	0.0245513	0.020063	PLCL1/DMD/MAST4/PRKAA2/CAMK2D/FNIP2/ATP2B4/CAV1/HIPK2/CNKSR3/MAST2	11	2
BP	GO:0061001	regulation of dendritic spine morphogenesis	4/219	47/18723	0.0021911	0.0245513	0.020063	PDLIM5/NLGN1/PPP1R9A/CAMK2B	4	2
BP	GO:0001570	vasculogenesis	5/219	80/18723	0.0024692	0.0275521	0.0225152	MYO18B/TNNI3/MYOCD/QKI/CAV1	5	2
BP	GO:0045216	cell-cell junction organization	8/219	200/18723	0.00249999	0.02778	0.0227014	CDH2/PKP2/ANK2/VCL/TJP2/CTNND2/CAV1/STRN	8	2
BP	GO:0014902	myotube differentiation	6/219	117/18723	0.00254684	0.0281837	0.0230313	MYOCD/HOMER1/TANC1/SMYD1/RBM24/HDAC9	6	2
BP	GO:0006817	phosphate ion transport	3/219	24/18723	0.0026649	0.0293688	0.0239997	XPR1/SLC20A2/SLC25A30	3	2
BP	GO:0010639	negative regulation of organelle organization	11/219	348/18723	0.00273242	0.0299894	0.0245069	FHOD3/MAP4/SVIL/PPARGC1A/TRIM54/PPP1R9A/IQCJ-SCHIP1/PHLDB2/TOM1L2/TBC1D4/TMOD1	11	2
BP	GO:0071709	membrane assembly	4/219	50/18723	0.00275303	0.0300923	0.024591	CDH2/NLGN1/ANK3/CAV1	4	2
BP	GO:1901888	regulation of cell junction assembly	8/219	204/18723	0.0028237	0.0307394	0.0251197	PDLIM5/EFNA5/NLGN1/VCL/PPP1R9A/SYNDIG1/PHLDB2/CAV1	8	2
BP	GO:0045104	intermediate filament cytoskeleton organization	4/219	51/18723	0.00296034	0.0320963	0.0262286	PKP2/DES/DST/SYNM	4	2
BP	GO:0048863	stem cell differentiation	8/219	206/18723	0.00299737	0.0322623	0.0263642	CDH2/ERBB4/MYOCD/SEMA5A/RBM24/SOX6/ESRRB/MSI2	8	2
BP	GO:0098703	calcium ion import across plasma membrane	3/219	25/18723	0.0030024	0.0322623	0.0263642	SLC8A1/CACNA2D1/ATP2B4	3	2
BP	GO:0043244	regulation of protein-containing complex disassembly	6/219	121/18723	0.00301179	0.0322623	0.0263642	ACTN2/SVIL/INSR/TRIM54/SEMA5A/TMOD1	6	2
BP	GO:0045445	myoblast differentiation	5/219	84/18723	0.00305407	0.0325848	0.0266278	MYOCD/SMYD1/RBM24/NMRK2/ANKRD2	5	2
BP	GO:0010976	positive regulation of neuron projection development	7/219	163/18723	0.00311169	0.0329371	0.0269157	ANKRD1/NDRG4/ROR1/PPP1R9A/COBL/CAMK2B/ARHGAP35	7	2
BP	GO:0051494	negative regulation of cytoskeleton organization	7/219	163/18723	0.00311169	0.0329371	0.0269157	FHOD3/SVIL/TRIM54/PPP1R9A/IQCJ-SCHIP1/PHLDB2/TMOD1	7	2
BP	GO:0045103	intermediate filament-based process	4/219	52/18723	0.00317807	0.0335073	0.0273817	PKP2/DES/DST/SYNM	4	2
BP	GO:0007214	gamma-aminobutyric acid signaling pathway	3/219	26/18723	0.003365	0.0352011	0.0287658	PLCL1/GABRB1/GABRA4	3	2
BP	GO:1902656	calcium ion import into cytosol	3/219	26/18723	0.003365	0.0352011	0.0287658	SLC8A1/CACNA2D1/ATP2B4	3	2
BP	GO:0032956	regulation of actin cytoskeleton organization	11/219	358/18723	0.00338902	0.0353144	0.0288584	ACTN2/EFNA5/FHOD3/TPM1/SVIL/PPP1R9A/SEMA5A/AKAP13/PHLDB2/TMOD1/ARHGAP35	11	2
BP	GO:0048041	focal adhesion assembly	5/219	87/18723	0.00355392	0.0366054	0.0299134	SORBS1/ACTN2/EFNA5/VCL/PHLDB2	5	2
BP	GO:0150104	transport across blood-brain barrier	5/219	87/18723	0.00355392	0.0366054	0.0299134	INSR/SLC1A3/SLC16A1/ATP2B4/SLC38A1	5	2
BP	GO:1901879	regulation of protein depolymerization	5/219	87/18723	0.00355392	0.0366054	0.0299134	ACTN2/SVIL/TRIM54/SEMA5A/TMOD1	5	2
BP	GO:0043434	response to peptide hormone	12/219	414/18723	0.00360063	0.0369444	0.0301904	SORBS1/ACTN2/LPL/PDK4/INSR/FABP3/CSRP3/ADCY6/NR4A1/HDAC9/CAV1/TBC1D4	12	2
BP	GO:0030834	regulation of actin filament depolymerization	4/219	54/18723	0.00364578	0.0372649	0.0304523	ACTN2/SVIL/SEMA5A/TMOD1	4	2
BP	GO:0010232	vascular transport	5/219	88/18723	0.00373286	0.0377868	0.0308788	INSR/SLC1A3/SLC16A1/ATP2B4/SLC38A1	5	2
BP	GO:0014850	response to muscle activity	3/219	27/18723	0.00375328	0.0377868	0.0308788	RYR2/PRKAA2/PPARGC1A	3	2
BP	GO:0032781	positive regulation of ATPase activity	3/219	27/18723	0.00375328	0.0377868	0.0308788	TPM1/MYL3/TNNT2	3	2
BP	GO:1901018	positive regulation of potassium ion transmembrane transporter activity	3/219	27/18723	0.00375328	0.0377868	0.0308788	ACTN2/AKAP6/ANK2	3	2
BP	GO:0044091	membrane biogenesis	4/219	55/18723	0.00389625	0.0390792	0.031935	CDH2/NLGN1/ANK3/CAV1	4	2
BP	GO:0031529	ruffle organization	4/219	56/18723	0.00415812	0.0415502	0.0339542	NLGN1/TPM1/COBL/CAV1	4	2
BP	GO:0071805	potassium ion transmembrane transport	8/219	219/18723	0.0043382	0.0431885	0.035293	ACTN2/AKAP6/ANK2/ANK3/CASQ2/SLC1A3/TMEM38B/CAV1	8	2
BP	GO:0001654	eye development	11/219	371/18723	0.00442597	0.043793	0.035787	CACNA1C/MYOM1/PTPRM/FBN2/MFN2/ZHX2/ATP2B4/HIPK2/MEIS2/TMOD1/ARHGAP35	11	2
BP	GO:0051155	positive regulation of striated muscle cell differentiation	4/219	57/18723	0.00443163	0.043793	0.035787	AKAP6/MYOCD/SMYD1/RBM24	4	2
BP	GO:0070509	calcium ion import	5/219	92/18723	0.00451354	0.0444385	0.0363145	SLC8A1/CACNA1C/HOMER1/CACNA2D1/ATP2B4	5	2
BP	GO:0019217	regulation of fatty acid metabolic process	5/219	93/18723	0.00472556	0.0463555	0.037881	PDK4/PPARGC1A/PLIN5/FABP3/CAV1	5	2
BP	GO:0043010	camera-type eye development	10/219	322/18723	0.0047578	0.0464901	0.037991	CACNA1C/MYOM1/PTPRM/FBN2/MFN2/ZHX2/ATP2B4/HIPK2/TMOD1/ARHGAP35	10	2
BP	GO:0010565	regulation of cellular ketone metabolic process	6/219	133/18723	0.00478949	0.0464901	0.037991	PDK4/PPARGC1A/PLIN5/FABP3/ATP2B4/CAV1	6	2
BP	GO:0150063	visual system development	11/219	375/18723	0.00479136	0.0464901	0.037991	CACNA1C/MYOM1/PTPRM/FBN2/MFN2/ZHX2/ATP2B4/HIPK2/MEIS2/TMOD1/ARHGAP35	11	2
BP	GO:0032984	protein-containing complex disassembly	8/219	224/18723	0.00496179	0.0479699	0.0392003	ACTN2/MICAL3/SVIL/INSR/TRIM54/SEMA5A/NCKAP5/TMOD1	8	2
BP	GO:0035265	organ growth	7/219	178/18723	0.00503563	0.0485087	0.0396406	PDLIM5/SORBS2/AKAP6/ERBB4/NDRG4/AKAP13/TMEM38B	7	2
BP	GO:0033137	negative regulation of peptidyl-serine phosphorylation	3/219	30/18723	0.00507744	0.0487362	0.0398265	DMD/CAV1/CNKSR3	3	2
CC	GO:0030016	myofibril	49/230	231/19550	1.02882e-47	3.2202e-45	2.30672e-45	NEXN/RYR2/SLC8A1/TTN/PDLIM5/PALLD/SORBS2/DMD/CACNA1C/MYOM1/ACTN2/MYOZ2/ANKRD1/MYH7/OBSCN/FHOD3/MYO18B/CMYA5/PDE4DIP/ANK2/MYPN/TNNI3/TPM1/MYL3/NRAP/TNNT2/VCL/SVIL/JPH2/HOMER1/TNNT1/ANK3/CASQ2/TRIM54/CSRP3/TRIM63/DES/DST/SYNM/SCN5A/MYL9/ATP2B4/PGM5/ANKRD2/ACTN4/SMPX/TMOD1/PDLIM3/ANK1	49	2
CC	GO:0043292	contractile fiber	49/230	239/19550	6.17886e-47	9.66991e-45	6.92682e-45	NEXN/RYR2/SLC8A1/TTN/PDLIM5/PALLD/SORBS2/DMD/CACNA1C/MYOM1/ACTN2/MYOZ2/ANKRD1/MYH7/OBSCN/FHOD3/MYO18B/CMYA5/PDE4DIP/ANK2/MYPN/TNNI3/TPM1/MYL3/NRAP/TNNT2/VCL/SVIL/JPH2/HOMER1/TNNT1/ANK3/CASQ2/TRIM54/CSRP3/TRIM63/DES/DST/SYNM/SCN5A/MYL9/ATP2B4/PGM5/ANKRD2/ACTN4/SMPX/TMOD1/PDLIM3/ANK1	49	2
CC	GO:0030017	sarcomere	45/230	211/19550	6.87169e-44	7.16946e-42	5.13568e-42	NEXN/RYR2/SLC8A1/TTN/PDLIM5/PALLD/SORBS2/DMD/CACNA1C/MYOM1/ACTN2/MYOZ2/ANKRD1/MYH7/OBSCN/FHOD3/MYO18B/CMYA5/ANK2/MYPN/TNNI3/TPM1/MYL3/NRAP/TNNT2/JPH2/HOMER1/TNNT1/ANK3/CASQ2/TRIM54/CSRP3/TRIM63/DES/DST/SCN5A/MYL9/ATP2B4/PGM5/ANKRD2/ACTN4/SMPX/TMOD1/PDLIM3/ANK1	45	2
CC	GO:0031674	I band	37/230	141/19550	9.66289e-40	7.56121e-38	5.4163e-38	NEXN/RYR2/SLC8A1/TTN/PDLIM5/PALLD/SORBS2/DMD/CACNA1C/ACTN2/MYOZ2/ANKRD1/MYH7/OBSCN/FHOD3/MYO18B/ANK2/MYPN/MYL3/NRAP/JPH2/HOMER1/ANK3/CASQ2/TRIM54/CSRP3/TRIM63/DES/DST/SCN5A/MYL9/ATP2B4/PGM5/ANKRD2/ACTN4/PDLIM3/ANK1	37	2
CC	GO:0030018	Z disc	34/230	130/19550	1.70601e-36	1.06796e-34	7.6501e-35	NEXN/RYR2/SLC8A1/TTN/PDLIM5/PALLD/SORBS2/DMD/CACNA1C/ACTN2/MYOZ2/MYH7/OBSCN/FHOD3/MYO18B/ANK2/MYPN/NRAP/JPH2/HOMER1/ANK3/CASQ2/TRIM54/CSRP3/TRIM63/DES/DST/SCN5A/MYL9/ATP2B4/PGM5/ACTN4/PDLIM3/ANK1	34	2
CC	GO:0042383	sarcolemma	22/230	138/19550	7.06825e-19	3.68727e-17	2.64129e-17	RYR2/SLC8A1/DMD/CACNA1C/CDH2/AKAP6/OBSCN/ANK2/DTNA/VCL/ANK3/CAMK2D/SLMAP/DES/SYNM/CACNA2D1/SNTA1/SCN5A/ATP2B4/CAV1/PGM5/ANK1	22	2
CC	GO:0044291	cell-cell contact zone	15/230	72/19550	4.61787e-15	2.06485e-13	1.47911e-13	SLC8A1/CTNNA3/CDH2/AKAP6/PKP2/ANK2/NRAP/VCL/PCDH9/ANK3/TMEM65/DES/TJP2/SCN5A/PGM5	15	2
CC	GO:0014704	intercalated disc	13/230	50/19550	1.4215e-14	5.56163e-13	3.98395e-13	SLC8A1/CTNNA3/CDH2/AKAP6/PKP2/ANK2/NRAP/VCL/ANK3/TMEM65/DES/SCN5A/PGM5	13	2
CC	GO:0043034	costamere	9/230	18/19550	1.63695e-13	5.69295e-12	4.07802e-12	DMD/ANK2/VCL/SVIL/HOMER1/ANK3/SYNM/PGM5/SMPX	9	2
CC	GO:0016528	sarcoplasm	13/230	79/19550	7.82804e-12	2.45018e-10	1.75513e-10	RYR2/AKAP6/CMYA5/SRL/JPH2/ANK3/CASQ2/CAMK2D/FABP3/CACNA2D1/CAMK2B/TMEM38B/ANK1	13	2
CC	GO:0016529	sarcoplasmic reticulum	12/230	70/19550	3.07556e-11	8.75135e-10	6.26884e-10	RYR2/AKAP6/CMYA5/SRL/JPH2/ANK3/CASQ2/CAMK2D/CACNA2D1/CAMK2B/TMEM38B/ANK1	12	2
CC	GO:0005911	cell-cell junction	27/230	494/19550	3.48702e-11	9.09531e-10	6.51522e-10	NEXN/SLC8A1/PDLIM5/CTNNA3/SORBS1/CDH2/AKAP6/MAGI1/OBSCN/PKP2/ANK2/NRAP/VCL/PCDH9/PTPRM/ANK3/TMEM65/FRMD5/DES/SYNM/CADM1/TJP2/SCN5A/CTNND2/PGM5/STRN/PDLIM3	27	2
CC	GO:0031672	A band	9/230	38/19550	4.47377e-10	1.07715e-08	7.7159e-09	MYOM1/OBSCN/CMYA5/ANK2/MYL3/TRIM63/DST/SMPX/ANK1	9	2
CC	GO:0005912	adherens junction	15/230	170/19550	1.67529e-09	3.74548e-08	2.68299e-08	NEXN/PDLIM5/CTNNA3/SORBS1/CDH2/MAGI1/PKP2/VCL/PTPRM/FRMD5/SYNM/TJP2/CTNND2/PGM5/PDLIM3	15	2
CC	GO:0099572	postsynaptic specialization	20/230	356/19550	8.82014e-09	1.84047e-07	1.31838e-07	SLC8A1/PDLIM5/CACNA1C/ACTN2/CDH2/ERBB4/NLGN1/PSD3/HOMER1/PPP1R9A/TANC1/CPEB4/IGSF9B/SYNDIG1/CAP2/TNIK/DAB1/CTNND2/STRN/GABRA4	20	2
CC	GO:0001725	stress fiber	10/230	71/19550	1.02999e-08	1.8964e-07	1.35844e-07	PDLIM5/PALLD/SORBS1/MYH7/TPM1/ROR1/MYL9/PGM5/ACTN4/PDLIM3	10	2
CC	GO:0097517	contractile actin filament bundle	10/230	71/19550	1.02999e-08	1.8964e-07	1.35844e-07	PDLIM5/PALLD/SORBS1/MYH7/TPM1/ROR1/MYL9/PGM5/ACTN4/PDLIM3	10	2
CC	GO:0031430	M band	7/230	25/19550	1.14291e-08	1.98739e-07	1.42362e-07	MYOM1/OBSCN/CMYA5/ANK2/TRIM63/SMPX/ANK1	7	2
CC	GO:0014069	postsynaptic density	19/230	330/19550	1.42096e-08	2.34084e-07	1.67681e-07	SLC8A1/PDLIM5/CACNA1C/ACTN2/CDH2/ERBB4/NLGN1/PSD3/HOMER1/PPP1R9A/TANC1/CPEB4/IGSF9B/SYNDIG1/CAP2/TNIK/DAB1/CTNND2/STRN	19	2
CC	GO:0036379	myofilament	7/230	26/19550	1.5484e-08	2.42324e-07	1.73583e-07	MYOM1/FHOD3/TNNI3/TPM1/TNNT2/TNNT1/TMOD1	7	2
CC	GO:0033017	sarcoplasmic reticulum membrane	8/230	40/19550	1.80678e-08	2.57484e-07	1.84443e-07	RYR2/AKAP6/SRL/JPH2/CASQ2/CAMK2D/CAMK2B/TMEM38B	8	2
CC	GO:0032279	asymmetric synapse	19/230	335/19550	1.80979e-08	2.57484e-07	1.84443e-07	SLC8A1/PDLIM5/CACNA1C/ACTN2/CDH2/ERBB4/NLGN1/PSD3/HOMER1/PPP1R9A/TANC1/CPEB4/IGSF9B/SYNDIG1/CAP2/TNIK/DAB1/CTNND2/STRN	19	2
CC	GO:0032432	actin filament bundle	10/230	80/19550	3.34889e-08	4.5574e-07	3.26459e-07	PDLIM5/PALLD/SORBS1/MYH7/TPM1/ROR1/MYL9/PGM5/ACTN4/PDLIM3	10	2
CC	GO:0042641	actomyosin	10/230	81/19550	3.78158e-08	4.93181e-07	3.53279e-07	PDLIM5/PALLD/SORBS1/MYH7/TPM1/ROR1/MYL9/PGM5/ACTN4/PDLIM3	10	2
CC	GO:0005916	fascia adherens	5/230	10/19550	5.18321e-08	6.48938e-07	4.64852e-07	CTNNA3/CDH2/NRAP/VCL/DES	5	2
CC	GO:0098984	neuron to neuron synapse	19/230	361/19550	5.94024e-08	7.15113e-07	5.12255e-07	SLC8A1/PDLIM5/CACNA1C/ACTN2/CDH2/ERBB4/NLGN1/PSD3/HOMER1/PPP1R9A/TANC1/CPEB4/IGSF9B/SYNDIG1/CAP2/TNIK/DAB1/CTNND2/STRN	19	2
CC	GO:0030315	T-tubule	8/230	51/19550	1.33844e-07	1.5516e-06	1.11145e-06	SLC8A1/CACNA1C/AKAP6/ANK2/ANK3/CACNA2D1/SCN5A/ATP2B4	8	2
CC	GO:0005865	striated muscle thin filament	6/230	22/19550	1.58331e-07	1.76991e-06	1.26784e-06	FHOD3/TNNI3/TPM1/TNNT2/TNNT1/TMOD1	6	2
CC	GO:0045211	postsynaptic membrane	16/230	277/19550	1.956e-07	2.11113e-06	1.51226e-06	SLC8A1/DMD/CACNA1C/ACTN2/CDH2/ERBB4/NLGN1/ANK2/ANK3/IGSF9B/GABRB1/SYNDIG1/SNTA1/STRN/GABRA4/ANK1	16	2
CC	GO:0097060	synaptic membrane	18/230	384/19550	7.3393e-07	7.65734e-06	5.48516e-06	SLC8A1/DMD/CACNA1C/ACTN2/CDH2/ERBB4/NLGN1/ANK2/ANK3/IGSF9B/GABRB1/SYNDIG1/ADAM23/SNTA1/ATP2B4/STRN/GABRA4/ANK1	18	2
CC	GO:0005938	cell cortex	16/230	308/19550	8.09837e-07	8.17674e-06	5.85723e-06	DMD/ACTN2/CDH2/FRY/EXOC6B/MICAL3/PPP1R9A/AKAP13/DST/COBL/PHLDB2/MYL9/PLA2G4C/CAV1/ACTN4/TMOD1	16	2
CC	GO:0045178	basal part of cell	15/230	276/19550	1.02668e-06	1.00422e-05	7.19349e-06	CDH2/ERBB4/ANK2/NDRG4/ALPK2/ANK3/SLC1A3/DST/SLC7A6/CADM1/PHLDB2/SLC16A1/ATP2B4/SLC38A1/ANK1	15	2
CC	GO:0009925	basal plasma membrane	14/230	257/19550	2.30577e-06	2.18698e-05	1.5666e-05	CDH2/ERBB4/ANK2/NDRG4/ALPK2/ANK3/SLC1A3/DST/SLC7A6/CADM1/SLC16A1/ATP2B4/SLC38A1/ANK1	14	2
CC	GO:0030055	cell-substrate junction	18/230	425/19550	3.09709e-06	2.85114e-05	2.04235e-05	NEXN/PALLD/SORBS2/DMD/SORBS1/ACTN2/CDH2/NRAP/LMO7/VCL/SVIL/MAPRE2/DST/PHLDB2/CAV1/PGM5/ACTN4/SMPX	18	2
CC	GO:0005901	caveola	8/230	84/19550	6.56704e-06	5.87281e-05	4.20685e-05	SORBS1/AKAP6/EFNA5/INSR/SCN5A/ATP2B4/CAV1/PLPP1	8	2
CC	GO:0044853	plasma membrane raft	9/230	116/19550	9.45288e-06	8.21875e-05	5.88732e-05	SORBS1/CDH2/AKAP6/EFNA5/INSR/SCN5A/ATP2B4/CAV1/PLPP1	9	2
CC	GO:0016323	basolateral plasma membrane	12/230	231/19550	1.97777e-05	0.000167309	0.000119848	CDH2/ERBB4/ANK2/NDRG4/ALPK2/ANK3/SLC7A6/CADM1/SLC16A1/ATP2B4/SLC38A1/ANK1	12	2
CC	GO:0030864	cortical actin cytoskeleton	7/230	79/19550	4.02076e-05	0.000331184	0.000237236	DMD/ACTN2/CDH2/PPP1R9A/AKAP13/COBL/ACTN4	7	2
CC	GO:0030863	cortical cytoskeleton	8/230	108/19550	4.16465e-05	0.0003338	0.00023911	DMD/ACTN2/CDH2/PPP1R9A/AKAP13/COBL/ACTN4/TMOD1	8	2
CC	GO:0031252	cell leading edge	16/230	422/19550	4.26581e-05	0.0003338	0.00023911	PALLD/SORBS2/CTNNA3/CDH2/PSD3/TPM1/INSR/PTPRM/AAK1/PPP1R9A/DST/COBL/PHLDB2/TIAM2/GABRA4/ANK1	16	2
CC	GO:0005884	actin filament	8/230	114/19550	6.12978e-05	0.000467956	0.00033521	PDLIM5/PALLD/ACTN2/MYO18B/TPM1/COBL/TMOD1/PDLIM3	8	2
CC	GO:0005925	focal adhesion	15/230	418/19550	0.000136247	0.00101536	0.000727332	NEXN/PALLD/SORBS2/SORBS1/ACTN2/CDH2/LMO7/VCL/SVIL/MAPRE2/DST/PHLDB2/CAV1/PGM5/ACTN4	15	2
CC	GO:0099634	postsynaptic specialization membrane	7/230	117/19550	0.000471937	0.00343526	0.00246077	CACNA1C/ACTN2/CDH2/ERBB4/NLGN1/SYNDIG1/GABRA4	7	2
CC	GO:0016459	myosin complex	5/230	56/19550	0.000505777	0.00359792	0.00257729	MYH7/MYO18B/MYL3/MYH7B/MYL9	5	2
CC	GO:1990752	microtubule end	4/230	33/19550	0.000584181	0.00406331	0.00291066	SVIL/MAPRE2/DST/NCKAP5	4	2
CC	GO:0005859	muscle myosin complex	3/230	15/19550	0.000658695	0.00448199	0.00321057	MYH7/MYL3/MYL9	3	2
CC	GO:0016328	lateral plasma membrane	5/230	61/19550	0.000751133	0.00500223	0.00358323	DMD/ANK3/SNTA1/SCN5A/SLC16A1	5	2
CC	GO:0034704	calcium channel complex	5/230	65/19550	0.001004	0.00654691	0.00468973	RYR2/CACNA1C/AKAP6/CASQ2/CACNA2D1	5	2
CC	GO:0016010	dystrophin-associated glycoprotein complex	3/230	19/19550	0.00135492	0.0084818	0.00607575	DMD/SNTA1/PGM5	3	2
CC	GO:0090665	glycoprotein complex	3/230	19/19550	0.00135492	0.0084818	0.00607575	DMD/SNTA1/PGM5	3	2
CC	GO:0043197	dendritic spine	8/230	183/19550	0.00149164	0.00915459	0.00655769	SLC8A1/ACTN2/NLGN1/HOMER1/PPP1R9A/CPEB4/SYNDIG1/STRN	8	2
CC	GO:0044309	neuron spine	8/230	184/19550	0.00154399	0.0092936	0.00665726	SLC8A1/ACTN2/NLGN1/HOMER1/PPP1R9A/CPEB4/SYNDIG1/STRN	8	2
CC	GO:0016460	myosin II complex	3/230	20/19550	0.00158026	0.0093325	0.00668513	MYH7/MYL3/MYL9	3	2
CC	GO:0099699	integral component of synaptic membrane	7/230	150/19550	0.00202126	0.0117158	0.00839236	SLC8A1/CDH2/ERBB4/NLGN1/ADAM23/ATP2B4/GABRA4	7	2
CC	GO:0032982	myosin filament	3/230	22/19550	0.00209808	0.0117552	0.0084206	MYOM1/MYH7/MYH7B	3	2
CC	GO:0045121	membrane raft	11/230	335/19550	0.00214073	0.0117552	0.0084206	DMD/SORBS1/CDH2/AKAP6/EFNA5/ANK2/INSR/SCN5A/ATP2B4/CAV1/PLPP1	11	2
CC	GO:0098857	membrane microdomain	11/230	335/19550	0.00214073	0.0117552	0.0084206	DMD/SORBS1/CDH2/AKAP6/EFNA5/ANK2/INSR/SCN5A/ATP2B4/CAV1/PLPP1	11	2
CC	GO:0035371	microtubule plus-end	3/230	23/19550	0.00239199	0.0129085	0.00924673	MAPRE2/DST/NCKAP5	3	2
CC	GO:0150034	distal axon	10/230	294/19550	0.00261864	0.0138921	0.0099513	SLC8A1/PALLD/PCDH9/ROR1/AAK1/PPP1R9A/TANC1/CPEB4/COBL/TIAM2	10	2
CC	GO:0099240	intrinsic component of synaptic membrane	7/230	163/19550	0.00321973	0.0167963	0.0120316	SLC8A1/CDH2/ERBB4/NLGN1/ADAM23/ATP2B4/GABRA4	7	2
CC	GO:0002102	podosome	3/230	29/19550	0.004686	0.0240446	0.0172238	PALLD/VCL/SVIL	3	2
CC	GO:0031941	filamentous actin	3/230	31/19550	0.00566603	0.0286043	0.0204901	PDLIM5/MYO18B/PDLIM3	3	2
CC	GO:0030427	site of polarized growth	7/230	183/19550	0.00603748	0.0299957	0.0214868	PALLD/FRY/PCDH9/PPP1R9A/CPEB4/COBL/TIAM2	7	2
CC	GO:1990454	L-type voltage-gated calcium channel complex	2/230	11/19550	0.00706739	0.034564	0.0247591	CACNA1C/CACNA2D1	2	2
CC	GO:0099056	integral component of presynaptic membrane	4/230	66/19550	0.00761029	0.0366465	0.0262509	CDH2/ERBB4/ADAM23/ATP2B4	4	2
CC	GO:0001527	microfibril	2/230	12/19550	0.00841549	0.0399098	0.0285885	THSD4/FBN2	2	2
CC	GO:0043198	dendritic shaft	3/230	36/19550	0.00862132	0.0400136	0.0286629	SLC8A1/NLGN1/SYNDIG1	3	2
CC	GO:0030175	filopodium	5/230	107/19550	0.00869306	0.0400136	0.0286629	DMD/ACTN2/NLGN1/PPP1R9A/TIAM2	5	2
CC	GO:0098982	GABA-ergic synapse	4/230	69/19550	0.00888339	0.0402971	0.0288659	ERBB4/IGSF9B/GABRB1/GABRA4	4	2
CC	GO:0031594	neuromuscular junction	4/230	70/19550	0.00933675	0.0417486	0.0299057	ANK3/PPP1R9A/DES/SNTA1	4	2
CC	GO:0099059	integral component of presynaptic active zone membrane	2/230	13/19550	0.00986898	0.0435069	0.0311652	CDH2/ATP2B4	2	2
CC	GO:0030027	lamellipodium	7/230	202/19550	0.0101255	0.0440179	0.0315313	PALLD/SORBS2/CTNNA3/CDH2/PTPRM/PPP1R9A/TIAM2	7	2
MF	GO:0003779	actin binding	35/221	441/18368	5.82936e-19	2.78643e-16	2.35629e-16	NEXN/TTN/PDLIM5/PALLD/DMD/CTNNA3/SORBS1/MYOM1/ACTN2/MYOZ2/MYH7/PACRG/FHOD3/MYO18B/PHACTR1/MYPN/TNNI3/TPM1/MYL3/MYH7B/NRAP/TNNT2/MICAL3/VCL/SVIL/PPP1R9A/CSRP3/DST/CAP2/COBL/SNTA1/CAMK2B/ACTN4/TMOD1/PDLIM3	35	2
MF	GO:0008307	structural constituent of muscle	13/221	42/18368	1.45721e-15	3.48274e-13	2.9451e-13	NEXN/TTN/SORBS2/DMD/MYOM1/ACTN2/OBSCN/TPM1/MYL3/CSRP3/SYNM/MYL9/ANKRD2	13	2
MF	GO:0044325	transmembrane transporter binding	15/221	133/18368	6.90727e-11	1.10056e-08	9.30663e-09	RYR2/SLC8A1/ACTN2/AKAP6/PKP2/ANK2/HOMER1/ANK3/PPP1R9A/CAMK2D/SNTA1/SCN5A/CAV1/ACTN4/ANK1	15	2
MF	GO:0042805	actinin binding	9/221	36/18368	3.18813e-10	3.80981e-08	3.22169e-08	TTN/PDLIM5/PALLD/CACNA1C/MAGI1/MYPN/NRAP/CSRP3/PDLIM3	9	2
MF	GO:0051393	alpha-actinin binding	8/221	27/18368	7.05579e-10	6.74533e-08	5.70405e-08	TTN/PDLIM5/PALLD/CACNA1C/MAGI1/MYPN/NRAP/PDLIM3	8	2
MF	GO:0051015	actin filament binding	16/221	217/18368	8.70125e-09	6.932e-07	5.86189e-07	NEXN/TTN/DMD/CTNNA3/MYOM1/ACTN2/MYH7/FHOD3/TNNI3/TPM1/MYH7B/NRAP/SVIL/PPP1R9A/ACTN4/TMOD1	16	2
MF	GO:0051371	muscle alpha-actinin binding	6/221	15/18368	1.29603e-08	8.85006e-07	7.48386e-07	TTN/PDLIM5/PALLD/MYPN/NRAP/PDLIM3	6	2
MF	GO:0031432	titin binding	5/221	13/18368	2.86738e-07	1.71326e-05	1.44878e-05	ACTN2/ANKRD1/OBSCN/CAMK2D/TRIM63	5	2
MF	GO:0050998	nitric-oxide synthase binding	5/221	15/18368	6.56029e-07	3.48424e-05	2.94637e-05	DMD/SNTA1/SCN5A/ATP2B4/CAV1	5	2
MF	GO:0005516	calmodulin binding	12/221	201/18368	6.03182e-06	0.000288321	0.000243812	RYR2/SLC8A1/TTN/CACNA1C/MYH7/OBSCN/CAMK2D/SNTA1/CAMK2B/SCN5A/ATP2B4/STRN	12	2
MF	GO:0060090	molecular adaptor activity	16/221	369/18368	1.07751e-05	0.000468229	0.000395948	SORBS2/SORBS1/AKAP6/MAGI1/PKP2/PDE4DIP/LPL/ANK2/TNNT2/HOMER1/ANK3/AKAP13/TJP2/CAV1/ANK1/COL19A1	16	2
MF	GO:0106310	protein serine kinase activity	15/221	360/18368	3.23888e-05	0.00126884	0.00107297	TTN/OBSCN/MAST4/PRKAA2/ALPK2/AAK1/CAMK2D/KALRN/TNIK/ALPK3/CAMK2B/MAPK4/MAP3K20/HIPK2/MAST2	15	2
MF	GO:0005200	structural constituent of cytoskeleton	8/221	103/18368	3.45082e-05	0.00126884	0.00107297	SORBS2/DMD/ANK2/TPM1/ANK3/DES/SYNM/ANK1	8	2
MF	GO:0030674	protein-macromolecule adaptor activity	13/221	296/18368	6.43259e-05	0.00219627	0.00185723	SORBS2/SORBS1/AKAP6/LPL/ANK2/TNNT2/HOMER1/ANK3/AKAP13/TJP2/CAV1/ANK1/COL19A1	13	2
MF	GO:0008093	cytoskeletal anchor activity	4/221	22/18368	0.000125835	0.00400993	0.00339091	SORBS2/ANK2/ANK3/ANK1	4	2
MF	GO:0045294	alpha-catenin binding	3/221	10/18368	0.000193725	0.00578753	0.0048941	CDH2/PKP2/VCL	3	2
MF	GO:0098632	cell-cell adhesion mediator activity	5/221	49/18368	0.000298667	0.00839782	0.00710144	NEXN/PDLIM5/PALLD/PKP2/MYPN	5	2
MF	GO:0017166	vinculin binding	3/221	12/18368	0.000348893	0.00926504	0.00783478	DMD/NRAP/SYNM	3	2
MF	GO:0019902	phosphatase binding	9/221	196/18368	0.000629241	0.0158304	0.0133866	MYOZ2/CDH2/PHACTR1/DTNA/PPP1R9A/ATP2B4/STRN/MAST2/ANK1	9	2
MF	GO:0098631	cell adhesion mediator activity	5/221	59/18368	0.000711428	0.0163718	0.0138444	NEXN/PDLIM5/PALLD/PKP2/MYPN	5	2
MF	GO:0045296	cadherin binding	12/221	332/18368	0.000719262	0.0163718	0.0138444	PDLIM5/CTNNA3/CDH2/PKP2/VCL/PTPRM/ANK3/TJP2/PHLDB2/CTNND2/KTN1/BZW2	12	2
MF	GO:0004674	protein serine/threonine kinase activity	13/221	386/18368	0.000839032	0.0178121	0.0150624	TTN/MAST4/PRKAA2/AAK1/CAMK2D/KALRN/AKAP13/TNIK/CAMK2B/MAPK4/MAP3K20/HIPK2/MAST2	13	2
MF	GO:0005523	tropomyosin binding	3/221	16/18368	0.000857066	0.0178121	0.0150624	TNNT2/TNNT1/TMOD1	3	2
MF	GO:0017080	sodium channel regulator activity	4/221	40/18368	0.00132725	0.0264345	0.0223538	PKP2/CAMK2D/SNTA1/ATP2B4	4	2
MF	GO:0030506	ankyrin binding	3/221	20/18368	0.00168393	0.0321967	0.0272265	SLC8A1/OBSCN/SCN5A	3	2
MF	GO:0019903	protein phosphatase binding	7/221	150/18368	0.0022857	0.0420218	0.0355348	MYOZ2/CDH2/PHACTR1/PPP1R9A/ATP2B4/STRN/ANK1	7	2
BP	GO:0060047	heart contraction	13/100	241/18723	5.0843e-10	7.54021e-07	6.87996e-07	FGF12/MYBPC3/CACNB2/TNNI3K/TRDN/CHRM2/ATP2A2/SGCG/CORIN/POPDC2/KCNN2/ATP1B1/RNF207	13	3
BP	GO:0003015	heart process	13/100	251/18723	8.36871e-10	7.54021e-07	6.87996e-07	FGF12/MYBPC3/CACNB2/TNNI3K/TRDN/CHRM2/ATP2A2/SGCG/CORIN/POPDC2/KCNN2/ATP1B1/RNF207	13	3
BP	GO:0003012	muscle system process	15/100	452/18723	1.69725e-08	1.01948e-05	9.30212e-06	FGF12/MLIP/MYBPC3/CACNB2/TNNI3K/PPP1R12B/TRDN/CHRM2/ATP2A2/LMOD2/MB/KCNN2/ATP1B1/PPARA/RNF207	15	3
BP	GO:0006936	muscle contraction	13/100	347/18723	4.05409e-08	1.82637e-05	1.66644e-05	FGF12/MYBPC3/CACNB2/TNNI3K/PPP1R12B/TRDN/CHRM2/ATP2A2/LMOD2/MB/KCNN2/ATP1B1/RNF207	13	3
BP	GO:0061337	cardiac conduction	8/100	98/18723	5.2807e-08	1.90316e-05	1.73652e-05	CACNB2/TNNI3K/TRDN/ATP2A2/CORIN/KCNN2/ATP1B1/RNF207	8	3
BP	GO:0008016	regulation of heart contraction	10/100	206/18723	1.52943e-07	4.59339e-05	4.19118e-05	CACNB2/TNNI3K/TRDN/CHRM2/ATP2A2/CORIN/POPDC2/KCNN2/ATP1B1/RNF207	10	3
BP	GO:0035637	multicellular organismal signaling	9/100	160/18723	1.89945e-07	4.88973e-05	4.46157e-05	FGF12/CACNB2/TNNI3K/TRDN/ATP2A2/CORIN/KCNN2/ATP1B1/RNF207	9	3
BP	GO:0006941	striated muscle contraction	9/100	179/18723	4.91769e-07	0.000110771	0.000101072	FGF12/MYBPC3/CACNB2/TNNI3K/ATP2A2/MB/KCNN2/ATP1B1/RNF207	9	3
BP	GO:0086065	cell communication involved in cardiac conduction	6/100	58/18723	6.45061e-07	0.000127425	0.000116268	CACNB2/TNNI3K/TRDN/KCNN2/ATP1B1/RNF207	6	3
BP	GO:0060048	cardiac muscle contraction	8/100	137/18723	7.07134e-07	0.000127425	0.000116268	FGF12/MYBPC3/CACNB2/TNNI3K/ATP2A2/KCNN2/ATP1B1/RNF207	8	3
BP	GO:1903522	regulation of blood circulation	10/100	256/18723	1.12713e-06	0.000184645	0.000168477	CACNB2/TNNI3K/TRDN/CHRM2/ATP2A2/CORIN/POPDC2/KCNN2/ATP1B1/RNF207	10	3
BP	GO:0086001	cardiac muscle cell action potential	6/100	76/18723	3.22454e-06	0.000484219	0.000441819	FGF12/CACNB2/ATP2A2/KCNN2/ATP1B1/RNF207	6	3
BP	GO:0042692	muscle cell differentiation	11/100	384/18723	6.47528e-06	0.000897573	0.000818979	FHL2/NEBL/LDB3/ATP2A2/MYLK3/LMOD2/FBXO40/POPDC2/PLPP7/RARB/PPARA	11	3
BP	GO:0090257	regulation of muscle system process	9/100	252/18723	8.23459e-06	0.00105991	0.0009671	MLIP/MYBPC3/TNNI3K/PPP1R12B/CHRM2/ATP2A2/ATP1B1/PPARA/RNF207	9	3
BP	GO:0070252	actin-mediated cell contraction	6/100	97/18723	1.33173e-05	0.00159985	0.00145977	FGF12/MYBPC3/CACNB2/ATP2A2/KCNN2/RNF207	6	3
BP	GO:0042391	regulation of membrane potential	11/100	434/18723	2.03183e-05	0.00219953	0.00200693	FGF12/CACNB2/TRDN/ATP2A2/PRKN/POPDC2/KCNN2/SLC25A36/ATP1B1/RNF207/NNT	11	3
BP	GO:0051146	striated muscle cell differentiation	9/100	283/18723	2.07503e-05	0.00219953	0.00200693	FHL2/NEBL/LDB3/MYLK3/LMOD2/POPDC2/PLPP7/RARB/PPARA	9	3
BP	GO:0006937	regulation of muscle contraction	7/100	169/18723	3.41024e-05	0.00341403	0.00311508	MYBPC3/TNNI3K/PPP1R12B/CHRM2/ATP2A2/ATP1B1/RNF207	7	3
BP	GO:0086003	cardiac muscle cell contraction	5/100	73/18723	4.4269e-05	0.00419856	0.00383092	FGF12/CACNB2/ATP2A2/KCNN2/RNF207	5	3
BP	GO:0055001	muscle cell development	7/100	184/18723	5.85545e-05	0.0052558	0.00479558	FHL2/NEBL/LDB3/ATP2A2/MYLK3/LMOD2/PPARA	7	3
BP	GO:0030048	actin filament-based movement	6/100	127/18723	6.12496e-05	0.0052558	0.00479558	FGF12/MYBPC3/CACNB2/ATP2A2/KCNN2/RNF207	6	3
BP	GO:0001508	action potential	6/100	134/18723	8.25339e-05	0.00676027	0.00616832	FGF12/CACNB2/ATP2A2/KCNN2/ATP1B1/RNF207	6	3
BP	GO:0050905	neuromuscular process	6/100	148/18723	0.00014264	0.0111755	0.010197	FGF12/ATP2A2/RBFOX1/ADCY5/PRKN/MB	6	3
BP	GO:0006942	regulation of striated muscle contraction	5/100	95/18723	0.000155655	0.0112196	0.0102372	MYBPC3/TNNI3K/ATP2A2/ATP1B1/RNF207	5	3
BP	GO:1901379	regulation of potassium ion transmembrane transport	5/100	95/18723	0.000155655	0.0112196	0.0102372	WNK2/KCNN2/KLHL24/ATP1B1/RNF207	5	3
BP	GO:0086002	cardiac muscle cell action potential involved in contraction	4/100	54/18723	0.000197385	0.0136803	0.0124824	FGF12/CACNB2/KCNN2/RNF207	4	3
BP	GO:0014706	striated muscle tissue development	9/100	384/18723	0.000215022	0.0143507	0.0130941	FHL2/MYBPC3/NEBL/MYLK3/SGCG/RBFOX1/POPDC2/RARB/PPARA	9	3
BP	GO:2000649	regulation of sodium ion transmembrane transporter activity	4/100	58/18723	0.000260514	0.0167659	0.0152978	FGF12/WNK2/KLHL24/ATP1B1	4	3
BP	GO:0048738	cardiac muscle tissue development	7/100	236/18723	0.000273873	0.0170179	0.0155278	FHL2/MYBPC3/NEBL/MYLK3/SGCG/RARB/PPARA	7	3
BP	GO:0032414	positive regulation of ion transmembrane transporter activity	5/100	109/18723	0.000295912	0.0170473	0.0155546	CACNB2/TRDN/WNK2/ATP1B1/RNF207	5	3
BP	GO:0043266	regulation of potassium ion transport	5/100	109/18723	0.000295912	0.0170473	0.0155546	WNK2/KCNN2/KLHL24/ATP1B1/RNF207	5	3
BP	GO:0060537	muscle tissue development	9/100	403/18723	0.000306942	0.0170473	0.0155546	FHL2/MYBPC3/NEBL/MYLK3/SGCG/RBFOX1/POPDC2/RARB/PPARA	9	3
BP	GO:0086013	membrane repolarization during cardiac muscle cell action potential	3/100	25/18723	0.000312187	0.0170473	0.0155546	KCNN2/ATP1B1/RNF207	3	3
BP	GO:0010959	regulation of metal ion transport	9/100	406/18723	0.000324063	0.0171754	0.0156714	FGF12/CACNB2/TRDN/WNK2/KCNN2/KLHL24/ATP1B1/EGF/RNF207	9	3
BP	GO:0030239	myofibril assembly	4/100	63/18723	0.000358368	0.0184508	0.0168352	NEBL/LDB3/MYLK3/LMOD2	4	3
BP	GO:0055002	striated muscle cell development	4/100	64/18723	0.000380703	0.0190563	0.0173877	NEBL/LDB3/MYLK3/LMOD2	4	3
BP	GO:0000423	mitophagy	3/100	28/18723	0.000439525	0.0203083	0.01853	RETREG1/PRKN/VPS13D	3	3
BP	GO:0086011	membrane repolarization during action potential	3/100	28/18723	0.000439525	0.0203083	0.01853	KCNN2/ATP1B1/RNF207	3	3
BP	GO:1903779	regulation of cardiac conduction	3/100	28/18723	0.000439525	0.0203083	0.01853	TNNI3K/ATP2A2/CORIN	3	3
BP	GO:0032411	positive regulation of transporter activity	5/100	120/18723	0.000460918	0.0207643	0.0189461	CACNB2/TRDN/WNK2/ATP1B1/RNF207	5	3
BP	GO:1902305	regulation of sodium ion transmembrane transport	4/100	68/18723	0.000480067	0.0210995	0.019252	FGF12/WNK2/KLHL24/ATP1B1	4	3
BP	GO:0055007	cardiac muscle cell differentiation	5/100	125/18723	0.00055544	0.023831	0.0217443	FHL2/NEBL/MYLK3/RARB/PPARA	5	3
BP	GO:0032412	regulation of ion transmembrane transporter activity	7/100	267/18723	0.000574228	0.0240641	0.021957	FGF12/CACNB2/TRDN/WNK2/KLHL24/ATP1B1/RNF207	7	3
BP	GO:1904062	regulation of cation transmembrane transport	8/100	357/18723	0.000654859	0.0268194	0.024471	FGF12/CACNB2/TRDN/WNK2/KCNN2/KLHL24/ATP1B1/RNF207	8	3
BP	GO:0045920	negative regulation of exocytosis	3/100	33/18723	0.000717975	0.0285461	0.0260465	IL1RAPL1/PRKN/STXBP6	3	3
BP	GO:0022898	regulation of transmembrane transporter activity	7/100	278/18723	0.000728701	0.0285461	0.0260465	FGF12/CACNB2/TRDN/WNK2/KLHL24/ATP1B1/RNF207	7	3
BP	GO:0017157	regulation of exocytosis	6/100	202/18723	0.000752509	0.0288473	0.0263214	CACNB2/ATP2A2/IL1RAPL1/PRKN/CADPS/STXBP6	6	3
BP	GO:0055117	regulation of cardiac muscle contraction	4/100	77/18723	0.000769016	0.0288473	0.0263214	TNNI3K/ATP2A2/ATP1B1/RNF207	4	3
BP	GO:0086019	cell-cell signaling involved in cardiac conduction	3/100	34/18723	0.000784417	0.0288473	0.0263214	CACNB2/KCNN2/RNF207	3	3
BP	GO:0010765	positive regulation of sodium ion transport	3/100	35/18723	0.000854645	0.0308014	0.0281043	FGF12/WNK2/ATP1B1	3	3
BP	GO:0051051	negative regulation of transport	9/100	470/18723	0.000925627	0.0327055	0.0298417	FGF12/TRDN/IL1RAPL1/PRKN/WNK2/PKIA/MAOB/STXBP6/EGF	9	3
BP	GO:0099622	cardiac muscle cell membrane repolarization	3/100	38/18723	0.00108887	0.0377336	0.0344295	KCNN2/ATP1B1/RNF207	3	3
BP	GO:0055013	cardiac muscle cell development	4/100	85/18723	0.00111376	0.0378678	0.034552	FHL2/NEBL/MYLK3/PPARA	4	3
BP	GO:1901021	positive regulation of calcium ion transmembrane transporter activity	3/100	39/18723	0.00117506	0.0392123	0.0357787	CACNB2/TRDN/ATP1B1	3	3
BP	GO:1904064	positive regulation of cation transmembrane transport	5/100	151/18723	0.00129947	0.0425754	0.0388473	CACNB2/TRDN/WNK2/ATP1B1/RNF207	5	3
BP	GO:0032409	regulation of transporter activity	7/100	310/18723	0.00137154	0.04354	0.0397275	FGF12/CACNB2/TRDN/WNK2/KLHL24/ATP1B1/RNF207	7	3
BP	GO:0002028	regulation of sodium ion transport	4/100	90/18723	0.00137724	0.04354	0.0397275	FGF12/WNK2/KLHL24/ATP1B1	4	3
BP	GO:0055006	cardiac cell development	4/100	91/18723	0.00143472	0.0445631	0.040661	FHL2/NEBL/MYLK3/PPARA	4	3
BP	GO:0045214	sarcomere organization	3/100	42/18723	0.00145906	0.0445631	0.040661	LDB3/MYLK3/LMOD2	3	3
BP	GO:0035051	cardiocyte differentiation	5/100	156/18723	0.00150092	0.0450777	0.0411305	FHL2/NEBL/MYLK3/RARB/PPARA	5	3
BP	GO:1901381	positive regulation of potassium ion transmembrane transport	3/100	43/18723	0.00156245	0.0461562	0.0421146	WNK2/ATP1B1/RNF207	3	3
BP	GO:0007528	neuromuscular junction development	3/100	44/18723	0.00167031	0.0485468	0.0442959	CACNB2/PDZRN3/DOK7	3	3
CC	GO:0031672	A band	5/104	38/19550	1.68806e-06	0.000293722	0.000268313	FHL2/MYBPC3/PPP1R12B/LMOD2/LRRC39	5	3
CC	GO:0030017	sarcomere	8/104	211/19550	1.7098e-05	0.00148752	0.00135884	FHL2/MYBPC3/NEBL/LDB3/PPP1R12B/LMOD2/LRRC39/KCNN2	8	3
CC	GO:0030016	myofibril	8/104	231/19550	3.27183e-05	0.00181223	0.00165546	FHL2/MYBPC3/NEBL/LDB3/PPP1R12B/LMOD2/LRRC39/KCNN2	8	3
CC	GO:0043292	contractile fiber	8/104	239/19550	4.16605e-05	0.00181223	0.00165546	FHL2/MYBPC3/NEBL/LDB3/PPP1R12B/LMOD2/LRRC39/KCNN2	8	3
CC	GO:0042383	sarcolemma	6/104	138/19550	9.54667e-05	0.00332224	0.00303484	MLIP/CACNB2/SGCG/POPDC2/SLC27A6/ATP1B1	6	3
CC	GO:0031430	M band	3/104	25/19550	0.000308896	0.00895799	0.00818304	FHL2/LMOD2/LRRC39	3	3
CC	GO:0030018	Z disc	5/104	130/19550	0.00065398	0.0162561	0.0148498	FHL2/NEBL/LDB3/PPP1R12B/KCNN2	5	3
CC	GO:0031674	I band	5/104	141/19550	0.00094325	0.0205157	0.0187409	FHL2/NEBL/LDB3/PPP1R12B/KCNN2	5	3
BP	GO:0003012	muscle system process	16/119	452/18723	2.81696e-08	5.15221e-05	4.77993e-05	MYOM2/MYOM3/PPP1R13L/PRKG1/ADRA1A/KCND3/GRIP2/MYH14/GPD1L/KCNIP2/DAG1/FBXO32/CFLAR/JUP/ATP1A2/TMEM38A	16	4
BP	GO:0001508	action potential	9/119	134/18723	1.87021e-07	0.000171031	0.000158673	ADRA1A/KCND3/MYH14/PTPN3/GPD1L/KCNIP2/KCNMB2/JUP/ATP1A2	9	4
BP	GO:0006936	muscle contraction	13/119	347/18723	3.24581e-07	0.000181718	0.000168587	MYOM2/MYOM3/PPP1R13L/PRKG1/ADRA1A/KCND3/GRIP2/MYH14/GPD1L/KCNIP2/JUP/ATP1A2/TMEM38A	13	4
BP	GO:0060047	heart contraction	11/119	241/18723	3.97414e-07	0.000181718	0.000168587	SGCD/PPP1R13L/ADRA1A/ATP1A3/KCND3/GPD1L/KCNIP2/JUP/THRB/ATP1A2/TMEM38A	11	4
BP	GO:0003015	heart process	11/119	251/18723	5.94907e-07	0.000217617	0.000201893	SGCD/PPP1R13L/ADRA1A/ATP1A3/KCND3/GPD1L/KCNIP2/JUP/THRB/ATP1A2/TMEM38A	11	4
BP	GO:1903522	regulation of blood circulation	10/119	256/18723	5.52078e-06	0.0016004	0.00148476	ADRA1A/ATP1A3/KCND3/GPD1L/KCNIP2/KCNMB2/JUP/THRB/ATP1A2/TMEM38A	10	4
BP	GO:0008016	regulation of heart contraction	9/119	206/18723	6.75173e-06	0.0016004	0.00148476	ADRA1A/ATP1A3/KCND3/GPD1L/KCNIP2/JUP/THRB/ATP1A2/TMEM38A	9	4
BP	GO:0003018	vascular process in circulatory system	10/119	263/18723	7.00009e-06	0.0016004	0.00148476	PDE3A/PRKG1/SLC27A1/ADRA1A/SLC16A7/SLC5A1/GRIP2/KCNMB2/SLC7A2/ATP1A2	10	4
BP	GO:0006941	striated muscle contraction	8/119	179/18723	1.89758e-05	0.00382639	0.00354991	PPP1R13L/ADRA1A/KCND3/MYH14/GPD1L/JUP/ATP1A2/TMEM38A	8	4
BP	GO:0042391	regulation of membrane potential	12/119	434/18723	2.09207e-05	0.00382639	0.00354991	ADRA1A/ATP1A3/KCND3/BCO2/MYH14/PTPN3/GPD1L/KCNIP2/KCNMB2/JUP/MAPT/ATP1A2	12	4
BP	GO:0060048	cardiac muscle contraction	7/119	137/18723	2.72864e-05	0.00453698	0.00420916	PPP1R13L/ADRA1A/KCND3/GPD1L/JUP/ATP1A2/TMEM38A	7	4
BP	GO:0086001	cardiac muscle cell action potential	5/119	76/18723	0.000122853	0.0172844	0.0160355	KCND3/GPD1L/KCNIP2/JUP/ATP1A2	5	4
BP	GO:0140115	export across plasma membrane	5/119	76/18723	0.000122853	0.0172844	0.0160355	SLC27A1/ATP1A3/KCND3/KCNIP2/ATP1A2	5	4
BP	GO:0090036	regulation of protein kinase C signaling	3/119	17/18723	0.000159512	0.0195789	0.0181642	DGKG/ADRA1A/GPD1L	3	4
BP	GO:0030048	actin filament-based movement	6/119	127/18723	0.00016057	0.0195789	0.0181642	KCND3/LIMCH1/MYH14/GPD1L/JUP/ATP1A2	6	4
BP	GO:0150104	transport across blood-brain barrier	5/119	87/18723	0.000232438	0.0263806	0.0244745	SLC27A1/SLC16A7/SLC5A1/SLC7A2/ATP1A2	5	4
BP	GO:0010232	vascular transport	5/119	88/18723	0.0002452	0.0263806	0.0244745	SLC27A1/SLC16A7/SLC5A1/SLC7A2/ATP1A2	5	4
BP	GO:0070839	metal ion export	4/119	54/18723	0.000383876	0.0371072	0.034426	ATP1A3/KCND3/KCNIP2/ATP1A2	4	4
BP	GO:0070252	actin-mediated cell contraction	5/119	97/18723	0.000385477	0.0371072	0.034426	KCND3/LIMCH1/GPD1L/JUP/ATP1A2	5	4
BP	GO:0001954	positive regulation of cell-matrix adhesion	4/119	58/18723	0.000505029	0.0461849	0.0428477	CDH13/DAG1/RIN2/JUP	4	4
BP	GO:0035637	multicellular organismal signaling	6/119	160/18723	0.000555637	0.0483933	0.0448965	ATP1A3/KCND3/MYH14/KCNMB2/JUP/ATP1A2	6	4
CC	GO:0042383	sarcolemma	7/124	138/19550	2.8386e-05	0.00613137	0.0050796	SGCD/LAMA2/ADRA1A/KCND3/DYSF/DAG1/ATP1A2	7	4
CC	GO:0030016	myofibril	7/124	231/19550	0.000685749	0.0363523	0.0301164	MYOM2/MYOM3/ADRA1A/SYNPO2/DAG1/FBXO32/JUP	7	4
CC	GO:0043292	contractile fiber	7/124	239/19550	0.000837473	0.0363523	0.0301164	MYOM2/MYOM3/ADRA1A/SYNPO2/DAG1/FBXO32/JUP	7	4
CC	GO:0098982	GABA-ergic synapse	4/124	69/19550	0.000969497	0.0363523	0.0301164	CDH13/ADRA1A/KCND3/DAG1	4	4
CC	GO:0043197	dendritic spine	6/124	183/19550	0.00111105	0.0363523	0.0301164	TENM2/LAMA2/KCND3/PALMD/MAPT/ATP1A2	6	4
CC	GO:0044309	neuron spine	6/124	184/19550	0.00114263	0.0363523	0.0301164	TENM2/LAMA2/KCND3/PALMD/MAPT/ATP1A2	6	4
CC	GO:0045121	membrane raft	8/124	335/19550	0.00134638	0.0363523	0.0301164	CDH13/ADRA1A/FYB2/DAG1/CBLB/CFLAR/MAPT/ATP1A2	8	4
CC	GO:0098857	membrane microdomain	8/124	335/19550	0.00134638	0.0363523	0.0301164	CDH13/ADRA1A/FYB2/DAG1/CBLB/CFLAR/MAPT/ATP1A2	8	4
MF	GO:0015144	carbohydrate transmembrane transporter activity	4/120	40/18368	0.000132013	0.0283131	0.0242806	AQP7/SLC5A1/SLC2A11/SLC2A12	4	4
MF	GO:0042562	hormone binding	5/120	86/18368	0.000249931	0.0283131	0.0242806	CDH13/ATP1A3/THRB/ATP1A2/CRYM	5	4
MF	GO:0005355	glucose transmembrane transporter activity	3/120	22/18368	0.000382467	0.0283131	0.0242806	SLC5A1/SLC2A11/SLC2A12	3	4
MF	GO:0015149	hexose transmembrane transporter activity	3/120	22/18368	0.000382467	0.0283131	0.0242806	SLC5A1/SLC2A11/SLC2A12	3	4
MF	GO:0015145	monosaccharide transmembrane transporter activity	3/120	24/18368	0.000497905	0.0283131	0.0242806	SLC5A1/SLC2A11/SLC2A12	3	4
MF	GO:0015079	potassium ion transmembrane transporter activity	6/120	155/18368	0.000542742	0.0283131	0.0242806	ATP1A3/KCND3/KCNIP2/KCNMB2/ATP1A2/TMEM38A	6	4
MF	GO:0051119	sugar transmembrane transporter activity	3/120	27/18368	0.00070935	0.0317181	0.0272006	SLC5A1/SLC2A11/SLC2A12	3	4
BP	GO:0050808	synapse organization	13/100	426/18723	4.31119e-07	0.000973466	0.000835463	ADGRL3/TANC2/COL4A1/FARP1/PTPRD/FYN/ROBO2/FLRT2/OPHN1/ERC2/GRID2/SDK1/CTNNB1	13	5
BP	GO:0003007	heart morphogenesis	9/100	246/18723	6.7816e-06	0.00765643	0.00657101	EXT1/XIRP2/RTN4/ROBO2/FLRT2/BMP5/TBX20/COL11A1/CTNNB1	9	5
BP	GO:0007409	axonogenesis	11/100	418/18723	1.43493e-05	0.00846758	0.00726717	EXT1/FYN/RTN4/ROBO2/FLRT2/OPHN1/ALCAM/DIP2B/HSP90AA1/SEMA6A/KIF13B	11	5
BP	GO:0034329	cell junction assembly	11/100	420/18723	1.50001e-05	0.00846758	0.00726717	EPB41L3/ADGRL3/FARP1/PTPRD/ROBO2/FLRT2/OPHN1/THBS1/GRID2/SDK1/CTNNB1	11	5
BP	GO:0010975	regulation of neuron projection development	11/100	445/18723	2.55769e-05	0.0112094	0.0096203	TANC2/PTPRD/FYN/RTN4/ROBO2/BMP5/DIP2B/SEMA6A/GRID2/CUX1/KIF13B	11	5
BP	GO:0048588	developmental cell growth	8/100	234/18723	3.65807e-05	0.0112094	0.0096203	EXT1/RTN4/NPPA/ALCAM/DIP2B/HSP90AA1/SEMA6A/CTNNB1	8	5
BP	GO:0060560	developmental growth involved in morphogenesis	8/100	234/18723	3.65807e-05	0.0112094	0.0096203	EXT1/RTN4/KIF26B/ALCAM/DIP2B/HSP90AA1/SEMA6A/CTNNB1	8	5
BP	GO:0061564	axon development	11/100	467/18723	3.97145e-05	0.0112094	0.0096203	EXT1/FYN/RTN4/ROBO2/FLRT2/OPHN1/ALCAM/DIP2B/HSP90AA1/SEMA6A/KIF13B	11	5
BP	GO:0007416	synapse assembly	7/100	179/18723	4.91818e-05	0.0123392	0.0105899	ADGRL3/FARP1/PTPRD/ROBO2/FLRT2/GRID2/SDK1	7	5
BP	GO:0007492	endoderm development	5/100	77/18723	5.72581e-05	0.0129289	0.011096	EXT1/COL4A2/TBX20/COL11A1/CTNNB1	5	5
BP	GO:0010752	regulation of cGMP-mediated signaling	3/100	15/18723	6.42019e-05	0.0131789	0.0113106	NPPA/THBS1/PDE10A	3	5
BP	GO:0098884	postsynaptic neurotransmitter receptor internalization	3/100	16/18723	7.87114e-05	0.0136716	0.0117334	OPHN1/EPS15/ITGB3	3	5
BP	GO:0140239	postsynaptic endocytosis	3/100	16/18723	7.87114e-05	0.0136716	0.0117334	OPHN1/EPS15/ITGB3	3	5
BP	GO:0099003	vesicle-mediated transport in synapse	7/100	200/18723	9.88514e-05	0.0158414	0.0135956	OPHN1/EPS15/ERC2/CTNNB1/ITGB3/P2RX1/AMPH	7	5
BP	GO:0050919	negative chemotaxis	4/100	46/18723	0.000105235	0.0158414	0.0135956	ROBO2/FLRT2/SEMA6A/ITGB3	4	5
BP	GO:0050807	regulation of synapse organization	7/100	211/18723	0.000137874	0.0177054	0.0151954	TANC2/FARP1/PTPRD/FYN/ROBO2/FLRT2/GRID2	7	5
BP	GO:0050803	regulation of synapse structure or activity	7/100	218/18723	0.000168636	0.0177054	0.0151954	TANC2/FARP1/PTPRD/FYN/ROBO2/FLRT2/GRID2	7	5
BP	GO:0021545	cranial nerve development	4/100	52/18723	0.000170356	0.0177054	0.0151954	EXT1/NAV2/ATP8B1/CTNNB1	4	5
BP	GO:0001764	neuron migration	6/100	156/18723	0.000190044	0.0177054	0.0151954	ADGRL3/FYN/FLRT2/SEMA6A/TBX20/CTNNB1	6	5
BP	GO:0001706	endoderm formation	4/100	54/18723	0.000197385	0.0177054	0.0151954	COL4A2/TBX20/COL11A1/CTNNB1	4	5
BP	GO:0051963	regulation of synapse assembly	5/100	101/18723	0.000207488	0.0177054	0.0151954	FARP1/PTPRD/ROBO2/FLRT2/GRID2	5	5
BP	GO:0030198	extracellular matrix organization	8/100	301/18723	0.000210317	0.0177054	0.0151954	EXT1/COL4A1/COL4A2/FLRT2/ANTXR1/ADAMTS6/COL11A1/ANXA2	8	5
BP	GO:0043062	extracellular structure organization	8/100	302/18723	0.0002151	0.0177054	0.0151954	EXT1/COL4A1/COL4A2/FLRT2/ANTXR1/ADAMTS6/COL11A1/ANXA2	8	5
BP	GO:0072001	renal system development	8/100	302/18723	0.0002151	0.0177054	0.0151954	EXT1/COL4A1/ZBTB16/ROBO2/KIF26B/FRAS1/ADAMTS6/CTNNB1	8	5
BP	GO:0007411	axon guidance	7/100	227/18723	0.000216124	0.0177054	0.0151954	EXT1/FYN/ROBO2/FLRT2/OPHN1/ALCAM/SEMA6A	7	5
BP	GO:0097485	neuron projection guidance	7/100	228/18723	0.000222006	0.0177054	0.0151954	EXT1/FYN/ROBO2/FLRT2/OPHN1/ALCAM/SEMA6A	7	5
BP	GO:0045229	external encapsulating structure organization	8/100	304/18723	0.000224934	0.0177054	0.0151954	EXT1/COL4A1/COL4A2/FLRT2/ANTXR1/ADAMTS6/COL11A1/ANXA2	8	5
BP	GO:0003205	cardiac chamber development	6/100	161/18723	0.000225472	0.0177054	0.0151954	XIRP2/ROBO2/BMP5/TBX20/ADAMTS6/COL11A1	6	5
BP	GO:0003279	cardiac septum development	5/100	103/18723	0.000227395	0.0177054	0.0151954	XIRP2/ROBO2/BMP5/TBX20/ADAMTS6	5	5
BP	GO:0099590	neurotransmitter receptor internalization	3/100	23/18723	0.000242255	0.0182337	0.0156488	OPHN1/EPS15/ITGB3	3	5
BP	GO:0002062	chondrocyte differentiation	5/100	106/18723	0.000259942	0.0189338	0.0162497	SOX5/EXT1/ZBTB16/COL11A1/CTNNB1	5	5
BP	GO:0099173	postsynapse organization	6/100	168/18723	0.000283602	0.0200116	0.0171747	TANC2/FARP1/PTPRD/FYN/OPHN1/GRID2	6	5
BP	GO:0043954	cellular component maintenance	4/100	61/18723	0.000316534	0.0210885	0.0180989	FYN/OPHN1/PLEKHA7/ERC2	4	5
BP	GO:1990138	neuron projection extension	6/100	172/18723	0.000321747	0.0210885	0.0180989	RTN4/ALCAM/DIP2B/HSP90AA1/SEMA6A/CTNNB1	6	5
BP	GO:0016358	dendrite development	7/100	243/18723	0.000326881	0.0210885	0.0180989	TANC2/FARP1/PTPRD/FYN/BMP5/SDK1/CUX1	7	5
BP	GO:0060562	epithelial tube morphogenesis	8/100	325/18723	0.000352375	0.0221017	0.0189685	EXT1/COL4A1/KIF26B/PRICKLE1/BMP5/TBX20/MTHFD1L/CTNNB1	8	5
BP	GO:0003272	endocardial cushion formation	3/100	27/18723	0.000393956	0.024042	0.0206337	ROBO2/BMP5/TBX20	3	5
BP	GO:0001655	urogenital system development	8/100	338/18723	0.000457227	0.0263674	0.0226294	EXT1/COL4A1/ZBTB16/ROBO2/KIF26B/FRAS1/ADAMTS6/CTNNB1	8	5
BP	GO:0048675	axon extension	5/100	120/18723	0.000460918	0.0263674	0.0226294	RTN4/ALCAM/DIP2B/HSP90AA1/SEMA6A	5	5
BP	GO:0007369	gastrulation	6/100	185/18723	0.000474189	0.0263674	0.0226294	EXT1/COL4A2/TBX20/COL11A1/CTNNB1/ITGB3	6	5
BP	GO:0001704	formation of primary germ layer	5/100	121/18723	0.000478771	0.0263674	0.0226294	COL4A2/TBX20/COL11A1/CTNNB1/ITGB3	5	5
BP	GO:0051216	cartilage development	6/100	190/18723	0.000545894	0.0293483	0.0251877	SOX5/EXT1/ZBTB16/BMP5/COL11A1/CTNNB1	6	5
BP	GO:0071711	basement membrane organization	3/100	31/18723	0.000596109	0.0301943	0.0259138	EXT1/COL4A1/FLRT2	3	5
BP	GO:0097106	postsynaptic density organization	3/100	31/18723	0.000596109	0.0301943	0.0259138	PTPRD/OPHN1/GRID2	3	5
BP	GO:0051960	regulation of nervous system development	9/100	443/18723	0.000608757	0.0301943	0.0259138	PTPRD/RTN4/ROBO2/FLRT2/DIP2B/SEMA6A/GRID2/CTNNB1/CUX1	9	5
BP	GO:0003180	aortic valve morphogenesis	3/100	32/18723	0.000655235	0.0301943	0.0259138	ROBO2/NPPA/TBX20	3	5
BP	GO:0003338	metanephros morphogenesis	3/100	32/18723	0.000655235	0.0301943	0.0259138	KIF26B/FRAS1/CTNNB1	3	5
BP	GO:0019934	cGMP-mediated signaling	3/100	32/18723	0.000655235	0.0301943	0.0259138	NPPA/THBS1/PDE10A	3	5
BP	GO:0060914	heart formation	3/100	32/18723	0.000655235	0.0301943	0.0259138	EXT1/ROBO2/CTNNB1	3	5
BP	GO:0099084	postsynaptic specialization organization	3/100	33/18723	0.000717975	0.0324238	0.0278272	PTPRD/OPHN1/GRID2	3	5
BP	GO:0021675	nerve development	4/100	77/18723	0.000769016	0.0340478	0.029221	EXT1/NAV2/ATP8B1/CTNNB1	4	5
BP	GO:1901888	regulation of cell junction assembly	6/100	204/18723	0.000792134	0.0343969	0.0295206	FARP1/PTPRD/ROBO2/FLRT2/THBS1/GRID2	6	5
BP	GO:0001569	branching involved in blood vessel morphogenesis	3/100	35/18723	0.000854645	0.0357368	0.0306706	COL4A1/TBX20/CTNNB1	3	5
BP	GO:0034331	cell junction maintenance	3/100	35/18723	0.000854645	0.0357368	0.0306706	OPHN1/PLEKHA7/ERC2	3	5
BP	GO:0003203	endocardial cushion morphogenesis	3/100	36/18723	0.000928742	0.0374482	0.0321394	ROBO2/BMP5/TBX20	3	5
BP	GO:0010092	specification of animal organ identity	3/100	36/18723	0.000928742	0.0374482	0.0321394	EXT1/ROBO2/CTNNB1	3	5
BP	GO:0060485	mesenchyme development	7/100	291/18723	0.000951899	0.0377085	0.0323628	EXT1/RTN4/ROBO2/BMP5/SEMA6A/TBX20/CTNNB1	7	5
BP	GO:0008543	fibroblast growth factor receptor signaling pathway	4/100	82/18723	0.000973905	0.0378889	0.0325176	EXT1/FLRT2/THBS1/CTNNB1	4	5
BP	GO:0001822	kidney development	7/100	293/18723	0.000990559	0.0378889	0.0325176	EXT1/ZBTB16/ROBO2/KIF26B/FRAS1/ADAMTS6/CTNNB1	7	5
BP	GO:0003176	aortic valve development	3/100	37/18723	0.00100679	0.0378889	0.0325176	ROBO2/NPPA/TBX20	3	5
BP	GO:0051961	negative regulation of nervous system development	5/100	145/18723	0.00108497	0.0394708	0.0338752	RTN4/ROBO2/DIP2B/SEMA6A/CTNNB1	5	5
BP	GO:0016049	cell growth	9/100	482/18723	0.00110413	0.0394708	0.0338752	EPB41L3/EXT1/RTN4/NPPA/ALCAM/DIP2B/HSP90AA1/SEMA6A/CTNNB1	9	5
BP	GO:0001656	metanephros development	4/100	85/18723	0.00111376	0.0394708	0.0338752	ROBO2/KIF26B/FRAS1/CTNNB1	4	5
BP	GO:0048813	dendrite morphogenesis	5/100	146/18723	0.00111875	0.0394708	0.0338752	TANC2/FARP1/PTPRD/FYN/CUX1	5	5
BP	GO:0009187	cyclic nucleotide metabolic process	3/100	40/18723	0.00126544	0.0439594	0.0377275	NPPA/PDE4D/PDE10A	3	5
BP	GO:0022604	regulation of cell morphogenesis	7/100	309/18723	0.00134636	0.045628	0.0391596	EPB41L3/PTPRD/FYN/NEDD9/CUX1/SH3D19/MYH9	7	5
BP	GO:1905314	semi-lunar valve development	3/100	41/18723	0.00136008	0.045628	0.0391596	ROBO2/NPPA/TBX20	3	5
BP	GO:0099175	regulation of postsynapse organization	4/100	90/18723	0.00137724	0.045628	0.0391596	TANC2/PTPRD/FYN/GRID2	4	5
BP	GO:0050770	regulation of axonogenesis	5/100	154/18723	0.00141777	0.045628	0.0391596	RTN4/ROBO2/DIP2B/SEMA6A/KIF13B	5	5
BP	GO:0070588	calcium ion transmembrane transport	7/100	312/18723	0.00142299	0.045628	0.0391596	FYN/TRPM3/NPPA/PDE4D/SLC24A3/P2RX1/ANXA2	7	5
BP	GO:0019935	cyclic-nucleotide-mediated signaling	4/100	91/18723	0.00143472	0.045628	0.0391596	NPPA/PDE4D/THBS1/PDE10A	4	5
BP	GO:0035249	synaptic transmission, glutamatergic	4/100	92/18723	0.00149385	0.0459325	0.0394209	EXT1/OPHN1/GRID2/P2RX1	4	5
BP	GO:0072497	mesenchymal stem cell differentiation	2/100	11/18723	0.00150532	0.0459325	0.0394209	SOX5/CTNNB1	2	5
BP	GO:0099149	regulation of postsynaptic neurotransmitter receptor internalization	2/100	11/18723	0.00150532	0.0459325	0.0394209	OPHN1/ITGB3	2	5
BP	GO:0030517	negative regulation of axon extension	3/100	43/18723	0.00156245	0.04704	0.0403714	RTN4/DIP2B/SEMA6A	3	5
BP	GO:0048762	mesenchymal cell differentiation	6/100	236/18723	0.00167351	0.0497208	0.0426722	EXT1/RTN4/BMP5/SEMA6A/TBX20/CTNNB1	6	5
CC	GO:0098978	glutamatergic synapse	11/102	338/19550	1.53817e-06	0.000407615	0.000314111	ADGRL3/FARP1/PTPRD/FYN/OPHN1/EPS15/ERC2/PLCB4/GRID2/ITGB3/P2RX1	11	5
CC	GO:0005938	cell cortex	9/102	308/19550	3.37885e-05	0.00447698	0.00344998	TPM4/RAI14/UTRN/ERC2/NEDD9/CTNNB1/ANXA2/MYH9/ARHGAP32	9	5
CC	GO:0005925	focal adhesion	10/102	418/19550	6.62856e-05	0.00471222	0.00363126	TPM4/XIRP2/FLRT2/ALCAM/TNS1/NEDD9/FLNC/CTNNB1/ITGB3/MYH9	10	5
CC	GO:0030055	cell-substrate junction	10/102	425/19550	7.60784e-05	0.00471222	0.00363126	TPM4/XIRP2/FLRT2/ALCAM/TNS1/NEDD9/FLNC/CTNNB1/ITGB3/MYH9	10	5
CC	GO:0031527	filopodium membrane	3/102	17/19550	8.89098e-05	0.00471222	0.00363126	ANTXR1/UTRN/ITGB3	3	5
CC	GO:0098858	actin-based cell projection	7/102	221/19550	0.000159547	0.00648412	0.0049967	FARP1/ANTXR1/UTRN/ATP8B1/CTNNB1/ITGB3/KIF13B	7	5
CC	GO:0098644	complex of collagen trimers	3/102	21/19550	0.000171279	0.00648412	0.0049967	COL4A1/COL4A2/COL11A1	3	5
CC	GO:0031252	cell leading edge	9/102	422/19550	0.000364199	0.00983826	0.00758142	EPB41L3/ROBO2/ANTXR1/NEDD9/CTNNB1/ITGB3/ANXA2/MYH9/AMPH	9	5
CC	GO:0062023	collagen-containing extracellular matrix	9/102	425/19550	0.000383452	0.00983826	0.00758142	COL4A1/COL4A2/NPPA/NAV2/THBS1/FRAS1/EMILIN2/COL11A1/ANXA2	9	5
CC	GO:0043197	dendritic spine	6/102	183/19550	0.000396719	0.00983826	0.00758142	MYL7/TANC2/FARP1/OPHN1/GRID2/ARHGAP32	6	5
CC	GO:0044309	neuron spine	6/102	184/19550	0.00040838	0.00983826	0.00758142	MYL7/TANC2/FARP1/OPHN1/GRID2/ARHGAP32	6	5
CC	GO:0030017	sarcomere	6/102	211/19550	0.000838472	0.0184797	0.0142405	MYL7/TPM4/XIRP2/FLNC/CTNNB1/MYL4	6	5
CC	GO:0097060	synaptic membrane	8/102	384/19550	0.000906549	0.0184797	0.0142405	FARP1/PTPRD/UTRN/ERC2/GRID2/CTNNB1/ITGB3/P2RX1	8	5
CC	GO:0005581	collagen trimer	4/102	87/19550	0.0011156	0.0208528	0.0160693	COL4A1/COL4A2/EMILIN2/COL11A1	4	5
CC	GO:0070938	contractile ring	2/102	10/19550	0.00118035	0.0208528	0.0160693	UTRN/MYH9	2	5
CC	GO:0030016	myofibril	6/102	231/19550	0.00133646	0.0221351	0.0170574	MYL7/TPM4/XIRP2/FLNC/CTNNB1/MYL4	6	5
CC	GO:0043292	contractile fiber	6/102	239/19550	0.0015891	0.0236506	0.0182253	MYL7/TPM4/XIRP2/FLNC/CTNNB1/MYL4	6	5
CC	GO:0005604	basement membrane	4/102	96/19550	0.00160646	0.0236506	0.0182253	COL4A1/COL4A2/FRAS1/ANXA2	4	5
CC	GO:0033270	paranode region of axon	2/102	12/19550	0.00171943	0.0239815	0.0184803	EPB41L3/KIF13B	2	5
CC	GO:0031253	cell projection membrane	7/102	346/19550	0.00224633	0.0275975	0.0212668	EPB41L3/ROBO2/ANTXR1/UTRN/ATP8B1/CTNNB1/ITGB3	7	5
CC	GO:0098688	parallel fiber to Purkinje cell synapse	2/102	14/19550	0.00235465	0.0275975	0.0212668	PLCB4/GRID2	2	5
CC	GO:0030175	filopodium	4/102	107/19550	0.00238905	0.0275975	0.0212668	FARP1/ANTXR1/UTRN/ITGB3	4	5
CC	GO:0030863	cortical cytoskeleton	4/102	108/19550	0.00247113	0.0275975	0.0212668	TPM4/UTRN/ERC2/MYH9	4	5
CC	GO:0031256	leading edge membrane	5/102	180/19550	0.00253747	0.0275975	0.0212668	EPB41L3/ROBO2/ANTXR1/ITGB3/AMPH	5	5
CC	GO:0030673	axolemma	2/102	15/19550	0.00270768	0.0275975	0.0212668	EPB41L3/ROBO2	2	5
CC	GO:0099092	postsynaptic density, intracellular component	2/102	15/19550	0.00270768	0.0275975	0.0212668	FYN/CTNNB1	2	5
CC	GO:0098984	neuron to neuron synapse	7/102	361/19550	0.00284554	0.0279284	0.0215218	PTPRD/FYN/RTN4/PLCB4/GRID2/CTNNB1/ARHGAP32	7	5
CC	GO:0098831	presynaptic active zone cytoplasmic component	2/102	16/19550	0.00308399	0.0285816	0.0220251	ERC2/CTNNB1	2	5
CC	GO:0016459	myosin complex	3/102	56/19550	0.0031278	0.0285816	0.0220251	MYL7/MYL4/MYH9	3	5
CC	GO:0045211	postsynaptic membrane	6/102	277/19550	0.00331722	0.0293021	0.0225803	FARP1/UTRN/GRID2/CTNNB1/ITGB3/P2RX1	6	5
CC	GO:0005911	cell-cell junction	8/102	494/19550	0.00433199	0.0360246	0.0277608	EPB41L3/ADGRL3/FLRT2/PLEKHA7/CTNNB1/ITGB3/ANXA2/MYH9	8	5
CC	GO:0099091	postsynaptic specialization, intracellular component	2/102	19/19550	0.00435014	0.0360246	0.0277608	FYN/CTNNB1	2	5
CC	GO:0044304	main axon	3/102	68/19550	0.00540561	0.0434087	0.033451	EPB41L3/ROBO2/KIF13B	3	5
CC	GO:0031258	lamellipodium membrane	2/102	22/19550	0.00581701	0.0448725	0.034579	ANTXR1/ITGB3	2	5
CC	GO:0001725	stress fiber	3/102	71/19550	0.00609588	0.0448725	0.034579	TPM4/XIRP2/MYH9	3	5
CC	GO:0097517	contractile actin filament bundle	3/102	71/19550	0.00609588	0.0448725	0.034579	TPM4/XIRP2/MYH9	3	5
CC	GO:0048786	presynaptic active zone	3/102	73/19550	0.006584	0.0471557	0.0363384	ERC2/CTNNB1/P2RX1	3	5
MF	GO:0003779	actin binding	12/103	441/18368	6.70945e-06	0.0022678	0.00202696	EPB41L3/TPM4/XIRP2/ANTXR1/OPHN1/DIAPH3/RAI14/UTRN/TNS1/FLNC/MYL4/MYH9	12	5
MF	GO:0051015	actin filament binding	7/103	217/18368	0.000221257	0.0308458	0.02757	TPM4/XIRP2/ANTXR1/UTRN/FLNC/MYL4/MYH9	7	5
MF	GO:0050840	extracellular matrix binding	4/103	56/18368	0.000273779	0.0308458	0.02757	THBS1/COL11A1/ITGB3/ANXA2	4	5
MF	GO:0005201	extracellular matrix structural constituent	6/103	172/18368	0.000417262	0.0352586	0.0315143	COL4A1/COL4A2/THBS1/FRAS1/EMILIN2/COL11A1	6	5
MF	GO:0097110	scaffold protein binding	4/103	67/18368	0.000545018	0.0368432	0.0329305	FYN/PDE4D/HSP90AA1/GRID2	4	5
BP	GO:0046034	ATP metabolic process	11/50	277/18723	1.36599e-10	1.85501e-07	1.48102e-07	UQCRB/COX4I1/PFKFB2/ATP5MC3/HSPA1A/NDUFA4/COX7A1/CHCHD10/ATP5ME/COX6A2/UQCRQ	11	6
BP	GO:0006936	muscle contraction	11/50	347/18723	1.48196e-09	1.00625e-06	8.03377e-07	ACTC1/MYL2/TNNC1/PLN/CRYAB/CKMT2/MYL6/TCAP/ACTA1/TPM2/NKX2-5	11	6
BP	GO:0006119	oxidative phosphorylation	8/50	141/18723	3.48297e-09	1.50794e-06	1.20392e-06	UQCRB/COX4I1/NDUFA4/COX7A1/CHCHD10/ATP5ME/COX6A2/UQCRQ	8	6
BP	GO:0006091	generation of precursor metabolites and energy	12/50	490/18723	4.44164e-09	1.50794e-06	1.20392e-06	PPP1R3C/UQCRB/SLC25A4/ACADVL/COX4I1/PFKFB2/NDUFA4/COX7A1/CHCHD10/ATP5ME/COX6A2/UQCRQ	12	6
BP	GO:0015980	energy derivation by oxidation of organic compounds	10/50	318/18723	9.76502e-09	2.65218e-06	2.11747e-06	PPP1R3C/UQCRB/ACADVL/COX4I1/NDUFA4/COX7A1/CHCHD10/ATP5ME/COX6A2/UQCRQ	10	6
BP	GO:0003012	muscle system process	11/50	452/18723	2.29938e-08	5.20426e-06	4.15501e-06	ACTC1/MYL2/TNNC1/PLN/CRYAB/CKMT2/MYL6/TCAP/ACTA1/TPM2/NKX2-5	11	6
BP	GO:0009060	aerobic respiration	8/50	189/18723	3.47316e-08	6.73794e-06	5.37949e-06	UQCRB/COX4I1/NDUFA4/COX7A1/CHCHD10/ATP5ME/COX6A2/UQCRQ	8	6
BP	GO:0019646	aerobic electron transport chain	6/50	87/18723	1.13994e-07	1.93504e-05	1.54491e-05	UQCRB/COX4I1/NDUFA4/COX7A1/COX6A2/UQCRQ	6	6
BP	GO:0045333	cellular respiration	8/50	230/18723	1.58086e-07	2.01663e-05	1.61005e-05	UQCRB/COX4I1/NDUFA4/COX7A1/CHCHD10/ATP5ME/COX6A2/UQCRQ	8	6
BP	GO:0007517	muscle organ development	9/50	327/18723	1.8082e-07	2.01663e-05	1.61005e-05	ACTC1/MYL2/TNNC1/CRYAB/MYL6/TCAP/ACTA1/ASB2/NKX2-5	9	6
BP	GO:1902600	proton transmembrane transport	7/50	157/18723	1.88152e-07	2.01663e-05	1.61005e-05	SLC25A4/COX4I1/ATP5MC3/NDUFA4/COX7A1/ATP5ME/COX6A2	7	6
BP	GO:0042773	ATP synthesis coupled electron transport	6/50	95/18723	1.9305e-07	2.01663e-05	1.61005e-05	UQCRB/COX4I1/NDUFA4/COX7A1/COX6A2/UQCRQ	6	6
BP	GO:0042775	mitochondrial ATP synthesis coupled electron transport	6/50	95/18723	1.9305e-07	2.01663e-05	1.61005e-05	UQCRB/COX4I1/NDUFA4/COX7A1/COX6A2/UQCRQ	6	6
BP	GO:0055008	cardiac muscle tissue morphogenesis	5/50	60/18723	5.4081e-07	4.83879e-05	3.86323e-05	ACTC1/MYL2/TNNC1/TCAP/NKX2-5	5	6
BP	GO:0055001	muscle cell development	7/50	184/18723	5.5212e-07	4.83879e-05	3.86323e-05	ACTC1/MYL2/TCAP/ACTG1/ACTA1/ASB2/NKX2-5	7	6
BP	GO:0022904	respiratory electron transport chain	6/50	114/18723	5.70108e-07	4.83879e-05	3.86323e-05	UQCRB/COX4I1/NDUFA4/COX7A1/COX6A2/UQCRQ	6	6
BP	GO:0030239	myofibril assembly	5/50	63/18723	6.91838e-07	5.25795e-05	4.19788e-05	ACTC1/MYL2/TCAP/ACTG1/ACTA1	5	6
BP	GO:0014706	striated muscle tissue development	9/50	384/18723	6.96929e-07	5.25795e-05	4.19788e-05	ACTC1/MYL2/TNNC1/PLN/MYL6/TCAP/ACTA1/ASB2/NKX2-5	9	6
BP	GO:0055002	striated muscle cell development	5/50	64/18723	7.48966e-07	5.35314e-05	4.27388e-05	ACTC1/MYL2/TCAP/ACTG1/ACTA1	5	6
BP	GO:0060537	muscle tissue development	9/50	403/18723	1.04098e-06	7.06828e-05	5.64323e-05	ACTC1/MYL2/TNNC1/PLN/MYL6/TCAP/ACTA1/ASB2/NKX2-5	9	6
BP	GO:0060415	muscle tissue morphogenesis	5/50	70/18723	1.17469e-06	7.59631e-05	6.0648e-05	ACTC1/MYL2/TNNC1/TCAP/NKX2-5	5	6
BP	GO:0048644	muscle organ morphogenesis	5/50	77/18723	1.89093e-06	0.000116722	9.31895e-05	ACTC1/MYL2/TNNC1/TCAP/NKX2-5	5	6
BP	GO:0048738	cardiac muscle tissue development	7/50	236/18723	2.91256e-06	0.000171968	0.000137297	ACTC1/MYL2/TNNC1/PLN/TCAP/ASB2/NKX2-5	7	6
BP	GO:0055013	cardiac muscle cell development	5/50	85/18723	3.08937e-06	0.000174807	0.000139564	ACTC1/MYL2/TCAP/ASB2/NKX2-5	5	6
BP	GO:0003007	heart morphogenesis	7/50	246/18723	3.83062e-06	0.000208079	0.000166128	ACTC1/MYL2/TNNC1/DNAH11/TCAP/ASB2/NKX2-5	7	6
BP	GO:0055006	cardiac cell development	5/50	91/18723	4.32764e-06	0.000226036	0.000180464	ACTC1/MYL2/TCAP/ASB2/NKX2-5	5	6
BP	GO:0022900	electron transport chain	6/50	175/18723	6.91453e-06	0.000347775	0.00027766	UQCRB/COX4I1/NDUFA4/COX7A1/COX6A2/UQCRQ	6	6
BP	GO:0006941	striated muscle contraction	6/50	179/18723	7.8704e-06	0.000373289	0.00029803	ACTC1/MYL2/TNNC1/PLN/TCAP/NKX2-5	6	6
BP	GO:0033275	actin-myosin filament sliding	3/50	15/18723	7.97157e-06	0.000373289	0.00029803	ACTC1/TNNC1/MYL6	3	6
BP	GO:0010927	cellular component assembly involved in morphogenesis	5/50	107/18723	9.5809e-06	0.000419997	0.000335321	ACTC1/MYL2/TCAP/ACTG1/ACTA1	5	6
BP	GO:0051146	striated muscle cell differentiation	7/50	283/18723	9.58756e-06	0.000419997	0.000335321	ACTC1/MYL2/TCAP/ACTG1/ACTA1/ASB2/NKX2-5	7	6
BP	GO:0055003	cardiac myofibril assembly	3/50	17/18723	1.18688e-05	0.000503681	0.000402133	ACTC1/MYL2/TCAP	3	6
BP	GO:0055007	cardiac muscle cell differentiation	5/50	125/18723	2.03885e-05	0.000839017	0.000669861	ACTC1/MYL2/TCAP/ASB2/NKX2-5	5	6
BP	GO:0006123	mitochondrial electron transport, cytochrome c to oxygen	3/50	21/18723	2.30398e-05	0.000920237	0.000734706	COX4I1/COX7A1/COX6A2	3	6
BP	GO:0070527	platelet aggregation	4/50	67/18723	3.04696e-05	0.00118222	0.00094387	HSPB1/ACTB/MYL12A/ACTG1	4	6
BP	GO:0060048	cardiac muscle contraction	5/50	137/18723	3.17044e-05	0.00119596	0.00095484	ACTC1/TNNC1/PLN/TCAP/NKX2-5	5	6
BP	GO:0060047	heart contraction	6/50	241/18723	4.22841e-05	0.00155194	0.00123905	ACTC1/MYL2/TNNC1/PLN/TCAP/NKX2-5	6	6
BP	GO:0140694	non-membrane-bounded organelle assembly	7/50	367/18723	5.07725e-05	0.00181445	0.00144863	ACTC1/MYL2/TCAP/HSPA1A/ACTG1/ACTA1/ASB2	7	6
BP	GO:0003015	heart process	6/50	251/18723	5.30209e-05	0.00184621	0.00147399	ACTC1/MYL2/TNNC1/PLN/TCAP/NKX2-5	6	6
BP	GO:0035051	cardiocyte differentiation	5/50	156/18723	5.89612e-05	0.00200173	0.00159816	ACTC1/MYL2/TCAP/ASB2/NKX2-5	5	6
BP	GO:0042692	muscle cell differentiation	7/50	384/18723	6.75262e-05	0.0022366	0.00178567	ACTC1/MYL2/TCAP/ACTG1/ACTA1/ASB2/NKX2-5	7	6
BP	GO:0034109	homotypic cell-cell adhesion	4/50	90/18723	9.70934e-05	0.00313935	0.00250642	HSPB1/ACTB/MYL12A/ACTG1	4	6
BP	GO:0070252	actin-mediated cell contraction	4/50	97/18723	0.000129864	0.00410128	0.00327441	ACTC1/TNNC1/PLN/MYL6	4	6
BP	GO:0031032	actomyosin structure organization	5/50	196/18723	0.000172684	0.00532967	0.00425514	ACTC1/MYL2/TCAP/ACTG1/ACTA1	5	6
BP	GO:0043462	regulation of ATPase activity	3/50	46/18723	0.000250892	0.00740677	0.00591347	TNNC1/PLN/TPM2	3	6
BP	GO:0055010	ventricular cardiac muscle tissue morphogenesis	3/50	46/18723	0.000250892	0.00740677	0.00591347	MYL2/TNNC1/NKX2-5	3	6
BP	GO:1900744	regulation of p38MAPK cascade	3/50	47/18723	0.000267495	0.00772891	0.00617067	DUSP1/GADD45B/GADD45G	3	6
BP	GO:0007596	blood coagulation	5/50	217/18723	0.00027683	0.00783198	0.00625295	HSPB1/CD36/ACTB/MYL12A/ACTG1	5	6
BP	GO:0003206	cardiac chamber morphogenesis	4/50	121/18723	0.000303784	0.00818701	0.00653641	MYL2/TNNC1/DNAH11/NKX2-5	4	6
BP	GO:0007599	hemostasis	5/50	222/18723	0.000307465	0.00818701	0.00653641	HSPB1/CD36/ACTB/MYL12A/ACTG1	5	6
BP	GO:0050817	coagulation	5/50	222/18723	0.000307465	0.00818701	0.00653641	HSPB1/CD36/ACTB/MYL12A/ACTG1	5	6
BP	GO:0030168	platelet activation	4/50	123/18723	0.00032337	0.00844493	0.00674233	HSPB1/ACTB/MYL12A/ACTG1	4	6
BP	GO:0030048	actin filament-based movement	4/50	127/18723	0.000365235	0.00935828	0.00747154	ACTC1/TNNC1/PLN/MYL6	4	6
BP	GO:0006122	mitochondrial electron transport, ubiquinol to cytochrome c	2/50	11/18723	0.000378546	0.00951974	0.00760044	UQCRB/UQCRQ	2	6
BP	GO:0014888	striated muscle adaptation	3/50	54/18723	0.000403845	0.00997129	0.00796095	TNNC1/TCAP/ACTA1	3	6
BP	GO:0003229	ventricular cardiac muscle tissue development	3/50	55/18723	0.000426342	0.0100959	0.00806048	MYL2/TNNC1/NKX2-5	3	6
BP	GO:0038066	p38MAPK cascade	3/50	55/18723	0.000426342	0.0100959	0.00806048	DUSP1/GADD45B/GADD45G	3	6
BP	GO:0051403	stress-activated MAPK cascade	5/50	239/18723	0.000431197	0.0100959	0.00806048	CRYAB/KLHL31/DUSP1/GADD45B/GADD45G	5	6
BP	GO:0098974	postsynaptic actin cytoskeleton organization	2/50	12/18723	0.00045348	0.0104377	0.00833336	ACTB/ACTG1	2	6
BP	GO:0032387	negative regulation of intracellular transport	3/50	58/18723	0.000498623	0.0111531	0.00890448	CD36/PLN/CRYAB	3	6
BP	GO:0031098	stress-activated protein kinase signaling cascade	5/50	247/18723	0.000500985	0.0111531	0.00890448	CRYAB/KLHL31/DUSP1/GADD45B/GADD45G	5	6
BP	GO:0007512	adult heart development	2/50	13/18723	0.000535017	0.0117186	0.00935598	TCAP/NKX2-5	2	6
BP	GO:0030049	muscle filament sliding	2/50	14/18723	0.000623121	0.0132219	0.0105562	TNNC1/MYL6	2	6
BP	GO:0099188	postsynaptic cytoskeleton organization	2/50	14/18723	0.000623121	0.0132219	0.0105562	ACTB/ACTG1	2	6
BP	GO:0046902	regulation of mitochondrial membrane permeability	3/50	63/18723	0.000635727	0.0132818	0.010604	SLC25A4/HSPA1A/CHCHD10	3	6
BP	GO:0003205	cardiac chamber development	4/50	161/18723	0.000891612	0.0182695	0.0145861	MYL2/TNNC1/DNAH11/NKX2-5	4	6
BP	GO:0003208	cardiac ventricle morphogenesis	3/50	71/18723	0.000901366	0.0182695	0.0145861	MYL2/TNNC1/NKX2-5	3	6
BP	GO:0006937	regulation of muscle contraction	4/50	169/18723	0.00106759	0.0213204	0.017022	MYL2/TNNC1/PLN/NKX2-5	4	6
BP	GO:0090559	regulation of membrane permeability	3/50	78/18723	0.00118413	0.0233051	0.0186065	SLC25A4/HSPA1A/CHCHD10	3	6
BP	GO:0001895	retina homeostasis	3/50	79/18723	0.00122857	0.0238343	0.019029	HSPB1/ACTB/ACTG1	3	6
BP	GO:0150105	protein localization to cell-cell junction	2/50	21/18723	0.0014209	0.0267997	0.0213966	ACTB/ACTG1	2	6
BP	GO:1901028	regulation of mitochondrial outer membrane permeabilization involved in apoptotic signaling pathway	2/50	21/18723	0.0014209	0.0267997	0.0213966	HSPA1A/CHCHD10	2	6
BP	GO:0032872	regulation of stress-activated MAPK cascade	4/50	192/18723	0.00170775	0.0317688	0.0253638	KLHL31/DUSP1/GADD45B/GADD45G	4	6
BP	GO:0070302	regulation of stress-activated protein kinase signaling cascade	4/50	195/18723	0.00180728	0.033166	0.0264793	KLHL31/DUSP1/GADD45B/GADD45G	4	6
BP	GO:1902414	protein localization to cell junction	3/50	94/18723	0.00202486	0.0366635	0.0292717	HSPB1/ACTB/ACTG1	3	6
BP	GO:0006942	regulation of striated muscle contraction	3/50	95/18723	0.00208699	0.0370114	0.0295495	MYL2/PLN/NKX2-5	3	6
BP	GO:0002026	regulation of the force of heart contraction	2/50	26/18723	0.00218035	0.0370114	0.0295495	MYL2/PLN	2	6
BP	GO:0015985	energy coupled proton transport, down electrochemical gradient	2/50	26/18723	0.00218035	0.0370114	0.0295495	ATP5MC3/ATP5ME	2	6
BP	GO:0015986	ATP synthesis coupled proton transport	2/50	26/18723	0.00218035	0.0370114	0.0295495	ATP5MC3/ATP5ME	2	6
BP	GO:0043501	skeletal muscle adaptation	2/50	26/18723	0.00218035	0.0370114	0.0295495	TNNC1/ACTA1	2	6
BP	GO:0008637	apoptotic mitochondrial changes	3/50	107/18723	0.00292634	0.0490613	0.03917	SLC25A4/HSPA1A/CHCHD10	3	6
CC	GO:0098800	inner mitochondrial membrane protein complex	9/50	147/19550	1.1568e-10	1.92029e-08	1.24204e-08	UQCRB/COX4I1/ATP5MC3/NDUFA4/COX7A1/CHCHD10/ATP5ME/COX6A2/UQCRQ	9	6
CC	GO:0030016	myofibril	10/50	231/19550	2.96577e-10	2.28759e-08	1.47961e-08	ACTC1/MYL2/HSPB1/TNNC1/CRYAB/MYL12A/TCAP/ACTG1/ACTA1/TPM2	10	6
CC	GO:0043292	contractile fiber	10/50	239/19550	4.13419e-10	2.28759e-08	1.47961e-08	ACTC1/MYL2/HSPB1/TNNC1/CRYAB/MYL12A/TCAP/ACTG1/ACTA1/TPM2	10	6
CC	GO:0070069	cytochrome complex	6/50	42/19550	1.00355e-09	4.16471e-08	2.69373e-08	UQCRB/COX4I1/NDUFA4/COX7A1/COX6A2/UQCRQ	6	6
CC	GO:0098798	mitochondrial protein-containing complex	10/50	268/19550	1.25661e-09	4.17194e-08	2.6984e-08	UQCRB/SLC25A4/COX4I1/ATP5MC3/NDUFA4/COX7A1/CHCHD10/ATP5ME/COX6A2/UQCRQ	10	6
CC	GO:0030017	sarcomere	9/50	211/19550	2.86105e-09	7.30415e-08	4.72431e-08	ACTC1/MYL2/HSPB1/TNNC1/CRYAB/MYL12A/TCAP/ACTA1/TPM2	9	6
CC	GO:0005743	mitochondrial inner membrane	12/50	495/19550	3.08006e-09	7.30415e-08	4.72431e-08	CKMT2/UQCRB/SLC25A4/ACADVL/COX4I1/ATP5MC3/NDUFA4/COX7A1/CHCHD10/ATP5ME/COX6A2/UQCRQ	12	6
CC	GO:0005746	mitochondrial respirasome	6/50	89/19550	1.01519e-07	2.00233e-06	1.2951e-06	UQCRB/COX4I1/NDUFA4/COX7A1/COX6A2/UQCRQ	6	6
CC	GO:0098803	respiratory chain complex	6/50	90/19550	1.0856e-07	2.00233e-06	1.2951e-06	UQCRB/COX4I1/NDUFA4/COX7A1/COX6A2/UQCRQ	6	6
CC	GO:0005751	mitochondrial respiratory chain complex IV	4/50	20/19550	1.77932e-07	2.95367e-06	1.91043e-06	COX4I1/NDUFA4/COX7A1/COX6A2	4	6
CC	GO:0070469	respirasome	6/50	100/19550	2.03871e-07	3.0766e-06	1.98994e-06	UQCRB/COX4I1/NDUFA4/COX7A1/COX6A2/UQCRQ	6	6
CC	GO:0045277	respiratory chain complex IV	4/50	28/19550	7.40698e-07	1.02463e-05	6.6273e-06	COX4I1/NDUFA4/COX7A1/COX6A2	4	6
CC	GO:0005884	actin filament	5/50	114/19550	1.0608e-05	0.000135456	8.76128e-05	ACTC1/ACTB/ACTG1/ACTA1/TPM2	5	6
CC	GO:0005865	striated muscle thin filament	3/50	22/19550	2.34245e-05	0.000277748	0.000179647	TNNC1/ACTA1/TPM2	3	6
CC	GO:0031674	I band	5/50	141/19550	2.96616e-05	0.000328255	0.000212315	ACTC1/HSPB1/CRYAB/MYL12A/TCAP	5	6
CC	GO:0072562	blood microparticle	5/50	146/19550	3.50573e-05	0.000363719	0.000235253	ACTC1/ACTB/HSPA1A/ACTG1/ACTA1	5	6
CC	GO:0036379	myofilament	3/50	26/19550	3.92639e-05	0.0003834	0.000247983	TNNC1/ACTA1/TPM2	3	6
CC	GO:1990204	oxidoreductase complex	4/50	112/19550	0.000191861	0.00176939	0.00114444	UQCRB/NDUFA4/CBR4/UQCRQ	4	6
CC	GO:0030018	Z disc	4/50	130/19550	0.000339241	0.0029639	0.00191704	HSPB1/CRYAB/MYL12A/TCAP	4	6
CC	GO:0016459	myosin complex	3/50	56/19550	0.000396614	0.00329016	0.00212807	MYL2/MYL12A/MYL6	3	6
CC	GO:0000276	mitochondrial proton-transporting ATP synthase complex, coupling factor F(o)	2/50	12/19550	0.000416226	0.00329016	0.00212807	ATP5MC3/ATP5ME	2	6
CC	GO:0005750	mitochondrial respiratory chain complex III	2/50	14/19550	0.000572013	0.00395642	0.002559	UQCRB/UQCRQ	2	6
CC	GO:0045263	proton-transporting ATP synthase complex, coupling factor F(o)	2/50	14/19550	0.000572013	0.00395642	0.002559	ATP5MC3/ATP5ME	2	6
CC	GO:0045275	respiratory chain complex III	2/50	14/19550	0.000572013	0.00395642	0.002559	UQCRB/UQCRQ	2	6
CC	GO:0005869	dynactin complex	2/50	16/19550	0.00075184	0.00499222	0.00322896	ACTC1/ACTA1	2	6
CC	GO:0032432	actin filament bundle	3/50	80/19550	0.00112596	0.00718879	0.00464969	CRYAB/MYL12A/ACTA1	3	6
CC	GO:0044305	calyx of Held	2/50	20/19550	0.00118266	0.00727116	0.00470297	ACTB/ACTG1	2	6
CC	GO:0005753	mitochondrial proton-transporting ATP synthase complex	2/50	21/19550	0.00130502	0.00773688	0.00500419	ATP5MC3/ATP5ME	2	6
CC	GO:0045259	proton-transporting ATP synthase complex	2/50	22/19550	0.00143317	0.00820369	0.00530613	ATP5MC3/ATP5ME	2	6
CC	GO:0033177	proton-transporting two-sector ATPase complex, proton-transporting domain	2/50	24/19550	0.00170678	0.00944419	0.00610848	ATP5MC3/ATP5ME	2	6
CC	GO:0043679	axon terminus	3/50	122/19550	0.00375301	0.0200967	0.0129985	ACTB/ACTG1/GOT1	3	6
CC	GO:0005925	focal adhesion	5/50	418/19550	0.00419424	0.0213749	0.0138253	ACTC1/HSPB1/ACTB/HSPA1A/ACTG1	5	6
CC	GO:0031672	A band	2/50	38/19550	0.00424923	0.0213749	0.0138253	MYL2/CRYAB	2	6
CC	GO:0030055	cell-substrate junction	5/50	425/19550	0.00449877	0.0219646	0.0142066	ACTC1/HSPB1/ACTB/HSPA1A/ACTG1	5	6
CC	GO:0044306	neuron projection terminus	3/50	141/19550	0.00561928	0.0266515	0.0172381	ACTB/ACTG1/GOT1	3	6
CC	GO:0016469	proton-transporting two-sector ATPase complex	2/50	49/19550	0.00698216	0.0321955	0.020824	ATP5MC3/ATP5ME	2	6
CC	GO:0005875	microtubule associated complex	3/50	161/19550	0.00809432	0.0353594	0.0228704	ACTC1/DNAH11/ACTA1	3	6
CC	GO:0098862	cluster of actin-based cell projections	3/50	161/19550	0.00809432	0.0353594	0.0228704	CD36/GRXCR2/MYL6	3	6
MF	GO:0015078	proton transmembrane transporter activity	6/44	130/18368	6.33706e-07	0.000121038	8.80518e-05	SLC25A4/COX4I1/ATP5MC3/COX7A1/ATP5ME/COX6A2	6	6
MF	GO:0008307	structural constituent of muscle	4/44	42/18368	2.99935e-06	0.000286438	0.000208376	MYL2/MYL6/TCAP/TPM2	4	6
MF	GO:0004129	cytochrome-c oxidase activity	3/44	19/18368	1.20988e-05	0.000678529	0.000493612	COX4I1/COX7A1/COX6A2	3	6
MF	GO:0016675	oxidoreductase activity, acting on a heme group of donors	3/44	20/18368	1.421e-05	0.000678529	0.000493612	COX4I1/COX7A1/COX6A2	3	6
MF	GO:0015453	oxidoreduction-driven active transmembrane transporter activity	4/44	72/18368	2.61649e-05	0.000999498	0.000727108	COX4I1/NDUFA4/COX7A1/COX6A2	4	6
MF	GO:0009055	electron transfer activity	4/44	126/18368	0.000231739	0.00737704	0.0053666	COX4I1/NDUFA4/COX7A1/COX6A2	4	6
MF	GO:0099186	structural constituent of postsynapse	2/44	11/18368	0.000304245	0.00830155	0.00603915	ACTB/ACTG1	2	6
MF	GO:0017022	myosin binding	3/44	74/18368	0.000738321	0.0173852	0.0126473	ACTC1/MYL2/ACTA1	3	6
MF	GO:0098918	structural constituent of synapse	2/44	18/18368	0.00083738	0.0173852	0.0126473	ACTB/ACTG1	2	6
MF	GO:0015399	primary active transmembrane transporter activity	4/44	181/18368	0.000910221	0.0173852	0.0126473	COX4I1/NDUFA4/COX7A1/COX6A2	4	6
MF	GO:0005200	structural constituent of cytoskeleton	3/44	103/18368	0.00191928	0.0333257	0.0242435	ACTB/ACTG1/ACTA1	3	6
MF	GO:0000146	microfilament motor activity	2/44	31/18368	0.00249516	0.0375434	0.0273118	ACTC1/MYL6	2	6
MF	GO:0003774	cytoskeletal motor activity	3/44	114/18368	0.00256233	0.0375434	0.0273118	ACTC1/DNAH11/MYL6	3	6
MF	GO:0022804	active transmembrane transporter activity	5/44	406/18368	0.00275187	0.0375434	0.0273118	SLC25A4/COX4I1/NDUFA4/COX7A1/COX6A2	5	6
MF	GO:0022853	active ion transmembrane transporter activity	4/44	267/18368	0.0037539	0.0477997	0.034773	SLC25A4/COX4I1/COX7A1/COX6A2	4	6
MF	GO:0044183	protein folding chaperone	2/44	40/18368	0.00412864	0.0492856	0.035854	HSPB1/HSPA1A	2	6
