# Supplementary material for: Life-span–dependent transcriptional dynamics of the human heart
Source: Sci Adv. 2026 Jun 17;12(25):eaeg2614. doi: 10.1126/sciadv.aeg2614 (PMC13274588; doi:10.1126/sciadv.aeg2614)
Supplement: Supplementary file 2 — Tables S1 to S55 [file sciadv.aeg2614_tables_s1_to_s55.zip › Tables/Supplementary_Table_17.xlsx]

## Sheet: LV_AUC score
p_val	avg_log2FC	p_val_adj	clusAGer	regulon
0	0.157035	0	AG1	GATA4(+)
0	0.114625	0	AG1	TEAD1(+)
0	0.109848	0	AG1	MEIS1(+)
0	0.0743143	0	AG1	FOXK1(+)
0	0.0709664	0	AG1	NR2F1(+)
0	0.0707548	0	AG1	ARID3A(+)
0	0.0707131	0	AG1	IRX4(+)
0	0.0676614	0	AG1	ZNF317(+)
0	0.0647484	0	AG1	CEBPA(+)
0	0.0615481	0	AG1	SOX4(+)
0	0.0612135	0	AG1	POU5F1B(+)
0	0.0604413	0	AG1	PRDM16(+)
0	0.0584964	0	AG1	BHLHE40(+)
0	0.0579537	0	AG1	ZNF581(+)
0	0.0576298	0	AG1	SMAD7(+)
0	0.05386	0	AG1	TCF7L1(+)
0	0.0502805	0	AG1	FOXP1(+)
0	0.0486606	0	AG1	TCF4(+)
0	0.0475962	0	AG1	TCF7L2(+)
0	0.0424509	0	AG1	TBX5(+)
0	0.0421616	0	AG1	NANOG(+)
0	0.0418854	0	AG1	HMBOX1(+)
0	0.0414932	0	AG1	ETS1(+)
0	0.0413517	0	AG1	FOXN3(+)
0	0.0411294	0	AG1	RXRA(+)
0	0.0390697	0	AG1	TEAD4(+)
0	0.0386125	0	AG1	FOXN4(+)
0	0.0383655	0	AG1	ASCL1(+)
0	0.0348602	0	AG1	MXI1(+)
0	0.0334473	0	AG1	MYOG(+)
0	0.0333919	0	AG1	IRF4(+)
0	0.0313239	0	AG1	IKZF2(+)
0	0.0305313	0	AG1	MXD3(+)
0	0.0299907	0	AG1	MEF2D(+)
0	0.0289839	0	AG1	RREB1(+)
0	0.0284541	0	AG1	MNT(+)
0	0.0283868	0	AG1	SETBP1(+)
0	0.0283108	0	AG1	NR1D2(+)
0	0.0282132	0	AG1	PATZ1(+)
0	0.0279661	0	AG1	SUPT20H(+)
0	0.0267724	0	AG1	ETV6(+)
0	0.0265617	0	AG1	SREBF2(+)
0	0.0265166	0	AG1	ZMIZ1(+)
0	0.0263867	0	AG1	NR2F2(+)
0	0.0262429	0	AG1	EZH2(+)
0	0.0235808	0	AG1	ZNF35(+)
0	0.0233346	0	AG1	MEF2B(+)
0	0.0232891	0	AG1	ZNF28(+)
0	0.0209564	0	AG1	MAFA(+)
0	0.0205882	0	AG1	SREBF1(+)
0	0.020208	0	AG1	RUNX2(+)
0	0.0189525	0	AG1	RXRG(+)
0	0.015959	0	AG1	SHOX2(+)
0	0.0159438	0	AG1	E2F1(+)
0	0.0144922	0	AG1	ETS2(+)
0	0.0143605	0	AG1	RFX3(+)
0	0.0143203	0	AG1	SIX5(+)
0	0.0138572	0	AG1	CREB3L2(+)
0	0.0135009	0	AG1	KLF16(+)
0	0.0128608	0	AG1	HES7(+)
0	0.0123933	0	AG1	CHD2(+)
0	0.0113982	0	AG1	MYBL2(+)
0	0.0106746	0	AG1	NR2F6(+)
0	0.0106455	0	AG1	MAZ(+)
0	0.00842287	0	AG1	RCOR1(+)
0	0.00796448	0	AG1	SIN3A(+)
0	0.00782228	0	AG1	KDM5B(+)
0	0.00755417	0	AG1	E2F2(+)
0	0.00587902	0	AG1	IRF3(+)
0	0.00576052	0	AG1	UBTF(+)
0	0.0046169	0	AG1	USF2(+)
0	0.00449119	0	AG1	TFDP1(+)
0	0.00438916	0	AG1	NFATC4(+)
0	0.00208677	0	AG1	FLI1(+)
1.37126e-303	0.0277237	5.5673e-301	AG1	FOXD3(+)
1.09758e-296	0.00416904	4.45617e-294	AG1	GLI2(+)
9.87652e-288	0.0218626	4.00987e-285	AG1	ONECUT1(+)
3.89421e-283	0.0192626	1.58105e-280	AG1	E2F8(+)
4.36585e-276	0.0341138	1.77254e-273	AG1	FOXD4L1(+)
8.18762e-271	0.0411439	3.32417e-268	AG1	MEF2A(+)
8.26613e-271	0.0072153	3.35605e-268	AG1	TEAD2(+)
1.05678e-270	0.0117295	4.29051e-268	AG1	SOX8(+)
2.87752e-264	0.0382472	1.16827e-261	AG1	BARHL1(+)
3.16743e-260	0.00700589	1.28597e-257	AG1	TP73(+)
2.27948e-259	0.00981518	9.25467e-257	AG1	ZNF444(+)
1.4818e-253	0.0134571	6.01612e-251	AG1	SAP30(+)
2.46264e-247	0.0235687	9.99833e-245	AG1	TLX2(+)
6.74651e-238	0.00944458	2.73908e-235	AG1	TGIF1(+)
6.47871e-237	0.0144068	2.63036e-234	AG1	CREB3L4(+)
1.53027e-233	0.013244	6.2129e-231	AG1	NFYB(+)
1.20161e-232	0.00758474	4.87854e-230	AG1	GATA1(+)
2.62492e-232	0.0120837	1.06572e-229	AG1	FOXC1(+)
3.61033e-226	0.00489326	1.46579e-223	AG1	E2F7(+)
5.51189e-208	0.0105279	2.23783e-205	AG1	ZNF250(+)
1.70165e-205	0.0471191	6.90868e-203	AG1	CTNNB1(+)
2.08086e-203	0.00709199	8.4483e-201	AG1	ZBTB33(+)
2.43783e-203	0.00582528	9.89757e-201	AG1	BHLHE41(+)
4.0395e-199	0.00976274	1.64004e-196	AG1	CREM(+)
1.45741e-193	0.00737244	5.91707e-191	AG1	TWIST1(+)
1.71671e-191	0.0105021	6.96984e-189	AG1	SOX11(+)
2.09358e-180	0.031915	8.49994e-178	AG1	NR1H2(+)
4.90431e-180	0.0115058	1.99115e-177	AG1	FOXO4(+)
1.94027e-179	0.00553924	7.8775e-177	AG1	REL(+)
2.57726e-179	0.0176489	1.04637e-176	AG1	SOX17(+)
1.56283e-178	0.0035608	6.34508e-176	AG1	BRF1(+)
4.51511e-177	0.0197944	1.83313e-174	AG1	ZC3H11A(+)
3.10331e-174	0.0118501	1.25994e-171	AG1	GMEB2(+)
1.85059e-166	0.000769945	7.51341e-164	AG1	MAF(+)
3.71439e-164	0.0201332	1.50804e-161	AG1	NKX3-1(+)
4.31121e-161	0.00454421	1.75035e-158	AG1	GATA2(+)
6.29889e-159	0.0101531	2.55735e-156	AG1	ZNF571(+)
2.25457e-157	0.00791851	9.15356e-155	AG1	YY2(+)
4.21362e-156	0.0149293	1.71073e-153	AG1	ZNF425(+)
4.44686e-156	0.0156538	1.80543e-153	AG1	TBX2(+)
4.54245e-152	0.00301985	1.84424e-149	AG1	ZBTB7B(+)
1.66672e-137	0.00210739	6.76687e-135	AG1	EBF1(+)
3.57509e-135	0.0104326	1.45149e-132	AG1	STAT5B(+)
2.7454e-126	0.012578	1.11463e-123	AG1	SALL2(+)
1.1563e-122	0.00898616	4.69459e-120	AG1	TRIM28(+)
6.60692e-120	0.00433498	2.68241e-117	AG1	FOXJ2(+)
4.09257e-118	0.00328703	1.66158e-115	AG1	ELK1(+)
6.5228e-115	0.0118149	2.64826e-112	AG1	KLF1(+)
1.57149e-109	0.0323556	6.38026e-107	AG1	ZSCAN5B(+)
2.21947e-105	0.0262551	9.01103e-103	AG1	ZNF501(+)
1.33908e-104	0.0044692	5.43666e-102	AG1	NR1I2(+)
2.58779e-104	0.00751191	1.05064e-101	AG1	ZNF607(+)
1.13621e-103	0.00849016	4.61301e-101	AG1	HESX1(+)
1.45429e-100	0.0043912	5.9044e-98	AG1	BATF3(+)
6.31225e-99	0.00415593	2.56277e-96	AG1	E2F3(+)
2.95408e-93	0.0131492	1.19936e-90	AG1	HIC2(+)
4.62978e-93	4.93725e-05	1.87969e-90	AG1	SPI1(+)
1.05777e-89	0.00360711	4.29456e-87	AG1	LMX1A(+)
1.62118e-83	0.00659301	6.58199e-81	AG1	ZNF84(+)
3.04172e-82	0.00481892	1.23494e-79	AG1	NFE2(+)
1.11494e-81	0.0186643	4.52666e-79	AG1	RFXANK(+)
1.45119e-79	0.0143354	5.89183e-77	AG1	DBP(+)
3.01451e-76	0.00225599	1.22389e-73	AG1	SMARCA4(+)
8.86118e-75	0.00847247	3.59764e-72	AG1	MAFK(+)
8.18588e-65	0.00475642	3.32347e-62	AG1	ZBTB12(+)
1.92842e-63	0.00225086	7.82938e-61	AG1	TBX15(+)
9.9981e-63	0.0014856	4.05923e-60	AG1	EGR3(+)
3.25057e-62	0.00714508	1.31973e-59	AG1	FOXP4(+)
8.93826e-61	0.0025271	3.62893e-58	AG1	ARNTL(+)
1.572e-53	0.00371269	6.38231e-51	AG1	GATA3(+)
4.3948e-52	0.00167481	1.78429e-49	AG1	TWIST2(+)
1.81989e-50	0.00304883	7.38875e-48	AG1	POLR3G(+)
1.18591e-49	0.027389	4.81478e-47	AG1	NR3C2(+)
2.09813e-47	0.0018153	8.51841e-45	AG1	THAP11(+)
1.19734e-46	0.00224913	4.86121e-44	AG1	BRCA1(+)
2.73556e-44	0.000270152	1.11064e-41	AG1	MAFB(+)
1.67946e-43	0.00846766	6.81861e-41	AG1	MTA3(+)
7.6598e-41	0.00130345	3.10988e-38	AG1	YY1(+)
1.89552e-40	0.00344071	7.69582e-38	AG1	VSX1(+)
1.59176e-39	0.00251928	6.46255e-37	AG1	BATF(+)
5.24694e-39	0.00574349	2.13026e-36	AG1	POU5F1(+)
1.9313e-35	0.0129889	7.84106e-33	AG1	ZNF821(+)
3.53357e-35	0.00642869	1.43463e-32	AG1	ELF3(+)
4.67872e-35	0.0054251	1.89956e-32	AG1	SMAD1(+)
9.89928e-35	0.00602672	4.01911e-32	AG1	ZNF579(+)
1.98213e-34	0.00766392	8.04744e-32	AG1	GTF2A1(+)
7.218e-34	0.00724997	2.93051e-31	AG1	HOXC4(+)
1.52528e-33	0.00568195	6.19264e-31	AG1	MSX1(+)
1.92593e-33	0.0074135	7.81927e-31	AG1	ZNF717(+)
3.74669e-30	0.00805088	1.52116e-27	AG1	HEY1(+)
4.98206e-30	0.00148545	2.02272e-27	AG1	TBP(+)
5.8369e-30	0.00408516	2.36978e-27	AG1	LHX4(+)
6.04547e-30	0.000537088	2.45446e-27	AG1	GTF2IRD1(+)
3.11785e-29	0.0110653	1.26585e-26	AG1	ZNF420(+)
8.98073e-29	0.00648554	3.64618e-26	AG1	IRX1(+)
1.14877e-27	0.00727404	4.66401e-25	AG1	ZNF841(+)
1.25641e-27	0.00129599	5.10102e-25	AG1	POU2AF1(+)
2.01858e-27	0.0024265	8.19542e-25	AG1	POLE3(+)
1.21736e-26	0.00514527	4.94249e-24	AG1	ZNF100(+)
5.58591e-24	0.00645464	2.26788e-21	AG1	HNF4G(+)
1.74751e-22	0.00105976	7.09491e-20	AG1	E2F6(+)
2.6964e-22	0.0010395	1.09474e-19	AG1	PHF8(+)
5.12051e-22	0.00434729	2.07893e-19	AG1	HES2(+)
6.59601e-22	0.0112497	2.67798e-19	AG1	PBX3(+)
3.35648e-19	0.00282836	1.36273e-16	AG1	MYCN(+)
3.78348e-19	0.00254361	1.53609e-16	AG1	ZNF81(+)
4.69434e-19	0.00565092	1.9059e-16	AG1	ZNF275(+)
6.37855e-18	0.00188809	2.58969e-15	AG1	ZNF16(+)
8.59548e-17	0.00147866	3.48977e-14	AG1	RFX5(+)
6.56491e-16	0.00376572	2.66535e-13	AG1	E2F5(+)
9.70189e-15	0.000111004	3.93897e-12	AG1	MYC(+)
1.52495e-14	0.00563895	6.1913e-12	AG1	DMRTA2(+)
6.51725e-13	0.00173852	2.646e-10	AG1	TFE3(+)
1.60119e-12	0.00372302	6.50082e-10	AG1	HNF1A(+)
3.49047e-12	0.00329108	1.41713e-09	AG1	KLF15(+)
1.05983e-08	0.00168031	4.3029e-06	AG1	NEUROD2(+)
2.40526e-08	0.000139493	9.76537e-06	AG1	HDAC2(+)
1.32487e-07	0.00244724	5.37898e-05	AG1	ZFP1(+)
1.82396e-07	0.00210734	7.4053e-05	AG1	ZNF624(+)
3.46767e-07	0.00216916	0.000140788	AG1	CTCFL(+)
8.61519e-07	0.0012362	0.000349777	AG1	HES5(+)
4.27031e-06	0.00103626	0.00173375	AG1	AHRR(+)
8.54317e-06	0.000768816	0.00346852	AG1	SP4(+)
9.01837e-06	0.000849394	0.00366146	AG1	HIC1(+)
1.00765e-05	0.00123875	0.00409106	AG1	ZNF232(+)
1.18125e-05	0.00232472	0.00479586	AG1	TEAD3(+)
1.65717e-05	0.00684106	0.00672811	AG1	LHX1(+)
5.0302e-05	0.000769553	0.0204226	AG1	ONECUT2(+)
0.000130479	0.00254332	0.0529745	AG1	BDP1(+)
0.00373447	0.000697652	1	AG1	MAFG(+)
0.00374518	7.09358e-05	1	AG1	CREB3(+)
0.00608566	0.000459156	1	AG1	PAX5(+)
0	0.0316622	0	AG2	SOX4(+)
0	0.031233	0	AG2	FOXD3(+)
0	0.0277527	0	AG2	ARID3A(+)
0	0.0248139	0	AG2	CREB5(+)
0	0.0235025	0	AG2	ONECUT1(+)
0	0.0185236	0	AG2	SMAD7(+)
0	0.0174537	0	AG2	TEAD4(+)
0	0.0163289	0	AG2	PRDM16(+)
0	0.0154129	0	AG2	CHD2(+)
0	0.0141177	0	AG2	RXRA(+)
0	0.0131242	0	AG2	SIX5(+)
0	0.0128465	0	AG2	EZH2(+)
0	0.0115011	0	AG2	BDP1(+)
0	0.0113063	0	AG2	SREBF2(+)
0	0.0111791	0	AG2	RREB1(+)
0	0.011172	0	AG2	EP300(+)
0	0.0105115	0	AG2	ZMIZ1(+)
0	0.0102393	0	AG2	RCOR1(+)
0	0.00698379	0	AG2	UBTF(+)
0	0.00619837	0	AG2	E2F1(+)
0	0.00404733	0	AG2	YY1(+)
0	0.00389177	0	AG2	NR2C2(+)
0	0.00382247	0	AG2	TAF1(+)
0	0.00379527	0	AG2	SREBF1(+)
5.32962e-305	0.019253	2.16383e-302	AG2	TCF7L1(+)
4.00736e-301	0.0043212	1.62699e-298	AG2	CTCF(+)
2.29825e-299	0.00424417	9.33091e-297	AG2	PHF8(+)
3.44631e-291	0.034743	1.3992e-288	AG2	TEAD3(+)
7.166e-291	0.0120194	2.9094e-288	AG2	CREM(+)
6.67349e-286	0.00371338	2.70944e-283	AG2	ZBTB7A(+)
1.68607e-279	0.00542812	6.84546e-277	AG2	E2F7(+)
3.43672e-270	0.00532788	1.39531e-267	AG2	SIN3A(+)
1.11728e-256	0.0088045	4.53617e-254	AG2	SRF(+)
4.39323e-244	0.0392217	1.78365e-241	AG2	MEF2A(+)
6.65198e-238	0.0506575	2.7007e-235	AG2	CTNNB1(+)
8.6177e-237	0.00313666	3.49879e-234	AG2	IRF3(+)
1.19742e-231	0.00509919	4.86153e-229	AG2	ARNTL(+)
8.52387e-230	0.00380151	3.46069e-227	AG2	GABPB1(+)
7.77669e-217	0.00312695	3.15734e-214	AG2	KDM5A(+)
1.00201e-214	0.00470922	4.06815e-212	AG2	ARNT(+)
2.67471e-203	0.0197343	1.08593e-200	AG2	SP3(+)
3.23944e-202	0.0083293	1.31521e-199	AG2	MNT(+)
5.15104e-192	0.00920105	2.09132e-189	AG2	ATF3(+)
4.92574e-184	0.00690215	1.99985e-181	AG2	ZEB1(+)
1.46744e-183	0.00637894	5.95779e-181	AG2	BHLHE40(+)
1.7254e-179	0.00703266	7.00511e-177	AG2	CUX1(+)
2.09732e-161	0.0349163	8.51512e-159	AG2	PITX1(+)
1.56676e-159	0.010699	6.36105e-157	AG2	NFYB(+)
4.77438e-159	0.0165264	1.9384e-156	AG2	MAFK(+)
9.14279e-153	0.00472914	3.71197e-150	AG2	TEAD2(+)
8.0009e-147	0.0173316	3.24836e-144	AG2	IRX4(+)
4.23253e-137	0.0155016	1.71841e-134	AG2	SOX17(+)
4.55798e-137	0.00387418	1.85054e-134	AG2	WT1(+)
7.28572e-137	0.00266578	2.958e-134	AG2	USF2(+)
2.69338e-134	0.0127805	1.09351e-131	AG2	FOXP1(+)
2.51029e-133	0.00267885	1.01918e-130	AG2	BRF1(+)
5.5072e-132	0.00244525	2.23592e-129	AG2	TFDP1(+)
1.30708e-130	0.0174821	5.30676e-128	AG2	HMBOX1(+)
4.75858e-129	0.0135534	1.93199e-126	AG2	GCM1(+)
1.459e-128	0.00672753	5.92353e-126	AG2	NFIL3(+)
2.45594e-126	0.00227791	9.97111e-124	AG2	SP2(+)
8.68686e-123	0.00461488	3.52687e-120	AG2	HES7(+)
1.44705e-121	0.0169191	5.87503e-119	AG2	FOXN4(+)
4.39425e-114	0.00352055	1.78406e-111	AG2	SP4(+)
2.19159e-113	0.00524157	8.89786e-111	AG2	MEF2D(+)
4.90218e-112	0.0139653	1.99028e-109	AG2	IRF4(+)
1.5721e-111	0.00362227	6.38271e-109	AG2	MAZ(+)
5.70592e-110	0.00811723	2.3166e-107	AG2	MYB(+)
2.50256e-108	0.00475507	1.01604e-105	AG2	ZNF444(+)
5.72847e-107	0.00606651	2.32576e-104	AG2	ZBTB12(+)
3.02143e-105	0.0109191	1.2267e-102	AG2	EMX2(+)
3.10414e-105	0.00477328	1.26028e-102	AG2	FOSB(+)
2.28471e-102	0.00750155	9.27591e-100	AG2	MXI1(+)
9.02995e-102	0.00992901	3.66616e-99	AG2	TFAP2A(+)
9.8235e-101	0.00621115	3.98834e-98	AG2	FOXN3(+)
2.99444e-97	0.00226309	1.21574e-94	AG2	FOSL1(+)
4.2761e-97	0.00261	1.7361e-94	AG2	HCFC1(+)
2.95676e-96	0.00249455	1.20044e-93	AG2	MAFG(+)
2.16889e-94	0.0064323	8.80568e-92	AG2	RXRG(+)
3.58624e-94	0.0103307	1.45601e-91	AG2	E2F5(+)
5.77443e-92	0.00508814	2.34442e-89	AG2	RFX3(+)
2.11555e-91	0.00449182	8.58915e-89	AG2	SMARCA4(+)
6.43715e-91	0.00901628	2.61348e-88	AG2	ZNF607(+)
9.68081e-90	0.00965071	3.93041e-87	AG2	TCF4(+)
1.61888e-85	0.0238879	6.57266e-83	AG2	NR1H2(+)
4.56035e-82	0.0127675	1.8515e-79	AG2	ZNF28(+)
7.98549e-76	0.00694476	3.24211e-73	AG2	TCF7L2(+)
4.81629e-75	0.0285794	1.95541e-72	AG2	FOXK1(+)
3.37541e-71	0.00404026	1.37042e-68	AG2	TP73(+)
4.37316e-65	0.00650375	1.7755e-62	AG2	FOXO4(+)
5.054e-65	0.00381896	2.05192e-62	AG2	POLE3(+)
7.51216e-65	0.0110827	3.04994e-62	AG2	ZC3H11A(+)
4.47647e-64	0.00221196	1.81745e-61	AG2	NFYA(+)
3.91221e-62	0.00428369	1.58836e-59	AG2	HDAC2(+)
3.41428e-61	0.00985005	1.3862e-58	AG2	ZNF100(+)
4.01923e-61	0.0128614	1.63181e-58	AG2	ZNF317(+)
9.7253e-60	0.0128148	3.94847e-57	AG2	ZNF275(+)
1.63672e-59	0.0221039	6.64507e-57	AG2	ZNF821(+)
1.12755e-58	0.00533966	4.57785e-56	AG2	GTF2IRD1(+)
5.82724e-57	0.00162297	2.36586e-54	AG2	ZNF143(+)
5.03029e-56	0.00276601	2.0423e-53	AG2	NR2F6(+)
1.07604e-53	0.000969757	4.3687e-51	AG2	RFX1(+)
3.62391e-53	0.00276983	1.47131e-50	AG2	KDM5B(+)
7.49026e-51	0.00535116	3.04105e-48	AG2	SPIC(+)
4.33235e-50	0.00437526	1.75893e-47	AG2	BACH1(+)
6.26347e-48	0.00450173	2.54297e-45	AG2	MYBL2(+)
5.72462e-46	0.0101362	2.32419e-43	AG2	CTCFL(+)
5.14984e-44	0.00331709	2.09083e-41	AG2	CEBPG(+)
2.8068e-43	0.00153183	1.13956e-40	AG2	E2F6(+)
4.39963e-43	0.00565477	1.78625e-40	AG2	HNF1A(+)
5.9553e-43	0.0121435	2.41785e-40	AG2	MYOG(+)
2.511e-42	0.00104779	1.01946e-39	AG2	GTF2F1(+)
5.93962e-42	0.00025423	2.41148e-39	AG2	NFIC(+)
8.29631e-41	0.00602104	3.3683e-38	AG2	KLF1(+)
1.84165e-40	0.00163427	7.47708e-38	AG2	E2F2(+)
3.21346e-39	0.0129115	1.30466e-36	AG2	PAX3(+)
5.43232e-39	0.00495233	2.20552e-36	AG2	GMEB2(+)
6.8958e-39	0.00264379	2.7997e-36	AG2	SHOX2(+)
2.25592e-37	0.00441381	9.15902e-35	AG2	MAFF(+)
1.3967e-36	0.0135642	5.67061e-34	AG2	GATA4(+)
7.32326e-36	0.00332569	2.97325e-33	AG2	SOX8(+)
8.68964e-36	0.00290216	3.52799e-33	AG2	FOSL2(+)
7.7594e-35	0.0244625	3.15032e-32	AG2	TEAD1(+)
1.40946e-34	0.00582304	5.7224e-32	AG2	TBX19(+)
2.66931e-33	0.00345133	1.08374e-30	AG2	RFXAP(+)
1.31303e-32	0.00162434	5.33089e-30	AG2	ETS2(+)
2.31402e-32	0.00807045	9.39494e-30	AG2	ETV3L(+)
4.99154e-32	0.019012	2.02656e-29	AG2	ZNF501(+)
9.91153e-32	0.00411057	4.02408e-29	AG2	TFE3(+)
4.53564e-31	0.00674996	1.84147e-28	AG2	ZNF226(+)
4.3591e-30	0.000915499	1.76979e-27	AG2	ELK4(+)
3.05241e-28	0.0054731	1.23928e-25	AG2	ELF3(+)
6.54629e-28	0.00343559	2.65779e-25	AG2	YY2(+)
7.76789e-27	0.00106399	3.15376e-24	AG2	RELA(+)
4.87798e-26	0.000677035	1.98046e-23	AG2	ZNF274(+)
7.32998e-25	0.00226749	2.97597e-22	AG2	ZNF84(+)
1.67369e-24	0.00226574	6.79516e-22	AG2	KLF16(+)
1.84444e-23	0.00393548	7.48842e-21	AG2	SOX11(+)
3.25663e-23	0.00692969	1.32219e-20	AG2	GRHL1(+)
3.26875e-23	0.00326579	1.32711e-20	AG2	STAT5B(+)
3.45894e-23	0.00365413	1.40433e-20	AG2	FOXN2(+)
8.75397e-23	0.00697659	3.55411e-20	AG2	CDX1(+)
8.94629e-23	0.00663745	3.63219e-20	AG2	ZNF579(+)
3.01258e-22	0.00408012	1.22311e-19	AG2	ZFP1(+)
8.46717e-22	0.0011837	3.43767e-19	AG2	GABPA(+)
1.36913e-20	0.00621997	5.55865e-18	AG2	TCF23(+)
4.65972e-20	0.0114394	1.89185e-17	AG2	RORC(+)
3.52048e-19	0.000924525	1.42931e-16	AG2	RELB(+)
7.46086e-19	0.00225762	3.02911e-16	AG2	TBX21(+)
8.79125e-19	0.00657799	3.56925e-16	AG2	ASCL1(+)
1.01387e-18	0.00188189	4.11632e-16	AG2	TBX5(+)
1.71805e-18	0.000937823	6.97527e-16	AG2	ZNF341(+)
3.17783e-18	5.06796e-05	1.2902e-15	AG2	EGR3(+)
2.11187e-17	0.00425754	8.5742e-15	AG2	HNF4A(+)
6.26309e-16	0.00239537	2.54282e-13	AG2	TGIF1(+)
2.05506e-15	0.00436015	8.34356e-13	AG2	HES2(+)
4.63215e-14	0.0051231	1.88065e-11	AG2	HIC2(+)
5.01e-14	0.00196796	2.03406e-11	AG2	ATF5(+)
1.43619e-13	0.00065162	5.83095e-11	AG2	POLR2A(+)
1.43968e-13	0.00513487	5.84509e-11	AG2	RB1(+)
1.58849e-13	0.000843582	6.44928e-11	AG2	SP1(+)
3.76761e-13	0.00462692	1.52965e-10	AG2	SUPT20H(+)
1.5185e-12	0.00288288	6.1651e-10	AG2	FOXP4(+)
1.32273e-11	0.00116861	5.3703e-09	AG2	NUAK2(+)
1.68522e-11	0.00132451	6.84199e-09	AG2	NFE2(+)
2.30819e-11	0.00105748	9.37123e-09	AG2	MSX1(+)
3.54495e-11	0.000854838	1.43925e-08	AG2	ELK1(+)
7.99308e-11	0.00067846	3.24519e-08	AG2	IRF7(+)
1.94967e-10	0.0017827	7.91565e-08	AG2	ZNF250(+)
3.85336e-10	0.000359649	1.56446e-07	AG2	ZNF91(+)
5.80816e-10	0.000550645	2.35811e-07	AG2	HIST1H2BN(+)
7.07274e-10	0.00272875	2.87153e-07	AG2	HIC1(+)
3.44214e-09	0.00238419	1.39751e-06	AG2	ZNF581(+)
1.30081e-08	0.00251304	5.28127e-06	AG2	GTF3C2(+)
1.62338e-08	0.0039437	6.59092e-06	AG2	ZNF329(+)
3.02683e-08	0.00163917	1.22889e-05	AG2	RFX5(+)
3.29283e-08	0.00105866	1.33689e-05	AG2	BATF3(+)
4.02021e-08	0.00469031	1.63221e-05	AG2	DBP(+)
5.04392e-08	0.00294602	2.04783e-05	AG2	HNF4G(+)
6.68439e-08	0.00568634	2.71386e-05	AG2	PPARA(+)
8.87783e-08	0.0014634	3.6044e-05	AG2	SAP30(+)
1.60325e-07	0.000370737	6.50921e-05	AG2	CREB3(+)
1.67099e-07	0.00574333	6.78423e-05	AG2	NR2C1(+)
3.20852e-07	0.00275595	0.000130266	AG2	CREB3L2(+)
7.41185e-07	0.000813001	0.000300921	AG2	LHX2(+)
7.47558e-07	0.00202979	0.000303509	AG2	MAFA(+)
3.31305e-06	0.00491754	0.0013451	AG2	SMAD1(+)
8.08914e-06	0.00476033	0.00328419	AG2	CRX(+)
1.16064e-05	0.00117037	0.00471219	AG2	ZNF646(+)
4.69805e-05	0.00212923	0.0190741	AG2	MYCN(+)
5.49596e-05	0.000319128	0.0223136	AG2	RAD21(+)
6.17093e-05	0.00252572	0.025054	AG2	GTF2A1(+)
0.000223047	0.0025129	0.0905569	AG2	ZNF786(+)
0.000430453	0.00078168	0.174764	AG2	MXD3(+)
0.000519453	0.000486825	0.210898	AG2	ZNF16(+)
0.00163254	0.000440391	0.662813	AG2	ZBTB32(+)
0.00183119	0.000752012	0.743464	AG2	FOXC1(+)
0.00612676	0.000234301	1	AG2	ELF2(+)
0	0.0750416	0	AG3	KLF5(+)
0	0.0545805	0	AG3	ESRRB(+)
0	0.0526253	0	AG3	ZSCAN10(+)
0	0.0416731	0	AG3	CREB5(+)
0	0.0388295	0	AG3	SOX6(+)
0	0.0339948	0	AG3	CDX1(+)
0	0.0329865	0	AG3	MAFF(+)
0	0.0319768	0	AG3	NFIL3(+)
0	0.0294613	0	AG3	ATF3(+)
0	0.0294432	0	AG3	FOSL1(+)
0	0.0250515	0	AG3	HSF2(+)
0	0.0195809	0	AG3	SRF(+)
0	0.0174485	0	AG3	ZEB1(+)
0	0.0166148	0	AG3	CEBPG(+)
0	0.016516	0	AG3	BACH1(+)
0	0.0141774	0	AG3	FOS(+)
0	0.0140759	0	AG3	ELF1(+)
0	0.0135762	0	AG3	FOSL2(+)
0	0.011299	0	AG3	HDAC2(+)
0	0.00975739	0	AG3	FOSB(+)
0	0.00961177	0	AG3	ZNF274(+)
0	0.00896727	0	AG3	CUX1(+)
0	0.00620522	0	AG3	CREB1(+)
0	0.00607676	0	AG3	ELF2(+)
0	0.00574901	0	AG3	ZNF91(+)
0	0.0050002	0	AG3	KLF3(+)
0	0.00474329	0	AG3	NFYA(+)
0	0.0042536	0	AG3	GABPA(+)
0	0.00368032	0	AG3	ZNF143(+)
0	0.00314714	0	AG3	NFIC(+)
4.83511e-307	0.012336	1.96305e-304	AG3	WT1(+)
3.24257e-271	0.00265689	1.31648e-268	AG3	BCLAF1(+)
9.89603e-244	0.0462609	4.01779e-241	AG3	CTNNB1(+)
7.63736e-235	0.00456538	3.10077e-232	AG3	ARNT(+)
9.67901e-234	0.0369486	3.92968e-231	AG3	TEAD3(+)
1.74833e-183	0.030956	7.09823e-181	AG3	NF1(+)
7.38942e-183	0.00390431	3.00011e-180	AG3	SP4(+)
5.48833e-179	0.00765079	2.22826e-176	AG3	EGR1(+)
1.92023e-168	0.0023747	7.79614e-166	AG3	NR2C2(+)
8.71574e-166	0.00878505	3.53859e-163	AG3	CREB3L2(+)
1.34425e-164	0.00913433	5.45764e-162	AG3	ATF2(+)
1.45178e-164	0.00509035	5.89424e-162	AG3	KDM5B(+)
2.9612e-160	0.00459883	1.20225e-157	AG3	ZNF597(+)
2.17308e-150	0.00999651	8.82271e-148	AG3	FOXO1(+)
8.88399e-141	0.00161616	3.6069e-138	AG3	NRF1(+)
1.44881e-119	0.00202262	5.88217e-117	AG3	POLR2A(+)
2.61571e-112	0.00225948	1.06198e-109	AG3	GABPB1(+)
9.97901e-96	0.0118405	4.05148e-93	AG3	HEY1(+)
5.80153e-95	0.00166218	2.35542e-92	AG3	RAD21(+)
1.81216e-92	0.0178165	7.35739e-90	AG3	DPRX(+)
1.88298e-84	0.00921059	7.64492e-82	AG3	SP7(+)
1.69803e-82	0.0210814	6.894e-80	AG3	PITX1(+)
1.07882e-81	0.0051156	4.37999e-79	AG3	RFXAP(+)
1.33665e-78	0.020898	5.42681e-76	AG3	LHX1(+)
2.32055e-72	0.00255353	9.42144e-70	AG3	ARNTL(+)
1.78822e-70	0.0141311	7.26016e-68	AG3	IRF4(+)
6.33496e-69	0.00701922	2.57199e-66	AG3	NFYB(+)
6.34235e-66	0.0117557	2.57499e-63	AG3	SP3(+)
3.87964e-56	0.00743869	1.57513e-53	AG3	ZNF226(+)
2.5454e-53	0.0111506	1.03343e-50	AG3	TP63(+)
1.45359e-52	0.00773804	5.90159e-50	AG3	IKZF2(+)
5.52918e-51	0.00728909	2.24485e-48	AG3	ZNF16(+)
2.80436e-50	0.00360364	1.13857e-47	AG3	ZNF232(+)
6.567e-48	0.00638583	2.6662e-45	AG3	GTF2IRD1(+)
4.27247e-46	0.0212606	1.73462e-43	AG3	MEF2A(+)
4.32651e-44	0.00595145	1.75656e-41	AG3	E2F5(+)
2.19227e-42	0.0100015	8.9006e-40	AG3	PAX3(+)
1.07506e-40	0.00816065	4.36475e-38	AG3	SMAD1(+)
3.65153e-40	0.00290984	1.48252e-37	AG3	ZFY(+)
9.05619e-40	0.00456146	3.67681e-37	AG3	ZNF571(+)
5.06397e-39	0.00769252	2.05597e-36	AG3	POU2F1(+)
4.82602e-37	0.00142915	1.95936e-34	AG3	HCFC1(+)
1.36806e-34	0.0110665	5.55433e-32	AG3	PPARA(+)
2.69775e-30	0.000628674	1.09528e-27	AG3	TAF1(+)
6.66958e-27	0.000211622	2.70785e-24	AG3	KDM5A(+)
6.97741e-27	0.00966419	2.83283e-24	AG3	RB1(+)
6.06815e-25	0.00692744	2.46367e-22	AG3	FOXD3(+)
7.68573e-24	3.80894e-05	3.1204e-21	AG3	CHD2(+)
1.04854e-22	0.0148343	4.25709e-20	AG3	ZSCAN5B(+)
1.17337e-22	0.00370524	4.76389e-20	AG3	TFE3(+)
1.12259e-21	0.000942648	4.55771e-19	AG3	ZBTB17(+)
1.53513e-21	0.00780746	6.23264e-19	AG3	HMBOX1(+)
1.18593e-19	0.00908601	4.81487e-17	AG3	GBX1(+)
8.35659e-18	0.000443175	3.39278e-15	AG3	RBBP5(+)
8.03122e-15	0.00176502	3.26068e-12	AG3	ZNF81(+)
7.3123e-14	0.000485081	2.96879e-11	AG3	MAFG(+)
1.67787e-13	0.00205941	6.81215e-11	AG3	YY2(+)
1.98138e-13	0.00126663	8.04438e-11	AG3	ZNF646(+)
8.04608e-13	0.0015502	3.26671e-10	AG3	TGIF1(+)
1.28457e-12	0.00138533	5.21535e-10	AG3	KLF8(+)
3.95267e-12	0.000492147	1.60478e-09	AG3	YY1(+)
9.49516e-12	0.00215022	3.85503e-09	AG3	SP6(+)
6.53146e-10	0.00050343	2.65177e-07	AG3	RELB(+)
6.79143e-10	0.000983368	2.75732e-07	AG3	EP300(+)
1.91241e-09	0.00187771	7.76437e-07	AG3	SAP30(+)
7.39728e-09	0.00191096	3.0033e-06	AG3	MEF2B(+)
8.55825e-09	0.000563338	3.47465e-06	AG3	E2F6(+)
3.1528e-08	0.00135881	1.28004e-05	AG3	JDP2(+)
3.32475e-08	0.00233956	1.34985e-05	AG3	LHX6(+)
1.27878e-07	0.00231235	5.19183e-05	AG3	STAT1(+)
2.87814e-07	0.000435914	0.000116853	AG3	SOX2(+)
4.19524e-07	0.00118466	0.000170327	AG3	ETV3L(+)
1.22458e-06	0.00641028	0.00049718	AG3	CRX(+)
1.96387e-05	0.00201472	0.00797332	AG3	ZFP37(+)
2.79461e-05	0.000865344	0.0113461	AG3	KLF13(+)
8.96085e-05	0.00185182	0.0363811	AG3	ZNF275(+)
0.000149202	0.00343882	0.0605759	AG3	BDP1(+)
0.000332875	0.00493154	0.135147	AG3	TEAD1(+)
0.000752719	0.000842087	0.305604	AG3	TRIM28(+)
0.00129384	0.00487959	0.525301	AG3	DMRTA2(+)
0.00999428	0.000762999	1	AG3	FOXN2(+)
0	0.264659	0	AG4	AR(+)
0	0.218797	0	AG4	GBX1(+)
0	0.163767	0	AG4	FOXO3(+)
0	0.151825	0	AG4	BCL6(+)
0	0.136188	0	AG4	HLF(+)
0	0.118248	0	AG4	PBX3(+)
0	0.0855777	0	AG4	AIRE(+)
0	0.0812216	0	AG4	TEF(+)
0	0.0654263	0	AG4	HOXC4(+)
0	0.0629935	0	AG4	FOXO1(+)
0	0.0612953	0	AG4	PPARG(+)
0	0.0480524	0	AG4	MEF2C(+)
0	0.0336576	0	AG4	MECP2(+)
0	0.0335297	0	AG4	RFX1(+)
0	0.0318845	0	AG4	NFIC(+)
0	0.0296868	0	AG4	ESRRA(+)
0	0.0289688	0	AG4	FOXP2(+)
0	0.0280322	0	AG4	RFX2(+)
0	0.0267016	0	AG4	KLF2(+)
0	0.02329	0	AG4	ZNF76(+)
0	0.0221294	0	AG4	ZBTB7A(+)
0	0.0213204	0	AG4	ZFY(+)
0	0.0203712	0	AG4	NRF1(+)
0	0.0198682	0	AG4	ZNF91(+)
0	0.0190319	0	AG4	GTF2IRD1(+)
0	0.0174676	0	AG4	ELF1(+)
0	0.0168488	0	AG4	REST(+)
0	0.0165615	0	AG4	SP1(+)
0	0.0156719	0	AG4	CTCF(+)
2.99877e-295	0.0474747	1.2175e-292	AG4	TBX2(+)
7.6097e-289	0.00992834	3.08954e-286	AG4	ELF2(+)
1.33281e-251	0.188108	5.41122e-249	AG4	STAT3(+)
7.38965e-240	0.0553094	3.0002e-237	AG4	PPARA(+)
7.0975e-232	0.0939376	2.88158e-229	AG4	NR3C2(+)
1.94525e-230	0.00661508	7.8977e-228	AG4	KDM5A(+)
1.41521e-217	0.0521851	5.74577e-215	AG4	RORC(+)
7.73281e-205	0.0302324	3.13952e-202	AG4	LHX9(+)
8.75137e-193	0.0816003	3.55306e-190	AG4	HMGB1(+)
2.58386e-190	0.0174738	1.04905e-187	AG4	STAT5A(+)
1.95838e-186	0.0157574	7.95103e-184	AG4	BACH1(+)
8.09424e-182	0.035699	3.28626e-179	AG4	KLF15(+)
1.9731e-171	0.0321039	8.01078e-169	AG4	IRX1(+)
3.88666e-166	0.0107456	1.57799e-163	AG4	GATA2(+)
2.67706e-164	0.0174749	1.08689e-161	AG4	SNAI1(+)
1.03146e-162	0.0126392	4.18773e-160	AG4	TAL1(+)
5.66869e-151	0.00347093	2.30149e-148	AG4	FLI1(+)
4.5351e-124	0.00827836	1.84125e-121	AG4	PML(+)
4.84225e-123	0.00777462	1.96595e-120	AG4	SMARCA4(+)
5.34833e-119	0.0649419	2.17142e-116	AG4	ZNF420(+)
1.35967e-109	0.0153882	5.52027e-107	AG4	KLF13(+)
6.39504e-108	0.0505439	2.59639e-105	AG4	NANOS1(+)
6.96934e-103	0.0285494	2.82955e-100	AG4	EMX2(+)
1.54993e-94	0.00480139	6.29272e-92	AG4	SPI1(+)
2.51015e-94	0.0288674	1.01912e-91	AG4	TLX2(+)
4.5839e-86	0.00882925	1.86106e-83	AG4	GATA1(+)
1.42913e-85	0.00746404	5.80228e-83	AG4	EHF(+)
4.41437e-85	0.0278166	1.79223e-82	AG4	HNF1B(+)
1.31385e-78	0.0512198	5.33425e-76	AG4	ZNF329(+)
2.67723e-73	0.00583014	1.08696e-70	AG4	CUX1(+)
3.42866e-73	0.00505005	1.39204e-70	AG4	IKZF1(+)
1.20338e-70	0.0109473	4.88572e-68	AG4	NR2F6(+)
8.77763e-69	0.00787907	3.56372e-66	AG4	JDP2(+)
3.33914e-68	0.0141222	1.35569e-65	AG4	IRF5(+)
2.42719e-65	0.000104461	9.85438e-63	AG4	NFATC4(+)
2.56395e-65	0.00136754	1.04096e-62	AG4	RUNX1(+)
1.06278e-57	0.0306338	4.31488e-55	AG4	FOXD4L1(+)
3.00689e-57	0.000438497	1.2208e-54	AG4	VDR(+)
7.55549e-57	0.0347381	3.06753e-54	AG4	ESRRB(+)
2.4449e-51	0.00322605	9.9263e-49	AG4	BATF(+)
3.43815e-51	0.00743154	1.39589e-48	AG4	SOX2(+)
1.10738e-47	0.00127705	4.49596e-45	AG4	GLI2(+)
1.81412e-47	0.00460409	7.36534e-45	AG4	BRF1(+)
5.93638e-45	0.0251103	2.41017e-42	AG4	DMRTA2(+)
6.62425e-45	0.0123565	2.68944e-42	AG4	RXRA(+)
5.37962e-43	0.00589086	2.18412e-40	AG4	LHX2(+)
1.70107e-40	0.00891124	6.90634e-38	AG4	TP53(+)
6.45122e-37	0.0246728	2.61919e-34	AG4	NF1(+)
1.02776e-36	0.00859814	4.17273e-34	AG4	ZBTB32(+)
7.88418e-35	0.00268081	3.20098e-32	AG4	EGR3(+)
9.19892e-35	0.00547344	3.73476e-32	AG4	ONECUT2(+)
1.77975e-34	0.00421828	7.22579e-32	AG4	PRDM1(+)
6.77369e-34	0.00319995	2.75012e-31	AG4	CREB3(+)
2.71286e-33	0.00501442	1.10142e-30	AG4	TBPL2(+)
2.50702e-31	0.00842483	1.01785e-28	AG4	ZNF84(+)
5.02971e-29	0.0127375	2.04206e-26	AG4	SP7(+)
1.4232e-28	0.00519141	5.77821e-26	AG4	MTF1(+)
3.4021e-27	0.00711922	1.38125e-24	AG4	ZNF579(+)
8.98109e-27	0.0103148	3.64632e-24	AG4	MTA3(+)
1.44872e-26	0.01317	5.88181e-24	AG4	EBF1(+)
2.79928e-26	0.0019398	1.13651e-23	AG4	REL(+)
4.59474e-26	0.00734673	1.86546e-23	AG4	IRF8(+)
7.70537e-26	0.00391999	3.12838e-23	AG4	ELF4(+)
8.26866e-25	0.0017264	3.35708e-22	AG4	ELK3(+)
1.7554e-24	0.00335489	7.12694e-22	AG4	ZBTB7B(+)
5.13077e-24	0.00897853	2.08309e-21	AG4	NFE2L2(+)
9.92683e-23	0.0147572	4.03029e-20	AG4	LHX6(+)
6.1308e-21	0.0193527	2.4891e-18	AG4	LHX1(+)
5.59479e-19	0.00011425	2.27148e-16	AG4	RUNX3(+)
1.27735e-18	0.00768007	5.18602e-16	AG4	STAT1(+)
1.01036e-17	0.00670768	4.10208e-15	AG4	TBX15(+)
2.15464e-17	0.0124706	8.74786e-15	AG4	NR2C1(+)
5.77209e-16	0.000865445	2.34347e-13	AG4	STAT6(+)
1.12944e-15	0.00301766	4.58555e-13	AG4	AHRR(+)
4.91004e-15	0.00429247	1.99348e-12	AG4	MYPOP(+)
1.22715e-14	0.00558576	4.98225e-12	AG4	TBPL1(+)
1.67064e-13	0.00604818	6.78281e-11	AG4	HES2(+)
1.13269e-12	0.00272672	4.59874e-10	AG4	TEAD2(+)
1.64953e-12	0.005405	6.69709e-10	AG4	ATF1(+)
5.40321e-12	0.00548727	2.1937e-09	AG4	GTF3C2(+)
1.02673e-11	0.00950208	4.16853e-09	AG4	MAF(+)
2.05707e-11	0.00744452	8.35169e-09	AG4	IRF2(+)
1.12164e-10	0.00228526	4.55385e-08	AG4	PAX8(+)
1.78038e-10	0.00381912	7.22836e-08	AG4	HESX1(+)
3.03057e-10	0.00380736	1.23041e-07	AG4	NUAK2(+)
1.7246e-09	0.00457185	7.00186e-07	AG4	TBX1(+)
3.02596e-09	0.00900653	1.22854e-06	AG4	HES5(+)
5.26689e-09	0.00394789	2.13836e-06	AG4	ATF5(+)
1.21634e-07	0.00389635	4.93834e-05	AG4	TWIST2(+)
4.13625e-07	0.00317289	0.000167932	AG4	NEUROD2(+)
1.33507e-06	0.000728662	0.000542038	AG4	TCF21(+)
5.14169e-06	0.00469527	0.00208753	AG4	ZNF786(+)
5.74935e-06	0.00341342	0.00233423	AG4	POU5F1(+)
6.82611e-06	7.25766e-05	0.0027714	AG4	NR1H3(+)
1.21189e-05	0.000780792	0.00492027	AG4	BDP1(+)
1.81662e-05	0.0176264	0.00737549	AG4	TRPS1(+)
2.39839e-05	0.00298378	0.00973747	AG4	FOXL1(+)
3.24263e-05	0.00151813	0.0131651	AG4	CREB3L1(+)
7.55541e-05	0.00163366	0.030675	AG4	FOXC1(+)
0.000105712	0.00211137	0.0429192	AG4	SETBP1(+)
0.000174848	0.00376896	0.0709882	AG4	TBX21(+)
0.000579625	0.00325027	0.235328	AG4	POU2AF1(+)
0.00104217	0.003861	0.42312	AG4	GLI1(+)
0.00182347	0.00089612	0.740329	AG4	VSX1(+)
0.00315008	0.00235831	1	AG4	PHOX2A(+)
0.00379628	0.00227364	1	AG4	E2F3(+)
0.00430025	0.00219065	1	AG4	ZNF646(+)
0.0057904	0.0249907	1	AG4	ESR1(+)
0.00607464	0.00472394	1	AG4	EGR2(+)
0.00707191	0.000748647	1	AG4	HNF4A(+)
0	0.317675	0	AG5	AR(+)
0	0.227256	0	AG5	GBX1(+)
0	0.147127	0	AG5	HMGB1(+)
0	0.135324	0	AG5	FOXO3(+)
0	0.127218	0	AG5	PBX3(+)
0	0.115273	0	AG5	HLF(+)
0	0.114902	0	AG5	NR3C2(+)
0	0.0934905	0	AG5	RORC(+)
0	0.0893958	0	AG5	TEF(+)
0	0.0865401	0	AG5	BCL6(+)
0	0.083772	0	AG5	AIRE(+)
0	0.0734108	0	AG5	HOXC4(+)
0	0.0648838	0	AG5	PPARG(+)
0	0.0641736	0	AG5	MEF2C(+)
0	0.0606594	0	AG5	PPARA(+)
0	0.0600195	0	AG5	TBX2(+)
0	0.0391365	0	AG5	RXRA(+)
0	0.0357854	0	AG5	NFIC(+)
0	0.0341893	0	AG5	RFX1(+)
0	0.0336815	0	AG5	MECP2(+)
0	0.0325592	0	AG5	ESRRA(+)
0	0.0306045	0	AG5	ZBTB7A(+)
0	0.0294212	0	AG5	RFX2(+)
0	0.0293456	0	AG5	FOXP2(+)
0	0.0287815	0	AG5	SNAI1(+)
0	0.0266234	0	AG5	ZFY(+)
0	0.0237174	0	AG5	ZNF76(+)
0	0.0217944	0	AG5	ZNF91(+)
0	0.0206506	0	AG5	KLF2(+)
0	0.020427	0	AG5	NRF1(+)
0	0.0189412	0	AG5	GTF2IRD1(+)
0	0.0175582	0	AG5	ELF1(+)
0	0.0150393	0	AG5	CTCF(+)
0	0.0128035	0	AG5	REST(+)
0	0.0117846	0	AG5	SMARCA4(+)
2.88763e-295	0.0268509	1.17238e-292	AG5	TBPL2(+)
3.61098e-281	0.0069453	1.46606e-278	AG5	KDM5A(+)
2.46285e-242	0.00867997	9.99917e-240	AG5	ELF2(+)
6.87053e-228	0.0407267	2.78944e-225	AG5	FOXO1(+)
9.79254e-219	0.0147925	3.97577e-216	AG5	TAL1(+)
2.11947e-213	0.0367475	8.60507e-211	AG5	IRX1(+)
1.46723e-206	0.00958201	5.95696e-204	AG5	CUX1(+)
2.25357e-202	0.0678875	9.14948e-200	AG5	NANOS1(+)
8.75046e-199	0.00378393	3.55269e-196	AG5	FLI1(+)
2.91277e-195	0.00401801	1.18259e-192	AG5	IKZF1(+)
7.5336e-184	0.016473	3.05864e-181	AG5	BACH1(+)
1.04004e-169	0.0109052	4.22258e-167	AG5	GATA2(+)
8.21955e-166	0.0382909	3.33714e-163	AG5	TLX2(+)
3.03904e-154	0.00808434	1.23385e-151	AG5	ONECUT2(+)
4.13525e-149	0.0100343	1.67891e-146	AG5	SP1(+)
1.00599e-137	0.0102738	4.08433e-135	AG5	JDP2(+)
1.45446e-137	0.0185649	5.90513e-135	AG5	ZNF579(+)
2.21359e-124	0.0030542	8.98716e-122	AG5	PRDM1(+)
1.5955e-122	0.0208058	6.47772e-120	AG5	LHX9(+)
1.04084e-117	0.0112241	4.22581e-115	AG5	NR2F6(+)
1.2497e-99	0.0454903	5.07378e-97	AG5	ESRRB(+)
1.03781e-98	0.00541714	4.2135e-96	AG5	BRF1(+)
1.97693e-97	0.00174972	8.02632e-95	AG5	NFATC4(+)
1.28435e-95	0.0130438	5.21445e-93	AG5	STAT5A(+)
2.74613e-93	0.00221647	1.11493e-90	AG5	GLI2(+)
2.09059e-91	0.0191015	8.4878e-89	AG5	ZNF786(+)
8.74085e-91	0.00568687	3.54878e-88	AG5	UBTF(+)
3.95011e-85	0.0177742	1.60374e-82	AG5	MTA3(+)
6.5175e-82	0.0215929	2.6461e-79	AG5	SP7(+)
1.20519e-75	0.0249	4.89308e-73	AG5	HNF1B(+)
2.73478e-75	0.00979585	1.11032e-72	AG5	SETBP1(+)
1.55971e-74	0.00568092	6.33244e-72	AG5	SPI1(+)
6.86008e-72	0.0547777	2.78519e-69	AG5	STAT3(+)
1.01384e-61	0.00545939	4.11619e-59	AG5	PML(+)
1.76748e-53	0.00556472	7.17597e-51	AG5	EHF(+)
3.14351e-53	0.0318329	1.27627e-50	AG5	ZNF420(+)
2.38084e-51	0.00197781	9.66621e-49	AG5	RUNX1(+)
2.73984e-46	0.0175068	1.11238e-43	AG5	EMX2(+)
1.20642e-42	0.00588774	4.89807e-40	AG5	GATA1(+)
1.56687e-41	0.0117268	6.3615e-39	AG5	NHLH1(+)
1.14463e-39	0.011976	4.6472e-37	AG5	NFE2L2(+)
1.07772e-38	0.00481148	4.37553e-36	AG5	TEAD2(+)
2.7812e-35	0.00388363	1.12917e-32	AG5	ELF4(+)
5.45246e-35	0.00346423	2.2137e-32	AG5	CREB3(+)
2.86713e-34	0.0183029	1.16406e-31	AG5	LHX6(+)
7.55027e-33	0.00366404	3.06541e-30	AG5	CREB3L1(+)
2.50553e-32	0.00958361	1.01724e-29	AG5	TBX21(+)
3.04999e-32	0.00418549	1.2383e-29	AG5	LHX2(+)
1.308e-29	7.01467e-05	5.31049e-27	AG5	MYC(+)
5.32902e-28	0.0230613	2.16358e-25	AG5	LHX1(+)
1.21358e-27	0.00555138	4.92712e-25	AG5	BDP1(+)
2.65478e-27	0.00586955	1.07784e-24	AG5	HESX1(+)
2.98786e-25	0.0188684	1.21307e-22	AG5	NF1(+)
1.4425e-21	0.00803202	5.85653e-19	AG5	SOX6(+)
5.37771e-21	0.00115341	2.18335e-18	AG5	STAT6(+)
5.47599e-21	0.0136188	2.22325e-18	AG5	NR2C1(+)
4.71932e-20	0.00846485	1.91604e-17	AG5	HES2(+)
9.76114e-15	0.000448471	3.96302e-12	AG5	ERG(+)
1.41143e-14	0.00395749	5.73039e-12	AG5	MYPOP(+)
5.05175e-14	0.00623835	2.05101e-11	AG5	EGR2(+)
3.47552e-13	0.00495178	1.41106e-10	AG5	STAT1(+)
4.36741e-13	0.00419272	1.77317e-10	AG5	BATF(+)
4.86313e-13	0.00829743	1.97443e-10	AG5	ZNF717(+)
1.04375e-11	0.00306538	4.23762e-09	AG5	IRX3(+)
4.06762e-11	0.0131218	1.65145e-08	AG5	NR1D2(+)
4.51109e-11	0.00510644	1.8315e-08	AG5	GTF3C2(+)
7.86793e-11	0.000349064	3.19438e-08	AG5	IRF5(+)
1.23967e-10	0.00347323	5.03305e-08	AG5	ZNF646(+)
2.42191e-10	0.0102864	9.83297e-08	AG5	ZNF329(+)
1.38473e-09	0.0041339	5.62202e-07	AG5	KLF13(+)
3.03232e-09	0.00385463	1.23112e-06	AG5	ZNF84(+)
1.14469e-08	0.00171575	4.64745e-06	AG5	ZBTB7B(+)
1.36667e-08	0.00263541	5.5487e-06	AG5	HNF4A(+)
1.38592e-08	0.00129215	5.62682e-06	AG5	MAZ(+)
1.37682e-07	0.00940243	5.58989e-05	AG5	BARHL1(+)
3.98541e-07	0.0145494	0.000161808	AG5	FOXK1(+)
3.29069e-06	0.0273927	0.00133602	AG5	ESR1(+)
1.23427e-05	0.0106136	0.00501116	AG5	EBF1(+)
6.30409e-05	0.00435281	0.0255946	AG5	HES5(+)
0.000114708	0.00154578	0.0465713	AG5	TP53(+)
0.000160143	0.00298612	0.0650181	AG5	EP300(+)
0.000214087	0.00295947	0.0869193	AG5	MAFA(+)
0.000264576	0.00199505	0.107418	AG5	ZBTB32(+)
0.000585325	0.00313361	0.237642	AG5	FOXL1(+)
0.00058544	0.00446533	0.237689	AG5	GLI1(+)
0.00264553	0.00425492	1	AG5	TBX1(+)
0.00320732	0.00436085	1	AG5	ETV4(+)
0.00463743	0.00143697	1	AG5	SOX11(+)
0.0048371	0.00586964	1	AG5	NR1H3(+)
0.00775222	0.0106351	1	AG5	MAFB(+)
0.00911297	0.00222719	1	AG5	POU2AF1(+)
0	0.271507	0	AG6	JUNB(+)
0	0.191401	0	AG6	AR(+)
0	0.190068	0	AG6	ATF4(+)
0	0.133889	0	AG6	GBX1(+)
0	0.13246	0	AG6	NFE2L2(+)
0	0.125122	0	AG6	AIRE(+)
0	0.114519	0	AG6	BCL6(+)
0	0.105391	0	AG6	DDIT3(+)
0	0.10514	0	AG6	MEF2C(+)
0	0.101138	0	AG6	TBPL2(+)
0	0.0670558	0	AG6	JUN(+)
0	0.0659888	0	AG6	PHOX2A(+)
0	0.0647928	0	AG6	TAF7(+)
0	0.0576231	0	AG6	CEBPB(+)
0	0.0530728	0	AG6	ZNF76(+)
0	0.0498072	0	AG6	HES4(+)
0	0.0464573	0	AG6	HLF(+)
0	0.0451836	0	AG6	KLF10(+)
0	0.0432473	0	AG6	DUXB(+)
0	0.0382565	0	AG6	ZNF396(+)
0	0.0368328	0	AG6	XBP1(+)
0	0.0351515	0	AG6	THAP1(+)
0	0.0341525	0	AG6	FOXM1(+)
0	0.0339682	0	AG6	IRX3(+)
0	0.0318003	0	AG6	CREB3L1(+)
0	0.0317891	0	AG6	BHLHE41(+)
0	0.0313925	0	AG6	STAT5A(+)
0	0.0309795	0	AG6	EOMES(+)
0	0.0305971	0	AG6	CEBPD(+)
0	0.030282	0	AG6	RUNX1(+)
0	0.0276365	0	AG6	TBX21(+)
0	0.0268735	0	AG6	IRF1(+)
0	0.0266287	0	AG6	EHF(+)
0	0.0265436	0	AG6	ELK3(+)
0	0.0258312	0	AG6	E2F4(+)
0	0.0253363	0	AG6	GATA3(+)
0	0.0241942	0	AG6	NELFE(+)
0	0.0241545	0	AG6	FOXP2(+)
0	0.023445	0	AG6	IRF7(+)
0	0.0234293	0	AG6	ZNF467(+)
0	0.0223541	0	AG6	ERF(+)
0	0.0222199	0	AG6	TOPORS(+)
0	0.0205989	0	AG6	PAX7(+)
0	0.0204307	0	AG6	IRF5(+)
0	0.0203168	0	AG6	SP6(+)
0	0.0194575	0	AG6	HIST1H2BN(+)
0	0.0192204	0	AG6	PPARG(+)
0	0.0188929	0	AG6	PAX8(+)
0	0.0186248	0	AG6	ETV4(+)
0	0.0186102	0	AG6	KLF11(+)
0	0.0178097	0	AG6	EGR2(+)
0	0.0170477	0	AG6	ERG(+)
0	0.0168181	0	AG6	SETDB1(+)
0	0.0168061	0	AG6	FOXC2(+)
0	0.0162758	0	AG6	STAT6(+)
0	0.0162547	0	AG6	E2F2(+)
0	0.0159574	0	AG6	JUND(+)
0	0.0155993	0	AG6	RUNX3(+)
0	0.0155115	0	AG6	FOXJ2(+)
0	0.0150963	0	AG6	NRF1(+)
0	0.0150962	0	AG6	THAP11(+)
0	0.0149703	0	AG6	BATF(+)
0	0.0144248	0	AG6	RARG(+)
0	0.0140835	0	AG6	ELK4(+)
0	0.0139718	0	AG6	ZBTB17(+)
0	0.0124275	0	AG6	ESRRA(+)
0	0.0120701	0	AG6	ETV3(+)
0	0.0119655	0	AG6	TBP(+)
0	0.0115463	0	AG6	TCF21(+)
0	0.0113546	0	AG6	ZBTB7B(+)
0	0.0109985	0	AG6	CREB3(+)
0	0.0106955	0	AG6	PRDM1(+)
0	0.0105421	0	AG6	PML(+)
0	0.0105046	0	AG6	SP2(+)
0	0.0101694	0	AG6	RBBP5(+)
0	0.0100223	0	AG6	TBX1(+)
0	0.010018	0	AG6	REST(+)
0	0.00961246	0	AG6	ELF4(+)
0	0.00904648	0	AG6	GTF2F1(+)
0	0.00836261	0	AG6	IRF8(+)
0	0.00820891	0	AG6	MYC(+)
0	0.00780773	0	AG6	IKZF1(+)
0	0.00778328	0	AG6	BCLAF1(+)
0	0.00734162	0	AG6	SPI1(+)
0	0.007148	0	AG6	KLF2(+)
0	0.0071349	0	AG6	TFEC(+)
0	0.00678662	0	AG6	RAD21(+)
0	0.00627507	0	AG6	CREB1(+)
0	0.00505918	0	AG6	VENTX(+)
1.12329e-306	0.00536996	4.56056e-304	AG6	MECP2(+)
7.30553e-306	0.00650373	2.96605e-303	AG6	POLR2A(+)
9.89617e-306	0.0297055	4.01785e-303	AG6	LHX9(+)
2.37484e-300	0.0105847	9.64186e-298	AG6	VDR(+)
1.18981e-289	0.0140444	4.83062e-287	AG6	SNAI1(+)
8.90245e-275	0.0172888	3.61439e-272	AG6	TWIST1(+)
2.02389e-254	0.0106163	8.21697e-252	AG6	MAFB(+)
3.00375e-253	0.00660853	1.21952e-250	AG6	USF2(+)
7.0204e-210	0.0215058	2.85028e-207	AG6	TEF(+)
1.71479e-208	0.00570574	6.96205e-206	AG6	RFX2(+)
2.83079e-189	0.0221491	1.1493e-186	AG6	HESX1(+)
1.14818e-185	0.00710086	4.66163e-183	AG6	RELA(+)
3.0648e-180	0.013841	1.24431e-177	AG6	TFAP2C(+)
1.69032e-176	0.0263005	6.8627e-174	AG6	TBPL1(+)
2.92985e-174	0.0110138	1.18952e-171	AG6	NR1H3(+)
2.37622e-172	0.0641144	9.64747e-170	AG6	STAT3(+)
6.39234e-170	0.00933314	2.59529e-167	AG6	ZNF597(+)
1.31531e-166	0.00468748	5.34015e-164	AG6	GLI2(+)
2.26196e-165	0.012093	9.18357e-163	AG6	SOX2(+)
8.14005e-162	0.00644137	3.30486e-159	AG6	MAZ(+)
3.88707e-160	0.0106048	1.57815e-157	AG6	MYBL2(+)
3.65224e-157	0.0338745	1.48281e-154	AG6	NEUROD2(+)
1.04466e-155	0.0291286	4.24131e-153	AG6	ZNF792(+)
8.53598e-153	0.0201905	3.46561e-150	AG6	PAX5(+)
1.20291e-148	0.00638552	4.8838e-146	AG6	POU2F3(+)
3.45107e-147	0.00970228	1.40113e-144	AG6	TRPS1(+)
4.83854e-137	0.0159682	1.96445e-134	AG6	NUAK2(+)
6.45295e-135	0.0024218	2.6199e-132	AG6	MAF(+)
8.22503e-134	0.0117953	3.33936e-131	AG6	NFE2(+)
4.7637e-131	0.0209568	1.93406e-128	AG6	TCF23(+)
1.42488e-130	0.00322896	5.78501e-128	AG6	FOXL1(+)
1.53696e-127	0.0598401	6.24004e-125	AG6	RFXANK(+)
2.46871e-119	0.00596954	1.0023e-116	AG6	JDP2(+)
5.65719e-118	0.0115186	2.29682e-115	AG6	ZBTB33(+)
1.36948e-105	0.00801058	5.56009e-103	AG6	POU2AF1(+)
2.22015e-105	0.0216899	9.01381e-103	AG6	MTA3(+)
4.34995e-105	0.0111341	1.76608e-102	AG6	TP53(+)
6.00045e-97	0.00675719	2.43618e-94	AG6	POLR3G(+)
3.41133e-96	0.0296053	1.385e-93	AG6	FOXO3(+)
2.04577e-94	0.0130216	8.30582e-92	AG6	ZNF197(+)
2.60761e-91	0.00314197	1.05869e-88	AG6	IRF3(+)
2.1401e-87	0.0125829	8.68882e-85	AG6	TFEB(+)
9.51417e-85	0.0272836	3.86275e-82	AG6	ESR1(+)
6.01671e-80	0.0125598	2.44278e-77	AG6	MYB(+)
4.55273e-79	0.0185059	1.84841e-76	AG6	IRF2(+)
2.49675e-78	0.0121496	1.01368e-75	AG6	TBX19(+)
1.13242e-77	0.0140761	4.59761e-75	AG6	FOXP4(+)
2.61003e-75	0.0274701	1.05967e-72	AG6	ETV3L(+)
7.41436e-75	0.00114834	3.01023e-72	AG6	FLI1(+)
3.58622e-74	0.0028007	1.45601e-71	AG6	ELF1(+)
4.66988e-74	0.0249295	1.89597e-71	AG6	FOXP3(+)
1.24693e-71	0.0284907	5.06253e-69	AG6	SMARCA5(+)
6.78961e-71	0.00272059	2.75658e-68	AG6	BRCA1(+)
2.1144e-69	0.0158827	8.58448e-67	AG6	SPIC(+)
4.76981e-67	0.0107193	1.93654e-64	AG6	POU5F1(+)
1.0412e-63	0.00601223	4.22728e-61	AG6	E2F3(+)
2.58834e-61	0.0251542	1.05087e-58	AG6	HNF1B(+)
1.63697e-60	0.025143	6.64609e-58	AG6	STAT1(+)
3.22398e-55	0.00670271	1.30894e-52	AG6	LHX2(+)
4.43885e-54	0.0157371	1.80217e-51	AG6	POU5F1B(+)
1.52161e-52	0.00223489	6.17773e-50	AG6	NFATC4(+)
1.11839e-45	0.00558589	4.54065e-43	AG6	RFX4(+)
1.41942e-45	0.00680414	5.76283e-43	AG6	KLF8(+)
5.98147e-43	0.011878	2.42848e-40	AG6	MAFK(+)
1.66317e-41	0.0130829	6.75246e-39	AG6	GLI1(+)
1.37906e-37	0.00238487	5.599e-35	AG6	EGR3(+)
2.95414e-36	0.00239281	1.19938e-33	AG6	HCFC1(+)
5.52708e-36	0.00890981	2.24399e-33	AG6	ATF5(+)
2.10698e-32	0.00496175	8.55435e-30	AG6	AHRR(+)
3.93662e-30	0.0214713	1.59827e-27	AG6	DPRX(+)
4.25255e-26	0.012399	1.72654e-23	AG6	GRHL1(+)
9.96478e-25	0.00330122	4.0457e-22	AG6	LMX1A(+)
7.14473e-20	0.00712633	2.90076e-17	AG6	KLF15(+)
9.2566e-20	0.00306403	3.75818e-17	AG6	GATA1(+)
3.59396e-19	0.00400525	1.45915e-16	AG6	ZNF84(+)
5.73705e-19	0.00177033	2.32924e-16	AG6	E2F6(+)
1.56052e-18	0.0135166	6.33573e-16	AG6	HMGB1(+)
7.85552e-18	0.00491582	3.18934e-15	AG6	VSX1(+)
2.72828e-17	0.0040826	1.10768e-14	AG6	ATF1(+)
6.30763e-17	0.00377521	2.5609e-14	AG6	ONECUT2(+)
7.08476e-17	0.0123329	2.87641e-14	AG6	HES5(+)
1.1181e-16	0.0103854	4.53947e-14	AG6	MYPOP(+)
1.53878e-16	0.0155975	6.24746e-14	AG6	NANOS1(+)
1.27274e-15	0.00973258	5.16733e-13	AG6	SALL2(+)
1.40895e-15	0.00255666	5.72035e-13	AG6	FOS(+)
1.6855e-15	0.00488087	6.84312e-13	AG6	ZNF624(+)
8.48868e-15	0.003873	3.4464e-12	AG6	KLF13(+)
1.04101e-13	0.0046437	4.22652e-11	AG6	ZNF250(+)
1.29277e-13	0.00781958	5.24866e-11	AG6	HNF4A(+)
4.2115e-13	0.0125101	1.70987e-10	AG6	NR1D2(+)
1.40488e-12	0.00463996	5.70383e-10	AG6	ZNF341(+)
2.73323e-11	0.00425956	1.10969e-08	AG6	FOXO1(+)
1.41133e-10	0.00705594	5.73001e-08	AG6	LHX6(+)
2.82658e-10	0.00191269	1.14759e-07	AG6	ZNF232(+)
2.84234e-10	0.000681734	1.15399e-07	AG6	EMX2(+)
4.16801e-10	0.00805622	1.69221e-07	AG6	ZFP1(+)
9.62975e-10	0.00951972	3.90968e-07	AG6	ZNF35(+)
2.55104e-09	0.00128389	1.03572e-06	AG6	RELB(+)
8.0931e-09	0.000769633	3.2858e-06	AG6	EBF1(+)
9.41742e-09	0.00465134	3.82347e-06	AG6	CRX(+)
1.42312e-08	0.00382083	5.77785e-06	AG6	ZBTB32(+)
2.22734e-08	0.00443401	9.04301e-06	AG6	TFAP2A(+)
7.84563e-08	0.00134838	3.18533e-05	AG6	LHX4(+)
1.3422e-07	0.0052293	5.44934e-05	AG6	FOXN2(+)
1.58677e-07	0.00626985	6.4423e-05	AG6	ZNF717(+)
1.41695e-06	0.00466554	0.000575282	AG6	SP7(+)
2.02197e-06	2.58463e-05	0.000820921	AG6	ELF3(+)
1.59741e-05	0.00179077	0.00648547	AG6	CREB3L4(+)
6.67816e-05	0.000988554	0.0271133	AG6	ELK1(+)
0.000153937	0.00169003	0.0624984	AG6	ZNF646(+)
0.000565216	0.00172902	0.229478	AG6	RFXAP(+)
0.000828496	0.00236795	0.336369	AG6	NHLH1(+)
0.000977502	0.000390188	0.396866	AG6	SP1(+)
0.00352139	0.00284602	1	AG6	GTF3C2(+)
0.0054874	0.0138335	1	AG6	NR2C1(+)
0.00672765	0.00089185	1	AG6	ZNF81(+)

## Sheet: RV_AUC score
p_val	avg_log2FC	p_val_adj	clusAGer	regulon
0	0.207027	0	AG1	SOX5(+)
0	0.19165	0	AG1	GATA4(+)
0	0.175363	0	AG1	PRDM16(+)
0	0.169815	0	AG1	GATA6(+)
0	0.133478	0	AG1	MEIS1(+)
0	0.087036	0	AG1	MEF2A(+)
0	0.0850015	0	AG1	HOXD9(+)
0	0.0743685	0	AG1	FOXP1(+)
0	0.0643416	0	AG1	BPTF(+)
0	0.0633129	0	AG1	PBX4(+)
0	0.0603958	0	AG1	HOXD4(+)
0	0.0577826	0	AG1	MYBL1(+)
0	0.0563284	0	AG1	TCF7L1(+)
0	0.0538958	0	AG1	ALX3(+)
0	0.0523418	0	AG1	FOXN3(+)
0	0.051121	0	AG1	ARID3A(+)
0	0.0487352	0	AG1	TBL1XR1(+)
0	0.047992	0	AG1	HMGA2(+)
0	0.0461186	0	AG1	TCF4(+)
0	0.045066	0	AG1	BACH2(+)
0	0.0446746	0	AG1	RXRG(+)
0	0.0413675	0	AG1	STAT5B(+)
0	0.0410325	0	AG1	VDR(+)
0	0.0408247	0	AG1	MXI1(+)
0	0.0405695	0	AG1	MSX2(+)
0	0.0376533	0	AG1	SOX4(+)
0	0.0376071	0	AG1	PAX3(+)
0	0.0374783	0	AG1	BHLHE40(+)
0	0.0362644	0	AG1	ZNF383(+)
0	0.0360047	0	AG1	ESRRB(+)
0	0.0336487	0	AG1	GCM1(+)
0	0.0324505	0	AG1	ZBTB41(+)
0	0.0323504	0	AG1	RREB1(+)
0	0.0321211	0	AG1	SREBF2(+)
0	0.0311007	0	AG1	ZMIZ1(+)
0	0.030977	0	AG1	ZNF219(+)
0	0.0300753	0	AG1	ZNF341(+)
0	0.0280124	0	AG1	EZH2(+)
0	0.0268864	0	AG1	E2F3(+)
0	0.0234679	0	AG1	E2F1(+)
0	0.0202766	0	AG1	MYOG(+)
0	0.0175396	0	AG1	RXRA(+)
0	0.0172839	0	AG1	RFX3(+)
0	0.0172185	0	AG1	MTF1(+)
0	0.0163021	0	AG1	ETS1(+)
0	0.016014	0	AG1	ARNT2(+)
0	0.0145771	0	AG1	SPDEF(+)
0	0.014037	0	AG1	RFX4(+)
0	0.00958734	0	AG1	RELA(+)
0	0.00933045	0	AG1	SREBF1(+)
0	0.00929635	0	AG1	CREB3L2(+)
0	0.00927727	0	AG1	BRF1(+)
0	0.00760534	0	AG1	USF2(+)
0	0.0070469	0	AG1	STAT1(+)
0	0.00485972	0	AG1	GLI2(+)
0	0.00263629	0	AG1	MAF(+)
2.52875e-289	0.00575982	1.06966e-286	AG1	BRCA1(+)
1.11575e-284	0.0337342	4.7196e-282	AG1	FOXJ3(+)
8.91118e-284	0.00412132	3.76943e-281	AG1	SIX5(+)
3.34046e-283	0.000104409	1.41301e-280	AG1	FLI1(+)
7.34679e-266	0.0111167	3.10769e-263	AG1	ZNF583(+)
1.672e-263	0.0186017	7.07258e-261	AG1	LEF1(+)
4.04494e-258	0.0062631	1.71101e-255	AG1	SMARCA4(+)
1.07451e-257	0.00543604	4.54517e-255	AG1	E2F2(+)
8.09472e-252	0.0168236	3.42407e-249	AG1	ZBTB33(+)
4.63551e-245	0.0264896	1.96082e-242	AG1	RARA(+)
3.1859e-244	0.0783083	1.34763e-241	AG1	HOXB6(+)
1.83357e-236	0.00561222	7.75602e-234	AG1	RCOR1(+)
1.91522e-236	0.0352445	8.10138e-234	AG1	ZKSCAN1(+)
2.66989e-235	0.00380118	1.12936e-232	AG1	GABPA(+)
8.47448e-233	0.0131318	3.58471e-230	AG1	ZNF624(+)
1.02218e-231	0.0127567	4.32382e-229	AG1	CLOCK(+)
8.23524e-224	0.0163296	3.48351e-221	AG1	HOXB3(+)
2.04572e-210	0.00614702	8.65339e-208	AG1	TEAD4(+)
4.75866e-204	0.00774013	2.01291e-201	AG1	MEF2D(+)
4.50324e-201	0.0154677	1.90487e-198	AG1	NFATC1(+)
1.90854e-199	0.0181516	8.07313e-197	AG1	TCF3(+)
1.38535e-192	0.00382132	5.86004e-190	AG1	STAT6(+)
8.68742e-191	0.0250615	3.67478e-188	AG1	POU2F1(+)
2.736e-189	0.0189894	1.15733e-186	AG1	SCRT1(+)
3.6056e-183	0.0180293	1.52517e-180	AG1	TP63(+)
1.76286e-182	0.0175886	7.4569e-180	AG1	VAX2(+)
1.9534e-178	0.0037908	8.26287e-176	AG1	MAZ(+)
1.09641e-169	0.00110993	4.63781e-167	AG1	EGR3(+)
2.71258e-169	0.0203234	1.14742e-166	AG1	DMRTA2(+)
3.03254e-169	0.00766284	1.28276e-166	AG1	HDAC2(+)
1.63986e-168	0.0101526	6.93659e-166	AG1	ZFP2(+)
5.08146e-163	0.0153538	2.14946e-160	AG1	POU2F3(+)
1.22445e-162	0.011731	5.17942e-160	AG1	PRRX1(+)
7.05297e-159	0.00279249	2.98341e-156	AG1	TFDP1(+)
1.06563e-152	0.00340568	4.50762e-150	AG1	TAL1(+)
2.92644e-150	0.0104464	1.23789e-147	AG1	TBX15(+)
4.83789e-150	0.0151976	2.04643e-147	AG1	PRDM6(+)
3.89916e-131	0.0191261	1.64934e-128	AG1	HOXD3(+)
5.57599e-130	0.00852861	2.35864e-127	AG1	GRHL2(+)
3.00695e-125	0.00890561	1.27194e-122	AG1	MYCN(+)
6.52914e-122	0.00826156	2.76183e-119	AG1	MSX1(+)
9.02385e-120	0.0186926	3.81709e-117	AG1	TFAP2B(+)
2.98109e-119	0.00236247	1.261e-116	AG1	ELK4(+)
4.21158e-117	0.00887741	1.7815e-114	AG1	ETS2(+)
3.6015e-115	0.0129054	1.52344e-112	AG1	SNAPC4(+)
5.67825e-111	0.0047391	2.4019e-108	AG1	HOXB4(+)
3.74698e-106	0.00808339	1.58497e-103	AG1	ATF3(+)
4.54823e-102	0.00245638	1.9239e-99	AG1	TWIST1(+)
2.78947e-100	0.00663562	1.17995e-97	AG1	SAP30(+)
1.42948e-95	0.00831872	6.04671e-93	AG1	HES7(+)
4.08968e-94	0.00420155	1.72993e-91	AG1	ETV5(+)
3.92216e-93	0.0113261	1.65908e-90	AG1	UNCX(+)
4.96148e-88	0.0128168	2.0987e-85	AG1	ILF2(+)
7.58137e-86	0.0028234	3.20692e-83	AG1	SUZ12(+)
1.03614e-82	0.00337089	4.38286e-80	AG1	KMT2A(+)
1.21006e-76	0.00614598	5.11857e-74	AG1	ZNF676(+)
1.30654e-74	0.00950354	5.52664e-72	AG1	PAX2(+)
4.02169e-74	0.00379123	1.70117e-71	AG1	MAFF(+)
4.12835e-72	0.00144335	1.74629e-69	AG1	TAF1(+)
1.15381e-69	0.0110345	4.88063e-67	AG1	PEG3(+)
3.75852e-69	0.0036595	1.58986e-66	AG1	RFX5(+)
7.01473e-69	0.00173177	2.96723e-66	AG1	GTF2F1(+)
2.45259e-59	0.00259202	1.03745e-56	AG1	KDM5A(+)
7.00516e-56	0.00835541	2.96318e-53	AG1	SALL2(+)
7.8238e-55	0.00222242	3.30947e-52	AG1	UBTF(+)
1.12456e-54	0.00272446	4.75689e-52	AG1	IRF3(+)
1.11595e-53	0.00457924	4.72049e-51	AG1	PAX7(+)
4.05773e-53	0.00336962	1.71642e-50	AG1	BATF3(+)
3.2496e-51	0.0116937	1.37458e-48	AG1	SMAD9(+)
6.75807e-51	0.0169651	2.85866e-48	AG1	TBX2(+)
1.14023e-46	0.00505611	4.82319e-44	AG1	NFKB2(+)
1.39645e-46	0.00686788	5.907e-44	AG1	THRA(+)
4.10734e-41	0.00093571	1.7374e-38	AG1	WT1(+)
3.48484e-40	0.00752753	1.47409e-37	AG1	HSF2(+)
3.69927e-39	0.00336255	1.56479e-36	AG1	EGR2(+)
8.53335e-39	0.00510297	3.60961e-36	AG1	SOX15(+)
1.21506e-38	0.00460818	5.13972e-36	AG1	BDP1(+)
1.14715e-35	0.00169683	4.85247e-33	AG1	RBBP5(+)
3.21242e-35	0.00282624	1.35885e-32	AG1	HES5(+)
8.59593e-35	0.0134579	3.63608e-32	AG1	FOXN1(+)
1.17399e-33	0.000859471	4.96598e-31	AG1	NELFE(+)
4.99716e-32	0.00646373	2.1138e-29	AG1	MITF(+)
9.67356e-28	0.00112831	4.09192e-25	AG1	SIN3A(+)
2.1741e-27	0.00289003	9.19644e-25	AG1	HIST1H2BN(+)
8.81859e-26	0.000466103	3.73027e-23	AG1	NR1H3(+)
1.79284e-25	0.00457563	7.58372e-23	AG1	ZNF646(+)
2.55895e-25	0.00238085	1.08244e-22	AG1	MAFA(+)
6.36814e-25	0.00706939	2.69372e-22	AG1	NEUROD1(+)
2.19095e-24	0.00326729	9.26771e-22	AG1	ASCL2(+)
2.83286e-20	0.0095559	1.1983e-17	AG1	ZNF445(+)
3.59222e-18	0.000399315	1.51951e-15	AG1	KLF11(+)
1.56149e-17	0.00404706	6.6051e-15	AG1	ZKSCAN7(+)
1.17682e-16	0.0122738	4.97796e-14	AG1	NR2F1(+)
2.82256e-16	0.00866086	1.19394e-13	AG1	DMRT1(+)
2.91247e-14	0.006443	1.23197e-11	AG1	FOXK2(+)
7.20297e-14	0.00295649	3.04686e-11	AG1	POU6F1(+)
8.90541e-14	0.00184204	3.76699e-11	AG1	FOXO6(+)
3.89527e-13	0.00539686	1.6477e-10	AG1	ETV3L(+)
4.86425e-13	0.00117065	2.05758e-10	AG1	SALL1(+)
2.01037e-11	0.0106905	8.50386e-09	AG1	PPARA(+)
4.05706e-11	0.000885111	1.71614e-08	AG1	ETV3(+)
3.57263e-10	0.00136107	1.51122e-07	AG1	FOXL1(+)
3.80891e-10	0.000318614	1.61117e-07	AG1	PRRX2(+)
4.05966e-10	0.00458328	1.71724e-07	AG1	NR5A1(+)
3.11013e-09	0.000399821	1.31558e-06	AG1	EP300(+)
2.76021e-08	0.00238585	1.16757e-05	AG1	LHX9(+)
9.67289e-08	0.00385956	4.09163e-05	AG1	SMC3(+)
1.05195e-07	0.000171682	4.44974e-05	AG1	TBX21(+)
1.59149e-06	0.00276721	0.000673201	AG1	LHX2(+)
1.95522e-06	0.0039863	0.000827059	AG1	ZBTB14(+)
2.9658e-06	0.000302704	0.00125453	AG1	IRF9(+)
6.0527e-06	0.000443185	0.00256029	AG1	TBX6(+)
1.07061e-05	0.000806386	0.00452867	AG1	TFAP4(+)
3.03271e-05	0.000937256	0.0128284	AG1	KLF2(+)
4.40559e-05	3.42882e-05	0.0186357	AG1	CHD2(+)
0.000178172	0.00130661	0.0753668	AG1	GPD1(+)
0.00409294	0.00779366	1	AG1	TBX5(+)
0.00573086	0.00164444	1	AG1	E2F8(+)
0.00907373	0.000275889	1	AG1	ZNF234(+)
0	0.0585601	0	AG2	SMAD9(+)
0	0.0549142	0	AG2	CREB5(+)
0	0.0493559	0	AG2	TEAD4(+)
0	0.04441	0	AG2	ZNF821(+)
0	0.0435501	0	AG2	ALX3(+)
0	0.0350808	0	AG2	PRRX1(+)
0	0.0276475	0	AG2	RARA(+)
0	0.0265601	0	AG2	NR6A1(+)
0	0.0263929	0	AG2	TGIF1(+)
0	0.0242035	0	AG2	HMGA2(+)
0	0.0220256	0	AG2	NR2E3(+)
0	0.0188935	0	AG2	XRCC4(+)
0	0.0186187	0	AG2	NR3C1(+)
0	0.018571	0	AG2	MAFK(+)
0	0.0179764	0	AG2	CHD2(+)
0	0.0169465	0	AG2	E2F7(+)
0	0.0161491	0	AG2	FOSL1(+)
0	0.0150521	0	AG2	ATF3(+)
0	0.0136557	0	AG2	SP3(+)
0	0.0121673	0	AG2	KMT2A(+)
0	0.0114281	0	AG2	ELF1(+)
0	0.0106642	0	AG2	CUX1(+)
0	0.00873534	0	AG2	ZNF274(+)
0	0.00837703	0	AG2	E2F6(+)
0	0.00535558	0	AG2	SP4(+)
9.49292e-304	0.0141751	4.0155e-301	AG2	SRF(+)
8.57333e-292	0.0238707	3.62652e-289	AG2	NFIL3(+)
1.05659e-281	0.00373301	4.46939e-279	AG2	ELK4(+)
3.72169e-263	0.0053726	1.57428e-260	AG2	HDAC6(+)
1.98504e-248	0.0272478	8.39673e-246	AG2	ZNF513(+)
5.86853e-241	0.00552495	2.48239e-238	AG2	E2F1(+)
1.69871e-221	0.00326778	7.18552e-219	AG2	YY1(+)
1.23944e-219	0.0303516	5.24285e-217	AG2	BACH2(+)
3.0358e-208	0.00932655	1.28415e-205	AG2	SREBF2(+)
8.36696e-208	0.0197194	3.53922e-205	AG2	ZBTB41(+)
4.54577e-188	0.00511489	1.92286e-185	AG2	PHF8(+)
1.29824e-184	0.00493149	5.49157e-182	AG2	NFYA(+)
7.81205e-183	0.0449018	3.3045e-180	AG2	MYBL1(+)
6.27658e-172	0.0126409	2.65499e-169	AG2	GTF2IRD1(+)
1.93192e-165	0.044482	8.17202e-163	AG2	HOXC10(+)
2.03318e-164	0.0194688	8.60037e-162	AG2	TBL1XR1(+)
1.79494e-159	0.00359078	7.59259e-157	AG2	POLR2A(+)
9.38597e-140	0.0111147	3.97026e-137	AG2	GMEB2(+)
5.97491e-139	0.0339514	2.52739e-136	AG2	BPTF(+)
6.9381e-135	0.00262795	2.93482e-132	AG2	MAZ(+)
2.86255e-134	0.0056378	1.21086e-131	AG2	EZH2(+)
5.0881e-128	0.0256374	2.15227e-125	AG2	GTF2B(+)
3.26814e-127	0.00882775	1.38242e-124	AG2	ZNF841(+)
3.72929e-119	0.0187304	1.57749e-116	AG2	ZKSCAN1(+)
3.2876e-114	0.0415376	1.39066e-111	AG2	HOXB5(+)
2.08292e-112	0.00139478	8.81074e-110	AG2	ELF4(+)
5.03752e-111	0.0102764	2.13087e-108	AG2	ETS2(+)
8.07587e-111	0.0155774	3.41609e-108	AG2	NR1I3(+)
1.33363e-105	0.0137801	5.64124e-103	AG2	ESRRB(+)
3.70921e-103	0.00125878	1.56899e-100	AG2	NELFE(+)
6.36322e-103	0.00327143	2.69164e-100	AG2	RBBP5(+)
8.37888e-100	0.00584023	3.54427e-97	AG2	HDAC2(+)
1.02959e-96	0.0244894	4.35516e-94	AG2	LMX1A(+)
1.06741e-95	0.0118751	4.51513e-93	AG2	HCFC1(+)
2.06245e-87	0.00718255	8.72415e-85	AG2	HIF1A(+)
3.23999e-86	0.00436972	1.37051e-83	AG2	RELA(+)
5.56734e-85	0.00874038	2.35498e-82	AG2	MAFF(+)
1.52982e-84	0.0040855	6.47113e-82	AG2	CTCFL(+)
1.8983e-74	0.00358395	8.0298e-72	AG2	KLF16(+)
4.93379e-73	0.007553	2.087e-70	AG2	CLOCK(+)
1.32112e-69	0.00139237	5.58832e-67	AG2	IRF8(+)
4.54411e-69	0.00664751	1.92216e-66	AG2	ATF1(+)
7.12201e-69	0.00497158	3.01261e-66	AG2	RREB1(+)
2.63118e-67	0.0147078	1.11299e-64	AG2	HSF2(+)
2.86793e-65	0.00342101	1.21313e-62	AG2	EGR1(+)
9.06406e-65	0.00710343	3.8341e-62	AG2	ETS1(+)
1.46752e-63	0.0132296	6.2076e-61	AG2	STAT5B(+)
9.96483e-62	0.00488227	4.21512e-59	AG2	ZMIZ1(+)
8.1664e-58	0.00548061	3.45439e-55	AG2	HTATIP2(+)
8.1568e-56	0.00158386	3.45033e-53	AG2	SP2(+)
8.43155e-56	0.00872976	3.56655e-53	AG2	POU6F1(+)
1.62812e-55	0.00391864	6.88696e-53	AG2	MEF2D(+)
6.63451e-55	0.00600253	2.8064e-52	AG2	FOXJ2(+)
5.62279e-54	0.00519125	2.37844e-51	AG2	DLX1(+)
1.25203e-53	0.00133478	5.29608e-51	AG2	GABPB1(+)
7.1301e-50	0.00720362	3.01603e-47	AG2	ZNF467(+)
2.18586e-49	0.00408395	9.24617e-47	AG2	VEZF1(+)
7.41114e-48	0.00404765	3.13491e-45	AG2	ARID3A(+)
2.17504e-47	0.00831705	9.20041e-45	AG2	POLE4(+)
2.73209e-47	0.00762521	1.15568e-44	AG2	OSR1(+)
6.43926e-46	0.00502632	2.72381e-43	AG2	E2F8(+)
1.91671e-45	0.000540773	8.10769e-43	AG2	NFIC(+)
4.64648e-44	0.00693329	1.96546e-41	AG2	MAFG(+)
7.75029e-41	0.00216606	3.27837e-38	AG2	ZNF23(+)
6.90207e-40	0.00851154	2.91957e-37	AG2	PEG3(+)
2.34637e-37	0.00105469	9.92516e-35	AG2	CTCF(+)
3.08593e-35	0.00625285	1.30535e-32	AG2	VDR(+)
4.15649e-35	0.00774395	1.75819e-32	AG2	UNCX(+)
4.27765e-35	0.000841314	1.80945e-32	AG2	SIX5(+)
5.52886e-35	0.00417373	2.33871e-32	AG2	KLF3(+)
2.42854e-34	0.00266436	1.02727e-31	AG2	BDP1(+)
5.58911e-33	0.00354791	2.36419e-30	AG2	ZBTB2(+)
5.94108e-32	0.00130174	2.51308e-29	AG2	RELB(+)
8.93756e-30	0.00457684	3.78059e-27	AG2	ZNF341(+)
1.21415e-28	0.0117681	5.13584e-26	AG2	KLF7(+)
3.84791e-28	0.000541738	1.62767e-25	AG2	PML(+)
8.25233e-28	0.00121746	3.49074e-25	AG2	EP300(+)
1.68926e-27	0.0033116	7.14557e-25	AG2	REST(+)
3.30231e-27	0.00525772	1.39688e-24	AG2	HOXB3(+)
1.00017e-25	0.000547031	4.23071e-23	AG2	E2F2(+)
5.86535e-25	0.00988239	2.48104e-22	AG2	HOXD3(+)
6.01024e-25	0.00508118	2.54233e-22	AG2	TCF7L1(+)
6.85098e-25	0.00536433	2.89797e-22	AG2	NR1H4(+)
1.58237e-24	0.000757221	6.69344e-22	AG2	TAF1(+)
1.70773e-24	0.0119804	7.2237e-22	AG2	CBFB(+)
3.26715e-24	0.000367766	1.38201e-21	AG2	KDM5A(+)
2.45415e-23	0.00304465	1.0381e-20	AG2	NFKB2(+)
7.8656e-23	0.00091935	3.32715e-20	AG2	BATF(+)
2.09933e-21	0.0272523	8.88015e-19	AG2	GATA6(+)
7.59093e-21	0.00232784	3.21096e-18	AG2	ATF6(+)
2.17437e-20	0.00169473	9.1976e-18	AG2	RCOR1(+)
7.45062e-20	0.000844146	3.15161e-17	AG2	NR2F6(+)
2.65289e-19	0.00144366	1.12217e-16	AG2	PAX8(+)
2.71966e-19	0.00234617	1.15042e-16	AG2	HES7(+)
3.95362e-19	0.00145078	1.67238e-16	AG2	RFX5(+)
2.45833e-18	0.00137899	1.03987e-15	AG2	KLF15(+)
3.68824e-18	0.0054388	1.56013e-15	AG2	POU2F3(+)
7.74469e-17	0.00638356	3.276e-14	AG2	ETV3L(+)
1.22709e-16	0.000478332	5.19061e-14	AG2	TWIST1(+)
1.60509e-16	0.00658256	6.78954e-14	AG2	NFYC(+)
2.03524e-16	0.00175628	8.60907e-14	AG2	SP6(+)
3.48972e-16	0.00274585	1.47615e-13	AG2	ZFP2(+)
3.80094e-15	0.00225343	1.6078e-12	AG2	SOX8(+)
1.00468e-14	0.00459568	4.24981e-12	AG2	SCRT1(+)
1.13229e-14	0.000371663	4.78957e-12	AG2	ZNF543(+)
3.37945e-12	0.00212113	1.42951e-09	AG2	SALL2(+)
9.17549e-12	0.00138808	3.88123e-09	AG2	FOXM1(+)
1.22057e-11	0.00153718	5.16302e-09	AG2	ERF(+)
9.06587e-11	0.00222229	3.83486e-08	AG2	JUND(+)
2.06458e-10	0.00524559	8.73316e-08	AG2	SPIB(+)
8.66908e-09	0.00313057	3.66702e-06	AG2	FOXD4L5(+)
1.2582e-08	0.00211431	5.32217e-06	AG2	ZNF646(+)
1.75406e-08	0.0116564	7.41968e-06	AG2	MEF2A(+)
5.91884e-07	0.00266342	0.000250367	AG2	LEF1(+)
5.94534e-07	0.00227268	0.000251488	AG2	ZBTB14(+)
2.21231e-06	0.006386	0.000935809	AG2	ZNF445(+)
3.90741e-06	0.00160108	0.00165284	AG2	ZNF860(+)
4.29112e-06	0.00185709	0.00181514	AG2	SOX15(+)
7.09001e-06	0.000380954	0.00299908	AG2	LHX6(+)
8.2516e-06	0.00140662	0.00349043	AG2	MYB(+)
2.75029e-05	0.00111571	0.0116337	AG2	HNF4A(+)
6.2607e-05	0.000449559	0.0264828	AG2	DMRTC2(+)
8.25493e-05	0.00232371	0.0349184	AG2	FOSL2(+)
0.000100444	0.00115259	0.042488	AG2	SOX30(+)
0.000114886	0.00217337	0.0485967	AG2	ZNF383(+)
0.000116618	0.00287755	0.0493293	AG2	TCF3(+)
0.00068113	0.00098784	0.288118	AG2	ZNF84(+)
0.00129896	0.000261341	0.54946	AG2	WT1(+)
0.00156474	1.71163e-05	0.661883	AG2	SUPT20H(+)
0.00241843	0.00494124	1	AG2	FOXK2(+)
0.00466618	0.00192407	1	AG2	FOXP1(+)
0.00486843	0.00246708	1	AG2	PRDM14(+)
0.00632782	0.000585306	1	AG2	TP63(+)
0.00974326	0.0016192	1	AG2	NR5A1(+)
0	0.102901	0	AG3	GATA6(+)
0	0.0672983	0	AG3	HOXB5(+)
0	0.0572744	0	AG3	HSF2(+)
0	0.056304	0	AG3	CREB5(+)
0	0.0538275	0	AG3	MEF2A(+)
0	0.0483408	0	AG3	BACH2(+)
0	0.0442661	0	AG3	LMX1A(+)
0	0.0430736	0	AG3	NFIL3(+)
0	0.0406985	0	AG3	PRRX1(+)
0	0.0322169	0	AG3	MAFF(+)
0	0.0319966	0	AG3	POLE4(+)
0	0.0295021	0	AG3	HNF4A(+)
0	0.0292668	0	AG3	ATF3(+)
0	0.0292057	0	AG3	TGIF1(+)
0	0.0282122	0	AG3	TBL1XR1(+)
0	0.0281086	0	AG3	E2F7(+)
0	0.0269001	0	AG3	NR3C1(+)
0	0.0232528	0	AG3	XRCC4(+)
0	0.0231712	0	AG3	RARA(+)
0	0.0225311	0	AG3	ESRRB(+)
0	0.0214587	0	AG3	ETS1(+)
0	0.0207618	0	AG3	FOSL1(+)
0	0.0204008	0	AG3	EGR1(+)
0	0.0179668	0	AG3	HIF1A(+)
0	0.0136923	0	AG3	CHD2(+)
0	0.0135896	0	AG3	MEF2D(+)
0	0.0135553	0	AG3	MAFG(+)
0	0.0134963	0	AG3	GMEB2(+)
0	0.0124602	0	AG3	ELF1(+)
0	0.0120474	0	AG3	CUX1(+)
0	0.0109952	0	AG3	FOSL2(+)
0	0.00944207	0	AG3	FOSB(+)
0	0.00785836	0	AG3	FOS(+)
0	0.0054372	0	AG3	NR2C2(+)
2.97523e-307	0.00399144	1.25852e-304	AG3	POLR2A(+)
3.66566e-298	0.0114001	1.55057e-295	AG3	ETS2(+)
3.12001e-293	0.0140973	1.31976e-290	AG3	TCF7L1(+)
4.93943e-281	0.00891167	2.08938e-278	AG3	KMT2A(+)
6.86677e-279	0.0269717	2.90464e-276	AG3	ZNF513(+)
1.16052e-277	0.00983724	4.90898e-275	AG3	TCF4(+)
6.11968e-277	0.0326727	2.58863e-274	AG3	TEAD4(+)
1.34044e-261	0.0176081	5.67008e-259	AG3	POU6F1(+)
3.44144e-253	0.0470024	1.45573e-250	AG3	HOXC10(+)
3.59819e-239	0.00343155	1.52203e-236	AG3	STAT1(+)
2.65701e-235	0.0369464	1.12391e-232	AG3	MYBL1(+)
4.82886e-226	0.0209222	2.04261e-223	AG3	HES2(+)
2.39857e-219	0.00435501	1.01459e-216	AG3	EZH2(+)
4.33217e-192	0.0448117	1.83251e-189	AG3	SOX5(+)
2.91932e-191	0.00519685	1.23487e-188	AG3	NFYA(+)
3.35887e-191	0.00631085	1.4208e-188	AG3	ZNF274(+)
1.00227e-190	0.0180378	4.23961e-188	AG3	OSR1(+)
8.13756e-188	0.00738564	3.44219e-185	AG3	ERF(+)
2.02707e-178	0.00241453	8.5745e-176	AG3	RAD21(+)
2.81479e-176	0.0120219	1.19066e-173	AG3	UNCX(+)
4.71867e-172	0.0166657	1.996e-169	AG3	SOX4(+)
4.04245e-170	0.00752009	1.70996e-167	AG3	MXI1(+)
4.05626e-163	0.0107032	1.7158e-160	AG3	MAFK(+)
1.07947e-159	0.0165161	4.56616e-157	AG3	ETV3L(+)
8.54622e-159	0.0151941	3.61505e-156	AG3	HMGA2(+)
1.79054e-157	0.0102096	7.57397e-155	AG3	SRF(+)
9.46135e-136	0.0116123	4.00215e-133	AG3	VAX2(+)
3.45204e-133	0.00638178	1.46021e-130	AG3	ZMIZ1(+)
4.013e-129	0.0137034	1.6975e-126	AG3	FOXP1(+)
1.01668e-123	0.0189929	4.30054e-121	AG3	GRHL1(+)
6.75902e-123	0.00511435	2.85906e-120	AG3	E2F6(+)
3.69739e-121	0.0201965	1.56399e-118	AG3	ALX3(+)
2.07133e-119	0.0129597	8.76172e-117	AG3	SMAD9(+)
2.28277e-118	0.00837267	9.65614e-116	AG3	CEBPG(+)
1.32519e-113	0.0218877	5.60555e-111	AG3	ZNF821(+)
1.90346e-106	0.0110635	8.05164e-104	AG3	HBP1(+)
1.3342e-102	0.0110458	5.64365e-100	AG3	ZBTB5(+)
2.14753e-102	0.00835198	9.08403e-100	AG3	SREBF2(+)
1.16454e-100	0.00186744	4.926e-98	AG3	GABPA(+)
1.20832e-99	0.00294442	5.11119e-97	AG3	GATA1(+)
3.02247e-98	0.00559672	1.2785e-95	AG3	SP3(+)
9.41652e-88	0.0115777	3.98319e-85	AG3	CDX1(+)
1.31688e-87	0.00965541	5.57039e-85	AG3	GTF2IRD1(+)
7.49022e-83	0.0203181	3.16836e-80	AG3	HOXD3(+)
1.14393e-82	0.0191441	4.83882e-80	AG3	FOXK2(+)
7.67143e-76	0.00522281	3.24502e-73	AG3	MTF1(+)
6.64058e-75	0.00571555	2.80897e-72	AG3	CLOCK(+)
1.69917e-74	0.0128787	7.18747e-72	AG3	NR1H4(+)
3.00751e-73	0.00913902	1.27218e-70	AG3	FOXN3(+)
8.52397e-72	0.0102846	3.60564e-69	AG3	GCM1(+)
1.80703e-71	0.0213278	7.64373e-69	AG3	BPTF(+)
2.77209e-70	0.00313385	1.1726e-67	AG3	RBPJ(+)
1.15833e-69	0.012327	4.89973e-67	AG3	POU2F1(+)
1.24105e-68	0.00272674	5.24964e-66	AG3	GLI1(+)
4.6254e-67	0.00554638	1.95655e-64	AG3	SP6(+)
1.74812e-66	0.000605562	7.39454e-64	AG3	IRF8(+)
3.28111e-65	0.00455923	1.38791e-62	AG3	NR2E3(+)
2.06298e-56	0.00524119	8.72642e-54	AG3	HCFC1(+)
4.65725e-55	0.0136851	1.97002e-52	AG3	PPARA(+)
7.96554e-47	0.00149036	3.36942e-44	AG3	ETV5(+)
8.07815e-47	0.00945205	3.41706e-44	AG3	TFAP2B(+)
1.33034e-44	0.00118643	5.62732e-42	AG3	GABPB1(+)
1.66393e-44	0.00271398	7.03841e-42	AG3	HDAC2(+)
3.74031e-42	0.008951	1.58215e-39	AG3	NEUROD1(+)
4.1934e-41	0.00133387	1.77381e-38	AG3	KLF15(+)
1.30802e-36	0.00323304	5.53291e-34	AG3	BDP1(+)
7.15461e-34	0.00131374	3.0264e-31	AG3	CREM(+)
7.23559e-34	0.00540986	3.06066e-31	AG3	PRDM14(+)
8.82094e-28	0.00305581	3.73126e-25	AG3	FOXJ2(+)
6.67503e-27	0.0020107	2.82354e-24	AG3	SPIB(+)
3.11194e-24	0.0147228	1.31635e-21	AG3	KLF7(+)
3.90082e-23	0.0154347	1.65005e-20	AG3	GTF3A(+)
5.11718e-22	0.00199902	2.16457e-19	AG3	ZFP2(+)
9.8429e-21	0.00256274	4.16355e-18	AG3	RCOR1(+)
3.09343e-19	0.00432637	1.30852e-16	AG3	ZNF219(+)
4.20762e-18	0.00193866	1.77982e-15	AG3	PHF8(+)
8.56555e-18	0.00181155	3.62323e-15	AG3	NANOG(+)
1.03836e-15	0.00539988	4.39225e-13	AG3	PRDM15(+)
1.03864e-15	0.00260251	4.39344e-13	AG3	ZXDB(+)
1.91491e-15	0.000358772	8.10007e-13	AG3	TAF1(+)
2.57863e-15	0.00378866	1.09076e-12	AG3	ZNF383(+)
1.86113e-14	0.00995183	7.87257e-12	AG3	MEIS1(+)
2.62598e-14	0.00419093	1.11079e-11	AG3	RREB1(+)
5.96471e-14	0.000939226	2.52307e-11	AG3	LHX9(+)
8.55186e-14	0.00361228	3.61744e-11	AG3	ILF2(+)
1.19442e-13	0.00213027	5.05238e-11	AG3	ZNF84(+)
1.79634e-13	0.00401682	7.59851e-11	AG3	NR2C1(+)
2.5555e-12	0.00303104	1.08098e-09	AG3	ZNF296(+)
2.75289e-09	0.00199341	1.16447e-06	AG3	ATF1(+)
4.01364e-09	0.000261584	1.69777e-06	AG3	EP300(+)
5.33008e-09	0.00259957	2.25462e-06	AG3	MITF(+)
3.52796e-07	0.00452193	0.000149233	AG3	GTF2B(+)
5.79116e-07	0.000166052	0.000244966	AG3	JUND(+)
1.22708e-06	0.000179828	0.000519055	AG3	PAX7(+)
0.00151905	0.000769264	0.642558	AG3	SUPT20H(+)
0	0.32601	0	AG4	THRB(+)
0	0.136024	0	AG4	BCL6(+)
0	0.134413	0	AG4	FOXO3(+)
0	0.112234	0	AG4	TFCP2(+)
0	0.111668	0	AG4	NFE2L1(+)
0	0.0812336	0	AG4	BSX(+)
0	0.0770081	0	AG4	PGR(+)
0	0.0749903	0	AG4	AR(+)
0	0.0729136	0	AG4	NFYC(+)
0	0.0713504	0	AG4	HLF(+)
0	0.0703421	0	AG4	RBPJ(+)
0	0.0618697	0	AG4	PPARG(+)
0	0.0579302	0	AG4	FOXP2(+)
0	0.0533716	0	AG4	TEF(+)
0	0.0509235	0	AG4	EMX2(+)
0	0.0498932	0	AG4	SP100(+)
0	0.0457873	0	AG4	STAT3(+)
0	0.0447021	0	AG4	ZFY(+)
0	0.0437276	0	AG4	RFX2(+)
0	0.0394728	0	AG4	ZBTB7A(+)
0	0.0390683	0	AG4	MLXIPL(+)
0	0.0389359	0	AG4	ZNF676(+)
0	0.0373732	0	AG4	FOXO1(+)
0	0.0367708	0	AG4	TFE3(+)
0	0.0349619	0	AG4	NRF1(+)
0	0.0317538	0	AG4	NFIC(+)
0	0.0301019	0	AG4	GTF2IRD1(+)
0	0.029004	0	AG4	ESRRA(+)
0	0.0285431	0	AG4	KLF2(+)
0	0.0279302	0	AG4	RFX1(+)
0	0.0270624	0	AG4	TFEB(+)
0	0.0255844	0	AG4	MEF2C(+)
0	0.0230163	0	AG4	JDP2(+)
0	0.0227805	0	AG4	ZNF76(+)
0	0.0225799	0	AG4	GPD1(+)
0	0.0223872	0	AG4	ZNF91(+)
0	0.0199364	0	AG4	GATA2(+)
0	0.0189102	0	AG4	MNT(+)
0	0.0171318	0	AG4	GTF3C2(+)
0	0.0165336	0	AG4	GLIS1(+)
0	0.0135959	0	AG4	ELF2(+)
0	0.01267	0	AG4	CTCF(+)
0	0.0113895	0	AG4	ZNF121(+)
0	0.0111401	0	AG4	NR2F6(+)
0	0.00984635	0	AG4	BCL3(+)
3.23356e-305	0.0285556	1.36779e-302	AG4	EOMES(+)
1.24101e-297	0.0338648	5.24946e-295	AG4	KLF7(+)
1.62105e-284	0.0136577	6.85705e-282	AG4	RXRA(+)
1.79795e-276	0.00400717	7.60533e-274	AG4	ELF1(+)
5.5922e-257	0.00672249	2.3655e-254	AG4	SP1(+)
1.42487e-246	0.00536969	6.02722e-244	AG4	CREB1(+)
3.61738e-237	0.048867	1.53015e-234	AG4	EBF1(+)
1.91257e-232	0.0542694	8.09017e-230	AG4	TBX5(+)
5.61805e-230	0.0103699	2.37643e-227	AG4	FOSL2(+)
1.30856e-216	0.0377466	5.53521e-214	AG4	NR1D2(+)
7.48991e-215	0.0158897	3.16823e-212	AG4	REST(+)
1.71073e-213	0.0210614	7.23637e-211	AG4	TBX15(+)
2.06892e-211	0.0276162	8.75152e-209	AG4	NR2F1(+)
2.06405e-203	0.0205206	8.73092e-201	AG4	MLXIP(+)
6.05212e-202	0.0262292	2.56005e-199	AG4	ZC3H11A(+)
1.64525e-193	0.0174986	6.95942e-191	AG4	RFX3(+)
3.82306e-181	0.0297642	1.61715e-178	AG4	TBX2(+)
3.65913e-178	0.0147731	1.54781e-175	AG4	SPIB(+)
1.26959e-177	0.0194498	5.37038e-175	AG4	ZNF432(+)
1.12237e-176	0.0224012	4.74764e-174	AG4	HBP1(+)
7.73114e-168	0.0174233	3.27027e-165	AG4	MAFB(+)
9.16509e-156	0.0105999	3.87683e-153	AG4	FOSB(+)
1.07645e-154	0.00399481	4.5534e-152	AG4	BRCA1(+)
1.00978e-148	0.0144319	4.27135e-146	AG4	ELF3(+)
8.30511e-128	0.0336609	3.51306e-125	AG4	PPARA(+)
5.95635e-126	0.0055894	2.51954e-123	AG4	SMARCA4(+)
7.53068e-126	0.00916514	3.18548e-123	AG4	MECOM(+)
2.11619e-117	0.022679	8.95148e-115	AG4	NR5A1(+)
1.83167e-115	0.000236041	7.74799e-113	AG4	SREBF1(+)
3.76241e-111	0.00916534	1.5915e-108	AG4	EHF(+)
1.47585e-108	0.00594758	6.24285e-106	AG4	CREM(+)
3.17575e-104	0.010814	1.34334e-101	AG4	SIX4(+)
7.38663e-104	0.0427043	3.12454e-101	AG4	DMRT1(+)
1.29799e-103	0.00620701	5.4905e-101	AG4	RELB(+)
1.80871e-95	0.00934818	7.65085e-93	AG4	VEZF1(+)
2.94902e-95	0.00581051	1.24744e-92	AG4	SOX18(+)
7.88989e-95	0.0067691	3.33742e-92	AG4	NUAK2(+)
5.72041e-86	0.0081723	2.41973e-83	AG4	RORC(+)
1.45817e-84	0.00390524	6.16807e-82	AG4	KDM5A(+)
1.94058e-81	0.0223611	8.20865e-79	AG4	ZNF324(+)
2.2238e-81	0.0517515	9.40666e-79	AG4	HOXB6(+)
7.11067e-77	0.0300258	3.00781e-74	AG4	FOXN1(+)
5.23515e-76	0.00272917	2.21447e-73	AG4	SP2(+)
1.0245e-74	0.00596477	4.33362e-72	AG4	BDP1(+)
7.21008e-71	0.00354877	3.04986e-68	AG4	ZBTB7B(+)
8.93164e-58	0.00624383	3.77808e-55	AG4	ZNF883(+)
4.62174e-51	0.00261917	1.955e-48	AG4	CREB3L2(+)
3.22267e-50	0.0127078	1.36319e-47	AG4	NR2C1(+)
6.63385e-50	0.00745796	2.80612e-47	AG4	GLI2(+)
3.22341e-45	0.0110478	1.3635e-42	AG4	MGA(+)
2.60787e-44	0.00944111	1.10313e-41	AG4	TBPL1(+)
5.83957e-43	0.00884854	2.47014e-40	AG4	MITF(+)
1.47851e-42	0.0058208	6.25409e-40	AG4	ZNF135(+)
5.72141e-36	0.0011617	2.42016e-33	AG4	PRDM1(+)
1.05118e-34	0.00641637	4.44649e-32	AG4	ZKSCAN7(+)
1.47231e-32	4.69692e-05	6.22785e-30	AG4	ETV7(+)
3.47387e-32	0.00199157	1.46945e-29	AG4	ZNF701(+)
1.32252e-31	0.00267023	5.59425e-29	AG4	BRF1(+)
2.84353e-30	0.00987106	1.20282e-27	AG4	ELK1(+)
8.93886e-30	0.0035288	3.78114e-27	AG4	EGR2(+)
1.29448e-29	0.0026686	5.47565e-27	AG4	MSC(+)
1.58656e-29	0.0122612	6.71117e-27	AG4	FOXF2(+)
2.72403e-29	0.00252538	1.15226e-26	AG4	ZNF561(+)
1.16399e-27	0.00478889	4.9237e-25	AG4	ARNT(+)
1.22532e-27	0.00542979	5.18308e-25	AG4	FLI1(+)
5.94344e-26	0.0023839	2.51408e-23	AG4	SIN3A(+)
2.92515e-25	0.0152244	1.23734e-22	AG4	REL(+)
5.24802e-25	0.0174309	2.21991e-22	AG4	FOXK2(+)
6.80818e-25	0.00476944	2.87986e-22	AG4	SPI1(+)
1.16042e-23	0.00941773	4.90859e-21	AG4	HIC1(+)
7.8694e-21	0.00482318	3.32876e-18	AG4	FOXJ2(+)
1.55044e-19	0.00314784	6.55837e-17	AG4	ELK3(+)
2.20585e-19	0.00144901	9.33075e-17	AG4	RARG(+)
5.11996e-19	0.004806	2.16574e-16	AG4	POU2F2(+)
1.41934e-17	0.000499242	6.00381e-15	AG4	NR6A1(+)
6.54811e-16	0.0144242	2.76985e-13	AG4	CBFB(+)
1.16932e-14	0.00145089	4.94624e-12	AG4	NR1H3(+)
1.35957e-14	0.00753535	5.75099e-12	AG4	ZKSCAN1(+)
2.13205e-13	0.00231314	9.01858e-11	AG4	TP73(+)
7.40517e-13	0.00197371	3.13239e-10	AG4	PATZ1(+)
7.65109e-13	0.00521358	3.23641e-10	AG4	ZNF219(+)
2.08883e-12	0.00583641	8.83576e-10	AG4	CEBPA(+)
2.23477e-11	0.00290604	9.45307e-09	AG4	ZNF583(+)
2.29906e-11	0.00283916	9.72503e-09	AG4	TCFL5(+)
4.97581e-11	0.00374656	2.10477e-08	AG4	FOXL1(+)
8.34141e-11	0.00281794	3.52842e-08	AG4	ZNF256(+)
2.93406e-10	0.00497156	1.24111e-07	AG4	ZNF296(+)
5.39937e-10	0.00212357	2.28394e-07	AG4	RCOR1(+)
9.96296e-10	0.00244941	4.21433e-07	AG4	ZFHX2(+)
3.36399e-09	0.000835056	1.42297e-06	AG4	HES5(+)
5.19081e-09	0.00544976	2.19571e-06	AG4	IKZF1(+)
3.73231e-08	0.00669436	1.57877e-05	AG4	FOXA3(+)
5.31794e-08	0.00256525	2.24949e-05	AG4	HOXB7(+)
9.05515e-08	0.00223897	3.83033e-05	AG4	LHX2(+)
9.59921e-08	0.00366761	4.06047e-05	AG4	IRF5(+)
1.53326e-07	0.00189888	6.4857e-05	AG4	ZNF554(+)
2.07582e-07	0.00203886	8.78072e-05	AG4	GTF2F1(+)
3.73967e-07	0.0021223	0.000158188	AG4	IRF3(+)
4.8389e-07	0.0010635	0.000204685	AG4	ZNF503(+)
2.18397e-06	0.0097545	0.00092382	AG4	MAF(+)
6.37636e-06	0.000952834	0.0026972	AG4	RFX4(+)
9.82006e-06	0.00320987	0.00415389	AG4	MEOX2(+)
0.00016696	0.00365942	0.0706242	AG4	TFAP2B(+)
0.000404177	0.0025323	0.170967	AG4	NFATC1(+)
0.00104705	0.00064448	0.4429	AG4	ZBTB5(+)
0.00139292	0.00277361	0.589204	AG4	IRF9(+)
0.00177788	0.00108299	0.752045	AG4	TFAP2C(+)
0.00206767	0.00274808	0.874626	AG4	EGR3(+)
0.00379643	0.000142576	1	AG4	IRF1(+)
0.00569354	0.00385916	1	AG4	HOXD4(+)
0.00735586	0.00278057	1	AG4	ERG(+)
0.00751671	0.00368795	1	AG4	STAT6(+)
0	0.390485	0	AG5	THRB(+)
0	0.138942	0	AG5	FOXO3(+)
0	0.13305	0	AG5	HOXB6(+)
0	0.111445	0	AG5	BSX(+)
0	0.109314	0	AG5	NFYC(+)
0	0.095581	0	AG5	PPARA(+)
0	0.0932679	0	AG5	NFE2L1(+)
0	0.0920912	0	AG5	PGR(+)
0	0.0917758	0	AG5	TFCP2(+)
0	0.071645	0	AG5	HLF(+)
0	0.070978	0	AG5	AR(+)
0	0.0657481	0	AG5	PPARG(+)
0	0.0623342	0	AG5	TEF(+)
0	0.0596176	0	AG5	SP100(+)
0	0.0583088	0	AG5	ZFY(+)
0	0.057524	0	AG5	FOXP2(+)
0	0.0556768	0	AG5	NR1D2(+)
0	0.0515771	0	AG5	EMX2(+)
0	0.0436681	0	AG5	ZBTB7A(+)
0	0.0391495	0	AG5	RFX2(+)
0	0.036918	0	AG5	MLXIPL(+)
0	0.0367954	0	AG5	TFEB(+)
0	0.0352698	0	AG5	MEF2C(+)
0	0.0339657	0	AG5	NRF1(+)
0	0.0339545	0	AG5	JDP2(+)
0	0.0324234	0	AG5	NFIC(+)
0	0.0315795	0	AG5	FOXO1(+)
0	0.0297723	0	AG5	ESRRA(+)
0	0.0262852	0	AG5	KLF2(+)
0	0.0262184	0	AG5	ZNF76(+)
0	0.0257256	0	AG5	GTF2IRD1(+)
0	0.0252238	0	AG5	RFX1(+)
0	0.0246473	0	AG5	GATA2(+)
0	0.0245607	0	AG5	ZNF91(+)
0	0.0219604	0	AG5	MNT(+)
0	0.021491	0	AG5	RXRA(+)
0	0.0192503	0	AG5	STAT3(+)
0	0.0134545	0	AG5	GTF3C2(+)
0	0.0117261	0	AG5	CTCF(+)
0	0.0112403	0	AG5	NR2F6(+)
0	0.011174	0	AG5	ELF2(+)
0	0.0100203	0	AG5	SP1(+)
0	0.00933093	0	AG5	SMARCA4(+)
0	0.00698767	0	AG5	CREB1(+)
4.92874e-295	0.0652855	2.08486e-292	AG5	TBX5(+)
1.47335e-284	0.00996513	6.23227e-282	AG5	BDP1(+)
6.38851e-257	0.0649823	2.70234e-254	AG5	FOXN1(+)
1.85269e-215	0.0320899	7.83687e-213	AG5	ZC3H11A(+)
6.41128e-200	0.0160367	2.71197e-197	AG5	ZNF676(+)
3.10374e-199	0.0137888	1.31288e-196	AG5	TFE3(+)
1.6856e-182	0.0361359	7.13007e-180	AG5	ZNF324(+)
2.7692e-178	0.0258814	1.17137e-175	AG5	MGA(+)
1.01915e-171	0.0289809	4.311e-169	AG5	NR5A1(+)
2.59404e-169	0.00783149	1.09728e-166	AG5	ZNF121(+)
7.39539e-167	0.0169921	3.12825e-164	AG5	ELF3(+)
3.04394e-147	0.014081	1.28759e-144	AG5	REST(+)
1.09961e-143	0.00377747	4.65133e-141	AG5	ELF1(+)
4.24694e-140	0.00414485	1.79646e-137	AG5	BRCA1(+)
7.12656e-136	0.0165096	3.01454e-133	AG5	MITF(+)
2.96974e-125	0.00476635	1.2562e-122	AG5	ZBTB7B(+)
6.01204e-119	0.00381345	2.54309e-116	AG5	SMARCC2(+)
1.8554e-118	0.00815242	7.84836e-116	AG5	PATZ1(+)
2.93273e-113	0.00478165	1.24054e-110	AG5	RCOR1(+)
1.10426e-108	0.0178477	4.67104e-106	AG5	HBP1(+)
6.07243e-108	0.00867567	2.56864e-105	AG5	GLIS1(+)
3.01381e-97	0.00434126	1.27484e-94	AG5	CREB3L2(+)
1.32474e-83	0.00809785	5.60364e-81	AG5	GPD1(+)
4.73015e-83	0.00823286	2.00085e-80	AG5	RORC(+)
1.3428e-80	0.0176246	5.68003e-78	AG5	NR2C1(+)
4.84213e-80	0.0136964	2.04822e-77	AG5	EOMES(+)
7.03688e-80	0.0122032	2.9766e-77	AG5	MAFA(+)
1.41813e-75	0.00852616	5.99868e-73	AG5	ZNF358(+)
6.78219e-74	0.0160157	2.86887e-71	AG5	ZNF256(+)
4.75399e-72	0.0100271	2.01094e-69	AG5	ZNF354B(+)
1.01408e-69	0.0588706	4.28956e-67	AG5	HOXB5(+)
1.13331e-69	0.0153627	4.79391e-67	AG5	ELK1(+)
2.78351e-69	0.0045166	1.17743e-66	AG5	IRF5(+)
3.47278e-68	0.0313048	1.46899e-65	AG5	HOXD4(+)
3.1108e-67	0.0286306	1.31587e-64	AG5	BCL6(+)
7.94953e-67	0.00570282	3.36265e-64	AG5	NUAK2(+)
4.30382e-65	0.0148406	1.82052e-62	AG5	SPIB(+)
7.25544e-62	0.00514515	3.06905e-59	AG5	CREB3(+)
1.77395e-60	0.0138157	7.50379e-58	AG5	REL(+)
1.50578e-57	0.000362646	6.36946e-55	AG5	RARG(+)
2.34843e-52	0.00231783	9.93385e-50	AG5	IKZF1(+)
3.73928e-50	0.0037724	1.58172e-47	AG5	MSC(+)
6.21165e-50	0.0074509	2.62753e-47	AG5	ZNF135(+)
1.14813e-49	0.00940181	4.85661e-47	AG5	NFATC1(+)
4.10186e-48	0.00500422	1.73509e-45	AG5	ZNF883(+)
1.39223e-46	0.00301206	5.88913e-44	AG5	FLI1(+)
2.72323e-46	0.026017	1.15193e-43	AG5	CBFB(+)
1.25237e-44	0.00781278	5.29753e-42	AG5	ZKSCAN7(+)
4.94739e-41	0.00413382	2.09274e-38	AG5	ZNF701(+)
2.26183e-40	0.00680008	9.56753e-38	AG5	GLI2(+)
4.81576e-35	0.00465192	2.03707e-32	AG5	ZNF432(+)
1.18534e-34	0.00854909	5.01398e-32	AG5	FOXL1(+)
2.01864e-34	0.00437503	8.53883e-32	AG5	CUX1(+)
4.75971e-32	0.00988222	2.01336e-29	AG5	MLXIP(+)
2.94887e-31	0.00271315	1.24737e-28	AG5	KDM5A(+)
8.97796e-31	0.00226769	3.79768e-28	AG5	UBTF(+)
2.23968e-29	0.00463129	9.47386e-27	AG5	TCFL5(+)
2.60816e-27	0.00990641	1.10325e-24	AG5	DMRTA2(+)
5.76853e-27	0.00264341	2.44009e-24	AG5	NR2F1(+)
9.56794e-27	0.00415612	4.04724e-24	AG5	NFE2(+)
2.70681e-23	0.00400835	1.14498e-20	AG5	KLF17(+)
3.41653e-23	0.00291943	1.44519e-20	AG5	IRF3(+)
5.44821e-23	0.00189125	2.30459e-20	AG5	POU2F2(+)
4.98108e-22	0.00680803	2.107e-19	AG5	SCRT1(+)
5.58969e-21	0.000629758	2.36444e-18	AG5	STAT6(+)
2.53956e-18	0.00242625	1.07423e-15	AG5	MEOX2(+)
5.38887e-18	0.00497782	2.27949e-15	AG5	ZNF554(+)
6.68908e-18	0.00281001	2.82948e-15	AG5	EGR2(+)
2.10288e-16	0.00377609	8.89517e-14	AG5	NR6A1(+)
2.4425e-16	0.00211471	1.03318e-13	AG5	RELB(+)
3.01324e-16	0.00326461	1.2746e-13	AG5	ARNT(+)
4.30116e-16	0.00373951	1.81939e-13	AG5	PRDM15(+)
8.06124e-15	0.00459046	3.4099e-12	AG5	METTL14(+)
8.30092e-15	0.00137931	3.51129e-12	AG5	EGR3(+)
3.31039e-14	0.000999123	1.4003e-11	AG5	THAP1(+)
5.71949e-14	0.0165196	2.41934e-11	AG5	RBPJ(+)
9.27603e-14	0.00735299	3.92376e-11	AG5	MAFB(+)
2.89938e-13	0.00555136	1.22644e-10	AG5	DMRT1(+)
3.48081e-11	0.00853783	1.47238e-08	AG5	FOXA3(+)
5.21755e-09	0.00132296	2.20702e-06	AG5	BRF1(+)
8.81303e-09	0.00230918	3.72791e-06	AG5	TBPL1(+)
1.25213e-08	0.00280803	5.29649e-06	AG5	ZNF583(+)
2.7403e-08	0.000818665	1.15915e-05	AG5	ZNF561(+)
1.31018e-07	0.00298022	5.54208e-05	AG5	HIC1(+)
2.77165e-07	0.00428451	0.000117241	AG5	CEBPA(+)
1.88861e-06	8.84157e-05	0.000798881	AG5	HOXB4(+)
2.97635e-06	0.00175905	0.001259	AG5	LHX2(+)
3.25729e-06	0.000691313	0.00137784	AG5	IRF9(+)
8.40126e-06	0.00184618	0.00355373	AG5	ZNF467(+)
9.15496e-06	0.00752324	0.00387255	AG5	FOXK2(+)
1.26765e-05	0.0137796	0.00536218	AG5	PRDM16(+)
2.39685e-05	0.0148998	0.0101387	AG5	GATA4(+)
7.01123e-05	0.0149468	0.0296575	AG5	EBF1(+)
7.26876e-05	0.00170555	0.0307468	AG5	HOXB7(+)
0.00010519	0.00297464	0.0444952	AG5	FOXJ3(+)
0.000232397	0.000843799	0.0983041	AG5	RFX4(+)
0.000321558	0.000344932	0.136019	AG5	TBX21(+)
0.000354906	0.00069621	0.150125	AG5	NR1H3(+)
0.00041943	0.000847684	0.177419	AG5	TFDP1(+)
0.000656286	0.001165	0.277609	AG5	FOXC1(+)
0.00179253	0.00456647	0.758242	AG5	PRRX2(+)
0.00302195	0.00776299	1	AG5	FOXF2(+)
0.00924956	0.00981791	1	AG5	ESR1(+)
0.00970023	0.000431002	1	AG5	ZBTB2(+)
0	0.463251	0	AG6	JUNB(+)
0	0.352032	0	AG6	JUN(+)
0	0.195943	0	AG6	CDX1(+)
0	0.166334	0	AG6	BHLHE40(+)
0	0.160818	0	AG6	ATF6B(+)
0	0.14061	0	AG6	THRB(+)
0	0.108768	0	AG6	HOXB2(+)
0	0.103608	0	AG6	TFF3(+)
0	0.101152	0	AG6	CEBPD(+)
0	0.100812	0	AG6	GSC(+)
0	0.0928526	0	AG6	HES1(+)
0	0.0905764	0	AG6	ZNF324(+)
0	0.0856378	0	AG6	BCL6(+)
0	0.0831497	0	AG6	SMARCC2(+)
0	0.0721673	0	AG6	PGR(+)
0	0.0654021	0	AG6	KLF17(+)
0	0.0651468	0	AG6	CEBPB(+)
0	0.0581233	0	AG6	ZNF76(+)
0	0.0568881	0	AG6	TAF7(+)
0	0.0559252	0	AG6	ELF3(+)
0	0.052944	0	AG6	GBX2(+)
0	0.052642	0	AG6	USF1(+)
0	0.0464394	0	AG6	BATF(+)
0	0.0461283	0	AG6	CREB3(+)
0	0.0458161	0	AG6	ZNF256(+)
0	0.0432562	0	AG6	CEBPA(+)
0	0.0412141	0	AG6	RORC(+)
0	0.0405746	0	AG6	ZNF639(+)
0	0.0404028	0	AG6	BRF2(+)
0	0.0400943	0	AG6	TFEB(+)
0	0.039742	0	AG6	ASCL2(+)
0	0.0374129	0	AG6	CREB3L1(+)
0	0.0367463	0	AG6	SP100(+)
0	0.0356637	0	AG6	VEZF1(+)
0	0.0343951	0	AG6	IRF1(+)
0	0.0340848	0	AG6	GATA2(+)
0	0.0336792	0	AG6	MEF2C(+)
0	0.0331306	0	AG6	THAP11(+)
0	0.0329209	0	AG6	LHX6(+)
0	0.032757	0	AG6	FOS(+)
0	0.031996	0	AG6	FOXP2(+)
0	0.0313318	0	AG6	SHOX2(+)
0	0.031275	0	AG6	TBPL1(+)
0	0.031253	0	AG6	PPARG(+)
0	0.0306136	0	AG6	NFE2L2(+)
0	0.0305389	0	AG6	ZNF543(+)
0	0.030283	0	AG6	RUNX1(+)
0	0.0289153	0	AG6	MYC(+)
0	0.0284613	0	AG6	MSC(+)
0	0.0276805	0	AG6	AR(+)
0	0.027362	0	AG6	KLF3(+)
0	0.0270252	0	AG6	KLF4(+)
0	0.0270104	0	AG6	SP7(+)
0	0.0269538	0	AG6	ETV7(+)
0	0.0269238	0	AG6	EGR2(+)
0	0.0268836	0	AG6	SMC3(+)
0	0.0268386	0	AG6	ZNF341(+)
0	0.0266674	0	AG6	TBP(+)
0	0.0263417	0	AG6	ATF6(+)
0	0.0262261	0	AG6	GTF2A2(+)
0	0.025652	0	AG6	FOXC1(+)
0	0.0255795	0	AG6	RUNX3(+)
0	0.0254317	0	AG6	IRF7(+)
0	0.0252634	0	AG6	MAX(+)
0	0.025027	0	AG6	ERG(+)
0	0.0249918	0	AG6	ZNF860(+)
0	0.0249045	0	AG6	TFAP2C(+)
0	0.0246667	0	AG6	E2F4(+)
0	0.0244475	0	AG6	KLF11(+)
0	0.0243624	0	AG6	ESR1(+)
0	0.0238624	0	AG6	HLF(+)
0	0.0229857	0	AG6	MNT(+)
0	0.021904	0	AG6	NELFE(+)
0	0.0211309	0	AG6	MYB(+)
0	0.0211257	0	AG6	THAP1(+)
0	0.0208063	0	AG6	SOX8(+)
0	0.0195151	0	AG6	JUND(+)
0	0.0194608	0	AG6	GATA1(+)
0	0.0192784	0	AG6	FOXD1(+)
0	0.0182471	0	AG6	HIC1(+)
0	0.0178797	0	AG6	ZBTB7B(+)
0	0.017545	0	AG6	TEF(+)
0	0.0173943	0	AG6	MECOM(+)
0	0.0160721	0	AG6	SOX18(+)
0	0.015944	0	AG6	ELK3(+)
0	0.0156724	0	AG6	SALL4(+)
0	0.015378	0	AG6	ESRRA(+)
0	0.01506	0	AG6	TAL1(+)
0	0.0148852	0	AG6	MAFB(+)
0	0.0147204	0	AG6	ZNF358(+)
0	0.0143323	0	AG6	E2F2(+)
0	0.0142948	0	AG6	SPI1(+)
0	0.0137795	0	AG6	EGR3(+)
0	0.0136991	0	AG6	IRF5(+)
0	0.013611	0	AG6	MAZ(+)
0	0.01347	0	AG6	MEOX2(+)
0	0.0129619	0	AG6	NR1H3(+)
0	0.0128937	0	AG6	NRF1(+)
0	0.0125785	0	AG6	BCLAF1(+)
0	0.0122963	0	AG6	BCL3(+)
0	0.0119867	0	AG6	TAGLN2(+)
0	0.0117739	0	AG6	PRDM1(+)
0	0.0113704	0	AG6	KLF16(+)
0	0.0113548	0	AG6	PML(+)
0	0.0108865	0	AG6	FOXO1(+)
0	0.0108423	0	AG6	SIX5(+)
0	0.0105963	0	AG6	RARG(+)
0	0.0104167	0	AG6	TBX1(+)
0	0.0101065	0	AG6	USF2(+)
0	0.0100086	0	AG6	GLIS1(+)
0	0.00984857	0	AG6	MLXIPL(+)
0	0.00938793	0	AG6	GTF2F1(+)
0	0.0092561	0	AG6	IKZF1(+)
0	0.00921788	0	AG6	RAD21(+)
0	0.00895342	0	AG6	FLI1(+)
0	0.00842859	0	AG6	ELF4(+)
0	0.00825705	0	AG6	HOXB4(+)
0	0.00719923	0	AG6	UBTF(+)
0	0.00714746	0	AG6	SUPT20H(+)
0	0.00676621	0	AG6	POU2F2(+)
0	0.0064541	0	AG6	KLF8(+)
0	0.00598818	0	AG6	ELK4(+)
0	0.00590051	0	AG6	WT1(+)
0	0.00534231	0	AG6	MAF(+)
1.09518e-303	0.00800916	4.63261e-301	AG6	TWIST1(+)
7.74843e-297	0.00521334	3.27759e-294	AG6	IRF8(+)
1.65269e-294	0.0158111	6.99086e-292	AG6	NR1D1(+)
4.13227e-293	0.0112634	1.74795e-290	AG6	RFX5(+)
6.52144e-293	0.00755157	2.75857e-290	AG6	HDAC6(+)
1.29337e-291	0.0336198	5.47096e-289	AG6	ZC3H11A(+)
2.22089e-290	0.0473833	9.39435e-288	AG6	TBX22(+)
4.92399e-279	0.015053	2.08285e-276	AG6	NUAK2(+)
4.68888e-277	0.00937729	1.98339e-274	AG6	ZNF23(+)
3.91161e-275	0.02706	1.65461e-272	AG6	EOMES(+)
1.06891e-272	0.00798085	4.52149e-270	AG6	RBBP5(+)
7.2554e-265	0.0381114	3.06904e-262	AG6	NR1I3(+)
6.36371e-263	0.100651	2.69185e-260	AG6	HOXB6(+)
1.34243e-257	0.0137905	5.67846e-255	AG6	PATZ1(+)
4.64185e-249	0.0122798	1.9635e-246	AG6	SAP30(+)
8.00163e-249	0.0115386	3.38469e-246	AG6	JDP2(+)
5.40976e-244	0.0561703	2.28833e-241	AG6	FOXA3(+)
9.0581e-242	0.00794501	3.83158e-239	AG6	IRF3(+)
3.49692e-232	0.0268457	1.4792e-229	AG6	ZNF234(+)
9.67843e-224	0.00437229	4.09398e-221	AG6	SP2(+)
1.90855e-222	0.00900599	8.07315e-220	AG6	PAX8(+)
1.33106e-219	0.0387407	5.63038e-217	AG6	ZNF701(+)
6.95358e-216	0.0511088	2.94136e-213	AG6	NR1H4(+)
1.22078e-214	0.0202981	5.16389e-212	AG6	REL(+)
9.11401e-213	0.0362474	3.85523e-210	AG6	ELK1(+)
1.22775e-212	0.00589851	5.19339e-210	AG6	ETV3(+)
5.55581e-210	0.0180158	2.35011e-207	AG6	FOXD4L5(+)
7.20256e-209	0.00325406	3.04668e-206	AG6	TFDP1(+)
1.11395e-207	0.0237277	4.71199e-205	AG6	POU2AF1(+)
2.36971e-205	0.0124851	1.00239e-202	AG6	TBX6(+)
1.99097e-204	0.0214904	8.42179e-202	AG6	ZBTB33(+)
2.81156e-204	0.0220996	1.18929e-201	AG6	MAFA(+)
1.19141e-203	0.0149008	5.03967e-201	AG6	DMRTC2(+)
4.33305e-201	0.0174445	1.83288e-198	AG6	SOX17(+)
3.21588e-197	0.017574	1.36032e-194	AG6	SIX4(+)
2.1305e-192	0.00449005	9.01201e-190	AG6	BRCA1(+)
2.6617e-189	0.00933238	1.1259e-186	AG6	CTCFL(+)
3.42562e-185	0.00629287	1.44904e-182	AG6	DBP(+)
1.09615e-184	0.00719803	4.6367e-182	AG6	RFX1(+)
2.25109e-178	0.0163997	9.52211e-176	AG6	SEMA4A(+)
8.9831e-178	0.00354484	3.79985e-175	AG6	GLI2(+)
3.19307e-177	0.00374195	1.35067e-174	AG6	SIN3A(+)
1.37192e-173	0.00297649	5.80322e-171	AG6	TAF1(+)
2.16812e-173	0.0126918	9.17116e-171	AG6	GRHL2(+)
1.08344e-169	0.0221226	4.58295e-167	AG6	NANOG(+)
1.66867e-169	0.00525731	7.05849e-167	AG6	STAT6(+)
9.60252e-167	0.00587002	4.06187e-164	AG6	NFATC4(+)
1.57004e-164	0.0191878	6.64129e-162	AG6	THRA(+)
2.27987e-162	0.00641398	9.64385e-160	AG6	ETV5(+)
3.65313e-154	0.0119386	1.54527e-151	AG6	SPDEF(+)
1.74835e-149	0.00519746	7.39554e-147	AG6	ZBTB7A(+)
1.12854e-147	0.0120135	4.77373e-145	AG6	ZNF561(+)
1.68939e-146	0.00383012	7.1461e-144	AG6	SP4(+)
1.31334e-143	0.00943071	5.55542e-141	AG6	SOX30(+)
4.04937e-142	0.00608673	1.71288e-139	AG6	ZNF121(+)
4.62905e-139	0.0120933	1.95809e-136	AG6	ZBTB2(+)
6.09442e-136	0.00331788	2.57794e-133	AG6	YY1(+)
4.01993e-132	0.0129267	1.70043e-129	AG6	ZNF883(+)
2.57252e-131	0.00974261	1.08818e-128	AG6	POLE3(+)
1.17869e-128	0.0113484	4.98588e-126	AG6	TCFL5(+)
2.17115e-127	0.0179117	9.18398e-125	AG6	NFKB2(+)
1.29911e-126	0.034434	5.49522e-124	AG6	NR1D2(+)
1.30908e-121	0.0083232	5.53741e-119	AG6	NFE2(+)
6.04382e-119	0.0138049	2.55654e-116	AG6	PRRX2(+)
4.98561e-116	0.00783127	2.10891e-113	AG6	RELA(+)
3.72015e-115	0.00367057	1.57362e-112	AG6	CREB1(+)
5.37249e-113	0.00349963	2.27256e-110	AG6	GABPA(+)
4.00497e-111	0.00531303	1.6941e-108	AG6	ZNF841(+)
4.98468e-110	0.0246577	2.10852e-107	AG6	EMX2(+)
7.02812e-108	0.0117757	2.9729e-105	AG6	SALL1(+)
3.33673e-104	0.00165796	1.41144e-101	AG6	ZNF503(+)
9.39387e-104	0.00853059	3.97361e-101	AG6	TBX21(+)
1.32604e-92	0.0158877	5.60914e-90	AG6	FOXF2(+)
1.60158e-88	0.00894296	6.77468e-86	AG6	TFE3(+)
1.67437e-87	0.0210685	7.08258e-85	AG6	ZNF554(+)
1.08227e-83	0.00775705	4.578e-81	AG6	HIST1H2BN(+)
2.84453e-79	0.00461033	1.20324e-76	AG6	FOXM1(+)
4.47519e-79	0.00323302	1.89301e-76	AG6	NR2F6(+)
5.57199e-77	0.0123536	2.35695e-74	AG6	HTATIP2(+)
1.91071e-74	0.00878294	8.08231e-72	AG6	EHF(+)
7.32261e-74	0.0186782	3.09746e-71	AG6	NR2F1(+)
2.156e-71	0.00129508	9.1199e-69	AG6	ZBTB14(+)
3.6248e-70	0.00419492	1.53329e-67	AG6	PHF8(+)
1.18771e-69	0.0128987	5.02402e-67	AG6	TP73(+)
1.6066e-65	0.00861889	6.79593e-63	AG6	ATF1(+)
1.5634e-64	0.0266153	6.61317e-62	AG6	TBX5(+)
2.44113e-63	0.0095769	1.0326e-60	AG6	PAX3(+)
7.47459e-63	0.0129852	3.16175e-60	AG6	METTL14(+)
4.2828e-61	0.00710433	1.81162e-58	AG6	FOXO4(+)
2.00999e-55	0.0055922	8.50226e-53	AG6	BATF3(+)
8.02483e-55	0.0086258	3.3945e-52	AG6	MLXIP(+)
8.74394e-55	0.00682586	3.69869e-52	AG6	E2F8(+)
1.61855e-54	0.000240465	6.84646e-52	AG6	HIF1A(+)
6.47046e-54	0.00294499	2.73701e-51	AG6	STAT1(+)
2.90078e-51	0.00527606	1.22703e-48	AG6	DLX1(+)
1.02427e-50	0.00725871	4.33268e-48	AG6	HES7(+)
2.00196e-50	0.0139586	8.46831e-48	AG6	NR2C1(+)
9.65901e-46	0.0140131	4.08576e-43	AG6	FOXL1(+)
8.51568e-45	0.00663888	3.60213e-42	AG6	ZNF135(+)
1.01994e-44	0.00478068	4.31435e-42	AG6	PITX1(+)
2.61326e-44	0.0140098	1.10541e-41	AG6	TBX2(+)
2.6805e-42	0.0104372	1.13385e-39	AG6	EBF1(+)
4.23962e-41	0.0080262	1.79336e-38	AG6	FOXO6(+)
2.69363e-40	0.0119355	1.13941e-37	AG6	ZNF432(+)
6.60818e-37	0.00882812	2.79526e-34	AG6	HES5(+)
3.82089e-35	0.00175766	1.61624e-32	AG6	SP1(+)
2.83587e-34	0.00574574	1.19957e-31	AG6	MSX2(+)
5.6457e-33	0.0086346	2.38813e-30	AG6	TFAP4(+)
2.75318e-31	0.00494086	1.1646e-28	AG6	ZNF583(+)
1.65673e-25	0.00463579	7.00796e-23	AG6	RFX4(+)
1.78173e-25	0.000454759	7.53671e-23	AG6	NFYA(+)
7.0804e-25	0.00271306	2.99501e-22	AG6	FOSB(+)
2.3381e-24	0.0143445	9.89015e-22	AG6	PAX2(+)
6.52489e-22	0.00794187	2.76003e-19	AG6	ZNF354B(+)
4.50965e-21	0.0033887	1.90758e-18	AG6	ZNF416(+)
1.87506e-18	0.0087977	7.93149e-16	AG6	MYOG(+)
3.30223e-17	0.00290711	1.39684e-14	AG6	CEBPG(+)
3.67972e-15	0.00071933	1.55652e-12	AG6	GABPB1(+)
6.3889e-13	0.00822409	2.70251e-10	AG6	DMRTA2(+)
7.55681e-13	0.00277675	3.19653e-10	AG6	ZNF84(+)
4.30069e-11	0.00816278	1.81919e-08	AG6	ZXDB(+)
1.32278e-10	0.00149638	5.59535e-08	AG6	HOXB7(+)
1.53377e-10	0.00623253	6.48783e-08	AG6	MSX1(+)
1.09749e-08	9.32351e-06	4.64237e-06	AG6	PEG3(+)
3.06903e-07	0.00364006	0.00012982	AG6	POU2F3(+)
5.96309e-07	0.00093132	0.000252239	AG6	LHX9(+)
4.42005e-06	0.00984992	0.00186968	AG6	ZNF296(+)
7.06668e-06	0.00125542	0.00298921	AG6	IRF9(+)
9.67465e-06	0.00215944	0.00409238	AG6	ARNT2(+)
2.54303e-05	0.000185735	0.010757	AG6	NR2C2(+)
6.78897e-05	0.00905678	0.0287173	AG6	ZNF467(+)
0.000661714	0.00130611	0.279905	AG6	TBX15(+)
0.00130731	0.00170083	0.55299	AG6	MYCN(+)
0.00146324	0.00772486	0.618949	AG6	SALL2(+)
