# Supplementary material for: Life-span–dependent transcriptional dynamics of the human heart
Source: Sci Adv. 2026 Jun 17;12(25):eaeg2614. doi: 10.1126/sciadv.aeg2614 (PMC13274588; doi:10.1126/sciadv.aeg2614)
Supplement: Supplementary file 2 — Tables S1 to S55 [file sciadv.aeg2614_tables_s1_to_s55.zip › Tables/Supplementary_Table_18.xlsx]

## Sheet: LV_regulon_auc_mfuzz
gene	cluster	membership	AG1	AG2	AG3	AG4	AG5	AG6
ELF3(+)	1	0.920768	0.0240095	0.0233805	0.0203607	0.00520458	0.00211134	0.0204718
STAT5B(+)	1	0.9201	0.0315327	0.0274842	0.0254309	0.010195	0.00782222	0.0241336
ELK1(+)	1	0.825318	0.0288682	0.0274996	0.0265614	0.02258	0.0224121	0.0276835
RFX5(+)	1	0.809543	0.0156944	0.0157528	0.0149556	0.0101853	0.00855869	0.0156085
RFX3(+)	1	0.776591	0.0561911	0.050817	0.0456667	0.0332978	0.0300956	0.0457266
E2F7(+)	1	0.759639	0.0437502	0.0439509	0.0402913	0.0308435	0.0311133	0.0385952
E2F6(+)	1	0.736817	0.0331766	0.0334123	0.0328414	0.0273553	0.0257576	0.0337429
ZC3H11A(+)	1	0.724564	0.0545841	0.0494279	0.041603	0.0130287	0.0139595	0.0351095
ZNF232(+)	1	0.702409	0.0249886	0.0255729	0.0259331	0.0136137	0.0084145	0.0255435
SUPT20H(+)	1	0.685054	0.052041	0.0387843	0.0313434	0.0106788	0.0102378	0.0358008
MAFG(+)	1	0.666212	0.039846	0.040811	0.0396763	0.0358341	0.0331544	0.0386914
ZNF250(+)	1	0.662482	0.0280847	0.0232029	0.0199761	0.0117857	0.0109115	0.02526
ZNF35(+)	1	0.650595	0.0529024	0.0387216	0.0364873	0.0161344	0.0139738	0.0458623
TFDP1(+)	1	0.625626	0.0313285	0.030143	0.0275695	0.024607	0.0243512	0.0283873
GABPB1(+)	1	0.624653	0.0391644	0.0416756	0.0406441	0.0320774	0.0316898	0.0382729
TFE3(+)	1	0.602463	0.0247661	0.0260064	0.0254792	0.0125554	0.0116523	0.0198403
TRIM28(+)	1	0.572977	0.0548758	0.0483544	0.0501527	0.0428009	0.03817	0.048521
FOS(+)	1	0.544788	0.10111	0.0994134	0.108504	0.0799088	0.0769235	0.10338
NFYA(+)	1	0.527227	0.035382	0.0372412	0.0382136	0.0279626	0.0268568	0.0338887
HES7(+)	1	0.516974	0.0256414	0.0209969	0.0156036	0.00754257	0.00794775	0.0166672
GABPA(+)	1	0.515156	0.0373534	0.0387401	0.0400486	0.0323403	0.0301746	0.036873
HCFC1(+)	1	0.506541	0.0294191	0.0316992	0.0309421	0.024906	0.0236494	0.0318542
MAFK(+)	1	0.493381	0.0453494	0.049596	0.0342946	0.0208322	0.0220909	0.0484271
RFXAP(+)	1	0.479761	0.0350661	0.0392996	0.0397706	0.0285143	0.0259087	0.0385616
ZNF841(+)	1	0.470547	0.0187173	0.0151827	0.0132514	0.0115474	0.00750419	0.0146691
HNF1A(+)	1	0.420395	0.0289029	0.0298742	0.0251132	0.0183294	0.022776	0.0264351
ZNF143(+)	1	0.418357	0.034462	0.0366728	0.0374777	0.0308424	0.0303071	0.0348588
SALL2(+)	1	0.408333	0.0271948	0.0186347	0.0183735	0.0081002	0.00926106	0.0265412
MYBL2(+)	1	0.407453	0.0216266	0.0177438	0.0110059	0.00430309	0.00393369	0.0221917
CREB3L4(+)	1	0.403366	0.0247074	0.016037	0.0141657	0.00746738	0.0093152	0.0179124
ZFP1(+)	1	0.38452	0.0222542	0.0230828	0.0196228	0.010641	0.0123288	0.0261236
IRF3(+)	1	0.372154	0.0212379	0.0196674	0.0153936	0.0135017	0.0143758	0.0200235
YY2(+)	1	0.331469	0.0408377	0.0382542	0.037333	0.024643	0.0223047	0.0288536
CREM(+)	1	0.307209	0.119623	0.120747	0.113239	0.0977846	0.0892615	0.101293
RB1(+)	1	0.283087	0.0243519	0.0339839	0.0356176	0.0178486	0.018476	0.0353963
EGR1(+)	1	0.276673	0.0507419	0.049919	0.0553473	0.045377	0.0469285	0.050472
ZFP37(+)	1	0.238945	0.0454694	0.0446381	0.0464171	0.0453627	0.0412448	0.0462753
ZNF81(+)	1	0.21258	0.0525693	0.0491081	0.0519416	0.047829	0.0503902	0.0517158
THAP11(+)	2	0.889742	0.0227013	0.0216215	0.0201327	0.0173468	0.0150778	0.0315101
ETV3(+)	2	0.866555	0.0239866	0.0241454	0.0245778	0.0197846	0.0195117	0.0324525
ZNF197(+)	2	0.837346	0.00861737	0.00815397	0.00687445	0.00521984	0.00415259	0.0165605
FOXJ2(+)	2	0.826251	0.0195259	0.0171478	0.0151279	0.0100476	0.00903249	0.0271769
FOXP3(+)	2	0.82296	0.0465082	0.0496436	0.0468965	0.0388529	0.0410946	0.0651309
ZNF341(+)	2	0.801165	0.00117466	0.00187425	0.000786944	9.32922e-05	8.38709e-05	0.00432999
RBBP5(+)	2	0.784759	0.020524	0.0203524	0.0213141	0.0178293	0.016956	0.0277113
SP6(+)	2	0.765098	0.0204865	0.0210536	0.0227274	0.0103246	0.00928767	0.0349834
TCF23(+)	2	0.724353	0.012529	0.0171747	0.0106374	0.00820811	0.00784489	0.0274118
SPIC(+)	2	0.701437	0.0246965	0.0287218	0.0246051	0.0145186	0.0165419	0.0362149
HES4(+)	2	0.68318	0.080845	0.0780513	0.0800214	0.0660492	0.0690722	0.116393
E2F2(+)	2	0.660675	0.024972	0.0216663	0.016703	0.0145481	0.0142421	0.0313531
RELA(+)	2	0.658084	0.0218944	0.0228834	0.0223771	0.0167537	0.017123	0.026922
ETV3L(+)	2	0.654347	0.0321142	0.0421098	0.0382642	0.0204943	0.0179742	0.0559217
TBX19(+)	2	0.649681	0.0114899	0.0153081	0.00967664	0.00798038	0.00846612	0.0200381
SMARCA5(+)	2	0.648679	0.0236789	0.0243681	0.0236365	0.0172494	0.0188267	0.0437214
RFX4(+)	2	0.637277	0.0420852	0.0427105	0.0427517	0.0416686	0.0397361	0.0464274
GATA3(+)	2	0.607217	0.0175246	0.0131847	0.0132934	0.00921314	0.0101347	0.0319
POLR3G(+)	2	0.604985	0.028769	0.0261536	0.0262973	0.0236342	0.0248673	0.0314784
FOXP4(+)	2	0.581838	0.0537625	0.0512826	0.0460804	0.0422848	0.03931	0.059096
SP2(+)	2	0.566603	0.0203814	0.0236122	0.021836	0.0197161	0.0194819	0.0292168
POLR2A(+)	2	0.560953	0.0234172	0.0257929	0.0263598	0.0219054	0.0212189	0.0296758
MYB(+)	2	0.528597	0.0283999	0.0341302	0.0272615	0.0207911	0.0251963	0.0379723
RFXANK(+)	2	0.495518	0.0659474	0.0395747	0.054076	0.0400347	0.034207	0.0959446
ZNF624(+)	2	0.481603	0.00708231	0.00542716	0.00508063	0.00497532	0.00492236	0.00904928
ZBTB33(+)	2	0.466967	0.0395571	0.0337718	0.0340203	0.0324859	0.0268722	0.0431586
NFE2(+)	2	0.452793	0.014362	0.0124226	0.00834794	0.00904572	0.0102089	0.0193064
USF2(+)	2	0.433422	0.0232634	0.0221355	0.0183241	0.016563	0.0154096	0.0249921
RAD21(+)	2	0.376062	0.0283759	0.0309362	0.0315211	0.0297797	0.0277634	0.035204
GRHL1(+)	2	0.349893	0.0214246	0.0295569	0.0249934	0.0187751	0.0249725	0.0339184
BRCA1(+)	2	0.323123	0.0311063	0.0303682	0.0285586	0.0281384	0.0295723	0.0316285
DPRX(+)	2	0.27438	0.03295	0.0480731	0.0566245	0.0401511	0.0385774	0.0627057
LMX1A(+)	2	0.274208	0.0088481	0.0068754	0.00533956	0.00619894	0.00635765	0.00898893
FOXN2(+)	2	0.271902	0.037486	0.0424959	0.0408558	0.0408462	0.0345531	0.0439569
CRX(+)	2	0.25616	0.00771228	0.0159954	0.0163408	0.00763314	0.00430023	0.0164589
TFAP2A(+)	2	0.245241	0.0266564	0.0324975	0.0242021	0.0207147	0.0247346	0.0300401
MAZ(+)	2	0.182601	0.0287831	0.0248185	0.0172108	0.0201887	0.0237541	0.0270598
FOXN4(+)	3	0.883244	0.0781835	0.0653308	0.0498396	0.0240724	0.0261045	0.0295428
ASCL1(+)	3	0.833591	0.0840348	0.0654849	0.0545937	0.0408876	0.0463536	0.0436211
BHLHE40(+)	3	0.824948	0.1529	0.120868	0.108528	0.0861354	0.0879905	0.0820072
MNT(+)	3	0.810095	0.0609534	0.0493378	0.0382698	0.0266511	0.0314066	0.0338509
RXRG(+)	3	0.790231	0.0535129	0.0462927	0.040973	0.0295292	0.0277098	0.0273624
ZNF581(+)	3	0.764781	0.135245	0.101721	0.0940255	0.061192	0.0745	0.0668479
MYOG(+)	3	0.759612	0.050167	0.0379459	0.0224421	0.0155041	0.0185136	0.0169365
FOXO4(+)	3	0.731657	0.0435316	0.0405937	0.0343329	0.0310729	0.0291607	0.0290401
EZH2(+)	3	0.729364	0.0732941	0.0653197	0.0558635	0.0329023	0.034431	0.0339722
BATF3(+)	3	0.708425	0.03585	0.0339649	0.0328647	0.0294855	0.0312168	0.0307754
ZNF28(+)	3	0.697772	0.056199	0.049979	0.0362232	0.0268128	0.0271813	0.0341562
ETS1(+)	3	0.688183	0.0887097	0.0642188	0.0654976	0.0320304	0.0305479	0.0342979
ZNF317(+)	3	0.686807	0.0769943	0.0454764	0.0211233	0.0123846	0.0120481	0.0199925
MSX1(+)	3	0.637801	0.015269	0.0127137	0.0108597	0.0100167	0.00896096	0.0107755
DBP(+)	3	0.631358	0.0622956	0.056685	0.0513209	0.0407615	0.0471294	0.0477028
SIX5(+)	3	0.606797	0.081232	0.0802802	0.0699947	0.0573293	0.0558411	0.0593405
MXD3(+)	3	0.599177	0.0363739	0.0198482	0.0128878	0.00925354	0.00979072	0.0126473
TEAD4(+)	3	0.598113	0.151804	0.138112	0.12517	0.0912834	0.0931589	0.0840567
TCF7L1(+)	3	0.580064	0.149196	0.127604	0.11217	0.0756703	0.0733424	0.0601853
ETS2(+)	3	0.576949	0.0642319	0.0568255	0.0551374	0.0479669	0.0470476	0.0440635
ZNF444(+)	3	0.574954	0.0359004	0.0329831	0.0272329	0.0271588	0.0243395	0.0273032
ZNF501(+)	3	0.564171	0.0614765	0.0569785	0.0432431	0.022217	0.0126441	0.0220842
SOX4(+)	3	0.561883	0.188182	0.168591	0.141538	0.0995785	0.098077	0.0806675
GMEB2(+)	3	0.556584	0.0394494	0.0354901	0.032342	0.0193279	0.0190831	0.0239978
ZNF607(+)	3	0.556195	0.0190491	0.0197136	0.0122731	0.00784273	0.00832884	0.00877351
SAP30(+)	3	0.555661	0.0386738	0.031935	0.0320007	0.0163111	0.0199424	0.019223
E2F1(+)	3	0.553339	0.037294	0.0317329	0.0241168	0.0181605	0.0178193	0.0247419
E2F8(+)	3	0.551821	0.0278221	0.0186639	0.0132251	0.00788125	0.00500502	0.0133776
RUNX2(+)	3	0.54575	0.0731792	0.0613601	0.0615188	0.0489573	0.0408531	0.0492196
MEIS1(+)	3	0.543945	0.497713	0.399044	0.390531	0.3657	0.365769	0.367564
TGIF1(+)	3	0.522143	0.0577315	0.0536629	0.0530641	0.0412171	0.0418526	0.0427353
KLF16(+)	3	0.518517	0.0364011	0.030085	0.027535	0.0164464	0.0176859	0.0236958
NR2F2(+)	3	0.516522	0.0788951	0.0625894	0.0598945	0.0559492	0.0553269	0.0515172
TP73(+)	3	0.513482	0.0322985	0.0305702	0.0274961	0.0225489	0.0194476	0.0235457
NKX3-1(+)	3	0.513282	0.0412654	0.0280088	0.0295114	0.0232675	0.0157999	0.0196848
CEBPA(+)	3	0.509026	0.0663114	0.0276123	0.0173196	0.00562284	0.00336014	0.0208964
KLF1(+)	3	0.498834	0.0515065	0.0481066	0.0409315	0.0417467	0.0399178	0.0387567
SOX17(+)	3	0.497013	0.034748	0.0332626	0.0212775	0.00421172	0.00349822	0.0128324
NR1I2(+)	3	0.495011	0.00393672	0.0012771	0.000763242	0.00039439	0.000519031	0.000227943
MEF2B(+)	3	0.490448	0.0564931	0.0392729	0.0441407	0.0269637	0.0267009	0.0337835
SHOX2(+)	3	0.489181	0.035195	0.0277248	0.0216636	0.0229629	0.0218856	0.0230909
SOX8(+)	3	0.472371	0.0401399	0.0353644	0.0314697	0.0292759	0.0282165	0.0253955
HNF4G(+)	3	0.437821	0.0195305	0.0175444	0.0137002	0.0140381	0.0148553	0.0135936
NANOG(+)	3	0.423412	0.0579927	0.0342018	0.0266459	0.00990705	0.0104962	0.0296765
ONECUT1(+)	3	0.417038	0.0623187	0.0628107	0.0483211	0.0144816	0.0144473	0.0233251
ZSCAN5B(+)	3	0.386584	0.081133	0.0621733	0.069387	0.020258	0.0211663	0.0281604
ZNF571(+)	3	0.361039	0.0440253	0.038668	0.0404027	0.025835	0.027269	0.0257699
GTF2A1(+)	3	0.31952	0.0455295	0.0425817	0.0400844	0.0380426	0.0308262	0.0379119
ZNF425(+)	3	0.314335	0.0204445	0.00935861	0.0104265	0.00646894	0.00845842	0.0120159
MAFA(+)	3	0.295223	0.0339257	0.0233716	0.015761	0.0150205	0.0242911	0.0195702
PATZ1(+)	3	0.292576	0.0488309	0.0317452	0.025582	0.0224631	0.0278104	0.0350624
REL(+)	3	0.249424	0.0287171	0.0254053	0.0248525	0.0269607	0.021538	0.0232473
POU5F1B(+)	3	0.210661	0.0568246	0.0122051	0.00912241	0.0110742	0.0111451	0.0327894
LHX4(+)	3	0.174315	0.00556853	0.00241413	0.00256331	0.00291795	0.0027077	0.00420607
RREB1(+)	4	0.94628	0.130402	0.119372	0.110136	0.100729	0.103015	0.0720617
ZMIZ1(+)	4	0.938339	0.124555	0.114675	0.106669	0.0961151	0.098565	0.0697517
SREBF2(+)	4	0.918769	0.120892	0.111479	0.10297	0.090174	0.0929043	0.0673616
MEF2D(+)	4	0.904413	0.103766	0.0890198	0.0827593	0.0756729	0.0760662	0.0564703
IRX4(+)	4	0.859313	0.162696	0.12946	0.105294	0.104722	0.104263	0.0535343
FOXP1(+)	4	0.833462	0.188704	0.164673	0.153202	0.129513	0.131215	0.0963304
TCF7L2(+)	4	0.799644	0.147394	0.122393	0.112131	0.0989515	0.103849	0.0758134
PRDM16(+)	4	0.771594	0.128285	0.101503	0.078204	0.076367	0.0841513	0.0440767
FOXN3(+)	4	0.758574	0.104063	0.0832214	0.0725248	0.0676069	0.0708886	0.0484538
TEAD1(+)	4	0.749743	0.649887	0.571455	0.55489	0.44496	0.456734	0.331437
ZBTB12(+)	4	0.730467	0.0483373	0.0489664	0.0451317	0.0429698	0.0425455	0.0343985
IKZF2(+)	4	0.710719	0.240085	0.215305	0.223463	0.208683	0.211293	0.169469
SMAD7(+)	4	0.696102	0.132088	0.108151	0.0863982	0.0749191	0.0753106	0.0481946
ETV6(+)	4	0.690128	0.145377	0.128206	0.127143	0.126322	0.129623	0.0976313
RCOR1(+)	4	0.689465	0.0808858	0.0817492	0.0753522	0.0709862	0.074248	0.052992
CHD2(+)	4	0.685109	0.111957	0.113464	0.10455	0.0980872	0.0980969	0.0666191
POLE3(+)	4	0.669246	0.032724	0.0334316	0.0312505	0.029351	0.0293981	0.0245606
ARID3A(+)	4	0.652655	0.163933	0.136794	0.109393	0.0845883	0.0817408	0.0473483
CREB3L2(+)	4	0.639788	0.141931	0.135044	0.137811	0.123432	0.121604	0.0995255
FOXK1(+)	4	0.612319	0.258702	0.227543	0.186129	0.211454	0.221073	0.122746
MEF2A(+)	4	0.607293	0.770135	0.76706	0.747575	0.660714	0.65943	0.533786
ZNF100(+)	4	0.599874	0.0365274	0.0389836	0.0342588	0.0304718	0.0298271	0.0120791
NR2F1(+)	4	0.583545	0.151282	0.108017	0.0936702	0.105106	0.103994	0.0631748
TCF4(+)	4	0.521242	0.156752	0.132501	0.123124	0.0991121	0.0987061	0.0779442
GATA4(+)	4	0.518539	0.52304	0.410375	0.358326	0.342111	0.368099	0.282395
SREBF1(+)	4	0.514838	0.0602495	0.0506048	0.0443099	0.0428271	0.0429715	0.036128
TBX5(+)	4	0.507914	0.0934843	0.0697837	0.0613827	0.0594028	0.0573607	0.0441077
SIN3A(+)	4	0.490905	0.0497734	0.0481784	0.0443134	0.0402909	0.0388292	0.0352347
HMBOX1(+)	4	0.471085	0.207335	0.191194	0.184437	0.138585	0.138219	0.106056
BARHL1(+)	4	0.456089	0.189873	0.163987	0.156807	0.165224	0.17285	0.141485
IRF4(+)	4	0.44461	0.246462	0.233165	0.23185	0.184121	0.184512	0.150002
MXI1(+)	4	0.443878	0.125507	0.108871	0.103886	0.0808371	0.0805254	0.0655364
BDP1(+)	4	0.411852	0.105239	0.110375	0.105396	0.104291	0.107784	0.0714573
NR1H2(+)	4	0.408154	0.0850837	0.079938	0.0605795	0.0341097	0.0538651	0.0289351
TEAD2(+)	4	0.390663	0.0498182	0.0483195	0.0428554	0.0476236	0.049067	0.0373888
EP300(+)	4	0.38745	0.0699794	0.0766035	0.0707988	0.0701151	0.0724526	0.0504467
HIC2(+)	4	0.371241	0.0288307	0.0242843	0.0175542	0.0165948	0.0202478	0.0150896
FOXD4L1(+)	4	0.345998	0.124117	0.096943	0.104468	0.126267	0.101556	0.0566087
UBTF(+)	4	0.340387	0.0395616	0.0401195	0.0328923	0.0348041	0.0402378	0.0304963
SOX11(+)	4	0.33673	0.0559436	0.0521281	0.0473897	0.0417807	0.050964	0.0429396
CUX1(+)	4	0.316262	0.130828	0.135523	0.13584	0.13574	0.138556	0.0960549
RXRA(+)	4	0.315792	0.120261	0.103794	0.0812774	0.1047	0.124434	0.051323
SETBP1(+)	4	0.2624	0.121182	0.103366	0.0950358	0.105676	0.111313	0.0966717
SOX6(+)	4	0.246452	0.660687	0.683643	0.709511	0.677981	0.689538	0.597286
HIC1(+)	4	0.199926	0.00406418	0.00503658	0.00245635	0.0034414	0.003887	0.00310804
FOXC1(+)	4	0.197204	0.028217	0.0219236	0.0169463	0.0226298	0.0259248	0.019771
PBX3(+)	5	0.831077	0.330139	0.299228	0.310934	0.429811	0.438052	0.300398
ZBTB7A(+)	5	0.820575	0.0400558	0.0425894	0.0361023	0.055957	0.0618633	0.0363115
TBX2(+)	5	0.783021	0.0407834	0.0264979	0.0228487	0.0650267	0.0738257	0.0260997
IRX1(+)	5	0.780556	0.050411	0.0436203	0.041328	0.0692646	0.0725065	0.0445557
ZFY(+)	5	0.775705	0.0925051	0.0912127	0.095457	0.109637	0.113505	0.0823974
HOXC4(+)	5	0.75207	0.0505236	0.0403752	0.0368247	0.0928064	0.0984864	0.0437163
NFIC(+)	5	0.75014	0.09353	0.0999012	0.101284	0.123265	0.126117	0.0835364
GATA2(+)	5	0.704462	0.031143	0.0269874	0.0266467	0.0359724	0.0360664	0.027577
RFX1(+)	5	0.657713	0.0407707	0.0461106	0.043035	0.0690971	0.0695136	0.043072
CTCF(+)	5	0.634152	0.0415066	0.0482485	0.0454055	0.0568147	0.0563491	0.0414941
NR3C2(+)	5	0.631773	0.55334	0.489092	0.520926	0.628853	0.65133	0.519964
ZNF91(+)	5	0.630281	0.0874568	0.093983	0.0965568	0.108292	0.109675	0.0822107
RORC(+)	5	0.603861	0.0274539	0.0488936	0.0379277	0.0793556	0.10914	0.0308982
TLX2(+)	5	0.593429	0.0858984	0.0675809	0.0623656	0.0928926	0.0996834	0.0670203
KDM5A(+)	5	0.565991	0.0615843	0.0656738	0.0640314	0.0686129	0.0688368	0.059692
EBF1(+)	5	0.542317	0.0129037	0.0105435	0.00983358	0.0206301	0.0188855	0.0122428
TWIST2(+)	5	0.530337	0.00390451	0.00206081	0.00250146	0.00559217	0.00524133	0.00297638
ZNF420(+)	5	0.523174	0.0572149	0.0395506	0.0481537	0.0971497	0.0732895	0.0444016
TAL1(+)	5	0.522706	0.0220196	0.0220664	0.0234179	0.0322155	0.0336699	0.0232393
BRF1(+)	5	0.489268	0.037364	0.0368197	0.0329161	0.0385361	0.0390887	0.0329887
PPARA(+)	5	0.475798	0.275627	0.280364	0.28281	0.324254	0.328843	0.191275
SMARCA4(+)	5	0.472793	0.057973	0.0591682	0.0551059	0.0621484	0.0649608	0.0459872
NR2F6(+)	5	0.471059	0.0458151	0.041302	0.0345737	0.0473775	0.0475535	0.0344277
ELF2(+)	5	0.460624	0.0615516	0.0665444	0.0692784	0.073463	0.0725612	0.0597077
ZNF579(+)	5	0.437006	0.0933982	0.0936295	0.0832802	0.0950009	0.103319	0.0881057
SP1(+)	5	0.435847	0.0371181	0.0387349	0.0364133	0.0497493	0.0451987	0.0385331
ZNF329(+)	5	0.432981	0.056511	0.0613668	0.0573789	0.0957767	0.066419	0.0455392
HMGB1(+)	5	0.432265	0.237488	0.227557	0.225952	0.309929	0.367655	0.251621
EMX2(+)	5	0.413068	0.0149243	0.0236967	0.0118727	0.0373321	0.0297372	0.0183091
HES2(+)	5	0.405853	0.0267016	0.0266288	0.0219519	0.0284095	0.0300479	0.0163306
ZNF786(+)	5	0.399432	0.0103831	0.0123511	0.0085156	0.0141763	0.0238892	0.0112082
FLI1(+)	5	0.369562	0.0257514	0.0244086	0.02325	0.0269569	0.0271648	0.0253395
BACH1(+)	5	0.344063	0.10675	0.124857	0.130487	0.134081	0.134594	0.107816
GTF2IRD1(+)	5	0.33159	0.153691	0.156581	0.156612	0.168013	0.167911	0.114859
NF1(+)	5	0.317681	0.589057	0.624995	0.644724	0.649247	0.642866	0.582914
LHX1(+)	5	0.300997	0.42654	0.410936	0.43442	0.439639	0.443138	0.361536
GATA1(+)	5	0.273871	0.0418009	0.0360028	0.0343031	0.0436332	0.0415896	0.0395517
ESRRB(+)	5	0.26666	0.500364	0.494324	0.541543	0.540149	0.551067	0.352904
DMRTA2(+)	5	0.230488	0.0491889	0.0430206	0.0482497	0.0635655	0.0408883	0.0307839
ZNF84(+)	5	0.2043	0.0328366	0.0303818	0.0244917	0.0349302	0.0317908	0.0317743
MTF1(+)	5	0.173711	0.00397761	0.00470386	0.00548588	0.00827914	0.00291465	0.00366841
TBX15(+)	5	0.173184	0.0168977	0.0150422	0.0154284	0.0201913	0.0133631	0.0141931
TBX1(+)	6	0.941896	0.00185506	0.00211384	0.00173166	0.00589861	0.00568113	0.00923644
PRDM1(+)	6	0.899669	0.0104321	0.0102534	0.0105326	0.01423	0.0134425	0.0182682
STAT5A(+)	6	0.896259	0.0159173	0.015046	0.0167866	0.0311423	0.0280977	0.0397082
ELF4(+)	6	0.885988	0.0151848	0.0148009	0.0134235	0.0178652	0.0178352	0.0214195
ZNF76(+)	6	0.863324	0.0318264	0.0351101	0.0364431	0.0564374	0.0567019	0.0757477
IKZF1(+)	6	0.85645	0.0116588	0.0111256	0.010627	0.0152872	0.0145864	0.0169061
EGR2(+)	6	0.816891	0.00903207	0.00806409	0.00775228	0.0129346	0.0139443	0.0212143
MYPOP(+)	6	0.787667	0.00497992	0.00670016	0.00616296	0.00986268	0.00963266	0.0136345
MEF2C(+)	6	0.776188	0.109165	0.0881964	0.0969991	0.14593	0.158131	0.186178
POU2AF1(+)	6	0.733267	0.00333317	0.00153922	0.00129546	0.00479496	0.00410986	0.00772932
HES5(+)	6	0.717367	0.01239	0.00943553	0.00989064	0.0177781	0.0146338	0.0196451
EHF(+)	6	0.712456	0.0186176	0.0173468	0.0165708	0.0246736	0.023375	0.0369416
AIRE(+)	6	0.68574	0.0123993	0.0134822	0.0200015	0.0913066	0.0898729	0.11584
CREB3(+)	6	0.66793	0.0202147	0.0203735	0.0177836	0.0223444	0.0225188	0.0273058
SPI1(+)	6	0.629028	0.0149865	0.0144987	0.0132825	0.0181987	0.0187851	0.0196896
GLI1(+)	6	0.618819	0.00658647	0.00985832	0.00749892	0.011713	0.0121125	0.0175185
TP53(+)	6	0.615791	0.00801809	0.00842607	0.00742913	0.0149715	0.0100205	0.0161263
ETV4(+)	6	0.607699	0.00913924	0.00870862	0.00810272	0.012709	0.0130174	0.0220771
IRF2(+)	6	0.585689	0.0873745	0.0832279	0.0875079	0.0932921	0.0895443	0.100725
IRF5(+)	6	0.566558	0.00420089	0.00405328	0.00451012	0.0156286	0.00638823	0.019254
BATF(+)	6	0.556145	0.0150389	0.0118067	0.0111776	0.0158289	0.0164749	0.0233104
PML(+)	6	0.553428	0.0186276	0.0215808	0.020832	0.0272982	0.0253705	0.0285134
STAT1(+)	6	0.542329	0.0227749	0.0221733	0.0281852	0.032384	0.0305095	0.0436135
AHRR(+)	6	0.519644	0.00271747	0.00108065	0.0015341	0.00416446	0.00234531	0.00530975
LHX2(+)	6	0.506533	0.00947305	0.0113288	0.009641	0.0148585	0.0137047	0.0151992
TBX21(+)	6	0.487009	0.00643036	0.0114173	0.00639225	0.0127534	0.0166551	0.0280499
MTA3(+)	6	0.467845	0.0247321	0.0148681	0.0150704	0.0270565	0.0321262	0.0341532
ZBTB7B(+)	6	0.457279	0.0273412	0.0247892	0.0230728	0.0279504	0.0268303	0.0330656
IRF8(+)	6	0.438784	0.0122853	0.0114882	0.0119071	0.017913	0.0178818	0.0183412
NR1H3(+)	6	0.437322	0.00255257	0.00328293	0.00334378	0.00410877	0.00797101	0.0110878
VENTX(+)	6	0.433188	0.000532527	0.000647328	0.000510292	0.00118462	0.00206697	0.0041747
SOX2(+)	6	0.395627	0.0302218	0.0308694	0.0327297	0.0376357	0.0312081	0.040468
LHX9(+)	6	0.384448	0.0118393	0.0153359	0.0185002	0.0402892	0.0337758	0.0389836
HESX1(+)	6	0.384184	0.0249883	0.0181154	0.0147133	0.0228823	0.0242667	0.0346997
HNF4A(+)	6	0.288122	0.0102021	0.0129394	0.00798891	0.0111883	0.0124516	0.0157036
GLI2(+)	6	0.286007	0.0124082	0.00941562	0.00823371	0.010984	0.0116114	0.013131
ATF1(+)	6	0.180618	0.0165797	0.0160339	0.0157938	0.0200057	0.0129794	0.018985
ZNF717(+)	6	0.172494	0.04968	0.0438349	0.0426921	0.0426164	0.0512403	0.0496396
NFATC4(+)	6	0.169314	0.00927158	0.00615029	0.0054322	0.00694786	0.00804554	0.00830443
NR1D2(+)	6	0.14152	0.0731104	0.0548626	0.0456066	0.0532506	0.0660534	0.0652357
ESRRA(+)	7	0.925555	0.0481218	0.0546562	0.0532609	0.0764886	0.0784917	0.0638339
PPARG(+)	7	0.917886	0.0510032	0.0543929	0.0588813	0.105618	0.108148	0.0745783
HLF(+)	7	0.900426	0.0964481	0.0999271	0.121832	0.228257	0.211189	0.155788
GBX1(+)	7	0.871776	0.335493	0.367474	0.428095	0.643878	0.652508	0.547744
TEF(+)	7	0.869514	0.0585594	0.063734	0.0700047	0.132575	0.138575	0.0879189
AR(+)	7	0.850875	0.0969477	0.111472	0.145434	0.386565	0.435047	0.313146
RFX2(+)	7	0.83096	0.0683939	0.0729746	0.0751523	0.0954791	0.0964434	0.0791872
MECP2(+)	7	0.790696	0.0468583	0.0522769	0.0539534	0.0782587	0.0782249	0.058043
LHX6(+)	7	0.78087	0.0174808	0.02222	0.0248341	0.03385	0.0362582	0.0283609
REST(+)	7	0.777032	0.0246552	0.028829	0.0277547	0.0405669	0.0377596	0.0355472
FOXO3(+)	7	0.768573	0.203493	0.202458	0.221415	0.367346	0.34163	0.250055
TRPS1(+)	7	0.76226	0.0160839	0.012879	0.0140111	0.0281443	0.0291698	0.0224525
KLF2(+)	7	0.761949	0.0200891	0.020901	0.0186199	0.0401265	0.0359307	0.0264994
NANOS1(+)	7	0.733457	0.0486872	0.0452226	0.0511446	0.0902178	0.102711	0.0647418
JDP2(+)	7	0.725978	0.0461299	0.0479763	0.0501532	0.0550251	0.0566878	0.0534986
FOXP2(+)	7	0.717424	0.033515	0.0341539	0.0356682	0.0585953	0.0588163	0.0544447
NRF1(+)	7	0.713134	0.046127	0.0528428	0.0555798	0.0691808	0.0691899	0.0649576
SNAI1(+)	7	0.705629	0.000557931	0.000715538	0.00128983	0.0152016	0.0228022	0.012462
HNF1B(+)	7	0.595436	0.0170138	0.0202907	0.0213344	0.0425469	0.0404961	0.0399104
MAF(+)	7	0.576022	0.0145364	0.0133301	0.0124991	0.0205287	0.0203726	0.0156707
FOXO1(+)	7	0.574068	0.0301079	0.0286908	0.044852	0.0846248	0.0686768	0.0430637
GTF3C2(+)	7	0.56314	0.03284	0.0362529	0.0338962	0.0386669	0.0383971	0.0367586
BCL6(+)	7	0.49959	0.114915	0.119483	0.142464	0.268496	0.214747	0.233169
FOXL1(+)	7	0.472969	0.0005306	0.000683849	0.000732675	0.00307619	0.00317157	0.00314137
SP7(+)	7	0.457522	0.0324209	0.0451639	0.0495545	0.0541698	0.0603486	0.0483905
ELF1(+)	7	0.45257	0.0817072	0.0927967	0.102466	0.108416	0.108456	0.0975888
KLF13(+)	7	0.452433	0.0215256	0.021399	0.0238513	0.033964	0.0262659	0.0259738
STAT3(+)	7	0.448825	0.123148	0.114299	0.132418	0.290584	0.181584	0.18666
MAFB(+)	7	0.44649	0.00721763	0.00572268	0.00448444	0.0149382	0.0141879	0.0138637
ZBTB32(+)	7	0.396682	0.00366213	0.00531617	0.00437326	0.0108358	0.00641345	0.00751987
ESR1(+)	7	0.39472	0.0180569	0.0172778	0.0125056	0.0361566	0.0377687	0.0368705
ZNF646(+)	7	0.370566	0.0134274	0.0168743	0.0168206	0.0177304	0.0185921	0.0173403
NHLH1(+)	7	0.368207	0.036818	0.0379565	0.0389394	0.0399915	0.0468451	0.0403065
NR2C1(+)	7	0.345234	0.0309683	0.0365707	0.0285549	0.0420491	0.0428235	0.0425538
ONECUT2(+)	7	0.341149	0.076249	0.07766	0.0724951	0.0797159	0.081576	0.0783765
EGR3(+)	7	0.335678	0.0184873	0.0176959	0.0160861	0.0194812	0.0216807	0.0192074
RELB(+)	7	0.281185	0.0166825	0.0187474	0.0184812	0.0194194	0.0187291	0.0190831
KLF15(+)	7	0.278922	0.0794496	0.0757519	0.0731773	0.103351	0.0792392	0.0824036
ZNF792(+)	8	0.989971	0.00252985	0.00296702	0.00301879	0.00359729	0.00346917	0.0233919
CEBPD(+)	8	0.987684	0.00309975	0.00335815	0.00226926	0.00434231	0.00419595	0.0244487
E2F4(+)	8	0.98322	0.0135996	0.0141452	0.01393	0.0139136	0.0147575	0.032266
CEBPB(+)	8	0.982719	0.011648	0.0131299	0.0137854	0.0149175	0.0143769	0.0544648
KLF10(+)	8	0.982543	0.0117009	0.0129658	0.0133919	0.0137481	0.0135033	0.0451185
TAF7(+)	8	0.982407	0.0104263	0.0108214	0.0109807	0.0111764	0.0105521	0.0572237
JUNB(+)	8	0.982156	0.00427782	0.00382385	0.00548488	0.00510504	0.00566862	0.212791
RUNX3(+)	8	0.977721	0.00430804	0.0045014	0.00433132	0.00547648	0.00506046	0.0153798
TFEC(+)	8	0.976494	0.000773572	0.000733882	0.000795196	0.00121382	0.00111004	0.00577014
PAX7(+)	8	0.976186	0.00173527	0.00121452	0.00127211	0.00175113	0.00124143	0.0157891
DDIT3(+)	8	0.970523	0.0059394	0.00632354	0.00729362	0.00506693	0.00628449	0.0828391
KLF11(+)	8	0.969244	0.0162698	0.0174117	0.0167536	0.0178667	0.0169043	0.0300753
NELFE(+)	8	0.968343	0.0127155	0.0146343	0.0133626	0.0145448	0.0145545	0.0308039
ZNF396(+)	8	0.967302	0.00578163	0.00723254	0.00643291	0.00575809	0.00768968	0.0335681
JUN(+)	8	0.967203	0.0326027	0.0339464	0.0350632	0.0368272	0.0384863	0.0836362
ERF(+)	8	0.966553	0.0304313	0.0301089	0.0308353	0.0316375	0.0304695	0.0466557
TFAP2C(+)	8	0.954825	0.00340939	0.00292681	0.00266983	0.00275988	0.00301731	0.0126057
ATF4(+)	8	0.949015	0.0159357	0.015678	0.0173107	0.00903462	0.0154987	0.15915
ERG(+)	8	0.945342	0.00233993	0.00206534	0.00255708	0.00290298	0.00377239	0.0143641
PHOX2A(+)	8	0.943577	0.00815095	0.011191	0.0105648	0.0162168	0.0134233	0.0578514
THAP1(+)	8	0.941166	0.0143757	0.0161006	0.0165416	0.015147	0.0150732	0.0408206
JUND(+)	8	0.940742	0.0297467	0.0300996	0.0284496	0.0297458	0.0302016	0.0407974
VDR(+)	8	0.920733	0.00297248	0.00346191	0.00362637	0.00439827	0.00380202	0.0108591
IRF1(+)	8	0.91065	0.0157565	0.0164058	0.0154606	0.0147035	0.0146514	0.0348077
TCF21(+)	8	0.892376	0.00241625	0.00241592	0.00143485	0.00325898	0.00271771	0.0101327
XBP1(+)	8	0.892149	0.0204076	0.0222968	0.0238794	0.0220841	0.0205484	0.0488143
SETDB1(+)	8	0.880913	0.0181416	0.0183678	0.0161242	0.0175198	0.0181814	0.0293042
FOXM1(+)	8	0.867175	0.0110525	0.00995347	0.011591	0.00993365	0.00851547	0.0350097
RUNX1(+)	8	0.86504	0.0186088	0.0172704	0.0168943	0.02056	0.0209706	0.0393641
MYC(+)	8	0.864018	0.0118145	0.0115259	0.0106282	0.0116236	0.0118007	0.0170273
ELK4(+)	8	0.824378	0.0173365	0.0197237	0.0181127	0.0187692	0.0178312	0.0283652
DUXB(+)	8	0.822001	0.00538669	0.00700412	0.0066097	0.00268145	0.00391383	0.0367247
TOPORS(+)	8	0.821269	0.00602081	0.00676753	0.00757531	0.00466784	0.00707284	0.0224529
PAX8(+)	8	0.820248	0.0107252	0.00995463	0.00987246	0.0129347	0.0101102	0.0235698
CREB3L1(+)	8	0.803184	0.0119068	0.0116161	0.0110903	0.0148154	0.0162565	0.0344029
ZNF467(+)	8	0.800824	0.00524767	0.00563812	0.00533859	0.0085845	0.00829083	0.0221574
IRX3(+)	8	0.796861	0.0867352	0.0856792	0.0842326	0.0833736	0.0898936	0.111317
EOMES(+)	8	0.780544	0.00381308	0.0048549	0.00447958	0.00199805	0.0016803	0.0259648
STAT6(+)	8	0.770212	0.00283857	0.00347013	0.00453113	0.00550002	0.0056906	0.0153321
GTF2F1(+)	8	0.754112	0.0191224	0.0201128	0.0181706	0.0188603	0.0191971	0.0254115
NFE2L2(+)	8	0.735298	0.0755696	0.0793502	0.0900867	0.100322	0.102494	0.18912
ZBTB17(+)	8	0.732343	0.0191617	0.0195365	0.0214661	0.0192953	0.0192302	0.0301141
IRF7(+)	8	0.724166	0.0160674	0.0171726	0.0140758	0.0143591	0.0137062	0.0320148
RARG(+)	8	0.706752	0.0105764	0.0109596	0.00978473	0.00901718	0.00924597	0.0203793
BHLHE41(+)	8	0.658781	0.0300172	0.0230056	0.0226122	0.0253161	0.0265328	0.0476429
ELK3(+)	8	0.65849	0.0120173	0.0116407	0.0101326	0.014257	0.0162446	0.0302604
TBP(+)	8	0.64637	0.0216625	0.0202024	0.019219	0.0193731	0.0199178	0.028606
NEUROD2(+)	8	0.644905	0.0155834	0.0156197	0.00805119	0.0167994	0.0141048	0.0366462
POU2F3(+)	8	0.620381	0.000418198	0.000413993	0.000362846	0.0009314	0.00181521	0.00492502
TBPL1(+)	8	0.579512	0.00679636	0.00691308	0.00993765	0.0138761	0.00934491	0.0270812
TFEB(+)	8	0.564919	0.00465784	0.00407155	0.00303512	0.0025575	0.00255322	0.0124487
HIST1H2BN(+)	8	0.526854	0.0210314	0.02458	0.023857	0.0223953	0.0194149	0.0369805
PAX5(+)	8	0.514563	0.0113207	0.0103455	0.00902965	0.0101111	0.00618545	0.0240762
TBPL2(+)	8	0.50718	0.00935935	0.0132713	0.0146716	0.0244224	0.0393313	0.0883595
FOXC2(+)	8	0.443549	0.00191577	0.00210786	0.00174112	0.00484549	0.00564969	0.013959
NUAK2(+)	8	0.430283	0.0090021	0.0139444	0.0127508	0.0158883	0.0135184	0.0236217
KLF8(+)	8	0.422581	0.0307235	0.0338447	0.0341692	0.0324477	0.0329508	0.038
BCLAF1(+)	8	0.383699	0.0321	0.0354559	0.0367618	0.034949	0.0337832	0.040663
TWIST1(+)	8	0.361654	0.0115997	0.00606511	0.00397857	0.00543261	0.00593175	0.018664
ZNF597(+)	8	0.354216	0.0312954	0.0337277	0.0372898	0.0357112	0.0328622	0.0413222
ATF5(+)	8	0.331384	0.00945822	0.0114149	0.00881944	0.0130248	0.00822945	0.0160912
CREB1(+)	8	0.257264	0.0442205	0.0471253	0.0515266	0.0473279	0.0486174	0.0528259
VSX1(+)	8	0.256922	0.00989765	0.00731585	0.00667746	0.00861925	0.00692006	0.011163
POU5F1(+)	8	0.251708	0.035572	0.0325762	0.028704	0.0347012	0.0292862	0.0393915
E2F3(+)	8	0.246081	0.0400665	0.0366988	0.0360112	0.0392979	0.0367594	0.0416899
MAFF(+)	9	0.874354	0.138759	0.143644	0.157687	0.110939	0.106187	0.101796
SRF(+)	9	0.869175	0.124199	0.13247	0.137038	0.109292	0.104909	0.0995503
ATF3(+)	9	0.848288	0.142048	0.151212	0.160641	0.118053	0.116666	0.104877
ZNF16(+)	9	0.785688	0.0280547	0.0272666	0.0303147	0.0201645	0.0176083	0.0178769
HDAC2(+)	9	0.780165	0.0736089	0.0759362	0.0788927	0.0577545	0.0563118	0.0605483
TEAD3(+)	9	0.757854	0.406353	0.430278	0.427594	0.340468	0.335931	0.297153
CREB5(+)	9	0.741804	0.186343	0.213936	0.220457	0.159633	0.156967	0.131458
SP3(+)	9	0.737057	0.0868247	0.102373	0.0967396	0.0662723	0.0685575	0.0696579
ARNTL(+)	9	0.733715	0.0689008	0.0702913	0.0686449	0.0601804	0.0594231	0.0582566
FOSL2(+)	9	0.720937	0.101719	0.105767	0.110721	0.0928725	0.0867533	0.091916
NFIL3(+)	9	0.715694	0.140217	0.151781	0.163999	0.126479	0.123075	0.110105
CEBPG(+)	9	0.628651	0.0572233	0.0641251	0.0700902	0.0508371	0.0540159	0.0469314
CTNNB1(+)	9	0.614296	0.381547	0.382912	0.374537	0.244973	0.202305	0.164615
FOSL1(+)	9	0.610327	0.0830499	0.0937517	0.106708	0.0707624	0.0713084	0.0743479
ZEB1(+)	9	0.594341	0.1067	0.112609	0.117161	0.0942268	0.0956068	0.0797834
ZNF226(+)	9	0.590903	0.017362	0.0250673	0.0248144	0.0144175	0.01335	0.0151099
ZNF275(+)	9	0.57412	0.0364665	0.0402482	0.0341488	0.018551	0.0194949	0.0163298
NFYB(+)	9	0.571782	0.0816699	0.0799773	0.077286	0.0533011	0.047457	0.0469927
E2F5(+)	9	0.566378	0.0701938	0.0738	0.0708256	0.0471409	0.0502831	0.0536304
KLF3(+)	9	0.564606	0.0377626	0.0384769	0.0409979	0.0354088	0.0367521	0.0347005
PAX3(+)	9	0.55156	0.0712135	0.0815273	0.0790039	0.059438	0.066295	0.0526975
WT1(+)	9	0.530671	0.0481042	0.0528562	0.056458	0.0368372	0.0344311	0.0424541
ZNF821(+)	9	0.52649	0.0819083	0.086813	0.0769777	0.0381669	0.0483658	0.0396928
KLF5(+)	9	0.526453	0.0885581	0.111494	0.150873	0.0671268	0.0724673	0.0716467
MYCN(+)	9	0.523419	0.00700505	0.00658602	0.00606199	0.00079939	0.000361932	0.000778837
HEY1(+)	9	0.506513	0.0638688	0.058041	0.0647942	0.0453812	0.0391578	0.0447611
KDM5B(+)	9	0.490226	0.0711793	0.0682042	0.0690574	0.0563083	0.055705	0.0513927
YY1(+)	9	0.483479	0.0394382	0.0409068	0.0389312	0.0334711	0.0337416	0.0347681
FOSB(+)	9	0.473982	0.0467167	0.0517135	0.0536176	0.0371129	0.0340185	0.0423042
SP4(+)	9	0.458779	0.0522604	0.0537617	0.0536378	0.0491288	0.0458448	0.0419627
CTCFL(+)	9	0.448799	0.0226578	0.026886	0.0213175	0.0114097	0.0118635	0.0134617
GCM1(+)	9	0.412371	0.0296503	0.038347	0.0315672	0.0205202	0.0173181	0.0235752
FOXD3(+)	9	0.38508	0.118297	0.119785	0.105054	0.0711448	0.0522917	0.0341924
ZSCAN10(+)	9	0.383131	0.0695645	0.0954212	0.120249	0.0771817	0.0688769	0.070728
PHF8(+)	9	0.364547	0.0363123	0.0380316	0.0353391	0.0321086	0.0327934	0.0326411
NR2C2(+)	9	0.364488	0.0446242	0.0475477	0.0465143	0.0401674	0.0387462	0.0427888
SMAD1(+)	9	0.35562	0.0455473	0.0451686	0.0462452	0.0202827	0.0242884	0.0315482
POU2F1(+)	9	0.351803	0.041227	0.0358926	0.0421388	0.0296762	0.0323821	0.032399
ATF2(+)	9	0.346306	0.0624198	0.0616643	0.0676238	0.0554095	0.0557116	0.0601355
PITX1(+)	9	0.324188	0.0506549	0.0896538	0.0799691	0.0413051	0.0275018	0.057267
HSF2(+)	9	0.275661	0.112346	0.121305	0.13652	0.116095	0.117289	0.116566
CDX1(+)	9	0.269702	0.0306005	0.0560323	0.0680399	0.0370333	0.0472707	0.0394679
ZNF274(+)	9	0.264444	0.0371691	0.0424544	0.0465145	0.0363751	0.0358728	0.0409279
ARNT(+)	9	0.256955	0.0535799	0.0586383	0.0581648	0.0571619	0.0535841	0.0466057
TAF1(+)	9	0.240029	0.0421424	0.0462525	0.0444525	0.0429068	0.0433718	0.0431655
TP63(+)	9	0.185443	0.0146716	0.0095577	0.0198317	0.00824521	0.0122766	0.0137058

## Sheet: RV_regulon_auc_mfuzz
gene	cluster	membership	AG1	AG2	AG3	AG4	AG5	AG6
PRRX1(+)	1	0.95454	0.200789	0.216528	0.214056	0.158795	0.15529	0.123663
ATF3(+)	1	0.943086	0.163415	0.167887	0.172904	0.137313	0.137657	0.114933
TEAD4(+)	1	0.849226	0.156457	0.184871	0.168925	0.11877	0.115539	0.0904617
RARA(+)	1	0.842087	0.11417	0.114539	0.108456	0.0705249	0.0708162	0.046404
E2F7(+)	1	0.83424	0.129095	0.143219	0.146325	0.11616	0.11686	0.096489
BACH2(+)	1	0.829595	0.24103	0.23012	0.234981	0.16573	0.160151	0.110539
MEF2D(+)	1	0.828723	0.114303	0.111795	0.115956	0.100232	0.100474	0.0893322
ETS2(+)	1	0.828607	0.101721	0.102473	0.101576	0.0904264	0.0845089	0.0711283
KMT2A(+)	1	0.804741	0.0680638	0.0733409	0.0701572	0.0568369	0.0556851	0.0515882
CHD2(+)	1	0.796769	0.0978084	0.10899	0.104388	0.0891318	0.0905148	0.068928
POU6F1(+)	1	0.791766	0.0293027	0.0326292	0.0354961	0.0158595	0.0138542	0.00937162
NR3C1(+)	1	0.778306	0.142751	0.157366	0.158805	0.131985	0.134185	0.101892
TGIF1(+)	1	0.76558	0.12659	0.144522	0.142079	0.101036	0.105348	0.0905368
MYBL1(+)	1	0.752147	0.246176	0.236317	0.225009	0.157896	0.157266	0.0995183
ETS1(+)	1	0.730167	0.11063	0.104658	0.110608	0.0827125	0.0823017	0.0697357
XRCC4(+)	1	0.659293	0.11921	0.138302	0.137731	0.114455	0.11757	0.0937576
ETV3L(+)	1	0.655369	0.116448	0.116997	0.121049	0.107005	0.107809	0.0820749
SP6(+)	1	0.642792	0.0588528	0.0609344	0.0624612	0.0587124	0.0571859	0.0538581
SRF(+)	1	0.630808	0.126115	0.138786	0.134767	0.126381	0.121823	0.111081
NEUROD1(+)	1	0.610247	0.0930963	0.0890913	0.0929219	0.084394	0.0835836	0.0737989
NFIL3(+)	1	0.577884	0.152548	0.176782	0.18305	0.133509	0.129389	0.119586
UNCX(+)	1	0.569889	0.0463603	0.0441022	0.0450301	0.0240918	0.0305279	0.022722
ESRRB(+)	1	0.566478	0.21453	0.198884	0.201367	0.168206	0.168906	0.128693
SP3(+)	1	0.565868	0.067536	0.0780167	0.0723588	0.0638136	0.0648202	0.0588001
MAFF(+)	1	0.556878	0.141915	0.14506	0.155567	0.117693	0.110953	0.110898
CLOCK(+)	1	0.536603	0.0729125	0.0695988	0.0677139	0.0558402	0.0577712	0.049375
SMAD9(+)	1	0.511194	0.0824402	0.11122	0.0812782	0.0431649	0.0399633	0.0354085
HSF2(+)	1	0.511033	0.106201	0.110595	0.129218	0.0600482	0.0539637	0.0547735
CREB5(+)	1	0.48465	0.156503	0.216181	0.208394	0.140715	0.137538	0.115281
ZNF821(+)	1	0.479057	0.0384648	0.0671714	0.0507919	0.0112194	0.0162269	0.00920934
TBL1XR1(+)	1	0.470704	0.156232	0.13666	0.138179	0.0888529	0.0875599	0.0638738
BPTF(+)	1	0.468177	0.298004	0.275022	0.262553	0.226739	0.232291	0.130649
HMGA2(+)	1	0.445803	0.198406	0.181775	0.173515	0.139326	0.140978	0.102439
FOSL1(+)	1	0.394556	0.0878428	0.107483	0.107439	0.0847821	0.088406	0.0786665
HDAC2(+)	1	0.381232	0.0369343	0.035771	0.0335865	0.0254827	0.026321	0.0257459
NR6A1(+)	1	0.356322	0.142422	0.162793	0.146146	0.145847	0.148252	0.115846
CUX1(+)	1	0.352683	0.132331	0.139726	0.138872	0.133781	0.136046	0.0982096
ALX3(+)	1	0.331766	0.299972	0.291585	0.271438	0.194612	0.201093	0.208539
PRDM15(+)	1	0.300067	0.0229766	0.0258058	0.0269493	0.023064	0.0269691	0.0158723
HOXB5(+)	1	0.281404	0.299778	0.36827	0.376284	0.305505	0.387676	0.19309
FOXJ2(+)	1	0.26628	0.0513839	0.0580372	0.0558671	0.0576456	0.0528814	0.046523
LMX1A(+)	2	0.835025	0.0169604	0.0490351	0.0548002	0.00613218	0.0057401	0.0150353
POLR2A(+)	2	0.823976	0.0421197	0.0452744	0.0449816	0.0394947	0.0387856	0.0413576
MAFK(+)	2	0.796406	0.0608661	0.0790191	0.0727782	0.054812	0.0556522	0.0624514
E2F6(+)	2	0.741593	0.0288213	0.0381886	0.035604	0.0277726	0.0278237	0.0328169
OSR1(+)	2	0.722841	0.0139125	0.0266406	0.0303267	0.0088692	0.00735715	0.0227392
ZNF274(+)	2	0.715821	0.0392167	0.049237	0.0469616	0.039895	0.0388098	0.0404431
GMEB2(+)	2	0.697684	0.0475358	0.0622851	0.0618912	0.0451711	0.0490029	0.0496007
NFYA(+)	2	0.684536	0.0287086	0.0336391	0.0331123	0.025152	0.0238848	0.0310517
HIF1A(+)	2	0.681696	0.0859486	0.101281	0.105477	0.0835167	0.0850507	0.0969824
MAFG(+)	2	0.672168	0.0310755	0.0428859	0.0449912	0.034985	0.0286285	0.0335688
HNF4A(+)	2	0.634071	0.0231317	0.0301095	0.0428177	0.0101153	0.00897911	0.0248341
GRHL1(+)	2	0.572706	0.0110526	0.0176053	0.0259222	0.00534592	0.00977119	0.0144149
ERF(+)	2	0.561173	0.0104456	0.0120564	0.0144552	0.00504719	0.00409156	0.0102854
EGR1(+)	2	0.558438	0.0735798	0.0780135	0.0855766	0.0586911	0.0554565	0.0734905
ZNF513(+)	2	0.536229	0.0391723	0.0576775	0.053886	0.0151945	0.0118325	0.0205831
NR2E3(+)	2	0.517602	0.0217046	0.0355214	0.0247679	0.0114948	0.0081123	0.0161134
NR2C2(+)	2	0.491327	0.0392603	0.0406753	0.043602	0.0383153	0.0377665	0.0412374
HCFC1(+)	2	0.459458	0.0166725	0.0291294	0.0245982	0.0186452	0.0185577	0.0169705
GTF2B(+)	2	0.450261	0.0465661	0.0686346	0.0553689	0.0503312	0.0300181	0.0500042
GABPB1(+)	2	0.438174	0.0324427	0.0345902	0.0343477	0.0332061	0.0324868	0.0342701
PRDM14(+)	2	0.401446	0.00919171	0.0123621	0.0133511	0.0100334	0.00637843	0.00723378
HOXC10(+)	2	0.396839	0.0973726	0.155515	0.150225	0.099413	0.105938	0.0836429
HES2(+)	2	0.371896	0.0688171	0.0835109	0.0917946	0.0831693	0.0607373	0.0796112
GLI1(+)	2	0.350926	0.00293136	0.00398885	0.00546027	0.00315253	0.00271998	0.00479897
KLF15(+)	2	0.329045	0.0434213	0.0449481	0.0447446	0.0445147	0.0419618	0.043013
EP300(+)	2	0.327328	0.0439172	0.0443949	0.0437959	0.0430196	0.0424713	0.0431319
ZNF841(+)	2	0.271616	0.00524722	0.012564	0.00718382	0.00256954	0.00369075	0.0108432
POLE4(+)	2	0.26179	0.051367	0.0770622	0.0871007	0.0694632	0.0660631	0.0503837
GTF3A(+)	2	0.245333	0.0117	0.0209005	0.0294081	0.0176912	0.0152858	0.0278004
HOXD3(+)	2	0.234049	0.0485448	0.0428463	0.046298	0.00772296	0.010692	0.023061
ZBTB5(+)	2	0.206854	0.0192615	0.02631	0.0326864	0.0281173	0.0262374	0.0268612
CEBPG(+)	2	0.194493	0.0134632	0.0181155	0.0234765	0.0195894	0.0169861	0.0215651
SALL2(+)	3	0.89305	0.0138294	0.0101618	0.00757448	0.00310513	0.00278486	0.0137858
PAX7(+)	3	0.867312	0.00905484	0.00690771	0.0064697	0.00220302	0.00155119	0.00840521
RELA(+)	3	0.865993	0.0253074	0.0221708	0.0179927	0.0122983	0.0117461	0.0246023
MYCN(+)	3	0.77008	0.0163957	0.0111688	0.0111418	0.00590621	0.00538391	0.012249
PAX2(+)	3	0.729101	0.0256514	0.0200248	0.0190488	0.0118374	0.0104971	0.029133
ARNT2(+)	3	0.705747	0.0424566	0.0321208	0.0326234	0.0252023	0.022957	0.0342496
HES7(+)	3	0.702224	0.0193352	0.0157984	0.0121254	0.0101409	0.0108675	0.019019
ZNF341(+)	3	0.69968	0.0360878	0.0209149	0.0101278	0.00585	0.0044344	0.035318
GABPA(+)	3	0.685228	0.0364566	0.0334392	0.0350314	0.0293133	0.0300635	0.0364267
STAT1(+)	3	0.685141	0.0339544	0.0283388	0.0313069	0.0232089	0.0224056	0.0316351
PAX3(+)	3	0.67873	0.0418105	0.0146948	0.0177228	0.00324765	0.0031153	0.0255337
ZBTB33(+)	3	0.628182	0.0567937	0.0435908	0.0447217	0.0350994	0.0356642	0.0605891
ZBTB14(+)	3	0.608564	0.0108958	0.00986845	0.00914291	0.00356416	0.00297609	0.00938046
TAF1(+)	3	0.607349	0.0375275	0.037107	0.0368261	0.0344757	0.0331184	0.0385746
SOX15(+)	3	0.599704	0.031214	0.0292603	0.028221	0.0243307	0.0237487	0.0281774
MYOG(+)	3	0.587895	0.0247311	0.0111992	0.00921359	0.00805811	0.00645995	0.0183434
GRHL2(+)	3	0.584483	0.0175249	0.0122764	0.0108774	0.00622128	0.00708382	0.0205099
MSX2(+)	3	0.57665	0.0643405	0.0391996	0.0344391	0.0293178	0.0214817	0.0434526
POU2F3(+)	3	0.549225	0.057624	0.0515229	0.0447628	0.0452982	0.0379587	0.0506593
SPDEF(+)	3	0.540869	0.0313023	0.0196138	0.0204187	0.0189998	0.0161645	0.0302456
SAP30(+)	3	0.538458	0.0380385	0.0338089	0.032996	0.0279494	0.0280426	0.041956
ELK4(+)	3	0.535794	0.0245068	0.0252715	0.0225819	0.0184584	0.0180856	0.0269087
ZFP2(+)	3	0.487175	0.021804	0.0174117	0.0167243	0.00787438	0.00659841	0.0147132
PEG3(+)	3	0.464709	0.0173745	0.0157901	0.00870813	0.00524491	0.00306235	0.0109212
ETV5(+)	3	0.457895	0.0272094	0.0224848	0.0253903	0.0222715	0.0190323	0.0287959
LHX9(+)	3	0.402495	0.0111091	0.00994447	0.010133	0.00873831	0.00472887	0.0102992
MSX1(+)	3	0.401301	0.01823	0.0105654	0.0127108	0.00990242	0.0117907	0.0173017
MAZ(+)	3	0.364258	0.027527	0.0268047	0.0242593	0.017981	0.018853	0.0339507
PHF8(+)	3	0.33776	0.0367288	0.0397413	0.037621	0.0303417	0.0297877	0.0394345
SP4(+)	3	0.255627	0.033333	0.0364008	0.0321298	0.0309864	0.0305687	0.0357202
RFX4(+)	3	0.193966	0.0379962	0.0253263	0.0268314	0.0302368	0.0301763	0.0325801
ZNF583(+)	3	0.158249	0.0256698	0.0187341	0.014531	0.0209676	0.0209375	0.0222308
DMRTA2(+)	3	0.149189	0.0795181	0.0592333	0.0623951	0.0655664	0.0737004	0.0723792
ZNF91(+)	4	0.873411	0.0939486	0.0953498	0.0951587	0.112075	0.113902	0.0810728
ZKSCAN7(+)	4	0.821611	0.032727	0.0303215	0.0286633	0.0344678	0.0354654	0.0246944
FOXN1(+)	4	0.778935	0.0917791	0.0717267	0.0803368	0.103894	0.12912	0.0480989
PPARA(+)	4	0.751925	0.281049	0.256967	0.280821	0.300286	0.353028	0.179056
NFIC(+)	4	0.720137	0.097897	0.10798	0.106826	0.129885	0.130779	0.0880032
NR5A1(+)	4	0.711198	0.0708414	0.0689895	0.0609251	0.0832908	0.0879324	0.0578068
SMARCA4(+)	4	0.699878	0.0562519	0.0523939	0.0502952	0.0561325	0.0587237	0.0459728
SPIB(+)	4	0.693094	0.162848	0.172752	0.170311	0.180152	0.180402	0.151814
KDM5A(+)	4	0.6573	0.0615209	0.0601536	0.0595815	0.0625306	0.0617699	0.0546001
CBFB(+)	4	0.642876	0.0412599	0.0480333	0.0346694	0.0504126	0.0583784	0.0285653
GTF2IRD1(+)	4	0.6403	0.173632	0.193174	0.189704	0.207225	0.204279	0.135356
RXRA(+)	4	0.610894	0.0696937	0.054765	0.0541994	0.0680233	0.073538	0.0465336
HBP1(+)	4	0.604424	0.110916	0.0973387	0.116551	0.126854	0.123875	0.093304
MITF(+)	4	0.551676	0.100133	0.0870612	0.0972848	0.102129	0.107639	0.0867537
STAT3(+)	4	0.533352	0.170975	0.171241	0.175626	0.21133	0.191653	0.160485
BDP1(+)	4	0.522756	0.0906884	0.08943	0.0893333	0.0918641	0.0947283	0.0663624
ELF2(+)	4	0.521583	0.0596063	0.0597318	0.060465	0.0706263	0.0691398	0.0576444
NFYC(+)	4	0.505383	0.103301	0.143918	0.133557	0.192833	0.221755	0.101641
LHX2(+)	4	0.499088	0.0140657	0.0127683	0.012086	0.0138683	0.0135837	0.00849078
CTCF(+)	4	0.487663	0.0404205	0.04481	0.042878	0.0525095	0.0520281	0.0402245
NFE2L1(+)	4	0.408851	0.255696	0.227648	0.26818	0.362317	0.348271	0.236081
FOXK2(+)	4	0.377599	0.124974	0.123932	0.130225	0.133103	0.12619	0.0615105
RELB(+)	4	0.370255	0.0295632	0.0306853	0.0286595	0.0339411	0.0313178	0.0289175
RCOR1(+)	4	0.363978	0.0701089	0.0676695	0.0678462	0.0680676	0.0699065	0.0516838
NFATC1(+)	4	0.357225	0.0548305	0.0444402	0.0441734	0.047118	0.0517476	0.0308551
FOSL2(+)	4	0.312367	0.11344	0.122172	0.126109	0.128005	0.119105	0.10555
DMRT1(+)	4	0.288147	0.0325176	0.0152021	0.0247455	0.0552003	0.031014	0.0216944
RFX3(+)	4	0.284717	0.0889678	0.0759303	0.0762457	0.0900461	0.075188	0.0633092
CREB3L2(+)	4	0.268587	0.0723357	0.0629975	0.0655411	0.068349	0.0695554	0.0637092
ELF1(+)	4	0.266288	0.0942936	0.113467	0.112353	0.109082	0.10897	0.0874271
HOXD4(+)	4	0.237721	0.0838384	0.0208301	0.0436587	0.0493468	0.0679176	0.0267376
CREM(+)	4	0.201296	0.0808903	0.0834015	0.0830332	0.0864515	0.0796852	0.0793312
KLF7(+)	4	0.167402	0.0669577	0.0957655	0.0955422	0.11183	0.0732424	0.0758675
AR(+)	5	0.981738	0.0684359	0.0642781	0.0722179	0.136629	0.134722	0.10329
HLF(+)	5	0.970026	0.0654965	0.0634412	0.0731436	0.132885	0.134035	0.0995576
MLXIPL(+)	5	0.967246	0.0305063	0.0304595	0.0311203	0.063603	0.0626246	0.0442502
FOXO1(+)	5	0.967192	0.0607852	0.0583617	0.0640913	0.0940001	0.0904384	0.0759237
EMX2(+)	5	0.96506	0.0431269	0.0396373	0.0430509	0.0871266	0.0882178	0.0692116
PPARG(+)	5	0.95137	0.0359192	0.036829	0.0412585	0.093973	0.0974598	0.0729783
NRF1(+)	5	0.941244	0.049514	0.0540292	0.0557296	0.084284	0.0840312	0.0693038
FOXP2(+)	5	0.939354	0.038816	0.039807	0.04355	0.0930609	0.0935104	0.0752169
TEF(+)	5	0.927009	0.0678032	0.0593292	0.0685038	0.114021	0.121081	0.0891903
THRB(+)	5	0.925576	0.180434	0.18024	0.23822	0.599334	0.671804	0.424979
RFX1(+)	5	0.924172	0.0278509	0.0277672	0.0249523	0.0495012	0.0480281	0.035908
ESRRA(+)	5	0.88656	0.0500264	0.0554091	0.0524711	0.0784016	0.0792884	0.0691145
ZNF121(+)	5	0.859949	0.0394206	0.0396068	0.0397718	0.0492653	0.0470227	0.0457356
CREB1(+)	5	0.848695	0.0452684	0.0449805	0.0458913	0.0503831	0.0515322	0.0492352
SP100(+)	5	0.834047	0.0200817	0.0220605	0.0212838	0.0663029	0.0735382	0.0572704
ZBTB7A(+)	5	0.82523	0.03742	0.0424816	0.0372126	0.0720243	0.0753796	0.0492286
MLXIP(+)	5	0.731935	0.0117844	0.0137879	0.014866	0.0303071	0.0235816	0.022592
JDP2(+)	5	0.731627	0.0608885	0.0687014	0.0721962	0.0900979	0.0980113	0.0821944
ZFY(+)	5	0.716382	0.080626	0.0725884	0.0875642	0.121649	0.131985	0.0900849
FOXO3(+)	5	0.706887	0.29094	0.290645	0.332049	0.45658	0.463084	0.327651
NR2F6(+)	5	0.698834	0.0271605	0.0288424	0.0245711	0.0355548	0.0357526	0.0304113
KLF2(+)	5	0.688303	0.0216197	0.0152571	0.0151862	0.0394821	0.0383272	0.0211308
SP1(+)	5	0.669124	0.0339476	0.0329614	0.031521	0.0383002	0.0405664	0.0350606
ARNT(+)	5	0.666432	0.0446805	0.0454924	0.0469548	0.0498855	0.048922	0.0469224
TFE3(+)	5	0.662134	0.0125911	0.015978	0.0144478	0.0431487	0.0284158	0.0250659
HOXB7(+)	5	0.656703	0.000500328	0.000791142	0.000133674	0.00247099	0.00195043	0.00178793
PGR(+)	5	0.644633	0.0761123	0.0784747	0.104823	0.168629	0.180934	0.164436
GLIS1(+)	5	0.641388	0.0153742	0.0124456	0.0146689	0.0278295	0.0228846	0.0235577
TBX5(+)	5	0.615575	0.221817	0.176872	0.205655	0.258342	0.267985	0.236517
EBF1(+)	5	0.609093	0.0348482	0.0294557	0.0375515	0.0735966	0.0512376	0.0480082
NR1D2(+)	5	0.604198	0.0367055	0.0206841	0.0460932	0.0733414	0.0861328	0.0708294
GTF3C2(+)	5	0.585881	0.0326209	0.0328611	0.0291352	0.0444465	0.0422043	0.0328122
TFCP2(+)	5	0.584334	0.0802136	0.066881	0.0777839	0.170509	0.156936	0.0773721
MGA(+)	5	0.547566	0.0504742	0.0522485	0.0544026	0.0632297	0.0734677	0.0561615
GPD1(+)	5	0.506268	0.0214984	0.0140555	0.018631	0.0352667	0.0260155	0.0212902
MAF(+)	5	0.505965	0.0211461	0.0176089	0.0163675	0.0258439	0.0237717	0.0229693
RBPJ(+)	5	0.482206	0.0191409	0.0177381	0.0362873	0.0814024	0.0458274	0.0342288
NR2C1(+)	5	0.438382	0.0488611	0.0530637	0.0627188	0.0693295	0.0728429	0.0700502
ZNF676(+)	5	0.43776	0.0937694	0.0799912	0.0842263	0.116787	0.101102	0.0880075
MEF2C(+)	5	0.416683	0.0777912	0.0652414	0.0730942	0.0980497	0.10517	0.103331
RFX2(+)	5	0.414186	0.0996466	0.106134	0.107825	0.141928	0.139177	0.100338
REST(+)	5	0.413737	0.0271918	0.0328135	0.027549	0.0411951	0.0401837	0.0286278
ZNF135(+)	5	0.410864	0.0176361	0.0172917	0.0148454	0.0214955	0.0226261	0.0219661
ZNF432(+)	5	0.409207	0.00375929	0.00495464	0.00594807	0.0206356	0.0112732	0.0157494
BSX(+)	5	0.400424	0.132627	0.115784	0.142029	0.206432	0.230952	0.122016
MNT(+)	5	0.39722	0.016233	0.0156154	0.0123828	0.0316347	0.0338661	0.0340829
ZC3H11A(+)	5	0.375012	0.0208298	0.0357052	0.0298531	0.0543366	0.058599	0.0589416
GLI2(+)	5	0.370754	0.0233175	0.0192266	0.016905	0.0252306	0.0248874	0.0226915
IRF9(+)	5	0.368476	0.00676832	0.00645629	0.00580043	0.00834373	0.00703652	0.00737484
BCL6(+)	5	0.366425	0.217155	0.258566	0.284127	0.404587	0.314073	0.360312
TBX15(+)	5	0.271326	0.0365192	0.0229632	0.0268902	0.0439703	0.0322988	0.0311213
FOSB(+)	5	0.164944	0.0699241	0.0804126	0.0861526	0.0888772	0.0773719	0.0834867
IRF5(+)	6	0.894192	0.010443	0.010373	0.0103469	0.0146217	0.0152139	0.0209084
ZNF76(+)	6	0.8743	0.0310244	0.0326676	0.034291	0.0577152	0.0603116	0.0808452
MECOM(+)	6	0.858463	0.0227741	0.0194971	0.0203554	0.0293484	0.026372	0.0345257
ZNF883(+)	6	0.854754	0.00615563	0.0075157	0.00721775	0.0130944	0.0123654	0.0172413
SPI1(+)	6	0.847163	0.0107878	0.0102695	0.00922759	0.0148113	0.0134406	0.0207703
ESR1(+)	6	0.845757	0.00296951	0.00469438	0.00355621	0.0171464	0.0142528	0.0232206
IKZF1(+)	6	0.83527	0.00936093	0.00784914	0.00789162	0.0131655	0.0112056	0.0155109
TCFL5(+)	6	0.827472	0.0217372	0.0205984	0.0216005	0.024848	0.0260537	0.0302347
HIC1(+)	6	0.815811	0.00242622	0.00367368	0.00180329	0.0110801	0.00704423	0.0165406
NUAK2(+)	6	0.814257	0.0108284	0.0132674	0.010661	0.0180728	0.0174589	0.0232483
ZNF503(+)	6	0.803255	9.67203e-05	0.000231262	4.5546e-05	0.00106596	0.000869368	0.00142604
NFATC4(+)	6	0.790817	0.000450326	0.000662543	0.000205865	0.00201799	0.00202743	0.00478146
PRRX2(+)	6	0.790329	0.0129049	0.00976981	0.0102481	0.0153912	0.0156738	0.0214052
ZBTB7B(+)	6	0.78866	0.0148831	0.01445	0.0145445	0.0191914	0.0200247	0.0282371
FLI1(+)	6	0.778824	0.0131453	0.0118813	0.0106997	0.0165375	0.0150334	0.0187127
ZNF358(+)	6	0.776068	0.00156364	0.00195154	0.00236379	0.00841814	0.0100398	0.0137505
POU2F2(+)	6	0.774978	0.00164878	0.00193462	0.00147804	0.00582326	0.00400926	0.00700607
ELF3(+)	6	0.763965	0.00623855	0.0100788	0.0140365	0.0282599	0.0301096	0.054822
MEOX2(+)	6	0.733867	0.00083088	0.00121591	0.000409587	0.00442274	0.00395729	0.010793
ZNF324(+)	6	0.731716	0.0152642	0.0296094	0.0219753	0.0504628	0.0599943	0.0953802
ELK1(+)	6	0.731378	0.00331014	0.0090467	0.00758546	0.0186025	0.0222913	0.0352609
RORC(+)	6	0.721774	0.00515732	0.00431325	0.0050963	0.0152552	0.015389	0.036129
FOXF2(+)	6	0.666505	0.0225136	0.0205104	0.017972	0.0306818	0.0278726	0.0328963
TBPL1(+)	6	0.661745	0.00505209	0.00534313	0.0048605	0.0149112	0.0104125	0.0286242
GATA2(+)	6	0.641053	0.0179098	0.0138187	0.016381	0.035678	0.0390293	0.0446062
FOXL1(+)	6	0.595412	0.0108046	0.00818206	0.00619369	0.0123849	0.0155348	0.0188051
TBX1(+)	6	0.58311	0.00258248	0.00368083	0.00283766	0.00587009	0.00505921	0.0107577
REL(+)	6	0.574223	0.00872392	0.00719661	0.00950701	0.0226297	0.0218891	0.0257197
PATZ1(+)	6	0.562412	0.0150889	0.0118444	0.0117783	0.0158662	0.0199017	0.0233041
BCL3(+)	6	0.536311	0.00606894	0.00617579	0.0054912	0.0139905	0.00753013	0.0154499
ZNF561(+)	6	0.529852	0.00500968	0.00340335	0.00514351	0.00764811	0.00658018	0.0135605
ZNF256(+)	6	0.521402	0.021815	0.015268	0.0139462	0.0236886	0.0323759	0.0512274
ZNF554(+)	6	0.50717	0.00497847	0.00671515	0.00704578	0.010168	0.0121764	0.0222008
SOX18(+)	6	0.497973	0.00373013	0.00456304	0.00418195	0.00978516	0.00569425	0.0161683
ZFHX2(+)	6	0.466051	0.00782542	0.00719279	0.00686842	0.00918481	0.00775218	0.00927363
MAFA(+)	6	0.448006	0.0106306	0.00510184	0.00490859	0.00935981	0.0171301	0.0231318
EGR3(+)	6	0.43943	0.0112155	0.0087427	0.00802217	0.0123096	0.0114574	0.0192197
SIX4(+)	6	0.434548	0.0110231	0.0146566	0.0163731	0.0240402	0.0158291	0.0282427
FOXA3(+)	6	0.432926	0.0670105	0.0733182	0.0727243	0.0830092	0.0843663	0.116552
EOMES(+)	6	0.430293	0.0498046	0.0449055	0.0530101	0.0754661	0.0656761	0.0742314
IRF3(+)	6	0.430013	0.0306629	0.0258924	0.0276384	0.0304124	0.0309615	0.0341145
MAFB(+)	6	0.423426	0.017038	0.0143101	0.0152043	0.0300048	0.0236145	0.028249
TFEB(+)	6	0.414032	0.0368536	0.0341305	0.0432252	0.0663873	0.0733528	0.0747738
EHF(+)	6	0.406076	0.0248812	0.0242648	0.0233733	0.0313989	0.024774	0.0310809
EGR2(+)	6	0.378539	0.0202703	0.0126663	0.0142519	0.0205458	0.0201188	0.0353871
NFE2(+)	6	0.367847	0.0364009	0.0357459	0.0369426	0.0366104	0.0402495	0.0428517
UBTF(+)	6	0.3374	0.0287967	0.0271724	0.0252438	0.0279738	0.0289652	0.0320651
ZNF354B(+)	6	0.308052	0.00760737	0.00909249	0.0112742	0.0126672	0.0179719	0.0164635
STAT6(+)	6	0.303643	0.0197103	0.0156932	0.0156619	0.0198173	0.0178717	0.0207787
ZXDB(+)	6	0.303288	0.0149614	0.0165801	0.0200188	0.0204634	0.0180424	0.024015
SIN3A(+)	6	0.284156	0.0345865	0.0331762	0.0330393	0.0354585	0.0331502	0.0363098
TFDP1(+)	6	0.281196	0.0248373	0.0222489	0.0218549	0.0244551	0.0237396	0.0252488
NR2F1(+)	6	0.279502	0.0532926	0.0375812	0.0379569	0.0641027	0.0476233	0.0580116
HOXB6(+)	6	0.262295	0.188398	0.087501	0.0841052	0.173474	0.23637	0.20883
ZNF296(+)	6	0.241169	0.0149217	0.0123534	0.018298	0.0201191	0.0133895	0.0231628
BRCA1(+)	6	0.23367	0.0392672	0.0333227	0.0333924	0.0384135	0.0385601	0.0386993
TBX2(+)	6	0.195448	0.0529966	0.0390529	0.0328905	0.0623568	0.0394224	0.0518169
CREB3L1(+)	7	0.972422	0.002543	0.00431615	0.00196781	0.00365596	0.00393907	0.0292638
USF1(+)	7	0.962145	0.010441	0.0108351	0.0104408	0.0116845	0.0111571	0.0482799
RUNX3(+)	7	0.959921	0.000534541	0.00239756	0.00114292	0.00225748	0.00128731	0.0193342
CEBPD(+)	7	0.959295	0.00485488	0.00616379	0.00482542	0.0065208	0.00594798	0.078409
RUNX1(+)	7	0.955053	0.0219259	0.0220694	0.021725	0.0228065	0.0213693	0.0435952
IRF7(+)	7	0.954563	0.00423588	0.00428053	0.00438983	0.00499749	0.00455147	0.0222808
IRF1(+)	7	0.954479	0.00403923	0.00498474	0.00315963	0.00684302	0.00391458	0.0283896
TAF7(+)	7	0.953573	0.0112842	0.0131971	0.0121832	0.0129691	0.0116869	0.0529774
PITX1(+)	7	0.947905	0.0001025	6.58849e-05	0.00010234	0.000224772	0.00020745	0.0034369
DBP(+)	7	0.94384	0.00127078	0.00130871	0.000917937	0.00127365	0.00102082	0.00548792
CEBPB(+)	7	0.942619	0.00757416	0.00993654	0.0096435	0.0100962	0.00880996	0.0559127
TAGLN2(+)	7	0.933571	0.000586511	0.000498432	0.000216575	0.00040394	0.000315761	0.00871891
HES1(+)	7	0.921461	0.0113523	0.00776263	0.00689902	0.0132038	0.0137546	0.0762806
FOXD1(+)	7	0.920217	0.00233866	0.00381067	0.00333942	0.00436575	0.0041589	0.0169311
THAP11(+)	7	0.915879	0.00859135	0.0123774	0.00927692	0.0109339	0.0110239	0.0335862
ETV7(+)	7	0.910829	0.0063789	0.00800586	0.00571981	0.00899246	0.00872654	0.0259212
HOXB2(+)	7	0.887707	0.00444472	0.00462926	0.00535127	0.016889	0.0112975	0.0856361
KLF8(+)	7	0.885571	0.000712288	0.00136952	0.000666577	0.00130999	0.00139524	0.00544163
TFAP2C(+)	7	0.884186	0.00237098	0.00192425	0.0017643	0.00483079	0.00225228	0.0197345
TFF3(+)	7	0.883256	0.00969193	0.0182672	0.013528	0.0166939	0.00875209	0.089182
NR1D1(+)	7	0.880511	0.000767091	0.00190738	0.00129368	0.000975036	0.0011162	0.0123058
POLE3(+)	7	0.877883	0.00119416	0.000825831	0.000562146	0.00156834	0.000569575	0.00762462
ZNF639(+)	7	0.862968	0.00976612	0.0112278	0.00775114	0.00884912	0.0080634	0.0377695
ZNF543(+)	7	0.853097	0.0106063	0.0121018	0.00729271	0.0109254	0.0105234	0.0311777
BATF(+)	7	0.850806	0.0167113	0.0218253	0.0155999	0.0177689	0.020217	0.0510266
JUNB(+)	7	0.830368	0.0301944	0.0391957	0.0439615	0.0238637	0.0154777	0.427899
GTF2A2(+)	7	0.813846	0.00694874	0.0077705	0.00631324	0.00614219	0.00572839	0.0251292
GSC(+)	7	0.808996	0.0143833	0.0203063	0.0271125	0.0239894	0.0218643	0.0965389
THAP1(+)	7	0.805877	0.0163075	0.0184238	0.0155798	0.018038	0.019135	0.0318811
POU2AF1(+)	7	0.803237	0.0180337	0.0185366	0.0201385	0.0191991	0.0205536	0.036255
KLF4(+)	7	0.795953	0.00973273	0.00820736	0.00742477	0.0077529	0.00787163	0.0271539
LHX6(+)	7	0.792631	0.00182105	0.00514494	0.00170777	0.00205457	0.00147009	0.0255918
KLF17(+)	7	0.791534	0.00973746	0.0142942	0.0119059	0.0164745	0.0209167	0.0602754
SALL4(+)	7	0.784052	0.00181492	0.00255852	0.00148258	0.00151645	0.00100442	0.0126691
JUN(+)	7	0.771751	0.11311	0.138093	0.164074	0.13027	0.135594	0.45894
PML(+)	7	0.760276	0.0215697	0.022274	0.0200448	0.0219025	0.0212804	0.0291663
SEMA4A(+)	7	0.75914	0.015393	0.0165392	0.0138682	0.0165728	0.0144909	0.0266531
SMARCC2(+)	7	0.75893	0.0151961	0.0154992	0.0179192	0.0245362	0.0274238	0.078888
TBP(+)	7	0.734764	0.00958401	0.00879946	0.0082171	0.00923182	0.00658909	0.0273726
GBX2(+)	7	0.729029	0.0219245	0.0196933	0.0171023	0.0185621	0.0163088	0.0566988
CREB3(+)	7	0.722762	0.0151384	0.0175614	0.0122966	0.0176761	0.022252	0.0483628
TBX21(+)	7	0.713057	0.00302753	0.00252662	0.00160995	0.00246933	0.00314888	0.00823643
DMRTC2(+)	7	0.709678	0.0106469	0.0116408	0.00895388	0.0104803	0.0120438	0.0207504
SP7(+)	7	0.702871	0.00845825	0.00591837	0.00611665	0.00693311	0.00515827	0.0255371
ERG(+)	7	0.694811	0.00530041	0.00547576	0.00642331	0.010166	0.00759609	0.0241362
NFE2L2(+)	7	0.688833	0.033277	0.0380393	0.0365042	0.0381841	0.033344	0.0583387
PRDM1(+)	7	0.683841	0.00789444	0.00767391	0.00718355	0.0092065	0.00667345	0.0158455
ZNF860(+)	7	0.681045	0.00840057	0.0130036	0.00890409	0.0104017	0.0132199	0.0278512
ATF6B(+)	7	0.669896	0.0310765	0.0341827	0.0421533	0.0415873	0.0175371	0.158384
ATF6(+)	7	0.668203	0.00938532	0.0139214	0.00956222	0.0114513	0.00917514	0.0292178
FOXC1(+)	7	0.653815	0.00340761	0.00422653	0.00247074	0.00776877	0.00661782	0.0219538
BCLAF1(+)	7	0.635904	0.032063	0.0347911	0.034406	0.0338661	0.0331957	0.0429363
MAX(+)	7	0.627773	0.0301796	0.0293296	0.0306547	0.0291484	0.0277599	0.0480676
KLF3(+)	7	0.599439	0.00658178	0.0117629	0.00546791	0.00721253	0.00720992	0.0266026
ZNF701(+)	7	0.589171	0.00251596	0.00466107	0.00449306	0.00943711	0.0108408	0.0326114
RARG(+)	7	0.574679	0.0095306	0.0091962	0.00755811	0.0104907	0.00980707	0.0162146
SALL1(+)	7	0.572177	0.00670689	0.00572688	0.00400888	0.00575851	0.00503485	0.0133833
ZNF234(+)	7	0.570106	0.0167506	0.014655	0.0140264	0.0134103	0.013485	0.0336062
CDX1(+)	7	0.565828	0.0409106	0.0564148	0.0928098	0.054809	0.0824772	0.226372
NR1H3(+)	7	0.550613	0.0166647	0.0153174	0.0140831	0.0173158	0.0168428	0.0245751
MYB(+)	7	0.546587	0.0039142	0.00836405	0.00613552	0.00609164	0.00387442	0.0208177
MYC(+)	7	0.522913	0.0197364	0.0238872	0.0235503	0.0202804	0.0195438	0.0428959
ELK3(+)	7	0.519383	0.00937749	0.00842049	0.0068156	0.0115665	0.00952299	0.0195802
CEBPA(+)	7	0.507562	0.0153143	0.0137299	0.00860464	0.0201063	0.0191645	0.0439192
BRF2(+)	7	0.507102	0.00943513	0.0106343	0.0102328	0.00641684	0.00645891	0.0380914
ZNF23(+)	7	0.505326	0.0230269	0.025078	0.0218901	0.0231933	0.02426	0.0297815
TP73(+)	7	0.48769	0.00638205	0.00474399	0.00565234	0.00841929	0.00671541	0.0150267
TBX22(+)	7	0.484726	0.0106104	0.0112791	0.010298	0.00733723	0.00570532	0.043551
SOX8(+)	7	0.473017	0.0126403	0.0175475	0.0144424	0.0160513	0.0117029	0.029415
TAL1(+)	7	0.455331	0.015272	0.0122228	0.010298	0.0133483	0.0124487	0.0227623
MSC(+)	7	0.441521	0.00550559	0.00630844	0.0073044	0.0114858	0.0122292	0.0277244
FOXD4L5(+)	7	0.439127	0.0106088	0.0157722	0.0119915	0.0146315	0.00995471	0.0253395
VEZF1(+)	7	0.430163	0.0278392	0.0382754	0.0303782	0.0419669	0.0342227	0.0589726
RAD21(+)	7	0.406971	0.0287757	0.0298916	0.0325977	0.0303692	0.0293434	0.0374056
METTL14(+)	7	0.398429	0.047255	0.048902	0.0461931	0.0473078	0.0516421	0.0570244
GTF2F1(+)	7	0.389501	0.0174378	0.0159963	0.0141355	0.0177205	0.016294	0.0223425
ASCL2(+)	7	0.374143	0.0122124	0.00593137	0.00260148	0.0168934	0.0102803	0.0354292
TFAP4(+)	7	0.361659	0.0162438	0.0133559	0.0158315	0.013593	0.0153896	0.0212126
HES5(+)	7	0.357447	0.00529443	0.00256509	0.0019491	0.00418054	0.00258902	0.00915298
ZBTB2(+)	7	0.351472	0.0222761	0.0296604	0.0269229	0.0266248	0.0278798	0.035315
NR1H4(+)	7	0.307925	0.0179999	0.0456591	0.0483891	0.0252168	0.0350795	0.0759366
ZNF467(+)	7	0.249362	0.0159381	0.0219074	0.014461	0.0181816	0.0189548	0.0234749
BATF3(+)	7	0.227746	0.00843228	0.00381819	0.00600326	0.00636884	0.00610198	0.00996136
ZNF84(+)	7	0.171428	0.0195029	0.0230238	0.0234081	0.0198486	0.0236734	0.0242112
NELFE(+)	8	0.864967	0.0207165	0.0209363	0.0179843	0.015419	0.0147736	0.0341256
TBX6(+)	8	0.749422	0.0093875	0.00929002	0.00762382	0.00703493	0.00715428	0.0169548
SOX17(+)	8	0.714593	0.00727329	0.00753985	0.00670186	0.00589615	0.00436171	0.0189337
FOXO4(+)	8	0.683627	0.00437267	0.00441084	0.00386572	0.00416833	0.00259194	0.00894834
KLF16(+)	8	0.67018	0.0196034	0.0221021	0.018783	0.017132	0.0157071	0.027235
JUND(+)	8	0.656372	0.0411466	0.0450423	0.043806	0.0380128	0.0355625	0.0564056
KLF11(+)	8	0.648555	0.0185579	0.0164225	0.0166446	0.0144302	0.0137868	0.0338367
SOX30(+)	8	0.597562	0.0167716	0.0174299	0.0165091	0.0139507	0.0117827	0.0227179
ZNF416(+)	8	0.595456	0.00050745	0.000680041	0.000801232	0.000352312	7.62651e-05	0.002962
RFX5(+)	8	0.582897	0.0137287	0.012419	0.00937593	0.00917688	0.00877493	0.0186635
SUPT20H(+)	8	0.579019	0.030909	0.0316697	0.0320078	0.0296427	0.0278674	0.0362331
SMC3(+)	8	0.567589	0.0136583	0.00863135	0.00908327	0.00614582	0.00729887	0.0283565
CTCFL(+)	8	0.564972	0.0107092	0.0135998	0.00958808	0.0101299	0.0082045	0.0171182
FOXO6(+)	8	0.558644	0.00995	0.00917695	0.00819717	0.00658418	0.00505295	0.0138996
ETV3(+)	8	0.545527	0.0328603	0.0316103	0.0323289	0.0310465	0.0293745	0.0361078
E2F2(+)	8	0.541059	0.0113993	0.00854171	0.00585833	0.00476428	0.00388976	0.0172097
NANOG(+)	8	0.537679	0.0294625	0.0253331	0.0303909	0.0245527	0.0227863	0.0437571
GATA1(+)	8	0.53125	0.00832587	0.0106865	0.0132536	0.00693772	0.00594449	0.0242015
RBBP5(+)	8	0.527008	0.0189701	0.0198566	0.016159	0.0162097	0.0152195	0.023012
SHOX2(+)	8	0.516235	0.017151	0.0153534	0.0127586	0.0162542	0.00959339	0.0364744
FOS(+)	8	0.508343	0.0707402	0.069988	0.0770938	0.059479	0.0568879	0.0953514
FOXM1(+)	8	0.50582	0.00183041	0.0025772	0.000761016	0.00151595	0.0011178	0.00465318
E2F4(+)	8	0.499118	0.0158189	0.0192727	0.0195398	0.0155194	0.0147237	0.0354856
ELF4(+)	8	0.498188	0.0123952	0.0136691	0.0115524	0.0123755	0.0115659	0.0181667
BHLHE40(+)	8	0.482458	0.180851	0.136499	0.137065	0.0972812	0.135363	0.28011
HTATIP2(+)	8	0.474922	0.0234013	0.0292795	0.0246837	0.0238334	0.0230138	0.0339687
TWIST1(+)	8	0.471018	0.0100613	0.00890243	0.00675861	0.00798688	0.00766432	0.0136411
PAX8(+)	8	0.436203	0.0421796	0.0440643	0.0437668	0.0377803	0.0395279	0.0490424
THRA(+)	8	0.434042	0.036588	0.0299304	0.0294489	0.0316352	0.0282576	0.0448137
WT1(+)	8	0.427435	0.00950647	0.00911019	0.00894633	0.0067386	0.00523822	0.0126522
NFKB2(+)	8	0.42362	0.0201278	0.0189065	0.0143476	0.0088527	0.0145556	0.028487
SIX5(+)	8	0.395763	0.0187761	0.0168382	0.0151917	0.0122723	0.01122	0.023196
HIST1H2BN(+)	8	0.37598	0.0176465	0.0153924	0.0143339	0.0151827	0.0154879	0.0208382
HDAC6(+)	8	0.374218	0.0285739	0.0317755	0.0262715	0.0273736	0.027568	0.033465
IRF8(+)	8	0.3733	0.0171445	0.0195467	0.019015	0.0183287	0.0150522	0.0220367
E2F8(+)	8	0.345672	0.014072	0.0159921	0.0108112	0.0127128	0.00972468	0.0173981
DLX1(+)	8	0.335925	0.00317346	0.00663482	0.00245071	0.00171582	0.00157325	0.00696778
NR1I3(+)	8	0.329773	0.0303946	0.0568981	0.047581	0.0390692	0.0393104	0.0726114
YY1(+)	8	0.322044	0.0365703	0.0393303	0.0369418	0.0359689	0.0357668	0.0395445
USF2(+)	8	0.291321	0.0288877	0.0238301	0.0214166	0.0229096	0.0230075	0.0308064
HOXB4(+)	8	0.288886	0.00769767	0.0045189	0.00254876	0.00435346	0.0050007	0.0100921
ATF1(+)	8	0.27834	0.0272008	0.0351912	0.0322108	0.0258432	0.0259082	0.036824
SP2(+)	8	0.253742	0.0244199	0.0259054	0.0239108	0.0267419	0.0231664	0.0277645
MXI1(+)	9	0.947723	0.125813	0.099082	0.10327	0.084311	0.0863438	0.0708988
FOXP1(+)	9	0.931323	0.215801	0.166171	0.171914	0.137092	0.139591	0.102932
TCF4(+)	9	0.930677	0.139701	0.109974	0.114616	0.091133	0.0909526	0.077231
SOX5(+)	9	0.926062	0.673533	0.487126	0.516471	0.373174	0.364006	0.2889
MTF1(+)	9	0.886775	0.0411067	0.0288974	0.0331774	0.0250291	0.0245825	0.0197535
ARID3A(+)	9	0.861006	0.113954	0.0841178	0.0804836	0.0696168	0.0743108	0.0471478
GCM1(+)	9	0.849167	0.0825711	0.0620618	0.06657	0.0497716	0.0444321	0.0359933
TCF7L1(+)	9	0.812573	0.132621	0.0996373	0.103272	0.0686021	0.0672885	0.0579822
SOX4(+)	9	0.767466	0.19448	0.161932	0.177397	0.154669	0.156666	0.133076
ZMIZ1(+)	9	0.766468	0.118814	0.101969	0.10201	0.0885769	0.0894011	0.0684636
EZH2(+)	9	0.760051	0.0729003	0.0590792	0.0577268	0.0427199	0.0412294	0.0385295
POU2F1(+)	9	0.749173	0.0977621	0.0775817	0.0878668	0.0695462	0.0708198	0.0644099
RXRG(+)	9	0.73716	0.0760023	0.0479771	0.0470759	0.0333499	0.0381874	0.0341421
E2F3(+)	9	0.718735	0.0837512	0.0663804	0.0642499	0.0633994	0.0649403	0.0568667
TCF3(+)	9	0.672565	0.0365749	0.0274461	0.0266679	0.0191197	0.0152816	0.0167328
SREBF2(+)	9	0.666773	0.123873	0.109084	0.107298	0.088134	0.0914257	0.0694699
PBX4(+)	9	0.65937	0.0850314	0.04368	0.0390015	0.042684	0.0427783	0.0205104
HOXD9(+)	9	0.638699	0.160645	0.0943072	0.100012	0.102355	0.101128	0.0619226
RREB1(+)	9	0.56573	0.136476	0.118617	0.117529	0.109387	0.111237	0.0788825
GATA6(+)	9	0.562454	0.597583	0.472239	0.515798	0.301326	0.293833	0.202251
SNAPC4(+)	9	0.560425	0.0263764	0.0181472	0.0179088	0.0151416	0.0158482	0.0162597
GATA4(+)	9	0.559436	0.563435	0.387695	0.377157	0.397206	0.414764	0.249257
VDR(+)	9	0.557303	0.0482611	0.0273933	0.0201159	0.015241	0.00604087	0.0126466
FOXN3(+)	9	0.550371	0.216994	0.178326	0.185601	0.173653	0.178117	0.121118
E2F1(+)	9	0.528003	0.0516224	0.040729	0.0353021	0.0294213	0.0283377	0.0313325
PRDM16(+)	9	0.527643	0.50694	0.355621	0.359397	0.351442	0.375261	0.166999
MEIS1(+)	9	0.520483	0.476621	0.314277	0.373869	0.355113	0.36556	0.283338
SUZ12(+)	9	0.508704	0.0422955	0.0402163	0.0405688	0.0400858	0.0394781	0.0399922
FOXJ3(+)	9	0.491324	0.133948	0.103994	0.113025	0.0982007	0.114224	0.0997784
LEF1(+)	9	0.478913	0.0403098	0.0307558	0.0260931	0.0234004	0.0288534	0.0253554
ZNF445(+)	9	0.470328	0.0271358	0.0251796	0.0211333	0.0156645	0.0201941	0.0136893
ILF2(+)	9	0.469737	0.0378816	0.0262813	0.0318656	0.0272606	0.0243885	0.0264959
ZNF219(+)	9	0.468125	0.0973153	0.0768093	0.0799387	0.08142	0.0716246	0.0439388
HOXB3(+)	9	0.416776	0.0209301	0.014366	0.0101303	0.00495107	0.00316463	0.0072507
ZNF383(+)	9	0.412037	0.055314	0.0347567	0.035204	0.0163301	0.0111907	0.0232393
MEF2A(+)	9	0.411118	0.719082	0.646027	0.674018	0.568846	0.606089	0.433636
ZKSCAN1(+)	9	0.411005	0.142084	0.13102	0.108644	0.124415	0.110603	0.100344
TP63(+)	9	0.384098	0.0225097	0.0122635	0.0116286	0.004599	0.00349916	0.00868866
TFAP2B(+)	9	0.377017	0.10878	0.0978838	0.101438	0.0994054	0.0789235	0.0720614
VAX2(+)	9	0.364655	0.0361642	0.0242036	0.0309322	0.013198	0.00997687	0.0168572
ZBTB41(+)	9	0.360865	0.0539365	0.0459884	0.0320158	0.0176794	0.0136303	0.0225585
SCRT1(+)	9	0.34627	0.0709219	0.062009	0.0596617	0.0562077	0.0638649	0.0342204
BRF1(+)	9	0.338416	0.0414761	0.0354996	0.0338917	0.0376487	0.0367885	0.0326938
SREBF1(+)	9	0.338195	0.0388721	0.0329553	0.0314479	0.0334447	0.0315351	0.0326661
STAT5B(+)	9	0.303793	0.0993567	0.0815174	0.0767001	0.0457963	0.0382972	0.0589276
ZNF646(+)	9	0.275151	0.0151988	0.0137313	0.0111494	0.0115624	0.0118557	0.0123135
PRDM6(+)	9	0.266829	0.0185206	0.0082309	0.00616024	0.0100162	0.00996149	0.00947436
ZNF624(+)	9	0.253294	0.0227837	0.0124087	0.0127892	0.0164782	0.0139884	0.0149208
