# Supplementary material for: Life-span–dependent transcriptional dynamics of the human heart
Source: Sci Adv. 2026 Jun 17;12(25):eaeg2614. doi: 10.1126/sciadv.aeg2614 (PMC13274588; doi:10.1126/sciadv.aeg2614)
Supplement: Supplementary file 2 — Tables S1 to S55 [file sciadv.aeg2614_tables_s1_to_s55.zip › Tables/Supplementary_Table_19.xlsx]

## Sheet: 20240812-03-CM-ctnt-99.51%
	All Events Count	All Events % Parent	time Count	time % Parent	lives Count	lives % Parent	singlets1 Count	singlets1 % Parent	singlets2 Count	singlets2 % Parent	IPS Count	IPS % Parent
20240812-03-CM-3-LIVE	38384	100	38352	99.92	34061	88.81	31344	92.02	30638	97.75	30638	100
	All Events Count	All Events % Parent	time Count	time % Parent	lives Count	lives % Parent	singlets1 Count	singlets1 % Parent	singlets2 Count	singlets2 % Parent	IPS Count	IPS % Parent
20240812-03-CM-3-LIVE+AF488	100000	100	99932	99.93	79977	80.03	73514	91.92	71952	97.88	71952	100
20240812-03-CM-3-LIVE+AF488+Troponin-T	100000	100	99950	99.95	75575	75.61	69216	91.59	67904	98.1	67904	100
troponin T positive cells	67569
percentage of troponin T positive cells (%)	99.5067
