# Supplementary material for: Life-span–dependent transcriptional dynamics of the human heart
Source: Sci Adv. 2026 Jun 17;12(25):eaeg2614. doi: 10.1126/sciadv.aeg2614 (PMC13274588; doi:10.1126/sciadv.aeg2614)
Supplement: Supplementary file 2 — Tables S1 to S55 [file sciadv.aeg2614_tables_s1_to_s55.zip › Tables/Supplementary_Table_2.xlsx]

## Sheet: main cell clusters
	p_val	avg_logFC	pct.1	pct.2	mean.1	cluster	gene		cluster	annotation
1	0	2.54758	0.997302	0.628246	3.64654	C1	MYOM1		C1	cardiomyocyte
2	0	2.54584	0.45924	0.17681	1.00426	C1	XIRP2		C2	fibroblast
3	0	2.46901	0.996721	0.596502	3.73236	C1	RBM20		C3	endothelial cell
4	0	2.43449	0.999491	0.859096	4.94351	C1	SLC8A1		C4	pericyte
5	0	2.41635	0.999149	0.72801	4.33962	C1	SORBS2		C5	myeloid cell
6	0	2.39977	0.996555	0.66419	3.69312	C1	PALLD		C6	proliferative cell
7	0	2.36936	0.979415	0.439289	2.93753	C1	MYO18B		C7	cardiomyocyte
8	0	2.36155	0.978719	0.460924	2.92645	C1	ACTN2		C8	cardiomyocyte
9	0	2.3583	0.999829	0.860271	5.06175	C1	TTN		C9	cardiomyocyte
10	0	2.34933	0.988577	0.701646	4.06276	C1	FGF12		C10	RBC
11	0	2.28928	0.998811	0.701695	4.07634	C1	CTNNA3		C11	neural cell
12	0	2.28781	0.966262	0.528547	3.07606	C1	ROR1		C12	cardiomyocyte
13	0	2.26829	0.95172	0.472176	2.99164	C1	ERBB4		C13	cardiomyocyte
14	0	2.26005	0.991104	0.538751	3.28092	C1	THSD4		C14	fibroblast
15	0	2.25781	0.999818	0.883379	5.10252	C1	RYR2		C15	lymphoid cell
16	0	2.24265	0.964028	0.365881	2.7622	C1	MTUS2		C16	endothelial cell
17	0	2.23846	0.972659	0.571581	3.2437	C1	FHL2		C17	cardiomyocyte
18	0	2.22717	0.986382	0.486841	3.28582	C1	FHOD3		C18	SMC
19	0	2.22269	0.978779	0.571615	3.47143	C1	CACNB2		C19	lymphoendothelial cell
20	0	2.20308	0.957609	0.522586	3.02207	C1	PCDH7		C20	endothelial cell
21	0	2.18424	0.887782	0.40367	2.52403	C1	TNNI3K		C21	adipocyte
22	0	2.17292	0.826912	0.276581	1.86494	C1	GPAT3
23	0	2.15575	0.966488	0.448192	2.73239	C1	CMYA5
24	0	2.15195	0.950271	0.450369	2.62993	C1	EFNA5
25	0	2.09441	0.994405	0.731197	3.73946	C1	LARGE1
26	0	2.08314	0.861347	0.289084	1.94161	C1	PACRG
27	0	2.06765	0.993437	0.579309	3.29383	C1	LDB3
28	0	2.06273	0.739138	0.309151	2.08442	C1	ANKRD1
29	0	2.05405	0.873539	0.301564	2.11541	C1	B4GALNT3
30	0	2.05321	0.89973	0.283464	2.01824	C1	RBM24
31	0	2.03628	0.997888	0.712798	3.67055	C1	PDLIM5
32	0	2.00485	0.928349	0.379559	2.37826	C1	DPF3
33	0	2.00424	0.714285	0.257586	1.42097	C1	NRAP
34	0	1.99304	0.964177	0.45716	2.5997	C1	CDH2
35	0	1.99121	0.976833	0.427149	2.60517	C1	AKAP6
36	0	1.95448	0.781955	0.287225	1.93587	C1	KIF26B
37	0	1.95294	0.730021	0.264564	1.48537	C1	MYPN
38	0	1.94878	0.987272	0.505771	2.86582	C1	NEBL
39	0	1.94735	0.875778	0.269106	1.81184	C1	ALPK2
40	0	1.94039	0.935653	0.432544	2.43111	C1	PHACTR1
41	0	1.93465	0.945445	0.517402	2.7946	C1	INPP4B
42	0	1.92895	0.960533	0.587542	2.81628	C1	LTBP1
43	0	1.89586	0.899675	0.307801	1.94749	C1	SRL
44	0	1.8897	0.924965	0.398386	2.38962	C1	ESRRG
45	0	1.88058	0.944908	0.449596	2.45777	C1	RNF150
46	0	1.86706	0.767359	0.238609	1.55759	C1	SNRPN
47	0	1.86463	0.887859	0.313306	1.88496	C1	ACOT11
48	0	1.86304	0.913835	0.381017	2.31241	C1	PLCXD3
49	0	1.85986	0.959455	0.461253	2.51359	C1	MLIP
50	0	1.85545	0.958438	0.501548	2.83176	C1	NLGN1
51	0	1.84526	0.918264	0.463227	2.40684	C1	NEXN
52	0	1.84229	0.934259	0.45799	2.30089	C1	C15orf41
53	0	1.83735	0.995621	0.737793	3.52792	C1	SORBS1
54	0	1.83143	0.972836	0.49636	2.69161	C1	MICAL3
55	0	1.8142	0.788645	0.297176	1.76973	C1	CHRM2
56	0	1.8098	0.924904	0.485693	2.29286	C1	KIDINS220
57	0	1.80957	0.829024	0.316126	1.86417	C1	FBN2
58	0	1.80886	0.77725	0.2201	1.47944	C1	MROH7
59	0	1.80714	0.996401	0.775057	3.66167	C1	DMD
60	0	1.78062	0.958515	0.528551	2.60352	C1	MYH7
61	0	1.77129	0.840348	0.324768	1.84679	C1	CADM1
62	0	1.76715	0.978525	0.639651	3.0437	C1	PPP1R12B
63	0	1.74132	0.847585	0.309235	1.74432	C1	ALPK3
64	0	1.73796	0.866865	0.296874	1.74462	C1	CAP2
65	0	1.71553	0.83488	0.297677	1.6952	C1	PPARGC1A
66	0	1.71486	0.653415	0.173676	1.22442	C1	MYL4
67	0	1.71405	0.844721	0.279252	1.64337	C1	CASQ2
68	0	1.70544	0.886737	0.311799	1.80297	C1	MYH7B
69	0	1.70335	0.998198	0.836604	4.12218	C1	CACNA1C
70	0	1.70105	0.970359	0.547152	2.73699	C1	ANK2
71	0	1.70012	0.91196	0.360563	1.99184	C1	MYL3
72	0	1.69508	0.476391	0.141585	0.844047	C1	SH3BGR
73	0	1.69025	0.833895	0.286027	1.69847	C1	MYOCD
74	0	1.68795	0.770776	0.256155	1.47491	C1	GCNT2
75	0	1.68261	0.942044	0.442365	2.22731	C1	TACC2
76	0	1.68082	0.794335	0.29915	1.76239	C1	TRDN-AS1
77	0	1.67133	0.856156	0.32846	1.74889	C1	PKP2
78	0	1.65997	0.70023	0.251066	1.53858	C1	FRMD5
79	0	1.65196	0.713749	0.248618	1.42182	C1	SPHKAP
80	0	1.62553	0.733581	0.224721	1.31653	C1	FBXO40
81	0	1.6206	0.692965	0.206858	1.29968	C1	CTNND2
82	0	1.61983	0.812725	0.312147	1.58415	C1	MYOZ2
83	0	1.61721	0.577451	0.190418	1.04282	C1	FAM160A1
84	0	1.61328	0.853435	0.371517	1.87256	C1	TECRL
85	0	1.61154	0.965675	0.594253	2.85512	C1	DLG2
86	0	1.60852	0.775005	0.284237	1.49883	C1	TMEM71
87	0	1.60409	0.991922	0.658455	3.15823	C1	MYBPC3
88	0	1.60397	0.759579	0.259323	1.50291	C1	PLEKHA7
89	0	1.59854	0.74083	0.234829	1.3661	C1	SLC38A1
90	0	1.58992	0.795911	0.254678	1.41151	C1	PRKAA2
91	0	1.57228	0.902533	0.349384	1.90495	C1	PDE4DIP
92	0	1.57088	0.805089	0.302299	1.54549	C1	HAND2-AS1
93	0	1.56582	0.807461	0.255397	1.49935	C1	CASZ1
94	0	1.56553	0.814527	0.357694	1.84877	C1	GALNT17
95	0	1.5577	0.787225	0.284708	1.51059	C1	TRDN
96	0	1.55281	0.695552	0.204115	1.19971	C1	TRIM55
97	0	1.54893	0.865671	0.389392	1.80403	C1	TMEM65
98	0	1.54288	0.757578	0.288778	1.39571	C1	HOMER1
99	0	1.53702	0.634417	0.178746	1.09997	C1	SYNDIG1
100	0	1.53075	0.84074	0.283564	1.75039	C1	PRDM16
101	0	3.86861	0.853407	0.170865	2.79819	C2	NEGR1
102	0	3.56773	0.550955	0.162452	1.68234	C2	KAZN
103	0	3.49851	0.448356	0.132646	1.45582	C2	CNTNAP2
104	0	3.42501	0.674193	0.0889275	1.71723	C2	DCN
105	0	3.41529	0.483871	0.0707011	1.42268	C2	ACSM3
106	0	3.4125	0.734816	0.106078	2.05898	C2	ABCA9
107	0	3.27886	0.647607	0.0963092	1.7425	C2	C7
108	0	3.2196	0.795189	0.234695	2.1789	C2	ABCA8
109	0	3.21249	0.718198	0.100131	1.89969	C2	ABCA6
110	0	3.1989	0.666291	0.0900396	1.75507	C2	ABCA10
111	0	3.14724	0.819283	0.224433	2.31572	C2	BICC1
112	0	2.99823	0.6711	0.116735	1.82541	C2	PID1
113	0	2.97921	0.737997	0.130204	1.95149	C2	COL6A3
114	0	2.93909	0.619456	0.0985057	1.59662	C2	DCLK1
115	0	2.83471	0.651264	0.129986	1.78204	C2	SCN7A
116	0	2.76994	0.493588	0.133245	1.2982	C2	COL1A1
117	0	2.61783	0.648358	0.116738	1.62031	C2	BNC2
118	0	2.60873	0.486914	0.0665259	1.25475	C2	CDH19
119	0	2.60578	0.730921	0.190422	1.92644	C2	MEG3
120	0	2.59575	0.678513	0.144716	1.6754	C2	FBN1
121	0	2.56578	0.528364	0.0479462	1.20129	C2	PDGFRA
122	0	2.55937	0.477584	0.0614512	1.14586	C2	COL6A6
123	0	2.55617	0.601072	0.127795	1.51195	C2	GLIS3
124	0	2.5528	0.56726	0.148315	1.40421	C2	COL1A2
125	0	2.53928	0.683247	0.259658	1.83289	C2	LAMB1
126	0	2.52455	0.362474	0.0387378	0.896887	C2	C3
127	0	2.52063	0.437824	0.0765015	1.06331	C2	ADAMTS19
128	0	2.51763	0.477046	0.0857099	1.14245	C2	FREM1
129	0	2.48802	0.469306	0.099971	1.15218	C2	TIAM1
130	0	2.46288	0.528602	0.0820619	1.22295	C2	FOXP2
131	0	2.43172	0.497834	0.0659299	1.11854	C2	ABI3BP
132	0	2.38227	0.515666	0.10982	1.21917	C2	SLIT2
133	0	2.36646	0.435445	0.047157	0.991432	C2	CLMP
134	0	2.35692	0.71801	0.333124	1.85184	C2	LAMC1
135	0	2.33996	0.630375	0.178832	1.64153	C2	ADAMTSL3
136	0	2.32822	0.632755	0.160708	1.49156	C2	COL5A1
137	0	2.31921	0.627094	0.130005	1.4861	C2	TNXB
138	0	2.29663	0.522704	0.135522	1.24371	C2	COL3A1
139	0	2.27102	0.449383	0.0656263	1.00174	C2	FBLN1
140	0	2.25831	0.441994	0.0600797	1.01497	C2	SULF1
141	0	2.2044	0.509668	0.155561	1.1831	C2	VCAN
142	0	2.19786	0.411802	0.0731073	0.981735	C2	TMEM108
143	0	2.19482	0.588086	0.140053	1.35727	C2	COL5A2
144	0	2.18253	0.572107	0.153196	1.39389	C2	MEG8
145	0	2.1823	0.435633	0.0834003	1.01305	C2	ELN
146	0	2.16868	0.553285	0.135436	1.33783	C2	EGFR
147	0	2.15949	0.539748	0.163141	1.28455	C2	COL15A1
148	0	2.15833	0.503519	0.116194	1.26657	C2	NCAM2
149	0	2.15197	0.487903	0.161836	1.3082	C2	CCDC102B
150	0	2.1476	0.931199	0.705559	3.23285	C2	RORA
151	0	2.14535	0.68083	0.23663	1.92996	C2	ADGRB3
152	0	2.1442	0.500989	0.0664376	1.08834	C2	LPAR1
153	0	2.12541	0.315801	0.0406115	0.750763	C2	COL4A4
154	0	2.10224	0.455619	0.115708	1.04998	C2	COL12A1
155	0	2.07833	0.485373	0.241304	1.34133	C2	GPC6
156	0	2.03713	0.400155	0.0424797	0.854059	C2	FBLN5
157	0	2.01446	0.329639	0.0523421	0.727969	C2	PAPPA
158	0	2.00596	0.362123	0.0462271	0.782645	C2	PTGIS
159	0	1.96321	0.403361	0.0458545	0.827657	C2	MRC2
160	0	1.95945	0.611979	0.269076	1.4944	C2	ROBO1
161	0	1.95457	0.483883	0.122179	1.10319	C2	MAPK10
162	0	1.95145	0.418163	0.0778592	0.901159	C2	KCNT2
163	0	1.93661	0.542966	0.394205	1.33626	C2	GSN
164	0	1.92787	0.692464	0.186285	1.83268	C2	EBF2
165	0	1.921	0.522892	0.131071	1.21896	C2	UNC5C
166	0	1.90321	0.310855	0.0368365	0.695744	C2	COL8A1
167	0	1.90174	0.435971	0.147023	1.09267	C2	LSAMP
168	0	1.8859	0.72332	0.366086	1.93583	C2	GAS7
169	0	1.8579	0.420881	0.145561	0.955148	C2	FN1
170	0	1.85772	0.425577	0.0970598	0.905935	C2	PKNOX2
171	0	1.84938	0.563804	0.290106	1.25574	C2	PTPRS
172	0	1.84402	0.308037	0.044737	0.660028	C2	CFH
173	0	1.8314	0.479488	0.187108	1.0564	C2	PLAGL1
174	0	1.83094	0.328274	0.040032	0.682451	C2	SVEP1
175	0	1.83034	0.366031	0.121222	0.799857	C2	PCSK6
176	0	1.81115	0.63576	0.222832	1.50138	C2	TRPS1
177	0	1.80015	0.601009	0.401672	1.45339	C2	TGFBR3
178	0	1.79097	0.565507	0.185088	1.22812	C2	RRBP1
179	0	1.76225	0.365254	0.0762366	0.808126	C2	SMOC2
180	0	1.76149	0.448231	0.074305	0.932089	C2	ADAMTS2
181	0	1.72809	0.532572	0.173329	1.11376	C2	COL6A2
182	0	1.70681	0.457785	0.12163	0.969056	C2	PRICKLE2
183	0	1.70253	0.517357	0.197588	1.09091	C2	SPATA6
184	0	1.68984	0.322676	0.0966293	0.704575	C2	TENM4
185	0	1.68189	0.645328	0.333813	1.75752	C2	TSHZ2
186	0	1.68061	0.508465	0.187331	1.10705	C2	CARMIL1
187	0	1.67719	0.552859	0.257773	1.18666	C2	PHLDB1
188	0	1.67513	0.376362	0.184677	0.846926	C2	ADGRD1
189	0	1.67498	0.682909	0.445584	1.7233	C2	NAALADL2
190	0	1.66105	0.309415	0.0661258	0.646688	C2	PTN
191	0	1.65158	0.700904	0.293268	1.71223	C2	EPB41L2
192	0	1.64029	0.383224	0.123361	0.804805	C2	SDC2
193	0	1.62466	0.445526	0.152644	0.890242	C2	COL6A1
194	0	1.60614	0.358241	0.0858672	0.72589	C2	MATN2
195	0	1.56429	0.643011	0.427656	1.47286	C2	ARHGAP21
196	0	1.55598	0.309903	0.136788	0.79325	C2	AC007319.1
197	0	1.55505	0.451962	0.138055	0.98135	C2	EBF3
198	0	1.55075	0.431901	0.185797	0.951349	C2	TPST1
199	0	1.53786	0.782779	0.638197	2.1136	C2	MIR99AHG
200	0	1.53456	0.77936	0.321837	2.22612	C2	EBF1
201	0	4.40327	0.888475	0.0717199	2.86089	C3	VWF
202	0	4.20969	0.862061	0.109527	2.83308	C3	FLT1
203	0	3.90105	0.789458	0.061764	2.30059	C3	ANO2
204	0	3.67233	0.824773	0.157509	2.52207	C3	ST6GALNAC3
205	0	3.54688	0.738387	0.0915716	1.99402	C3	MCF2L
206	0	3.51145	0.755154	0.156735	2.18386	C3	GALNT18
207	0	3.38206	0.912459	0.265286	3.17159	C3	LDB2
208	0	3.27943	0.802232	0.257069	2.46179	C3	PLEKHG1
209	0	3.26255	0.704515	0.0416078	1.77175	C3	PTPRB
210	0	3.23791	0.761361	0.0684803	1.90608	C3	SHANK3
211	0	3.18094	0.746975	0.0747947	1.95906	C3	PECAM1
212	0	3.14849	0.589574	0.220523	1.69849	C3	PIK3R3
213	0	3.13938	0.567851	0.0346969	1.46858	C3	ST8SIA6
214	0	3.04556	0.659482	0.0469489	1.61226	C3	EMCN
215	0	3.02236	0.901417	0.474885	2.98684	C3	KIAA1217
216	0	2.98173	0.604681	0.0746799	1.48358	C3	ITGA6
217	0	2.96537	0.376723	0.0919759	1.19337	C3	FAM155A
218	0	2.94735	0.68871	0.0641725	1.68926	C3	ADGRF5
219	0	2.94069	0.767086	0.201585	2.08351	C3	DOCK9
220	0	2.93708	0.749765	0.170597	1.99845	C3	PRKCH
221	0	2.89943	0.646948	0.126061	1.71924	C3	ENG
222	0	2.8841	0.786524	0.221382	2.40872	C3	MECOM
223	0	2.88137	0.883615	0.437592	2.96141	C3	PITPNC1
224	0	2.85389	0.679809	0.158442	1.72287	C3	SEC14L1
225	0	2.82785	0.828502	0.431422	2.41054	C3	RAPGEF1
226	0	2.81006	0.674252	0.0543265	1.52392	C3	EGFL7
227	0	2.80087	0.473694	0.0394315	1.17704	C3	F8
228	0	2.77134	0.76023	0.149507	2.01151	C3	FLI1
229	0	2.75664	0.624167	0.237158	1.88212	C3	ADAMTS9
230	0	2.68641	0.587914	0.156333	1.45784	C3	ABLIM3
231	0	2.66981	0.693474	0.181646	1.78194	C3	EPAS1
232	0	2.6573	0.59121	0.100901	1.51134	C3	RAPGEF5
233	0	2.65392	0.462219	0.0240672	1.08706	C3	BTNL9
234	0	2.64048	0.489187	0.245649	1.5687	C3	AKAP12
235	0	2.63173	0.434747	0.0311378	1.05488	C3	SLC9C1
236	0	2.61838	0.545238	0.0281603	1.21612	C3	ADGRL4
237	0	2.6104	0.484063	0.0334365	1.13281	C3	RASGRF2
238	0	2.59574	0.402584	0.069868	1.00712	C3	VEGFC
239	0	2.59148	0.451514	0.0320838	1.06798	C3	TNNT3
240	0	2.58716	0.522168	0.045993	1.17569	C3	PODXL
241	0	2.56961	0.601434	0.175381	1.61622	C3	DACH1
242	0	2.55501	0.483245	0.0254199	1.09559	C3	CYYR1
243	0	2.54536	0.605475	0.151436	1.52181	C3	MGLL
244	0	2.51291	0.838678	0.238543	2.44824	C3	ELMO1
245	0	2.51152	0.894705	0.418349	2.95735	C3	LRMDA
246	0	2.50024	0.531189	0.0216088	1.14239	C3	NOTCH4
247	0	2.49404	0.36188	0.0571268	0.88589	C3	PKD1L1
248	0	2.47732	0.682841	0.276285	1.77801	C3	GRB10
249	0	2.47691	0.798143	0.351636	2.26549	C3	TACC1
250	0	2.44822	0.557675	0.205196	1.38289	C3	CLIC5
251	0	2.42702	0.550795	0.0372202	1.18676	C3	ERG
252	0	2.39318	0.510958	0.0342576	1.10194	C3	TEK
253	0	2.3861	0.491929	0.0296678	1.0401	C3	RASIP1
254	0	2.36584	0.474993	0.0676442	1.05486	C3	WARS
255	0	2.34973	0.85174	0.301465	2.58016	C3	PLCB1
256	0	2.33109	0.556617	0.0625228	1.28775	C3	C22orf34
257	0	2.30237	0.609036	0.127891	1.45974	C3	PREX2
258	0	2.29555	0.75424	0.41177	1.95767	C3	AFDN
259	0	2.27375	0.50006	0.125198	1.17149	C3	EEPD1
260	0	2.27373	0.468474	0.0291537	1.00866	C3	PPP1R16B
261	0	2.26747	0.555294	0.199793	1.39186	C3	CCDC85A
262	0	2.26718	0.658135	0.256029	1.67299	C3	EVA1C
263	0	2.26515	0.588756	0.211126	1.42093	C3	PLXNA2
264	0	2.25927	0.650364	0.238543	1.62376	C3	NEDD9
265	0	2.25405	0.342106	0.0281703	0.797797	C3	CA8
266	0	2.24217	0.527701	0.0981805	1.19422	C3	ITPKB
267	0	2.23999	0.960932	0.805086	3.56958	C3	PTPRM
268	0	2.22034	0.368833	0.068061	0.89581	C3	KITLG
269	0	2.21401	0.565614	0.173494	1.41117	C3	NEURL1B
270	0	2.20698	0.469797	0.0345771	0.975934	C3	KANK3
271	0	2.17341	0.514133	0.0636833	1.0934	C3	ELK3
272	0	2.17006	0.383242	0.0314947	0.838383	C3	SLC9A3R2
273	0	2.16391	0.566119	0.144263	1.27457	C3	KIAA1671
274	0	2.16335	0.863769	0.544236	2.74683	C3	TCF4
275	0	2.14459	0.315908	0.0240572	0.718991	C3	CPAMD8
276	0	2.10819	0.770719	0.408236	2.13015	C3	DOCK4
277	0	2.09603	0.415598	0.0192278	0.843376	C3	NOVA2
278	0	2.08967	0.323294	0.0165098	0.71412	C3	RAMP3
279	0	2.08182	0.592413	0.179068	1.43216	C3	RFTN1
280	0	2.06606	0.660468	0.322707	1.61921	C3	TSPAN18
281	0	2.04554	0.602853	0.485744	1.7098	C3	TIMP3
282	0	2.04184	0.700257	0.367969	1.76176	C3	ARHGAP29
283	0	2.03872	0.51091	0.0719595	1.08901	C3	SH2D3C
284	0	2.03757	0.551084	0.174343	1.29657	C3	ETS1
285	0	2.0275	0.458755	0.0896299	1.045	C3	ABCC4
286	0	2.0052	0.404604	0.0813338	0.923517	C3	CALCRL
287	0	1.99958	0.630951	0.209412	1.68776	C3	CASC15
288	0	1.99862	0.449999	0.147443	1.00902	C3	NDRG1
289	0	1.99796	0.775025	0.470914	1.97531	C3	SYNE2
290	0	1.99627	0.72684	0.433911	1.8281	C3	HSPG2
291	0	1.96196	0.778248	0.624841	2.15837	C3	SYNE1
292	0	1.96063	0.380596	0.0514813	0.797113	C3	EFNB2
293	0	1.94734	0.505064	0.35198	1.26724	C3	EGLN1
294	0	1.94569	0.646732	0.379315	1.58967	C3	TBCD
295	0	1.94147	0.419207	0.018524	0.808641	C3	CDH5
296	0	1.93375	0.41146	0.0877755	0.94753	C3	CMTM8
297	0	1.91406	0.367341	0.0273966	0.755361	C3	PDGFB
298	0	1.89857	0.464288	0.201328	1.06891	C3	GFOD1
299	0	1.89733	0.613318	0.301892	1.38521	C3	KIAA0355
300	0	1.8932	0.496861	0.116877	1.03697	C3	SHROOM4
301	0	3.57847	0.653184	0.041573	1.81794	C4	EGFLAM
302	0	3.46098	0.733759	0.19945	2.06734	C4	CARMN
303	0	3.36481	0.760908	0.221479	2.36833	C4	FRMD3
304	0	3.32146	0.715685	0.149203	2.01974	C4	GUCY1A2
305	0	3.27698	0.848594	0.290003	2.72745	C4	EPS8
306	0	3.26436	0.723168	0.0672734	1.8493	C4	NOTCH3
307	0	3.13199	0.865649	0.250557	3.03949	C4	PLA2G5
308	0	3.09156	0.841633	0.198547	2.52502	C4	NR2F2-AS1
309	0	3.08494	0.751535	0.0874194	1.94649	C4	PDGFRB
310	0	3.03351	0.501927	0.0509482	1.32064	C4	ENPEP
311	0	2.8925	0.571564	0.0634975	1.40348	C4	RGS5
312	0	2.88646	0.617756	0.0613384	1.52895	C4	NFASC
313	0	2.78773	0.596922	0.122077	1.58282	C4	RNF152
314	0	2.6425	0.987892	0.846842	4.31714	C4	DLC1
315	0	2.63845	0.559829	0.0677087	1.36082	C4	CLMN
316	0	2.61703	0.519429	0.0405307	1.19466	C4	TBX2
317	0	2.57303	0.740248	0.462163	2.20335	C4	ZFHX3
318	0	2.56509	0.691023	0.372214	1.89494	C4	ABCC9
319	0	2.54147	0.431917	0.0817953	1.24106	C4	RIPOR3
320	0	2.52604	0.61977	0.0923744	1.52241	C4	SPECC1
321	0	2.51011	0.341098	0.0363916	0.856728	C4	LMOD1
322	0	2.46942	0.663153	0.179851	1.70665	C4	MYO1B
323	0	2.36169	0.468612	0.0479906	1.05569	C4	CPE
324	0	2.35239	0.651369	0.255913	1.69464	C4	SH3RF1
325	0	2.33481	0.480198	0.0857802	1.16979	C4	NGF
326	0	2.32108	0.643214	0.406787	1.95299	C4	RAD51B
327	0	2.32029	0.824528	0.377269	2.47517	C4	APBB2
328	0	2.31302	0.418741	0.164379	1.07708	C4	KHDRBS3
329	0	2.25413	0.484772	0.0400432	1.03921	C4	ANO1
330	0	2.2537	0.785247	0.226901	2.27652	C4	EBF2
331	0	2.24243	0.356164	0.042966	0.820042	C4	ACTA2
332	0	2.22202	0.97765	0.793252	3.97584	C4	PRKG1
333	0	2.18973	0.333789	0.0200987	0.759887	C4	TRPC6
334	0	2.18688	0.413768	0.0662237	0.92771	C4	PTH1R
335	0	2.17561	0.462521	0.123818	1.08327	C4	PDE5A
336	0	2.10144	0.562638	0.230849	1.32211	C4	GUCY1A1
337	0	2.09469	0.510777	0.165571	1.25375	C4	MIR4435-2HG
338	0	2.09021	0.473162	0.0630448	1.01345	C4	NR2F2
339	0	2.08325	0.431196	0.180712	1.02317	C4	SLC12A2
340	0	2.07991	0.758994	0.362287	2.11417	C4	IGFBP7
341	0	2.07054	0.528877	0.179928	1.26678	C4	PLCE1
342	0	2.05912	0.488725	0.0765865	1.06469	C4	DAAM2
343	0	2.04274	0.501628	0.137621	1.22646	C4	ITGA1
344	0	2.03621	0.480173	0.153113	1.06122	C4	PAWR
345	0	2.03033	0.367377	0.0338071	0.801981	C4	LINC01197
346	0	2.01095	0.370509	0.0924789	0.885286	C4	SPRY4-AS1
347	0	1.94786	0.648336	0.266569	1.72408	C4	DENND2A
348	0	1.93902	0.904756	0.749271	3.08403	C4	LHFPL6
349	0	1.92786	0.866569	0.358215	2.7495	C4	EBF1
350	0	1.90453	0.462273	0.108165	1.10876	C4	COL5A3
351	0	1.90341	0.384258	0.0808724	0.870667	C4	NHS
352	0	1.89851	0.319718	0.0683406	0.75354	C4	AC098829.1
353	0	1.89667	0.396067	0.12452	0.874175	C4	SEMA5B
354	0	1.89302	0.495662	0.126182	1.09396	C4	SPARC
355	0	1.89112	0.535937	0.135226	1.24603	C4	MSC-AS1
356	0	1.88338	0.704522	0.416874	1.77888	C4	PTEN
357	0	1.85814	0.433135	0.0843026	0.923048	C4	TLE1
358	0	1.82683	0.568928	0.30596	1.38219	C4	MAP1B
359	0	1.82441	0.536459	0.178826	1.25982	C4	PDE1A
360	0	1.80721	0.469781	0.170324	0.977506	C4	ARHGEF17
361	0	1.80583	0.513786	0.249498	1.43117	C4	ADAMTS9
362	0	1.79814	0.324516	0.0561097	0.773235	C4	CPM
363	0	1.79653	0.484126	0.187908	1.11742	C4	ADAMTS12
364	0	1.78931	0.651692	0.359259	1.65992	C4	MEF2C
365	0	1.78082	0.579619	0.183082	1.38889	C4	TFPI
366	0	1.76535	0.392512	0.075201	0.831551	C4	ADCY3
367	0	1.76335	0.51831	0.244142	1.33051	C4	PDE7B
368	0	1.71359	0.512567	0.214173	1.17255	C4	MYO1D
369	0	1.67661	0.418765	0.153287	0.969304	C4	PELI2
370	0	1.6625	0.303583	0.0517865	0.656259	C4	EFHD1
371	0	1.65733	0.593541	0.441181	1.62909	C4	ADAMTS9-AS2
372	0	1.63769	0.314323	0.0226533	0.627251	C4	LINC00989
373	0	1.62093	0.719911	0.523554	1.79165	C4	NBEAL1
374	0	1.61069	0.355965	0.139288	0.743212	C4	KLHL23
375	0	1.60571	0.698854	0.397196	1.76379	C4	DIAPH2
376	0	1.59991	0.439475	0.262248	1.03047	C4	BMP5
377	0	1.59713	0.589464	0.37992	1.3727	C4	PACSIN2
378	0	1.58209	0.668225	0.530243	1.74997	C4	PDE8A
379	0	1.5805	0.363623	0.124721	0.801627	C4	SLC24A3
380	0	1.57878	0.343808	0.110277	0.735893	C4	CYTOR
381	0	1.56692	0.619372	0.410334	1.47923	C4	ARHGAP42
382	0	1.56468	0.602292	0.213691	1.53039	C4	CASC15
383	0	1.5547	0.389553	0.156969	0.91706	C4	DSCAML1
384	0	1.54588	0.312359	0.0907029	0.722545	C4	CRISPLD2
385	0	1.53354	0.310295	0.0597439	0.670041	C4	RERG
386	0	1.53259	0.314546	0.110772	0.726003	C4	LINC01091
387	0	1.5297	0.46282	0.159991	1.00468	C4	KIRREL1
388	0	1.51783	0.342913	0.0816709	0.710824	C4	MAP2
389	0	1.51679	0.50859	0.19191	1.30236	C4	CCDC102B
390	0	1.51116	0.330259	0.0525103	0.631974	C4	GUCY1B1
391	0	1.49501	0.859359	0.801553	3.07893	C4	RBMS3
392	0	1.49231	0.506675	0.341004	1.18026	C4	FNBP1L
393	0	1.48963	0.493623	0.198281	1.20826	C4	SPARCL1
394	0	1.4864	0.582353	0.387293	1.35164	C4	GJC1
395	0	1.47784	0.608259	0.574547	1.73607	C4	COL4A1
396	0	1.47422	0.504836	0.171503	1.18014	C4	UNC5C
397	0	1.47024	0.83594	0.762009	2.74313	C4	PDZD2
398	0	1.46483	0.403351	0.194455	0.862305	C4	COL27A1
399	0	1.45918	0.337742	0.107789	0.661393	C4	MCAM
400	0	1.45081	0.629913	0.476486	1.46107	C4	MPRIP
401	0	5.51331	0.860391	0.0625062	3.41311	C5	F13A1
402	0	4.92181	0.882921	0.439053	3.54743	C5	RBPJ
403	0	4.57236	0.857648	0.0483999	2.81927	C5	RBM47
404	0	4.19971	0.734659	0.0324603	2.24619	C5	MRC1
405	0	4.01952	0.73218	0.0485818	2.21202	C5	FMN1
406	0	3.7998	0.741941	0.134717	2.21208	C5	CTSB
407	0	3.79713	0.634148	0.156119	1.93804	C5	LGMN
408	0	3.74008	0.719147	0.0610367	2.14255	C5	SLCO2B1
409	0	3.69932	0.618319	0.0219048	1.76265	C5	CD163
410	0	3.54292	0.694824	0.0395714	1.91283	C5	TBXAS1
411	0	3.43378	0.71213	0.0639497	1.89547	C5	STAB1
412	0	3.31464	0.613254	0.117977	1.719	C5	MERTK
413	0	3.30097	0.671292	0.0579537	1.8462	C5	IQGAP2
414	0	3.18162	0.46399	0.0164522	1.21633	C5	CD163L1
415	0	3.16109	0.597161	0.0945082	1.66287	C5	RUNX1
416	0	3.08049	0.657943	0.131204	1.96518	C5	COLEC12
417	0	3.04525	0.792539	0.192506	2.38842	C5	SLC9A9
418	0	3.03554	0.569039	0.0314775	1.44454	C5	MYO1F
419	0	2.94198	0.595473	0.0345204	1.48446	C5	DOCK2
420	0	2.8814	0.593521	0.121521	1.52675	C5	FCGRT
421	0	2.8487	0.646072	0.160969	1.65509	C5	TBC1D14
422	0	2.77668	0.843086	0.43287	2.57836	C5	FRMD4B
423	0	2.73713	0.313196	0.0355008	0.874409	C5	SRGN
424	0	2.72147	0.544558	0.0883398	1.36582	C5	SMAP2
425	0	2.71681	0.505619	0.0282717	1.22745	C5	ATP8B4
426	0	2.71508	0.521501	0.0427512	1.26642	C5	MAF
427	0	2.68538	0.49781	0.0311893	1.24588	C5	AOAH
428	0	2.6777	0.556007	0.12136	1.43616	C5	RAB31
429	0	2.67711	0.448794	0.0151552	1.08257	C5	MSR1
430	0	2.66841	0.484092	0.0210425	1.16755	C5	PIK3R5
431	0	2.66073	0.719464	0.33085	1.98237	C5	AP2A2
432	0	2.64976	0.568037	0.069733	1.43784	C5	INPP5D
433	0	2.63805	0.330396	0.00938609	0.862347	C5	IGSF21
434	0	2.61916	0.680895	0.275322	1.8122	C5	TNS3
435	0	2.59514	0.432755	0.0168657	1.03907	C5	SIGLEC1
436	0	2.55725	0.614467	0.26062	1.70537	C5	MAN1A1
437	0	2.55194	0.509682	0.0573513	1.25954	C5	DOCK8
438	0	2.52425	0.41318	0.0156915	0.977793	C5	CSF2RA
439	0	2.51436	0.54804	0.0836125	1.35161	C5	ARHGAP18
440	0	2.51197	0.449375	0.0640064	1.20163	C5	CPM
441	0	2.45913	0.415396	0.0112288	0.95901	C5	THEMIS2
442	0	2.41587	0.340949	0.0283591	0.860213	C5	HRH1
443	0	2.38801	0.698412	0.330042	1.79128	C5	MYO5A
444	0	2.38354	0.454651	0.0488984	1.05959	C5	RHBDF2
445	0	2.37556	0.407482	0.0096625	0.927527	C5	MS4A6A
446	0	2.34287	0.514483	0.126326	1.24493	C5	ZNF710
447	0	2.33998	0.730016	0.506887	2.31253	C5	FKBP5
448	0	2.33625	0.445892	0.0609895	1.07184	C5	TNFRSF1B
449	0	2.33178	0.396296	0.0131613	0.899594	C5	HCK
450	0	2.32551	0.393447	0.0107516	0.895382	C5	MS4A4A
451	0	2.32506	0.332559	0.0132416	0.800893	C5	LINC01374
452	0	2.30728	0.751543	0.417543	2.06724	C5	ATG7
453	0	2.30259	0.415238	0.044594	0.972414	C5	NPL
454	0	2.2812	0.401889	0.0223915	0.926978	C5	FYB1
455	0	2.2808	0.891099	0.443962	3.02164	C5	LRMDA
456	0	2.26736	0.354297	0.0277944	0.852085	C5	CIITA
457	0	2.26285	0.675144	0.326758	1.81086	C5	ITPR2
458	0	2.24425	0.419459	0.0298616	0.951592	C5	CSF1R
459	0	2.22688	0.310452	0.0469281	0.813719	C5	KCNMA1
460	0	2.21822	0.758297	0.274207	2.2711	C5	ELMO1
461	0	2.21329	0.569461	0.144137	1.39657	C5	RIN3
462	0	2.20458	0.425948	0.0510435	0.976631	C5	ADAP2
463	0	2.19798	0.343428	0.0176146	0.795318	C5	VAV1
464	0	2.196	0.351501	0.0115643	0.802248	C5	MS4A4E
465	0	2.18449	0.344748	0.0157104	0.786055	C5	RYR1
466	0	2.18399	0.391653	0.0151127	0.8621	C5	SYK
467	0	2.17988	0.370918	0.0114792	0.822078	C5	TRPM2
468	0	2.16815	0.520445	0.173207	1.24203	C5	DAPK1
469	0	2.16789	0.372553	0.0486054	0.867461	C5	SELENOP
470	0	2.16151	0.559648	0.32273	1.44008	C5	PDGFC
471	0	2.15154	0.372342	0.0506655	0.909406	C5	LINC00278
472	0	2.13941	0.668074	0.250689	1.80078	C5	CAMK1D
473	0	2.13057	0.558434	0.212629	1.34061	C5	GRB2
474	0	2.1266	0.743101	0.44	1.98801	C5	SNX29
475	0	2.11833	0.326334	0.00854741	0.743024	C5	LILRB5
476	0	2.11761	0.393922	0.134963	0.944276	C5	FAM20A
477	0	2.11371	0.331399	0.0133385	0.747849	C5	LYVE1
478	0	2.11209	0.359785	0.0181957	0.800768	C5	HCLS1
479	0	2.10712	0.371498	0.0192281	0.820548	C5	LCP2
480	0	2.08954	0.385322	0.0731042	0.901112	C5	RNF144B
481	0	2.08701	0.557748	0.262194	1.42283	C5	PTPRJ
482	0	2.07684	0.347649	0.0139835	0.76379	C5	SPI1
483	0	2.06926	0.475598	0.116309	1.08815	C5	SH2B3
484	0	2.06546	0.526144	0.18497	1.2288	C5	TET3
485	0	2.06513	0.312826	0.0138984	0.71392	C5	RTN1
486	0	2.04611	0.408009	0.0688731	0.930263	C5	LYN
487	0	2.04308	0.334564	0.038735	0.759202	C5	SLC43A2
488	0	2.04306	0.632143	0.40028	1.68113	C5	SFMBT2
489	0	2.03534	0.723105	0.485206	1.9522	C5	ITSN1
490	0	2.0285	0.450166	0.0936884	1.14574	C5	C22orf34
491	0	2.02768	0.330238	0.0468052	0.78501	C5	TNFAIP2
492	0	2.02616	0.374347	0.0362639	0.828027	C5	2024-03-01
493	0	2.01381	0.372078	0.18332	0.953021	C5	DIRC3
494	0	2.00962	0.588614	0.244931	1.50795	C5	CHST11
495	0	2.0054	0.359152	0.0341707	0.814809	C5	APBB1IP
496	0	1.97601	0.318155	0.00932703	0.69503	C5	TLR2
497	0	1.97071	0.33773	0.0311492	0.758889	C5	CMKLR1
498	0	1.96761	0.478552	0.112557	1.10443	C5	DOCK11
499	0	1.96747	0.319791	0.0105791	0.695381	C5	CYTH4
500	0	1.95418	0.369651	0.0212433	0.8093	C5	PTPRC
501	0	3.53218	0.90228	0.116753	2.49221	C6	DIAPH3
502	0	3.51348	0.839482	0.151002	2.35664	C6	APOLD1
503	0	3.14662	0.758653	0.0159597	1.64426	C6	RRM2
504	0	3.05261	0.719896	0.0219354	1.54203	C6	CENPF
505	0	2.46481	0.722176	0.024469	1.33163	C6	NUSAP1
506	0	2.4168	0.716166	0.0246238	1.28578	C6	ANLN
507	0	2.32098	0.723627	0.0210084	1.26159	C6	CIT
508	0	2.23576	0.691606	0.0173791	1.16205	C6	KNL1
509	0	2.2207	0.777824	0.110897	1.42982	C6	EZH2
510	0	2.20737	0.724767	0.0176264	1.18934	C6	MELK
511	0	2.1438	0.803005	0.196558	1.56395	C6	ATAD2
512	0	2.1412	0.568601	0.348442	1.44686	C6	LINC01505
513	0	2.08868	0.634611	0.0111723	1.03434	C6	TOP2A
514	0	2.06905	0.628497	0.0103886	1.02164	C6	CDC25C
515	0	1.9908	0.573368	0.0301533	0.987479	C6	BRIP1
516	0	1.99073	0.612228	0.0110497	0.951015	C6	MKI67
517	0	1.94811	0.598342	0.0225549	0.972229	C6	ARHGAP11B
518	0	1.93072	0.62	0.0153934	0.963646	C6	TPX2
519	0	1.9285	0.917513	0.406506	2.07887	C6	NSD2
520	0	1.90586	0.63772	0.0600501	1.07957	C6	LINC01572
521	0	1.89166	0.65171	0.0342357	1.02188	C6	LMNB1
522	0	1.89098	0.650052	0.0181304	0.98119	C6	KIF15
523	0	1.88554	0.619378	0.0466817	1.02542	C6	FANCA
524	0	1.86956	0.534093	0.0385123	0.9313	C6	AC073529.1
525	0	1.85876	0.586839	0.0138446	0.894419	C6	KIF4A
526	0	1.84258	0.578031	0.00810469	0.893407	C6	IQGAP3
527	0	1.8284	0.729223	0.221282	1.52633	C6	CENPP
528	0	1.80986	0.615337	0.0149911	0.915336	C6	KIF11
529	0	1.77449	0.568808	0.0133013	0.868573	C6	GTSE1
530	0	1.76061	0.59513	0.0118242	0.878953	C6	SPC25
531	0	1.75811	0.571813	0.00791051	0.846287	C6	KIF18B
532	0	1.67501	0.624249	0.135852	1.09185	C6	RFC3
533	0	1.67323	0.581347	0.013158	0.832879	C6	BUB1B
534	0	1.67215	0.61171	0.0199774	0.869773	C6	POLQ
535	0	1.6673	0.593886	0.0287964	0.875833	C6	RACGAP1
536	0	1.66469	0.636373	0.0673226	0.966821	C6	SMC4
537	0	1.64132	0.50114	0.0126587	0.729357	C6	ASPM
538	0	1.63454	0.579482	0.0307174	0.853568	C6	C21orf58
539	0	1.63384	0.679275	0.101958	1.08965	C6	CEP128
540	0	1.6269	0.609016	0.053441	0.910183	C6	TACC3
541	0	1.5714	0.687047	0.30173	1.70079	C6	KCNQ5
542	0	1.56708	0.436373	0.109832	0.835307	C6	RNF220
543	0	1.56512	0.615026	0.0537508	0.878346	C6	NCAPG2
544	0	1.52556	0.584663	0.0264662	0.804931	C6	CENPI
545	0	1.52113	0.601762	0.0785434	0.905477	C6	NCAPD2
546	0	1.5064	0.694404	0.226356	1.17467	C6	CKAP5
547	0	1.49228	0.668187	0.124885	1.01544	C6	MIS18BP1
548	0	1.48401	0.677098	0.161137	1.0628	C6	BARD1
549	0	1.48037	0.603731	0.228002	1.08364	C6	RGS3
550	0	1.4779	0.543316	0.0241592	0.751151	C6	CENPK
551	0	1.43686	0.504456	0.03314	0.708979	C6	CKAP2
552	0	1.4295	0.556269	0.0610741	0.809083	C6	KNTC1
553	0	1.42366	0.477927	0.00887216	0.655391	C6	BUB1
554	0	1.40688	0.520415	0.0166417	0.683069	C6	STIL
555	0	1.40317	0.769223	0.290197	1.33056	C6	CDK5RAP2
556	0	1.39422	0.741347	0.267651	1.24495	C6	MPHOSPH9
557	0	1.39176	0.498238	0.0147369	0.671225	C6	PRC1
558	0	1.38635	0.485078	0.028801	0.673128	C6	FANCI
559	0	1.37107	0.52456	0.0336139	0.706736	C6	ECT2
560	0	1.358	0.816477	0.594303	2.12944	C6	NAV2
561	0	1.35623	0.435959	0.0129407	0.609673	C6	SPC24
562	0	1.34064	0.721969	0.299483	1.30707	C6	SCLT1
563	0	1.34056	0.544456	0.0441273	0.736719	C6	CEP152
564	0	1.33459	0.751088	0.354993	1.6209	C6	MID1
565	0	1.32429	0.51057	0.0280012	0.67512	C6	KIF20B
566	0	1.32049	0.401451	0.0118242	0.562704	C6	CENPE
567	0	1.31661	0.589741	0.219589	1.056	C6	PLEKHG4B
568	0	1.31562	0.673368	0.41661	1.52892	C6	SGIP1
569	0	1.31281	0.459896	0.0168266	0.614914	C6	WDR62
570	0	1.31011	0.422176	0.00785041	0.560731	C6	KIF14
571	0	1.30489	0.919896	0.601472	2.18932	C6	DLEU2
572	0	1.29543	0.714404	0.43683	1.54552	C6	SHROOM3
573	0	1.29475	0.450984	0.0105551	0.597575	C6	ARHGAP11A
574	0	1.28889	0.634197	0.180504	0.990245	C6	SKA2
575	0	1.2736	0.461347	0.0462864	0.665197	C6	GAS2L3
576	0	1.26966	0.467565	0.00704133	0.589148	C6	KIFC1
577	0	1.26547	0.587772	0.165	0.952223	C6	NDE1
578	0	1.25582	0.78487	0.370994	1.38121	C6	CEP192
579	0	1.25526	0.41658	0.0450081	0.616648	C6	CHAF1A
580	0	1.25231	0.648912	0.189922	1.04494	C6	PRIM2
581	0	1.25065	0.465285	0.0112925	0.588603	C6	NUF2
582	0	1.23173	0.580829	0.107203	0.810269	C6	TMPO
583	0	1.22834	0.729119	0.366847	1.33345	C6	RHEB
584	0	1.22531	0.344249	0.0627015	0.571788	C6	PPM1E
585	0	1.2244	0.458446	0.0492269	0.631009	C6	DNA2
586	0	1.21651	0.659171	0.234162	1.04769	C6	YPEL1
587	0	1.20462	0.462073	0.0493748	0.62119	C6	HMGB2
588	0	1.20264	0.703212	0.26328	1.17633	C6	LINC00342
589	0	1.20179	0.770984	0.35533	1.52482	C6	IGF2BP3
590	0	1.19575	0.45886	0.0427496	0.623053	C6	ATAD5
591	0	1.19345	0.513679	0.0628888	0.677883	C6	MSH5
592	0	1.192	0.460415	0.110844	0.726575	C6	COL11A1
593	0	1.18628	0.601036	0.203551	1.12778	C6	ROR2
594	0	1.18621	0.445907	0.0499828	0.618757	C6	GPSM2
595	0	1.18388	0.731917	0.284196	1.18731	C6	ANKRD36C
596	0	1.18383	0.895751	0.512891	1.84165	C6	XPO1
597	0	1.1809	0.436269	0.010095	0.539009	C6	KIF23
598	0	1.17599	0.452953	0.00908484	0.542446	C6	NDC80
599	0	1.17366	0.430259	0.0149634	0.543935	C6	PARPBP
600	0	1.17316	0.38601	0.0115329	0.512187	C6	PRR11
601	0	1.67365	0.464513	0.208547	1.12298	C7	LINC02208
602	0	1.58444	0.691365	0.301825	1.43675	C7	MIR1-1HG
603	0	1.46581	0.417716	0.147884	0.932037	C7	TMEM178B
604	0	1.31151	0.545515	0.267952	1.18079	C7	CCSER1
605	0	1.27424	0.703733	0.43946	1.66191	C7	MYOM2
606	0	1.20354	0.433315	0.168468	0.829557	C7	MYOM3
607	0	1.16596	0.99376	0.743597	3.45129	C7	LDB3
608	0	1.15604	0.999666	0.91564	5.13185	C7	TTN
609	0	1.13799	0.313983	0.0779594	0.540735	C7	LINC01151
610	0	1.12207	0.576267	0.297207	1.17078	C7	TENM2
611	0	1.08429	0.70117	0.346038	1.35311	C7	LINC01505
612	0	1.07831	0.902507	0.503331	2.01463	C7	PRDM16
613	0	1.06731	0.999554	0.929579	5.09074	C7	RYR2
614	0	1.03228	0.956769	0.640296	2.39678	C7	TACC2
615	0	1.01704	0.980279	0.698678	2.76995	C7	MYH7
616	0	1.00989	0.909304	0.561549	2.0908	C7	TECRL
617	0	1.00787	0.806574	0.595388	2.03303	C7	SGCD
618	0	0.991381	0.407465	0.164692	0.733784	C7	AQP7
619	0	0.984121	0.634206	0.362384	1.07238	C7	PPM1K
620	0	0.973492	0.874095	0.473035	1.69628	C7	CASZ1
621	0	0.965898	0.434763	0.136607	0.672713	C7	GREB1L
622	2.2e-282	0.943819	0.329025	0.129852	0.608274	C7	DIAPH3
623	0	0.937788	0.785738	0.427388	1.4306	C7	ADPRHL1
624	0	0.937536	0.456713	0.169772	0.697897	C7	PPP1R13L
625	2.73e-303	0.932756	0.492479	0.306361	1.1819	C7	KCNQ5
626	0	0.926136	0.719777	0.373239	1.35671	C7	AC138305.1
627	0	0.914852	0.816156	0.491746	1.55054	C7	DGLUCY
628	0	0.909984	0.430529	0.185314	0.805395	C7	AC011287.1
629	0	0.909774	0.95922	0.596639	2.47545	C7	DPF3
630	0	0.909391	0.875432	0.53767	2.03631	C7	GALNT17
631	0	0.908786	0.559331	0.258032	0.96606	C7	GRAMD1B
632	0	0.905696	0.709638	0.319946	1.1795	C7	KCNN2
633	0	0.899095	0.488022	0.20346	0.786075	C7	KCND3
634	0	0.887177	0.992535	0.684894	3.24238	C7	FHOD3
635	0	0.882706	0.957103	0.658952	2.50753	C7	MLIP
636	0	0.879829	0.641671	0.357048	1.08584	C7	LRRC2
637	0	0.877039	0.981727	0.730511	3.25311	C7	FHL2
638	0	0.873934	0.719109	0.419608	1.32271	C7	PRELID2
639	0	0.859491	0.863175	0.530099	1.69834	C7	PPP1R13B
640	0	0.84562	0.984958	0.790894	3.17082	C7	MYBPC3
641	0	0.836913	0.79454	0.431474	1.54647	C7	SPHKAP
642	0	0.836105	0.809805	0.433373	1.41346	C7	WNK2
643	0	0.834962	0.865515	0.503677	1.64009	C7	GTF2IRD1
644	0	0.825407	0.992646	0.815394	4.00822	C7	FGF12
645	0	0.823368	0.897047	0.527994	2.07939	C7	B4GALNT3
646	0	0.814145	0.836546	0.494728	1.84421	C7	TRDN-AS1
647	0	0.814077	0.926685	0.542053	1.9827	C7	SRL
648	0	0.813567	0.368468	0.137858	0.560341	C7	ADRA1A
649	0	0.812249	0.850474	0.50382	1.73179	C7	GNG7
650	0	0.810539	0.996992	0.755274	3.6282	C7	RBM20
651	0	0.809327	0.545738	0.23034	0.788294	C7	MACROD1
652	0	0.808099	0.957214	0.684107	2.37795	C7	ATP2A2
653	0	0.802839	0.778384	0.409688	1.25902	C7	RAMP1
654	0	0.796942	0.996657	0.900744	4.11857	C7	CACNA1C
655	0	0.794596	0.941281	0.591217	2.15219	C7	NCAM1
656	0	0.793623	0.334373	0.12473	0.564263	C7	RALYL
657	0	0.791454	0.628412	0.34317	1.02155	C7	SLC27A1
658	0	0.790644	0.368245	0.135245	0.543011	C7	PEBP4
659	0	0.789778	0.954875	0.59434	2.58703	C7	TNNI3K
660	0	0.788157	0.475655	0.177448	0.639689	C7	ATP1A3
661	2.89e-270	0.784275	0.629304	0.456738	1.38423	C7	PXDNL
662	0	0.784181	0.737493	0.411945	1.25716	C7	NDRG4
663	0	0.783861	0.862396	0.577465	1.9176	C7	RCAN2
664	0	0.783722	0.91376	0.606212	1.91752	C7	OBSCN
665	0	0.77509	0.903621	0.54092	1.8768	C7	ACOT11
666	0	0.774906	0.891031	0.537088	1.80096	C7	PKP2
667	0	0.770606	0.729471	0.364134	1.15028	C7	STK33
668	0	0.769858	0.327911	0.0980188	0.474785	C7	CSDC2
669	0	0.769324	0.944401	0.646728	2.28669	C7	C15orf41
670	0	0.767905	0.311421	0.102206	0.478003	C7	FYB2
671	0	0.767799	0.41337	0.1639	0.601487	C7	AC007381.1
672	0	0.765065	0.369694	0.167378	0.572742	C7	ASB18
673	0	0.761449	0.789415	0.410168	1.25908	C7	SMYD1
674	0	0.761046	0.781616	0.396151	1.18936	C7	SNTA1
675	0	0.758755	0.817827	0.510633	1.56676	C7	MYOZ2
676	0	0.756443	0.98195	0.685201	2.66794	C7	MICAL3
677	0	0.756127	0.782841	0.42114	1.29536	C7	JPH2
678	1.09e-276	0.753653	0.834763	0.730707	2.23448	C7	PDE3A
679	0	0.75255	0.398217	0.161024	0.640569	C7	DGKG
680	0	0.751992	0.834429	0.520546	1.78923	C7	ADCY5
681	0	0.747303	0.954206	0.606688	2.37186	C7	ESRRG
682	0	0.74392	0.98585	0.961035	3.70419	C7	NEAT1
683	0	0.7427	0.986518	0.732987	3.38512	C7	CACNB2
684	0	0.732263	0.925905	0.579028	1.97121	C7	MYL3
685	0	0.728239	0.988078	0.718273	3.15588	C7	THSD4
686	0	0.715314	0.849359	0.490897	1.80279	C7	CHRM2
687	0	0.712054	0.71844	0.393301	1.13166	C7	KLHL7
688	0	0.710504	0.840223	0.529315	1.71343	C7	CADM1
689	0	0.704399	0.980167	0.696942	2.74187	C7	NEBL
690	0	0.701969	0.919777	0.643721	2.32344	C7	NEXN
691	0	0.700447	0.902841	0.591325	2.00297	C7	RBFOX1
692	2.39e-254	0.699025	0.390306	0.224297	0.679811	C7	PLEKHG4B
693	0	0.69735	0.984067	0.653475	2.82221	C7	MYO18B
694	0	0.697326	0.499721	0.21967	0.670772	C7	SLC5A1
695	0	0.694493	0.768245	0.45097	1.30771	C7	PATJ
696	0	0.69433	0.997994	0.819586	3.88166	C7	CTNNA3
697	0	0.694298	0.695153	0.354781	1.02697	C7	KIF21A
698	0	0.693251	0.780613	0.426442	1.25757	C7	MYLK3
699	0	0.69285	0.425181	0.178314	0.612372	C7	COL23A1
700	0	0.686426	0.999554	0.835569	4.11737	C7	SORBS2
701	0	2.83244	0.664798	0.184666	1.46904	C8	MYH6
702	0	2.68033	0.406888	0.0539025	1.03442	C8	KCNH7
703	0	2.43794	0.467094	0.0493044	0.999013	C8	ZNF385B
704	0	2.3328	0.973702	0.630639	2.96378	C8	PRKAG2
705	0	2.3111	0.987185	0.729561	3.08158	C8	PAM
706	0	2.11944	0.809772	0.296852	1.57844	C8	TBX5
707	0	2.0432	0.746362	0.235776	1.46106	C8	CPNE5
708	0	1.85918	0.506741	0.0885202	0.933062	C8	EPHA4
709	0	1.71334	0.584301	0.263136	1.38336	C8	CAMK1D
710	0	1.68071	0.578427	0.13515	1.03891	C8	GREB1L
711	0	1.65915	0.626619	0.272908	1.37113	C8	SLIT3
712	0	1.63515	0.903484	0.43692	2.18805	C8	MYOM2
713	0	1.63096	0.396209	0.162754	0.834444	C8	STAT4
714	0	1.6177	0.693499	0.365432	1.63125	C8	L3MBTL4
715	0	1.60163	0.580029	0.206322	1.16603	C8	LINC02248
716	0	1.59556	0.451475	0.209646	1.06306	C8	LINC02208
717	0	1.59434	0.400748	0.106377	0.795759	C8	PDE8B
718	0	1.50693	0.599252	0.299808	1.39847	C8	TMEM163
719	0	1.5056	0.521693	0.190405	0.948108	C8	ULK4
720	0	1.47299	0.826992	0.45392	2.04855	C8	PXDNL
721	0	1.44988	0.59458	0.202947	0.990824	C8	DAPK2
722	0	1.42406	0.966627	0.820066	3.19684	C8	RABGAP1L
723	0	1.42101	0.7501	0.411266	1.47368	C8	MYL7
724	0	1.3851	0.460553	0.158324	0.795304	C8	ERC2
725	0	1.37303	0.527566	0.210216	1.10254	C8	NPPA
726	0	1.32768	0.883727	0.594779	2.43496	C8	SGCD
727	0	1.31817	0.418502	0.096495	0.676757	C8	AGBL4
728	0	1.30445	0.852089	0.397396	1.5595	C8	TRIM55
729	2.88e-218	1.30198	0.301428	0.122478	0.592778	C8	XYLT1
730	0	1.29152	0.556268	0.268714	1.18925	C8	CCSER1
731	0	1.26707	0.462288	0.151134	0.725524	C8	AC020909.2
732	0	1.26397	0.373114	0.0802465	0.599159	C8	DGKI
733	0	1.26034	0.923642	0.510376	1.9968	C8	PPARGC1A
734	0	1.2539	0.478574	0.0952529	0.675025	C8	LINC01954
735	0	1.22512	0.395541	0.148067	0.692761	C8	TRPM3
736	0	1.21494	0.997731	0.82649	3.82344	C8	PDLIM5
737	0	1.20667	0.486317	0.208311	1.00052	C8	SPOCK1
738	0	1.2065	0.515018	0.248355	1.05999	C8	KCNMB2
739	0	1.20227	0.935256	0.562289	2.26686	C8	TECRL
740	0	1.19929	0.980243	0.684643	2.65844	C8	ATP2A2
741	0	1.19721	0.601522	0.359537	1.24757	C8	MID1
742	0	1.18745	0.696436	0.371765	1.18774	C8	STK38L
743	1.34e-130	1.18337	0.478708	0.351026	1.23872	C8	PLCB1
744	0	1.18088	0.618075	0.297439	1.23951	C8	TENM2
745	1.81779596811786e-318	1.18029	0.507008	0.255399	0.988816	C8	CHST11
746	0	1.17164	0.693232	0.296169	1.18477	C8	FBXO32
747	0	1.12865	0.990922	0.65446	2.95416	C8	CMYA5
748	0	1.10332	0.794019	0.415015	1.36922	C8	PGM5
749	0	1.10159	0.912829	0.520267	2.06763	C8	ADCY5
750	0	1.09109	0.759979	0.384947	1.53082	C8	CORIN
751	0	1.08163	0.802296	0.444168	1.38744	C8	NEDD4L
752	0	1.07755	0.840876	0.494121	1.71161	C8	ADGRL2
753	0	1.05532	0.54986	0.288273	0.897859	C8	EMC10
754	0	1.03756	0.802964	0.465978	1.60703	C8	SDK1
755	0	1.02957	0.999733	0.929815	5.10004	C8	RYR2
756	0	1.0214	0.99159	0.697712	3.00728	C8	NEBL
757	0	1.01533	0.828728	0.47908	2.34131	C8	ANKRD1
758	0	0.985502	0.837138	0.51873	1.67907	C8	ATP13A3
759	0	0.977787	0.864771	0.491855	1.95461	C8	CHRM2
760	0	0.975352	0.60566	0.235304	0.892176	C8	MPP3
761	0	0.972221	0.706848	0.333931	1.16374	C8	CADPS
762	0	0.959854	0.705647	0.374665	1.35849	C8	AC138305.1
763	0	0.948994	0.991857	0.816013	4.10702	C8	FGF12
764	0	0.943629	0.917634	0.729634	2.64565	C8	PDE3A
765	0	0.931438	0.963423	0.641261	2.3689	C8	TACC2
766	2.11130680211931e-312	0.929583	0.344547	0.101036	0.478311	C8	MAPK4
767	0	0.928618	0.571219	0.278773	0.922336	C8	AC018464.1
768	0	0.926201	1	0.915921	5.0353	C8	TTN
769	0	0.925529	0.957816	0.659957	2.55593	C8	MLIP
770	0	0.917859	0.973835	0.828225	2.77738	C8	CALD1
771	0	0.917494	0.686691	0.421189	1.3214	C8	PRELID2
772	0	0.904702	0.715792	0.400317	1.35305	C8	CTNND2
773	0	0.904074	0.531838	0.239033	0.842538	C8	PDLIM3
774	0	0.893088	0.744493	0.395316	1.37439	C8	AFF3
775	0	0.892848	0.985983	0.662821	3.08309	C8	ERBB4
776	0	0.887122	0.992257	0.654462	2.95923	C8	MYO18B
777	0	0.880058	0.982646	0.715709	2.82861	C8	ANK2
778	0	0.874696	0.860099	0.483848	1.67285	C8	TRDN
779	0	0.872778	0.923775	0.569123	1.87689	C8	GATA4
780	0	0.863635	0.997063	0.775424	3.49522	C8	MYOM1
781	0	0.859585	0.952476	0.597992	2.41081	C8	DPF3
782	0	0.859376	0.542518	0.230922	0.753039	C8	RGS3
783	0	0.849051	0.782272	0.458426	1.49273	C8	PLEKHA7
784	0	0.847975	0.90028	0.575025	1.91324	C8	CPEB4
785	0	0.847326	0.655987	0.364945	1.23955	C8	MYL4
786	0	0.842034	0.831398	0.434286	1.42551	C8	WNK2
787	0	0.838104	0.936858	0.528582	2.0114	C8	RBM24
788	0	0.836382	0.842611	0.538894	1.64246	C8	FNIP2
789	0	0.830528	0.996129	0.86333	3.69557	C8	DMD
790	0	0.830208	0.988787	0.774612	3.13365	C8	PPP1R12B
791	0	0.8258	0.999066	0.90103	4.14679	C8	CACNA1C
792	0	0.818114	0.775998	0.483151	1.37145	C8	MAPRE2
793	0	0.815482	0.987318	0.783757	2.96773	C8	MAST4
794	0	0.812773	0.986918	0.792204	2.733	C8	PLEKHA5
795	0	0.794672	0.90562	0.560884	1.89684	C8	MITF
796	0	0.791361	0.589774	0.271417	0.816968	C8	LMTK2
797	0	0.789425	0.987719	0.761848	2.88356	C8	SAMD4A
798	0	0.781936	0.682018	0.313322	0.945087	C8	COL4A5
799	0	0.778841	0.973301	0.659193	2.58367	C8	CDH2
800	0	0.77323	0.964224	0.694269	2.19497	C8	TANC1
801	6.43e-154	1.26475	0.689755	0.454583	1.2403	C9	RBPJ
802	0	0.799667	0.97199	0.915677	4.19905	C9	SLC8A1
803	0	0.740232	0.84777	0.705444	2.67033	C9	ROR1
804	0	0.737138	0.785508	0.607866	2.28206	C9	MTUS2
805	2.54590742731315e-317	0.735017	0.818846	0.690552	2.44004	C9	INPP4B
806	0	0.723566	0.755823	0.532162	1.83071	C9	B4GALNT3
807	0	0.722919	0.894657	0.737753	2.61168	C9	LTBP1
808	8.52e-285	0.712325	0.909271	0.837836	3.40837	C9	SORBS2
809	0	0.706966	0.76313	0.532066	1.75261	C9	RBM24
810	0	0.705284	0.829046	0.689058	2.62755	C9	FHOD3
811	3e-113	0.693279	0.326838	0.158237	0.508759	C9	CTSB
812	0	0.692	0.850358	0.649175	2.18501	C9	RNF150
813	9.9e-244	0.689252	0.557619	0.306406	1.16006	C9	KCNQ5
814	0	0.680403	0.82113	0.66599	2.4517	C9	ERBB4
815	0	0.676816	0.880956	0.758358	2.90559	C9	RBM20
816	0	0.669069	0.843964	0.662623	2.1003	C9	KIDINS220
817	9.50582302598558e-320	0.658983	0.674836	0.431141	1.44948	C9	FRMD5
818	0	0.658388	0.742883	0.522613	1.67816	C9	FBN2
819	9.88131291682493e-324	0.657301	0.843203	0.698345	2.50935	C9	PCDH7
820	0	0.652356	0.757345	0.532281	1.65	C9	CADM1
821	9.14e-269	0.650464	0.895418	0.776473	2.60592	C9	PPP1R12B
822	0	0.648092	0.829502	0.652179	2.16986	C9	EFNA5
823	1.14e-258	0.641695	0.910489	0.82189	3.17246	C9	CTNNA3
824	2.5e-109	0.63042	0.358502	0.173863	0.519103	C9	LGMN
825	0	0.621511	0.72081	0.437561	1.28959	C9	SLC38A1
826	0	0.61826	0.753996	0.480889	1.39517	C9	TMEM71
827	0	0.617004	0.771807	0.525749	1.56829	C9	ALPK3
828	0	0.615471	0.804384	0.5986	2.09013	C9	TNNI3K
829	0	0.60886	0.762825	0.513675	1.51155	C9	PPARGC1A
830	0	0.596073	0.803166	0.600994	1.95394	C9	DPF3
831	1.0216277230015e-310	0.589568	0.861318	0.721675	2.58664	C9	THSD4
832	4.71e-234	0.587844	0.908053	0.837797	3.10245	C9	LARGE1
833	4.92e-292	0.587732	0.588674	0.312829	0.845917	C9	CYP2J2
834	0	0.584791	0.708631	0.460222	1.37481	C9	PLEKHA7
835	0	0.582902	0.67301	0.365304	1.14619	C9	MYL4
836	0	0.578319	0.818694	0.595609	1.97796	C9	PLCXD3
837	1.81e-269	0.574667	0.923733	0.827968	3.00034	C9	PDLIM5
838	5.73e-279	0.573824	0.807886	0.652085	1.90799	C9	STK39
839	6.64e-294	0.572904	0.835135	0.686189	2.38552	C9	NLGN1
840	0	0.568677	0.660983	0.36064	1.04438	C9	SYNDIG1
841	0	0.567846	0.867712	0.595102	1.93141	C9	NAV2
842	0	0.561996	0.759933	0.513556	1.52705	C9	ALPK2
843	1.89e-113	0.559832	0.3072	0.13667	0.439294	C9	MERTK
844	0	0.553921	0.692038	0.401343	1.1913	C9	CTNND2
845	4.09863025951815e-318	0.547149	0.708023	0.44073	1.23407	C9	SLC4A4
846	1.04e-306	0.544883	0.831329	0.661999	2.08899	C9	CDH2
847	0	0.543657	0.816563	0.575516	1.76917	C9	TBX20
848	0	0.54288	0.760846	0.487256	1.36877	C9	CCDC141
849	1.53160350210786e-320	0.541741	0.820521	0.649411	2.06351	C9	AKAP6
850	1.24014795239898e-315	0.537839	0.759324	0.519561	1.58828	C9	PACRG
851	0	0.537009	0.673923	0.366422	1.17462	C9	L3MBTL4
852	0	0.53558	0.826458	0.613928	1.7968	C9	PLCL2
853	4.16e-246	0.534415	0.917643	0.817504	3.10399	C9	FGF12
854	1.50920711112936e-316	0.533968	0.818389	0.657798	2.29358	C9	MYO18B
855	4.17e-299	0.529135	0.82798	0.670345	2.26195	C9	ACTN2
856	0	0.528653	0.944132	0.860257	3.00254	C9	QKI
857	0	0.52723	0.973664	0.916496	4.06508	C9	TTN
858	1.18e-302	0.526899	0.828589	0.657619	2.17128	C9	CMYA5
859	0	0.52624	0.744558	0.497987	1.57422	C9	GPAT3
860	1.55e-235	0.522907	0.565078	0.300957	0.993313	C9	TMEM163
861	3.59e-280	0.522477	0.515908	0.22332	0.70703	C9	PLEKHG4B
862	0	0.520884	0.702999	0.400606	1.11831	C9	TRIM55
863	0	0.519972	0.927386	0.751482	2.39539	C9	PDE4D
864	0	0.517931	0.92967	0.81918	2.72372	C9	PSD3
865	0	0.517089	0.899376	0.756671	2.44751	C9	MEIS2
866	0	0.516631	0.773177	0.495492	1.37508	C9	SUPT3H
867	1e-262	0.516115	0.877911	0.733463	2.52816	C9	FHL2
868	1e-244	0.514886	0.7304	0.44623	1.23051	C9	FRMD4B
869	1.6e-280	0.514881	0.761151	0.52055	1.43548	C9	ATP13A3
870	4.93e-117	0.514418	0.743492	0.513026	1.34016	C9	FKBP5
871	1.03326912908655e-318	0.514016	0.90714	0.798503	2.95646	C9	PALLD
872	5.46e-254	0.512578	0.550008	0.267161	0.748778	C9	JPH1
873	5.25e-292	0.51227	0.891764	0.777481	2.802	C9	MYOM1
874	0	0.511113	0.760999	0.506734	1.39894	C9	CASQ2
875	0	0.510988	0.636322	0.308194	0.86268	C9	BVES
876	6.91691904177745e-323	0.510564	0.837418	0.635297	2.02004	C9	PHACTR1
877	0	0.508305	0.85051	0.629364	1.79309	C9	TBC1D4
878	0	0.507345	0.800883	0.580908	1.61174	C9	TMEM65
879	7.66e-252	0.507094	0.792815	0.61104	1.90257	C9	ESRRG
880	6.51e-294	0.506997	0.834221	0.650033	1.90694	C9	C15orf41
881	0	0.506256	0.898006	0.765983	2.41666	C9	IGF1R
882	1.17125987545237e-315	0.498422	0.691429	0.397569	1.00804	C9	PYGB
883	1.35e-284	0.497905	0.831633	0.689106	2.20935	C9	MICAL3
884	0	0.491156	0.887959	0.632658	2.08564	C9	PRKAG2
885	1.35e-197	0.490621	0.80956	0.673742	1.88884	C9	TSPAN9
886	0	0.489841	0.684579	0.364604	0.967459	C9	PFKP
887	0	0.489255	0.663724	0.375043	1.00443	C9	PPP1R14C
888	0	0.487525	0.755671	0.52658	1.46287	C9	CAP2
889	0	0.487511	0.751256	0.507816	1.50942	C9	PRDM16
890	6.03e-272	0.486816	0.647587	0.376923	1.00022	C9	SLC27A6
891	2.16e-298	0.486121	0.738316	0.506647	1.43221	C9	MYOCD
892	1.72e-294	0.48472	0.867103	0.700211	2.25752	C9	NEBL
893	7.79e-199	0.480664	0.381641	0.148663	0.502197	C9	CUX2
894	0	0.477493	0.770741	0.477488	1.31024	C9	SLC1A3
895	0	0.475794	0.78977	0.528095	1.46687	C9	TENT5A
896	6.33e-258	0.474399	0.652459	0.341205	0.876336	C9	MYO5A
897	6.22e-209	0.474075	0.444664	0.191156	0.599469	C9	SV2C
898	1.03e-295	0.473463	0.700563	0.451147	1.31215	C9	SNRPN
899	1.55e-299	0.473223	0.864363	0.718057	2.28785	C9	ANK2
900	0	0.472064	0.9659	0.834377	2.86979	C9	CELF2
901	0	5.9251	0.313451	0.0566061	1.21662	C10	HBA2
902	0	5.85607	0.331625	0.033926	1.17179	C10	HBG2
903	0	4.1752	0.33411	0.00789581	1.04559	C10	SLC4A1
904	0	3.68107	0.725691	0.243616	1.51433	C10	SLC25A37
905	0	3.5102	0.768251	0.167333	1.53731	C10	ANK1
906	0	3.49887	0.919851	0.253669	1.99588	C10	EPB41
907	1.42e-203	2.97997	0.439422	0.302445	1.19688	C10	TSPAN5
908	0	2.47323	0.536968	0.186519	0.924599	C10	XPO7
909	0	2.4505	0.560578	0.185821	0.976548	C10	2024-03-08
910	0	2.42734	0.57813	0.162276	0.997829	C10	TFRC
911	0	2.39645	0.357564	0.0953348	0.770451	C10	SLC2A1
912	0	2.38524	0.510407	0.116429	0.890379	C10	SLC22A23
913	0	2.3827	0.554831	0.129685	0.909268	C10	GCLC
914	0	2.3792	0.654551	0.229697	1.07282	C10	MACO1
915	0	2.26155	0.773377	0.364281	1.32122	C10	DENND4A
916	3.01e-152	2.24654	0.428083	0.273535	0.950443	C10	MAN1A1
917	0	2.21569	0.84576	0.271959	1.42504	C10	TRAK2
918	0	2.16114	0.898105	0.475341	2.24962	C10	RGS6
919	9.16e-185	2.12663	0.517707	0.2734	0.960468	C10	PIP4K2A
920	5.21e-178	2.11377	0.333178	0.137494	0.7815	C10	SPECC1
921	1.97626258336499e-323	2.10697	0.315315	0.0427512	0.612951	C10	FECH
922	0	2.07565	0.866573	0.529561	1.57601	C10	HECTD4
923	9.47e-201	2.03084	0.359739	0.110004	0.809268	C10	RIPOR3
924	0	2.00584	0.722585	0.214297	1.06383	C10	SPTB
925	0	1.97549	0.835508	0.435164	1.50583	C10	TMEM131L
926	0	1.9704	0.653619	0.271975	1.0759	C10	MOB1B
927	7.35e-243	1.96802	0.426841	0.166851	0.730578	C10	LPIN2
928	1.07e-282	1.89841	0.744641	0.431002	1.23859	C10	TOP1
929	0	1.89815	0.785026	0.411956	1.32153	C10	BMP2K
930	0	1.8354	0.54023	0.208919	1.24592	C10	LINC02208
931	1.4e-271	1.82737	0.942218	0.709842	2.08025	C10	RAPGEF2
932	0	1.809	0.860826	0.496027	1.45781	C10	UBR2
933	7.39e-303	1.74103	0.389096	0.0778153	0.574368	C10	NCOA4
934	0	1.72432	0.345604	0.0253992	0.516886	C10	DMTN
935	0	1.69425	0.646163	0.268081	1.5289	C10	CCSER1
936	8.13e-209	1.67907	0.563218	0.286977	0.860566	C10	GPCPD1
937	1.72e-255	1.67358	0.394222	0.116695	0.586348	C10	TBCEL
938	0	1.66119	0.756912	0.267471	1.07529	C10	BSG
939	0	1.65928	0.591799	0.146884	1.23358	C10	TMEM178B
940	0	1.61853	0.611836	0.25678	0.866231	C10	ZNF451
941	0	1.60578	0.614477	0.184947	0.842653	C10	TCP11L2
942	1.31e-282	1.60117	0.400435	0.114288	0.613054	C10	EIF2AK1
943	0	1.57091	0.865176	0.471339	1.39702	C10	USP15
944	2.89e-258	1.5704	0.406182	0.133701	0.620257	C10	NARF
945	0	1.54864	0.579217	0.15511	0.744757	C10	ATG14
946	0	1.54425	0.884281	0.551222	1.75027	C10	2024-03-03
947	1.2e-280	1.52504	0.316403	0.046434	0.478979	C10	ERMAP
948	0	1.50708	0.94315	0.575178	2.11756	C10	CPEB4
949	0	1.49431	0.598478	0.184261	1.16703	C10	AC011287.1
950	0	1.47883	0.828363	0.365593	1.33854	C10	PSME4
951	0	1.4739	0.711867	0.440878	1.8221	C10	MYOM2
952	7.47718948416143e-320	1.46419	0.447033	0.10475	0.63977	C10	BLVRB
953	0	1.46124	0.733302	0.355896	1.03402	C10	RNF19A
954	0	1.45799	0.626126	0.122742	0.821269	C10	NCEH1
955	6.41e-308	1.45068	0.848555	0.523099	1.4373	C10	SGMS1
956	0	1.43443	0.887232	0.55289	1.54629	C10	HERC1
957	0	1.42481	0.612923	0.167356	1.10805	C10	MYOM3
958	0	1.39985	0.606089	0.214642	0.794698	C10	DDI2
959	4.51e-287	1.37406	0.658745	0.301475	0.885001	C10	WDR26
960	0	1.37177	0.739981	0.597601	2.22727	C10	SGCD
961	8.11e-246	1.36833	0.709537	0.385538	1.03278	C10	EP300
962	3.72e-204	1.36263	0.452159	0.193999	0.629681	C10	PPME1
963	0	1.35789	0.548773	0.122783	0.961754	C10	RALYL
964	9.96e-262	1.35062	0.611215	0.252785	0.877368	C10	BCL2L1
965	0	1.34417	0.662007	0.297565	1.41309	C10	TENM2
966	0	1.3371	0.562286	0.154988	0.695262	C10	UBAC1
967	0	1.31803	0.941286	0.683385	2.00394	C10	MARK3
968	0	1.31535	0.437248	0.0775124	0.678554	C10	LINC01151
969	4.71338626132549e-321	1.3098	0.65657	0.284855	0.857948	C10	RNF10
970	1.25e-208	1.29603	0.325567	0.0824459	0.467336	C10	FAM117A
971	0	1.29512	0.939733	0.674842	2.30685	C10	SOX6
972	0	1.27649	0.662473	0.30452	1.28071	C10	MIR1-1HG
973	2.06e-193	1.25763	0.356011	0.120654	0.509352	C10	DCAF12
974	1.25e-137	1.25536	0.557627	0.340481	0.851011	C10	MICAL2
975	0	1.25426	0.936471	0.700733	2.07328	C10	UBE2H
976	0	1.25368	0.719323	0.25111	1.03652	C10	TANGO2
977	5.68e-283	1.24968	0.444237	0.12584	0.552678	C10	CAT
978	0	1.22678	0.759087	0.355706	1.12686	C10	UBE2O
979	6.1e-211	1.21411	0.390649	0.124249	0.503448	C10	ABCB10
980	5.35e-247	1.19681	0.741379	0.425793	1.10856	C10	USP32
981	4.26e-150	1.19677	0.350885	0.160192	0.529096	C10	DNAJC6
982	8.33e-290	1.18835	0.532619	0.184538	0.657898	C10	STAM
983	0	1.16982	0.697732	0.456731	1.75088	C10	PXDNL
984	0	1.16879	0.676763	0.363338	1.2323	C10	PPM1K
985	8.83e-241	1.16436	0.337838	0.096606	0.622988	C10	AC107068.2
986	5.4e-219	1.16005	0.680336	0.355685	0.914863	C10	CDC27
987	7.04e-166	1.15145	0.420783	0.185821	0.561192	C10	USP7
988	6.38e-101	1.14581	0.58077	0.351541	0.852908	C10	BNIP3L
989	0	1.14527	0.750699	0.312399	1.04083	C10	GMPR
990	0	1.14242	0.824169	0.458634	1.31276	C10	ZMYND8
991	0	1.13544	0.537434	0.100085	0.763178	C10	FYB2
992	0	1.13302	0.570674	0.136335	0.845878	C10	GREB1L
993	1.21896392460315e-313	1.12061	0.765144	0.732341	2.46772	C10	PDE3A
994	2.65e-235	1.11775	0.605468	0.272097	0.784933	C10	KDM7A
995	0	1.11479	0.964119	0.93051	4.45849	C10	RYR2
996	0	1.10991	0.974526	0.961347	3.9887	C10	NEAT1
997	3.46e-221	1.10216	0.49767	0.189017	0.620542	C10	SEC62
998	3.85e-308	1.09278	0.575179	0.221025	0.74393	C10	PCNT
999	0	1.07922	0.592731	0.163368	0.942389	C10	AQP7
1000	6.88e-173	1.07205	0.422802	0.180681	0.530531	C10	PDCD10
1001	0	6.9411	0.969576	0.0524342	4.50464	C11	NRXN1
1002	0	5.97383	0.921537	0.0499548	3.77609	C11	XKR4
1003	0	5.00524	0.798239	0.0565856	2.80056	C11	NRXN3
1004	0	4.39235	0.691753	0.0318124	2.16058	C11	CADM2
1005	0	4.35914	0.86229	0.0786823	2.675	C11	ZNF536
1006	0	4.20554	0.816013	0.0933224	2.526	C11	SLC35F1
1007	0	4.11075	0.848038	0.0721478	2.53062	C11	SORCS1
1008	0	4.04862	0.620977	0.0450281	1.91145	C11	LRRTM4
1009	0	3.96787	0.581425	0.014069	1.71794	C11	KIRREL3
1010	0	3.76441	0.577742	0.0543127	1.75658	C11	IL1RAPL2
1011	0	3.60804	0.67462	0.0218535	1.81455	C11	NKAIN3
1012	0	3.54928	0.458287	0.00800011	1.30321	C11	SHISA9
1013	0	3.50268	0.621297	0.0430946	1.65506	C11	GRIK2
1014	0	3.38117	0.47478	0.0602095	1.38418	C11	PPP2R2B
1015	0	3.35912	0.631225	0.0727579	1.7707	C11	NTM
1016	0	3.29218	0.619215	0.0175369	1.52685	C11	CHL1
1017	0	3.2614	0.628983	0.106733	1.64665	C11	POLR2F
1018	0	3.25812	0.615212	0.0555031	1.67895	C11	NLGN4X
1019	0	3.20854	0.63747	0.108075	1.68829	C11	ASTN2
1020	0	3.18084	0.838911	0.176782	2.60422	C11	NCAM2
1021	0	3.15287	0.782546	0.206074	2.22889	C11	TENM3
1022	0	3.06495	0.902322	0.308451	3.14826	C11	ADGRB3
1023	0	2.97524	0.505845	0.0157342	1.25041	C11	ST6GALNAC5
1024	0	2.9666	0.532746	0.0220141	1.29191	C11	GINS3
1025	0	2.92288	0.586549	0.0094749	1.34703	C11	RASGEF1C
1026	0	2.87947	0.92458	0.438956	3.14012	C11	FRMD4A
1027	0	2.87173	0.793595	0.133107	2.25056	C11	CDH19
1028	0	2.77868	0.728583	0.268361	2.03009	C11	PTPRJ
1029	0	2.69444	0.674299	0.170163	1.82705	C11	SAMHD1
1030	0	2.69175	0.502482	0.0190415	1.13475	C11	TMEM132B
1031	0	2.67412	0.638271	0.132903	1.57168	C11	GPM6B
1032	0	2.66658	0.780625	0.399028	2.2378	C11	AL139383.1
1033	0	2.6609	0.410729	0.00544273	0.971599	C11	PCSK2
1034	0	2.65983	0.464051	0.0202847	1.09291	C11	RELN
1035	0	2.64909	0.63811	0.0941435	1.58111	C11	KLHL29
1036	0	2.58819	0.507606	0.0752006	1.25155	C11	AC007364.1
1037	0	2.55139	0.466773	0.0250095	1.07525	C11	COL28A1
1038	0	2.51631	0.38783	0.0206448	0.920142	C11	LINC00511
1039	0	2.51056	0.447078	0.0123167	1.02689	C11	PTPRZ1
1040	0	2.48988	0.460368	0.129435	1.08283	C11	ITGB8
1041	0	2.48891	0.403843	0.0641385	0.974241	C11	LRRC7
1042	0	2.47138	0.395196	0.00313995	0.900976	C11	GRIK3
1043	0	2.45517	0.518335	0.101976	1.14643	C11	LGI4
1044	0	2.43437	0.592794	0.11313	1.31905	C11	HSPA12A
1045	0	2.39685	0.42562	0.00695422	0.916992	C11	SRCIN1
1046	0	2.38663	0.723299	0.273985	1.97518	C11	BCL2
1047	0	2.34706	0.778383	0.437047	2.12859	C11	EHBP1
1048	0	2.33691	0.436509	0.0461795	1.01566	C11	TRABD2B
1049	0	2.28877	0.681825	0.329138	1.73054	C11	DOCK5
1050	0	2.24724	0.813131	0.393446	2.2131	C11	PRKCA
1051	0	2.2438	0.441633	0.00238535	0.906364	C11	INSC
1052	0	2.23731	0.585749	0.124731	1.43993	C11	ARHGAP15
1053	0	2.22467	0.905685	0.626412	2.87037	C11	STARD13
1054	0	2.18983	0.489031	0.120316	1.11071	C11	KCNMB4
1055	5.49e-248	2.16494	0.302962	0.150101	0.787834	C11	TRPM3
1056	0	2.16055	0.446117	0.00989004	0.882747	C11	ERBB3
1057	0	2.11231	0.383507	0.00638311	0.804568	C11	KCNH8
1058	0	2.1098	0.397918	0.0336266	0.819039	C11	PRIMA1
1059	0	2.10388	0.517854	0.0780286	1.21753	C11	IQGAP2
1060	0	2.076	0.404003	0.0184544	0.835994	C11	TSPAN11
1061	0	2.00692	0.817774	0.429274	2.28535	C11	FRMD5
1062	0	2.00562	0.944436	0.780995	3.14975	C11	DST
1063	0	2.00414	0.364772	0.0747166	0.849526	C11	DGKB
1064	0	1.99672	0.338991	0.0466245	0.762416	C11	2024-03-01
1065	0	1.98763	0.702002	0.364996	1.87221	C11	FOXO1
1066	0	1.98748	0.735308	0.21679	2.00282	C11	SCN7A
1067	0	1.98651	0.768615	0.448206	2.0479	C11	FIGN
1068	0	1.98081	0.477822	0.132997	1.0381	C11	SEMA3C
1069	0	1.96866	0.378543	0.00238994	0.74492	C11	SOX10
1070	0	1.95787	0.443715	0.0530168	0.914479	C11	SCN9A
1071	0	1.92862	0.436349	0.135045	0.92575	C11	GPR155
1072	0	1.92392	0.726501	0.365186	1.96936	C11	ADGRL3
1073	0	1.92266	0.577262	0.138711	1.32554	C11	LPAR1
1074	0	1.88913	0.490793	0.129954	1.08604	C11	MATN2
1075	0	1.87182	0.560448	0.194528	1.27552	C11	GULP1
1076	0	1.85022	0.417774	0.106134	0.897959	C11	ARHGEF26
1077	0	1.84176	0.589912	0.218232	1.35997	C11	WIPF1
1078	0	1.83115	0.826101	0.550668	2.42829	C11	ZEB2
1079	0	1.79335	0.716573	0.242338	1.90799	C11	CASC15
1080	0	1.78863	0.426261	0.0814759	0.896484	C11	PDE9A
1081	0	1.77379	0.449159	0.195617	1.20026	C11	LSAMP
1082	0	1.75928	0.43747	0.0729712	0.911278	C11	KIAA1755
1083	0	1.75341	0.313851	0.0623655	0.697516	C11	LRRC4C
1084	0	1.74903	0.436349	0.0790286	0.90964	C11	GNG2
1085	0	1.74741	0.336589	0.0393125	0.655817	C11	SEMA3B
1086	0	1.7398	0.338671	0.0480351	0.711542	C11	SNCA
1087	0	1.73627	0.382066	0.0701088	0.765255	C11	AHR
1088	0	1.70757	0.808006	0.653186	2.3354	C11	ANK3
1089	4.37e-288	1.7067	0.335468	0.126027	0.757012	C11	RALYL
1090	0	1.68092	0.379824	0.0562599	0.749847	C11	AFAP1L2
1091	0	1.67367	0.618735	0.334789	1.43449	C11	TGFBR2
1092	0	1.6728	0.400961	0.0609596	0.784685	C11	TMOD2
1093	0	1.6678	0.482626	0.234116	1.04748	C11	RALGPS2
1094	0	1.66607	0.652682	0.341596	1.57934	C11	ASAP2
1095	0	1.65076	0.340592	0.0189452	0.649093	C11	ADGRG6
1096	0	1.64092	0.782706	0.557177	2.13704	C11	ZSWIM6
1097	0	1.61849	0.433627	0.176924	0.958232	C11	ALCAM
1098	1.15e-303	1.61837	0.417614	0.217528	0.919256	C11	TOX
1099	0	1.61812	0.361249	0.0755859	0.714077	C11	MEGF9
1100	0	1.61654	0.423058	0.0918499	0.841604	C11	NEK6
1101	0	2.86418	0.961079	0.353558	2.67185	C12	MYL2
1102	0	2.8116	0.813527	0.0323468	1.59869	C12	AC013640.1
1103	0	2.7834	0.714755	0.0919768	1.73557	C12	AC107068.2
1104	0	2.74578	0.927694	0.0842097	1.94489	C12	LRRTM3
1105	0	2.71415	0.945857	0.180588	2.19189	C12	CRYAB
1106	0	2.69092	1	0.999968	7.93076	C12	MALAT1
1107	0	2.64	0.959696	0.329083	2.51755	C12	ACTC1
1108	0	2.59586	0.890676	0.146986	1.92732	C12	MYL12A
1109	0	2.55587	0.945338	0.343541	2.33915	C12	PLN
1110	0	2.47178	0.903304	0.209603	2.02153	C12	TTN-AS1
1111	0	2.47045	0.902093	0.158673	1.90479	C12	TCAP
1112	0	2.44939	0.892233	0.138701	1.78908	C12	SLC8A1-AS1
1113	0	2.38467	0.800899	0.373392	2.27549	C12	PDK4
1114	0	2.36474	0.76613	0.0531002	1.45895	C12	KCNMB2-AS1
1115	0	2.28308	0.822003	0.0450788	1.47691	C12	HSPB3
1116	0	2.25744	0.929943	0.267153	1.9896	C12	CKMT2
1117	0	2.2518	0.888601	0.171469	1.7225	C12	SLC25A4
1118	0	2.22526	0.472064	0.080608	0.98627	C12	ACTA1
1119	0	2.1461	0.974572	0.497943	2.63467	C12	TNNI3
1120	0	2.06434	0.738281	0.169485	1.40142	C12	PPP1R3C
1121	0	2.06388	0.91005	0.251406	1.93353	C12	LINGO1
1122	0	2.05246	0.74347	0.0471088	1.35861	C12	LINC02147
1123	0	2.0467	0.883065	0.180911	1.64618	C12	HOOK2
1124	0	2.01681	0.849507	0.28677	1.81182	C12	HSPB1
1125	0	2.01387	0.880298	0.181151	1.85026	C12	AC011287.1
1126	0	1.97811	0.814738	0.141347	1.49065	C12	ACADVL
1127	0	1.95522	0.829614	0.119705	1.52933	C12	RALYL
1128	0	1.9047	0.689154	0.023457	1.07061	C12	AC011369.1
1129	0	1.88853	0.850545	0.239611	1.61544	C12	CKM
1130	0	1.8514	0.689673	0.0622053	1.15991	C12	AC018682.1
1131	0	1.81183	0.79225	0.0945429	1.31187	C12	AC245297.3
1132	0	1.80315	0.48521	0.0328531	0.841501	C12	GADD45G
1133	0	1.77608	0.709393	0.0984654	1.19496	C12	FYB2
1134	0	1.76379	0.646774	0.045631	0.998486	C12	AC009264.1
1135	0	1.76031	0.790348	0.109481	1.31575	C12	LINC02256
1136	0	1.74496	0.72375	0.0399351	1.15227	C12	SPDYE2
1137	0	1.72361	0.5096	0.0733541	0.941171	C12	GRXCR2
1138	0	1.7223	0.980107	0.506028	2.6572	C12	CD36
1139	0	1.70452	0.80384	0.167214	1.39569	C12	ACTG1
1140	0	1.68665	0.68137	0.182535	1.25712	C12	UBC
1141	0	1.67561	0.343885	0.0501194	0.709274	C12	LINC02388
1142	0	1.65894	0.775298	0.127059	1.30856	C12	LRP4
1143	0	1.6467	0.570835	0.0428426	0.895296	C12	AC087286.2
1144	0	1.64378	0.95935	0.47872	3.12322	C12	ANKRD1
1145	0	1.64058	0.826847	0.323222	1.69428	C12	LMOD2
1146	0	1.62684	0.990313	0.594499	3.00761	C12	SGCD
1147	0	1.60658	0.693652	0.0990038	1.16422	C12	DUSP1
1148	0	1.6059	0.830652	0.2996	1.52675	C12	MB
1149	0	1.59244	0.804013	0.145684	1.42514	C12	AC016831.7
1150	0	1.58445	0.978204	0.495354	2.60359	C12	TRDN-AS1
1151	0	1.57842	0.780315	0.136471	1.33762	C12	RASGEF1B
1152	0	1.57204	0.902958	0.433249	1.86289	C12	DES
1153	0	1.56633	0.554056	0.0545826	0.843744	C12	AC005358.1
1154	0	1.55083	0.907109	0.265194	1.80461	C12	CCSER1
1155	0	1.53105	0.757481	0.225813	1.28489	C12	TPM2
1156	0	1.51806	0.80384	0.144745	1.41375	C12	TMEM178B
1157	0	1.51776	0.987372	0.570151	2.60066	C12	PDE4DIP
1158	0	1.49782	0.882546	0.457476	1.76404	C12	HSPB7
1159	0	1.48631	0.72721	0.240271	1.21893	C12	TNNC1
1160	0	1.48398	0.876838	0.375965	1.76813	C12	ACTB
1161	0	1.47098	0.625497	0.0736474	0.925269	C12	AL450384.2
1162	0	1.45273	0.702301	0.131463	1.12637	C12	SAT1
1163	0	1.44272	0.865248	0.379677	1.68198	C12	RETREG1
1164	0	1.41147	0.603702	0.0991573	0.948005	C12	IPO9-AS1
1165	0	1.41051	0.743816	0.234925	1.23407	C12	MPP3
1166	0	1.40801	0.768206	0.16169	1.25335	C12	AQP7
1167	0	1.39707	0.572738	0.0768528	0.864995	C12	DNAH11
1168	0	1.39271	0.587615	0.0971823	0.881098	C12	COX6A2
1169	0	1.38089	0.898633	0.294979	1.71379	C12	TENM2
1170	0	1.38034	0.693306	0.232006	1.24376	C12	TXNIP
1171	0	1.37945	0.445079	0.0874334	0.755119	C12	LINC01170
1172	0	1.37796	0.758519	0.292858	1.26715	C12	LRRC39
1173	0	1.35905	0.769244	0.210151	1.20436	C12	HMGN3
1174	0	1.34684	0.549213	0.0595407	0.779844	C12	EIF1B
1175	0	1.34508	0.728421	0.242864	1.17635	C12	FABP3
1176	0	1.34498	0.924062	0.508283	1.97385	C12	DPY19L2
1177	0	1.3311	0.685003	0.238151	1.20332	C12	PDLIM3
1178	0	1.32497	0.529493	0.0300854	0.756713	C12	ZBTB20-AS5
1179	0	1.32206	0.554056	0.117924	0.821819	C12	SH3RF2
1180	0	1.31622	0.562705	0.0514849	0.78899	C12	ATP5MC3
1181	0	1.31346	0.738972	0.262898	1.23824	C12	CBR4
1182	0	1.31174	0.991178	0.660682	2.94628	C12	MLIP
1183	0	1.30869	0.770282	0.326233	1.33863	C12	FSD2
1184	0	1.3059	0.585885	0.0531872	0.850898	C12	SLC26A3
1185	0	1.30537	0.438678	0.0359072	0.670591	C12	GADD45B
1186	0	1.26978	0.608718	0.191673	0.93886	C12	MIR133A1HG
1187	0	1.26932	0.618751	0.114666	0.903068	C12	GRIP2
1188	0	1.25778	0.703857	0.224642	1.09109	C12	BCO2
1189	0	1.24663	0.583636	0.0948499	0.81382	C12	CHCHD10
1190	0	1.2454	0.492648	0.0522708	0.684754	C12	AC019068.1
1191	0	1.24364	0.470853	0.0294049	0.650073	C12	CFLAR-AS1
1192	0	1.24153	0.537623	0.0594215	0.739553	C12	ATP5IF1
1193	0	1.23918	0.921813	0.454126	2.16546	C12	PXDNL
1194	0	1.23647	0.586404	0.263042	1.01625	C12	LINC00881
1195	0	1.23229	0.723231	0.166566	1.11666	C12	MYOM3
1196	0	1.22244	0.620481	0.152812	0.890467	C12	RPL3L
1197	0	1.22037	0.992735	0.644775	2.91664	C12	NEXN
1198	0	1.22009	0.637606	0.169987	0.930226	C12	IDH2
1199	0	1.21493	0.516693	0.0449665	0.732635	C12	LINC00513
1200	0	1.20977	0.719426	0.196147	1.1843	C12	EYA4
1201	0	1.24053	0.982002	0.664667	3.35975	C13	ERBB4
1202	0	1.23234	0.997231	0.91558	5.15824	C13	SLC8A1
1203	0	1.15456	0.99288	0.775758	3.33486	C13	PPP1R12B
1204	0	1.12691	0.982793	0.606199	3.03728	C13	MTUS2
1205	0	1.12153	0.987342	0.687712	3.47949	C13	FHOD3
1206	0	1.11848	0.921875	0.429127	2.04589	C13	FRMD5
1207	0	1.10383	0.990506	0.704286	3.38659	C13	ROR1
1208	0	1.09962	0.948774	0.530705	2.40663	C13	B4GALNT3
1209	0	1.0996	0.965585	0.597448	2.82951	C13	TNNI3K
1210	0	1.09806	0.987737	0.689043	3.16891	C13	INPP4B
1211	0	1.0939	0.993473	0.821237	4.18002	C13	CTNNA3
1212	0	1.07938	0.966179	0.520793	2.28141	C13	FBN2
1213	0	1.07371	0.99288	0.837116	4.4334	C13	SORBS2
1214	0	1.07199	0.989122	0.661572	2.67186	C13	KIDINS220
1215	0	1.05989	0.989122	0.697159	3.29221	C13	PCDH7
1216	0	1.05943	0.981408	0.530341	2.31725	C13	RBM24
1217	0	1.05346	0.989913	0.757523	3.80612	C13	RBM20
1218	0	1.04875	0.988528	0.648273	2.74629	C13	RNF150
1219	0	1.04856	0.991495	0.816997	4.1611	C13	FGF12
1220	0	1.02658	0.992089	0.73717	3.13876	C13	LTBP1
1221	0	1.01813	0.986748	0.650975	2.82858	C13	EFNA5
1222	0	1.00983	0.995451	0.837029	3.89959	C13	LARGE1
1223	0	0.998006	0.989913	0.684915	3.08894	C13	NLGN1
1224	0	0.99125	0.987935	0.660774	2.78263	C13	CDH2
1225	0	0.980461	0.986155	0.650563	2.49324	C13	STK39
1226	0	0.977502	0.959059	0.435785	1.74225	C13	SLC38A1
1227	0	0.976147	0.968948	0.594643	2.53897	C13	PLCXD3
1228	0	0.968101	0.996638	0.916429	5.09242	C13	TTN
1229	0	0.968065	0.977057	0.524227	2.06107	C13	ALPK3
1230	0	0.966942	0.9375	0.39894	1.52526	C13	TRIM55
1231	0	0.959469	0.969541	0.599769	2.56189	C13	DPF3
1232	0	0.95732	0.98121	0.51185	2.06882	C13	ALPK2
1233	0	0.952319	0.973497	0.512101	2.00275	C13	PPARGC1A
1234	0	0.950857	0.994264	0.827484	3.73953	C13	PDLIM5
1235	0	0.949987	0.932753	0.439056	1.68859	C13	SLC4A4
1236	0	0.948793	0.987342	0.648074	2.73125	C13	AKAP6
1237	0	0.942328	0.971123	0.5797	2.11155	C13	TMEM65
1238	0	0.93719	0.989517	0.669022	2.98385	C13	ACTN2
1239	0	0.931335	0.990704	0.720662	3.33069	C13	THSD4
1240	0	0.930661	0.947389	0.479598	1.79486	C13	TMEM71
1241	0	0.93051	0.969343	0.609628	2.56738	C13	ESRRG
1242	0	0.929364	0.764043	0.278597	1.18011	C13	2024-03-11
1243	0	0.929108	0.961828	0.496328	2.10701	C13	GPAT3
1244	0	0.924685	0.937104	0.45844	1.83031	C13	PLEKHA7
1245	0	0.9242	0.742286	0.30514	1.47507	C13	KCNQ5
1246	0	0.918575	0.928797	0.363411	1.55774	C13	MYL4
1247	0	0.916158	0.989715	0.73267	3.3031	C13	FHL2
1248	0	0.912916	0.919304	0.364648	1.62259	C13	L3MBTL4
1249	0	0.908491	0.926226	0.486291	1.78828	C13	CCDC141
1250	0	0.906673	0.99288	0.797888	3.71225	C13	PALLD
1251	0	0.904052	0.996638	0.818788	3.24999	C13	PSD3
1252	0	0.893733	0.959059	0.518081	2.08287	C13	PACRG
1253	0	0.893301	0.992484	0.784832	3.07027	C13	MAST4
1254	0	0.890553	0.989122	0.77675	3.63038	C13	MYOM1
1255	0	0.890081	0.988133	0.656391	2.99701	C13	MYO18B
1256	0	0.888143	0.962421	0.519055	1.88099	C13	ATP13A3
1257	0	0.886762	0.962025	0.530693	2.10833	C13	CADM1
1258	0	0.883603	0.978639	0.636063	2.53324	C13	HDAC9
1259	0	0.877005	0.990111	0.656343	2.82518	C13	CMYA5
1260	0	0.87491	0.997231	0.859933	3.50069	C13	QKI
1261	0	0.872991	0.988528	0.717128	2.88651	C13	ANK2
1262	0	0.872397	0.793513	0.299229	1.3794	C13	TMEM163
1263	0	0.870702	0.93038	0.399592	1.6059	C13	CTNND2
1264	0	0.868588	0.960443	0.613114	2.21652	C13	PLCL2
1265	0	0.863905	0.883307	0.359108	1.38156	C13	SYNDIG1
1266	0	0.863753	0.96163	0.504866	1.94377	C13	MYOCD
1267	0	0.860034	0.991495	0.687751	2.82797	C13	MICAL3
1268	0	0.858416	0.822389	0.31108	1.1357	C13	CYP2J2
1269	0	0.858337	0.95807	0.574714	2.18238	C13	TBX20
1270	0	0.857957	0.974684	0.634409	2.55579	C13	PHACTR1
1271	0	0.851177	0.872824	0.375255	1.37878	C13	SLC27A6
1272	0	0.851146	0.984573	0.672188	2.42829	C13	TSPAN9
1273	0	0.84406	0.994066	0.864094	3.6997	C13	DMD
1274	0	0.840812	0.986946	0.648904	2.44569	C13	C15orf41
1275	0	0.840004	0.998022	0.901588	4.17303	C13	CACNA1C
1276	4.91e-157	0.838781	0.571598	0.289085	1.02127	C13	XIRP2
1277	0	0.838771	0.990506	0.699362	2.89893	C13	NEBL
1278	0	0.838359	0.972508	0.56203	2.03478	C13	MITF
1279	0	0.836283	0.92504	0.484518	2.18354	C13	KIF26B
1280	0	0.834958	0.996044	0.841469	3.5823	C13	SORBS1
1281	0	0.83462	0.908623	0.493425	1.94926	C13	CHRM2
1282	0	0.834058	0.971915	0.505175	1.84476	C13	CASQ2
1283	0	0.833406	0.947587	0.494436	1.74211	C13	SUPT3H
1284	0	0.832754	0.980222	0.735333	3.44776	C13	CACNB2
1285	0	0.829928	0.878362	0.439342	1.49172	C13	NRAP
1286	0	0.828941	0.927413	0.427029	1.51656	C13	NUAK1
1287	0	0.823455	0.962619	0.506214	1.99502	C13	PRDM16
1288	0	0.819107	0.984177	0.628583	2.19081	C13	TBC1D4
1289	0	0.812715	0.816258	0.362464	1.46093	C13	ADAMTS6
1290	0	0.812593	0.991891	0.763058	2.99464	C13	SAMD4A
1291	0	0.811878	0.931566	0.449338	1.76775	C13	SNRPN
1292	0	0.811764	0.977057	0.524812	1.93394	C13	CAP2
1293	0	0.811232	0.936511	0.522179	1.97491	C13	ADCY5
1294	0	0.809427	0.957476	0.535849	1.95335	C13	PIP5K1B
1295	0	0.809085	0.995253	0.756056	2.92708	C13	MEIS2
1296	0	0.800933	0.904272	0.423219	1.6229	C13	CGNL1
1297	0	0.800019	0.975475	0.529794	1.7616	C13	LMO7
1298	0	0.79803	0.919106	0.362999	1.29752	C13	PFKP
1299	0	0.796796	0.964992	0.518364	1.77531	C13	PPP1R9A
1300	0	0.796694	0.96519	0.559928	1.94056	C13	TNIK
1301	0	2.25556	0.734539	0.184078	2.16052	C14	CNTNAP2
1302	0	1.67563	0.825184	0.191897	1.7458	C14	COL1A1
1303	1.52e-81	1.60463	0.772494	0.413368	0.98191	C14	MYL7
1304	0	1.59544	0.706184	0.135969	1.37256	C14	ADAMTS19
1305	0	1.5553	0.793257	0.280179	1.89315	C14	GPC6
1306	0	1.44524	0.688547	0.161321	1.3482	C14	TIAM1
1307	0	1.39994	0.699263	0.130834	1.29577	C14	COL6A6
1308	0	1.39394	0.744139	0.215358	1.65222	C14	CCDC102B
1309	0	1.35514	0.600357	0.124219	1.11132	C14	SULF1
1310	0	1.34986	0.708194	0.265116	1.43244	C14	ADAMTSL1
1311	0	1.30883	0.853539	0.288386	2.25683	C14	NEGR1
1312	0	1.29318	0.78589	0.218213	1.50572	C14	COL1A2
1313	0	1.27709	0.830766	0.362786	1.61719	C14	COL21A1
1314	0	1.26998	0.628935	0.151537	1.16737	C14	FREM1
1315	0	1.26568	0.732083	0.234866	1.31107	C14	PLAGL1
1316	0	1.25848	0.508149	0.133653	0.894293	C14	TENM4
1317	0	1.2561	0.870953	0.326327	1.98917	C14	BICC1
1318	0	1.22002	0.816477	0.331229	1.8135	C14	LAMB1
1319	0	1.20124	0.75374	0.255318	1.63915	C14	ADAMTSL3
1320	0	1.19483	0.638312	0.129541	1.11538	C14	PDGFRA
1321	1.41e-263	1.16618	0.352088	0.0627787	0.612766	C14	CNTN5
1322	8.56e-23	1.15574	0.415271	0.24491	0.430646	C14	TNNC1
1323	0	1.15307	0.68743	0.219371	1.48723	C14	SCN7A
1324	0	1.13576	0.507479	0.113277	0.91425	C14	CLMP
1325	0	1.12941	0.851083	0.504576	1.80349	C14	MT-CO3
1326	0	1.12484	0.739674	0.20734	1.42441	C14	BNC2
1327	1.91e-307	1.12121	0.395624	0.0627124	0.653568	C14	GPC3
1328	0	1.10609	0.813574	0.448179	1.70298	C14	MT-ND3
1329	0	1.09559	0.524671	0.13027	0.973991	C14	TMEM108
1330	2.03e-267	1.08444	0.421299	0.126864	0.739407	C14	HIST1H2AC
1331	0	1.07189	0.662648	0.238939	1.22261	C14	ROBO2
1332	0	1.07083	0.415271	0.0747236	0.664989	C14	TARID
1333	0	1.06282	0.809779	0.44025	1.59495	C14	MT-CO2
1334	7.46e-70	1.05475	0.372851	0.156837	0.389122	C14	EEF1A1
1335	0	1.04323	0.723822	0.214449	1.54086	C14	ABCA9
1336	0	1.03266	0.592766	0.177501	0.97703	C14	MMP16
1337	1.41e-272	1.03234	0.428667	0.0990748	0.714479	C14	PAPPA
1338	0	1.02971	0.771824	0.240563	1.39823	C14	COL5A1
1339	0	1.02141	0.856441	0.507883	1.81309	C14	MT-ATP6
1340	0	1.01921	0.730967	0.2237	1.35149	C14	MEG8
1341	0	1.01676	0.950659	0.676295	2.69073	C14	EXT1
1342	0	1.01656	0.783211	0.312066	1.82311	C14	ADGRB3
1343	0	1.00892	0.598125	0.137155	0.993357	C14	ADAMTS2
1344	0	1.0053	0.664211	0.172101	1.10728	C14	COL12A1
1345	0	1.00049	0.814691	0.400571	1.70228	C14	TMTC2
1346	0	0.990642	0.649922	0.19121	1.2997	C14	C7
1347	0	0.989647	0.831882	0.282454	1.68997	C14	MEG3
1348	7.8e-297	0.985856	0.421969	0.0760965	0.636972	C14	NRK
1349	0	0.985666	0.53762	0.165118	0.926276	C14	CNTN4
1350	0	0.97954	0.539853	0.144227	0.881939	C14	DPYSL3
1351	0	0.976858	0.572226	0.182182	1.13476	C14	NCAM2
1352	1.18e-246	0.976634	0.3666	0.086769	0.614458	C14	CACNB4
1353	1.36e-243	0.97315	0.32418	0.0448967	0.49492	C14	HHIP
1354	0	0.970456	0.64568	0.20779	1.10875	C14	ROR2
1355	0	0.969947	0.741237	0.21563	1.27595	C14	COL5A2
1356	0	0.96398	0.693458	0.257292	1.16866	C14	FLRT2
1357	0	0.952955	0.813351	0.459343	1.51479	C14	MT-ND4
1358	0	0.952262	0.538067	0.177405	0.967532	C14	CHSY3
1359	0	0.945052	0.968073	0.744033	2.99963	C14	RORA
1360	0	0.944491	0.777406	0.326425	1.47304	C14	ROBO1
1361	1.75e-240	0.924601	0.371958	0.0800256	0.595471	C14	COL24A1
1362	0	0.92083	0.592543	0.190666	1.04325	C14	EBF3
1363	0	0.920718	0.739674	0.236001	1.37266	C14	FBN1
1364	0	0.911524	0.604823	0.197697	1.10522	C14	UNC5C
1365	7.04e-259	0.907597	0.39741	0.091107	0.612865	C14	BOC
1366	1.83e-295	0.905702	0.444742	0.107417	0.705038	C14	SPON1
1367	0	0.897436	0.550346	0.158726	0.921894	C14	FOXP2
1368	2.19e-224	0.891334	0.812905	0.507262	1.5233	C14	MT-CO1
1369	1.98e-202	0.889988	0.332664	0.0898323	0.546219	C14	SAMD5
1370	1.36e-202	0.888547	0.408127	0.142617	0.91797	C14	ACSM3
1371	0	0.879201	0.512168	0.152739	0.845948	C14	PKNOX2
1372	1.01e-268	0.878126	0.461487	0.149086	0.818074	C14	IGFBP5
1373	2.63e-307	0.875416	0.544541	0.195664	1.04308	C14	LSAMP
1374	0	0.866249	0.666667	0.305327	1.1421	C14	LINC00882
1375	0	0.856688	0.855325	0.484683	1.77333	C14	NAALADL2
1376	8.14615436863047e-320	0.856274	0.59165	0.259274	0.964438	C14	SEMA6D
1377	0	0.852709	0.667336	0.214919	1.08675	C14	VCAN
1378	0	0.846338	0.498326	0.131332	0.750063	C14	MATN2
1379	0	0.844438	0.600134	0.226451	1.02573	C14	TPST1
1380	0	0.842494	0.797723	0.382267	1.6119	C14	ZNF385D
1381	0	0.841541	0.76267	0.359624	1.3342	C14	UST
1382	8.99e-84	0.836808	0.329984	0.13935	0.392222	C14	RPL28
1383	0	0.831269	0.563965	0.179206	0.976107	C14	SLIT2
1384	0	0.829482	0.585845	0.191278	0.965962	C14	FN1
1385	1.06e-298	0.824256	0.50614	0.135554	0.775163	C14	KCNT2
1386	8.62e-274	0.823295	0.414601	0.0948465	0.624903	C14	GLI2
1387	0	0.815579	0.750614	0.234727	1.4041	C14	COL6A3
1388	0	0.812858	0.79482	0.397364	1.40167	C14	TANC2
1389	0	0.81265	0.563742	0.140618	0.886905	C14	LPAR1
1390	4.56e-234	0.794839	0.383568	0.0957717	0.60273	C14	LRFN5
1391	0	0.791467	0.717794	0.200192	1.13191	C14	COL3A1
1392	4.45e-201	0.788431	0.309667	0.060058	0.462082	C14	GFRA1
1393	0	0.786856	0.66756	0.288784	1.06753	C14	KLHL13
1394	1.1e-219	0.786548	0.389819	0.107193	0.598596	C14	PTN
1395	0	0.778945	0.609958	0.188302	1.12362	C14	DCLK1
1396	1.02e-291	0.770842	0.556821	0.217564	0.883472	C14	KCNQ1OT1
1397	0	0.768809	0.713775	0.364723	1.20409	C14	LGR4
1398	0	0.76279	0.553025	0.178536	0.888281	C14	PRICKLE2
1399	2.88e-269	0.760761	0.737441	0.400244	1.28291	C14	MT-CYB
1400	0	0.759672	0.754633	0.359635	1.36129	C14	MID1
1401	0	4.06041	0.6812	0.0122371	1.98408	C15	SKAP1
1402	0	3.64447	0.526032	0.0129557	1.49619	C15	CD247
1403	0	3.59267	0.674788	0.0304946	1.86431	C15	PTPRC
1404	0	3.49392	0.490382	0.0472807	1.47558	C15	AOAH
1405	0	3.28477	0.614517	0.0398024	1.62051	C15	PRKCB
1406	0	3.17822	0.801488	0.266601	2.61211	C15	CCND3
1407	0	3.17576	0.528341	0.0109664	1.35378	C15	CARD11
1408	0	3.14752	0.568351	0.0215928	1.45078	C15	IKZF1
1409	0	3.1379	0.718133	0.126021	2.07157	C15	ARHGAP15
1410	0	3.13081	0.446525	0.00939681	1.18568	C15	BCL11B
1411	0	3.12311	0.497051	0.15482	1.38885	C15	SYTL3
1412	0	3.10926	0.646063	0.204994	1.82468	C15	PARP8
1413	0	2.8454	0.347269	0.00439841	0.929528	C15	THEMIS
1414	0	2.69508	0.435496	0.0070767	1.03944	C15	PRKCQ
1415	0	2.69295	0.438061	0.0143907	1.05564	C15	ITGAL
1416	0	2.69041	0.708643	0.273117	2.01648	C15	PIP4K2A
1417	0	2.66126	0.394717	0.00752384	0.976721	C15	SAMD3
1418	0	2.65089	0.617594	0.0794954	1.58903	C15	IQGAP2
1419	0	2.60799	0.56912	0.19335	1.45808	C15	RIPOR2
1420	1.43e-286	2.6067	0.331623	0.0216727	0.834059	C15	MCTP2
1421	0	2.60219	0.474224	0.0496761	1.15001	C15	AKNA
1422	0	2.59645	0.692998	0.216779	1.85319	C15	ANKRD44
1423	0	2.58766	0.40395	0.00895195	0.971673	C15	SLFN12L
1424	0	2.56315	0.640677	0.195253	1.61726	C15	CDC42SE2
1425	0	2.55485	0.606822	0.111685	1.59916	C15	RUNX1
1426	0	2.53799	0.47961	0.0347333	1.15065	C15	FYB1
1427	0	2.53013	0.494999	0.0441233	1.19299	C15	APBB1IP
1428	0	2.50023	0.450628	0.0509924	1.14215	C15	MYO1F
1429	0	2.47738	0.454476	0.0581923	1.05862	C15	SEMA4D
1430	0	2.47548	0.393434	0.00490715	0.909561	C15	IKZF3
1431	0	2.46746	0.574506	0.0867888	1.4273	C15	INPP5D
1432	0	2.45796	0.696076	0.255779	1.91893	C15	CHST11
1433	0	2.43302	0.559887	0.117238	1.41649	C15	DOCK10
1434	0	2.42155	0.562965	0.0724118	1.36017	C15	DOCK8
1435	0	2.37978	0.350603	0.00307524	0.814985	C15	SCML4
1436	0	2.37602	0.368556	0.00401515	0.845319	C15	ITK
1437	0	2.3749	0.388305	0.0154629	0.897838	C15	ITGA4
1438	0	2.35769	0.51962	0.05446	1.21575	C15	DOCK2
1439	0	2.35397	0.562708	0.206616	1.54148	C15	ETS1
1440	1.56e-261	2.34271	0.305976	0.0261327	0.756802	C15	TXK
1441	0	2.33539	0.435496	0.0373774	1.03449	C15	PIK3R5
1442	0	2.32786	0.624263	0.260157	1.55142	C15	EPB41
1443	0	2.32771	0.367274	0.00983711	0.84167	C15	CD96
1444	0	2.32524	0.363427	0.00539764	0.828141	C15	RHOH
1445	7.85e-308	2.3118	0.335214	0.00383264	0.778472	C15	RUNX3
1446	1.69958582169389e-321	2.3066	0.498333	0.224561	1.26693	C15	CNOT6L
1447	0	2.30611	0.583996	0.221844	1.62987	C15	PRKCH
1448	5.52e-304	2.29644	0.333932	0.0063672	0.772636	C15	GRAP2
1449	0	2.28244	0.414722	0.0586668	0.974719	C15	PIK3CD
1450	2.81e-281	2.2496	0.343421	0.0315166	0.823882	C15	P2RY8
1451	0	2.23605	0.467556	0.162723	1.1623	C15	RASA3
1452	0	2.23338	0.582457	0.187553	1.43169	C15	STK10
1453	8.27e-278	2.22636	0.495255	0.273295	1.31929	C15	PDE3B
1454	3.37e-263	2.19936	0.380867	0.113289	0.941419	C15	CEMIP2
1455	0	2.17807	0.502693	0.121734	1.12907	C15	STK4
1456	4.35e-281	2.1499	0.308284	0.00403568	0.706968	C15	LCK
1457	0	2.13313	0.389844	0.033944	0.865502	C15	EMB
1458	0	2.12778	0.412926	0.0417712	0.91271	C15	CCDC88C
1459	2.11e-270	2.12303	0.305976	0.00862344	0.697852	C15	PTPN22
1460	2.96e-268	2.12124	0.428315	0.134692	0.986558	C15	B2M
1461	1.27e-277	2.11085	0.307002	0.00586531	0.698949	C15	ZNF831
1462	0	2.09294	0.374711	0.0238787	0.822631	C15	ARHGAP30
1463	2.55964541666141e-318	2.06446	0.382149	0.0509308	0.852768	C15	ARAP2
1464	9.76e-281	2.03782	0.319313	0.0124949	0.70534	C15	BIN2
1465	9.62e-284	2.03378	0.357784	0.049765	0.836134	C15	TC2N
1466	5.64e-285	1.98306	0.51526	0.272722	1.31362	C15	PTPRJ
1467	3.28496995766393e-312	1.93958	0.428828	0.101588	1.03542	C15	PCED1B
1468	1.25e-256	1.9325	0.34573	0.0741753	0.785024	C15	ADGRE5
1469	1.10309048615683e-318	1.92473	0.427546	0.105049	0.981499	C15	SMAP2
1470	2.19e-236	1.90585	0.495512	0.278416	1.33059	C15	BCL2
1471	0	1.90393	0.488074	0.1489	1.09834	C15	MBP
1472	5.89e-281	1.89519	0.390869	0.107846	0.841155	C15	STK17A
1473	1.03e-299	1.88458	0.500898	0.238783	1.16876	C15	TNFAIP8
1474	3.18e-210	1.88411	0.423442	0.218547	1.00739	C15	TOX
1475	0	1.88237	0.68197	0.508831	2.08774	C15	MT-CO1
1476	1.24e-284	1.8792	0.368556	0.0660834	0.833754	C15	CD44
1477	1.36e-275	1.85963	0.319056	0.0134393	0.666012	C15	CD53
1478	5.69e-298	1.85663	0.692998	0.55616	1.968	C15	FYN
1479	1.43e-215	1.85651	0.322647	0.0590866	0.70859	C15	HLA-B
1480	0	1.84867	0.609387	0.316442	1.48561	C15	RNF213
1481	6.7e-285	1.84577	0.348038	0.0315349	0.739231	C15	LCP2
1482	3.72e-273	1.84435	0.382149	0.0859926	0.900616	C15	VAV3
1483	3.97703697882165e-315	1.84339	0.445755	0.130029	1.00558	C15	ZC3HAV1
1484	1.47e-247	1.81898	0.354963	0.0816649	0.811747	C15	GNG2
1485	3.4e-273	1.77597	0.42139	0.140044	0.962598	C15	PREX1
1486	1.95e-252	1.7727	0.398051	0.106395	0.982983	C15	C22orf34
1487	0	1.77208	0.669915	0.416693	1.70269	C15	FNBP1
1488	1.88e-277	1.7559	0.411388	0.122966	0.950141	C15	XYLT1
1489	0	1.75487	0.624776	0.442385	1.81145	C15	MT-CO2
1490	4.49e-238	1.75329	0.415491	0.164496	0.979032	C15	STAT4
1491	1.91e-255	1.7389	0.312388	0.0254049	0.653547	C15	FGD3
1492	5.95e-229	1.7297	0.306489	0.0473194	0.67715	C15	RNF125
1493	2.42e-249	1.72923	0.388561	0.129623	0.87356	C15	ZFP36L2
1494	1.53e-273	1.71931	0.523981	0.315422	1.21431	C15	RASA2
1495	0	1.71655	0.738394	0.477214	2.27201	C15	PITPNC1
1496	2.12e-243	1.68951	0.339831	0.0792672	0.711271	C15	STK17B
1497	2.37e-229	1.6843	0.307515	0.0475202	0.664207	C15	NLRC5
1498	3.37039117328523e-315	1.6825	0.606309	0.375724	1.56293	C15	CMIP
1499	7.13e-183	1.67239	0.355732	0.173824	0.8174	C15	ARHGEF18
1500	2.63e-217	1.67022	0.300846	0.0570904	0.675861	C15	MCUB
1501	0	2.17094	0.873749	0.142044	2.32632	C16	VWF
1502	2.34e-294	1.96012	0.381832	0.0401034	0.888474	C16	TPO
1503	0	1.94771	0.764434	0.124526	1.81238	C16	ANO2
1504	0	1.92119	0.82602	0.214844	2.11153	C16	ST6GALNAC3
1505	0	1.86659	0.732102	0.147216	1.57995	C16	MCF2L
1506	0	1.86035	0.921735	0.320823	2.78646	C16	LDB2
1507	0	1.75694	0.82448	0.174535	2.08799	C16	FLT1
1508	0	1.72644	0.844752	0.269433	2.26703	C16	MECOM
1509	0	1.70035	0.752374	0.128108	1.49076	C16	SHANK3
1510	0	1.66768	0.742879	0.1326	1.54275	C16	PECAM1
1511	0	1.6642	0.714909	0.170223	1.55626	C16	ENG
1512	0	1.65349	0.645625	0.251742	1.46795	C16	PIK3R3
1513	0	1.63161	0.662304	0.0989547	1.28054	C16	PTPRB
1514	0	1.63063	0.632025	0.104316	1.25214	C16	C22orf34
1515	0	1.61972	0.796767	0.201669	1.77206	C16	FLI1
1516	0	1.61765	0.879394	0.289758	2.2742	C16	ELMO1
1517	0	1.58061	0.69746	0.203093	1.44763	C16	SEC14L1
1518	0	1.57084	0.903002	0.475752	2.58978	C16	PITPNC1
1519	0	1.55914	0.511932	0.0764129	1.001	C16	F8
1520	0	1.54026	0.78214	0.3041	1.92305	C16	PLEKHG1
1521	0	1.51483	0.774955	0.250115	1.70024	C16	DOCK9
1522	0	1.50687	0.720811	0.20847	1.56902	C16	GALNT18
1523	0	1.50491	0.72389	0.225363	1.53897	C16	EPAS1
1524	0	1.49021	0.616885	0.0999699	1.15476	C16	EMCN
1525	0	1.46712	0.909161	0.45916	2.62896	C16	LRMDA
1526	0	1.45634	0.858866	0.38947	2.13271	C16	TACC1
1527	0	1.45313	0.849885	0.465358	2.02714	C16	RAPGEF1
1528	0	1.44816	0.526046	0.0808889	1.02178	C16	ST8SIA6
1529	0	1.44602	0.643829	0.107875	1.12063	C16	EGFL7
1530	0	1.44221	0.647934	0.118209	1.20949	C16	ADGRF5
1531	0	1.42521	0.467796	0.0649037	0.849264	C16	CYYR1
1532	0	1.4225	0.899153	0.511562	2.38833	C16	KIAA1217
1533	0	1.41922	0.517578	0.0718663	0.933927	C16	RASGRF2
1534	0	1.41727	0.629459	0.190244	1.29449	C16	MGLL
1535	0	1.41497	0.720298	0.220634	1.49296	C16	PRKCH
1536	0	1.40571	0.697203	0.21366	1.44995	C16	RFTN1
1537	0	1.39291	0.456248	0.061776	0.832432	C16	BTNL9
1538	0	1.3913	0.89941	0.412069	2.44153	C16	PLXDC2
1539	0	1.38853	0.725173	0.28999	1.54927	C16	EVA1C
1540	0	1.37079	0.687708	0.267615	1.55581	C16	CCND3
1541	0	1.36064	0.554786	0.120673	1.0109	C16	ITGA6
1542	1.34e-220	1.35497	0.371824	0.0832295	0.707623	C16	PKD1L1
1543	0	1.35332	0.712343	0.310963	1.53612	C16	GRB10
1544	0	1.34233	0.578907	0.134639	1.05661	C16	ITPKB
1545	0	1.33313	0.88504	0.348461	2.31401	C16	PLCB1
1546	0	1.332	0.438799	0.0612307	0.770674	C16	SLC9A3R2
1547	0	1.32622	0.499102	0.0717203	0.825585	C16	KANK3
1548	0	1.29369	0.476777	0.0695302	0.78734	C16	RASIP1
1549	0	1.28711	0.495509	0.0657204	0.818861	C16	NOTCH4
1550	0	1.27628	0.593277	0.193376	1.10546	C16	ABLIM3
1551	0	1.27605	0.504747	0.114764	0.948401	C16	CMTM8
1552	0	1.26533	0.828586	0.438874	1.97642	C16	DOCK4
1553	2.02967898473076e-317	1.26408	0.431871	0.053148	0.703306	C16	NOVA2
1554	4.81e-241	1.25595	0.344111	0.0426904	0.614948	C16	RAMP3
1555	0	1.25536	0.495509	0.0871534	0.838083	C16	PODXL
1556	4.94065645841247e-323	1.25404	0.476007	0.102644	0.831161	C16	WARS
1557	4.99e-161	1.24589	0.33205	0.116845	0.840491	C16	FAM155A
1558	0	1.22794	0.527329	0.102279	0.890515	C16	ELK3
1559	1.71e-227	1.22161	0.337439	0.0489481	0.61089	C16	CPAMD8
1560	2.83e-241	1.20463	0.387221	0.0750555	0.733075	C16	MEOX1
1561	1.67e-168	1.20348	0.680523	0.456098	1.42838	C16	RBPJ
1562	0	1.20303	0.859892	0.637299	2.09643	C16	SYNE1
1563	0	1.19597	0.785733	0.458562	1.66847	C16	HSPG2
1564	0	1.19475	0.738517	0.37455	1.56718	C16	CMIP
1565	0	1.18581	0.62176	0.169128	1.18913	C16	PREX2
1566	0	1.18103	0.572748	0.18046	1.03983	C16	KIAA1671
1567	0	1.17617	0.676418	0.215704	1.38152	C16	TNXB
1568	0	1.16484	0.809084	0.496747	1.77079	C16	SYNE2
1569	0	1.16142	0.704901	0.387264	1.813	C16	TSHZ2
1570	0	1.15941	0.892225	0.571444	2.44457	C16	TCF4
1571	0	1.15647	0.571722	0.211257	1.11116	C16	SH3RF3
1572	2.13e-240	1.15284	0.559148	0.265957	1.36029	C16	AKAP12
1573	0	1.14591	0.604054	0.243445	1.16207	C16	PLXNA2
1574	1.73e-200	1.14553	0.365153	0.098795	0.687853	C16	VEGFC
1575	0	1.14478	0.474981	0.075546	0.774493	C16	TEK
1576	0	1.14407	0.498075	0.0818265	0.808579	C16	ERG
1577	0	1.14264	0.475751	0.0915678	0.78137	C16	XAF1
1578	6.15098784360635e-311	1.13853	0.576597	0.249924	1.08325	C16	IQSEC1
1579	0	1.13734	0.48037	0.0731757	0.770399	C16	ADGRL4
1580	1.27e-151	1.12498	0.334103	0.0945905	0.817399	C16	F13A1
1581	0	1.1228	0.569412	0.178292	0.979886	C16	TSPAN14
1582	0	1.11882	0.746472	0.441272	1.5486	C16	AFDN
1583	0	1.11535	0.525789	0.149276	0.895844	C16	SHROOM4
1584	9.87e-305	1.11325	0.498332	0.133526	0.883244	C16	IGFBP4
1585	0	1.11204	0.801129	0.411724	1.72742	C16	GNAQ
1586	1.01e-272	1.10915	0.53785	0.223273	0.976057	C16	GFOD1
1587	1.21e-298	1.1017	0.440595	0.0671576	0.701009	C16	PPP1R16B
1588	6.11e-285	1.09128	0.441109	0.100967	0.732192	C16	SPATA13
1589	0	1.08457	0.525019	0.128055	0.872548	C16	FGD5
1590	0	1.08338	0.557865	0.158849	0.980219	C16	RIN3
1591	1.31e-270	1.08185	0.50526	0.198201	0.874877	C16	EML1
1592	8.44e-269	1.07587	0.441109	0.108792	0.793878	C16	CALCRL
1593	2.88e-221	1.07064	0.707467	0.494878	1.68104	C16	TIMP3
1594	0	1.0698	0.738004	0.365505	1.47238	C16	RBMS2
1595	0	1.06719	0.519117	0.109611	0.860839	C16	SH2D3C
1596	3.55e-197	1.06678	0.324609	0.0553061	0.565509	C16	CA8
1597	6.21e-265	1.0643	0.481139	0.157582	0.8621	C16	EEPD1
1598	1.01e-242	1.06298	0.3767	0.0565289	0.597163	C16	PDGFB
1599	8.74e-290	1.06291	0.452143	0.0878789	0.766049	C16	INPP5D
1600	1.79111049445469e-317	1.05763	0.490121	0.121074	0.868631	C16	ABCC4
1601	0	2.8494	1	0.999968	8.04443	C17	MALAT1
1602	0	2.63991	0.857405	0.357192	2.35498	C17	MYL2
1603	0	2.4098	0.733718	0.185874	1.70635	C17	CRYAB
1604	0	2.33256	0.691176	0.16385	1.50634	C17	TCAP
1605	0	2.3237	0.821429	0.333122	2.07721	C17	ACTC1
1606	0	2.24403	0.799895	0.347512	1.96783	C17	PLN
1607	0	2.19822	0.90021	0.500733	2.51194	C17	TNNI3
1608	0	2.10136	0.432511	0.0972308	1.06831	C17	AC107068.2
1609	1.98e-241	2.08519	0.358456	0.0833563	0.850447	C17	ACTA1
1610	0	2.07358	0.607405	0.152793	1.32616	C17	MYL12A
1611	0	2.04852	0.746324	0.27173	1.63416	C17	CKMT2
1612	0	2.01574	0.568015	0.0911295	1.15532	C17	LRRTM3
1613	0	1.94925	0.602941	0.177177	1.22657	C17	SLC25A4
1614	0	1.90944	0.656775	0.186036	1.34066	C17	HOOK2
1615	0	1.8661	0.724527	0.255981	1.60016	C17	LINGO1
1616	0	1.84144	0.590599	0.146324	1.19345	C17	ACADVL
1617	0	1.82843	0.549632	0.145067	1.09535	C17	SLC8A1-AS1
1618	0	1.82802	0.497374	0.0513946	0.951971	C17	HSPB3
1619	0	1.75248	0.620273	0.215183	1.29688	C17	TTN-AS1
1620	0	1.72448	0.551471	0.125315	1.12154	C17	RALYL
1621	4.01e-266	1.72326	0.579044	0.377243	1.59108	C17	PDK4
1622	0	1.71339	0.606355	0.186677	1.34571	C17	AC011287.1
1623	0	1.64819	0.615809	0.303856	1.2522	C17	MB
1624	5.12e-275	1.6481	0.360032	0.039801	0.705007	C17	AC013640.1
1625	0	1.64354	0.547532	0.244022	1.07759	C17	TNNC1
1626	0	1.61754	0.594538	0.291517	1.30843	C17	HSPB1
1627	0	1.59157	0.504464	0.100182	0.936436	C17	AC245297.3
1628	0	1.58828	0.890756	0.498286	2.4134	C17	TRDN-AS1
1629	0	1.56929	0.734769	0.436824	1.58873	C17	DES
1630	0	1.56721	0.920956	0.572605	2.47727	C17	PDE4DIP
1631	0	1.55975	0.5625	0.244862	1.13007	C17	CKM
1632	0	1.54506	0.928309	0.596819	2.76816	C17	SGCD
1633	0	1.54078	0.530462	0.114803	0.982882	C17	LINC02256
1634	0	1.53186	0.57563	0.172061	1.10453	C17	ACTG1
1635	8.73e-282	1.48536	0.401261	0.101008	0.736145	C17	COX6A2
1636	1.14e-258	1.46189	0.358193	0.0598521	0.699723	C17	KCNMB2-AS1
1637	0	1.44468	0.694065	0.269933	1.4736	C17	CCSER1
1638	2.06411932561677e-314	1.43719	0.429622	0.103645	0.80293	C17	FYB2
1639	0	1.42941	0.873162	0.50909	2.26606	C17	CD36
1640	0	1.41728	0.750263	0.511663	1.77338	C17	DPY19L2
1641	0	1.41205	0.531775	0.230166	1.0177	C17	TPM2
1642	0	1.40952	0.554097	0.14988	1.10997	C17	TMEM178B
1643	0	1.39082	0.524422	0.141591	1.00581	C17	RASGEF1B
1644	3.21e-243	1.38257	0.355042	0.0679354	0.672184	C17	AC018682.1
1645	0	1.37313	0.541492	0.150927	1.06822	C17	AC016831.7
1646	4.23e-217	1.35856	0.397584	0.175004	0.780963	C17	PPP1R3C
1647	0	1.35674	0.478204	0.132557	0.899425	C17	LRP4
1648	0	1.35624	0.850578	0.481827	2.71282	C17	ANKRD1
1649	3.00809875176429e-312	1.34249	0.526261	0.239105	1.00384	C17	MPP3
1650	0	1.34053	0.702206	0.379736	1.51521	C17	ACTB
1651	1.82e-286	1.30296	0.377626	0.0573933	0.669151	C17	SLC26A3
1652	7.29e-255	1.26917	0.340861	0.0557123	0.585788	C17	ATP5MC3
1653	0	1.26531	0.948267	0.662542	2.78369	C17	MLIP
1654	0	1.26381	0.803046	0.487504	1.83493	C17	TRDN
1655	4.74e-195	1.24714	0.301471	0.07343	0.536858	C17	NDUFA4
1656	4.94e-262	1.24354	0.41833	0.156672	0.734643	C17	RPL3L
1657	1.98e-244	1.23619	0.364496	0.0989529	0.625497	C17	CHCHD10
1658	1.26e-225	1.22466	0.32458	0.0646236	0.559608	C17	COX4I1
1659	2.23e-237	1.22092	0.483981	0.2359	0.974563	C17	TXNIP
1660	1.3e-287	1.22028	0.65625	0.461354	1.36722	C17	HSPB7
1661	0	1.21721	0.506828	0.16669	0.928113	C17	AQP7
1662	0	1.20488	0.976891	0.801636	3.21725	C17	TNNT2
1663	0	1.20171	0.488445	0.17111	0.893223	C17	MYOM3
1664	1.52e-243	1.19854	0.387605	0.118942	0.681999	C17	GRIP2
1665	1.34e-300	1.18833	0.505515	0.214957	0.898871	C17	HMGN3
1666	1.28e-190	1.18235	0.303834	0.0822022	0.538907	C17	UQCRB
1667	0	1.18093	0.765494	0.457589	1.87211	C17	PXDNL
1668	0	1.16826	0.982931	0.793199	3.42401	C17	MYBPC3
1669	1.3e-219	1.16705	0.4052	0.174109	0.707852	C17	IDH2
1670	2.27e-217	1.16496	0.465336	0.247334	0.851357	C17	FABP3
1671	3.55e-230	1.15812	0.326155	0.0464657	0.581383	C17	SPDYE2
1672	4.41e-237	1.15301	0.50709	0.297137	0.945571	C17	LRRC39
1673	3.72e-261	1.14939	0.608718	0.38409	1.24688	C17	RETREG1
1674	7.8e-183	1.14156	0.392595	0.187288	0.770894	C17	UBC
1675	0	1.13991	0.945116	0.646754	2.73035	C17	NEXN
1676	3.21e-204	1.13612	0.344275	0.103681	0.630124	C17	IPO9-AS1
1677	3.12e-219	1.12093	0.485294	0.272766	0.888042	C17	BSG
1678	0	1.11459	0.639443	0.299947	1.28352	C17	TENM2
1679	7.39e-211	1.11404	0.303571	0.0636064	0.516052	C17	ATP5IF1
1680	1.69e-183	1.11135	0.330357	0.119996	0.591766	C17	GAPDH
1681	3.3e-207	1.10167	0.300683	0.0639029	0.51075	C17	EIF1B
1682	3.84e-219	1.09905	0.449055	0.229012	0.810071	C17	BCO2
1683	3.28e-238	1.09792	0.554884	0.327851	1.14014	C17	LMOD2
1684	5.14e-200	1.09048	0.30646	0.0540382	0.573774	C17	LINC02147
1685	0	1.0761	0.821691	0.566408	2.02019	C17	TECRL
1686	3.67e-112	1.07222	0.314076	0.191745	0.638019	C17	MYH6
1687	1.9e-220	1.06889	0.387868	0.136763	0.704926	C17	SAT1
1688	9.13e-221	1.06644	0.366859	0.104518	0.673461	C17	DUSP1
1689	0	1.0605	0.702731	0.455278	1.45155	C17	PATJ
1690	3.98e-246	1.05034	0.472426	0.200647	0.888101	C17	EYA4
1691	3.29e-192	1.04763	0.512342	0.330472	0.978495	C17	FSD2
1692	1.08e-258	1.0392	0.579044	0.346061	1.10824	C17	SGCG
1693	3.35e-258	1.03891	0.466387	0.193707	0.82564	C17	SRSF5
1694	2.32e-203	1.01836	0.462973	0.249695	0.832615	C17	CHPT1
1695	6.62e-176	0.987525	0.408876	0.20785	0.737477	C17	DAPK2
1696	1.11e-199	0.985421	0.332195	0.104354	0.555278	C17	RHOT2
1697	2.39e-117	0.981424	0.319853	0.188016	0.553331	C17	LDHB
1698	0	0.977818	0.753676	0.44214	1.66762	C17	MYOM2
1699	1.55e-195	0.974104	0.390494	0.169582	0.681056	C17	ASB18
1700	5.1e-163	0.964059	0.35688	0.17418	0.614132	C17	ATP5MG
1701	0	1.913	0.840927	0.26566	2.17703	C18	FRMD3
1702	0	1.89131	0.704503	0.0920029	1.52554	C18	EGFLAM
1703	0	1.85535	0.797762	0.243342	1.73077	C18	CARMN
1704	0	1.80219	0.776446	0.12137	1.54527	C18	NOTCH3
1705	0	1.78438	0.907807	0.335956	2.42352	C18	EPS8
1706	0	1.76209	0.887557	0.251641	2.23829	C18	NR2F2-AS1
1707	0	1.73794	0.765521	0.195892	1.67659	C18	GUCY1A2
1708	0	1.71125	0.681588	0.160847	1.48688	C18	RNF152
1709	0	1.68899	0.705569	0.106865	1.36692	C18	NFASC
1710	0	1.62752	0.646683	0.105112	1.19519	C18	RGS5
1711	0	1.62695	0.90461	0.301382	2.62961	C18	PLA2G5
1712	0	1.59761	0.646683	0.107896	1.24587	C18	CLMN
1713	0	1.59224	0.914202	0.413701	2.47088	C18	APBB2
1714	0	1.5748	0.536904	0.0881579	1.06338	C18	ENPEP
1715	0	1.56886	0.853184	0.484326	2.13247	C18	ZFHX3
1716	0	1.54804	0.772182	0.142479	1.5404	C18	PDGFRB
1717	0	1.51225	0.798028	0.425126	2.07212	C18	RAD51B
1718	0	1.47745	0.741807	0.219375	1.54761	C18	MYO1B
1719	0	1.47399	0.589129	0.0797654	1.01367	C18	TBX2
1720	0	1.47282	0.706901	0.135493	1.36272	C18	SPECC1
1721	0	1.3975	0.756461	0.287904	1.58474	C18	SH3RF1
1722	0	1.37774	0.992273	0.858536	3.83803	C18	DLC1
1723	3.07e-226	1.3552	0.366906	0.0615139	0.689741	C18	LMOD1
1724	2.21e-284	1.35355	0.517453	0.18469	1.0264	C18	KHDRBS3
1725	0	1.34185	0.637357	0.166735	1.25012	C18	ITGA1
1726	3.75797127568741e-310	1.33531	0.465761	0.0772248	0.87434	C18	CPM
1727	0	1.27358	0.519584	0.0825386	0.867374	C18	CPE
1728	3.51e-245	1.26521	0.43272	0.110909	0.9696	C18	RIPOR3
1729	0	1.26359	0.576339	0.110115	0.966163	C18	DAAM2
1730	0	1.26069	0.55822	0.200458	0.999126	C18	SLC12A2
1731	2.03206933361322e-315	1.25341	0.487876	0.0944956	0.816112	C18	PTH1R
1732	2.8e-256	1.24755	0.436184	0.115041	0.826695	C18	SPRY4-AS1
1733	0	1.23753	0.809486	0.382231	1.75141	C18	MEF2C
1734	6.23e-254	1.23174	0.377565	0.0458145	0.643585	C18	TRPC6
1735	0	1.2248	0.625366	0.270524	1.4326	C18	ADAMTS9
1736	0	1.22262	0.847589	0.272807	1.98676	C18	EBF2
1737	0	1.21971	0.519051	0.0767391	0.840618	C18	ANO1
1738	0	1.21369	0.753531	0.398195	1.51444	C18	ABCC9
1739	0	1.21347	0.526779	0.0966964	0.877105	C18	NR2F2
1740	0	1.20916	0.846523	0.38973	1.94902	C18	TACC1
1741	0	1.2001	0.926459	0.399983	2.58939	C18	EBF1
1742	3.93e-305	1.17094	0.528111	0.151428	0.914606	C18	PDE5A
1743	1.58e-281	1.15977	0.415135	0.0611422	0.691346	C18	LINC01197
1744	4.83e-191	1.15943	0.322142	0.0589665	0.585354	C18	CCDC3
1745	0	1.14773	0.735412	0.297576	1.61364	C18	DENND2A
1746	1.99e-227	1.14116	0.344524	0.0373786	0.5412	C18	PDE4C
1747	0	1.13694	0.505462	0.112697	0.84433	C18	TLE1
1748	0	1.13663	0.608047	0.208273	1.10618	C18	PLCE1
1749	0	1.13062	0.816414	0.439841	1.68154	C18	PTEN
1750	0	1.11911	0.739941	0.244833	1.59965	C18	CASC15
1751	0	1.11054	0.989075	0.808491	3.43035	C18	PRKG1
1752	3.91e-286	1.10755	0.496136	0.118448	0.889223	C18	NGF
1753	6.79e-218	1.10308	0.37863	0.088744	0.682607	C18	AC098829.1
1754	0	1.09566	0.563816	0.1796	0.908237	C18	PAWR
1755	5.06e-202	1.09305	0.311751	0.0351026	0.504763	C18	MRVI1
1756	6.08e-187	1.0911	0.336531	0.0781348	0.633331	C18	PIEZO2
1757	0	1.09023	0.73701	0.396086	1.4081	C18	PACSIN2
1758	0	1.0871	0.638423	0.237914	1.14756	C18	MYO1D
1759	7.12606760150088e-312	1.08701	0.563549	0.193831	1.06424	C18	MIR4435-2HG
1760	0	1.08631	0.613642	0.21202	1.25438	C18	DACH1
1761	5.56748742460417e-316	1.08055	0.627498	0.266011	1.29513	C18	PDE7B
1762	1.5e-265	1.07047	0.518785	0.175207	0.973259	C18	DSCAML1
1763	0	1.06767	0.642952	0.257757	1.10544	C18	GUCY1A1
1764	9.19443321203768e-318	1.06233	0.743139	0.452573	1.67866	C18	ADAMTS9-AS2
1765	2.45e-282	1.05037	0.458833	0.102407	0.738582	C18	MAP2
1766	4.47e-279	1.04941	0.473488	0.110136	0.808003	C18	SH2D3C
1767	1.18e-258	1.03575	0.443912	0.105595	0.753595	C18	NHS
1768	0	1.03282	0.819345	0.515218	1.86971	C18	HIP1
1769	0	1.02625	0.827072	0.421188	1.7632	C18	DIAPH2
1770	0	1.01869	0.94964	0.761819	2.80782	C18	LHFPL6
1771	5.82e-307	1.0178	0.579803	0.211726	1.01764	C18	ADAMTS12
1772	3.13e-270	1.01699	0.525446	0.174455	0.956572	C18	PELI2
1773	0	1.01504	0.816414	0.39479	1.84241	C18	IGFBP7
1774	0	1.00984	0.685851	0.326831	1.28034	C18	MAP1B
1775	0	0.999713	0.576339	0.194319	0.871966	C18	ARHGEF17
1776	1.48e-241	0.992051	0.690115	0.449841	1.5834	C18	MT-ND3
1777	0	0.985551	0.609113	0.206939	1.10488	C18	NEURL1B
1778	3.3e-222	0.982048	0.343991	0.0427539	0.522325	C18	CDH6
1779	0	0.977043	0.568878	0.156285	0.932046	C18	SPARC
1780	2.14e-306	0.974058	0.666134	0.353418	1.24501	C18	FNBP1L
1781	1.95e-233	0.969725	0.381828	0.0775555	0.575148	C18	DCBLD1
1782	1.23e-189	0.96938	0.347722	0.0690877	0.568071	C18	ACTA2
1783	4.48e-267	0.967988	0.456701	0.101043	0.717183	C18	ADCY3
1784	0	0.967949	0.725819	0.399723	1.39759	C18	ZBTB46
1785	8.45e-259	0.960153	0.47109	0.130939	0.790593	C18	PPARG
1786	0	0.952957	0.715961	0.403349	1.35119	C18	ARHGEF7
1787	0	0.951313	0.79643	0.540622	1.73599	C18	PDE8A
1788	0	0.941314	0.583267	0.168149	1.01411	C18	MSC-AS1
1789	1.79e-219	0.923284	0.447375	0.146666	0.706759	C18	SEMA5B
1790	1.35e-202	0.921228	0.385025	0.0947579	0.616223	C18	SOX13
1791	1.52e-240	0.917513	0.372502	0.0464143	0.529549	C18	LINC00989
1792	4.05e-200	0.91244	0.359179	0.0722532	0.562106	C18	EFHD1
1793	0	0.911421	0.713562	0.394583	1.3701	C18	UACA
1794	3.29e-225	0.911172	0.461231	0.143756	0.749319	C18	SLC24A3
1795	1.55e-213	0.910182	0.393285	0.0917247	0.652218	C18	MEOX2
1796	1.56e-277	0.902424	0.699973	0.441802	1.51366	C18	MT-CO2
1797	2.31e-235	0.90048	0.396483	0.0780321	0.585506	C18	EPB41L1
1798	8.54e-269	0.895876	0.577671	0.222126	1.15839	C18	SPARCL1
1799	4.74e-234	0.895547	0.457501	0.120013	0.808129	C18	ADGRF5
1800	0	0.889916	0.62883	0.215642	1.16624	C18	TFPI
1801	0	3.83094	0.618392	0.00531378	1.69294	C19	PKHD1L1
1802	0	3.80077	0.631275	0.0434125	1.8686	C19	NRG3
1803	0	3.00581	0.930697	0.323025	3.49727	C19	LDB2
1804	0	2.90243	0.882275	0.216842	2.79599	C19	ST6GALNAC3
1805	1.15e-207	2.86827	0.456686	0.120215	1.33269	C19	CDH11
1806	1.22e-183	2.8508	0.384718	0.054531	1.0944	C19	LINC02147
1807	7.26e-215	2.69302	0.397157	0.00270689	0.941237	C19	MMRN1
1808	4.51e-170	2.68778	0.37139	0.046099	0.975807	C19	AL583785.1
1809	2.02e-230	2.64808	0.447801	0.0335668	1.11241	C19	SNTG2
1810	3.51e-162	2.52782	0.312306	0.0106571	0.799004	C19	GPM6A
1811	3.38e-211	2.4931	0.390937	0.00420693	0.886131	C19	SMOC1
1812	0	2.46738	0.637494	0.10903	1.52844	C19	CALCRL
1813	2.63e-180	2.4665	0.408263	0.0922048	0.981031	C19	SEMA3A
1814	1.33e-186	2.45169	0.367837	0.0325645	0.882196	C19	PCDH15
1815	0	2.43045	0.792981	0.404472	2.04082	C19	RALGAPA2
1816	5.12e-198	2.39315	0.422479	0.0623199	1.022	C19	MYRIP
1817	7.21e-168	2.37875	0.367837	0.0504173	0.937848	C19	TMEM132C
1818	3.35e-144	2.37361	0.330076	0.0500218	0.855296	C19	OPCML
1819	4.46e-261	2.35914	0.533985	0.107062	1.19447	C19	NTN1
1820	7.92e-297	2.30719	0.645491	0.234243	1.61426	C19	GMDS
1821	1.1e-267	2.28196	0.563305	0.118428	1.32547	C19	HMCN1
1822	3.26e-123	2.27786	0.572634	0.427982	1.66108	C19	CGNL1
1823	0	2.26229	0.664594	0.185651	1.54414	C19	DAPK1
1824	5.17e-264	2.23262	0.540649	0.116583	1.56502	C19	FAM155A
1825	2.14e-215	2.20426	0.568192	0.238802	1.38303	C19	PTPRE
1826	8.24e-200	2.15401	0.446468	0.0867728	1.07537	C19	VAV3
1827	1.49e-142	2.15267	0.341626	0.0602426	0.792465	C19	POSTN
1828	9.02e-226	2.14757	0.502888	0.113667	1.10291	C19	CEMIP2
1829	6.27e-274	2.13607	0.564194	0.102173	1.34082	C19	EMCN
1830	0	2.13016	0.756997	0.216397	1.91028	C19	TFPI
1831	1.38338380835549e-322	2.1181	0.807641	0.499255	2.16919	C19	PPFIBP1
1832	0	2.11045	0.685473	0.144233	1.65497	C19	RAPGEF5
1833	2.93e-158	2.10831	0.368725	0.0622312	0.844595	C19	BMPER
1834	1.83e-170	2.10262	0.386495	0.0663814	0.940821	C19	ITGA8
1835	6.11e-266	2.08386	0.771657	0.556147	2.21055	C19	WWTR1
1836	4.99784358202826e-313	2.06495	0.607286	0.10346	1.2832	C19	ELK3
1837	3.33e-189	2.05142	0.451799	0.120478	1.01117	C19	SLC22A23
1838	1.96e-154	2.0405	0.313194	0.0187028	0.699962	C19	FLT4
1839	0	2.03772	0.750333	0.266616	1.93771	C19	PDE7B
1840	0	2.02926	0.832519	0.484115	2.37859	C19	NXN
1841	3.83e-210	2.0211	0.448689	0.0647131	0.958143	C19	NRP2
1842	0	2.01723	0.665038	0.181455	1.47833	C19	KIAA1671
1843	1.7e-164	1.98084	0.344736	0.0249393	0.756824	C19	SLCO2A1
1844	0	1.96132	0.64016	0.109898	1.36156	C19	EGFL7
1845	0	1.95809	0.756997	0.222315	1.8194	C19	PRKCH
1846	1.7e-211	1.95659	0.473567	0.11538	1.02434	C19	LEPR
1847	5.98e-140	1.94813	0.353176	0.0789317	0.865903	C19	PIEZO2
1848	6.61e-182	1.94075	0.575744	0.266969	1.65916	C19	AKAP12
1849	2.21e-201	1.94032	0.455353	0.0729634	0.966693	C19	GNA14
1850	7.6e-192	1.93401	0.412261	0.0709906	0.846101	C19	LRIG3
1851	0	1.92803	0.843181	0.292149	2.39528	C19	ELMO1
1852	5.48e-150	1.91997	0.469125	0.181862	0.983516	C19	COL23A1
1853	3.8e-222	1.91617	0.540649	0.143631	1.16534	C19	RHOJ
1854	1.36e-198	1.91612	0.413594	0.0497786	0.826145	C19	KLHL4
1855	5.07e-85	1.91136	0.370502	0.242786	0.858276	C19	MPP7
1856	8.56e-220	1.8793	0.46335	0.0598812	0.939272	C19	CHST15
1857	2.08e-141	1.87234	0.307419	0.0335623	0.641154	C19	NPR3
1858	3.07e-214	1.86982	0.47801	0.0763771	0.987021	C19	CD9
1859	0	1.84676	0.702799	0.135088	1.57165	C19	PECAM1
1860	1.22e-287	1.84368	0.751222	0.452642	1.86951	C19	ZNF521
1861	3.18e-148	1.84164	0.306086	0.0220415	0.654717	C19	ADGRG6
1862	0	1.78243	0.714349	0.204317	1.70265	C19	FLI1
1863	1.09e-288	1.77479	0.575744	0.0829864	1.11242	C19	ERG
1864	1.14e-216	1.75059	0.538427	0.151811	1.30138	C19	COLEC12
1865	5.43e-59	1.74339	0.55442	0.519596	1.56335	C19	NAV3
1866	9.28e-171	1.73241	0.509551	0.226204	1.14876	C19	CHSY1
1867	8.07e-216	1.73127	0.423812	0.0298485	0.783575	C19	NR2F1-AS1
1868	0	1.72815	0.673923	0.130844	1.42978	C19	SHANK3
1869	2.28e-221	1.72719	0.470013	0.062529	0.906866	C19	SULF2
1870	1.03e-239	1.72407	0.532208	0.113901	1.0769	C19	TLE1
1871	6.03e-217	1.71618	0.556641	0.175493	1.23716	C19	PELI2
1872	1.85e-197	1.69018	0.665038	0.420189	1.5452	C19	PGM5
1873	3.23e-233	1.68837	0.544647	0.142661	1.10586	C19	PLSCR4
1874	1.56e-160	1.68816	0.386495	0.08415	0.772616	C19	CNTNAP3B
1875	5.85e-166	1.67307	0.414482	0.0957912	0.896509	C19	NHSL2
1876	4.51e-211	1.64389	0.509996	0.138683	1.06138	C19	THSD7A
1877	7.88e-148	1.63468	0.677921	0.535524	1.75508	C19	KALRN
1878	3.64e-175	1.63408	0.513994	0.173289	1.20653	C19	ENG
1879	2.96e-274	1.62945	0.629942	0.210851	1.51087	C19	GALNT18
1880	0	1.62836	0.899156	0.460894	2.76478	C19	LRMDA
1881	6.22e-236	1.62668	0.501555	0.0769044	0.969282	C19	TEK
1882	1.57e-205	1.61485	0.532208	0.186226	1.05986	C19	MDFIC
1883	1.23e-212	1.6078	0.481564	0.0734088	0.900971	C19	KANK3
1884	8.49792910846944e-322	1.56633	0.694802	0.252489	1.60479	C19	DOCK9
1885	2.65e-132	1.56565	0.499334	0.268428	1.2316	C19	ADAMTSL1
1886	1.96e-228	1.53442	0.661928	0.359719	1.43574	C19	ACTN1
1887	6.46e-128	1.53017	0.399822	0.132906	0.944517	C19	TMEM108
1888	3.15e-223	1.5209	0.766326	0.54106	1.87733	C19	ITGA9
1889	4.47e-114	1.52037	0.376277	0.152495	0.804653	C19	SEMA6A
1890	5.97e-182	1.50938	0.538427	0.2381	1.10187	C19	BACE2
1891	8.42e-166	1.50732	0.603732	0.355826	1.34568	C19	ZDHHC14
1892	6.92e-159	1.50561	0.709018	0.536865	1.77566	C19	ST6GAL1
1893	1.47e-166	1.49488	0.458463	0.144652	0.870916	C19	PALD1
1894	1.02e-126	1.47937	0.352288	0.0834432	0.819428	C19	ST8SIA6
1895	2.17e-111	1.46814	0.337183	0.0887933	0.654325	C19	IL1R1
1896	1.08e-119	1.46547	0.323412	0.0684655	0.629202	C19	NOSTRIN
1897	7.94e-181	1.46164	0.505997	0.201008	0.974452	C19	DYSF
1898	9.42e-167	1.45803	0.553088	0.273078	1.59313	C19	MECOM
1899	4.18e-144	1.45612	0.470013	0.174377	0.930136	C19	NDRG1
1900	8.52e-232	1.4549	0.75211	0.478122	2.14158	C19	PITPNC1
1901	0	3.04801	0.785668	0.0295173	1.78027	C20	RRM2
1902	2.62e-301	2.98962	0.717237	0.116638	2.17187	C20	FAM155A
1903	0	2.82717	0.914138	0.131151	2.26701	C20	DIAPH3
1904	0	2.80612	0.839251	0.163659	2.15614	C20	APOLD1
1905	0	2.65984	0.870884	0.266423	2.73549	C20	AKAP12
1906	1.39e-305	2.63564	0.730148	0.0941047	1.73119	C20	KITLG
1907	0	2.58521	0.892834	0.144367	2.25569	C20	RAPGEF5
1908	3.44e-275	2.56237	0.670755	0.0562413	1.444	C20	ARHGEF28
1909	0	2.51372	0.717237	0.0217318	1.34521	C20	MKI67
1910	0	2.38427	0.933505	0.204359	2.45326	C20	FLI1
1911	0	2.34941	0.874758	0.210658	2.27204	C20	GALNT18
1912	0	2.2995	0.739187	0.0296058	1.3305	C20	KNL1
1913	3.23e-232	2.2728	0.600387	0.0494361	1.21421	C20	CLVS1
1914	9.04e-185	2.26478	0.512589	0.0391659	1.09059	C20	KCNB2
1915	0	2.259	0.826985	0.213279	2.09568	C20	DACH1
1916	3.36e-287	2.2274	0.682376	0.0693617	1.4407	C20	TNNT3
1917	1.37640364891105e-317	2.22225	0.70949	0.0668248	1.49632	C20	SLC9C1
1918	0	2.21718	0.948999	0.306061	2.67284	C20	PLEKHG1
1919	1.97626258336499e-323	2.20957	0.702389	0.033999	1.26648	C20	CIT
1920	0	2.17148	0.914784	0.271281	2.54183	C20	ADAMTS9
1921	0	2.16379	0.909619	0.22263	2.2219	C20	PRKCH
1922	0	2.15897	0.907037	0.177708	2.51772	C20	FLT1
1923	0	2.15564	0.923822	0.246663	2.51038	C20	CASC15
1924	0	2.15167	0.861201	0.208065	2.02325	C20	NEURL1B
1925	3.24e-279	2.13596	0.646223	0.032971	1.15077	C20	ARHGAP11B
1926	0	2.11022	0.876695	0.130997	1.9224	C20	SHANK3
1927	0	2.10648	0.89348	0.135322	2.03389	C20	PECAM1
1928	0	2.10137	0.862492	0.101253	1.83544	C20	PTPRB
1929	0	2.09775	0.947063	0.323935	2.98404	C20	LDB2
1930	0	2.08294	0.970303	0.461342	3.20735	C20	LRMDA
1931	0	2.0825	0.772757	0.12222	1.62459	C20	ITGA6
1932	0	2.06922	0.971595	0.572874	3.2335	C20	TCF4
1933	9.15e-241	2.05988	0.769529	0.291647	1.83611	C20	HSP90AA1
1934	0	2.05511	0.852808	0.312608	2.07634	C20	GRB10
1935	1.09e-239	2.0448	0.604906	0.0351698	1.09789	C20	CENPF
1936	9.25e-200	2.00207	0.540349	0.0215004	0.895355	C20	ASPM
1937	0	1.97489	0.83215	0.127697	1.96716	C20	ANO2
1938	0	1.97352	0.777921	0.0830607	1.47642	C20	ERG
1939	1.18e-277	1.96479	0.666236	0.0705689	1.18698	C20	LINC01572
1940	0	1.95774	0.92705	0.440605	2.53579	C20	DOCK4
1941	8.39911597930119e-322	1.95698	0.830859	0.364737	1.94201	C20	EGLN1
1942	3.75010696237434e-312	1.95195	0.685604	0.0307631	1.11844	C20	MELK
1943	0	1.95048	0.825694	0.20759	1.80745	C20	ETS1
1944	6.87e-302	1.9461	0.710136	0.0745377	1.34956	C20	ADGRL4
1945	2.11e-229	1.91401	0.577147	0.0228346	0.957341	C20	TOP2A
1946	0	1.9139	0.915429	0.252418	2.15321	C20	DOCK9
1947	5.68e-252	1.91197	0.651388	0.0828201	1.39429	C20	ST8SIA6
1948	0	1.90981	0.903163	0.145839	2.31716	C20	VWF
1949	0	1.90083	0.890897	0.35257	2.08005	C20	TSPAN18
1950	8.25e-292	1.88205	0.763073	0.172956	1.72466	C20	ENG
1951	1.36e-192	1.87497	0.526791	0.047648	0.957098	C20	AC073529.1
1952	0	1.86533	0.822466	0.120418	1.6821	C20	ADGRF5
1953	9.25e-284	1.86432	0.711427	0.122263	1.44299	C20	ABCC4
1954	2e-293	1.86007	0.716591	0.123372	1.26387	C20	EZH2
1955	0	1.84191	0.945771	0.292666	2.58546	C20	ELMO1
1956	0	1.83831	0.807618	0.110155	1.53182	C20	EGFL7
1957	2.53e-256	1.83513	0.615881	0.0298668	0.980199	C20	KIF15
1958	0	1.83296	0.918657	0.397377	2.21216	C20	ARHGAP29
1959	2.5e-221	1.83267	0.571982	0.0401439	0.971742	C20	BRIP1
1960	0	1.83162	0.76501	0.103708	1.40099	C20	ELK3
1961	0	1.83022	0.954164	0.513433	2.85789	C20	KIAA1217
1962	4.23e-243	1.79641	0.588767	0.0243709	0.942344	C20	KIF4A
1963	1.02e-279	1.79141	0.694642	0.112517	1.2102	C20	CEP128
1964	2.3e-250	1.78009	0.622983	0.0456874	0.994642	C20	LMNB1
1965	5.28e-248	1.78005	0.641704	0.0777644	1.04132	C20	SMC4
1966	0	1.77647	0.947708	0.351099	2.71798	C20	PLCB1
1967	0	1.77101	0.991607	0.819131	3.65097	C20	PTPRM
1968	1.22e-264	1.76562	0.645578	0.0639611	1.03043	C20	NCAPG2
1969	0	1.76359	0.757908	0.102228	1.49483	C20	EMCN
1970	8.76e-250	1.76128	0.60297	0.0256121	0.928414	C20	STIL
1971	0	1.75224	0.911556	0.442318	2.14752	C20	AFDN
1972	4.82e-294	1.74793	0.703034	0.0768726	1.24088	C20	TEK
1973	8.35e-244	1.7419	0.600387	0.0401008	0.946741	C20	Z94721.1
1974	2.55e-178	1.73774	0.484829	0.0186934	0.786159	C20	CENPE
1975	0	1.72908	0.950291	0.672219	2.76163	C20	CCNY
1976	3.6e-226	1.72777	0.604261	0.064778	1.04871	C20	NRP2
1977	0	1.72604	0.896708	0.415973	1.96951	C20	NSD2
1978	1.79e-252	1.72393	0.728857	0.212626	1.54111	C20	SH3RF3
1979	9.67e-232	1.71524	0.624919	0.0867186	1.16799	C20	VAV3
1980	4.85e-229	1.71478	0.623628	0.0802446	1.12155	C20	MAMLD1
1981	9.13e-238	1.71139	0.582311	0.0261431	0.900263	C20	KIF11
1982	2.17e-245	1.70579	0.617818	0.0432435	1.01112	C20	KDR
1983	0	1.70221	0.897999	0.442143	2.05593	C20	PKP4
1984	6.18e-230	1.70022	0.570691	0.0186072	0.868632	C20	IQGAP3
1985	2.02e-266	1.69826	0.840542	0.506916	2.34195	C20	MT-CO3
1986	3.58e-281	1.69497	0.681085	0.068302	1.18488	C20	PPP1R16B
1987	1.21e-219	1.69366	0.550678	0.0183508	0.850921	C20	KIF18B
1988	1e-232	1.68944	0.573919	0.0266695	0.89109	C20	TPX2
1989	2.31e-246	1.68821	0.608134	0.0376954	0.952847	C20	NUSAP1
1990	8.19e-217	1.68382	0.583602	0.0573351	0.952162	C20	FANCA
1991	2.45e-246	1.67914	0.707553	0.195105	1.43192	C20	ABLIM3
1992	3.04e-223	1.67636	0.761136	0.32671	1.61809	C20	FLNB
1993	2.55e-306	1.67613	0.823757	0.363101	1.69456	C20	AFAP1L1
1994	1.9e-192	1.67399	0.537121	0.05365	0.897657	C20	GAS2L3
1995	3.04e-175	1.6646	0.510006	0.0443917	0.880476	C20	TCIM
1996	3.05e-269	1.66073	0.686249	0.115539	1.1271	C20	TMPO
1997	2.6e-228	1.65754	0.575855	0.0335882	0.876059	C20	CENPK
1998	2.48e-222	1.65662	0.555842	0.0235585	0.853306	C20	GTSE1
1999	1.96e-266	1.65568	0.755326	0.280644	1.48582	C20	SNX25
[truncated: 101 more rows]
