# Supplementary material for: Life-span–dependent transcriptional dynamics of the human heart
Source: Sci Adv. 2026 Jun 17;12(25):eaeg2614. doi: 10.1126/sciadv.aeg2614 (PMC13274588; doi:10.1126/sciadv.aeg2614)
Supplement: Supplementary file 2 — Tables S1 to S55 [file sciadv.aeg2614_tables_s1_to_s55.zip › Tables/Supplementary_Table_20.xlsx]

## Sheet: Results
Well	Well Position	Omit	Sample Name	Target Name	Ct Mean	Ct SD	△Ct		△△Ct	2^-△△Ct
7	A7	FALSE	001-1	PRDM16-1	28.4582	0.220749	14.379		2.3851	0.191432
9	A9	FALSE	001-2	PRDM16-1	28.4075	0.4817	13.8594		1.86545	0.274438	si-001
11	A11	FALSE	001-3	PRDM16-1	28.4137	0.270823	14.1694		2.17553	0.22136	0.229077
13	A13	FALSE	002-1	PRDM16-1	27.9859	0.0199127	13.6609		1.66699	0.31491	si-002
17	A17	FALSE	002-3	PRDM16-1	27.6961	0.226158	14.3744		2.38054	0.192038	0.253474
19	A19	FALSE	003-1	PRDM16-1	27.5668	0.0481622	14.0272		2.03326	0.244303
21	A21	FALSE	003-2	PRDM16-1	27.6879	0.292629	12.9738		0.979896	0.507016	si-003
23	A23	FALSE	003-3	PRDM16-1	27.7195	0.356782	13.1284		1.13451	0.455491	0.40227
26	B2	FALSE	NC-1	PRDM16-1	26.966	0.00736311	11.577		-0.416905	1.33506
28	B4	FALSE	NC-2	PRDM16-1	26.7659	0.148514	12.1106		0.116701	0.922294	NC
30	B6	FALSE	NC-3	PRDM16-1	26.7959	0.109487	12.2941	11.9939	0.300204	0.812137	1.02316
1	A1	FALSE	SI-GAPDH-1	PRDM16-1	27.5869	0.252472	12.7762		0.782316	0.581433
3	A3	FALSE	SI-GAPDH-2	PRDM16-1	27.5073	0.500823	12.6253		0.631349	0.645572	si-GAPDH
5	A5	FALSE	SI-GAPDH-3	PRDM16-1	27.4065	0.285415	12.9191		0.925207	0.526605	0.584537
32	B8	FALSE	SI-NC-1	PRDM16-1	27.1587	0.0799076	12.9907		0.996773	0.50112
34	B10	FALSE	SI-NC-2	PRDM16-1	27.219	0.0917943	13.1654		1.17147	0.443968	Si-NC
36	B12	FALSE	SI-NC-3	PRDM16-1	27.0545	0.115963	12.2061		0.212206	0.863216	0.602768
79	D7	FALSE	001-1	PRDM16-2	29.3845	0.521203	15.3053		2.90197	0.133789
81	D9	FALSE	001-2	PRDM16-2	29.8175	0.540638	15.2694		2.86607	0.13716	si-001
83	D11	FALSE	001-3	PRDM16-2	29.3785	0.299211	15.1343		2.73095	0.150627	0.140525
85	D13	FALSE	002-1	PRDM16-2	29.2389	0.304467	14.9139		2.51055	0.175489	si-002
89	D17	FALSE	002-3	PRDM16-2	28.5794	0.168967	15.2577		2.85437	0.138277	0.156883
91	D19	FALSE	003-1	PRDM16-2	28.0983	0.127354	14.5586		2.15528	0.224489
93	D21	FALSE	003-2	PRDM16-2	28.2195	0.309999	13.5053		1.10201	0.465868	si-003
95	D23	FALSE	003-3	PRDM16-2	28.1698	0.165458	13.5788		1.17545	0.442746	0.377701
98	E2	FALSE	NC-1	PRDM16-2	27.266	0.0766404	11.877		-0.526316	1.44025
100	E4	FALSE	NC-2	PRDM16-2	27.2514	0.132476	12.5961		0.192784	0.874916	NC
102	E6	FALSE	NC-3	PRDM16-2	27.2387	0.206493	12.7369	12.4033	0.333532	0.793591	1.03625
73	D1	FALSE	SI-GAPDH-1	PRDM16-2	27.832	0.154282	13.0213		0.617964	0.65159
75	D3	FALSE	SI-GAPDH-2	PRDM16-2	27.8579	0.185168	12.9758		0.572484	0.672458	si-GAPDH
77	D5	FALSE	SI-GAPDH-3	PRDM16-2	27.6247	0.166063	13.1374		0.734019	0.601227	0.641758
104	E8	FALSE	SI-NC-1	PRDM16-2	27.581	0.127321	13.413		1.00966	0.496663
106	E10	FALSE	SI-NC-2	PRDM16-2	27.7184	0.0962532	13.6648		1.26146	0.417121	Si-NC
108	E12	FALSE	SI-NC-3	PRDM16-2	27.6713	0.113591	12.823		0.419621	0.747621	0.553801
151	G7	FALSE	001-1	GAPDH	15.5154	0.141532	1.43626		0.669146	0.628879
153	G9	FALSE	001-2	GAPDH	15.5494	0.136814	1.00128		0.234167	0.850176	si-001
155	G11	FALSE	001-3	GAPDH	15.5799	0.0650923	1.33562		0.568508	0.674314	0.717789
157	G13	FALSE	002-1	GAPDH	15.5355	0.337336	1.21044		0.443322	0.735439	si-002
161	G17	FALSE	002-3	GAPDH	14.3753	0.147046	1.0536		0.286482	0.819899	0.777669
163	G19	FALSE	003-1	GAPDH	15.4954	0.151766	1.95576		1.18864	0.438716
165	G21	FALSE	003-2	GAPDH	15.5208	0.108383	0.806643		0.0395281	0.972973	si-003
167	G23	FALSE	003-3	GAPDH	15.5216	0.2017	0.930535		0.163421	0.892905	0.768198
170	H2	FALSE	NC-1	GAPDH	15.6415	0.216894	0.252496		-0.514618	1.42862
172	H4	FALSE	NC-2	GAPDH	15.6398	0.021357	0.984474		0.21736	0.860138	NC
174	H6	FALSE	NC-3	GAPDH	15.5662	0.0734102	1.06437	0.767114	0.297259	0.813797	1.03418
145	G1	FALSE	SI-GAPDH-1	GAPDH	18.5914	0.250797	3.78065		3.01354	0.123833
147	G3	FALSE	SI-GAPDH-2	GAPDH	18.1165	0.594861	3.2344		2.46729	0.180831	si-GAPDH
149	G5	FALSE	SI-GAPDH-3	GAPDH	18.4564	0.66248	3.96898		3.20187	0.108678	0.137781
176	H8	FALSE	SI-NC-1	GAPDH	15.5448	0.141743	1.37679		0.609675	0.655344
178	H10	FALSE	SI-NC-2	GAPDH	15.4499	0.206819	1.39627		0.629152	0.646557	Si-NC
180	H12	FALSE	SI-NC-3	GAPDH	15.2373	0.327047	0.388908		-0.378206	1.29972	0.867209
223	J7	FALSE	001-1	RPL5	14.0792	1.02473
225	J9	FALSE	001-2	RPL5	14.5481	0.245869
227	J11	FALSE	001-3	RPL5	14.2443	0.465265
229	J13	FALSE	002-1	RPL5	14.325	0.569262
233	J17	FALSE	002-3	RPL5	13.3217	0.460144
235	J19	FALSE	003-1	RPL5	13.5397	0.878232
237	J21	FALSE	003-2	RPL5	14.7141	0.234629
239	J23	FALSE	003-3	RPL5	14.591	0.660372
242	K2	FALSE	NC-1	RPL5	15.389	0.581485
244	K4	FALSE	NC-2	RPL5	14.6553	0.320727
246	K6	FALSE	NC-3	RPL5	14.5018	0.139725
217	J1	FALSE	SI-GAPDH-1	RPL5	14.8107	0.362318
219	J3	FALSE	SI-GAPDH-2	RPL5	14.8821	0.9071
221	J5	FALSE	SI-GAPDH-3	RPL5	14.4874	0.412158
248	K8	FALSE	SI-NC-1	RPL5	14.168	0.675982
250	K10	FALSE	SI-NC-2	RPL5	14.0536	0.472123
252	K12	FALSE	SI-NC-3	RPL5	14.8484	0.493731
Analysis Type	Singleplex
Endogenous Control	PRDM16-1
RQ Min/Max Confidence Level	95.0
Reference Sample	001-1

## Sheet: Raw data
Block Type	384-Well Block
Calibration Background is expired	No
Calibration Background performed on	02-21-2023
Calibration Pure Dye ABY is expired	No
Calibration Pure Dye ABY performed on	02-21-2023
Calibration Pure Dye CY5 is expired	No
Calibration Pure Dye CY5 performed on	02-21-2023
Calibration Pure Dye FAM is expired	No
Calibration Pure Dye FAM performed on	02-21-2023
Calibration Pure Dye JUN is expired	No
Calibration Pure Dye JUN performed on	02-21-2023
Calibration Pure Dye MUSTANG PURPLE is expired	No
Calibration Pure Dye MUSTANG PURPLE performed on	02-21-2023
Calibration Pure Dye NED is expired	No
Calibration Pure Dye NED performed on	02-21-2023
Calibration Pure Dye ROX is expired	No
Calibration Pure Dye ROX performed on	02-21-2023
Calibration Pure Dye SYBR is expired	No
Calibration Pure Dye SYBR performed on	02-21-2023
Calibration Pure Dye TAMRA is expired	No
Calibration Pure Dye TAMRA performed on	02-21-2023
Calibration Pure Dye VIC is expired	No
Calibration Pure Dye VIC performed on	02-21-2023
Calibration ROI is expired	No
Calibration ROI performed on	02-21-2023
Calibration Uniformity is expired	No
Calibration Uniformity performed on	02-21-2023
Chemistry	SYBR_GREEN
Date Created	2024-08-07 15:43:04 PM CST
Experiment Barcode
Experiment Comment
Experiment File Name	D:\ZNN\2024-08-07_ZNN.eds
Experiment Name	2024-08-07_ZNN
Experiment Run End Time	2024-08-07 23:19:44 PM CST
Experiment Type	Comparative Cт (ΔΔCт)
Instrument Name	272531396
Instrument Serial Number	272531396
Instrument Type	QuantStudio™ 5 System
Passive Reference	ROX
Post-read Stage/Step
Pre-read Stage/Step
Quantification Cycle Method	Ct
Signal Smoothing On	true
Stage where Melt Analysis is performed	Stage3
Stage/ Cycle where Ct Analysis is performed	Stage2, Step2
User Name
Well	Well Position	Omit	Sample Name	Target Name	Task	Reporter	Quencher	Quantity	Quantity Mean	Quantity SD	RQ	RQ Min	RQ Max	CT	Ct Mean	Ct SD	Delta Ct	Delta Ct Mean	Delta Ct SD	Delta Ct SE	Delta Delta Ct	Automatic Ct Threshold	Ct Threshold	Automatic Baseline	Baseline Start	Baseline End	Amp Status	Comments	Cq Conf	CQCONF	OUTLIERRG	Tm1	EXPFAIL	HIGHSD	Tm2	Tm3	Tm4
1	A1	FALSE	SI-GAPDH-1	PRDM16-1	UNKNOWN	SYBR	None							27.5106	27.5869	0.252472						TRUE	0.37388	TRUE	3	22	Amp		0.972817	N	N	81.7867	N	N
2	A2	FALSE	SI-GAPDH-1	PRDM16-1	UNKNOWN	SYBR	None							27.3814	27.5869	0.252472						TRUE	0.37388	TRUE	3	23	Amp		0.967101	N	N	81.7867	N	N
3	A3	FALSE	SI-GAPDH-2	PRDM16-1	UNKNOWN	SYBR	None							27.2051	27.5073	0.500823						TRUE	0.37388	TRUE	3	23	Amp		0.973381	N	N	81.7867	N	Y
4	A4	FALSE	SI-GAPDH-2	PRDM16-1	UNKNOWN	SYBR	None							27.2314	27.5073	0.500823						TRUE	0.37388	TRUE	3	21	Amp		0.970733	N	N	81.7867	N	Y
5	A5	FALSE	SI-GAPDH-3	PRDM16-1	UNKNOWN	SYBR	None							27.6048	27.4065	0.285415						TRUE	0.37388	TRUE	3	22	Amp		0.976614	N	N	81.8101	N	N
6	A6	FALSE	SI-GAPDH-3	PRDM16-1	UNKNOWN	SYBR	None							27.0794	27.4065	0.285415						TRUE	0.37388	TRUE	3	22	Amp		0.959132	N	N	81.8101	N	N
7	A7	FALSE	001-1	PRDM16-1	UNKNOWN	SYBR	None							28.2079	28.4582	0.220749						TRUE	0.37388	TRUE	3	21	Amp		0.967679	N	N	81.8101	N	N
8	A8	FALSE	001-1	PRDM16-1	UNKNOWN	SYBR	None							28.6253	28.4582	0.220749						TRUE	0.37388	TRUE	3	22	Amp		0.975127	N	N	81.8101	N	N
9	A9	FALSE	001-2	PRDM16-1	UNKNOWN	SYBR	None							27.865	28.4075	0.4817						TRUE	0.37388	TRUE	3	22	Amp		0.983965	N	N	81.674	N	N
10	A10	FALSE	001-2	PRDM16-1	UNKNOWN	SYBR	None							28.785	28.4075	0.4817						TRUE	0.37388	TRUE	3	23	Amp		0.983331	N	N	81.7863	N	N
11	A11	FALSE	001-3	PRDM16-1	UNKNOWN	SYBR	None							28.101	28.4137	0.270823						TRUE	0.37388	TRUE	3	19	Amp		0.969735	N	Y	81.7863	N	N
12	A12	FALSE	001-3	PRDM16-1	UNKNOWN	SYBR	None							28.5737	28.4137	0.270823						TRUE	0.37388	TRUE	3	23	Amp		0.977362	N	N	81.7863	N	N
13	A13	FALSE	002-1	PRDM16-1	UNKNOWN	SYBR	None							28.006	27.9859	0.0199127						TRUE	0.37388	TRUE	3	22	Amp		0.969969	N	N	81.8045	N	N
14	A14	FALSE	002-1	PRDM16-1	UNKNOWN	SYBR	None							27.9661	27.9859	0.0199127						TRUE	0.37388	TRUE	3	22	Amp		0.98803	N	N	81.8045	N	N
15	A15	FALSE	002-2	PRDM16-1	UNKNOWN	SYBR	None							Undetermined								TRUE	0.37388	TRUE	3	39	No Amp		0	Y	N	81.9168	Y	N
16	A16	FALSE	002-2	PRDM16-1	UNKNOWN	SYBR	None							Undetermined								TRUE	0.37388	TRUE	3	39	No Amp		0	Y	N	60.0001	Y	N
17	A17	FALSE	002-3	PRDM16-1	UNKNOWN	SYBR	None							27.6142	27.6961	0.226158						TRUE	0.37388	TRUE	3	22	Amp		0.974524	N	N	81.7699	N	N
18	A18	FALSE	002-3	PRDM16-1	UNKNOWN	SYBR	None							27.5223	27.6961	0.226158						TRUE	0.37388	TRUE	3	21	Amp		0.978724	N	N	81.8821	N	N
19	A19	FALSE	003-1	PRDM16-1	UNKNOWN	SYBR	None							27.6203	27.5668	0.0481622						TRUE	0.37388	TRUE	3	23	Amp		0.97882	N	N	81.7699	N	N
20	A20	FALSE	003-1	PRDM16-1	UNKNOWN	SYBR	None							27.5268	27.5668	0.0481622						TRUE	0.37388	TRUE	3	22	Amp		0.96732	N	N	81.7699	N	N
21	A21	FALSE	003-2	PRDM16-1	UNKNOWN	SYBR	None							27.8491	27.6879	0.292629						TRUE	0.37388	TRUE	3	23	Amp		0.967603	N	N	81.8041	N	N
22	A22	FALSE	003-2	PRDM16-1	UNKNOWN	SYBR	None							27.8646	27.6879	0.292629						TRUE	0.37388	TRUE	3	23	Amp		0.971163	N	N	81.6917	N	N
23	A23	FALSE	003-3	PRDM16-1	UNKNOWN	SYBR	None							27.3141	27.7195	0.356782						TRUE	0.37388	TRUE	3	22	Amp		0.978716	N	N	81.8041	N	N
24	A24	FALSE	003-3	PRDM16-1	UNKNOWN	SYBR	None							27.9861	27.7195	0.356782						TRUE	0.37388	TRUE	3	24	Amp		0.968557	N	N	81.6917	N	N
25	B1	FALSE	SI-GAPDH-1	PRDM16-1	UNKNOWN	SYBR	None							27.8687	27.5869	0.252472						TRUE	0.37388	TRUE	3	21	Amp		0.95977	N	N	81.7867	N	N
26	B2	FALSE	NC-1	PRDM16-1	UNKNOWN	SYBR	None							26.9705	26.966	0.00736311						TRUE	0.37388	TRUE	3	22	Amp		0.931545	N	N	81.899	N	N
27	B3	FALSE	SI-GAPDH-2	PRDM16-1	UNKNOWN	SYBR	None							28.0854	27.5073	0.500823						TRUE	0.37388	TRUE	3	20	Amp		0.964569	N	N	81.7867	N	Y
28	B4	FALSE	NC-2	PRDM16-1	UNKNOWN	SYBR	None							26.6229	26.7659	0.148514						TRUE	0.37388	TRUE	3	22	Amp		0.96529	N	N	81.7867	N	N
29	B5	FALSE	SI-GAPDH-3	PRDM16-1	UNKNOWN	SYBR	None							27.5353	27.4065	0.285415						TRUE	0.37388	TRUE	3	22	Amp		0.975795	N	N	81.8101	N	N
30	B6	FALSE	NC-3	PRDM16-1	UNKNOWN	SYBR	None							26.8449	26.7959	0.109487						TRUE	0.37388	TRUE	3	22	Amp		0.960606	N	N	81.8101	N	N
31	B7	FALSE	001-1	PRDM16-1	UNKNOWN	SYBR	None							28.5413	28.4582	0.220749						TRUE	0.37388	TRUE	3	22	Amp		0.975698	N	N	81.8101	N	N
32	B8	FALSE	SI-NC-1	PRDM16-1	UNKNOWN	SYBR	None							27.1197	27.1587	0.0799076						TRUE	0.37388	TRUE	3	21	Amp		0.971585	N	N	81.8101	N	N
33	B9	FALSE	001-2	PRDM16-1	UNKNOWN	SYBR	None							28.5724	28.4075	0.4817						TRUE	0.37388	TRUE	3	22	Amp		0.965733	N	N	81.7863	N	N
34	B10	FALSE	SI-NC-2	PRDM16-1	UNKNOWN	SYBR	None							27.1133	27.219	0.0917943						TRUE	0.37388	TRUE	3	23	Amp		0.970479	N	N	81.7863	N	N
35	B11	FALSE	001-3	PRDM16-1	UNKNOWN	SYBR	None							28.5664	28.4137	0.270823						TRUE	0.37388	TRUE	3	20	Amp		0.971628	N	N	81.7863	N	N
36	B12	FALSE	SI-NC-3	PRDM16-1	UNKNOWN	SYBR	None							26.948	27.0545	0.115963						TRUE	0.37388	TRUE	3	19	Amp		0.984841	N	N	81.7863	N	N
37	B13	FALSE	002-1	PRDM16-1	UNKNOWN	SYBR	None							27.9857	27.9859	0.0199127						TRUE	0.37388	TRUE	3	22	Amp		0.981328	N	N	81.8045	N	N
39	B15	FALSE	002-2	PRDM16-1	UNKNOWN	SYBR	None							Undetermined								TRUE	0.37388	TRUE	3	39	No Amp		0	Y	N	61.686	Y	N
41	B17	FALSE	002-3	PRDM16-1	UNKNOWN	SYBR	None							27.9518	27.6961	0.226158						TRUE	0.37388	TRUE	3	20	Amp		0.969762	N	N	81.7699	N	N
43	B19	FALSE	003-1	PRDM16-1	UNKNOWN	SYBR	None							27.5533	27.5668	0.0481622						TRUE	0.37388	TRUE	3	22	Amp		0.96424	N	N	81.7699	N	N
45	B21	FALSE	003-2	PRDM16-1	UNKNOWN	SYBR	None							27.3502	27.6879	0.292629						TRUE	0.37388	TRUE	3	23	Amp		0.975713	N	N	81.8041	N	N
47	B23	FALSE	003-3	PRDM16-1	UNKNOWN	SYBR	None							27.8581	27.7195	0.356782						TRUE	0.37388	TRUE	3	20	Amp		0.967924	N	N	81.6917	N	N
49	C1	FALSE	NC-1	PRDM16-1	UNKNOWN	SYBR	None							26.9575	26.966	0.00736311						TRUE	0.37388	TRUE	3	20	Amp		0.978359	N	N	81.7867	N	N
50	C2	FALSE	NC-1	PRDM16-1	UNKNOWN	SYBR	None							26.97	26.966	0.00736311						TRUE	0.37388	TRUE	3	22	Amp		0.972834	N	N	81.899	N	N
51	C3	FALSE	NC-2	PRDM16-1	UNKNOWN	SYBR	None							26.9193	26.7659	0.148514						TRUE	0.37388	TRUE	3	22	Amp		0.971609	N	N	81.7867	N	N
52	C4	FALSE	NC-2	PRDM16-1	UNKNOWN	SYBR	None							26.7556	26.7659	0.148514						TRUE	0.37388	TRUE	3	19	Amp		0.970929	N	N	81.7867	N	N
53	C5	FALSE	NC-3	PRDM16-1	UNKNOWN	SYBR	None							26.6705	26.7959	0.109487						TRUE	0.37388	TRUE	3	19	Amp		0.970915	N	N	81.8101	N	N
54	C6	FALSE	NC-3	PRDM16-1	UNKNOWN	SYBR	None							26.8723	26.7959	0.109487						TRUE	0.37388	TRUE	3	20	Amp		0.979172	N	N	81.6977	N	N
55	C7	FALSE	SI-NC-1	PRDM16-1	UNKNOWN	SYBR	None							27.2506	27.1587	0.0799076						TRUE	0.37388	TRUE	3	22	Amp		0.97153	N	N	81.8101	N	N
56	C8	FALSE	SI-NC-1	PRDM16-1	UNKNOWN	SYBR	None							27.1057	27.1587	0.0799076						TRUE	0.37388	TRUE	3	20	Amp		0.965677	N	N	81.8101	N	N
57	C9	FALSE	SI-NC-2	PRDM16-1	UNKNOWN	SYBR	None							27.2644	27.219	0.0917943						TRUE	0.37388	TRUE	3	21	Amp		0.981619	N	N	81.674	N	N
58	C10	FALSE	SI-NC-2	PRDM16-1	UNKNOWN	SYBR	None							27.2792	27.219	0.0917943						TRUE	0.37388	TRUE	3	20	Amp		0.972685	N	N	81.7863	N	N
59	C11	FALSE	SI-NC-3	PRDM16-1	UNKNOWN	SYBR	None							27.0374	27.0545	0.115963						TRUE	0.37388	TRUE	3	21	Amp		0.973209	N	N	81.7863	N	N
60	C12	FALSE	SI-NC-3	PRDM16-1	UNKNOWN	SYBR	None							27.178	27.0545	0.115963						TRUE	0.37388	TRUE	3	19	Amp		0.981496	N	N	81.7863	N	N
73	D1	FALSE	SI-GAPDH-1	PRDM16-2	UNKNOWN	SYBR	None				1.91012	1.37495	2.65361	27.7953	27.832	0.154282		0.245076	0.29588	0.170826	-0.933666	TRUE	0.464268	TRUE	3	21	Amp		0.983244	N	N	81.2252	N	N
74	D2	FALSE	SI-GAPDH-1	PRDM16-2	UNKNOWN	SYBR	None				1.91012	1.37495	2.65361	28.0013	27.832	0.154282		0.245076	0.29588	0.170826	-0.933666	TRUE	0.464268	TRUE	3	20	Amp		0.972449	N	N	81.2252	N	N
75	D3	FALSE	SI-GAPDH-2	PRDM16-2	UNKNOWN	SYBR	None				1.77544	0.980953	3.21341	27.6717	27.8579	0.185168		0.350562	0.533958	0.308281	-0.82818	TRUE	0.464268	TRUE	3	19	Amp		0.97221	N	N	81.2252	N	N
76	D4	FALSE	SI-GAPDH-2	PRDM16-2	UNKNOWN	SYBR	None				1.77544	0.980953	3.21341	28.0421	27.8579	0.185168		0.350562	0.533958	0.308281	-0.82818	TRUE	0.464268	TRUE	3	21	Amp		0.975411	N	N	81.2252	N	N
77	D5	FALSE	SI-GAPDH-3	PRDM16-2	UNKNOWN	SYBR	None				1.94599	1.34834	2.80855	27.5858	27.6247	0.166063		0.218238	0.33021	0.190647	-0.960504	TRUE	0.464268	TRUE	3	20	Amp		0.976974	N	N	81.248	N	N
78	D6	FALSE	SI-GAPDH-3	PRDM16-2	UNKNOWN	SYBR	None				1.94599	1.34834	2.80855	27.4815	27.6247	0.166063		0.218238	0.33021	0.190647	-0.960504	TRUE	0.464268	TRUE	3	20	Amp		0.968055	N	N	81.248	N	N
79	D7	FALSE	001-1	PRDM16-2	UNKNOWN	SYBR	None				1	0.533173	1.87556	29.6681	29.6369	0.521203		1.17874	0.566023	0.326794	0	TRUE	0.464268	TRUE	3	21	Amp		0.983252	N	N	81.1356	N	Y
80	D8	FALSE	001-1	PRDM16-2	UNKNOWN	SYBR	None				1	0.533173	1.87556	29.1008	29.6369	0.521203		1.17874	0.566023	0.326794	0	TRUE	0.464268	TRUE	3	21	Amp		0.968407	N	N	81.1356	N	Y
81	D9	FALSE	001-2	PRDM16-2	UNKNOWN	SYBR	None				0.851861	0.381027	1.9045	29.8796	29.8175	0.540638		1.41005	0.724102	0.418061	0.231311	TRUE	0.464268	TRUE	3	23	Amp		0.979732	N	N	81.1125	N	Y
82	D10	FALSE	001-2	PRDM16-2	UNKNOWN	SYBR	None				0.851861	0.381027	1.9045	29.2485	29.8175	0.540638		1.41005	0.724102	0.418061	0.231311	TRUE	0.464268	TRUE	3	21	Amp		0.975483	N	N	81.1125	N	Y
83	D11	FALSE	001-3	PRDM16-2	UNKNOWN	SYBR	None				1.15981	0.740704	1.81606	29.1549	29.3785	0.299211		0.964851	0.403574	0.233004	-0.213891	TRUE	0.464268	TRUE	3	21	Amp		0.971616	N	N	81.1125	N	N
84	D12	FALSE	001-3	PRDM16-2	UNKNOWN	SYBR	None				1.15981	0.740704	1.81606	29.7184	29.3785	0.299211		0.964851	0.403574	0.233004	-0.213891	TRUE	0.464268	TRUE	3	20	Amp		0.966044	N	N	81.1125	N	N
85	D13	FALSE	002-1	PRDM16-2	UNKNOWN	SYBR	None				0.949839	0.676732	1.33316	28.9877	29.2389	0.304467		1.25299	0.305118	0.17616	0.0742448	TRUE	0.464268	TRUE	3	24	Amp		0.970057	N	N	81.1301	N	N
86	D14	FALSE	002-1	PRDM16-2	UNKNOWN	SYBR	None				0.949839	0.676732	1.33316	29.1516	29.2389	0.304467		1.25299	0.305118	0.17616	0.0742448	TRUE	0.464268	TRUE	3	23	Amp		0.974332	N	N	81.1301	N	N
87	D15	FALSE	002-2	PRDM16-2	UNKNOWN	SYBR	None							Undetermined								TRUE	0.464268	TRUE	3	11	No Amp		0	Y	N	60.0001	N	N
88	D16	FALSE	002-2	PRDM16-2	UNKNOWN	SYBR	None							Undetermined								TRUE	0.464268	TRUE	3	39	No Amp		0	Y	N	60.0001	Y	N
89	D17	FALSE	002-3	PRDM16-2	UNKNOWN	SYBR	None				1.22729	0.896855	1.67947	28.5385	28.5794	0.168967		0.883264	0.282306	0.16299	-0.295478	TRUE	0.464268	TRUE	3	22	Amp		0.974142	N	N	81.0966	N	N
90	D18	FALSE	002-3	PRDM16-2	UNKNOWN	SYBR	None				1.22729	0.896855	1.67947	28.765	28.5794	0.168967		0.883264	0.282306	0.16299	-0.295478	TRUE	0.464268	TRUE	3	22	Amp		0.9813	N	N	81.0966	N	N
91	D19	FALSE	003-1	PRDM16-2	UNKNOWN	SYBR	None				1.56622	1.34633	1.82203	27.9973	28.0983	0.127354		0.531454	0.136156	0.0786099	-0.647288	TRUE	0.464268	TRUE	3	23	Amp		0.977265	N	N	81.0966	N	N
92	D20	FALSE	003-1	PRDM16-2	UNKNOWN	SYBR	None				1.56622	1.34633	1.82203	28.2413	28.0983	0.127354		0.531454	0.136156	0.0786099	-0.647288	TRUE	0.464268	TRUE	3	21	Amp		0.95805	N	N	81.0966	N	N
93	D21	FALSE	003-2	PRDM16-2	UNKNOWN	SYBR	None				1.56613	0.975256	2.51499	28.0093	28.2195	0.309999		0.53154	0.426299	0.246124	-0.647202	TRUE	0.464268	TRUE	3	20	Amp		0.975053	N	N	81.1298	N	N
94	D22	FALSE	003-2	PRDM16-2	UNKNOWN	SYBR	None				1.56613	0.975256	2.51499	28.0736	28.2195	0.309999		0.53154	0.426299	0.246124	-0.647202	TRUE	0.464268	TRUE	3	22	Amp		0.972806	N	N	81.1298	N	N
95	D23	FALSE	003-3	PRDM16-2	UNKNOWN	SYBR	None				1.65677	1.07025	2.56471	27.9788	28.1698	0.165458		0.450371	0.393281	0.227061	-0.728371	TRUE	0.464268	TRUE	3	23	Amp		0.981134	N	N	81.1298	N	N
96	D24	FALSE	003-3	PRDM16-2	UNKNOWN	SYBR	None				1.65677	1.07025	2.56471	28.2628	28.1698	0.165458		0.450371	0.393281	0.227061	-0.728371	TRUE	0.464268	TRUE	3	22	Amp		0.976162	N	N	81.1298	N	N
97	E1	FALSE	SI-GAPDH-1	PRDM16-2	UNKNOWN	SYBR	None				1.91012	1.37495	2.65361	27.6994	27.832	0.154282		0.245076	0.29588	0.170826	-0.933666	TRUE	0.464268	TRUE	3	22	Amp		0.975767	N	N	81.2252	N	N
98	E2	FALSE	NC-1	PRDM16-2	UNKNOWN	SYBR	None				1.83875	1.68799	2.00297	27.3347	27.266	0.0766404		0.300018	0.0769933	0.0444521	-0.878724	TRUE	0.464268	TRUE	3	23	Amp		0.972368	N	N	81.2252	N	N
99	E3	FALSE	SI-GAPDH-2	PRDM16-2	UNKNOWN	SYBR	None				1.77544	0.980953	3.21341	27.8599	27.8579	0.185168		0.350562	0.533958	0.308281	-0.82818	TRUE	0.464268	TRUE	3	22	Amp		0.986638	N	N	81.2252	N	N
100	E4	FALSE	NC-2	PRDM16-2	UNKNOWN	SYBR	None				1.6169	1.29614	2.01705	27.0989	27.2514	0.132476		0.48551	0.199013	0.1149	-0.693232	TRUE	0.464268	TRUE	3	19	Amp		0.97504	N	N	81.2252	N	N
101	E5	FALSE	SI-GAPDH-3	PRDM16-2	UNKNOWN	SYBR	None				1.94599	1.34834	2.80855	27.8068	27.6247	0.166063		0.218238	0.33021	0.190647	-0.960504	TRUE	0.464268	TRUE	3	22	Amp		0.962347	N	N	81.248	N	N
102	E6	FALSE	NC-3	PRDM16-2	UNKNOWN	SYBR	None				1.66553	1.28461	2.15941	27.05	27.2387	0.206493		0.442757	0.233723	0.13494	-0.735985	TRUE	0.464268	TRUE	3	22	Amp		0.976716	N	N	81.1356	N	N
103	E7	FALSE	001-1	PRDM16-2	UNKNOWN	SYBR	None				1	0.533173	1.87556	30.1418	29.6369	0.521203		1.17874	0.566023	0.326794	0	TRUE	0.464268	TRUE	3	25	Amp		0.980421	N	N	81.1356	N	Y
104	E8	FALSE	SI-NC-1	PRDM16-2	UNKNOWN	SYBR	None				1.6893	1.42945	1.99638	27.4622	27.581	0.127321		0.422318	0.150319	0.0867869	-0.756424	TRUE	0.464268	TRUE	3	20	Amp		0.980651	N	N	81.248	N	N
105	E9	FALSE	001-2	PRDM16-2	UNKNOWN	SYBR	None				0.851861	0.381027	1.9045	30.3244	29.8175	0.540638		1.41005	0.724102	0.418061	0.231311	TRUE	0.464268	TRUE	3	26	Amp		0.98026	N	N	81.1125	N	Y
106	E10	FALSE	SI-NC-2	PRDM16-2	UNKNOWN	SYBR	None				1.60139	1.38138	1.85643	27.6149	27.7184	0.0962532		0.499419	0.133007	0.0767916	-0.679323	TRUE	0.464268	TRUE	3	23	Amp		0.982368	N	N	81.1125	N	N
107	E11	FALSE	001-3	PRDM16-2	UNKNOWN	SYBR	None				1.15981	0.740704	1.81606	29.2623	29.3785	0.299211		0.964851	0.403574	0.233004	-0.213891	TRUE	0.464268	TRUE	3	25	Amp		0.981145	N	N	81.1125	N	N
108	E12	FALSE	SI-NC-3	PRDM16-2	UNKNOWN	SYBR	None				1.47621	1.23259	1.76799	27.7585	27.6713	0.113591		0.616844	0.162328	0.0937201	-0.561898	TRUE	0.464268	TRUE	3	21	Amp		0.981515	N	N	81.1125	N	N
109	E13	FALSE	002-1	PRDM16-2	UNKNOWN	SYBR	None				0.949839	0.676732	1.33316	29.5775	29.2389	0.304467		1.25299	0.305118	0.17616	0.0742448	TRUE	0.464268	TRUE	3	24	Amp		0.973395	N	N	81.1301	N	N
111	E15	FALSE	002-2	PRDM16-2	UNKNOWN	SYBR	None							Undetermined								TRUE	0.464268	TRUE	3	23	No Amp		0	Y	N	60.0001	N	N
113	E17	FALSE	002-3	PRDM16-2	UNKNOWN	SYBR	None				1.22729	0.896855	1.67947	28.4346	28.5794	0.168967		0.883264	0.282306	0.16299	-0.295478	TRUE	0.464268	TRUE	3	21	Amp		0.980638	N	N	81.0966	N	N
115	E19	FALSE	003-1	PRDM16-2	UNKNOWN	SYBR	None				1.56622	1.34633	1.82203	28.0562	28.0983	0.127354		0.531454	0.136156	0.0786099	-0.647288	TRUE	0.464268	TRUE	3	21	Amp		0.982338	N	N	81.0966	N	N
117	E21	FALSE	003-2	PRDM16-2	UNKNOWN	SYBR	None				1.56613	0.975256	2.51499	28.5755	28.2195	0.309999		0.53154	0.426299	0.246124	-0.647202	TRUE	0.464268	TRUE	3	21	Amp		0.98246	N	N	81.6917	N	N
119	E23	FALSE	003-3	PRDM16-2	UNKNOWN	SYBR	None				1.65677	1.07025	2.56471	28.2679	28.1698	0.165458		0.450371	0.393281	0.227061	-0.728371	TRUE	0.464268	TRUE	3	21	Amp		0.97887	N	N	81.1298	N	N
121	F1	FALSE	NC-1	PRDM16-2	UNKNOWN	SYBR	None				1.83875	1.68799	2.00297	27.1834	27.266	0.0766404		0.300018	0.0769933	0.0444521	-0.878724	TRUE	0.464268	TRUE	3	18	Amp		0.966436	N	N	81.2252	N	N
122	F2	FALSE	NC-1	PRDM16-2	UNKNOWN	SYBR	None				1.83875	1.68799	2.00297	27.28	27.266	0.0766404		0.300018	0.0769933	0.0444521	-0.878724	TRUE	0.464268	TRUE	3	21	Amp		0.97039	N	N	81.2252	N	N
123	F3	FALSE	NC-2	PRDM16-2	UNKNOWN	SYBR	None				1.6169	1.29614	2.01705	27.3377	27.2514	0.132476		0.48551	0.199013	0.1149	-0.693232	TRUE	0.464268	TRUE	3	21	Amp		0.965151	N	N	81.2252	N	N
124	F4	FALSE	NC-2	PRDM16-2	UNKNOWN	SYBR	None				1.6169	1.29614	2.01705	27.3177	27.2514	0.132476		0.48551	0.199013	0.1149	-0.693232	TRUE	0.464268	TRUE	3	23	Amp		0.98202	N	N	81.1129	N	N
125	F5	FALSE	NC-3	PRDM16-2	UNKNOWN	SYBR	None				1.66553	1.28461	2.15941	27.2068	27.2387	0.206493		0.442757	0.233723	0.13494	-0.735985	TRUE	0.464268	TRUE	3	21	Amp		0.976285	N	N	81.248	N	N
126	F6	FALSE	NC-3	PRDM16-2	UNKNOWN	SYBR	None				1.66553	1.28461	2.15941	27.4592	27.2387	0.206493		0.442757	0.233723	0.13494	-0.735985	TRUE	0.464268	TRUE	3	20	Amp		0.98053	N	N	81.248	N	N
127	F7	FALSE	SI-NC-1	PRDM16-2	UNKNOWN	SYBR	None				1.6893	1.42945	1.99638	27.7154	27.581	0.127321		0.422318	0.150319	0.0867869	-0.756424	TRUE	0.464268	TRUE	3	21	Amp		0.982326	N	N	81.1356	N	N
128	F8	FALSE	SI-NC-1	PRDM16-2	UNKNOWN	SYBR	None				1.6893	1.42945	1.99638	27.5654	27.581	0.127321		0.422318	0.150319	0.0867869	-0.756424	TRUE	0.464268	TRUE	3	22	Amp		0.976939	N	N	81.1356	N	N
129	F9	FALSE	SI-NC-2	PRDM16-2	UNKNOWN	SYBR	None				1.60139	1.38138	1.85643	27.8052	27.7184	0.0962532		0.499419	0.133007	0.0767916	-0.679323	TRUE	0.464268	TRUE	3	21	Amp		0.975727	N	N	81.1125	N	N
130	F10	FALSE	SI-NC-2	PRDM16-2	UNKNOWN	SYBR	None				1.60139	1.38138	1.85643	27.7351	27.7184	0.0962532		0.499419	0.133007	0.0767916	-0.679323	TRUE	0.464268	TRUE	3	21	Amp		0.981743	N	N	81.1125	N	N
131	F11	FALSE	SI-NC-3	PRDM16-2	UNKNOWN	SYBR	None				1.47621	1.23259	1.76799	27.7126	27.6713	0.113591		0.616844	0.162328	0.0937201	-0.561898	TRUE	0.464268	TRUE	3	23	Amp		0.972829	N	N	81.1125	N	N
132	F12	FALSE	SI-NC-3	PRDM16-2	UNKNOWN	SYBR	None				1.47621	1.23259	1.76799	27.5429	27.6713	0.113591		0.616844	0.162328	0.0937201	-0.561898	TRUE	0.464268	TRUE	3	20	Amp		0.984532	N	N	81.1125	N	N
145	G1	FALSE	SI-GAPDH-1	GAPDH	UNKNOWN	SYBR	None				0.0648309	0.0436576	0.0962729	18.3995	18.5914	0.250797		-8.99557	0.355867	0.20546	3.94717	TRUE	0.460509	TRUE	3	11	Amp		0.978442	N	N	83.8081	N	N
146	G2	FALSE	SI-GAPDH-1	GAPDH	UNKNOWN	SYBR	None				0.0648309	0.0436576	0.0962729	18.4995	18.5914	0.250797		-8.99557	0.355867	0.20546	3.94717	TRUE	0.460509	TRUE	3	13	Amp		0.978237	N	N	83.6958	N	N
147	G3	FALSE	SI-GAPDH-2	GAPDH	UNKNOWN	SYBR	None				0.067245	0.0283417	0.159549	18.0733	18.459	0.594861		-9.04832	0.777613	0.448955	3.89443	TRUE	0.460509	TRUE	3	13	Amp		0.963887	N	N	83.6958	N	Y
148	G4	FALSE	SI-GAPDH-2	GAPDH	UNKNOWN	SYBR	None				0.067245	0.0283417	0.159549	18.1596	18.459	0.594861		-9.04832	0.777613	0.448955	3.89443	TRUE	0.460509	TRUE	3	11	Amp		0.96769	N	N	83.6958	N	Y
149	G5	FALSE	SI-GAPDH-3	GAPDH	UNKNOWN	SYBR	None				0.0628207	0.0281852	0.140019	17.7771	18.4564	0.66248		-8.95013	0.721347	0.41647	3.99262	TRUE	0.460509	TRUE	3	11	Amp		0.981098	N	N	83.7213	N	Y
150	G6	FALSE	SI-GAPDH-3	GAPDH	UNKNOWN	SYBR	None				0.0628207	0.0281852	0.140019	19.1007	18.4564	0.66248		-8.95013	0.721347	0.41647	3.99262	TRUE	0.460509	TRUE	3	14	Amp		0.981672	N	N	83.6089	N	Y
151	G7	FALSE	001-1	GAPDH	UNKNOWN	SYBR	None				1	0.747248	1.33824	15.3571	15.5154	0.141532		-12.9427	0.262224	0.151395	0	TRUE	0.460509	TRUE	3	9	Amp		0.979951	N	N	83.6089	N	N
152	G8	FALSE	001-1	GAPDH	UNKNOWN	SYBR	None				1	0.747248	1.33824	15.5595	15.5154	0.141532		-12.9427	0.262224	0.151395	0	TRUE	0.460509	TRUE	3	11	Amp		0.968838	N	N	83.6089	N	N
153	G9	FALSE	001-2	GAPDH	UNKNOWN	SYBR	None				0.942998	0.540599	1.64493	15.4919	15.5494	0.136814		-12.8581	0.500752	0.289109	0.0846739	TRUE	0.460509	TRUE	3	11	Amp		0.971698	N	N	83.583	N	N
154	G10	FALSE	001-2	GAPDH	UNKNOWN	SYBR	None				0.942998	0.540599	1.64493	15.7056	15.5494	0.136814		-12.8581	0.500752	0.289109	0.0846739	TRUE	0.460509	TRUE	3	10	Amp		0.988434	N	N	83.583	N	N
155	G11	FALSE	001-3	GAPDH	UNKNOWN	SYBR	None				0.927273	0.680459	1.26361	15.5671	15.5799	0.0650923		-12.8338	0.278535	0.160813	0.108933	TRUE	0.460509	TRUE	3	11	Amp		0.958055	N	N	83.583	N	N
156	G12	FALSE	001-3	GAPDH	UNKNOWN	SYBR	None				0.927273	0.680459	1.26361	15.5221	15.5799	0.0650923		-12.8338	0.278535	0.160813	0.108933	TRUE	0.460509	TRUE	3	10	Amp		0.974655	N	N	83.583	N	N
157	G13	FALSE	002-1	GAPDH	UNKNOWN	SYBR	None				0.710897	0.488363	1.03483	15.8683	15.5355	0.337336		-12.4505	0.337924	0.1951	0.492288	TRUE	0.460509	TRUE	3	10	Amp		0.977619	N	N	83.6027	N	N
158	G14	FALSE	002-1	GAPDH	UNKNOWN	SYBR	None				0.710897	0.488363	1.03483	15.1938	15.5355	0.337336		-12.4505	0.337924	0.1951	0.492288	TRUE	0.460509	TRUE	3	8	Amp		0.971554	N	N	83.6027	N	N
159	G15	FALSE	002-2	GAPDH	UNKNOWN	SYBR	None							Undetermined								TRUE	0.460509	TRUE	3	39	No Amp		0	Y	N	61.7984	Y	N
160	G16	FALSE	002-2	GAPDH	UNKNOWN	SYBR	None							Undetermined								TRUE	0.460509	TRUE	3	39	No Amp		0	Y	N	61.2364	Y	N
161	G17	FALSE	002-3	GAPDH	UNKNOWN	SYBR	None				1.29963	0.963048	1.75384	14.3516	14.3753	0.147046		-13.3208	0.269759	0.155745	-0.378098	TRUE	0.460509	TRUE	3	8	Amp		0.975854	N	N	83.5653	N	N
162	G18	FALSE	002-3	GAPDH	UNKNOWN	SYBR	None				1.29963	0.963048	1.75384	14.2415	14.3753	0.147046		-13.3208	0.269759	0.155745	-0.378098	TRUE	0.460509	TRUE	3	8	Amp		0.973442	N	N	83.5653	N	N
163	G19	FALSE	003-1	GAPDH	UNKNOWN	SYBR	None				0.546639	0.458002	0.65243	15.3873	15.4954	0.151766		-12.0714	0.159225	0.0919284	0.871339	TRUE	0.460509	TRUE	3	9	Amp		0.976095	N	N	83.5653	N	N
164	G20	FALSE	003-1	GAPDH	UNKNOWN	SYBR	None				0.546639	0.458002	0.65243	15.43	15.4954	0.151766		-12.0714	0.159225	0.0919284	0.871339	TRUE	0.460509	TRUE	3	10	Amp		0.983353	N	N	83.5653	N	N
165	G21	FALSE	003-2	GAPDH	UNKNOWN	SYBR	None				0.584151	0.412994	0.826239	15.5514	15.5208	0.108383		-12.1672	0.312055	0.180165	0.775587	TRUE	0.460509	TRUE	3	10	Amp		0.974092	N	N	83.6024	N	N
166	G22	FALSE	003-2	GAPDH	UNKNOWN	SYBR	None				0.584151	0.412994	0.826239	15.6106	15.5208	0.108383		-12.1672	0.312055	0.180165	0.775587	TRUE	0.460509	TRUE	3	10	Amp		0.970952	N	N	83.6024	N	N
167	G23	FALSE	003-3	GAPDH	UNKNOWN	SYBR	None				0.596722	0.378443	0.940898	15.6576	15.5216	0.2017		-12.1979	0.409849	0.236627	0.74487	TRUE	0.460509	TRUE	3	10	Amp		0.972623	N	N	83.6024	N	N
168	G24	FALSE	003-3	GAPDH	UNKNOWN	SYBR	None				0.596722	0.378443	0.940898	15.6173	15.5216	0.2017		-12.1979	0.409849	0.236627	0.74487	TRUE	0.460509	TRUE	3	10	Amp		0.983888	N	N	83.6024	N	N
169	H1	FALSE	SI-GAPDH-1	GAPDH	UNKNOWN	SYBR	None				0.0648309	0.0436576	0.0962729	18.8751	18.5914	0.250797		-8.99557	0.355867	0.20546	3.94717	TRUE	0.460509	TRUE	3	12	Amp		0.984813	N	N	83.6958	N	N
170	H2	FALSE	NC-1	GAPDH	UNKNOWN	SYBR	None				0.325732	0.255941	0.414555	15.8618	15.6415	0.216894		-11.3245	0.217019	0.125296	1.61824	TRUE	0.460509	TRUE	3	11	Amp		0.967724	N	N	83.6958	N	N
171	H3	FALSE	SI-GAPDH-2	GAPDH	UNKNOWN	SYBR	None				0.067245	0.0283417	0.159549	19.1441	18.459	0.594861		-9.04832	0.777613	0.448955	3.89443	TRUE	0.460509	TRUE	3	13	Amp		0.968342	N	N	83.6958	N	Y
172	H4	FALSE	NC-2	GAPDH	UNKNOWN	SYBR	None				0.283887	0.240294	0.335388	15.6643	15.6398	0.021357		-11.1261	0.150042	0.0866269	1.81661	TRUE	0.460509	TRUE	3	11	Amp		0.972376	N	N	83.6958	N	N
173	H5	FALSE	SI-GAPDH-3	GAPDH	UNKNOWN	SYBR	None				0.0628207	0.0281852	0.140019	18.4912	18.4564	0.66248		-8.95013	0.721347	0.41647	3.99262	TRUE	0.460509	TRUE	3	11	Amp		0.97676	N	N	83.7213	N	Y
174	H6	FALSE	NC-3	GAPDH	UNKNOWN	SYBR	None				0.305023	0.263466	0.353136	15.5973	15.5662	0.0734102		-11.2297	0.131819	0.076106	1.71301	TRUE	0.460509	TRUE	3	10	Amp		0.96064	N	N	83.6089	N	N
175	H7	FALSE	001-1	GAPDH	UNKNOWN	SYBR	None				1	0.747248	1.33824	15.6297	15.5154	0.141532		-12.9427	0.262224	0.151395	0	TRUE	0.460509	TRUE	3	11	Amp		0.963264	N	N	83.6089	N	N
176	H8	FALSE	SI-NC-1	GAPDH	UNKNOWN	SYBR	None				0.398084	0.332244	0.476971	15.5818	15.5448	0.141743		-11.6139	0.162716	0.0939439	1.32886	TRUE	0.460509	TRUE	3	9	Amp		0.977937	N	N	83.6089	N	N
177	H9	FALSE	001-2	GAPDH	UNKNOWN	SYBR	None				0.942998	0.540599	1.64493	15.4507	15.5494	0.136814		-12.8581	0.500752	0.289109	0.0846739	TRUE	0.460509	TRUE	3	11	Amp		0.983134	N	N	83.583	N	N
178	H10	FALSE	SI-NC-2	GAPDH	UNKNOWN	SYBR	None				0.443304	0.344757	0.570019	15.6667	15.4499	0.206819		-11.7691	0.226275	0.13064	1.17363	TRUE	0.460509	TRUE	3	10	Amp		0.98387	N	N	83.583	N	N
179	H11	FALSE	001-3	GAPDH	UNKNOWN	SYBR	None				0.927273	0.680459	1.26361	15.6504	15.5799	0.0650923		-12.8338	0.278535	0.160813	0.108933	TRUE	0.460509	TRUE	3	9	Amp		0.959401	N	N	83.583	N	N
180	H12	FALSE	SI-NC-3	GAPDH	UNKNOWN	SYBR	None				0.45833	0.311699	0.673938	15.2516	15.2373	0.327047		-11.8172	0.346997	0.200339	1.12554	TRUE	0.460509	TRUE	3	8	Amp		0.968917	N	N	83.583	N	N
181	H13	FALSE	002-1	GAPDH	UNKNOWN	SYBR	None				0.710897	0.488363	1.03483	15.5443	15.5355	0.337336		-12.4505	0.337924	0.1951	0.492288	TRUE	0.460509	TRUE	3	9	Amp		0.988114	N	N	83.6027	N	N
183	H15	FALSE	002-2	GAPDH	UNKNOWN	SYBR	None							Undetermined								TRUE	0.460509	TRUE	3	20	No Amp		0	Y	N	60.0001	N	N
185	H17	FALSE	002-3	GAPDH	UNKNOWN	SYBR	None				1.29963	0.963048	1.75384	14.5327	14.3753	0.147046		-13.3208	0.269759	0.155745	-0.378098	TRUE	0.460509	TRUE	3	9	Amp		0.974505	N	N	83.5653	N	N
187	H19	FALSE	003-1	GAPDH	UNKNOWN	SYBR	None				0.546639	0.458002	0.65243	15.6689	15.4954	0.151766		-12.0714	0.159225	0.0919284	0.871339	TRUE	0.460509	TRUE	3	11	Amp		0.970684	N	N	83.5653	N	N
189	H21	FALSE	003-2	GAPDH	UNKNOWN	SYBR	None				0.584151	0.412994	0.826239	15.4004	15.5208	0.108383		-12.1672	0.312055	0.180165	0.775587	TRUE	0.460509	TRUE	3	9	Amp		0.977054	N	N	83.6024	N	N
191	H23	FALSE	003-3	GAPDH	UNKNOWN	SYBR	None				0.596722	0.378443	0.940898	15.2898	15.5216	0.2017		-12.1979	0.409849	0.236627	0.74487	TRUE	0.460509	TRUE	3	7	Amp		0.97177	N	N	83.6024	N	N
193	I1	FALSE	NC-1	GAPDH	UNKNOWN	SYBR	None				0.325732	0.255941	0.414555	15.6344	15.6415	0.216894		-11.3245	0.217019	0.125296	1.61824	TRUE	0.460509	TRUE	3	8	Amp		0.980094	N	N	83.6958	N	N
194	I2	FALSE	NC-1	GAPDH	UNKNOWN	SYBR	None				0.325732	0.255941	0.414555	15.4282	15.6415	0.216894		-11.3245	0.217019	0.125296	1.61824	TRUE	0.460509	TRUE	3	9	Amp		0.975407	N	N	83.6958	N	N
195	I3	FALSE	NC-2	GAPDH	UNKNOWN	SYBR	None				0.283887	0.240294	0.335388	15.6252	15.6398	0.021357		-11.1261	0.150042	0.0866269	1.81661	TRUE	0.460509	TRUE	3	10	Amp		0.967774	N	N	83.6958	N	N
196	I4	FALSE	NC-2	GAPDH	UNKNOWN	SYBR	None				0.283887	0.240294	0.335388	15.6299	15.6398	0.021357		-11.1261	0.150042	0.0866269	1.81661	TRUE	0.460509	TRUE	3	9	Amp		0.973019	N	N	83.6958	N	N
197	I5	FALSE	NC-3	GAPDH	UNKNOWN	SYBR	None				0.305023	0.263466	0.353136	15.4823	15.5662	0.0734102		-11.2297	0.131819	0.076106	1.71301	TRUE	0.460509	TRUE	3	10	Amp		0.985828	N	N	83.7213	N	N
198	I6	FALSE	NC-3	GAPDH	UNKNOWN	SYBR	None				0.305023	0.263466	0.353136	15.6189	15.5662	0.0734102		-11.2297	0.131819	0.076106	1.71301	TRUE	0.460509	TRUE	3	9	Amp		0.97957	N	N	83.6089	N	N
199	I7	FALSE	SI-NC-1	GAPDH	UNKNOWN	SYBR	None				0.398084	0.332244	0.476971	15.3882	15.5448	0.141743		-11.6139	0.162716	0.0939439	1.32886	TRUE	0.460509	TRUE	3	9	Amp		0.964526	N	N	83.6089	N	N
200	I8	FALSE	SI-NC-1	GAPDH	UNKNOWN	SYBR	None				0.398084	0.332244	0.476971	15.6643	15.5448	0.141743		-11.6139	0.162716	0.0939439	1.32886	TRUE	0.460509	TRUE	3	11	Amp		0.964088	N	N	83.6089	N	N
201	I9	FALSE	SI-NC-2	GAPDH	UNKNOWN	SYBR	None				0.443304	0.344757	0.570019	15.2548	15.4499	0.206819		-11.7691	0.226275	0.13064	1.17363	TRUE	0.460509	TRUE	3	9	Amp		0.969587	N	N	83.583	N	N
202	I10	FALSE	SI-NC-2	GAPDH	UNKNOWN	SYBR	None				0.443304	0.344757	0.570019	15.4281	15.4499	0.206819		-11.7691	0.226275	0.13064	1.17363	TRUE	0.460509	TRUE	3	9	Amp		0.98225	N	N	83.583	N	N
203	I11	FALSE	SI-NC-3	GAPDH	UNKNOWN	SYBR	None				0.45833	0.311699	0.673938	15.5569	15.2373	0.327047		-11.8172	0.346997	0.200339	1.12554	TRUE	0.460509	TRUE	3	10	Amp		0.98262	N	N	83.583	N	N
204	I12	FALSE	SI-NC-3	GAPDH	UNKNOWN	SYBR	None				0.45833	0.311699	0.673938	14.9033	15.2373	0.327047		-11.8172	0.346997	0.200339	1.12554	TRUE	0.460509	TRUE	3	9	Amp		0.987587	N	N	83.583	N	N
217	J1	FALSE	SI-GAPDH-1	RPL5	UNKNOWN	SYBR	None				0.329241	0.201567	0.537786	15.2286	14.8107	0.362318		-12.7762	0.441606	0.254961	1.60278	TRUE	0.095851	TRUE	3	12	Amp		0.878715	N	N	76.8454	N	N
218	J2	FALSE	SI-GAPDH-1	RPL5	UNKNOWN	SYBR	None				0.329241	0.201567	0.537786	14.5838	14.8107	0.362318		-12.7762	0.441606	0.254961	1.60278	TRUE	0.095851	TRUE	3	12	Amp		0.954424	N	N	76.8454	N	N
219	J3	FALSE	SI-GAPDH-2	RPL5	UNKNOWN	SYBR	None				0.419271	0.132585	1.32585	13.383	14.3824	0.9071		-13.125	1.03617	0.598235	1.25405	TRUE	0.095851	TRUE	3	9	Amp		0.972071	N	N	76.8454	N	Y
220	J4	FALSE	SI-GAPDH-2	RPL5	UNKNOWN	SYBR	None				0.419271	0.132585	1.32585	15.1536	14.3824	0.9071		-13.125	1.03617	0.598235	1.25405	TRUE	0.095851	TRUE	3	13	Amp		0.895217	N	N	76.8454	N	Y
221	J5	FALSE	SI-GAPDH-3	RPL5	UNKNOWN	SYBR	None				0.363521	0.208263	0.634521	14.9492	14.4874	0.412158		-12.9191	0.501334	0.289446	1.45989	TRUE	0.095851	TRUE	3	12	Amp		0.951073	N	N	76.8636	N	N
222	J6	FALSE	SI-GAPDH-3	RPL5	UNKNOWN	SYBR	None				0.363521	0.208263	0.634521	14.157	14.4874	0.412158		-12.9191	0.501334	0.289446	1.45989	TRUE	0.095851	TRUE	3	11	Amp		0.959406	N	N	76.8636	N	N
223	J7	FALSE	001-1	RPL5	UNKNOWN	SYBR	None				1	0.312017	3.20495	12.8967	14.0792	1.02473		-14.379	1.04824	0.605199	0	TRUE	0.095851	TRUE	3	8	Amp		0.808993	N	N	76.7512	N	Y
224	J8	FALSE	001-1	RPL5	UNKNOWN	SYBR	None				1	0.312017	3.20495	14.7072	14.0792	1.02473		-14.379	1.04824	0.605199	0	TRUE	0.095851	TRUE	3	11	Amp		0.974712	N	N	76.7512	N	Y
225	J9	FALSE	001-2	RPL5	UNKNOWN	SYBR	None				0.69754	0.382472	1.27215	14.4683	14.5481	0.245869		-13.8594	0.54082	0.312243	0.519651	TRUE	0.095851	TRUE	3	11	Amp		0.981175	N	N	76.7329	N	N
226	J10	FALSE	001-2	RPL5	UNKNOWN	SYBR	None				0.69754	0.382472	1.27215	14.824	14.5481	0.245869		-13.8594	0.54082	0.312243	0.519651	TRUE	0.095851	TRUE	3	11	Amp		0.972426	N	N	76.7329	N	N
227	J11	FALSE	001-3	RPL5	UNKNOWN	SYBR	None				0.864795	0.475485	1.57286	14.6854	14.2443	0.465265		-14.1694	0.538346	0.310814	0.20957	TRUE	0.095851	TRUE	3	11	Amp		0.969813	N	N	76.7329	N	N
228	J12	FALSE	001-3	RPL5	UNKNOWN	SYBR	None				0.864795	0.475485	1.57286	13.7581	14.2443	0.465265		-14.1694	0.538346	0.310814	0.20957	TRUE	0.095851	TRUE	3	8	Amp		0.964004	N	N	76.7329	N	N
229	J13	FALSE	002-1	RPL5	UNKNOWN	SYBR	None				0.487823	0.25906	0.918597	15.2774	14.6425	0.569262		-13.3434	0.56961	0.328864	1.03557	TRUE	0.095851	TRUE	3	13	Amp		0.967781	N	N	76.7467	N	Y
230	J14	FALSE	002-1	RPL5	UNKNOWN	SYBR	None				0.487823	0.25906	0.918597	14.1777	14.6425	0.569262		-13.3434	0.56961	0.328864	1.03557	TRUE	0.095851	TRUE	3	11	Amp		0.974186	N	N	76.7467	N	Y
231	J15	FALSE	002-2	RPL5	UNKNOWN	SYBR	None							Undetermined								TRUE	0.095851	TRUE	3	39	No Amp		0	Y	N	60.0001	Y	N
232	J16	FALSE	002-2	RPL5	UNKNOWN	SYBR	None							Undetermined								TRUE	0.095851	TRUE	3	39	No Amp		0	Y	N	80.9053	Y	N
233	J17	FALSE	002-3	RPL5	UNKNOWN	SYBR	None				0.996841	0.563918	1.76212	13.6517	13.3217	0.460144		-14.3744	0.512718	0.296018	0.00456524	TRUE	0.095851	TRUE	3	9	Amp		0.983207	N	N	76.7203	N	N
234	J18	FALSE	002-3	RPL5	UNKNOWN	SYBR	None				0.996841	0.563918	1.76212	13.5173	13.3217	0.460144		-14.3744	0.512718	0.296018	0.00456524	TRUE	0.095851	TRUE	3	10	Amp		0.987391	N	N	76.7203	N	N
235	J19	FALSE	003-1	RPL5	UNKNOWN	SYBR	None				0.574624	0.216252	1.52689	13.9527	13.9871	0.878232		-13.5797	0.879551	0.507809	0.799311	TRUE	0.095851	TRUE	3	8	Amp		0.988502	N	N	76.7203	N	Y
236	J20	FALSE	003-1	RPL5	UNKNOWN	SYBR	None				0.574624	0.216252	1.52689	13.1266	13.9871	0.878232		-13.5797	0.879551	0.507809	0.799311	TRUE	0.095851	TRUE	3	9	Amp		0.886476	N	N	76.7203	N	Y
237	J21	FALSE	003-2	RPL5	UNKNOWN	SYBR	None				0.377565	0.248886	0.572774	14.9512	14.7141	0.234629		-12.9738	0.375076	0.21655	1.4052	TRUE	0.095851	TRUE	3	10	Amp		0.985291	N	N	76.7466	N	N
238	J22	FALSE	003-2	RPL5	UNKNOWN	SYBR	None				0.377565	0.248886	0.572774	14.7092	14.7141	0.234629		-12.9738	0.375076	0.21655	1.4052	TRUE	0.095851	TRUE	3	9	Amp		0.947295	N	N	76.7466	N	N
239	J23	FALSE	003-3	RPL5	UNKNOWN	SYBR	None				0.420275	0.182532	0.96767	14.408	14.591	0.660372		-13.1284	0.75059	0.433353	1.25059	TRUE	0.095851	TRUE	3	11	Amp		0.974202	N	N	76.7466	N	Y
240	J24	FALSE	003-3	RPL5	UNKNOWN	SYBR	None				0.420275	0.182532	0.96767	15.3236	14.591	0.660372		-13.1284	0.75059	0.433353	1.25059	TRUE	0.095851	TRUE	3	10	Amp		0.966919	N	N	76.7466	N	Y
241	K1	FALSE	SI-GAPDH-1	RPL5	UNKNOWN	SYBR	None				0.329241	0.201567	0.537786	14.6198	14.8107	0.362318		-12.7762	0.441606	0.254961	1.60278	TRUE	0.095851	TRUE	3	11	Amp		0.987976	N	N	76.8454	N	N
242	K2	FALSE	NC-1	RPL5	UNKNOWN	SYBR	None				0.179959	0.0943102	0.343391	14.4058	15.0613	0.581485		-11.9047	0.581531	0.335747	2.47426	TRUE	0.095851	TRUE	3	11	Amp		0.967748	N	N	76.8454	N	Y
243	K3	FALSE	SI-GAPDH-2	RPL5	UNKNOWN	SYBR	None				0.419271	0.132585	1.32585	14.6106	14.3824	0.9071		-13.125	1.03617	0.598235	1.25405	TRUE	0.095851	TRUE	3	11	Amp		0.976851	N	N	76.8454	N	Y
244	K4	FALSE	NC-2	RPL5	UNKNOWN	SYBR	None				0.20756	0.14015	0.307395	14.2939	14.6553	0.320727		-12.1106	0.353444	0.204061	2.2684	TRUE	0.095851	TRUE	3	11	Amp		0.957834	N	N	76.7331	N	N
245	K5	FALSE	SI-GAPDH-3	RPL5	UNKNOWN	SYBR	None				0.363521	0.208263	0.634521	14.3559	14.4874	0.412158		-12.9191	0.501334	0.289446	1.45989	TRUE	0.095851	TRUE	3	9	Amp		0.967771	N	N	76.8636	N	N
246	K6	FALSE	NC-3	RPL5	UNKNOWN	SYBR	None				0.235713	0.19352	0.287106	14.6123	14.5018	0.139725		-12.2941	0.177512	0.102486	2.08489	TRUE	0.095851	TRUE	3	11	Amp		0.953495	N	N	76.7512	N	N
247	K7	FALSE	001-1	RPL5	UNKNOWN	SYBR	None				1	0.312017	3.20495	14.6336	14.0792	1.02473		-14.379	1.04824	0.605199	0	TRUE	0.095851	TRUE	3	11	Amp		0.986385	N	N	76.7512	N	Y
248	K8	FALSE	SI-NC-1	RPL5	UNKNOWN	SYBR	None				0.382008	0.179312	0.813833	14.162	14.168	0.675982		-12.9907	0.680689	0.392996	1.38833	TRUE	0.095851	TRUE	3	11	Amp		0.950588	N	N	76.7512	N	Y
249	K9	FALSE	001-2	RPL5	UNKNOWN	SYBR	None				0.69754	0.382472	1.27215	14.3521	14.5481	0.245869		-13.8594	0.54082	0.312243	0.519651	TRUE	0.095851	TRUE	3	10	Amp		0.983677	N	N	76.7329	N	N
250	K10	FALSE	SI-NC-2	RPL5	UNKNOWN	SYBR	None				0.431183	0.252683	0.735782	13.7325	14.0536	0.472123		-13.1654	0.480964	0.277684	1.21363	TRUE	0.095851	TRUE	3	11	Amp		0.941558	N	N	76.7329	N	N
251	K11	FALSE	001-3	RPL5	UNKNOWN	SYBR	None				0.864795	0.475485	1.57286	14.2892	14.2443	0.465265		-14.1694	0.538346	0.310814	0.20957	TRUE	0.095851	TRUE	3	10	Amp		0.983758	N	N	76.7329	N	N
252	K12	FALSE	SI-NC-3	RPL5	UNKNOWN	SYBR	None				0.221766	0.12623	0.389605	14.4653	14.8484	0.493731		-12.2061	0.507167	0.292813	2.17289	TRUE	0.095851	TRUE	3	11	Amp		0.981673	N	N	76.7329	N	N
253	K13	FALSE	002-1	RPL5	UNKNOWN	SYBR	None				0.487823	0.25906	0.918597	14.4724	14.6425	0.569262		-13.3434	0.56961	0.328864	1.03557	TRUE	0.095851	TRUE	3	10	Amp		0.987772	N	N	76.7467	N	Y
255	K15	FALSE	002-2	RPL5	UNKNOWN	SYBR	None							Undetermined								TRUE	0.095851	TRUE	3	39	No Amp		0	Y	N	60.0001	Y	N
257	K17	FALSE	002-3	RPL5	UNKNOWN	SYBR	None				0.996841	0.563918	1.76212	12.796	13.3217	0.460144		-14.3744	0.512718	0.296018	0.00456524	TRUE	0.095851	TRUE	3	8	Amp		0.988378	N	N	76.7203	N	N
259	K19	FALSE	003-1	RPL5	UNKNOWN	SYBR	None				0.574624	0.216252	1.52689	14.8821	13.9871	0.878232		-13.5797	0.879551	0.507809	0.799311	TRUE	0.095851	TRUE	3	12	Amp		0.980045	N	N	76.7203	N	Y
261	K21	FALSE	003-2	RPL5	UNKNOWN	SYBR	None				0.377565	0.248886	0.572774	14.482	14.7141	0.234629		-12.9738	0.375076	0.21655	1.4052	TRUE	0.095851	TRUE	3	11	Amp		0.970866	N	N	76.7466	N	N
263	K23	FALSE	003-3	RPL5	UNKNOWN	SYBR	None				0.420275	0.182532	0.96767	14.0415	14.591	0.660372		-13.1284	0.75059	0.433353	1.25059	TRUE	0.095851	TRUE	3	10	Amp		0.98457	N	N	76.7466	N	Y
265	L1	FALSE	NC-1	RPL5	UNKNOWN	SYBR	None				0.179959	0.0943102	0.343391	15.515	15.0613	0.581485		-11.9047	0.581531	0.335747	2.47426	TRUE	0.095851	TRUE	3	12	Amp		0.949035	N	N	76.8454	N	Y
266	L2	FALSE	NC-1	RPL5	UNKNOWN	SYBR	None				0.179959	0.0943102	0.343391	15.263	15.0613	0.581485		-11.9047	0.581531	0.335747	2.47426	TRUE	0.095851	TRUE	3	11	Amp		0.981865	N	N	76.7331	N	Y
267	L3	FALSE	NC-2	RPL5	UNKNOWN	SYBR	None				0.20756	0.14015	0.307395	14.766	14.6553	0.320727		-12.1106	0.353444	0.204061	2.2684	TRUE	0.095851	TRUE	3	10	Amp		0.948824	N	N	76.7331	N	N
268	L4	FALSE	NC-2	RPL5	UNKNOWN	SYBR	None				0.20756	0.14015	0.307395	14.9061	14.6553	0.320727		-12.1106	0.353444	0.204061	2.2684	TRUE	0.095851	TRUE	3	12	Amp		0.955327	N	N	76.7331	N	N
269	L5	FALSE	NC-3	RPL5	UNKNOWN	SYBR	None				0.235713	0.19352	0.287106	14.3447	14.5018	0.139725		-12.2941	0.177512	0.102486	2.08489	TRUE	0.095851	TRUE	3	10	Amp		0.949268	N	N	76.7512	N	N
270	L6	FALSE	NC-3	RPL5	UNKNOWN	SYBR	None				0.235713	0.19352	0.287106	14.5483	14.5018	0.139725		-12.2941	0.177512	0.102486	2.08489	TRUE	0.095851	TRUE	3	9	Amp		0.97821	N	N	76.7512	N	N
271	L7	FALSE	SI-NC-1	RPL5	UNKNOWN	SYBR	None				0.382008	0.179312	0.813833	14.847	14.168	0.675982		-12.9907	0.680689	0.392996	1.38833	TRUE	0.095851	TRUE	3	11	Amp		0.967807	N	N	76.7512	N	Y
272	L8	FALSE	SI-NC-1	RPL5	UNKNOWN	SYBR	None				0.382008	0.179312	0.813833	13.495	14.168	0.675982		-12.9907	0.680689	0.392996	1.38833	TRUE	0.095851	TRUE	3	8	Amp		0.986291	N	N	76.7512	N	Y
273	L9	FALSE	SI-NC-2	RPL5	UNKNOWN	SYBR	None				0.431183	0.252683	0.735782	14.5957	14.0536	0.472123		-13.1654	0.480964	0.277684	1.21363	TRUE	0.095851	TRUE	3	10	Amp		0.953177	N	N	76.7329	N	N
274	L10	FALSE	SI-NC-2	RPL5	UNKNOWN	SYBR	None				0.431183	0.252683	0.735782	13.8326	14.0536	0.472123		-13.1654	0.480964	0.277684	1.21363	TRUE	0.095851	TRUE	3	9	Amp		0.970788	N	N	76.7329	N	N
275	L11	FALSE	SI-NC-3	RPL5	UNKNOWN	SYBR	None				0.221766	0.12623	0.389605	15.4056	14.8484	0.493731		-12.2061	0.507167	0.292813	2.17289	TRUE	0.095851	TRUE	3	13	Amp		0.970355	N	N	76.7329	N	N
276	L12	FALSE	SI-NC-3	RPL5	UNKNOWN	SYBR	None				0.221766	0.12623	0.389605	14.6742	14.8484	0.493731		-12.2061	0.507167	0.292813	2.17289	TRUE	0.095851	TRUE	3	12	Amp		0.972305	N	N	76.6206	N	N
Analysis Type	Singleplex
Endogenous Control	PRDM16-1
RQ Min/Max Confidence Level	95.0
Reference Sample	001-1
