# Supplementary material for: Life-span–dependent transcriptional dynamics of the human heart
Source: Sci Adv. 2026 Jun 17;12(25):eaeg2614. doi: 10.1126/sciadv.aeg2614 (PMC13274588; doi:10.1126/sciadv.aeg2614)
Supplement: Supplementary file 2 — Tables S1 to S55 [file sciadv.aeg2614_tables_s1_to_s55.zip › Tables/Supplementary_Table_21.xlsx]

## Sheet: Results
Well	Sample Name	Target Name	Cт Mean
A1	siNC-1	PRDM16-1	27.9605	9.64399		0.0782687	0.947194		siNC-1
B3	siNC-2	PRDM16-1	27.8846	9.53938		-0.0263341	1.01842	Average	siNC-2
C1	siNC-3	PRDM16-1	27.9143	9.51378	9.56572	-0.0519346	1.03665	1.00076	siNC-3
D3	SI-PRDM16-1	PRDM16-1	29.3973	10.6174		1.0517	0.4824		SI-PRDM16-1
E1	SI-PRDM16-2	PRDM16-1	29.3189	10.7175		1.15173	0.450085		SI-PRDM16-2
F3	SI-PRDM16-3	PRDM16-1	29.269	10.7164		1.15072	0.450401	0.460962	SI-PRDM16-3
A4	siNC-1	PRDM16-2	27.3968	9.08035		-0.0460504	1.03243		siNC-1
B6	siNC-2	PRDM16-2	27.4847	9.13955		0.0131499	0.990927		siNC-2
C4	siNC-3	PRDM16-2	27.5598	9.15931	9.12641	0.0329005	0.977453	1.00027	siNC-3
D6	SI-PRDM16-1	PRDM16-2	29.8877	11.1078		1.98135	0.253252		SI-PRDM16-1
E4	SI-PRDM16-2	PRDM16-2	29.537	10.9355		1.80913	0.285362		SI-PRDM16-2
F6	SI-PRDM16-3	PRDM16-2	29.5532	11.0006		1.87419	0.272781	0.270465	SI-PRDM16-3
A7	siNC-1	RPL5	18.3165
B9	siNC-2	RPL5	18.3452
C7	siNC-3	RPL5	18.4005
D9	SI-PRDM16-1	RPL5	18.7799
E7	SI-PRDM16-2	RPL5	18.6014
F9	SI-PRDM16-3	RPL5	18.5526

## Sheet: RAW DATA
Well	Sample Name	Target Name	Task	Reporter	Quencher	RQ	RQ Min	RQ Max	Cт	Cт Mean	Cт SD	ΔCт	ΔCт Mean	ΔCт SE	HK Control ΔCт Mean	HK Control ΔCт SE	ΔΔCт	Automatic Ct Threshold	Ct Threshold	Automatic Baseline	Baseline Start	Baseline End	Efficiency	Tm1	Tm2	Tm3	Comments	HIGHSD
A1	siNC-1	PRDM16-1	UNKNOWN	SYBR	None				27.9614	27.9605	0.00187212							TRUE	0.572196	TRUE	3	21	1	81.0678				N
A2	siNC-1	PRDM16-1	UNKNOWN	SYBR	None				27.9583	27.9605	0.00187212							TRUE	0.572196	TRUE	3	20	1	81.0678				N
A3	siNC-1	PRDM16-1	UNKNOWN	SYBR	None				27.9617	27.9605	0.00187212							TRUE	0.572196	TRUE	3	21	1	81.2593				N
A4	siNC-1	PRDM16-2	UNKNOWN	SYBR	None	1	0.935497	1.06895	27.329	27.3968	0.0599807		-0.563632	0.0346467			0	TRUE	0.451527	TRUE	3	21	1	80.8763				N
A5	siNC-1	PRDM16-2	UNKNOWN	SYBR	None	1	0.935497	1.06895	27.4187	27.3968	0.0599807		-0.563632	0.0346467			0	TRUE	0.451527	TRUE	3	21	1	81.0678				N
A6	siNC-1	PRDM16-2	UNKNOWN	SYBR	None	1	0.935497	1.06895	27.4428	27.3968	0.0599807		-0.563632	0.0346467			0	TRUE	0.451527	TRUE	3	21	1	81.0678				N
A7	siNC-1	RPL5	UNKNOWN	SYBR	None	1	0.810007	1.23456	18.2026	18.3165	0.189634		-9.64399	0.10949			0	TRUE	0.452596	TRUE	3	12	1	76.6627				N
A8	siNC-1	RPL5	UNKNOWN	SYBR	None	1	0.810007	1.23456	18.5354	18.3165	0.189634		-9.64399	0.10949			0	TRUE	0.452596	TRUE	3	13	1	76.4712				N
A9	siNC-1	RPL5	UNKNOWN	SYBR	None	1	0.810007	1.23456	18.2115	18.3165	0.189634		-9.64399	0.10949			0	TRUE	0.452596	TRUE	3	12	1	76.4712				N
B1	siNC-2	PRDM16-1	UNKNOWN	SYBR	None				27.9041	27.8846	0.0371443							TRUE	0.572196	TRUE	3	22	1	81.2593				N
B2	siNC-2	PRDM16-1	UNKNOWN	SYBR	None				27.8417	27.8846	0.0371443							TRUE	0.572196	TRUE	3	21	1	81.2593				N
B3	siNC-2	PRDM16-1	UNKNOWN	SYBR	None				27.9079	27.8846	0.0371443							TRUE	0.572196	TRUE	3	21	1	81.4509				N
B4	siNC-2	PRDM16-2	UNKNOWN	SYBR	None	0.89267	0.795369	1.00188	27.5786	27.4847	0.0970024		-0.399831	0.0599699			0.163801	TRUE	0.451527	TRUE	3	21	1	81.0678				N
B5	siNC-2	PRDM16-2	UNKNOWN	SYBR	None	0.89267	0.795369	1.00188	27.4907	27.4847	0.0970024		-0.399831	0.0599699			0.163801	TRUE	0.451527	TRUE	3	21	1	81.0678				N
B6	siNC-2	PRDM16-2	UNKNOWN	SYBR	None	0.89267	0.795369	1.00188	27.3849	27.4847	0.0970024		-0.399831	0.0599699			0.163801	TRUE	0.451527	TRUE	3	21	1	81.2593				N
B7	siNC-2	RPL5	UNKNOWN	SYBR	None	0.930063	0.864422	1.00069	18.3947	18.3452	0.0544019		-9.53939	0.0380318			0.104599	TRUE	0.452596	TRUE	3	12	1	76.8542				N
B8	siNC-2	RPL5	UNKNOWN	SYBR	None	0.930063	0.864422	1.00069	18.3539	18.3452	0.0544019		-9.53939	0.0380318			0.104599	TRUE	0.452596	TRUE	3	11	1	76.6627				N
B9	siNC-2	RPL5	UNKNOWN	SYBR	None	0.930063	0.864422	1.00069	18.287	18.3452	0.0544019		-9.53939	0.0380318			0.104599	TRUE	0.452596	TRUE	3	11	1	76.6627				N
C1	siNC-3	PRDM16-1	UNKNOWN	SYBR	None				27.9316	27.9143	0.0187309							TRUE	0.572196	TRUE	3	21	1	81.2593				N
C2	siNC-3	PRDM16-1	UNKNOWN	SYBR	None				27.9169	27.9143	0.0187309							TRUE	0.572196	TRUE	3	21	1	81.4509				N
C3	siNC-3	PRDM16-1	UNKNOWN	SYBR	None				27.8944	27.9143	0.0187309							TRUE	0.572196	TRUE	3	21	1	81.4509				N
C4	siNC-3	PRDM16-2	UNKNOWN	SYBR	None	0.865047	0.693575	1.07891	27.3987	27.5598	0.197949		-0.354481	0.114797			0.20915	TRUE	0.451527	TRUE	3	21	1	81.2593				N
C5	siNC-3	PRDM16-2	UNKNOWN	SYBR	None	0.865047	0.693575	1.07891	27.7808	27.5598	0.197949		-0.354481	0.114797			0.20915	TRUE	0.451527	TRUE	3	20	1	81.2593				N
C6	siNC-3	PRDM16-2	UNKNOWN	SYBR	None	0.865047	0.693575	1.07891	27.4999	27.5598	0.197949		-0.354481	0.114797			0.20915	TRUE	0.451527	TRUE	3	21	1	81.2593				N
C7	siNC-3	RPL5	UNKNOWN	SYBR	None	0.913704	0.812836	1.02709	18.3675	18.4005	0.103601		-9.51378	0.0607838			0.130201	TRUE	0.452596	TRUE	3	12	1	76.8542				N
C8	siNC-3	RPL5	UNKNOWN	SYBR	None	0.913704	0.812836	1.02709	18.3174	18.4005	0.103601		-9.51378	0.0607838			0.130201	TRUE	0.452596	TRUE	3	11	1	76.8542				N
C9	siNC-3	RPL5	UNKNOWN	SYBR	None	0.913704	0.812836	1.02709	18.5166	18.4005	0.103601		-9.51378	0.0607838			0.130201	TRUE	0.452596	TRUE	3	12	1	76.6627				N
D1	SI-PRDM16-1	PRDM16-1	UNKNOWN	SYBR	None				29.4491	29.3973	0.0701632							TRUE	0.572196	TRUE	3	23	1	81.4509				N
D2	SI-PRDM16-1	PRDM16-1	UNKNOWN	SYBR	None				29.3175	29.3973	0.0701632							TRUE	0.572196	TRUE	3	23	1	81.4509				N
D3	SI-PRDM16-1	PRDM16-1	UNKNOWN	SYBR	None				29.4253	29.3973	0.0701632							TRUE	0.572196	TRUE	3	22	1	81.4509				N
D4	SI-PRDM16-1	PRDM16-2	UNKNOWN	SYBR	None	0.48164	0.412364	0.562554	29.9829	29.8877	0.120874		0.490341	0.0806918			1.05397	TRUE	0.451527	TRUE	3	23	1	81.2593				N
D5	SI-PRDM16-1	PRDM16-2	UNKNOWN	SYBR	None	0.48164	0.412364	0.562554	29.7517	29.8877	0.120874		0.490341	0.0806918			1.05397	TRUE	0.451527	TRUE	3	22	1	81.2593				N
D6	SI-PRDM16-1	PRDM16-2	UNKNOWN	SYBR	None	0.48164	0.412364	0.562554	29.9284	29.8877	0.120874		0.490341	0.0806918			1.05397	TRUE	0.451527	TRUE	3	23	1	81.2593				N
D7	SI-PRDM16-1	RPL5	UNKNOWN	SYBR	None	1.9635	1.7341	2.22325	18.8697	18.7799	0.087064		-10.6174	0.0645575			-0.97343	TRUE	0.452596	TRUE	3	12	1	76.8542				N
D8	SI-PRDM16-1	RPL5	UNKNOWN	SYBR	None	1.9635	1.7341	2.22325	18.6959	18.7799	0.087064		-10.6174	0.0645575			-0.97343	TRUE	0.452596	TRUE	3	12	1	76.8542				N
D9	SI-PRDM16-1	RPL5	UNKNOWN	SYBR	None	1.9635	1.7341	2.22325	18.7741	18.7799	0.087064		-10.6174	0.0645575			-0.97343	TRUE	0.452596	TRUE	3	12	1	76.6627				N
E1	SI-PRDM16-2	PRDM16-1	UNKNOWN	SYBR	None				29.3079	29.3189	0.135216							TRUE	0.572196	TRUE	3	23	1	81.2593				N
E2	SI-PRDM16-2	PRDM16-1	UNKNOWN	SYBR	None				29.1895	29.3189	0.135216							TRUE	0.572196	TRUE	3	22	1	81.4509				N
E3	SI-PRDM16-2	PRDM16-1	UNKNOWN	SYBR	None				29.4593	29.3189	0.135216							TRUE	0.572196	TRUE	3	22	1	81.4509				N
E4	SI-PRDM16-2	PRDM16-2	UNKNOWN	SYBR	None	0.581673	0.473414	0.714688	29.6832	29.537	0.126766		0.218088	0.107009			0.781719	TRUE	0.451527	TRUE	3	23	1	81.2593				N
E5	SI-PRDM16-2	PRDM16-2	UNKNOWN	SYBR	None	0.581673	0.473414	0.714688	29.4588	29.537	0.126766		0.218088	0.107009			0.781719	TRUE	0.451527	TRUE	3	23	1	81.2593				N
E6	SI-PRDM16-2	PRDM16-2	UNKNOWN	SYBR	None	0.581673	0.473414	0.714688	29.4689	29.537	0.126766		0.218088	0.107009			0.781719	TRUE	0.451527	TRUE	3	23	1	81.2593				N
E7	SI-PRDM16-2	RPL5	UNKNOWN	SYBR	None	2.10448	1.79646	2.46531	18.5798	18.6014	0.0447413		-10.7175	0.0822294			-1.07347	TRUE	0.452596	TRUE	3	12	1	76.8542				N
E8	SI-PRDM16-2	RPL5	UNKNOWN	SYBR	None	2.10448	1.79646	2.46531	18.5716	18.6014	0.0447413		-10.7175	0.0822294			-1.07347	TRUE	0.452596	TRUE	3	12	1	76.8542				N
E9	SI-PRDM16-2	RPL5	UNKNOWN	SYBR	None	2.10448	1.79646	2.46531	18.6529	18.6014	0.0447413		-10.7175	0.0822294			-1.07347	TRUE	0.452596	TRUE	3	12	1	76.6627				N
F1	SI-PRDM16-3	PRDM16-1	UNKNOWN	SYBR	None				29.2174	29.269	0.0448275							TRUE	0.572196	TRUE	3	23	1	81.2593				N
F2	SI-PRDM16-3	PRDM16-1	UNKNOWN	SYBR	None				29.2918	29.269	0.0448275							TRUE	0.572196	TRUE	3	23	1	81.2593				N
F3	SI-PRDM16-3	PRDM16-1	UNKNOWN	SYBR	None				29.2979	29.269	0.0448275							TRUE	0.572196	TRUE	3	23	1	81.4509				N
F4	SI-PRDM16-3	PRDM16-2	UNKNOWN	SYBR	None	0.405406	0.16858	0.974934	29.588	30.0079	0.788466		0.738929	0.455956			1.30256	TRUE	0.451527	TRUE	3	23	1	81.0678				Y
F5	SI-PRDM16-3	PRDM16-2	UNKNOWN	SYBR	None	0.405406	0.16858	0.974934	30.9175	30.0079	0.788466		0.738929	0.455956			1.30256	TRUE	0.451527	TRUE	3	24	1	80.8763				Y
F6	SI-PRDM16-3	PRDM16-2	UNKNOWN	SYBR	None	0.405406	0.16858	0.974934	29.5183	30.0079	0.788466		0.738929	0.455956			1.30256	TRUE	0.451527	TRUE	3	23	1	81.0678				Y
F7	SI-PRDM16-3	RPL5	UNKNOWN	SYBR	None	2.06154	1.90961	2.22555	18.5364	18.5813	0.0523212		-10.6877	0.0397786			-1.04372	TRUE	0.452596	TRUE	3	11	1	76.8542				N
F8	SI-PRDM16-3	RPL5	UNKNOWN	SYBR	None	2.06154	1.90961	2.22555	18.5687	18.5813	0.0523212		-10.6877	0.0397786			-1.04372	TRUE	0.452596	TRUE	3	12	1	76.6627				N
F9	SI-PRDM16-3	RPL5	UNKNOWN	SYBR	None	2.06154	1.90961	2.22555	18.6388	18.5813	0.0523212		-10.6877	0.0397786			-1.04372	TRUE	0.452596	TRUE	3	12	1	76.4712				N
Analysis Type	Singleplex
Endogenous Control	PRDM16-1
RQ Min/Max Confidence Level	95.0
Reference Sample	siNC-1
