# Supplementary material for: Life-span–dependent transcriptional dynamics of the human heart
Source: Sci Adv. 2026 Jun 17;12(25):eaeg2614. doi: 10.1126/sciadv.aeg2614 (PMC13274588; doi:10.1126/sciadv.aeg2614)
Supplement: Supplementary file 2 — Tables S1 to S55 [file sciadv.aeg2614_tables_s1_to_s55.zip › Tables/Supplementary_Table_22.xlsx]

## Sheet: AC16
Extended Data Fig. 13e, f, g
Samples		β-actin	Area	Mean	Min	Max	IntDen	RawIntDen		p21	Area	Mean	Min	Max	IntDen	RawIntDen	Relative level		PRDM16	Area	Mean	Min	Max	IntDen	RawIntDen	Relative level
siNC1		1	3204	164.695	52	255	527683	527683		1	3072	103.018	72	211	316470	316470	0.599735		1	1701	229.095	41	255	389690	389690	0.738493
siNC2		2	3204	156.934	57	255	502817	502817		2	3072	98.775	66	211	303437	303437	0.603474		2	1701	188.804	43	255	321156	321156	0.638713
siNC3		3	3204	178.176	67	255	570875	570875		3	3072	126.823	70	255	389599	516292	0.682459		3	1701	152.37	37	255	259182	259182	0.454008
siPRDM16#1		4	3204	179.027	67	255	573602	573602		4	3072	196.706	88	255	604281	604281	1.05348		4	1701	98.477	37	233	167509	167509	0.29203
siPRDM16#1		5	3204	172.374	70	255	552286	552286		5	3072	192.207	89	255	590460	590460	1.06912		5	1701	96.161	37	223	163570	163570	0.296169
siPRDM16#1		6	3204	178.357	69	255	571456	571456		6	3072	196.818	91	255	604626	604626	1.05804		6	1701	104.678	39	243	178057	178057	0.311585
siPRDM16#2		7	3204	188.679	76	255	604527	604527		7	3072	196.268	101	255	602934	602934	0.997365		7	1701	109.799	38	255	186768	186768	0.308949
siPRDM16#2		8	3204	177.03	70	255	567204	567204		8	3072	196.37	93	255	603248	603248	1.06355		8	1701	90.976	34	249	154750	154750	0.27283
siPRDM16#2		9	3204	163.053	67	255	522421	522421		9	3072	182.875	90	255	561791	561791	1.07536		9	1701	77.095	37	177	131138	131138	0.25102
siPRDM16#3		10	3204	174.537	68	255	559215	559215		10	3072	193.11	89	255	593235	593235	1.06084		10	1701	94.756	37	238	161180	161180	0.288225
siPRDM16#3		11	3204	170.612	72	255	546640	546640		11	3072	190.845	96	255	586277	586277	1.07251		11	1701	125.375	44	255	213263	213263	0.390134
siPRDM16#3		12	3204	157.753	43	255	505441	505441		12	3072	162.557	81	253	499374	499374	0.987997		12	1701	146.991	46	255	250031	250031	0.494679

## Sheet: hiPSC-CM
Fig. 3G, H, I
Samples		β-actin	Area	Mean	Min	Max	IntDen	RawIntDen		p21	Area	Mean	Min	Max	IntDen	RawIntDen	Relative level		PRDM16	Area	Mean	Min	Max	IntDen	RawIntDen	Relative level
siNC-1		1	4050	120.572	25	255	488315	488315		1	3348	81.436	32	170	272649	272649	0.558347		1	2574	139.328	17	255	358630	358630	0.734423
siNC-2		2	4050	134.448	22	255	544514	544514		2	3348	82.426	30	180	275963	275963	0.506806		2	2574	120.826	17	255	311005	311005	0.571161
siNC-3		3	4050	110.883	22	255	449078	449078		3	3348	84.641	30	186	283377	283377	0.63102		3	2574	107.726	16	255	277288	277288	0.617461
H2O2-1		4	4050	132.266	22	255	535676	535676		4	3348	120.242	41	255	402570	402570	0.751518		4	2574	111.511	16	255	287029	287029	0.535826
H2O2-2		5	4050	150.444	23	255	609299	609299		5	3348	126.677	42	255	424115	424115	0.69607		5	2574	120.693	14	255	310665	310665	0.509873
H2O2-3		6	4050	150.572	24	255	609817	609817		6	3348	123.459	44	255	413341	413341	0.677812		6	2574	103.059	17	255	265275	265275	0.435008
siPRDM16#1-1		7	4050	149.998	27	255	607491	607491		7	3348	141.526	44	255	473829	473829	0.779977		7	2574	92.081	15	255	237017	237017	0.390157
siPRDM16#1-2		8	4050	163.26	27	255	661204	661204		8	3348	143.835	46	255	481561	481561	0.728309		8	2574	82.148	16	219	211448	211448	0.319792
siPRDM16#1-3		9	4050	171.594	28	255	694956	694956		9	3348	135.908	43	255	455020	455020	0.654746		9	2574	93.428	16	255	240484	240484	0.346042
DOX-1		10	4050	169.516	32	255	686539	686539		10	3348	142.7	51	255	477758	477758	0.695893		10	2574	93.497	17	255	240660	240660	0.350541
DOX-2		11	4050	188.48	32	255	763344	763344		11	3348	148.14	39	255	495972	495972	0.649736		11	2574	84.711	13	255	218046	218046	0.285646
DOX-3		12	4050	165.711	20	255	671129	671129		12	3348	140.563	26	255	470605	470605	0.701214		12	2574	84.621	23	226	217815	217815	0.32455
