# Supplementary material for: Life-span–dependent transcriptional dynamics of the human heart
Source: Sci Adv. 2026 Jun 17;12(25):eaeg2614. doi: 10.1126/sciadv.aeg2614 (PMC13274588; doi:10.1126/sciadv.aeg2614)
Supplement: Supplementary file 2 — Tables S1 to S55 [file sciadv.aeg2614_tables_s1_to_s55.zip › Tables/Supplementary_Table_23.xlsx]

## Sheet: AC16
siNC			siPRDM16#1
cell	Area		cell	Area
1	167.194		51	309.656
2	230.652		52	686.161
3	447.029		53	493.527
4	370.852		54	1581.77
5	354.175		55	327.605
6	337.639		56	330.431
7	625.954		57	286.619
8	325.485		58	905.93
9	302.589		59	495.223
10	513.031		60	682.486
11	235.316		61	669.625
12	370.145		62	757.674
13	174.544		63	1152.69
14	401.097		64	298.349
15	381.593		65	289.163
16	335.237		66	376.647
17	555.854		67	811.097
18	585.109		68	196.591
19	206.343		69	298.349
20	190.797		70	371.276
21	198.711		71	712.731
22	335.237		72	777.461
23	143.875		73	870.88
24	333.399		74	441.8
25	381.593		75	294.533
26	178.359		76	384.561
27	190.797		77	837.667
28	402.651		78	508.932
29	724.462		79	561.507
30	536.209		80	383.854
31	211.29		81	232.489
32	462.717		82	520.38
33	405.337		83	556.419
34	157.866		84	653.513
35	599.242		85	435.723
36	123.382		86	321.669
37	131.862		87	253.689
38	387.67		88	212.279
39	448.584		89	977.868
40	309.656		90	236.305
41	226.412		91	252.558
42	238.284		92	710.47
43	342.727		93	213.268
44	139.917		94	1002.18
45	152.213		95	278.563
46	216.236		96	360.393
47	195.036		97	205.071
48	392.758		98	203.234
49	248.601		99	205.354
50	256.374		100	781.135

## Sheet: hiPSC-CM
siNC			siPRDM16#1
cell	Area		cell	Area
1	598.313		51	931.474
2	365.301		52	1143.97
3	399.736		53	918.417
4	521.407		54	666.753
5	309.487		55	1128.04
6	764.606		56	1426.19
7	557.277		57	922.865
8	1685.46		58	1321.45
9	516.672		59	999.77
10	835.772		60	1689.05
11	712.093		61	1401.52
12	581.095		62	383.523
13	314.509		63	590.565
14	566.604		64	526.142
15	838.212		65	767.906
16	1690.77		66	334.739
17	597.452		67	1013.4
18	477.359		68	599.317
19	385.101		69	1169.36
20	670.77		70	1455.75
21	395.288		71	1009.24
22	808.224		72	1160.76
23	321.683		73	2072.86
24	385.675		74	1042.67
25	398.158		75	1020.72
26	506.198		76	521.407
27	824.581		77	327.135
28	376.492		78	464.589
29	1734.68		79	759.011
30	1665.81		80	606.778
31	457.415		81	1835.69
32	416.093		82	887.569
33	579.66		83	391.271
34	521.264		84	757.432
35	786.559		85	1350.15
36	528.438		86	336.748
37	569.76		87	1236.66
38	1887.77		88	723.14
39	1163.77		89	663.309
40	638.057		90	1678
41	239.325		91	3546.83
42	849.116		92	1632.95
43	509.211		93	2158.95
44	481.663		94	1123.02
45	1413.28		95	122.963
46	420.11		96	2652.66
47	564.595		97	608.213
48	473.485		98	1667.82
49	1373.68		99	1840.42
50	456.267		100	285.095
