# Supplementary material for: Life-span–dependent transcriptional dynamics of the human heart
Source: Sci Adv. 2026 Jun 17;12(25):eaeg2614. doi: 10.1126/sciadv.aeg2614 (PMC13274588; doi:10.1126/sciadv.aeg2614)
Supplement: Supplementary file 2 — Tables S1 to S55 [file sciadv.aeg2614_tables_s1_to_s55.zip › Tables/Supplementary_Table_24.xlsx]

## Sheet: AC16
siNC	siPRDM16#1
2	18
5	29
7	34
2	45
2	27
9	40
%

## Sheet: hiPSC-CM
siNC	siPRDM16#1
3	45
5	67
1	71
9	52
12	73
7	50
%
