# Supplementary material for: Life-span–dependent transcriptional dynamics of the human heart
Source: Sci Adv. 2026 Jun 17;12(25):eaeg2614. doi: 10.1126/sciadv.aeg2614 (PMC13274588; doi:10.1126/sciadv.aeg2614)
Supplement: Supplementary file 2 — Tables S1 to S55 [file sciadv.aeg2614_tables_s1_to_s55.zip › Tables/Supplementary_Table_25.xlsx]

## Sheet: Sheet1
	total nuclei	BrDU+ nuclei		%
si-nc-1	109	13	0.119266	11.9266
si-nc-2	145	21	0.144828	14.4828
si-nc-3	94	15	0.159574	15.9574
si-nc-4	137	29	0.211679	21.1679
si-nc-5	86	7	0.0813953	8.13953
si-nc-6	185	22	0.118919	11.8919
si-PRDM16-1	157	8	0.0509554	5.09554
si-PRDM16-2	142	12	0.084507	8.4507
si-PRDM16-3	133	4	0.0300752	3.00752
si-PRDM16-4	99	7	0.0707071	7.07071
si-PRDM16-5	162	11	0.0679012	6.79012
si-PRDM16-6	73	1	0.0136986	1.36986
