# Supplementary material for: Life-span–dependent transcriptional dynamics of the human heart
Source: Sci Adv. 2026 Jun 17;12(25):eaeg2614. doi: 10.1126/sciadv.aeg2614 (PMC13274588; doi:10.1126/sciadv.aeg2614)
Supplement: Supplementary file 2 — Tables S1 to S55 [file sciadv.aeg2614_tables_s1_to_s55.zip › Tables/Supplementary_Table_26.xlsx]

## Sheet: AC16
hiPSC-CM	pg/ml
siNC	siPRDM16#1
67.791	74.2433
69.15	74.503
70.5963	73.0993
77.7627	73.5425
71.3978	72.7545
68.3463	73.3433
67.6612	75.8731
68.0351	81.0828
68.7134	78.5127
69.5284	76.697
70.6276	74.1806
79.9209	75.8776

## Sheet: hiPSC-CM
hiPSC-CM	pg/ml
siNC	siPRDM16#1
13.5	67.5896
11.4179	88.6791
9.91791	88.9254
9.20149	75.694
9.13433	74.4627
10.5224	89.0597
11.1493	80.6866
11.8881	102.201
10.3881	110.664
11.8881	98.2612
9.91791	97.6567
12.9179	104.44
