# Supplementary material for: Life-span–dependent transcriptional dynamics of the human heart
Source: Sci Adv. 2026 Jun 17;12(25):eaeg2614. doi: 10.1126/sciadv.aeg2614 (PMC13274588; doi:10.1126/sciadv.aeg2614)
Supplement: Supplementary file 2 — Tables S1 to S55 [file sciadv.aeg2614_tables_s1_to_s55.zip › Tables/Supplementary_Table_27.xlsx]

## Sheet: Measures Sheet
OCR Data
OCR (pmol/min):
Time	Group Name: Control + Mito Stress Test				Group Name: Experimental + Mito Stress Test
	siNC-1	siNC-2	siNC-3		siPRDM16#1-1	siPRDM16#1-2	siPRDM16#1-3
1.37774	38.3055	46.8957	40.064		23.1653	28.9034	23.9959
9.92864	38.3429	44.9089	37.5138		22.7371	28.9519	21.936
18.4559	37.1712	43.1128	35.5884		22.8232	28.5066	21.0992
27.0733	33.662	40.6533	33.594		23.2357	29.1157	20.77
35.6052	34.6014	39.5291	31.8362		22.7849	28.485	20.3414
44.1671	34.2035	40.0447	31.1035		22.7021	28.4953	19.1477
52.8134	41.3774	48.3258	38.0299		28.639	29.4234	24.8737
61.377	42.37	47.5782	41.1807		27.565	28.8696	21.4069
69.931	42.7308	47.6501	34.4153		26.3857	28.3646	23.8542
78.522	33.1834	40.5808	31.9483		24.394	29.4066	21.806
87.0807	32.1705	40.002	37.2028		23.7582	28.5296	20.3497
95.6074	31.5521	39.2112	32.5883		22.7764	28.0516	20.1509

## Sheet: Assay Parameter per Well
Assay Well Parameter Calculations
Group Name	Assay Wells	Non-Mitochondrial Oxygen Consumption	Basal Respiration	Maximal Respiration	ATP Production
Control + Mito Stress Test	siNC-1	31.5521	5.61911	10.8179	2.96773
	siNC-2	39.2112	3.90162	8.36704	3.06804
	siNC-3	32.5883	3.00011	8.59241	4.48489
Group Name	Assay Wells	Non-Mitochondrial Oxygen Consumption	Basal Respiration	Maximal Respiration	ATP Production
Experimental + Mito Stress Test	siPRDM16#1-1	22.7764	0.0468613	5.86265	0.121182
	siPRDM16#1-2	28.0516	0.454939	1.37181	0.0112546
	siPRDM16#1-3	20.1509	0.948292	4.72275	1.9515
