# Supplementary material for: Life-span–dependent transcriptional dynamics of the human heart
Source: Sci Adv. 2026 Jun 17;12(25):eaeg2614. doi: 10.1126/sciadv.aeg2614 (PMC13274588; doi:10.1126/sciadv.aeg2614)
Supplement: Supplementary file 2 — Tables S1 to S55 [file sciadv.aeg2614_tables_s1_to_s55.zip › Tables/Supplementary_Table_28.xlsx]

## Sheet: siPRDM16#1_vs_siNC_deg_up
...1	baseMean	log2FoldChange	lfcSE	stat	pvalue	padj
RPL7P8	7.83845	2.86507	1.22383	2.34107	0.0192285	0.0601293
IMPG2	8.60182	2.24213	0.570301	3.93148	8.44233e-05	0.000534726
AC233968.1	52.7394	2.1097	0.820008	2.57278	0.0100884	0.0352154
NF1P4	8.0765	2.00722	0.751997	2.66918	0.00760358	0.0278298
TNFRSF1B	22.0288	1.79087	0.344091	5.20464	1.94371e-07	1.9992e-06
TMEM178A	8.53505	1.7651	0.695949	2.53625	0.0112047	0.0384756
MIR3671	8.22267	1.75941	0.667737	2.63488	0.00841673	0.0301794
GUSBP9.1	21.7593	1.75933	0.474087	3.71098	0.000206455	0.00119265
LINC02395	11.8185	1.64844	0.462365	3.56523	0.00036353	0.00198276
LSAMP	10.6729	1.62999	0.479353	3.40039	0.000672906	0.00342915
AC008957.1	8.14093	1.61826	0.648871	2.49397	0.0126325	0.0424434
LGI3	26.1789	1.59988	0.384666	4.15915	3.19439e-05	0.000222576
AP000646.1	8.56688	1.58398	0.678269	2.33532	0.0195265	0.0608346
PRKG2	8.98959	1.57531	0.639942	2.46164	0.0138302	0.0457781
CRHR1	9.00444	1.46153	0.576567	2.53487	0.0112488	0.0386136
MIR210	11.3896	1.46002	0.486322	3.00217	0.00268062	0.0114896
ISM2	52.6718	1.45365	0.260234	5.58592	2.32469e-08	2.77142e-07
LYPD3	24.5011	1.45271	0.332691	4.36654	1.26231e-05	9.44566e-05
ZCCHC12	9.32092	1.45104	0.63064	2.3009	0.0213974	0.0655749
AL031847.1	10.5251	1.44658	0.572829	2.52532	0.0115592	0.0394517
TMEM110_MUSTN1	14.9474	1.43767	0.392091	3.66666	0.000245735	0.00139612
IL36G	9.11889	1.42953	0.61575	2.3216	0.0202545	0.062659
GFRA2	17.6432	1.41501	0.470007	3.01062	0.00260714	0.0112311
AP002847.1	7.90826	1.3974	0.53815	2.59666	0.00941338	0.0332611
AC239859.2	10.1115	1.36562	0.602079	2.26817	0.0233187	0.0703539
ARRDC3	1321.78	1.36316	0.14103	9.66574	4.21569e-22	1.88984e-20
RGPD5	201.974	1.36279	0.556794	2.44756	0.0143826	0.0473352
ENPP5	22.8989	1.36114	0.412442	3.30019	0.00096618	0.00470276
NFE2	7.73485	1.34709	0.637527	2.11299	0.0346015	0.096698
UPK1A_AS1	22.8278	1.34656	0.390375	3.4494	0.000561825	0.00293233
UPK1A	33.6745	1.34577	0.330604	4.07065	4.68819e-05	0.000315898
RNFT1_DT	12.6013	1.34563	0.532413	2.52741	0.0114907	0.0392382
IGFN1	16.9238	1.33744	0.384507	3.47833	0.000504549	0.00266312
WFIKKN1	9.2885	1.33733	0.566494	2.36071	0.01824	0.0575883
COL5A3	13.0386	1.32666	0.468103	2.83412	0.00459525	0.0181947
AC004492.1	19.6194	1.32279	0.470914	2.80898	0.00496984	0.0194582
HPX	27.6887	1.31099	0.36116	3.62995	0.000283474	0.00158531
LINC01293	42.0755	1.31069	0.272114	4.81669	1.45959e-06	1.28979e-05
AC159540.2	9.70603	1.30468	0.543646	2.39987	0.016401	0.0527491
LINC01291	25.1745	1.30134	0.334072	3.8954	9.80369e-05	0.000612068
SLC2A3	3692.45	1.29897	0.0639649	20.3076	1.10125e-91	5.69027e-89
NIM1K	75.6846	1.28996	0.183366	7.03489	1.99421e-12	3.84262e-11
PROKR1	11.6897	1.26168	0.468403	2.69357	0.00706914	0.0261497
AL354766.2	12.3857	1.25995	0.450975	2.79383	0.00520884	0.0202633
CACNG4	68.3655	1.2589	0.212527	5.92346	3.15246e-09	4.21078e-08
ELF3	13.2569	1.25766	0.43674	2.87965	0.00398115	0.0160968
AC131097.4	10.6569	1.25591	0.484875	2.59017	0.00959277	0.0338097
AC084757.1	20.4936	1.25087	0.372984	3.35369	0.000797405	0.00398196
AC114980.1	12.044	1.24895	0.583597	2.14009	0.0323473	0.0915979
LUCAT1	986.006	1.23821	0.169678	7.29743	2.93316e-13	6.24649e-12
BCL6B	11.6455	1.22053	0.501981	2.43142	0.0150398	0.0492094
2025-09-05	18.1729	1.21965	0.365638	3.33567	0.000850945	0.0042097
COX6B2	14.1526	1.21203	0.473951	2.55729	0.010549	0.036505
RF00015	8.39264	1.20703	0.564987	2.13639	0.0326477	0.0922224
EFNA1	53.4559	1.2055	0.272573	4.42267	9.74883e-06	7.42507e-05
CFAP74	11.7214	1.20539	0.50709	2.37708	0.0174504	0.0555241
ANKRD20A3	44.3506	1.20008	0.284597	4.21678	2.47818e-05	0.000176942
AC008763.1	10.212	1.18911	0.458874	2.59135	0.00955988	0.0337041
WNT6	61.5281	1.18682	0.234232	5.06683	4.04493e-07	3.9396e-06
GCOM1	94.5541	1.18403	0.176845	6.6953	2.15223e-11	3.77651e-10
GOLGA8Q	14.9626	1.18283	0.46869	2.52369	0.0116129	0.0396005
ZBTB7C	13.0928	1.18171	0.506443	2.33336	0.0196291	0.0610223
KCTD19	20.7606	1.16895	0.331568	3.52552	0.000422659	0.00227492
AL136295.2	9.1488	1.16196	0.572158	2.03083	0.0422722	0.113019
KRT87P	12.0707	1.15465	0.498438	2.31655	0.0205285	0.0634167
BMF	654.929	1.15105	0.0747629	15.396	1.74172e-53	3.02643e-51
BX664727.3	8.64332	1.15095	0.522978	2.20075	0.0277537	0.0809963
PDIA2	8.63948	1.14537	0.537212	2.13206	0.0330017	0.0930216
AC005520.2	11.7706	1.14268	0.527994	2.16419	0.03045	0.0873336
HMGN1P8	10.493	1.13104	0.540106	2.09411	0.0362498	0.100475
AC022306.2	11.5376	1.13053	0.506723	2.23107	0.0256766	0.0761376
AL353746.1	12.9944	1.1231	0.499013	2.25065	0.0244078	0.0729891
KCND2	11.7807	1.11792	0.513296	2.17792	0.0294122	0.0849151
CA3	13.5325	1.09876	0.464809	2.3639	0.0180836	0.057205
KCNS2	12.432	1.09767	0.520207	2.11007	0.0348527	0.0972314
MIR6753	10.3477	1.09678	0.534361	2.05251	0.0401197	0.108506
RHOB	6127.82	1.09295	0.0433795	25.195	4.54295e-140	6.86161e-137
SEMA4B	4903.78	1.09258	0.0524973	20.8122	3.35694e-96	1.99738e-93
IGDCC3	96.2547	1.09123	0.201586	5.41323	6.18986e-08	6.90949e-07
BNIP3P1	20.3836	1.08995	0.345056	3.15877	0.00158436	0.00725027
PLSCR3	8.84021	1.08532	0.541358	2.00482	0.0449826	0.118794
STC1	3929.13	1.08503	0.100364	10.811	3.05431e-27	1.84527e-25
AC090510.2	17.2116	1.07709	0.368765	2.92081	0.00349124	0.0143712
MKNK2	6562.81	1.07217	0.052098	20.5798	4.16508e-94	2.40533e-91
TINCR	137.922	1.07179	0.136849	7.8319	4.80561e-15	1.23344e-13
TDRKH_AS1	21.2787	1.07005	0.320482	3.33886	0.000841216	0.00417103
AC092798.1	14.9324	1.062	0.480532	2.21004	0.0271022	0.0794613
AC008906.1	14.0022	1.05826	0.48243	2.19361	0.0282633	0.0822753
CXCL8	5006.25	1.0559	0.0668178	15.8027	2.97959e-56	5.73571e-54
TDH	26.9548	1.05585	0.309127	3.4156	0.000636428	0.00326103
RPS4XP6	9.77107	1.05444	0.478117	2.20539	0.0274265	0.0801966
AL589743.4	22.0932	1.05081	0.355405	2.95665	0.00311005	0.013007
FER1L4	763.278	1.04527	0.0998946	10.4637	1.2683e-25	7.03474e-24
SYT12	78.7631	1.04325	0.202001	5.1646	2.4095e-07	2.43869e-06
SMN1	1938.3	1.0319	0.391123	2.63831	0.00833205	0.0299086
AC090241.3	19.4096	1.03171	0.390372	2.64288	0.0082203	0.0295994
AQP3	77.4666	1.03047	0.222059	4.64053	3.47524e-06	2.86707e-05
ANGPTL4	6210.79	1.02952	0.173771	5.92459	3.1308e-09	4.1847e-08
AC008760.1	11.4072	1.0195	0.489488	2.0828	0.0372698	0.102722
SNORD67	9.08526	1.01364	0.508936	1.99168	0.046406	0.121783
DGKI	11.2662	1.01314	0.466903	2.16993	0.0300124	0.0862296
SLC26A7	14.2481	1.01126	0.42243	2.3939	0.0166701	0.0534484
PP7080	10.3147	1.00905	0.466313	2.16388	0.0304734	0.087388
CYP39A1	18.2374	1.00652	0.426146	2.36191	0.018181	0.0574668
OASL	126.667	1.00613	0.162195	6.20319	5.53289e-10	8.21773e-09
GPRC5A	5358.48	1.00236	0.0576477	17.3877	1.02185e-67	2.90782e-65
EPHA3	50.6763	0.999967	0.263132	3.80025	0.00014455	0.000868492
PPFIA4	1481.14	0.997773	0.0858277	11.6253	3.06499e-31	2.25398e-29
PFKFB4	3449.56	0.990691	0.0486987	20.3433	5.32531e-92	2.82601e-89
NEURL1	82.6985	0.988028	0.213486	4.62806	3.69112e-06	3.03497e-05
NPM1P39	57.5087	0.985163	0.322998	3.05006	0.00228795	0.00998973
VSIR	109.198	0.982222	0.200912	4.88881	1.01446e-06	9.21749e-06
AL139424.2	10.9054	0.978545	0.494771	1.97777	0.0479544	0.125044
SIK1	82.0463	0.975068	0.259128	3.76288	0.00016797	0.000993101
ASXL3	66.1124	0.972131	0.233635	4.1609	3.17002e-05	0.000220956
RF00012	11.4314	0.970446	0.477734	2.03135	0.0422191	0.112939
AL731533.2	10.5316	0.970368	0.482696	2.01031	0.0443984	0.117547
IZUMO4	33.7528	0.967309	0.284496	3.40008	0.000673655	0.0034303
BDKRB2	71.2098	0.966443	0.250819	3.85315	0.000116606	0.00071482
AL645608.7	13.5576	0.965883	0.453804	2.12842	0.0333026	0.0937621
PLAGL1	34.3687	0.961933	0.27524	3.49489	0.000474252	0.00251962
AK4	13785.6	0.959476	0.0411773	23.3011	4.32484e-120	4.24592e-117
AC093690.1	21.6813	0.956224	0.367323	2.60323	0.00923512	0.03269
SH3RF2	37.273	0.951121	0.304723	3.12127	0.00180075	0.00810027
RNU6_1262P	9.47272	0.948695	0.455085	2.08466	0.0371006	0.102365
ABCA1	1879.47	0.947194	0.0643683	14.7152	5.14749e-49	7.6569e-47
AC072022.2	14.9356	0.946485	0.407882	2.32049	0.0203144	0.0628246
MMP3	150.826	0.945889	0.180185	5.24953	1.52484e-07	1.59596e-06
AC018463.1	18.7436	0.939713	0.410251	2.29058	0.0219876	0.0670175
DCHS2	35.2681	0.938544	0.30077	3.12048	0.0018056	0.00811836
SLC2A12	60.3997	0.936993	0.238396	3.93041	8.48027e-05	0.00053661
AC004383.1	19.499	0.936134	0.347575	2.69333	0.00707426	0.0261637
SPEF1	12.5839	0.934482	0.464355	2.01243	0.0441744	0.117053
DCP2	8151.14	0.931777	0.0496723	18.7585	1.65027e-78	6.1138e-76
IFITM1	13.0089	0.930103	0.465666	1.99736	0.0457859	0.120478
RPS20P33	28.5656	0.928332	0.313419	2.96195	0.00305698	0.0128284
FRZB	14.7607	0.927487	0.43299	2.14205	0.0321892	0.0912547
ONECUT3	71.6576	0.92477	0.181044	5.10799	3.25608e-07	3.22732e-06
PLIN2	9549.96	0.921426	0.0426733	21.5926	2.10898e-103	1.47892e-100
CPA4	66.5125	0.921205	0.239675	3.84356	0.000121264	0.000741518
EBI3	31.3746	0.919776	0.358727	2.564	0.0103473	0.0359275
CRIP2	552.672	0.917276	0.0802724	11.427	3.06384e-30	2.14087e-28
NOTCH3	892.766	0.916966	0.0742634	12.3475	5.02545e-35	4.40512e-33
COL1A1	716.306	0.912885	0.0744654	12.2592	1.50005e-34	1.28059e-32
YOD1	2847.14	0.911802	0.0614096	14.8479	7.18201e-50	1.11038e-47
SLC40A1	411.437	0.911261	0.102404	8.89866	5.6527e-19	2.0478e-17
JAG2	475.964	0.910993	0.0832213	10.9466	6.89663e-28	4.2853e-26
CPT1C	36.8264	0.910442	0.259164	3.51299	0.000443087	0.00237511
HLA_J	23.3262	0.908321	0.383289	2.3698	0.0177975	0.0564637
FOSL2	5554.74	0.906424	0.0384713	23.561	9.67981e-123	1.00033e-119
TET1	1048.66	0.905673	0.0814845	11.1147	1.06457e-28	6.85339e-27
RASD1	39.8045	0.903471	0.244117	3.70097	0.000214777	0.00123598
MAFA	78.9846	0.903052	0.193121	4.6761	2.92383e-06	2.45225e-05
DACT3	273.702	0.90288	0.0985733	9.15949	5.21452e-20	2.0601e-18
BCL3	1030.67	0.89833	0.0854339	10.5149	7.37505e-26	4.13741e-24
NAALAD2	69.5722	0.895207	0.212363	4.21546	2.49268e-05	0.000177784
AGAP5	22.5752	0.892885	0.354901	2.51587	0.0118739	0.0403293
AC125611.4	23.3183	0.88884	0.334045	2.66084	0.00779468	0.0283949
AC092611.1	17.8328	0.88817	0.373558	2.3776	0.0174259	0.0554552
SDC4	11005.2	0.886535	0.0546923	16.2095	4.32051e-59	9.0248e-57
NFASC	21.5254	0.882205	0.413325	2.13441	0.0328094	0.0925858
ABCB6	78.0915	0.882134	0.200074	4.40904	1.0383e-05	7.87752e-05
BNIP3	9092.02	0.881193	0.0615886	14.3077	1.95815e-46	2.59786e-44
AL451123.1	101.505	0.881172	0.178963	4.92375	8.49013e-07	7.82647e-06
ASLP1	22.8062	0.879963	0.350506	2.51055	0.0120542	0.0407936
FBXO10	336.256	0.876175	0.104728	8.36618	5.95163e-17	1.81742e-15
ARPP21	17.9193	0.876011	0.35954	2.43647	0.0148312	0.0486161
PCDHB14	21.3657	0.875873	0.358318	2.4444	0.0145092	0.0476721
LRP2	23.5402	0.874253	0.321143	2.72231	0.00648263	0.0242682
HOXD1	21.6257	0.874248	0.319147	2.73933	0.00615653	0.0232647
PRSS53	114.501	0.874215	0.17967	4.86566	1.14076e-06	1.02606e-05
AL162274.1	121.577	0.87278	0.14496	6.02084	1.7351e-09	2.4128e-08
L1CAM	319.383	0.871656	0.126716	6.87884	6.03399e-12	1.11456e-10
RASL10A	73.7126	0.866553	0.222543	3.89387	9.86564e-05	0.000614958
AL121672.1	18.9712	0.864148	0.385772	2.24005	0.0250877	0.074715
SLC44A5	19.5468	0.863277	0.384585	2.2447	0.0247877	0.0739114
DEPP1	226.998	0.863163	0.336406	2.56584	0.0102927	0.0357624
ZNF799	14.9038	0.860487	0.40781	2.11002	0.0348567	0.0972314
MAF	24.1133	0.859248	0.323682	2.65461	0.00794005	0.0287856
RNF165	298.529	0.852308	0.0935923	9.10661	8.49967e-20	3.28526e-18
LINC02081	16.5792	0.852088	0.398648	2.13745	0.0325618	0.0920591
SEMA7A	9890.31	0.851913	0.0441395	19.3005	5.32101e-83	2.22294e-80
CHST1	189.888	0.851852	0.123654	6.88898	5.61958e-12	1.0439e-10
ESPNP	93.3264	0.850866	0.187958	4.5269	5.98543e-06	4.75036e-05
SEPT7_AS1	25.9289	0.845976	0.291194	2.9052	0.00367021	0.0150385
RNASEL	242.311	0.842505	0.099131	8.49891	1.91378e-17	6.15009e-16
AC099548.2	50.4194	0.841134	0.269053	3.12628	0.00177033	0.00798908
PTGES	261.629	0.840603	0.11274	7.45614	8.90913e-14	2.01999e-12
ADRB1	317.515	0.837725	0.111268	7.52892	5.11636e-14	1.1866e-12
TBC1D3L	51.1475	0.835614	0.236395	3.53481	0.000408061	0.00220178
ANKRD46	1352.7	0.831317	0.053261	15.6084	6.38426e-55	1.20534e-52
LINC01220	16.7912	0.829447	0.393292	2.10899	0.0349458	0.0974659
PDGFB	317.384	0.829415	0.240972	3.44196	0.000577518	0.00300465
TMPRSS5	17.2295	0.829259	0.408179	2.03161	0.0421935	0.112917
TPRG1L	2951.54	0.825843	0.0386319	21.3772	2.17743e-101	1.42513e-98
FBLN7	32.8024	0.82555	0.292792	2.81958	0.0048087	0.0189102
AC022497.1	39.4114	0.824251	0.301724	2.73181	0.0062988	0.0237111
GABARAPL1	598.459	0.824181	0.0676325	12.1862	3.68323e-34	3.05149e-32
AC008115.3	23.1264	0.823729	0.316047	2.60635	0.00915137	0.0324345
B3GNT7	125.999	0.82208	0.143881	5.71361	1.10606e-08	1.3754e-07
AKR1E2	18.4364	0.821789	0.36493	2.25191	0.0243281	0.0728062
IL10RB	20.0223	0.819371	0.371079	2.20807	0.0272391	0.0797791
INTS9_AS1	30.2481	0.818359	0.282887	2.89288	0.00381722	0.0155468
AC022415.1	17.7936	0.815093	0.372312	2.18928	0.0285767	0.0829789
NPR3	69.0238	0.814965	0.183343	4.44503	8.78802e-06	6.77209e-05
ALG1L13P	40.5235	0.814899	0.228294	3.56951	0.000357651	0.00195449
AL356481.1	16.5542	0.814835	0.405718	2.00838	0.0446032	0.117951
B3GNT4	105.446	0.812533	0.192755	4.21536	2.4938e-05	0.000177799
RASD2	64.4903	0.811312	0.273054	2.97125	0.00296589	0.0125372
JAZF1	522.559	0.811209	0.076619	10.5876	3.40325e-26	1.94252e-24
TMEM37	71.6226	0.810813	0.229754	3.52906	0.000417045	0.0022484
PANX2	456.448	0.810458	0.0894433	9.06114	1.29098e-19	4.8841e-18
CXCR4	118.505	0.808633	0.151143	5.35013	8.78889e-08	9.54479e-07
CDKN1C	515.279	0.808132	0.090582	8.92155	4.59811e-19	1.66883e-17
COL5A1	1989.4	0.80753	0.0666876	12.1091	9.44682e-34	7.76102e-32
JPT1	5300.17	0.807236	0.0361075	22.3564	1.04558e-110	8.92604e-108
CHIC1	2409.86	0.8045	0.0684034	11.7611	6.1908e-32	4.63955e-30
STARD5	46.8909	0.80425	0.277942	2.89359	0.00380868	0.0155184
AC015971.1	26.5467	0.803275	0.336901	2.3843	0.0171115	0.0546137
RHEBL1	289.646	0.803192	0.102546	7.83253	4.78167e-15	1.2289e-13
AL138759.1	27.6657	0.801707	0.321444	2.49408	0.0126284	0.0424434
SIM1	67.1994	0.801285	0.232896	3.44053	0.000580586	0.00301742
RNF38	3457.14	0.80042	0.0488379	16.3893	2.27961e-60	4.97334e-58
DIO2	18.0488	0.800253	0.401947	1.99094	0.0464876	0.121946
EFCAB1	20.8394	0.799256	0.35422	2.25639	0.0240464	0.0721062
ICAM5	1112.29	0.79861	0.0906373	8.81105	1.23974e-18	4.35462e-17
AJ239328.1	81.7326	0.797531	0.219574	3.63217	0.000281048	0.00157353
AC073046.1	144.552	0.79671	0.155824	5.11287	3.17298e-07	3.15131e-06
NACAD	178.076	0.796709	0.139311	5.71893	1.07197e-08	1.33809e-07
AL513534.1	117.204	0.794733	0.156123	5.09044	3.57229e-07	3.51589e-06
AC134312.5	19.7695	0.793604	0.347091	2.28644	0.0222283	0.0676539
SPARC	18524.3	0.793073	0.0385514	20.5718	4.90901e-94	2.75395e-91
RAB3A	89.618	0.791814	0.209169	3.78552	0.000153386	0.00091542
TET3	5712.31	0.791038	0.040306	19.6258	9.30512e-86	4.24898e-83
AC097534.2	108.944	0.790465	0.178598	4.42594	9.60243e-06	7.32493e-05
MIR210HG	646.318	0.789501	0.0980793	8.04962	8.30504e-16	2.27751e-14
MATN1	34.7755	0.7865	0.25744	3.05508	0.00224999	0.0098459
OGFR_AS1	30.8703	0.785748	0.340778	2.30575	0.0211246	0.0648705
AL356356.1	15.8486	0.784147	0.381032	2.05796	0.0395943	0.10738
CA14	56.331	0.782806	0.215753	3.62825	0.000285351	0.0015949
NT5C1A	16.089	0.782481	0.387412	2.01976	0.0434078	0.115427
PPP2R2B	32.3808	0.781874	0.286506	2.72899	0.00635277	0.0238822
AC138207.8	19.4599	0.779045	0.36565	2.13057	0.0331244	0.0933272
GCNT4	66.5985	0.778804	0.194786	3.99824	6.38148e-05	0.000415039
ZBTB8B	47.5343	0.77817	0.27982	2.78097	0.0054197	0.0209521
DPYSL4	232.514	0.777381	0.10937	7.10782	1.17888e-12	2.34048e-11
ENO2	3934.87	0.776972	0.050369	15.4256	1.10107e-53	1.96541e-51
GRIN3B	98.2056	0.775444	0.207963	3.72875	0.000192432	0.00112052
BTG2	449.645	0.775352	0.0747653	10.3705	3.37811e-25	1.8323e-23
AP002852.1	92.6102	0.771257	0.211434	3.64774	0.000264559	0.00149099
SPRY1	282.936	0.768598	0.10581	7.26392	3.76038e-13	7.83812e-12
TMTC1	270.303	0.767421	0.103546	7.41143	1.24946e-13	2.78469e-12
CSPG4	7085.44	0.767206	0.0497438	15.4231	1.14414e-53	2.02389e-51
AL137013.1	36.2053	0.764852	0.290645	2.63157	0.00849921	0.0304474
NTN4	133.53	0.764389	0.163786	4.66699	3.05642e-06	2.55157e-05
SPNS1	44.689	0.763233	0.278012	2.74532	0.00604512	0.0229258
SLC35F1	360.755	0.76235	0.0912599	8.35362	6.6204e-17	2.01225e-15
SRD5A3_AS1	24.0349	0.759698	0.341076	2.22735	0.0259237	0.0767856
AC092611.3	39.9313	0.758625	0.267585	2.83508	0.00458145	0.0181548
ADM	1208.04	0.757308	0.0853374	8.87428	7.03903e-19	2.50837e-17
DUSP8	600.142	0.755839	0.0834183	9.06083	1.29459e-19	4.88832e-18
ANXA10	31.5979	0.7522	0.325087	2.31384	0.0206764	0.0638139
PTPRH	335.503	0.751796	0.0998947	7.52589	5.23614e-14	1.21097e-12
FAM20A	28.4192	0.751451	0.321904	2.3344	0.019575	0.0609025
CAPN12	53.7524	0.751173	0.264825	2.83649	0.0045612	0.0180818
CCDC39	70.992	0.750797	0.214153	3.50588	0.000455092	0.00243149
AP000695.3	15.9239	0.748737	0.378687	1.97719	0.0480198	0.125165
COMP	56.7178	0.748325	0.241806	3.09474	0.00196989	0.00877466
TEX19	39.4679	0.747402	0.298658	2.50254	0.0123307	0.0415645
AP000813.1	62.7218	0.746687	0.217436	3.43405	0.000594629	0.00308062
ZNF385A	741.007	0.746565	0.0855231	8.7294	2.56033e-18	8.86633e-17
CYTH4	936.123	0.745979	0.0715972	10.4191	2.02853e-25	1.11883e-23
ST8SIA2	45.0809	0.743569	0.273025	2.72345	0.00646041	0.0242034
DENND5B_AS1	18.8052	0.742758	0.317858	2.33676	0.0194517	0.0606823
ABCC3	106.06	0.742709	0.182654	4.0662	4.77863e-05	0.000320811
AL021920.2	26.6628	0.742697	0.305869	2.42815	0.0151759	0.0495391
IPMK	2473.17	0.739188	0.0566018	13.0595	5.61283e-39	5.68082e-37
TNFSF9	293.249	0.738951	0.0967797	7.63539	2.25143e-14	5.3649e-13
LSM11	2050.96	0.738514	0.0486694	15.1741	5.25062e-52	8.88758e-50
AC004817.3	119.051	0.733275	0.18467	3.97073	7.16534e-05	0.000461434
B4GALNT4	641.495	0.731219	0.0869728	8.40744	4.1905e-17	1.30812e-15
RHBDL1	38.3944	0.730973	0.271831	2.68908	0.00716503	0.0264347
NKX6_2	42.4663	0.730916	0.277669	2.63233	0.00848005	0.0303843
RORA	1483.13	0.729115	0.0656635	11.1038	1.20215e-28	7.68867e-27
UBE2QL1	74.9762	0.728507	0.189509	3.84419	0.00012095	0.000740059
MMP24	76.614	0.727812	0.184059	3.95423	7.67815e-05	0.000491878
RF00019.6	19.7184	0.726784	0.346242	2.09907	0.0358111	0.0994528
NDRG1	9935.28	0.726645	0.183246	3.96541	7.32706e-05	0.000470922
ZNF138	580.442	0.725066	0.0799759	9.06606	1.23397e-19	4.69554e-18
SCN1B	480.098	0.723783	0.0980146	7.38444	1.53097e-13	3.37001e-12
PER1	2456.41	0.722066	0.0438982	16.4487	8.57577e-61	1.93546e-58
IFIT2	146.838	0.721894	0.154592	4.66968	3.01668e-06	2.52268e-05
AL162274.2	39.4682	0.721401	0.248334	2.90496	0.00367301	0.0150468
FLVCR2	59.4586	0.719912	0.217927	3.30346	0.000954994	0.00466102
CHRD	155.585	0.718377	0.14014	5.12614	2.95749e-07	2.95223e-06
PAIP2B	315.71	0.718058	0.11275	6.36859	1.90773e-10	2.99187e-09
FAM234B	1733.59	0.717293	0.0510149	14.0605	6.6455e-45	8.31111e-43
CDH15	22.0972	0.717257	0.321691	2.22964	0.025771	0.0763564
PABPC1P3	26.1551	0.715895	0.299139	2.39319	0.0167027	0.0535266
SYNGR3	393.667	0.71575	0.105802	6.76499	1.33318e-11	2.39497e-10
AL133406.2	38.9485	0.712267	0.259715	2.7425	0.00609734	0.023081
RET	30.2295	0.711394	0.288102	2.46924	0.0135399	0.0449714
RAB11B_AS1	23.5963	0.711048	0.361942	1.96453	0.0494682	0.128225
HMGA2	11574.5	0.709539	0.0468876	15.1328	9.84447e-52	1.6521e-49
GALNT3	162.23	0.708625	0.133389	5.31249	1.08138e-07	1.15146e-06
SYP	94.356	0.708354	0.172904	4.0968	4.189e-05	0.000284605
AC010200.1	19.5878	0.708196	0.351424	2.01522	0.0438819	0.116388
AC114490.3	20.2819	0.707337	0.345881	2.04503	0.0408516	0.110151
AL031600.1	39.1797	0.70548	0.286434	2.46297	0.0137791	0.045632
SLC2A4	76.7696	0.704336	0.210758	3.34192	0.000832011	0.00413165
PBX4	27.9245	0.704321	0.350609	2.00885	0.0445529	0.11787
ITGA7	454.36	0.704134	0.0894273	7.87382	3.43977e-15	8.94569e-14
EGR2	112.288	0.703455	0.159149	4.42009	9.86596e-06	7.50264e-05
CRLF1	166.795	0.702028	0.133863	5.24435	1.56831e-07	1.63709e-06
KREMEN2	367.278	0.699407	0.0988595	7.07475	1.49715e-12	2.93087e-11
RIMKLA	1336.47	0.699043	0.0625597	11.174	5.46623e-29	3.56576e-27
HLA_L	186.992	0.698971	0.131039	5.33407	9.6033e-08	1.03491e-06
FAM219A	2900.07	0.698238	0.0566721	12.3207	7.01133e-35	6.11855e-33
FAAHP1	50.3186	0.697818	0.252868	2.75961	0.00578696	0.0221107
CDC37L1	973.645	0.697267	0.0760709	9.16601	4.90832e-20	1.94304e-18
SLC6A8	1944.22	0.69688	0.0470522	14.8108	1.2478e-49	1.89927e-47
INSIG2	1337	0.696836	0.0640206	10.8846	1.36569e-27	8.37979e-26
PDZD7	145.978	0.694733	0.147605	4.70671	2.51752e-06	2.13435e-05
HPCAL4	1101.79	0.694497	0.067273	10.3236	5.51385e-25	2.95805e-23
SEMA6C	436.308	0.69405	0.0862715	8.04496	8.62759e-16	2.35909e-14
C2orf69	2813.17	0.693091	0.060245	11.5045	1.25148e-30	8.96819e-29
TGFB2	103.231	0.691778	0.159204	4.34522	1.39134e-05	0.000103559
ADGRL3	53.572	0.691199	0.279648	2.47167	0.0134482	0.0447121
ANO2	41.7444	0.691019	0.274528	2.51712	0.0118318	0.0402352
ACVR1C	91.8422	0.688712	0.182692	3.76979	0.000163387	0.000970094
NR6A1	698.407	0.688417	0.064692	10.6415	1.91121e-26	1.10698e-24
ROR1	277.733	0.686938	0.100407	6.84152	7.83599e-12	1.42992e-10
ZNF254	146.591	0.68672	0.141836	4.84163	1.28779e-06	1.14987e-05
AC011476.3	58.7868	0.686688	0.1855	3.70182	0.000214055	0.00123327
AP003392.1	104.776	0.686423	0.163581	4.19622	2.71401e-05	0.000191896
PLD1	478.211	0.684389	0.108741	6.29373	3.09917e-10	4.71358e-09
TCAF2	408.659	0.682698	0.115075	5.93265	2.98075e-09	3.98957e-08
SLC17A7	154.683	0.680469	0.155753	4.3689	1.24872e-05	9.36181e-05
EFNA2	166.743	0.6793	0.123229	5.51248	3.53815e-08	4.1124e-07
AP005899.1	44.1669	0.679238	0.261211	2.60034	0.00931324	0.0329309
DUSP5P1	45.5102	0.678387	0.284935	2.38084	0.017273	0.0550309
TNRC6A	8625.43	0.677496	0.0439841	15.4032	1.5578e-53	2.73101e-51
MYBL1	1227.74	0.677201	0.0594213	11.3966	4.34785e-30	3.00599e-28
MTMR3	295.32	0.675681	0.115566	5.84673	5.01344e-09	6.50191e-08
HIPK3	4843.69	0.675209	0.0479661	14.0768	5.27507e-45	6.63949e-43
PTGER2	109.435	0.67315	0.146733	4.58758	4.48413e-06	3.64127e-05
RHPN2	2636.01	0.672516	0.0393402	17.0949	1.62039e-65	4.24217e-63
STAC2	306.29	0.672294	0.0924773	7.26983	3.59939e-13	7.55065e-12
NDNF	288.645	0.671681	0.114298	5.87658	4.18834e-09	5.47159e-08
MIER2	1367.15	0.671451	0.0559526	12.0003	3.53808e-33	2.85886e-31
AC092902.5	36.56	0.671266	0.30436	2.2055	0.0274189	0.0801862
NACC2	3252.39	0.670915	0.0475641	14.1055	3.51277e-45	4.50805e-43
CACNA1G	236.223	0.669881	0.124714	5.37133	7.8158e-08	8.55903e-07
TBC1D3D	47.8242	0.668572	0.322279	2.07451	0.0380319	0.104245
RND2	67.1259	0.666612	0.191487	3.48124	0.0004991	0.00263787
TRIM71	3332.67	0.666072	0.0407942	16.3276	6.28027e-60	1.35509e-57
MIR31HG	64.3348	0.664721	0.227612	2.92041	0.00349567	0.0143834
AP000695.1	73.1772	0.66382	0.238754	2.78035	0.00543004	0.020988
ULK4P1	18.0848	0.662747	0.333084	1.98973	0.0466208	0.122232
AK4P3	156.851	0.662023	0.31864	2.07765	0.0377417	0.10363
PRTG	1698.58	0.661874	0.0574667	11.5175	1.07655e-30	7.77135e-29
P4HA2	2079.26	0.660791	0.0468679	14.099	3.85084e-45	4.90983e-43
PALM2_AKAP2	25.3238	0.660239	0.32545	2.02869	0.0424894	0.113477
LMBR1L	1082.6	0.655597	0.0682463	9.60633	7.51783e-22	3.33211e-20
BNIP3L	7375.74	0.654075	0.0590876	11.0696	1.76229e-28	1.10199e-26
CELF2	615.87	0.653345	0.088634	7.37126	1.69021e-13	3.69981e-12
AL162231.2	34.207	0.652406	0.295763	2.20584	0.0273954	0.0801413
CYGB	97.4763	0.651732	0.189964	3.43081	0.000601774	0.00310943
UAP1L1	1533.46	0.651218	0.0530376	12.2784	1.18297e-34	1.01431e-32
TXNIP	694.89	0.650875	0.0893816	7.28198	3.28951e-13	6.94512e-12
LBHD2	22.263	0.650084	0.314909	2.06436	0.0389841	0.106141
RASGRF1	34.6456	0.64896	0.300046	2.16287	0.0305513	0.0874898
LAMA5	8674.62	0.647114	0.0830303	7.79371	6.50706e-15	1.63593e-13
ZBTB4	4280.15	0.646982	0.0465907	13.8865	7.64734e-44	9.15582e-42
ARID3A	2327.47	0.646843	0.06357	10.1753	2.55642e-24	1.31402e-22
MT1M	784.945	0.646565	0.0746802	8.65778	4.81059e-18	1.63136e-16
FAM126B	3101.19	0.646318	0.0513004	12.5987	2.1462e-36	1.97844e-34
AP001033.2	82.0931	0.64617	0.213832	3.02186	0.00251225	0.0108676
TBC1D10A	490.197	0.644672	0.0785065	8.2117	2.1807e-16	6.25082e-15
NGEF	338.287	0.643171	0.098126	6.55454	5.58148e-11	9.26393e-10
GTF2IP1	729.468	0.64262	0.318176	2.0197	0.0434149	0.11543
NES	72.2868	0.641519	0.202992	3.16033	0.00157593	0.00722471
NOVA2	1595.79	0.64129	0.0675213	9.4976	2.14791e-21	9.20835e-20
NDRG4	1273.85	0.640719	0.0621236	10.3136	6.11607e-25	3.25798e-23
SERTAD3	859.191	0.640603	0.0636452	10.0652	7.87105e-24	3.91261e-22
WIPF3	61.763	0.638961	0.202715	3.15201	0.0016215	0.00739562
PURG	375.412	0.638412	0.105096	6.07458	1.24314e-09	1.76749e-08
AC018695.4	36.7911	0.634946	0.263992	2.40517	0.016165	0.0521697
SLC45A1	207.511	0.634252	0.122593	5.17362	2.29603e-07	2.32864e-06
ARL4D	446.55	0.632991	0.0886746	7.13836	9.44502e-13	1.89238e-11
MICB	2357.99	0.632508	0.0482985	13.0958	3.48032e-39	3.55917e-37
HOXA3	577.523	0.632413	0.0721256	8.76822	1.81509e-18	6.34153e-17
CEMIP	851.04	0.631781	0.131911	4.78947	1.67225e-06	1.46192e-05
ABCG4	117.274	0.631484	0.157136	4.01871	5.85175e-05	0.000383509
KCNJ4	88.62	0.630206	0.204599	3.0802	0.00206859	0.00914586
SLC29A4	1093.37	0.630011	0.0653527	9.64017	5.4098e-22	2.41413e-20
SIX2	288.068	0.629105	0.0969726	6.48745	8.73005e-11	1.41782e-09
CNN2	8669.52	0.628554	0.0362994	17.3158	3.57532e-67	9.88753e-65
SIRT4	62.6118	0.627453	0.248087	2.52916	0.0114335	0.0391047
AP003469.4	54.3704	0.626959	0.283623	2.21053	0.0270682	0.0793972
AGAP1_IT1	42.2115	0.625608	0.246878	2.53407	0.0112745	0.0386813
OCLM	41.7799	0.625484	0.292156	2.14093	0.03228	0.0914467
IL17RD	1215.42	0.6239	0.0619777	10.0665	7.76712e-24	3.87075e-22
CTXN1	506.389	0.623672	0.0947424	6.58281	4.61625e-11	7.7404e-10
SRSF12	68.3274	0.623117	0.196323	3.17394	0.00150382	0.00693136
AC078883.1	124.417	0.622855	0.180574	3.44931	0.000562016	0.00293255
AL683813.1	47.8695	0.621888	0.280761	2.21501	0.0267591	0.0786768
KCNH3	488.066	0.619413	0.0883226	7.01308	2.33126e-12	4.46579e-11
ULK4P2	48.3822	0.619293	0.242026	2.55878	0.0105039	0.0363747
AL583856.1	144.413	0.618777	0.149029	4.15204	3.29518e-05	0.000228949
AATK	55.9569	0.618216	0.259372	2.38351	0.0171484	0.0547139
PLA2G15	717.116	0.618123	0.0633069	9.76391	1.60827e-22	7.46532e-21
GDF7	121.291	0.617472	0.154182	4.00481	6.20669e-05	0.000404744
LINC01301	53.9778	0.616953	0.219012	2.81699	0.00484761	0.019048
ZP1	87.4262	0.615794	0.177192	3.47529	0.000510308	0.00269063
MYORG	419.067	0.615556	0.121514	5.06572	4.0686e-07	3.95872e-06
AC243562.2	29.2573	0.614994	0.291212	2.11184	0.0347001	0.0968771
JMJD7_PLA2G4B	140.735	0.614505	0.150431	4.08495	4.40865e-05	0.000298393
TMOD1	159.213	0.612288	0.141253	4.33468	1.4597e-05	0.000108197
TEC	359.835	0.611582	0.0891727	6.8584	6.96339e-12	1.27781e-10
GOLGA8K	101.109	0.611492	0.204932	2.98388	0.00284619	0.0121094
RRAGD	1664.51	0.610866	0.062616	9.75575	1.74314e-22	7.99686e-21
CLEC2B	353.618	0.610223	0.11757	5.19029	2.09966e-07	2.14835e-06
ANKRD52	12805.2	0.60996	0.0377301	16.1664	8.70024e-59	1.77947e-56
DCHS1	3903.12	0.609808	0.0446976	13.643	2.22325e-42	2.50527e-40
SLC24A4	407.18	0.608837	0.100148	6.07937	1.20653e-09	1.71792e-08
SEMA6D	83.9447	0.607226	0.20139	3.01518	0.00256831	0.0110832
AP001350.2	28.6692	0.607063	0.273347	2.22085	0.0263609	0.077682
INAFM1	387.182	0.606687	0.109198	5.55585	2.76267e-08	3.26188e-07
ISG20	263.996	0.604829	0.113492	5.32926	9.86131e-08	1.06039e-06
ZFP36	194.047	0.604104	0.129682	4.65836	3.18744e-06	2.64856e-05
SNN	1602.05	0.603547	0.0542587	11.1235	9.64026e-29	6.22653e-27
LHX6	125.721	0.603173	0.149594	4.03206	5.52895e-05	0.000365156
ARL5B	3303.03	0.602655	0.063942	9.42504	4.2996e-21	1.81945e-19
C3orf52	1299.11	0.601818	0.0632956	9.50806	1.94243e-21	8.34564e-20
SAMD14	55.2649	0.600408	0.268241	2.23832	0.0252005	0.0749959
DNAJB5	756.087	0.60026	0.0692487	8.66817	4.39139e-18	1.49696e-16
LMNTD2	96.7219	0.599997	0.214537	2.79671	0.00516253	0.0201124
IL12A	99.8267	0.59964	0.168276	3.56342	0.000366047	0.00199427
CAV2	1168.05	0.599416	0.0661632	9.05967	1.30848e-19	4.93128e-18
DLG2	32.3514	0.598812	0.262725	2.27924	0.0226528	0.0686506
NPPC	29.1774	0.598438	0.293108	2.0417	0.0411816	0.110839
PIM1	1015.16	0.598325	0.0676801	8.84049	9.53026e-19	3.37774e-17
AC022211.1	46.6508	0.597725	0.229703	2.60216	0.00926386	0.0327681
GRAMD1B	39168.7	0.596501	0.0317606	18.7812	1.07681e-78	4.06598e-76
OXCT2	93.9884	0.594915	0.162489	3.66125	0.000250984	0.00142348
AC122718.1	78.1976	0.593206	0.175743	3.37542	0.000737028	0.00371637
SPOCK3	30.7861	0.593008	0.273309	2.16973	0.0300272	0.086247
GSDMB	405.081	0.592265	0.0923	6.41674	1.39221e-10	2.21344e-09
IER3	9896.19	0.591806	0.0332705	17.7877	8.79889e-71	2.74232e-68
KLF5	483.167	0.591202	0.0803262	7.36002	1.83885e-13	4.01177e-12
TRIM46	132.262	0.590794	0.14263	4.14213	3.44097e-05	0.000237796
C12orf76	592.159	0.590589	0.0715868	8.24996	1.58445e-16	4.59538e-15
TMEM245	7147.19	0.590411	0.0405091	14.5748	4.06492e-48	5.86872e-46
AC121761.1	130.775	0.589584	0.15322	3.84796	0.000119106	0.000729007
SLC26A10	33.3639	0.589288	0.289091	2.03842	0.0415081	0.111447
PTX3	4779.76	0.588799	0.0358963	16.4028	1.8276e-60	4.03202e-58
HOXA10	655.899	0.588611	0.0729511	8.06857	7.11278e-16	1.96427e-14
UHMK1	13206	0.588496	0.0406045	14.4934	1.33447e-47	1.89871e-45
SLC12A5	154.445	0.588147	0.157021	3.74565	0.000179927	0.00105693
ZNF469	1232.06	0.588108	0.0699071	8.4127	4.00673e-17	1.25274e-15
FGFR3	437.055	0.587817	0.102855	5.71499	1.09711e-08	1.366e-07
NRXN2	197.342	0.587747	0.119089	4.93537	7.99977e-07	7.43377e-06
ZBTB7B	380.107	0.587731	0.0982278	5.98334	2.18601e-09	2.98072e-08
AC009269.4	27.3517	0.587722	0.278201	2.11258	0.0346367	0.0967414
ICOSLG	388.981	0.587657	0.119128	4.93299	8.09811e-07	7.52103e-06
PPP2R1B	4915.9	0.587612	0.042542	13.8125	2.14237e-43	2.51889e-41
DDR1	2707.17	0.587087	0.0725941	8.08726	6.10228e-16	1.70197e-14
AL732414.1	124.973	0.585465	0.150981	3.87775	0.000105426	0.000654664
CDKN1B	2026.77	0.585417	0.041679	14.0459	8.16771e-45	1.00863e-42
TUB	3860.71	0.585178	0.0375171	15.5976	7.55537e-55	1.41285e-52
CA12	2044.34	0.58447	0.0583504	10.0165	1.28926e-23	6.34454e-22
MOXD1	77.1409	0.584327	0.195203	2.99343	0.00275859	0.011775
EIF4EBP2	11046.4	0.582519	0.0359625	16.1979	5.21499e-59	1.07786e-56
AC122129.1	71.4621	0.581513	0.199524	2.91451	0.00356249	0.0146338
LPIN3	52.9927	0.581442	0.240795	2.41468	0.015749	0.0510283
RIMS3	1228.31	0.580643	0.0552697	10.5056	8.13743e-26	4.53916e-24
EPHB3	160.823	0.580352	0.131292	4.42032	9.85566e-06	7.50061e-05
CHRNA9	182.027	0.580259	0.152892	3.79523	0.000147507	0.000884095
LRRC75B	169.597	0.57952	0.142445	4.06836	4.73448e-05	0.00031847
SLC6A1	206.495	0.579383	0.127901	4.52991	5.90074e-06	4.68694e-05
TMEM63C	127.305	0.579305	0.143133	4.04732	5.18072e-05	0.000345059
NPIPB15	80.6131	0.578873	0.187712	3.08384	0.00204351	0.00905127
NAT16	54.2038	0.578032	0.237327	2.43559	0.0148676	0.0486868
IL22RA1	175.861	0.578016	0.132491	4.36269	1.28472e-05	9.59505e-05
PPP1R3B	1061.51	0.577885	0.0754769	7.65645	1.91141e-14	4.58809e-13
HERC3	1336.1	0.57663	0.0727232	7.9291	2.20743e-15	5.79449e-14
AC087623.1	34.2154	0.576066	0.274453	2.09896	0.0358202	0.0994528
YPEL1	47.3832	0.575911	0.237838	2.42144	0.0154593	0.0502223
LIF	988.491	0.57512	0.0868967	6.61843	3.63023e-11	6.1714e-10
RNF24	1615.64	0.574428	0.0569854	10.0803	6.75478e-24	3.39207e-22
PDP1	3786.57	0.573722	0.043343	13.2368	5.38021e-40	5.61917e-38
AC005332.5	49.4846	0.573391	0.242614	2.36338	0.0181089	0.0572665
EFNA3	56.4566	0.572899	0.205864	2.7829	0.00538752	0.020851
GPR37	135.184	0.572698	0.14241	4.02148	5.78341e-05	0.000380044
PPM1J	224.805	0.571242	0.129807	4.40072	1.07894e-05	8.17323e-05
MAPT	197.458	0.570503	0.123862	4.60595	4.10584e-06	3.35489e-05
LIMK1	7468.48	0.570353	0.0389746	14.634	1.7051e-48	2.49848e-46
MIR589	48.7337	0.56966	0.210573	2.70528	0.00682463	0.0253503
LOXL2	12293.9	0.569468	0.0331411	17.1831	3.55253e-66	9.42621e-64
PLOD2	11705.6	0.568931	0.0432751	13.1468	1.77452e-39	1.83383e-37
ADAMTS12	2107.58	0.56879	0.0396362	14.3503	1.06133e-46	1.42734e-44
PLEKHA6	61.8313	0.567988	0.202175	2.80939	0.0049636	0.0194376
HCN2	675.854	0.567667	0.0723152	7.8499	4.16362e-15	1.07428e-13
SESN3	425.546	0.565708	0.112088	5.04697	4.48862e-07	4.33304e-06
LECT2	82.0281	0.564596	0.18064	3.12553	0.00177485	0.00800396
MAPK6	7816.42	0.564487	0.043932	12.8491	8.70015e-38	8.45681e-36
HYPK	38.8834	0.564262	0.271323	2.07967	0.037556	0.10325
DNMT3B	2805.67	0.563689	0.045898	12.2813	1.1411e-34	9.82697e-33
MEST	56.4593	0.562663	0.206782	2.72105	0.00650753	0.0243428
VPS37D	172.216	0.561308	0.151635	3.7017	0.000214157	0.00123349
BHMT2	338.79	0.56087	0.102159	5.49019	4.01507e-08	4.62109e-07
STXBP5L	61.1232	0.560668	0.260985	2.14827	0.031692	0.0901024
CEBPD	322.497	0.560652	0.0958137	5.85149	4.87203e-09	6.32857e-08
S1PR2	483.799	0.560287	0.084754	6.61075	3.8239e-11	6.4838e-10
CROT	522.572	0.558404	0.0902611	6.18654	6.14998e-10	9.07931e-09
IL18BP	386.762	0.558155	0.0945485	5.90338	3.56129e-09	4.71517e-08
MCF2L	150.037	0.557462	0.153429	3.63336	0.000279752	0.00156762
ADAMTS14	56.4233	0.557388	0.241646	2.30663	0.0210752	0.0647998
KATNAL1	2321.28	0.557383	0.0568536	9.80384	1.0839e-22	5.14069e-21
USH1G	52.2955	0.556715	0.216523	2.57116	0.0101359	0.0353495
OXTR	210.482	0.555976	0.125037	4.44649	8.72845e-06	6.73411e-05
FUT2	49.5068	0.555874	0.237923	2.33636	0.0194726	0.0607377
NYNRIN	948.351	0.555719	0.0798138	6.9627	3.33812e-12	6.29022e-11
EPB41L4B	1532.48	0.555645	0.0496439	11.1926	4.43174e-29	2.92004e-27
ADAMTS15	547.782	0.554942	0.0695049	7.98422	1.41411e-15	3.7777e-14
AK4P1	339.03	0.554056	0.20995	2.63899	0.00831524	0.0298701
RNF4	5071.05	0.55392	0.0405529	13.6592	1.77978e-42	2.02e-40
KLHDC3	6089.93	0.553652	0.0445582	12.4254	1.90327e-35	1.69867e-33
BTG3	1477.78	0.553615	0.0598201	9.25466	2.14914e-20	8.64722e-19
SOWAHC	5098.33	0.551264	0.0365194	15.0951	1.74373e-51	2.8296e-49
FHAD1	42.1729	0.551184	0.262632	2.09869	0.0358441	0.0994908
AL132656.2	62.6843	0.550893	0.222089	2.48051	0.0131196	0.0438356
ACHE	122.972	0.550644	0.172462	3.19284	0.0014088	0.00655803
TRANK1	250.394	0.550404	0.128624	4.27917	1.87592e-05	0.000136522
ESPN	163.573	0.550199	0.134715	4.08416	4.42357e-05	0.000299243
PYROXD2	96.7558	0.549903	0.163375	3.36591	0.000762927	0.00382828
VASH2	414.517	0.549784	0.0826527	6.65174	2.89656e-11	5.00652e-10
GRASP	139.555	0.549588	0.173678	3.16441	0.001554	0.00713618
GRM2	102.029	0.549537	0.176184	3.1191	0.00181403	0.00815067
PFKFB3	9380.48	0.549509	0.0310964	17.6711	6.99574e-70	2.08123e-67
ANKZF1	4003.92	0.548956	0.0521329	10.5299	6.28772e-26	3.54768e-24
SFRP1	14452.1	0.548628	0.0318265	17.2381	1.37458e-66	3.7486e-64
RIC1	2648.03	0.548409	0.0471697	11.6263	3.02979e-31	2.23646e-29
TENT5A	763.614	0.5476	0.086313	6.34435	2.23361e-10	3.46911e-09
TMEM74B	301.104	0.547449	0.0951506	5.7535	8.74149e-09	1.10166e-07
AC245140.3	29.0293	0.547066	0.278786	1.96232	0.0497255	0.128757
AP001000.1	94.7808	0.54674	0.175512	3.11511	0.00183879	0.00823933
PHF24	61.1239	0.54638	0.195469	2.79523	0.00518633	0.020189
INKA1	72.3521	0.545103	0.196334	2.77641	0.00549623	0.0212062
NEURL1B	1088.27	0.544969	0.0767351	7.10195	1.23011e-12	2.42989e-11
AL158206.1	150.282	0.543795	0.160631	3.38536	0.00071084	0.00360004
PDK1	3893.87	0.543488	0.066135	8.21785	2.07178e-16	5.94729e-15
CRISPLD2	174.525	0.543328	0.109397	4.96657	6.8149e-07	6.39936e-06
TRPA1	1883.89	0.540455	0.0675152	8.00494	1.19527e-15	3.22378e-14
GIPR	210.991	0.539882	0.149637	3.60794	0.000308641	0.00171433
NKD1	527.643	0.539613	0.0850554	6.34426	2.235e-10	3.46911e-09
PKIA	1625.88	0.539556	0.0555133	9.7194	2.49254e-22	1.1329e-20
BRICD5	96.0898	0.539305	0.210756	2.5589	0.0105003	0.0363684
TNFRSF14	43.8158	0.538086	0.256994	2.09377	0.0362807	0.100546
ABHD12B	80.5219	0.537986	0.196924	2.73194	0.00629622	0.0237059
BEAN1	47.828	0.537765	0.212238	2.53378	0.011284	0.0386954
AC011462.4	48.051	0.536655	0.251529	2.13357	0.0328778	0.0927522
AC040162.1	54.9849	0.534466	0.196295	2.72277	0.0064738	0.0242397
HOXB8	1893.29	0.534206	0.0452307	11.8107	3.43733e-32	2.65716e-30
CTSK	77.5877	0.533944	0.191916	2.78217	0.00539964	0.0208869
MAK	74.2034	0.533145	0.199792	2.6685	0.00761904	0.0278688
AL031846.2	92.3572	0.532745	0.197079	2.70321	0.00686742	0.0254948
HSP90B2P	44.4335	0.53249	0.232874	2.2866	0.0222189	0.0676386
CYS1	51.7156	0.531835	0.267113	1.99105	0.0464752	0.121932
RECK	1295.17	0.531399	0.0526301	10.0969	5.70316e-24	2.87132e-22
PGM1	4034.5	0.531327	0.0429114	12.382	3.27247e-35	2.89436e-33
ZNF354C	90.3789	0.530731	0.163533	3.2454	0.00117284	0.00559628
CXADR	373.314	0.530517	0.107628	4.92915	8.25876e-07	7.64549e-06
IL11RA	150.168	0.52957	0.143098	3.70076	0.000214957	0.00123665
TMEM255A	198.569	0.529445	0.135931	3.89497	9.82128e-05	0.000612582
SLC16A3	3685.68	0.528579	0.0580393	9.10726	8.44862e-20	3.27197e-18
MCL1	66605.4	0.528502	0.02915	18.1304	1.83328e-73	5.90106e-71
TMEM81	76.144	0.527909	0.209596	2.5187	0.0117789	0.0400829
KSR1	939.643	0.5279	0.072659	7.26545	3.71806e-13	7.78295e-12
RASGEF1C	44.9386	0.527643	0.253097	2.08475	0.037092	0.102365
AC008957.3	45.6068	0.527548	0.268386	1.96563	0.0493414	0.127964
CXCL16	336.668	0.527505	0.0970407	5.43592	5.45147e-08	6.1376e-07
SYBU	129.658	0.527088	0.141004	3.73812	0.000185402	0.00108377
FREM2	346.853	0.526793	0.102641	5.13238	2.86095e-07	2.86459e-06
PLCD1	380.182	0.52625	0.0876949	6.00092	1.96207e-09	2.70732e-08
SYTL2	653.718	0.526169	0.0753883	6.97945	2.96332e-12	5.61629e-11
MED12L	1499.21	0.525845	0.0619769	8.48453	2.16597e-17	6.92651e-16
RSPO2	67.4993	0.525492	0.20188	2.603	0.00924132	0.0326989
CNIH2	827.062	0.525459	0.0656558	8.00325	1.21181e-15	3.2639e-14
DPYSL5	4068.01	0.524666	0.0403575	13.0005	1.21621e-38	1.21838e-36
TPPP3	146.271	0.52402	0.14541	3.60374	0.000313671	0.0017403
HAS3	926.636	0.522662	0.0705809	7.40515	1.31e-13	2.90643e-12
DNAAF3	51.7571	0.52233	0.230391	2.26714	0.0233815	0.0705107
LARGE2	2547.17	0.522122	0.0443414	11.775	5.24894e-32	3.96396e-30
RALGAPA1P1	185.739	0.521999	0.155877	3.3488	0.000811638	0.0040448
LEAP2	71.98	0.521979	0.197457	2.64351	0.00820522	0.0295614
MGAT4A	348.201	0.521159	0.0993031	5.24817	1.53618e-07	1.60526e-06
ZNF367	1797.87	0.520786	0.0697139	7.47033	7.99924e-14	1.81999e-12
ZNF273	385.573	0.520438	0.0962167	5.40901	6.3373e-08	7.05002e-07
SYT2	120.235	0.520407	0.165618	3.14222	0.00167672	0.00761918
AL157838.1	79.9662	0.520153	0.211153	2.46339	0.0137631	0.0455869
ZBTB5	1215.05	0.519827	0.0648511	8.01569	1.09519e-15	2.96199e-14
CADM4	223.73	0.519205	0.149775	3.46657	0.000527152	0.00276903
SLC4A7	11113.3	0.518915	0.0541475	9.58337	9.39327e-22	4.1261e-20
DKK3	2355.35	0.518185	0.0464743	11.1499	7.16751e-29	4.66007e-27
MIR1_1HG_AS1	206.076	0.518154	0.157052	3.29925	0.000969443	0.00471514
ZCCHC3	3229.97	0.518153	0.0454536	11.3996	4.20005e-30	2.91406e-28
MMP9	180.602	0.518017	0.149244	3.47094	0.00051864	0.00272869
PTPRN	1356.94	0.517606	0.0822562	6.29261	3.12166e-10	4.7441e-09
NIPSNAP3B	76.5737	0.517589	0.195327	2.64986	0.00805245	0.0290964
GPR157	1207.9	0.517199	0.0543364	9.51846	1.75771e-21	7.6019e-20
PIK3IP1	92.3553	0.516973	0.164581	3.14114	0.00168289	0.00764366
RPS20P22	38.3882	0.516743	0.252598	2.04571	0.0407846	0.109986
ARL4C	6087.44	0.515098	0.0282412	18.2392	2.51982e-74	8.53046e-72
ZNF395	2631.18	0.514725	0.046649	11.034	2.61963e-28	1.6329e-26
SCAND2P	72.6918	0.514285	0.211656	2.42981	0.0151066	0.0493788
SMPD3	66.5384	0.514253	0.187579	2.74153	0.00611538	0.0231404
CAMK1D	481.292	0.514142	0.082286	6.24824	4.15111e-10	6.25054e-09
CPEB3	428.891	0.513293	0.104575	4.90836	9.18409e-07	8.40697e-06
ABTB2	828.715	0.513281	0.0720345	7.12549	1.03711e-12	2.06527e-11
MINK1	8818.05	0.51328	0.0446018	11.508	1.20172e-30	8.64315e-29
SLC2A1	11903.9	0.510942	0.0331013	15.4357	9.41633e-54	1.69623e-51
PTPRS	6736.95	0.510248	0.0478782	10.6572	1.61384e-26	9.40709e-25
PSD	313.255	0.509567	0.122757	4.15104	3.30969e-05	0.000229875
ITGA5	15922.4	0.509496	0.0354814	14.3595	9.28576e-47	1.25742e-44
MFSD9	865.603	0.50935	0.0632372	8.05459	7.97471e-16	2.18998e-14
NONOP2	72.3587	0.508535	0.234907	2.16483	0.0304006	0.0872046
NFIL3	1103.51	0.508453	0.0751467	6.76615	1.32256e-11	2.37807e-10
SLC27A1	802.673	0.508341	0.0661302	7.68698	1.50649e-14	3.67452e-13
SYT16	321.077	0.508058	0.0953391	5.32896	9.8776e-08	1.06156e-06
CASKIN1	106.864	0.507762	0.192886	2.63244	0.00847731	0.03038
DDIT4	3230.38	0.507338	0.162239	3.12709	0.00176543	0.00797326
AC020917.4	55.7072	0.507077	0.252243	2.01027	0.0444026	0.117547
MIR100HG	2563.25	0.50685	0.0538411	9.41381	4.78465e-21	2.0117e-19
SMS	6880.83	0.506388	0.0356291	14.2128	7.63497e-46	9.92799e-44
ACSS1	1212.49	0.506327	0.0572103	8.85028	8.72996e-19	3.1053e-17
RAB20	691.957	0.506092	0.0968898	5.22338	1.75689e-07	1.81944e-06
GDF10	48.7538	0.505239	0.233678	2.16212	0.030609	0.087636
FLNB_AS1	322.329	0.505096	0.0938995	5.37911	7.48534e-08	8.21546e-07
FAM95B1	31.9035	0.504589	0.2508	2.01192	0.0442283	0.11718
LIN7B	118.1	0.503459	0.158289	3.18063	0.00146953	0.00679884
AC074141.1	58.9547	0.503203	0.22869	2.20037	0.0277809	0.0810638
PGK1	60299	0.501727	0.03607	13.9098	5.52261e-44	6.65254e-42
GREB1L	1885.21	0.500834	0.0448052	11.178	5.22356e-29	3.41882e-27
PDZD4	843.789	0.500746	0.0661102	7.57442	3.60735e-14	8.44223e-13
MAP3K15	253.425	0.500647	0.0935244	5.35311	8.64547e-08	9.40465e-07
TCF7L1	840.012	0.500616	0.0646798	7.73991	9.94856e-15	2.45402e-13
MAST3	1135.28	0.500615	0.0670776	7.46322	8.44339e-14	1.91882e-12
AP002884.1	43.424	0.500502	0.235297	2.12711	0.0334112	0.0940408
SEMA6B	3430.15	0.500398	0.0684337	7.31217	2.62872e-13	5.61642e-12
EFHD1	126.032	0.500328	0.165943	3.01506	0.00256925	0.0110849
SLC26A6	2660.34	0.500181	0.0545154	9.17504	4.514e-20	1.79056e-18
ZDHHC18	2409.73	0.500108	0.0429094	11.655	2.16423e-31	1.60965e-29
YEATS2_AS1	50.9187	0.499433	0.225482	2.21495	0.0267632	0.0786768
FZD5	1322.2	0.498964	0.0594472	8.39339	4.72312e-17	1.46738e-15
CYP1B1	2720.71	0.498899	0.0574742	8.6804	3.94391e-18	1.35024e-16
GSTM2	66.0568	0.498847	0.205987	2.42174	0.0154463	0.0502131
CARD10	2138.33	0.498441	0.0692389	7.19886	6.07186e-13	1.24578e-11
KCNQ4	52.1884	0.498334	0.228012	2.18556	0.028848	0.0836182
KCNH2	45.7733	0.498062	0.229008	2.17487	0.0296399	0.085432
TMEM200C	180.416	0.496944	0.137143	3.62353	0.000290605	0.00162195
Z74021.1	50.2449	0.496625	0.238421	2.08297	0.0372536	0.102692
NYAP1	118.957	0.496482	0.144846	3.42767	0.000608795	0.00314323
CCNA1	417.303	0.496041	0.0857781	5.78284	7.34492e-09	9.34051e-08
RFX2	1207.82	0.495963	0.0660281	7.5114	5.8499e-14	1.34816e-12
SLC16A6	194.533	0.495638	0.121367	4.08379	4.43067e-05	0.000299574
PARD6B	702.174	0.495556	0.0866869	5.71662	1.08661e-08	1.35465e-07
TPPP	328.331	0.495109	0.0850622	5.82055	5.86544e-09	7.53717e-08
CASTOR3	151.324	0.494175	0.13745	3.5953	0.000324021	0.00179115
GINM1	1436.33	0.49408	0.0589883	8.37589	5.48081e-17	1.68149e-15
OLFML2A	260.82	0.494032	0.120587	4.09688	4.18752e-05	0.000284603
PIK3R3	345.393	0.493715	0.101325	4.8726	1.10137e-06	9.94272e-06
AP002762.1	706.785	0.491823	0.0787955	6.24177	4.32651e-10	6.4997e-09
FGFR4	2072.51	0.49035	0.0451767	10.854	1.90793e-27	1.16682e-25
CLDN23	65.0427	0.490016	0.18656	2.62659	0.00862444	0.0308397
RORB	404.977	0.489466	0.0943347	5.18861	2.11867e-07	2.16329e-06
SESN1	473.2	0.489088	0.0957448	5.10824	3.25167e-07	3.22457e-06
RIT1	326.394	0.488607	0.116212	4.20443	2.61736e-05	0.000185732
AL390195.2	74.913	0.487048	0.183253	2.65778	0.00786567	0.0285581
PDE4D	1084.31	0.486591	0.0695652	6.99474	2.65742e-12	5.06587e-11
KDM6B	3124.47	0.485726	0.0497729	9.75884	1.69073e-22	7.79286e-21
ADAM12	151.083	0.485551	0.149724	3.24296	0.00118294	0.00563489
RAB11FIP4	244.482	0.48549	0.112346	4.32137	1.55065e-05	0.000114462
KIAA1522	2031.97	0.48507	0.0462088	10.4973	8.88482e-26	4.94202e-24
MAST1	521.272	0.484996	0.0769157	6.30555	2.87168e-10	4.40167e-09
RNF122	244.016	0.484881	0.11478	4.22443	2.39543e-05	0.000171283
PKDCC	369.427	0.48484	0.120066	4.0381	5.38863e-05	0.000357211
PPARG	3256.5	0.484714	0.0646612	7.49622	6.56846e-14	1.50668e-12
GOLGA7B	208.232	0.484694	0.138196	3.5073	0.000452684	0.00242126
BICDL1	247.365	0.484673	0.111168	4.35981	1.30177e-05	9.71131e-05
ADAMTS2	45.6201	0.484476	0.239306	2.02451	0.042918	0.114528
MARCKS	9585.91	0.483815	0.0410349	11.7903	4.37875e-32	3.33243e-30
ASMTL	634.309	0.483792	0.0718067	6.73742	1.61228e-11	2.8727e-10
LZTS3	1290.09	0.483704	0.0620327	7.79756	6.3114e-15	1.59286e-13
AL132656.4	157.433	0.483458	0.151151	3.19852	0.00138136	0.00645325
TRIM62	707.684	0.482911	0.0740658	6.52003	7.02954e-11	1.15213e-09
LIMS2	49.0492	0.48218	0.227676	2.11783	0.0341892	0.0956957
DYRK1B	135.856	0.482167	0.161214	2.99084	0.00278208	0.0118598
PWAR6	186.127	0.482051	0.142384	3.38557	0.000710303	0.00359825
GPR137B	690.336	0.481076	0.0809215	5.94497	2.76512e-09	3.71616e-08
ERRFI1	35046.7	0.479872	0.0458748	10.4605	1.31211e-25	7.25725e-24
TIMP2	2250.85	0.479526	0.0412584	11.6225	3.16718e-31	2.32043e-29
ACER2	251.711	0.479042	0.114139	4.19702	2.70451e-05	0.000191431
Z99129.4	147.541	0.478703	0.143003	3.34751	0.000815419	0.00406055
JUNB	2700.48	0.478305	0.0639567	7.47857	7.51339e-14	1.71541e-12
DOT1L	8915.15	0.478172	0.0506809	9.43495	3.91171e-21	1.65888e-19
DACT1	542.268	0.47662	0.116121	4.10451	4.05177e-05	0.00027643
IL15	49.1205	0.475793	0.234449	2.02941	0.0424164	0.11335
ANKRD13B	928.658	0.475381	0.0839118	5.66524	1.46815e-08	1.79833e-07
LRFN1	877.541	0.474917	0.0684843	6.93469	4.07123e-12	7.61319e-11
PPP1R16B	220.09	0.473986	0.113679	4.16951	3.05261e-05	0.000213454
NRBP1	3498.95	0.473619	0.0499183	9.48789	2.35765e-21	1.00855e-19
SNAP25	248.468	0.473507	0.114216	4.14572	3.38745e-05	0.00023453
BLVRB	877.846	0.472736	0.0724614	6.52397	6.84694e-11	1.12408e-09
HLA_B	2154.35	0.472426	0.0521992	9.05043	1.42404e-19	5.35651e-18
BMT2	1082.53	0.472299	0.0661518	7.13962	9.35865e-13	1.87891e-11
SUN2	3172.89	0.472155	0.0588961	8.01675	1.08578e-15	2.94059e-14
NID2	503.463	0.471907	0.0796768	5.92277	3.16557e-09	4.22542e-08
TRAF4	1536.43	0.471175	0.0494451	9.52924	1.58437e-21	6.88255e-20
F3	794.503	0.471049	0.0781032	6.03112	1.6283e-09	2.27395e-08
GLUD2	54.9189	0.47081	0.226583	2.07787	0.0377209	0.103587
MIDN	5672.11	0.470055	0.0442309	10.6273	2.22495e-26	1.28114e-24
NUAK2	624.192	0.469892	0.0871956	5.38894	7.08753e-08	7.82257e-07
NECAP1	1945.58	0.469823	0.057598	8.15693	3.4366e-16	9.7511e-15
BRWD3	7109.23	0.469585	0.0523397	8.97186	2.91544e-19	1.072e-17
NKIRAS1	996.467	0.468922	0.0608167	7.71041	1.25412e-14	3.07424e-13
SPATA2	2199.17	0.468617	0.0423253	11.0718	1.71963e-28	1.07875e-26
OVGP1	95.4067	0.467044	0.184046	2.53765	0.0111601	0.0383494
CDKL5	774.14	0.466819	0.0771738	6.04893	1.45807e-09	2.05081e-08
SLC8A2	56.1523	0.466129	0.22306	2.08971	0.0366443	0.101397
ADGRB2	1530.91	0.466	0.0671231	6.94248	3.85289e-12	7.23245e-11
MEMO1	197.465	0.465968	0.125859	3.70231	0.000213644	0.00123198
CPEB1	162.337	0.465828	0.119233	3.90688	9.34946e-05	0.00058632
SIK1B	269.504	0.46517	0.132888	3.50048	0.000464428	0.002478
MPZL3	206.988	0.465006	0.124913	3.72264	0.000197149	0.00114629
COL15A1	70.7064	0.464924	0.211863	2.19445	0.0282029	0.0821244
ARHGAP33	363.127	0.464891	0.107853	4.31044	1.62933e-05	0.000119837
KLF11	577.742	0.464867	0.0700536	6.63587	3.22589e-11	5.53191e-10
STAG3	63.9406	0.464137	0.189587	2.44814	0.0143594	0.0472748
LHFPL2	6542.33	0.463482	0.0340949	13.5939	4.35313e-42	4.82902e-40
GAREM2	948.999	0.46302	0.075005	6.17319	6.69246e-10	9.79914e-09
FBN1	3485.69	0.46259	0.0449467	10.292	7.65898e-25	4.04258e-23
FNDC3B	7628.66	0.461175	0.0409361	11.2657	1.93756e-29	1.29401e-27
GPR137C	867.875	0.460921	0.0679675	6.7815	1.18938e-11	2.15239e-10
BMP8B	774.368	0.460618	0.0688544	6.68975	2.23556e-11	3.91222e-10
CPEB2	868.736	0.460459	0.0724737	6.35346	2.10523e-10	3.28849e-09
AKAP12	60913	0.460373	0.0460874	9.98913	1.70064e-23	8.30647e-22
NHS	298.121	0.460272	0.101562	4.53194	5.84432e-06	4.64964e-05
SPAG4	724.125	0.460255	0.0877732	5.24368	1.57404e-07	1.64221e-06
ZBTB34	1220.84	0.460229	0.0788736	5.83502	5.37857e-09	6.94334e-08
TUBB2A	1198.63	0.460115	0.128708	3.57487	0.000350403	0.00191862
PLLP	296.924	0.459579	0.120578	3.81145	0.000138152	0.000835166
NFATC4	1509.67	0.459435	0.0630449	7.28743	3.15923e-13	6.68443e-12
ESR2	467.306	0.45857	0.0948486	4.83476	1.33309e-06	1.18654e-05
PPP2R5B	824.584	0.458528	0.063952	7.16988	7.50652e-13	1.52106e-11
LY6G5B	133.716	0.457949	0.169819	2.6967	0.00700313	0.0259446
BCL6	998.184	0.457841	0.0617012	7.4203	1.16853e-13	2.61024e-12
SH2B2	308.315	0.457149	0.0992848	4.60442	4.13607e-06	3.37679e-05
PRRG1	568.245	0.456474	0.0754018	6.05389	1.41393e-09	1.993e-08
LINC02035	297.91	0.456194	0.108826	4.19194	2.76576e-05	0.000195064
TRAF5	1303.77	0.455703	0.0694701	6.5597	5.39155e-11	8.96385e-10
HIST2H2BE	139.808	0.455058	0.152682	2.98043	0.00287845	0.0122228
FAM84A	126.698	0.455038	0.15603	2.91636	0.00354142	0.0145503
HOXA5	167.325	0.453834	0.143613	3.16011	0.00157707	0.00722487
ONECUT1	116.095	0.453766	0.161252	2.81402	0.00489267	0.0192037
TTLL7	1100.81	0.453706	0.0580988	7.8092	5.75501e-15	1.45806e-13
ZNF117	60.3347	0.453575	0.196447	2.30888	0.02095	0.0645563
CAPS	65.0767	0.453553	0.184548	2.45764	0.0139854	0.0462219
HECTD3	4223.17	0.453553	0.0339209	13.3709	8.94774e-41	9.76049e-39
MIR34AHG	263.344	0.453258	0.107627	4.21139	2.53804e-05	0.000180625
WEE1	5579	0.453052	0.0446393	10.1492	3.34165e-24	1.70868e-22
TMCC1	1382.5	0.452459	0.0512764	8.82392	1.10525e-18	3.89615e-17
HOXB_AS2	73.3528	0.45229	0.183328	2.46711	0.0136208	0.0451841
KBTBD8	619.741	0.451972	0.0987075	4.57891	4.67415e-06	3.77838e-05
DOK3	252.982	0.451603	0.151581	2.97929	0.00288913	0.0122602
BACH2	251.635	0.450959	0.107551	4.19297	2.75326e-05	0.000194392
MISP3	71.7491	0.450916	0.20013	2.25312	0.0242519	0.0726167
AL645608.8	84.6489	0.450689	0.192409	2.34234	0.0191632	0.0599631
HMGN1P36	59.5982	0.450299	0.207133	2.17396	0.0297082	0.085556
SYT3	95.5674	0.450147	0.179188	2.51215	0.0119997	0.0406512
COL9A3	2274	0.449174	0.113035	3.97376	7.07455e-05	0.000456186
FAM3C2	193.293	0.448479	0.149558	2.99871	0.00271129	0.0115983
MBTD1	1433.9	0.448384	0.0552741	8.11201	4.97894e-16	1.3946e-14
DUSP10	130.583	0.44815	0.151942	2.94947	0.00318318	0.0132559
VGLL3	4468.4	0.447647	0.0450628	9.93385	2.96563e-23	1.43424e-21
MSC	196.938	0.446792	0.142509	3.13518	0.00171751	0.00778289
TMTC3	3029.59	0.446391	0.0600165	7.4378	1.02378e-13	2.31056e-12
AC092835.1	110.134	0.445569	0.207213	2.1503	0.0315317	0.0897544
ARHGAP28	65.4795	0.445321	0.20954	2.12523	0.0335672	0.0943852
ITGA9	244.802	0.445032	0.11239	3.95972	7.50376e-05	0.000481334
KLHDC8B	500.616	0.444862	0.0796427	5.58573	2.32723e-08	2.77277e-07
UNKL	1820.3	0.444151	0.0488195	9.09782	9.21664e-20	3.55538e-18
KMT5C	739.546	0.443862	0.079327	5.59535	2.2018e-08	2.63451e-07
NID1	9026.44	0.443653	0.0356207	12.4549	1.31497e-35	1.17897e-33
RGS17	1409.49	0.44341	0.0632191	7.01386	2.3183e-12	4.44529e-11
DIP2C	1891.57	0.442077	0.0513489	8.60929	7.35143e-18	2.45485e-16
CSF1	1762.08	0.442041	0.051835	8.52784	1.49099e-17	4.87115e-16
DGKD	9899.5	0.441949	0.0393238	11.2387	2.63233e-29	1.75206e-27
AGRN	18746.5	0.44179	0.053431	8.26843	1.35733e-16	3.96005e-15
PRICKLE2	1408.17	0.441622	0.0823119	5.36522	8.08512e-08	8.83424e-07
ERO1A	15769.5	0.440495	0.0422906	10.4159	2.09781e-25	1.15057e-23
AIF1L	578.575	0.440489	0.077604	5.67611	1.37788e-08	1.6941e-07
GMPR	199.644	0.439721	0.118957	3.69649	0.000218604	0.00125579
ARL6IP1	6907.43	0.439546	0.0441416	9.95764	2.33539e-23	1.13504e-21
APOL2	1175.28	0.439126	0.0582519	7.5384	4.75765e-14	1.10552e-12
LPL	689.746	0.438833	0.0677112	6.48095	9.11474e-11	1.47907e-09
BEGAIN	244.554	0.438546	0.122022	3.594	0.000325638	0.00179907
SEMA4C	2992.81	0.43844	0.0524533	8.35867	6.34284e-17	1.93088e-15
CALM3	15091.1	0.438109	0.0432216	10.1363	3.81141e-24	1.94382e-22
AGFG2	1202.75	0.43787	0.0655307	6.68191	2.35844e-11	4.11992e-10
ISYNA1	2204.38	0.437426	0.0492879	8.87491	6.99888e-19	2.4986e-17
SEMA4G	308.739	0.437348	0.103219	4.2371	2.26424e-05	0.000162435
MAMDC4	170.551	0.436916	0.155241	2.81443	0.00488631	0.0191847
ATP2A3	656.72	0.436827	0.0952658	4.58535	4.53227e-06	3.6758e-05
SPDYE2	68.8263	0.436646	0.19394	2.25145	0.0243569	0.0728481
STK17B	3008.77	0.436568	0.0595904	7.32615	2.36858e-13	5.11162e-12
CDC25A	5887.34	0.436193	0.0490542	8.89205	5.99901e-19	2.16439e-17
TP53INP1	673.162	0.435838	0.0708081	6.1552	7.49826e-10	1.09463e-08
EFCAB14	5821.2	0.435317	0.0392405	11.0936	1.34795e-28	8.53773e-27
ACBD7	125.815	0.4353	0.152099	2.86195	0.00421039	0.0168889
AC022762.2	60.8785	0.434849	0.218988	1.98572	0.0470644	0.123202
NTN1	2986.52	0.434138	0.0589685	7.3622	1.80897e-13	3.95096e-12
HILPDA	1114.26	0.434011	0.0780854	5.55816	2.72633e-08	3.22285e-07
KIRREL2	121.456	0.433994	0.163195	2.65935	0.0078291	0.0284886
COL4A1	10341.1	0.433986	0.0354387	12.2461	1.76259e-34	1.49174e-32
PIGCP1	140.92	0.433587	0.138696	3.12616	0.00177102	0.00799036
MIGA1	2191.09	0.433554	0.0483362	8.96954	2.97758e-19	1.0928e-17
PNRC2	6486.94	0.433493	0.0353701	12.2559	1.56164e-34	1.32739e-32
DCBLD1	1998.81	0.433245	0.0545693	7.93934	2.03259e-15	5.35704e-14
RALGPS1	400.378	0.433191	0.0957751	4.52301	6.09671e-06	4.82892e-05
DMPK	593.097	0.433147	0.0925606	4.67961	2.87422e-06	2.41797e-05
RELT	1151.19	0.432993	0.0644277	6.72061	1.80962e-11	3.20686e-10
AL445222.1	59.2644	0.432975	0.200887	2.15532	0.0311368	0.088785
RDH10	2931.46	0.432933	0.0400502	10.8098	3.09475e-27	1.86397e-25
BCORL1	2678.14	0.432663	0.0450607	9.60178	7.85752e-22	3.47483e-20
RPS18P9	109.497	0.432397	0.169225	2.55516	0.0106139	0.0367103
ATG9A	3282.19	0.432227	0.0442674	9.764	1.60694e-22	7.46532e-21
ARHGEF4	1033.98	0.431555	0.0686696	6.28451	3.2888e-10	4.99039e-09
SLC30A3	114.949	0.431381	0.149093	2.89336	0.00381147	0.0155266
BRSK1	474.086	0.430917	0.0740249	5.82124	5.84116e-09	7.51088e-08
SCN5A	408.211	0.430835	0.0888966	4.84647	1.25675e-06	1.1242e-05
CDS1	191.254	0.430807	0.120353	3.57954	0.000344201	0.0018894
IER5L	570.157	0.430531	0.0925435	4.6522	3.28407e-06	2.72539e-05
TNXB	95.3398	0.430484	0.163961	2.62553	0.00865149	0.03092
SLC10A7	490.872	0.430475	0.0828852	5.19363	2.06236e-07	2.11238e-06
EGR1	3686.53	0.43039	0.0532777	8.07823	6.57147e-16	1.82247e-14
LBH	338.08	0.430054	0.109662	3.92164	8.79486e-05	0.000554373
PHLDA1	17493.7	0.429461	0.0406444	10.5663	4.26988e-26	2.43012e-24
CCNG2	1483.3	0.429287	0.0730084	5.87996	4.10359e-09	5.36444e-08
CD37	90.3894	0.428837	0.182067	2.35537	0.0185042	0.0581886
FRMPD3	349.627	0.428284	0.0970288	4.41399	1.01482e-05	7.7113e-05
ZNF708	241.99	0.427678	0.126468	3.38171	0.000720365	0.00364264
SLC36A1	2491.34	0.427328	0.0539173	7.92561	2.27032e-15	5.95165e-14
RTN2	725.882	0.426848	0.0754334	5.65861	1.52606e-08	1.86345e-07
SPTY2D1	2222.41	0.426744	0.0534824	7.97915	1.47345e-15	3.92553e-14
VWA1	634.014	0.426127	0.0888625	4.79535	1.62388e-06	1.42534e-05
MTMR7	61.9056	0.426102	0.201931	2.11013	0.0348468	0.0972313
STARD9	2023.1	0.42581	0.0668425	6.37034	1.88609e-10	2.96504e-09
AL035587.1	73.4117	0.425412	0.179577	2.36897	0.0178377	0.0565821
TUBB4A	529.865	0.42525	0.0833127	5.10426	3.32084e-07	3.28819e-06
CASTOR2	143.786	0.42482	0.150169	2.82895	0.00467005	0.0184537
ZNF823	88.8696	0.424626	0.193492	2.19454	0.0281967	0.0821244
MIR22HG	1173.46	0.424616	0.0599098	7.08758	1.3648e-12	2.68247e-11
MIR193BHG	69.0476	0.424568	0.200101	2.12177	0.0338572	0.0949831
NACC1	11737.2	0.423296	0.0489091	8.65474	4.94027e-18	1.67245e-16
GALNT12	129.854	0.423277	0.145442	2.91028	0.00361105	0.0148147
RTN4RL2	283.419	0.422772	0.122133	3.46158	0.000537011	0.00281404
ABCC5	4231.13	0.422562	0.0409717	10.3135	6.12271e-25	3.25798e-23
ISL1	194.901	0.422468	0.137228	3.07859	0.00207986	0.00918948
MEGF9	848.276	0.42182	0.0623791	6.76221	1.35905e-11	2.43698e-10
TTYH3	14924.3	0.421813	0.0494412	8.53162	1.44314e-17	4.72269e-16
PAQR6	76.067	0.421262	0.202629	2.07898	0.0376193	0.103352
CGN	1305.68	0.420749	0.0568593	7.39982	1.36368e-13	3.01869e-12
CITED4	758.813	0.420592	0.0887759	4.73768	2.16183e-06	1.85523e-05
PPP1R37	1975.35	0.420377	0.0562389	7.47485	7.72923e-14	1.76264e-12
WHRN	623.792	0.420224	0.0831637	5.05298	4.34974e-07	4.20724e-06
PCSK1N	326.62	0.420188	0.102543	4.09766	4.17339e-05	0.000283742
PLEKHA1	3776.45	0.419905	0.0438687	9.57186	1.05001e-21	4.60042e-20
ITPKA	317.197	0.419384	0.144711	2.89808	0.00375455	0.0153393
VGF	2636.43	0.419183	0.0560997	7.47212	7.89155e-14	1.79757e-12
RNF11	6121.95	0.418941	0.0489511	8.55835	1.1449e-17	3.77817e-16
FAM222B	1078.67	0.418885	0.0576492	7.2661	3.70007e-13	7.75357e-12
BDNF	243.565	0.418793	0.10324	4.05649	4.98155e-05	0.00033315
TFEB	268.994	0.418566	0.11872	3.52565	0.000422442	0.00227437
ADAM32	72.9867	0.418395	0.175967	2.3777	0.0174211	0.0554486
SHF	331.554	0.417758	0.117101	3.56751	0.000360392	0.00196728
ZCCHC24	1434.1	0.417624	0.0598164	6.98177	2.91481e-12	5.52969e-11
RAB11FIP5	5453.69	0.417573	0.0401924	10.3894	2.77203e-25	1.51191e-23
ZADH2	3927.04	0.417129	0.0511892	8.14876	3.67661e-16	1.03871e-14
HKR1	175.718	0.417049	0.124282	3.35566	0.000791763	0.00395982
TMEM86A	122.373	0.416924	0.149819	2.78286	0.00538823	0.020851
MCAM	2646.13	0.416908	0.0376516	11.0728	1.70026e-28	1.07002e-26
TMED5	5201.47	0.415541	0.057296	7.25254	4.09028e-13	8.48074e-12
ZKSCAN7	83.6427	0.415533	0.171838	2.41818	0.0155986	0.0505993
PCSK4	73.2278	0.415378	0.191026	2.17446	0.0296707	0.0854729
TLNRD1	2677.71	0.415123	0.0558222	7.43652	1.03372e-13	2.33031e-12
ELMOD1	257.985	0.414947	0.116827	3.5518	0.000382602	0.00207353
CXCL1	749.186	0.413867	0.0718669	5.7588	8.47146e-09	1.07038e-07
UBR5_AS1	183.486	0.413645	0.127963	3.23253	0.00122701	0.00581868
PCBP3	172.967	0.413629	0.128475	3.21954	0.00128398	0.00605305
WNT10B	357.962	0.413419	0.0895181	4.61827	3.86955e-06	3.17238e-05
NCEH1	2796.03	0.413359	0.0585255	7.06289	1.63071e-12	3.1702e-11
LPCAT2	768.224	0.412878	0.0805518	5.12562	2.96559e-07	2.95731e-06
PFKP	23063.1	0.412792	0.0396228	10.418	2.05126e-25	1.12819e-23
SFXN1	14161.1	0.412343	0.0330666	12.4701	1.08733e-35	9.83854e-34
AF127577.4	72.2571	0.412232	0.208233	1.97967	0.047741	0.124604
MSI1	968.855	0.411555	0.0759829	5.41641	6.08078e-08	6.79932e-07
PPP1R3C	220.826	0.411498	0.107941	3.81225	0.000137706	0.000832982
ZNF695	179.144	0.411288	0.12746	3.2268	0.00125181	0.00592414
IGSF3	10102.1	0.411051	0.0307639	13.3615	1.01535e-40	1.10145e-38
MRPS30_DT	98.8833	0.410937	0.161635	2.54238	0.0110102	0.0379205
LTK	292.744	0.408957	0.124003	3.29796	0.000973892	0.00473443
SLC44A2	2069.51	0.408811	0.0518946	7.87771	3.33424e-15	8.68272e-14
SNX8	4873.57	0.408609	0.0542724	7.52886	5.11865e-14	1.1866e-12
UPRT	1590.37	0.407886	0.0529801	7.69885	1.37293e-14	3.35708e-13
FLCN	1298.01	0.407789	0.048931	8.33397	7.81776e-17	2.34354e-15
GABRE	319.792	0.407538	0.103183	3.94965	7.82652e-05	0.000500566
ERO1B	408.72	0.407127	0.100064	4.06868	4.72795e-05	0.000318249
DUSP15	151.968	0.407034	0.143776	2.83103	0.00463984	0.0183454
SLC9A6	2133.92	0.406676	0.0489993	8.29963	1.04435e-16	3.07894e-15
CDK5R1	272.724	0.406654	0.0948915	4.28547	1.82356e-05	0.000133008
NUP160	7925.41	0.406562	0.0433991	9.36798	7.39335e-21	3.04976e-19
GEM	2457.96	0.406415	0.0449264	9.04626	1.47953e-19	5.54401e-18
ABHD6	709.064	0.406376	0.0706046	5.75567	8.6301e-09	1.08902e-07
FSTL3	1456.23	0.406013	0.0726386	5.5895	2.27724e-08	2.71815e-07
AL160006.1	1095.27	0.405975	0.0676714	5.99922	1.98271e-09	2.73005e-08
BAK1	2146.95	0.404933	0.0498904	8.11645	4.80036e-16	1.3465e-14
BAMBI	259.619	0.4047	0.118278	3.42159	0.000622551	0.0032033
ADAM19	23452.7	0.404627	0.0355167	11.3926	4.55258e-30	3.13649e-28
MOB3A	5764.66	0.404551	0.043233	9.35745	8.16855e-21	3.35436e-19
RRAGA	4438.3	0.403838	0.0426578	9.46692	2.88215e-21	1.22757e-19
FBXO21	3013.87	0.403811	0.0430565	9.37863	6.68362e-21	2.78626e-19
CD24	3109.18	0.403666	0.0483588	8.34732	6.98296e-17	2.10939e-15
BHLHE41	619.79	0.403553	0.0758295	5.32185	1.02718e-07	1.09971e-06
TBC1D8	5364.69	0.403331	0.0341524	11.8097	3.47662e-32	2.677e-30
NCKIPSD	2713.84	0.403027	0.0423373	9.51942	1.74154e-21	7.54861e-20
GAS2L3	1469.67	0.402869	0.0570668	7.0596	1.66979e-12	3.23976e-11
C8orf58	616.457	0.402478	0.0668806	6.01786	1.76738e-09	2.45594e-08
MXD3	639.666	0.402474	0.084534	4.76109	1.92555e-06	1.6685e-05
PLXNB2	5975.65	0.402389	0.048356	8.32139	8.69387e-17	2.59035e-15
CYP26B1	536.359	0.402321	0.0776912	5.17846	2.2372e-07	2.27604e-06
IQGAP3	4075.01	0.402285	0.0513915	7.82786	4.96226e-15	1.27198e-13
HLA_C	2876.18	0.40224	0.0472154	8.51927	1.60564e-17	5.237e-16
AL121772.3	73.3919	0.402092	0.188159	2.13698	0.0325998	0.0921404
PIGS	2340.86	0.401279	0.0426069	9.41815	4.59092e-21	1.93855e-19
C2CD2	7578.65	0.401257	0.0401576	9.99206	1.65117e-23	8.10519e-22
EHD2	4369.44	0.400233	0.0450327	8.8876	6.24427e-19	2.24553e-17
TRIM37	2503.37	0.399731	0.0469538	8.51328	1.69087e-17	5.48765e-16
SLC22A23	366.425	0.399678	0.0940804	4.24826	2.15438e-05	0.00015512
ANO7	258.514	0.399591	0.106822	3.7407	0.000183509	0.00107494
STON1	266.072	0.399387	0.142039	2.81181	0.00492641	0.0193178
RAB30	291.045	0.399143	0.134145	2.97546	0.00292551	0.0123905
RAB11FIP1	1177.6	0.398331	0.0671668	5.93047	3.02064e-09	4.04021e-08
RTKN2	854.125	0.398283	0.0704299	5.65503	1.55817e-08	1.90029e-07
ALKBH6	85.5393	0.398145	0.193054	2.06235	0.0391742	0.10658
ZNF699	196.266	0.397708	0.132651	2.99814	0.00271633	0.0116173
GLDC	625.15	0.397645	0.0734613	5.41298	6.19832e-08	6.915e-07
CALM2P2	63.1173	0.397457	0.195856	2.02933	0.0424244	0.11335
TOB1	810.773	0.397124	0.0715515	5.55018	2.85376e-08	3.36135e-07
OSGIN1	219.217	0.397116	0.143195	2.77325	0.00554987	0.02137
GCSAM	124.934	0.39706	0.141519	2.80569	0.00502083	0.0196304
EPB41L5	937.438	0.397013	0.0658376	6.03019	1.63767e-09	2.28541e-08
PDE8B	152.679	0.39685	0.143431	2.76684	0.00566022	0.0217152
GPC2	145.973	0.396833	0.132166	3.00253	0.00267747	0.0114811
MTLN	720.553	0.39678	0.0781703	5.07585	3.85775e-07	3.77038e-06
KDELC1	1057.03	0.396086	0.0544821	7.27003	3.59395e-13	7.5473e-12
PTPN3	3043.78	0.395257	0.03875	10.2002	1.97888e-24	1.01982e-22
PNRC1	746.673	0.395241	0.0900131	4.39093	1.12866e-05	8.51373e-05
HES4	633.361	0.395234	0.0771442	5.12332	3.00203e-07	2.99213e-06
FN1	40315.8	0.39513	0.0512836	7.70481	1.31041e-14	3.20822e-13
LHX9	116.462	0.394816	0.162975	2.42256	0.0154116	0.0501255
STEAP3_AS1	97.9716	0.394263	0.190348	2.07128	0.0383329	0.104858
KLHL4	220.162	0.394148	0.133329	2.95621	0.00311446	0.0130195
MT2P1	101.57	0.393541	0.150986	2.60647	0.00914818	0.0324329
MTMR9	1526.2	0.393479	0.0598745	6.57173	4.97333e-11	8.28959e-10
NPNT	316.458	0.392496	0.102826	3.81708	0.000135038	0.000818863
C20orf194	1669.05	0.392203	0.0482402	8.13021	4.28537e-16	1.20549e-14
RPL35P1	83.4847	0.392121	0.175569	2.23343	0.0255204	0.0757511
AC007382.1	161.726	0.392006	0.155829	2.51561	0.0118826	0.0403518
PRKCD	2504.65	0.391901	0.058213	6.73219	1.67131e-11	2.96978e-10
AP000695.2	77.1737	0.391752	0.177529	2.20668	0.0273361	0.0800005
CACNG7	356.382	0.391705	0.0952156	4.11387	3.89073e-05	0.00026702
PRRT2	83.5159	0.391623	0.188726	2.07508	0.037979	0.104165
HOXB3	3263.95	0.390531	0.0432173	9.03645	1.61847e-19	6.0531e-18
RHPN1	333.981	0.390434	0.111834	3.4912	0.000480865	0.00254908
TP53I11	684.681	0.390413	0.0691722	5.64407	1.66073e-08	2.01785e-07
FBXW7	1543.59	0.390351	0.0532883	7.32527	2.38419e-13	5.13871e-12
TSKU	1955.16	0.390054	0.0575644	6.77595	1.23589e-11	2.22835e-10
SMIM3	1226.38	0.389992	0.056631	6.88654	5.71651e-12	1.0609e-10
ADCY5	87.2901	0.38989	0.18588	2.09754	0.0359462	0.0997319
FOXN3	2764.05	0.389769	0.0408938	9.53125	1.55398e-21	6.7655e-20
ARID3B	1945.54	0.389558	0.0507705	7.67292	1.68124e-14	4.07042e-13
NT5E	2243.52	0.389504	0.0638578	6.09955	1.06365e-09	1.52555e-08
ARID5A	555.685	0.389225	0.0728731	5.34113	9.23698e-08	9.99274e-07
MGC12916	889.774	0.389046	0.0715219	5.43954	5.3419e-08	6.01768e-07
PFN1P2	286.604	0.388887	0.135417	2.87176	0.00408191	0.0164407
RUNX3	4710.15	0.388882	0.04645	8.37206	5.66201e-17	1.73438e-15
C1QTNF6	1227.32	0.388174	0.0647893	5.99134	2.08125e-09	2.84974e-08
BTN2A2	541.383	0.387578	0.0690342	5.61429	1.97375e-08	2.37904e-07
COLGALT1	11782.7	0.387392	0.0322667	12.006	3.30626e-33	2.68258e-31
DIAPH2	116.47	0.38711	0.151814	2.54989	0.0107755	0.0371834
ZNF107	1242.88	0.387049	0.0604003	6.40806	1.47384e-10	2.33754e-09
ZC3H12C	3498.67	0.38666	0.0620903	6.22738	4.74297e-10	7.09279e-09
NHLRC3	941.904	0.386126	0.06247	6.18098	6.37035e-10	9.38348e-09
RPSAP52	129.36	0.386111	0.142922	2.70156	0.0069016	0.0256111
PSMD6_AS2	92.0512	0.385915	0.156852	2.46038	0.0138791	0.0459244
MICALL2	1473.2	0.385732	0.0645471	5.97598	2.28717e-09	3.10571e-08
CCDC3	755.561	0.384962	0.0709839	5.42323	5.85311e-08	6.55969e-07
BCL2L11	1026.68	0.384727	0.0609784	6.30924	2.80403e-10	4.30471e-09
ARRDC2	904.169	0.384439	0.0702686	5.47099	4.47527e-08	5.1029e-07
SLC22A17	1362.28	0.384433	0.0581588	6.61006	3.84177e-11	6.49726e-10
PTPRF	35869.5	0.384342	0.0360642	10.6572	1.61456e-26	9.40709e-25
DISP3	67.0604	0.384177	0.194788	1.97228	0.0485771	0.126366
CIC	5196.65	0.384107	0.0523387	7.33887	2.15399e-13	4.67333e-12
CRY2	910.691	0.383319	0.064599	5.93383	2.95951e-09	3.96385e-08
NAP1L5	1243.99	0.383265	0.0671105	5.71096	1.12344e-08	1.39524e-07
CSPG4P12	106.707	0.383169	0.156559	2.44744	0.0143874	0.0473352
NDUFV2	127.213	0.38314	0.142761	2.68378	0.00727945	0.0268014
KREMEN1	1525.99	0.383126	0.0574471	6.66918	2.57228e-11	4.46567e-10
DCBLD2	16012.6	0.383117	0.0426468	8.98349	2.62321e-19	9.68173e-18
AC069282.1	107.036	0.383082	0.174021	2.20135	0.0277109	0.0809076
KLF6	13622.9	0.382329	0.0318987	11.9857	4.22199e-33	3.38363e-31
DUSP3	4137.54	0.382271	0.0358273	10.6698	1.40901e-26	8.28319e-25
ZBTB46	1689.09	0.382167	0.0601609	6.35242	2.11958e-10	3.30564e-09
SPATA2L	489.647	0.382123	0.0842275	4.53679	5.71166e-06	4.54963e-05
UBE2O	8063.43	0.382094	0.0297894	12.8265	1.16493e-37	1.12124e-35
INAVA	143.626	0.382047	0.158539	2.4098	0.0159612	0.0516478
CRABP2	2099.97	0.382022	0.0640789	5.96175	2.49554e-09	3.36538e-08
NTRK1	456.614	0.382012	0.0972623	3.92765	8.57803e-05	0.000541923
CDK6	18071.4	0.38166	0.0517411	7.37633	1.62715e-13	3.56972e-12
PGM2L1	1077.85	0.381621	0.0784234	4.86617	1.13784e-06	1.02437e-05
MAOA	450.056	0.381615	0.0871201	4.38033	1.185e-05	8.91129e-05
ASAP3	1496.11	0.381305	0.057468	6.63508	3.24331e-11	5.55693e-10
R3HDM4	2655.33	0.380802	0.0508363	7.49074	6.84881e-14	1.5655e-12
VDAC1	21467.5	0.380779	0.0321999	11.8255	2.88276e-32	2.23727e-30
LMLN	1463.62	0.38044	0.0582399	6.53229	6.4771e-11	1.06782e-09
NBPF10	960.934	0.380271	0.145873	2.60687	0.00913739	0.0324075
MAPRE3	463.932	0.379667	0.112949	3.36141	0.000775462	0.00388324
FAM131C	199.587	0.379349	0.121775	3.11518	0.00183836	0.00823925
METRNL	1921.01	0.379319	0.0706582	5.36836	7.94557e-08	8.69628e-07
TSPAN9	1935.38	0.379071	0.0563626	6.72558	1.74894e-11	3.10212e-10
GIPC1	5942.45	0.379045	0.0579574	6.54005	6.14967e-11	1.0164e-09
AGPAT4_IT1	166.883	0.378266	0.132857	2.84717	0.00441095	0.0175785
POLR3G	3559.18	0.378144	0.0504626	7.49355	6.70356e-14	1.53408e-12
MGAT3	360.869	0.378129	0.0985699	3.83615	0.000124979	0.000762576
FAM171A2	577.689	0.378084	0.0789117	4.79123	1.65759e-06	1.45258e-05
GALNT7	2991.58	0.377953	0.0510754	7.3999	1.36289e-13	3.01869e-12
DAAM1	1588.77	0.377306	0.0584632	6.45374	1.09123e-10	1.75051e-09
KIT	185.953	0.376741	0.145892	2.58232	0.00981372	0.0344217
MAPK8IP1	1417.89	0.376488	0.062014	6.07101	1.27109e-09	1.80266e-08
MTF1	2877.66	0.376459	0.0364324	10.3331	4.99234e-25	2.68561e-23
PBXIP1	286.516	0.376387	0.119882	3.13965	0.00169152	0.00767574
RAB40B	728.516	0.376122	0.0744511	5.05194	4.37356e-07	4.2282e-06
PPFIA3	933.469	0.376096	0.0756632	4.97066	6.6727e-07	6.27483e-06
SMIM10L2B	95.4452	0.375582	0.18817	1.99597	0.0459374	0.120779
RBM43	377.903	0.375322	0.103822	3.61505	0.000300286	0.00167266
NOL4L	4148.11	0.37525	0.044711	8.3928	4.74709e-17	1.4725e-15
IGF2BP1	15380.7	0.37523	0.0259916	14.4366	3.04594e-47	4.21176e-45
RUFY3	1214.52	0.375153	0.0651859	5.75512	8.65788e-09	1.09183e-07
AC026271.3	218.661	0.374792	0.105067	3.56715	0.000360882	0.0019694
TUBAL3	126.282	0.374665	0.187535	1.99784	0.0457343	0.120358
HSF4	121.175	0.374478	0.153702	2.43639	0.0148347	0.0486196
TM4SF19	210.63	0.374459	0.119531	3.13272	0.00173194	0.00783924
IMPDH1	7663.69	0.374411	0.0399422	9.37381	6.99581e-21	2.91023e-19
USP2	180.593	0.374045	0.12126	3.08467	0.0020378	0.00903273
PDXP	633.758	0.373865	0.0904855	4.13177	3.59982e-05	0.000247515
KIF5C	4701.43	0.373519	0.0405906	9.2021	3.5102e-20	1.40372e-18
PGBD5	646.502	0.372705	0.0674257	5.52764	3.24572e-08	3.78892e-07
KCNMA1	11097.2	0.37253	0.0320251	11.6324	2.81938e-31	2.089e-29
CHRNB1	224.606	0.372505	0.141071	2.64055	0.00827712	0.0297494
PANX1	2840.9	0.37248	0.056265	6.6201	3.58957e-11	6.10756e-10
OPN1SW	87.7987	0.372285	0.150369	2.4758	0.0132937	0.0443011
CABYR	273.345	0.372028	0.0976306	3.81057	0.000138646	0.000837893
ATG14	2420.65	0.371968	0.0475956	7.81517	5.48883e-15	1.39242e-13
C2orf48	118.082	0.37186	0.16455	2.25986	0.0238297	0.0715984
INSIG1	2263.37	0.371176	0.062771	5.91317	3.35586e-09	4.4582e-08
APBA1	417.57	0.370248	0.0930944	3.97712	6.97544e-05	0.000450091
FERMT2	8681.65	0.369945	0.0478694	7.72822	1.09057e-14	2.68002e-13
TRIM17	117.727	0.369829	0.170086	2.17436	0.0296779	0.0854812
TNFRSF9	310.777	0.369741	0.120081	3.07911	0.00207622	0.00917548
KCNJ14	106.889	0.369415	0.163	2.26634	0.0234305	0.070626
PRXL2C	436.184	0.369091	0.0850167	4.34139	1.41582e-05	0.000105182
CREBRF	608.356	0.368925	0.0822568	4.48504	7.29012e-06	5.69604e-05
RALGDS	253.162	0.368516	0.110953	3.32138	0.000895736	0.00440355
BRWD1	4734.78	0.36843	0.0549448	6.70546	2.00772e-11	3.53874e-10
CBX7	689.698	0.367952	0.0692132	5.31621	1.05952e-07	1.13125e-06
UBASH3B	35977.6	0.367807	0.0268813	13.6826	1.28964e-42	1.47221e-40
INHBB	284.599	0.367653	0.109847	3.34697	0.000817001	0.00406533
FLJ46906	140.404	0.367471	0.153214	2.39842	0.0164661	0.052924
KLF7	7183.62	0.367024	0.0401308	9.1457	5.92474e-20	2.32224e-18
LIMD2	2018.23	0.366973	0.0637577	5.75575	8.6256e-09	1.08902e-07
TAPBP	4469.53	0.366569	0.0404141	9.07033	1.18662e-19	4.53292e-18
AL354714.2	116.525	0.366527	0.155452	2.35781	0.0183829	0.0579186
AL360181.2	129.932	0.36648	0.135816	2.69836	0.0069683	0.0258323
TMEM65	2371.42	0.366313	0.0508912	7.19796	6.11185e-13	1.25267e-11
GPRASP1	89.2922	0.366052	0.166238	2.20197	0.0276672	0.080792
PAIP2	2733.02	0.365864	0.0422177	8.66613	4.47055e-18	1.5213e-16
P4HA1	4009.28	0.36575	0.0477451	7.66048	1.85246e-14	4.45749e-13
MAPK8IP2	367.215	0.365477	0.106888	3.41926	0.000627916	0.00322499
PLXNA3	1599.46	0.365437	0.0671221	5.44436	5.19931e-08	5.87391e-07
HAUS8	1088.8	0.365051	0.0638429	5.71795	1.07817e-08	1.34497e-07
CAMK2D	2014.73	0.364841	0.0530371	6.87898	6.02836e-12	1.11456e-10
RASL12	252.973	0.364796	0.0939211	3.88407	0.00010272	0.000638871
ZFYVE1	1216.14	0.364767	0.058906	6.19236	5.92707e-10	8.76341e-09
SHISA4	338.275	0.364529	0.11333	3.21652	0.00129755	0.00611117
GPSM1	1970.67	0.36438	0.0746543	4.8809	1.05602e-06	9.56412e-06
GPC1	5467.61	0.364223	0.0371805	9.79607	1.17051e-22	5.52474e-21
PLCG2	643.31	0.364161	0.0713235	5.10577	3.29457e-07	3.26381e-06
AL049840.1	442.38	0.364054	0.10262	3.5476	0.000388759	0.00210457
LTB4R2	167.628	0.364007	0.127001	2.86616	0.00415482	0.0166966
PRELID2	396.863	0.363667	0.0951537	3.82189	0.000132432	0.000804799
PLAG1	1842.57	0.363652	0.0489507	7.42894	1.09472e-13	2.45374e-12
PHTF2	3047.65	0.363471	0.0610659	5.95211	2.64707e-09	3.56482e-08
CSPG5	494.054	0.363445	0.0899766	4.03932	5.36054e-05	0.000355468
DHRS3	3440.87	0.363442	0.0410717	8.84896	8.83353e-19	3.13646e-17
HOXA1	591.04	0.362475	0.0865606	4.18752	2.82013e-05	0.000198613
ZNF217	9527.62	0.36215	0.0463034	7.82124	5.23036e-15	1.33201e-13
WASF3	1901.23	0.361935	0.0462513	7.82542	5.05982e-15	1.29193e-13
AC245140.2	64.2432	0.361011	0.177369	2.03537	0.0418139	0.112084
EGLN2	260.825	0.361006	0.121602	2.96876	0.00299006	0.0126095
BICC1	1931.77	0.360828	0.0473706	7.61714	2.59367e-14	6.15056e-13
RPS6KL1	792.68	0.360376	0.0802408	4.49118	7.08305e-06	5.5469e-05
NKAIN1	201.828	0.360284	0.128286	2.80844	0.00497826	0.0194873
NPTN_IT1	202.811	0.360184	0.1259	2.86087	0.00422476	0.0169396
VAT1L	2812.6	0.360009	0.0451086	7.98094	1.45221e-15	3.87421e-14
BTN3A1	425.24	0.359946	0.095588	3.76559	0.000166154	0.000984142
ADAP1	126.444	0.359928	0.169309	2.12586	0.0335146	0.0942791
CHRFAM7A	165.41	0.359682	0.122876	2.9272	0.0034203	0.0141117
EPOR	345.389	0.359411	0.104257	3.44734	0.000566137	0.00295092
STMN3	7738.88	0.359105	0.0462381	7.76644	8.07218e-15	2.00884e-13
RGL1	1111.08	0.358916	0.0617177	5.81545	6.04713e-09	7.75541e-08
RAB40C	1193.88	0.358758	0.0609445	5.88663	3.94145e-09	5.16625e-08
NETO2	5720.87	0.358741	0.0477969	7.50553	6.11821e-14	1.40669e-12
TMEM51	1055.88	0.358548	0.060564	5.92014	3.21659e-09	4.28479e-08
C7orf43	687.78	0.35814	0.0752905	4.75678	1.96704e-06	1.70069e-05
TMEM229B	182.928	0.358139	0.149359	2.39785	0.0164917	0.0529802
PITPNM3	242.321	0.358121	0.123722	2.89457	0.00379684	0.0154798
HOXA13	179.533	0.358017	0.127753	2.8024	0.00507233	0.019812
LAMC1	18980.7	0.357914	0.0347098	10.3116	6.24551e-25	3.31434e-23
NRBP2	606.738	0.357911	0.0899156	3.98052	6.87637e-05	0.000444722
LDHA	91614.3	0.357879	0.0336783	10.6264	2.24674e-26	1.2899e-24
ALOX12	159.103	0.357665	0.161	2.22152	0.0263156	0.077572
SCML2	929.83	0.357475	0.0533303	6.70303	2.04138e-11	3.59484e-10
OPTN	1377.34	0.357457	0.0592938	6.02858	1.65403e-09	2.30517e-08
PSD2	139.555	0.357202	0.155531	2.29666	0.0216384	0.0661069
SAP30	806.686	0.357193	0.0655612	5.44824	5.08708e-08	5.75705e-07
AVPI1	191.019	0.357175	0.123818	2.88468	0.00391816	0.0158854
AZIN2	184.725	0.356942	0.11198	3.18756	0.0014348	0.0066554
RGS14	244.329	0.356888	0.123738	2.88421	0.00392392	0.0158957
PAQR5	1015.75	0.35685	0.0636808	5.60372	2.09798e-08	2.52258e-07
2025-09-03	923.957	0.356397	0.0700294	5.08926	3.5947e-07	3.5344e-06
GBA2	3401.05	0.355703	0.041852	8.49906	1.91124e-17	6.15009e-16
EHD1	7572.21	0.355557	0.0443427	8.01839	1.07139e-15	2.90564e-14
ULBP2	540.461	0.35553	0.0853819	4.164	3.12721e-05	0.000218282
GPR153	362.426	0.355507	0.0879723	4.04112	5.31959e-05	0.000353111
SSH1	8825.51	0.355369	0.0330523	10.7517	5.81666e-27	3.46091e-25
MIR155HG	290.089	0.354975	0.110928	3.20006	0.00137398	0.00642643
HBP1	910.166	0.354938	0.0699293	5.07567	3.86124e-07	3.77191e-06
GPRC5B	434.973	0.354607	0.104541	3.39203	0.000693765	0.00351991
TGFBR1	5921.39	0.354562	0.0484267	7.32162	2.45e-13	5.26467e-12
ATXN1L	3825.75	0.35456	0.0430999	8.22647	1.92804e-16	5.55089e-15
NKX2_1	177.117	0.354542	0.123705	2.86602	0.00415664	0.0167006
MTFP1	107.524	0.35452	0.150481	2.35591	0.0184772	0.0581317
GRID1	261.414	0.354519	0.119025	2.97853	0.00289631	0.0122867
FRMD5	593.29	0.353687	0.0880592	4.01647	5.90771e-05	0.000386789
JARID2	2121.55	0.353657	0.0512306	6.90324	5.083e-12	9.47813e-11
TBC1D17	957.696	0.353469	0.0717384	4.9272	8.34154e-07	7.70759e-06
FAM114A1	1144.87	0.353133	0.0656893	5.37582	7.6236e-08	8.3532e-07
AQP11	92.8227	0.352683	0.161378	2.18545	0.0288561	0.0836296
KRT80	2068.98	0.3526	0.0491024	7.1809	6.92553e-13	1.40769e-11
SCUBE1	698.227	0.352406	0.165836	2.12503	0.0335838	0.0944183
RAP1GAP	267.516	0.352312	0.108275	3.25386	0.0011385	0.00545932
MLF1	2096.87	0.352223	0.0507868	6.93534	4.05256e-12	7.5855e-11
SLC25A27	216.902	0.352181	0.121967	2.88751	0.00388299	0.0157721
PCDH10	105.429	0.35197	0.169147	2.08085	0.0374474	0.103114
SDC3	2367.73	0.351957	0.0553797	6.35535	2.07955e-10	3.25095e-09
TMX2P1	477.086	0.351866	0.0825115	4.26444	2.00402e-05	0.000144772
MMP15	425.679	0.351858	0.0874091	4.02541	5.68763e-05	0.000374502
HCCS	1396.49	0.351514	0.0603955	5.82021	5.8775e-09	7.54772e-08
MID1	864.47	0.350609	0.065353	5.36486	8.10129e-08	8.84699e-07
ALDOA	271.782	0.35036	0.128861	2.71891	0.00654979	0.0244776
KDM3A	3430.15	0.35032	0.0469985	7.45387	9.0641e-14	2.05039e-12
DYRK2	2245.82	0.35021	0.0414935	8.44012	3.17007e-17	9.97506e-16
ACVR2B	3688.02	0.350002	0.0420033	8.33273	7.89995e-17	2.36457e-15
PMEPA1	4800.88	0.349948	0.0433903	8.06511	7.31694e-16	2.01781e-14
LRIG3	528.851	0.34993	0.0791074	4.42348	9.71232e-06	7.40013e-05
FCHO1	404.392	0.349785	0.0956673	3.65627	0.000255912	0.00144766
SQSTM1	8384.14	0.349749	0.0365401	9.57166	1.05199e-21	4.60042e-20
PPIF	7817.86	0.349259	0.0520537	6.70958	1.95187e-11	3.44649e-10
PHLDB3	404.136	0.349223	0.0819909	4.25929	2.05079e-05	0.000148041
ARHGAP45	1396.23	0.349222	0.0713548	4.89417	9.87231e-07	8.98819e-06
C2orf72	1452.57	0.349194	0.0526519	6.63213	3.30871e-11	5.65418e-10
GLIPR1	1029.87	0.349045	0.0601821	5.79982	6.63858e-09	8.48624e-08
ZNF775	156.464	0.349045	0.126782	2.75312	0.00590303	0.0224988
SLC38A3	260.674	0.349024	0.118633	2.94205	0.00326046	0.0135375
PLEKHH3	1027.6	0.348737	0.0777337	4.4863	7.24716e-06	5.66698e-05
XYLT2	3293.32	0.348444	0.059045	5.90132	3.60595e-09	4.76787e-08
CAMKK1	901.657	0.347746	0.06457	5.38557	7.22156e-08	7.95709e-07
BHLHE40	12965.2	0.347718	0.0567514	6.12703	8.9533e-10	1.29932e-08
SLC16A10	729.21	0.34764	0.0730638	4.75803	1.95489e-06	1.69242e-05
BLCAP	5449.69	0.347472	0.0387164	8.97481	2.83837e-19	1.04562e-17
ZNF778	1463.05	0.347446	0.0494839	7.02139	2.19678e-12	4.22053e-11
CSPG4P10	283.727	0.346973	0.0922751	3.7602	0.00016978	0.0010029
OPN3	90.694	0.346884	0.161825	2.14357	0.0320676	0.0910159
TMEM198	190.382	0.346865	0.146904	2.36117	0.0182172	0.0575536
HIST1H2BD	139.746	0.346603	0.138799	2.49715	0.0125196	0.0421578
AC021945.1	98.7896	0.346567	0.174166	1.98986	0.0466062	0.122211
DCAF6	2568.21	0.346481	0.0561153	6.17444	6.63978e-10	9.73653e-09
ATL1	281.702	0.346453	0.120021	2.8866	0.00389427	0.0158049
AC007066.2	128.22	0.346404	0.146005	2.37255	0.0176656	0.0560816
FOXJ2	1736.54	0.34623	0.0410557	8.43317	3.36417e-17	1.05689e-15
BEND4	4792.83	0.346214	0.0453126	7.64057	2.16259e-14	5.15947e-13
AC005034.3	768.885	0.346008	0.0808151	4.28147	1.85663e-05	0.000135218
STK40	2847.79	0.345706	0.0429854	8.04242	8.80832e-16	2.4021e-14
TNIP2	2287.34	0.345565	0.0502532	6.87649	6.13458e-12	1.12995e-10
ADAM9	12404.8	0.345288	0.0360127	9.58795	8.98493e-22	3.95558e-20
GLO1	16760.6	0.345181	0.0457296	7.5483	4.40968e-14	1.02831e-12
NUMBL	1782.24	0.34505	0.0448911	7.68639	1.51344e-14	3.6869e-13
SYNGR1	1384.18	0.34485	0.0695551	4.95794	7.12435e-07	6.67717e-06
DNMT3A	2610.89	0.344192	0.0532086	6.46871	9.88399e-11	1.5973e-09
PRRT4	74.6722	0.344174	0.17186	2.00264	0.0452163	0.119251
IREB2	4457.16	0.343607	0.0506771	6.78032	1.1991e-11	2.16798e-10
STX6	3311.89	0.343384	0.0413402	8.30631	9.87277e-17	2.92386e-15
SOCS5	3288.85	0.343365	0.0540999	6.34686	2.19757e-10	3.42184e-09
AOC2	151.645	0.343348	0.140561	2.4427	0.0145777	0.0478571
ZNF140	142.355	0.342955	0.140397	2.44276	0.0145754	0.0478571
KIF23	7250.49	0.342883	0.0442475	7.74919	9.24798e-15	2.28695e-13
LRRC71	94.128	0.342828	0.163137	2.10147	0.0355999	0.0989811
SLC43A2	988.771	0.342784	0.0647543	5.2936	1.19929e-07	1.26738e-06
CYTOR	1174.9	0.342623	0.0542045	6.32094	2.59972e-10	4.01616e-09
TNFRSF10B	16273	0.34237	0.0243042	14.0869	4.57426e-45	5.79456e-43
RASL11B	161.939	0.342326	0.142375	2.40439	0.0161993	0.0522459
ZFYVE28	350.31	0.341892	0.123717	2.76351	0.00571829	0.0219209
RHBDF1	1162.21	0.341563	0.0706001	4.838	1.31152e-06	1.16947e-05
EFHD2	25845.4	0.341511	0.0449762	7.59315	3.12224e-14	7.35073e-13
LINC01772	129.866	0.341451	0.154305	2.21284	0.0269089	0.0790124
IRAK2	1502.44	0.341443	0.0470704	7.25389	4.04982e-13	8.41462e-12
ENTPD6	4571.15	0.341439	0.0418301	8.16254	3.28056e-16	9.32182e-15
PRKAB2	3719.04	0.341324	0.0482692	7.07126	1.53528e-12	2.99654e-11
TFPI	2555.74	0.341132	0.0477817	7.13938	9.37509e-13	1.88029e-11
NECTIN2	3359.9	0.341083	0.0589953	5.78153	7.40238e-09	9.40749e-08
TGFBR2	10556.5	0.341034	0.0417629	8.16595	3.18916e-16	9.07523e-15
PPP1R13L	1450.02	0.340958	0.0567247	6.01074	1.84673e-09	2.55717e-08
GNS	4871.88	0.34047	0.0383461	8.87887	6.75406e-19	2.42442e-17
NOTUM	276.635	0.340467	0.100184	3.39844	0.000677724	0.00344833
AC004057.1	1138.24	0.340362	0.0932115	3.6515	0.000260714	0.0014728
MAP3K14	1419.95	0.340071	0.0776691	4.37846	1.1952e-05	8.9846e-05
GPR63	555.472	0.340021	0.0808302	4.20661	2.59225e-05	0.000184149
FAM214B	903.323	0.339968	0.0674785	5.03817	4.70016e-07	4.53057e-06
PNMA2	3558.97	0.339919	0.0422486	8.04568	8.57701e-16	2.34881e-14
ACVR1B	2575.51	0.339871	0.0382225	8.89189	6.00761e-19	2.16439e-17
MYRF	1981.69	0.339796	0.0542127	6.26784	3.66089e-10	5.53361e-09
PRR5L	1297.01	0.339643	0.0562068	6.04274	1.51521e-09	2.1266e-08
MYADM	7728.27	0.339334	0.0379882	8.93262	4.16038e-19	1.51276e-17
APBB1	3702.36	0.339056	0.0429244	7.89892	2.81335e-15	7.34575e-14
COL4A2	18154.7	0.339017	0.0418404	8.10263	5.37831e-16	1.50432e-14
PKP3	4135.97	0.338978	0.0442691	7.65722	1.90005e-14	4.5664e-13
FN3KRP	1595.64	0.338962	0.0502261	6.74871	1.49163e-11	2.66984e-10
MYT1	461.313	0.338952	0.105448	3.21439	0.00130722	0.0061508
CNEP1R1	1038.28	0.338799	0.0647937	5.22889	1.70534e-07	1.76979e-06
NATD1	337.703	0.338622	0.0881818	3.84005	0.000123011	0.000751734
LLGL2	738.205	0.338151	0.0785521	4.3048	1.67139e-05	0.000122683
TVP23B	2342.91	0.337945	0.0419236	8.06096	7.56953e-16	2.08162e-14
STX12	1487.83	0.337793	0.0582045	5.80354	6.49273e-09	8.31061e-08
GXYLT1	3786.78	0.337755	0.0510842	6.61173	3.79856e-11	6.44639e-10
CENPQ	1011.19	0.337684	0.0717105	4.70899	2.48943e-06	2.11236e-05
N4BP3	2036.14	0.337633	0.0602737	5.60166	2.1231e-08	2.55123e-07
AC092747.4	228.762	0.337568	0.103955	3.24723	0.00116533	0.00556586
DEDD2	1199.38	0.337369	0.0699308	4.82432	1.40479e-06	1.2481e-05
AHR	1203.08	0.33702	0.0641799	5.25118	1.5113e-07	1.58432e-06
ZNF736	747.581	0.336959	0.0632863	5.32437	1.01304e-07	1.08635e-06
MOSPD2	675.88	0.336943	0.0784166	4.29683	1.73254e-05	0.000126935
IGF2	234.261	0.336936	0.126465	2.66427	0.00771559	0.0281486
MAN2A1	5113.82	0.336929	0.0556111	6.05866	1.3726e-09	1.93753e-08
HIF1AN	8602.54	0.336723	0.0303503	11.0945	1.33368e-28	8.47469e-27
NCK1_DT	90.6711	0.336639	0.158932	2.11813	0.0341642	0.0956595
CISH	133.244	0.336472	0.132523	2.53898	0.0111176	0.038232
DNAJB9	546.448	0.33639	0.0997851	3.37115	0.000748557	0.00377006
SNTA1	3296.83	0.336255	0.0511528	6.57353	4.91355e-11	8.19762e-10
AXIN2	202.156	0.336239	0.14148	2.37658	0.0174738	0.0555896
IFIT1	154.657	0.335811	0.130605	2.5712	0.0101348	0.0353495
ACBD5	2209.66	0.335547	0.0486249	6.90072	5.17381e-12	9.62006e-11
FAM229A	122.765	0.335544	0.146234	2.29458	0.0217575	0.0664088
SLC22A18	527.886	0.335171	0.0842818	3.97679	6.98506e-05	0.000450564
AMPD3	2504.49	0.334878	0.0441768	7.58039	3.44508e-14	8.0914e-13
KLC2	5252.74	0.334851	0.0476759	7.0235	2.16385e-12	4.16132e-11
FAM98A	3964.49	0.334626	0.0395084	8.46974	2.45938e-17	7.82658e-16
FBXL12	1059.64	0.33431	0.062954	5.3104	1.09388e-07	1.1635e-06
CLIP2	1851.96	0.334263	0.057683	5.79483	6.83906e-09	8.73114e-08
TMEM189	1595.85	0.334132	0.0472581	7.07036	1.54528e-12	3.01007e-11
SHCBP1	4557.98	0.334063	0.0495877	6.73682	1.61894e-11	2.88195e-10
RCC2	16671	0.33366	0.0311343	10.7168	8.48849e-27	5.02022e-25
PAQR9	178.822	0.333658	0.120077	2.7787	0.00545775	0.0210743
RAB18	3144.29	0.333186	0.0461643	7.2174	5.29904e-13	1.09408e-11
CCND1	43748.5	0.332752	0.0348922	9.53658	1.47613e-21	6.44087e-20
MARK4	1637.57	0.332561	0.0561846	5.91908	3.23753e-09	4.30975e-08
ARL8A	793.72	0.332556	0.0655598	5.07256	3.925e-07	3.83039e-06
EGR3	554.598	0.332417	0.0977855	3.39945	0.00067522	0.00343648
MINDY2	2704.21	0.33236	0.0508059	6.54176	6.08007e-11	1.0066e-09
LONRF2	115.567	0.331888	0.143417	2.31415	0.0206593	0.0637809
CD276	5266.81	0.33179	0.0383384	8.65424	4.96187e-18	1.67687e-16
AGER	162.501	0.331626	0.157866	2.10068	0.0356686	0.099116
NLN	4863.89	0.331098	0.0344602	9.60811	7.38919e-22	3.28251e-20
TTC39B	772.945	0.330216	0.0678091	4.86978	1.11721e-06	1.00764e-05
NPTN	5871.42	0.330059	0.0463685	7.11816	1.09374e-12	2.17363e-11
IGFBPL1	269.224	0.329953	0.105618	3.12403	0.00178395	0.00803023
DENND2C	781.973	0.329899	0.083682	3.94229	8.07061e-05	0.000514501
FARP2	5558.3	0.329829	0.035229	9.36243	7.79246e-21	3.20765e-19
B4GALNT1	1368.54	0.329594	0.0539578	6.10837	1.00654e-09	1.44681e-08
TPI1P1	311.509	0.329495	0.086104	3.8267	0.000129871	0.000790211
MRPL41	2699.89	0.329444	0.106804	3.08458	0.0020384	0.00903273
RCE1	2099.15	0.329272	0.047246	6.9693	3.18518e-12	6.01355e-11
CNTN4	131.814	0.329227	0.147875	2.22639	0.0259883	0.0768962
ARNTL	868.004	0.328747	0.0599175	5.48666	4.09604e-08	4.69777e-07
PFKL	8958.15	0.328236	0.045691	7.18383	6.77858e-13	1.38068e-11
KIAA1024	105.461	0.32818	0.158474	2.07088	0.0383696	0.104929
GRHL1	243.199	0.328042	0.111292	2.94757	0.00320281	0.0133264
PLXNB3	289.714	0.327867	0.109797	2.98612	0.00282545	0.0120264
EXPH5	595.581	0.327381	0.078632	4.16345	3.1347e-05	0.000218727
HECA	1322.85	0.326995	0.0595045	5.4953	3.90041e-08	4.50233e-07
KIAA1958	1227.83	0.326983	0.0663527	4.92795	8.30948e-07	7.6852e-06
AMER1	2251.99	0.326922	0.0598538	5.462	4.70791e-08	5.34953e-07
ARL6IP5	3084.23	0.326897	0.0523753	6.24144	4.33547e-10	6.50818e-09
PHLDA3	219.651	0.326806	0.118842	2.74991	0.00596108	0.0226745
SLC26A11	626.082	0.326728	0.0806522	4.05108	5.09821e-05	0.000340372
CCDC28B	420.881	0.326687	0.0856717	3.81325	0.000137152	0.000830139
SLC39A6	4727.9	0.326333	0.0486014	6.71449	1.88731e-11	3.34151e-10
TATDN2P2	581.419	0.326322	0.0937309	3.48147	0.000498664	0.00263631
SH3D21	625.39	0.32623	0.0876947	3.72007	0.00019917	0.00115701
GDPGP1	111.236	0.326057	0.152372	2.13988	0.0323647	0.0916337
COL5A2	6055.09	0.325549	0.0347378	9.37161	7.14336e-21	2.96532e-19
TGIF1	2559	0.325482	0.0563331	5.77782	7.56768e-09	9.60514e-08
SENP7	966.912	0.325457	0.0766257	4.24736	2.16303e-05	0.000155686
PLIN3	5985.25	0.325352	0.0371533	8.757	2.00515e-18	6.99308e-17
KLHL28	1042.98	0.325076	0.0566127	5.74211	9.35022e-09	1.17386e-07
KLHL17	2239.06	0.324971	0.0660923	4.91692	8.79169e-07	8.0779e-06
PIR	218.396	0.324952	0.117715	2.76049	0.00577144	0.0220643
PTPRJ	5827.81	0.324941	0.0437361	7.42959	1.08933e-13	2.44446e-12
SCARF2	2243.81	0.324869	0.052597	6.17655	6.55155e-10	9.64316e-09
ELOVL4	421.118	0.324819	0.100992	3.21628	0.00129863	0.00611332
ATG2A	3631.77	0.324566	0.0454579	7.13992	9.33866e-13	1.87681e-11
PIANP	620.669	0.324439	0.0776675	4.17729	2.95007e-05	0.000206948
RNF216P1	1506.99	0.324173	0.0513033	6.31875	2.63692e-10	4.06676e-09
CD82	737.776	0.324113	0.0799348	4.05471	5.01964e-05	0.000335583
PIM2	450.403	0.323992	0.0731076	4.43172	9.34847e-06	7.15622e-05
GGA2	6402.18	0.323336	0.035683	9.06136	1.28831e-19	4.8834e-18
MSS51	115.813	0.323284	0.149909	2.15653	0.0310423	0.088586
TUBG2	769.97	0.323149	0.0600226	5.38378	7.29367e-08	8.02304e-07
PLXNA1	14255.2	0.323047	0.0365916	8.82843	1.06154e-18	3.7488e-17
RNF44	4577.55	0.322456	0.0410203	7.8609	3.8139e-15	9.8794e-14
SLC1A3	356.801	0.322303	0.0915347	3.5211	0.000429759	0.00231123
KLF10	4698.8	0.322254	0.0485792	6.63358	3.2764e-11	5.60385e-10
C17orf58	730.699	0.321681	0.0711967	4.5182	6.23664e-06	4.93378e-05
SECTM1	209.806	0.321375	0.137012	2.34561	0.0189962	0.0595356
OSTM1	1987.33	0.321333	0.045025	7.13678	9.55456e-13	1.91043e-11
HMG20B	3655.11	0.321269	0.0434904	7.38712	1.5004e-13	3.30644e-12
AGO1	5128.43	0.320997	0.041773	7.68433	1.53802e-14	3.74214e-13
PDLIM2	709.838	0.320927	0.0817281	3.92677	8.6095e-05	0.00054334
NLGN2	3743.42	0.320406	0.0532697	6.01479	1.80125e-09	2.49813e-08
ADSSL1	207.048	0.320292	0.123441	2.59471	0.00946714	0.0334135
NSG1	277.332	0.320241	0.111573	2.87024	0.00410155	0.016513
PI4KAP2	1061.73	0.320155	0.0892331	3.58785	0.000333419	0.00183741
APH1B	336.152	0.319893	0.0870972	3.67283	0.000239879	0.0013672
ZFP36L1	11029.4	0.319855	0.0470367	6.80012	1.0453e-11	1.90042e-10
C15orf62	114.366	0.318934	0.147931	2.15596	0.0310868	0.0886679
CDKN2C	1219.47	0.318587	0.0565865	5.63009	1.8012e-08	2.18312e-07
TMC6	471.581	0.318495	0.0879909	3.61963	0.000295022	0.00164427
IFI6	273.04	0.31812	0.115233	2.76068	0.00576818	0.0220561
LIFR	3762.87	0.317864	0.059832	5.3126	1.0807e-07	1.15136e-06
VKORC1	273.562	0.317854	0.0993082	3.20069	0.001371	0.00641555
FAM20C	4066.21	0.31761	0.0475018	6.68627	2.2893e-11	4.0027e-10
SFXN5	1439.37	0.317597	0.0574636	5.52693	3.25885e-08	3.80199e-07
INHBA	2733.28	0.317588	0.0663587	4.78593	1.70193e-06	1.48654e-05
LIPE	235.606	0.317277	0.119083	2.66434	0.00771403	0.0281481
CD70	969.014	0.317002	0.0795092	3.98698	6.69189e-05	0.000433791
SH3BP4	5986.7	0.316979	0.0382727	8.28213	1.20993e-16	3.54582e-15
STX1B	286.129	0.31692	0.106042	2.98862	0.0028024	0.011936
TOX2	2945.32	0.316858	0.0415545	7.62511	2.43824e-14	5.78897e-13
ADAM11	254.777	0.316654	0.10596	2.98842	0.00280424	0.0119413
LDLR	11380.4	0.316488	0.0282515	11.2025	3.96232e-29	2.62838e-27
MAP4K2	1726.09	0.316478	0.0439087	7.20763	5.69358e-13	1.17061e-11
PDE4A	2782.16	0.316421	0.0536651	5.8962	3.7196e-09	4.90822e-08
SLC35E4	575.338	0.316299	0.0711473	4.44569	8.7611e-06	6.75665e-05
PRRX2	1532.24	0.316297	0.0602549	5.24932	1.52665e-07	1.59701e-06
IL10RA	11779.4	0.316236	0.0337958	9.35726	8.18304e-21	3.35436e-19
SLC12A4	2490.73	0.315903	0.0598701	5.27647	1.31696e-07	1.38726e-06
BLOC1S3	444.812	0.315536	0.0921382	3.4246	0.000615712	0.00317393
TOR1B	1782.47	0.315487	0.049389	6.38781	1.68274e-10	2.66027e-09
BBC3	421.257	0.315381	0.127268	2.47807	0.0132094	0.0441024
DLL1	1094.48	0.315351	0.0726183	4.34258	1.40818e-05	0.000104694
LINC02381	900.792	0.31533	0.0590772	5.3376	9.41852e-08	1.01667e-06
MIR4697HG	848.558	0.315287	0.0843316	3.73865	0.00018501	0.00108179
SEC31B	252.992	0.315052	0.122567	2.57045	0.0101566	0.0354028
FAM135A	1499.13	0.314892	0.0576703	5.46022	4.75557e-08	5.40056e-07
GPCPD1	1478.22	0.314891	0.0715271	4.4024	1.0706e-05	8.11318e-05
SLIT3	147.525	0.314794	0.132012	2.38459	0.0170983	0.0545805
ZBTB18	1388.39	0.314671	0.0610325	5.1558	2.52553e-07	2.54956e-06
HPCAL1	2558.85	0.314357	0.0465984	6.74609	1.51882e-11	2.71356e-10
RNF227	102.069	0.314249	0.1448	2.17023	0.0299892	0.0861883
RPS6KA3	3783.19	0.313812	0.0473674	6.62507	3.47089e-11	5.91588e-10
ASNA1	4000.39	0.313522	0.0671357	4.66998	3.0123e-06	2.52009e-05
GCA	566.488	0.312992	0.0896103	3.49281	0.000477962	0.00253506
BICD2	5611.27	0.312941	0.0335502	9.32753	1.08363e-20	4.40518e-19
PTP4A3	309.993	0.312827	0.110164	2.83965	0.00451628	0.01794
FAM57A	2140.59	0.312479	0.0429227	7.28005	3.33693e-13	7.02712e-12
GABRA2	383.628	0.312432	0.0941555	3.31826	0.000905813	0.00444419
USPL1	1234.51	0.312173	0.0675016	4.62467	3.75199e-06	3.08244e-05
C2CD4C	597.482	0.312023	0.0856081	3.64478	0.000267619	0.00150564
SNX4	2163.63	0.311947	0.0491043	6.35275	2.11499e-10	3.3011e-09
GJC1	4668.44	0.311509	0.0373164	8.3478	6.95467e-17	2.10408e-15
OAS3	2937.51	0.311199	0.0464616	6.69798	2.11314e-11	3.71455e-10
CTDSPL	2899.41	0.310014	0.0449132	6.90252	5.10888e-12	9.51735e-11
SEMA3F	534.766	0.309983	0.0825622	3.75454	0.000173659	0.00102366
LATS2	1895.46	0.309974	0.0510585	6.07095	1.27155e-09	1.80266e-08
NBEAL2	3887.18	0.309909	0.0505751	6.12769	8.91619e-10	1.29489e-08
FBXO41	3616.55	0.309704	0.039621	7.81666	5.42436e-15	1.37963e-13
PANK4	2580.17	0.309667	0.0501484	6.175	6.61614e-10	9.70911e-09
LFNG	308.118	0.309585	0.102808	3.01129	0.0026014	0.0112088
CAPN5	2009.44	0.309283	0.0501276	6.16992	6.83236e-10	9.99114e-09
MIR4458HG	402.217	0.309254	0.0896814	3.44836	0.000563992	0.0029413
CLMN	3330.53	0.309232	0.0563689	5.48585	4.1148e-08	4.71564e-07
IGSF8	1397.21	0.309156	0.0761998	4.05717	4.96701e-05	0.000332517
CRAT	1191.28	0.309095	0.0491854	6.28429	3.29365e-10	4.99388e-09
AL031595.3	210.652	0.308993	0.114513	2.69833	0.00696886	0.0258323
HSP90B1	47510.8	0.308957	0.0358847	8.6097	7.32523e-18	2.45027e-16
HMOX1	596.047	0.308846	0.0707646	4.36442	1.27459e-05	9.53394e-05
AC007996.1	389.098	0.308755	0.075692	4.07909	4.52119e-05	0.000305273
ULK1	2447.23	0.308517	0.0648893	4.75452	1.98922e-06	1.71836e-05
PRKAA2	3091.63	0.308415	0.0569507	5.41546	6.11301e-08	6.83147e-07
BIRC3	1416.38	0.308406	0.0753579	4.09255	4.2666e-05	0.00028951
MEF2D	2761.25	0.308187	0.0450118	6.8468	7.55187e-12	1.37936e-10
MTND4P12	176.396	0.308107	0.155977	1.97534	0.04823	0.125613
ADPRHL2	1556.18	0.307967	0.0562984	5.47027	4.49354e-08	5.11779e-07
WNT5B	1675.1	0.307724	0.0686063	4.48536	7.27916e-06	5.68974e-05
BAIAP2L1	2610.8	0.307712	0.0431432	7.13233	9.86809e-13	1.96711e-11
STK35	4710.45	0.307562	0.0315139	9.75954	1.67913e-22	7.77587e-21
BMP1	1525.38	0.307558	0.0495338	6.20906	5.33039e-10	7.92895e-09
ARHGEF40	4933.07	0.307507	0.0475484	6.46723	9.98127e-11	1.61037e-09
KCTD11	1008.96	0.307342	0.0724642	4.2413	2.22229e-05	0.000159717
ATP8B3	628.415	0.30728	0.0742586	4.13797	3.50388e-05	0.000241823
CCSER2	2630.59	0.307215	0.0540791	5.68084	1.34035e-08	1.65209e-07
LANCL3	185.39	0.307176	0.147044	2.08901	0.0367068	0.101527
THEMIS2	221.853	0.307039	0.122415	2.50817	0.0121357	0.0409987
TMOD2	1213.62	0.307036	0.0649606	4.72649	2.28434e-06	1.95245e-05
PRUNE1	2171.34	0.306874	0.0538333	5.70045	1.19489e-08	1.47913e-07
COL4A5	1130.53	0.306855	0.058826	5.21631	1.82521e-07	1.88621e-06
SEC24A	2922.1	0.30678	0.0592113	5.1811	2.20581e-07	2.24643e-06
E2F5	758.227	0.30669	0.0609848	5.02896	4.93157e-07	4.73966e-06
FBXL16	218.851	0.306609	0.151986	2.01735	0.0436588	0.115953
FAM193B	2041.84	0.306182	0.0621952	4.92292	8.52628e-07	7.8561e-06
ARNT	3759.01	0.306063	0.0417831	7.32504	2.38834e-13	5.14199e-12
AC083843.2	632.381	0.305699	0.073715	4.14704	3.36797e-05	0.000233345
PAM	8882.16	0.305666	0.0465601	6.56499	5.2036e-11	8.66604e-10
FNDC3A	5296.88	0.30564	0.0500021	6.11254	9.80552e-10	1.41463e-08
SLFNL1_AS1	159.242	0.30551	0.13868	2.20298	0.0275963	0.080621
FAM162A	4461.92	0.305487	0.0336074	9.0899	9.91333e-20	3.81663e-18
CYB561D1	2515.2	0.305359	0.043174	7.07276	1.51886e-12	2.97041e-11
MAPK7	1338.49	0.304902	0.0709257	4.2989	1.71651e-05	0.000125854
PXDN	14536.8	0.304846	0.0311743	9.77874	1.3893e-22	6.54169e-21
TRHDE	1167.42	0.304829	0.0678579	4.49216	7.0503e-06	5.52405e-05
HCFC2	631.453	0.30474	0.0652208	4.67244	2.97638e-06	2.49216e-05
ITGAV	9903.47	0.304569	0.0492435	6.18496	6.21172e-10	9.1567e-09
PLPPR2	1840	0.304313	0.0600932	5.06402	4.10497e-07	3.99015e-06
NAPB	1425.71	0.304163	0.0661156	4.60048	4.21516e-06	3.43564e-05
NCS1	3214.09	0.304053	0.0345837	8.79181	1.47174e-18	5.16028e-17
SRPRA	9409.86	0.30405	0.0316119	9.61823	6.69767e-22	2.98206e-20
BCAT2	2504.99	0.304012	0.0491253	6.18849	6.07421e-10	8.9742e-09
CKB	16780.8	0.303886	0.0431851	7.03684	1.96655e-12	3.79677e-11
SUN1	9485.78	0.303586	0.0312956	9.70061	2.99699e-22	1.35278e-20
FBXL5	2394.53	0.30354	0.0466754	6.50321	7.86218e-11	1.28324e-09
KCTD20	7446.5	0.303433	0.0381442	7.95488	1.79302e-15	4.75113e-14
PALM2	378.901	0.303258	0.109412	2.77172	0.00557609	0.0214469
FOSB	228.708	0.303166	0.114481	2.64818	0.00809253	0.0292251
RNF144A	3262.07	0.302852	0.0450182	6.72732	1.72814e-11	3.068e-10
RNASET2	518.339	0.302764	0.100851	3.00208	0.00268142	0.0114905
UBE2V1	344.816	0.302436	0.10462	2.89081	0.00384255	0.0156208
C1orf50	176.86	0.30205	0.135349	2.23164	0.0256386	0.0760673
ADAMTSL4	590.259	0.302023	0.0989793	3.05138	0.00227793	0.00995264
SGPL1	5622.16	0.301956	0.0330162	9.14568	5.92536e-20	2.32224e-18
PDLIM4	2262.92	0.301926	0.0611342	4.93874	7.86274e-07	7.31682e-06
HSPB1	10296.4	0.301712	0.0542198	5.5646	2.62755e-08	3.11734e-07
USP46	3947.79	0.301651	0.0497568	6.0625	1.34022e-09	1.8959e-08
ZNF805	335.531	0.301135	0.0998514	3.01583	0.00256277	0.0110666
GOLGA6L10	134.124	0.300951	0.146055	2.06054	0.0393473	0.106902
NBPF14	2592.29	0.300946	0.15148	1.9867	0.0469553	0.123017
DLG4	2569.83	0.300642	0.058	5.18348	2.17784e-07	2.21909e-06
GPI	21756.5	0.300461	0.0295844	10.1561	3.11353e-24	1.59619e-22
TBC1D20	2060.1	0.300194	0.0554594	5.41287	6.20224e-08	6.91544e-07
SLC17A9	2200.44	0.299908	0.0616789	4.86241	1.15966e-06	1.04258e-05
TAP1	1508.14	0.299863	0.0567395	5.28491	1.25765e-07	1.32621e-06
RPL13AP25	386.939	0.299583	0.0875508	3.42183	0.000622022	0.00320142
PXYLP1	669.356	0.299563	0.0604627	4.95451	7.25125e-07	6.78315e-06
NFKB2	6469.85	0.299521	0.047064	6.36411	1.9642e-10	3.07797e-09
CD59	6439.91	0.299431	0.0407825	7.34214	2.10202e-13	4.56562e-12
PLOD1	8590.52	0.299267	0.0399257	7.49558	6.60064e-14	1.51229e-12
PRKACA	4120.55	0.29924	0.0370304	8.08091	6.42862e-16	1.78537e-14
GAB1	831.082	0.298744	0.0816195	3.66021	0.000252012	0.00142848
ICAM1	3087.83	0.298722	0.0435608	6.85759	7.00296e-12	1.28388e-10
ADA	1694.59	0.298411	0.0497435	5.999	1.98534e-09	2.73176e-08
GALNT2	7085.9	0.298374	0.0355422	8.39493	4.66165e-17	1.45058e-15
C1orf52	1435.98	0.298322	0.0588963	5.06521	4.07959e-07	3.96744e-06
AUH	581.196	0.298295	0.0711558	4.19214	2.76337e-05	0.000194965
PPME1	2775.23	0.298283	0.0434513	6.86478	6.65939e-12	1.22317e-10
IGF1R	7694.26	0.298225	0.036271	8.22213	1.99916e-16	5.74723e-15
FAM214A	489.267	0.298176	0.0994192	2.99918	0.00270709	0.0115828
LIME1	231.196	0.297997	0.148626	2.00501	0.0449623	0.118756
VDAC1P1	268.545	0.297814	0.108395	2.74749	0.00600537	0.0228032
PC	2165.77	0.297814	0.0520638	5.72016	1.06421e-08	1.33009e-07
ATG16L1	5180.68	0.297598	0.0300829	9.89261	4.4819e-23	2.14639e-21
ZNF280B	1392.86	0.297334	0.076852	3.86892	0.00010932	0.000674999
OXSR1	6386.18	0.297291	0.0356815	8.3318	7.96205e-17	2.37953e-15
CA8	431.457	0.297229	0.0804892	3.69278	0.000221816	0.00127275
C19orf71	194.487	0.297076	0.121544	2.44418	0.014518	0.0476929
AL442125.1	192.737	0.296981	0.138221	2.14859	0.031667	0.0900609
PDIA5	1525.29	0.296847	0.057195	5.19009	2.10197e-07	2.1496e-06
RUBCN	2911.54	0.29672	0.0407585	7.27996	3.33909e-13	7.02712e-12
HAPLN3	346.571	0.296655	0.101044	2.9359	0.00332584	0.0137625
EIF5A2	610.444	0.296631	0.087375	3.39492	0.000686483	0.00348567
SLC19A3	150.832	0.296608	0.127017	2.33518	0.0195342	0.0608429
GATA6	1123.27	0.2965	0.0509163	5.82329	5.77008e-09	7.42922e-08
PIGA	920.29	0.29597	0.080917	3.6577	0.000254489	0.00144044
FZD4	774.445	0.295837	0.0628404	4.70776	2.50453e-06	2.12425e-05
TTC9	606.709	0.295399	0.0869453	3.39753	0.000679974	0.00345709
CDC25B	5773.94	0.295381	0.0402079	7.34633	2.03723e-13	4.43471e-12
RBM44	256.956	0.295334	0.111886	2.6396	0.00830032	0.0298219
SGSM2	4502.06	0.295162	0.0567941	5.19705	2.02471e-07	2.0749e-06
TSPYL2	541.832	0.295107	0.0840383	3.51158	0.000445458	0.00238716
CASP9	727.739	0.294928	0.0823503	3.58138	0.000341784	0.00187882
REV3L	2726.25	0.294838	0.0599087	4.92146	8.59019e-07	7.90757e-06
ZNF224	434.143	0.294822	0.0935992	3.14983	0.00163363	0.00744057
CELSR2	3216.16	0.294775	0.0491833	5.9934	2.05499e-09	2.81968e-08
ZMAT3	2312.58	0.294614	0.0535904	5.49752	3.85179e-08	4.45144e-07
ABCB9	823.642	0.294456	0.082069	3.58791	0.000333337	0.00183741
C1orf226	144.781	0.294386	0.138785	2.12117	0.0339078	0.0950842
PWWP2B	901.934	0.294265	0.0903596	3.2566	0.00112756	0.00541313
SULT4A1	902.29	0.294178	0.0664137	4.42947	9.44629e-06	7.22548e-05
UBALD2	4117.98	0.293905	0.0647158	4.54148	5.58609e-06	4.46228e-05
PRSS3	334.035	0.293829	0.0886538	3.31434	0.000918603	0.00450019
TENT5C	747.853	0.293798	0.092114	3.1895	0.00142517	0.00661699
SCML1	1241.68	0.293736	0.0571073	5.14358	2.69555e-07	2.71143e-06
GPR162	352.53	0.293665	0.10539	2.78648	0.00532845	0.0206626
PPP6C	3799.72	0.293486	0.0556974	5.26929	1.36952e-07	1.44031e-06
VANGL1	7534.63	0.293459	0.035328	8.30671	9.83918e-17	2.91831e-15
JUP	455.321	0.293311	0.0883392	3.32028	0.000899256	0.00441754
SLC25A42	408.306	0.293278	0.0882219	3.32432	0.000886336	0.00436389
DIXDC1	978.491	0.293215	0.0672509	4.36001	1.30054e-05	9.70584e-05
HDAC11	541.836	0.293194	0.0890572	3.2922	0.000994069	0.00482178
RBMS1	9308.33	0.293193	0.0445674	6.57865	4.74747e-11	7.94685e-10
TP53I13	667.619	0.29314	0.0853825	3.43325	0.000596385	0.00308727
FBXL2	628.244	0.293116	0.0825991	3.54866	0.000387203	0.00209673
LAMA3	1029.17	0.293	0.0637084	4.59908	4.24367e-06	3.45601e-05
GRAMD1A	4488.78	0.292773	0.0400227	7.31518	2.57034e-13	5.50367e-12
DOCK11	2113.68	0.292293	0.0691478	4.22708	2.36748e-05	0.000169408
CARD19	1288.31	0.292166	0.0752188	3.88422	0.000102661	0.000638701
TCF24	629.872	0.291684	0.0747308	3.90313	9.49562e-05	0.000595295
CHSY1	3194.26	0.291682	0.0494431	5.89934	3.64953e-09	4.819e-08
PRADC1	1011.34	0.291586	0.0694786	4.19677	2.70754e-05	0.000191509
DLX4	430.647	0.291107	0.092976	3.13099	0.00174219	0.00787657
PLEKHA4	208.709	0.291019	0.129626	2.24507	0.0247637	0.0738624
TMCC2	248.25	0.290965	0.125329	2.32161	0.0202541	0.062659
CACNB4	1231.31	0.290917	0.0618504	4.70356	2.55664e-06	2.16471e-05
FLNB	51392.9	0.290886	0.0343713	8.46304	2.60497e-17	8.27646e-16
SDHAF4	330.963	0.290884	0.113709	2.55815	0.0105232	0.0364351
ZNF749	330.157	0.290883	0.0885064	3.28658	0.00101412	0.00490934
PARD6G	855.383	0.290875	0.0584642	4.97527	6.51552e-07	6.14173e-06
MYO18A	1980.01	0.290602	0.0541525	5.36637	8.03381e-08	8.78796e-07
ESYT3	381.637	0.290307	0.0853051	3.40316	0.00066612	0.00339809
C6orf141	314.957	0.290213	0.0868644	3.34099	0.000834803	0.00414237
EPS8L2	394.783	0.290197	0.0949665	3.05578	0.00224473	0.00982726
VCL	32669.9	0.289923	0.0295528	9.81032	1.01641e-22	4.84399e-21
PPTC7	3767.49	0.289727	0.0506527	5.71988	1.06601e-08	1.3315e-07
MMD	1669.88	0.289442	0.0576647	5.01941	5.18313e-07	4.96259e-06
KRBA1	665.442	0.289431	0.0737057	3.92684	8.60684e-05	0.00054334
SLC10A3	1583.45	0.289311	0.0581437	4.97579	6.49805e-07	6.13115e-06
ZNF8	795.254	0.289206	0.0585764	4.93724	7.92348e-07	7.36636e-06
SEC61A2	760.601	0.288509	0.0767606	3.75855	0.000170899	0.00100921
CFAP157	213.997	0.288354	0.129725	2.22281	0.0262284	0.0774546
AP001486.2	166.941	0.28834	0.13488	2.13774	0.0325376	0.092004
BLACAT1	136.911	0.288183	0.128818	2.23713	0.0252776	0.0751668
LYPLA2	3222.97	0.288158	0.0449908	6.40483	1.50541e-10	2.38569e-09
HSD17B10	2608.3	0.288142	0.0594043	4.85052	1.23141e-06	1.10355e-05
GIGYF1	4928.56	0.288042	0.0618419	4.65771	3.19751e-06	2.6558e-05
FAM124B	219.188	0.288038	0.111212	2.58999	0.00959798	0.033822
GMFB	12332.2	0.287995	0.0534536	5.38775	7.13446e-08	7.86996e-07
RBM47	178.984	0.287686	0.139667	2.0598	0.0394174	0.106989
TMEM145	179.45	0.287255	0.117582	2.44302	0.0145649	0.047831
MADD	3479.17	0.287219	0.0417655	6.87694	6.11498e-12	1.1274e-10
RALY_AS1	357.266	0.287008	0.103904	2.76224	0.00574063	0.0219765
TUSC2	1892.16	0.286578	0.0734729	3.90046	9.60107e-05	0.000600947
LINC00641	728.458	0.28657	0.0720204	3.97901	6.9204e-05	0.00044698
RGS2	363.249	0.286376	0.0915033	3.12968	0.00174998	0.00790998
POLG	3798.07	0.286258	0.0396745	7.21517	5.38674e-13	1.11102e-11
TCIRG1	2307.56	0.28617	0.0526604	5.43425	5.50279e-08	6.19182e-07
MIB1	8281.69	0.286033	0.0538696	5.30974	1.09783e-07	1.16645e-06
TMEM30A	16302	0.286018	0.0451749	6.33136	2.43006e-10	3.75998e-09
DNPEP	3784.13	0.285969	0.0333385	8.57776	9.67411e-18	3.19783e-16
LAMC3	414.514	0.285402	0.0930996	3.06555	0.00217267	0.00954372
ATXN7L3B	2845.32	0.285331	0.0437351	6.52406	6.84302e-11	1.12408e-09
MT1E	5249.97	0.285026	0.0599158	4.75711	1.96382e-06	1.69866e-05
CNIH3	1638.09	0.28476	0.0532583	5.34678	8.95346e-08	9.70741e-07
TMUB1	1727.14	0.284754	0.0750236	3.79553	0.000147329	0.0008833
A4GALT	1030.08	0.284557	0.0667888	4.26054	2.03929e-05	0.000147266
SGMS2	806.719	0.284229	0.0767735	3.70218	0.000213755	0.00123226
SPACA6	158.607	0.284227	0.143233	1.98437	0.047215	0.123512
PYGL	11725.1	0.284216	0.0389734	7.29257	3.04089e-13	6.4549e-12
GALNT18	2301.52	0.284151	0.056741	5.00786	5.50377e-07	5.24086e-06
FAM160A1	390.781	0.284127	0.119395	2.37973	0.0173255	0.0551623
DBNDD1	1345.83	0.283582	0.054818	5.17316	2.30171e-07	2.3332e-06
TMEM50B	889.895	0.283469	0.0624657	4.538	5.67901e-06	4.5273e-05
LINC00294	461.587	0.283468	0.096787	2.92878	0.003403	0.0140492
PDHX	2923.02	0.283422	0.0472753	5.99514	2.03307e-09	2.79547e-08
GPR155	302.762	0.283335	0.108036	2.62261	0.008726	0.0311518
DDX41	6254.73	0.282941	0.0419577	6.74347	1.54649e-11	2.76049e-10
C19orf12	1262.37	0.282315	0.0503561	5.60637	2.06619e-08	2.48741e-07
KIFC2	441.124	0.282281	0.12877	2.19213	0.0283699	0.0825045
GTPBP1	4971.4	0.281827	0.0380543	7.4059	1.30262e-13	2.89332e-12
FICD	266.12	0.281778	0.101142	2.78598	0.00533665	0.020684
OSBPL5	2057.13	0.281687	0.0607603	4.63603	3.55156e-06	2.92512e-05
C4orf3	2641.71	0.280863	0.0558194	5.03164	4.86301e-07	4.67836e-06
HSPA5	54101	0.280783	0.0288599	9.72916	2.26462e-22	1.03409e-20
AC241952.1	524.161	0.280747	0.101996	2.75253	0.00591361	0.0225288
ARHGAP39	936.314	0.280706	0.0619422	4.53173	5.85013e-06	4.65238e-05
NIPSNAP3A	810.061	0.280419	0.0601824	4.65949	3.16997e-06	2.63516e-05
SMIM14	258.989	0.280307	0.123001	2.27891	0.0226724	0.0686677
TBX20	444.042	0.280114	0.0782874	3.57803	0.0003462	0.00189878
SELENOO	1382.22	0.279861	0.0681541	4.10629	4.02062e-05	0.000274495
CYB5R1	1174.46	0.279839	0.0796949	3.51138	0.000445782	0.00238825
LAPTM4A	5602.29	0.279774	0.0347769	8.0448	8.6386e-16	2.35909e-14
MOV10	6567.19	0.279657	0.0330862	8.45238	2.85435e-17	9.02499e-16
AC006453.2	364.304	0.279626	0.100602	2.77953	0.00544379	0.0210287
GARNL3	539.709	0.279137	0.0860931	3.24227	0.00118582	0.00564725
GSTA4	289.159	0.279046	0.101646	2.74529	0.00604581	0.0229258
GSTM3	2967.26	0.279023	0.0404261	6.90206	5.12549e-12	9.53924e-11
HOXB6	1481.62	0.278961	0.0608771	4.58237	4.5973e-06	3.72392e-05
HSP90AB3P	329.704	0.278683	0.0944431	2.9508	0.0031695	0.013213
RUSC1	690.214	0.278609	0.070653	3.94334	8.0355e-05	0.000512672
ZNF264	1379.1	0.278566	0.0455956	6.10949	9.99474e-10	1.43771e-08
EFEMP2	424.7	0.278185	0.123741	2.24812	0.0245684	0.0733802
NEK6	2947.7	0.27814	0.0446231	6.23311	4.57265e-10	6.85374e-09
TRIP10	4073.59	0.278072	0.0448903	6.19447	5.84828e-10	8.65996e-09
CDK8	3002.98	0.277875	0.0430632	6.45274	1.09846e-10	1.76068e-09
CCDC167	409.274	0.277832	0.0945894	2.93724	0.00331147	0.0137145
NFKBIZ	955.288	0.277803	0.0706686	3.93106	8.45729e-05	0.000535501
MOSPD3	580.517	0.277791	0.0895462	3.10221	0.00192084	0.00856397
PIP4P2	782.889	0.277681	0.0820993	3.38226	0.000718929	0.00363631
PIM3	3966.08	0.277563	0.0454177	6.11134	9.87975e-10	1.42377e-08
TRPC3	174.577	0.277554	0.121781	2.27912	0.0226598	0.0686613
SLC45A4	2079.92	0.277468	0.0525216	5.28294	1.27127e-07	1.33985e-06
PIAS2	2821.13	0.277367	0.0507485	5.46552	4.6156e-08	5.25071e-07
CPOX	5458.22	0.277319	0.037895	7.3181	2.51508e-13	5.39123e-12
SGK1	2336.43	0.27714	0.0430803	6.43311	1.25023e-10	1.99579e-09
ICK	2677.23	0.276982	0.0547822	5.05606	4.27997e-07	4.14589e-06
EIF1AXP1	592.957	0.276802	0.0853752	3.24218	0.00118619	0.00564732
MAP2K4	3019.46	0.276676	0.0527015	5.24986	1.52211e-07	1.59396e-06
ANKRD9	2433.64	0.276508	0.068095	4.06063	4.89413e-05	0.000327973
AC092902.2	277.061	0.276181	0.117298	2.35452	0.0185464	0.0583027
SLC25A37	16242.8	0.276152	0.0299548	9.21894	3.00046e-20	1.20233e-18
LRP12	2481.22	0.276065	0.0442446	6.23951	4.38935e-10	6.58403e-09
REEP5	6563.62	0.276046	0.0438074	6.30135	2.95064e-10	4.49584e-09
ABTB1	1552.48	0.275994	0.0601114	4.59138	4.40326e-06	3.58004e-05
ANKRD34B	265.731	0.275915	0.108665	2.53913	0.011113	0.0382276
RTL8C	3221.98	0.275719	0.0536678	5.13752	2.78393e-07	2.79318e-06
CCDC84	1017.91	0.275688	0.0604522	4.56043	5.10493e-06	4.09961e-05
TNFRSF21	1381.22	0.275325	0.0596291	4.6173	3.88765e-06	3.18589e-05
REEP2	808.205	0.275219	0.086673	3.17537	0.00149646	0.00690228
HPRT1	5563.92	0.275199	0.0461603	5.9618	2.49475e-09	3.36538e-08
PCOLCE2	1124.78	0.275182	0.0588144	4.67882	2.88529e-06	2.4252e-05
RAD9A	1367.85	0.275119	0.0621445	4.42709	9.55127e-06	7.2944e-05
CTSV	513.157	0.274996	0.0812775	3.38342	0.000715891	0.00362375
SOGA1	7927.33	0.274756	0.0413886	6.63845	3.17004e-11	5.45998e-10
TYW1B	376.776	0.274531	0.0882666	3.11025	0.0018693	0.00834936
SYT7	321.371	0.274457	0.0927242	2.95993	0.0030771	0.0128969
SERPINH1	7297.85	0.274275	0.0425304	6.44891	1.12656e-10	1.80424e-09
FSD1	2865.57	0.274206	0.0465417	5.89161	3.8246e-09	5.02987e-08
CDC42BPG	246.996	0.274192	0.115981	2.36411	0.0180732	0.0571814
IBTK	4364.12	0.274058	0.0541439	5.06166	4.15624e-07	4.03599e-06
SPTSSA	2476.36	0.273828	0.0438219	6.24866	4.13984e-10	6.24315e-09
TPI1	38524.5	0.273699	0.027277	10.0341	1.07972e-23	5.32671e-22
PLCXD1	2298.71	0.273499	0.0504024	5.4263	5.75331e-08	6.4589e-07
PTBP2	1246.98	0.273412	0.0585277	4.6715	2.99004e-06	2.50253e-05
FEM1C	2808.46	0.27328	0.0544224	5.02146	5.12791e-07	4.91394e-06
AC025171.5	208.845	0.272949	0.109485	2.49303	0.0126659	0.0425483
LARGE1	544.455	0.272686	0.0740295	3.68348	0.00023007	0.00131651
EFR3B	337.552	0.272446	0.0904161	3.01324	0.00258471	0.0111467
MICAL3	6090.77	0.272225	0.0443068	6.1441	8.04202e-10	1.16967e-08
DYNC1LI2	6807.51	0.272225	0.0347791	7.82726	4.98635e-15	1.27649e-13
PLA2R1	426.186	0.272183	0.0741457	3.67093	0.000241671	0.00137542
BCL2L12	2252.42	0.272169	0.0552509	4.92605	8.3907e-07	7.74208e-06
APAF1	4495.59	0.271982	0.044871	6.06141	1.34933e-09	1.90644e-08
SYPL2	588.474	0.271935	0.0705236	3.85595	0.000115283	0.000707591
RPL10AP6	204.939	0.271677	0.135631	2.00306	0.0451704	0.119146
NLGN1	209.745	0.271488	0.124281	2.18447	0.0289279	0.0838005
UEVLD	1334.69	0.271405	0.066697	4.06922	4.71704e-05	0.000317624
HK2	14043.7	0.271247	0.0288368	9.40629	5.13953e-21	2.15629e-19
RRAGC	694.915	0.270969	0.0650944	4.16271	3.14487e-05	0.000219359
SYPL1	4104.19	0.27079	0.0518815	5.21939	1.79513e-07	1.85708e-06
LGALSL	1161.08	0.270732	0.0606189	4.46614	7.96452e-06	6.18605e-05
GOLGA6L9	374.75	0.270358	0.0802825	3.36758	0.000758297	0.00381089
AC138392.1	1221.56	0.27029	0.0658254	4.10616	4.02289e-05	0.000274555
LYSMD4	396.967	0.270281	0.0966788	2.79565	0.00517947	0.0201675
SPATC1L	1066.04	0.270153	0.0608258	4.44142	8.93663e-06	6.87851e-05
PIAS4	1836.11	0.270108	0.0531045	5.08635	3.65016e-07	3.58354e-06
KLHL29	1720.55	0.269992	0.0580778	4.6488	3.33866e-06	2.76601e-05
CBX2	3448.08	0.269739	0.0477158	5.65304	1.57636e-08	1.9189e-07
DLGAP3	428.862	0.269695	0.078793	3.42284	0.000619716	0.00319206
VANGL2	773.854	0.269665	0.0655664	4.11285	3.90803e-05	0.00026802
NUP62CL	279.772	0.269621	0.107205	2.51502	0.0119026	0.040406
RLF	3608.59	0.269511	0.0585507	4.60304	4.16363e-06	3.39788e-05
RTEL1_TNFRSF6B	699.414	0.269434	0.104432	2.57999	0.00988041	0.0345999
TNFAIP8L1	1805.27	0.269318	0.0588155	4.57903	4.67137e-06	3.77769e-05
C1QL1	1207.77	0.269314	0.0739371	3.64248	0.000270025	0.00151787
DPF1	509.563	0.269123	0.0899763	2.99104	0.00278029	0.0118547
SLC12A7	1868.59	0.268923	0.0560493	4.79797	1.60285e-06	1.40877e-05
C3orf58	1590.12	0.268807	0.0525735	5.11297	3.17129e-07	3.15123e-06
AMOT	1003.95	0.268681	0.0654093	4.10769	3.99637e-05	0.000273339
PNKD	2072.16	0.268609	0.0670494	4.00614	6.17194e-05	0.000402613
ATAD2B	956.804	0.268566	0.0691976	3.88114	0.000103968	0.00064622
EOGT	1485.23	0.268171	0.0611831	4.38309	1.17006e-05	8.80906e-05
LINGO1	321.915	0.268143	0.0904117	2.96579	0.00301902	0.0126926
GAS2L1	1852.97	0.268051	0.0666791	4.02002	5.81938e-05	0.000382024
AKT3	4633.94	0.267831	0.0511569	5.23548	1.64555e-07	1.71045e-06
YPEL2	238.909	0.267802	0.135339	1.97875	0.0478443	0.124817
ANKRD13C	1941.33	0.26726	0.0432795	6.1752	6.60789e-10	9.70425e-09
GLS	9609.94	0.267169	0.0512595	5.21208	1.86732e-07	1.92568e-06
LGALS3	1160.92	0.267099	0.061727	4.32709	1.5109e-05	0.000111696
CDKN3	3205.27	0.267082	0.038981	6.85158	7.30382e-12	1.33529e-10
SV2A	8216.23	0.26707	0.0380522	7.01852	2.24223e-12	4.30363e-11
ABHD4	1584.54	0.267069	0.0538742	4.95727	7.14898e-07	6.69565e-06
LIN28B	1634.3	0.267049	0.0561204	4.7585	1.9504e-06	1.68929e-05
LONRF1	2478.87	0.266985	0.0472659	5.64857	1.61786e-08	1.96819e-07
SLC25A16	921.918	0.266563	0.0644883	4.1335	3.57273e-05	0.00024597
KLF2	2418.41	0.266533	0.0495608	5.3779	7.53583e-08	8.26626e-07
TRIM3	1398.41	0.266385	0.0537945	4.9519	7.3492e-07	6.86496e-06
GYG2	173.789	0.266306	0.121892	2.18476	0.0289062	0.0837498
KIF1B	11012	0.266206	0.0429272	6.20133	5.59873e-10	8.30923e-09
MYL9	1194.84	0.266108	0.0524036	5.07806	3.81305e-07	3.72855e-06
TGFBR3	1379.63	0.266095	0.0543702	4.89413	9.87396e-07	8.98819e-06
ZNF512B	5491.63	0.26608	0.0571042	4.65956	3.16891e-06	2.63516e-05
UBXN7	7049.63	0.266065	0.0481673	5.52376	3.3182e-08	3.86893e-07
ANKIB1	4342.87	0.266042	0.0514031	5.17561	2.27163e-07	2.30748e-06
EPN2	3799.77	0.266005	0.0335667	7.92468	2.28728e-15	5.98811e-14
POU2F1	5420.68	0.265933	0.0506774	5.24756	1.54126e-07	1.60972e-06
SBF2	4053.38	0.26592	0.0507542	5.23937	1.61125e-07	1.67924e-06
DPF3	1100.19	0.265885	0.0529452	5.02188	5.11674e-07	4.90562e-06
TUBA1A	3568.87	0.265801	0.0642255	4.13855	3.49506e-05	0.000241299
GRIN2D	733.784	0.265752	0.0696414	3.81601	0.000135629	0.000821935
RASSF2	1725.69	0.265681	0.056256	4.72271	2.32724e-06	1.98675e-05
KLHL15	943.146	0.265479	0.0580774	4.57113	4.85104e-06	3.91493e-05
VAMP1	266.372	0.265463	0.10817	2.45414	0.0141223	0.0465801
DTX3	218.271	0.265249	0.101444	2.61472	0.00893007	0.0317591
WSB1	2787.31	0.265102	0.0439123	6.03708	1.56926e-09	2.19619e-08
CD83	832.23	0.264993	0.0639742	4.14218	3.44025e-05	0.000237796
SYNGR2	1913.62	0.26448	0.0635605	4.16108	3.16752e-05	0.00022086
ERV3_1	159.363	0.264423	0.132098	2.00171	0.0453155	0.119429
TMEM56	876.722	0.264409	0.0806383	3.27895	0.00104195	0.00503289
DHRS13	202.088	0.264379	0.123078	2.14806	0.0317091	0.0901156
JCAD	695.041	0.264181	0.0769299	3.43405	0.000594624	0.00308062
ELMSAN1	6961.02	0.2641	0.0360399	7.32799	2.33637e-13	5.06342e-12
SBNO2	8715.87	0.264093	0.0526169	5.01917	5.18964e-07	4.96581e-06
KCTD10	3836.54	0.264	0.0356185	7.41187	1.24533e-13	2.77864e-12
GABRD	273.564	0.263966	0.098991	2.66657	0.00766294	0.0279929
ZNF627	442.765	0.263848	0.0853929	3.08981	0.00200283	0.00889518
GNAZ	331.388	0.263467	0.105604	2.49486	0.0126007	0.0423657
TRIM23	1417.61	0.263313	0.0680063	3.87188	0.000107998	0.000668307
IRF2	1425.89	0.263189	0.0719985	3.65548	0.000256701	0.0014517
ITGA4	5867.59	0.263086	0.043547	6.04143	1.52759e-09	2.14244e-08
MAMLD1	1149.55	0.263066	0.0491838	5.34863	8.86248e-08	9.61407e-07
COL6A2	6877.91	0.262981	0.0508032	5.17646	2.26136e-07	2.29942e-06
HES6	844.107	0.262956	0.099409	2.6452	0.00816434	0.0294357
BSDC1	2794.04	0.262901	0.0382446	6.8742	6.23388e-12	1.14716e-10
HPSE	612.86	0.262893	0.0830201	3.16661	0.00154225	0.00708683
CBX6	10286.3	0.262814	0.0470848	5.58172	2.38156e-08	2.83405e-07
INTS6L	729.236	0.262651	0.0665185	3.94854	7.86281e-05	0.000502559
CCDC88C	2402.46	0.262549	0.0467383	5.61742	1.9383e-08	2.34486e-07
TROVE2	3390.71	0.262506	0.0485688	5.40483	6.48698e-08	7.19615e-07
B4GALT4	1317.18	0.262375	0.0679166	3.86319	0.000111916	0.000689079
ENO1	247472	0.262259	0.0334266	7.84582	4.30136e-15	1.10836e-13
TMOD3	6418.61	0.262167	0.0393971	6.65449	2.84284e-11	4.91798e-10
FBXL21	693.389	0.262118	0.0705701	3.71429	0.000203772	0.00118061
CXorf38	611.045	0.26197	0.0831307	3.1513	0.00162545	0.0074102
MASTL	2175.47	0.261672	0.0475425	5.50396	3.71348e-08	4.30426e-07
USP37	2129.75	0.261623	0.0462286	5.65933	1.51966e-08	1.85679e-07
C15orf39	2415.84	0.261608	0.0435334	6.00936	1.86256e-09	2.57726e-08
CDCA3	2023.03	0.261604	0.0544388	4.80546	1.54393e-06	1.36064e-05
KCNA2	503.802	0.26152	0.107844	2.42499	0.015309	0.0498741
SMPD1	1037.77	0.261272	0.0642435	4.0669	4.76424e-05	0.000320118
HOXB_AS3	615.987	0.261041	0.0715415	3.64881	0.000263463	0.00148524
SLC25A36	10273.6	0.260982	0.0531137	4.91366	8.93927e-07	8.19816e-06
SNX16	733.719	0.260767	0.076162	3.42384	0.000617423	0.00318108
TRADD	479.425	0.2607	0.0973825	2.67707	0.0074268	0.0272622
PDE7A	1520.21	0.260633	0.0562027	4.63738	3.52857e-06	2.90947e-05
OTX1	359.137	0.260593	0.084865	3.07068	0.00213571	0.00940451
ABHD2	4832.78	0.260466	0.0421726	6.1762	6.56641e-10	9.65056e-09
CCNJL	1215.4	0.26042	0.057485	4.53023	5.89198e-06	4.68187e-05
ELFN1	1055.76	0.260364	0.0665738	3.91091	9.19493e-05	0.000577551
SS18L1	4013.01	0.26006	0.0392347	6.62832	3.39527e-11	5.79326e-10
ANKRD29	542.08	0.260038	0.101603	2.55935	0.0104868	0.0363346
NRN1	1758.19	0.260025	0.0467888	5.55743	2.73774e-08	3.23439e-07
PLEKHA2	2433.31	0.259817	0.038903	6.67857	2.41283e-11	4.20372e-10
ZNRF1	1046.92	0.259718	0.0690343	3.76216	0.000168453	0.00099536
PRR7	1290.22	0.259564	0.057173	4.53997	5.6263e-06	4.48893e-05
SNX12	7400.3	0.259251	0.04336	5.97903	2.24469e-09	3.05437e-08
DPYSL3	9605.77	0.259118	0.0285289	9.08264	1.0597e-19	4.05599e-18
GSN	3141.92	0.258782	0.0458346	5.646	1.64223e-08	1.99661e-07
OIP5_AS1	7121.74	0.25851	0.0498697	5.18371	2.17518e-07	2.21753e-06
LYST	668.792	0.258293	0.0785273	3.28921	0.00100468	0.00487083
SNX21	1361.2	0.258049	0.0602457	4.28327	1.84164e-05	0.000134227
GOLM1	12311.4	0.257985	0.0283982	9.08455	1.04131e-19	3.99339e-18
AMPD2	9215.05	0.257697	0.0423592	6.08362	1.17496e-09	1.6754e-08
NPAS1	1697.56	0.257695	0.0657981	3.91645	8.98611e-05	0.000564977
FNIP2	2347.81	0.257568	0.0439459	5.86103	4.60018e-09	5.99367e-08
CLCN5	610.592	0.25748	0.0937765	2.74567	0.00603866	0.0229075
AC007318.1	1385.57	0.257424	0.0540014	4.76699	1.87002e-06	1.62181e-05
TCEA3	509.768	0.257129	0.0677128	3.79735	0.000146254	0.000877122
MFSD12	3851.5	0.256948	0.0502251	5.11592	3.12209e-07	3.10391e-06
JAK1	11137.3	0.256856	0.0383496	6.69774	2.11674e-11	3.71754e-10
AGO4	745.219	0.256849	0.0714109	3.59678	0.000322179	0.00178247
RPS6KB1	1809.1	0.256814	0.0556387	4.61574	3.91689e-06	3.20584e-05
WDR47	2902.6	0.25681	0.0536064	4.79066	1.66237e-06	1.45522e-05
C1QL4	465.155	0.256796	0.0803172	3.19728	0.00138733	0.00647188
CXXC5	950.958	0.256683	0.0605554	4.2388	2.24713e-05	0.000161384
DDAH2	692.834	0.256384	0.0884214	2.89957	0.00373672	0.0152728
AC068831.7	231.392	0.256382	0.129957	1.97282	0.0485161	0.126258
DRAXIN	860.859	0.255716	0.0726398	3.52033	0.000431014	0.00231735
OLFM2	243.926	0.255706	0.119927	2.13217	0.0329925	0.0930207
CNTNAP1	1168.28	0.255662	0.0534438	4.78376	1.7205e-06	1.50209e-05
MEIS3	669.091	0.255532	0.093663	2.7282	0.00636803	0.0239212
ANKFY1	6091.55	0.255265	0.0351378	7.26468	3.73911e-13	7.81868e-12
SLC17A5	984.029	0.254942	0.0700541	3.63921	0.000273477	0.00153552
MAP3K9	7629.35	0.254926	0.0391706	6.50808	7.61169e-11	1.24443e-09
NQO1	4219.3	0.254822	0.0364227	6.99624	2.62926e-12	5.01706e-11
GPR173	427.801	0.254558	0.0773183	3.29234	0.000993587	0.00482126
ARHGEF6	306.758	0.254358	0.11262	2.25856	0.0239109	0.0717877
NFKBIE	878.794	0.254306	0.0582195	4.36805	1.25358e-05	9.39469e-05
STX3	2088.74	0.254264	0.0516089	4.92674	8.36138e-07	7.71865e-06
TIPARP	2573.22	0.254247	0.0551963	4.60623	4.10043e-06	3.35187e-05
ZC3H12A	1018.2	0.254019	0.0633641	4.00889	6.10058e-05	0.000398486
CCDC71L	1728.37	0.253998	0.0463012	5.48578	4.11643e-08	4.71564e-07
APOE	270.113	0.253868	0.0944325	2.68836	0.00718048	0.0264867
AGFG1	7014.71	0.253842	0.038973	6.51327	7.3532e-11	1.20317e-09
ABCC10	1703.98	0.253682	0.0550453	4.60859	4.05406e-06	3.31673e-05
STAG3L3	482.899	0.253527	0.123706	2.04944	0.0404193	0.10921
ARVCF	944.33	0.253484	0.0897405	2.82464	0.00473339	0.0186702
MAP7D1	12860.2	0.253426	0.0538474	4.70637	2.52164e-06	2.13692e-05
TWF1P1	465.465	0.253298	0.0900852	2.81176	0.00492709	0.0193178
FAM3C	3458.09	0.253143	0.0384901	6.57684	4.80559e-11	8.03729e-10
PLEKHA8	3525.94	0.25298	0.0510169	4.95875	7.09495e-07	6.65279e-06
XPNPEP1	4831.57	0.252961	0.0402853	6.27923	3.40247e-10	5.15092e-09
TANC1	8406.16	0.252745	0.0404571	6.24723	4.17783e-10	6.28595e-09
MAP1B	30452.9	0.252665	0.0475993	5.30816	1.10738e-07	1.17532e-06
FRAT2	1235.22	0.252564	0.0553388	4.56396	5.01985e-06	4.03458e-05
ADCY1	3895.07	0.252527	0.0458929	5.50254	3.7436e-08	4.33661e-07
SAMD10	517.009	0.252433	0.0803029	3.14351	0.00166933	0.00758912
PI4KAP1	1141.62	0.251896	0.0651743	3.86496	0.000111108	0.000685151
HLA_A	2040.36	0.251886	0.0427552	5.89134	3.83072e-09	5.03455e-08
TSC1	2676.27	0.251809	0.0460013	5.47395	4.40103e-08	5.02993e-07
CROCCP3	647.088	0.251807	0.0901307	2.7938	0.00520929	0.0202633
CFAP46	178.236	0.251585	0.125583	2.00334	0.0451403	0.119095
ERGIC2	3168.02	0.25152	0.0471866	5.33033	9.80362e-08	1.05476e-06
MDK	2311.54	0.251448	0.052651	4.77576	1.79033e-06	1.55713e-05
ADAM8	242.561	0.25135	0.113875	2.20725	0.0272968	0.0799364
RNF169	1789.13	0.25116	0.0673652	3.72833	0.000192753	0.00112206
CDS2	4252.53	0.251115	0.0329229	7.62738	2.39574e-14	5.70185e-13
HCN4	252.778	0.25106	0.126891	1.97854	0.0478678	0.124852
NXN	3396.68	0.251	0.0511875	4.90354	9.41264e-07	8.60015e-06
AP001972.5	155.825	0.250952	0.117122	2.14265	0.0321416	0.0911628
GEMIN2	922.2	0.250694	0.0719844	3.48262	0.000496539	0.00262649
PIP5K1C	2841.54	0.250607	0.0503862	4.97373	6.56773e-07	6.18204e-06
ATP1B1	1812.61	0.250601	0.0468436	5.34974	8.80821e-08	9.56049e-07
WDR60	790.223	0.250538	0.0578539	4.33053	1.48749e-05	0.000110131
SEC14L1	11231	0.250474	0.0318498	7.86422	3.7141e-15	9.63359e-14
SMIM13	2338.4	0.250467	0.0612228	4.09107	4.29383e-05	0.000291023
ASB6	2044.03	0.250373	0.0428063	5.84897	4.94622e-09	6.41898e-08
DDHD1	4752.36	0.250308	0.042477	5.8928	3.79717e-09	5.00049e-08
GPX7	754.109	0.250109	0.071481	3.49895	0.000467088	0.00248746
ARL4A	481.683	0.25005	0.0818741	3.05407	0.00225756	0.00987462
YBX3	13883.9	0.249821	0.0277191	9.01259	2.01241e-19	7.49785e-18
FGF13	261.345	0.24978	0.0993593	2.51391	0.0119401	0.0404911
APLP1	1084.25	0.249723	0.0604236	4.13287	3.58257e-05	0.000246561
TBK1	1335.12	0.249641	0.0572084	4.3637	1.2788e-05	9.5618e-05
ZNF341	571.379	0.24941	0.073794	3.37981	0.000725349	0.00366501
FADS3	918.698	0.249406	0.0544459	4.58081	4.63188e-06	3.7473e-05
PIK3CD	7490.92	0.249176	0.0394873	6.31029	2.78509e-10	4.27897e-09
PTBP3	6747.75	0.249174	0.0461288	5.40171	6.60093e-08	7.31842e-07
CBARP	1168.66	0.249051	0.0713171	3.49216	0.000479128	0.00254056
OGG1	992.75	0.248763	0.0628189	3.96001	7.49473e-05	0.000480912
DICER1	14527.6	0.248596	0.0413751	6.00834	1.87429e-09	2.58985e-08
MMP16	1943.8	0.248581	0.0651171	3.81744	0.000134843	0.00081793
EPDR1	1511.99	0.248559	0.0489152	5.08143	3.7461e-07	3.66673e-06
RBPJ	6878.45	0.248388	0.0486829	5.10216	3.35799e-07	3.31827e-06
FZD7	1579.16	0.248329	0.0468497	5.30055	1.15455e-07	1.2234e-06
KDM4B	2395.3	0.248225	0.0643649	3.85653	0.000115008	0.000706121
DUSP9	3040.15	0.248215	0.0588855	4.21522	2.4954e-05	0.000177848
RBKS	207.453	0.248181	0.106437	2.33172	0.0197156	0.0612569
PLBD2	3476.93	0.248108	0.0412393	6.0163	1.78453e-09	2.47802e-08
FNDC4	225.637	0.248047	0.113895	2.17786	0.0294166	0.0849156
RTL6	3994.33	0.248038	0.0387634	6.39877	1.56636e-10	2.48029e-09
TTPAL	5596.87	0.247861	0.0333817	7.42506	1.12729e-13	2.52099e-12
ARF6	16930.3	0.247716	0.0298693	8.29331	1.10141e-16	3.24189e-15
KIAA0895L	595.496	0.247709	0.100967	2.45336	0.0141527	0.0466725
DCUN1D4	4188.27	0.247633	0.0444541	5.57052	2.53983e-08	3.01692e-07
RAI14	16525.1	0.247536	0.0460161	5.37933	7.47631e-08	8.21014e-07
FAM69B	903.135	0.24731	0.0632544	3.90977	9.2385e-05	0.000580102
FASTK	2487.85	0.247295	0.0550074	4.49566	6.93541e-06	5.44272e-05
EPHB6	401.005	0.247137	0.105745	2.33709	0.0194343	0.0606473
SYS1	1837.32	0.247065	0.0453221	5.45132	4.99971e-08	5.66798e-07
LIMS1	5468.13	0.247055	0.045466	5.43384	5.51541e-08	6.20246e-07
LCORL	1336.53	0.246915	0.0620346	3.98029	6.88323e-05	0.000445019
ATP6AP1	4403.08	0.24684	0.0373855	6.60255	4.04151e-11	6.81744e-10
ACAP3	1892.79	0.246193	0.0715237	3.44212	0.000577181	0.0030037
TRPM4	1863.6	0.246093	0.0583192	4.21975	2.44573e-05	0.000174688
LZTS2	2670.63	0.246061	0.0604201	4.0725	4.65112e-05	0.000313508
B3GNT5	1876.3	0.245837	0.0541437	4.54046	5.61322e-06	4.48188e-05
MGAT5	6545.7	0.245827	0.0364325	6.74747	1.50446e-11	2.69036e-10
ZNF654	1681.49	0.245715	0.0594178	4.13538	3.5437e-05	0.0002444
CBX4	3250.2	0.245548	0.0629325	3.90178	9.54896e-05	0.000598066
NRG1	1760.36	0.245514	0.0432438	5.67745	1.36718e-08	1.68304e-07
LRPPRC	25839.5	0.245299	0.044794	5.47616	4.34661e-08	4.97063e-07
PTGFRN	18369	0.245257	0.0281647	8.70796	3.09389e-18	1.06576e-16
AXL	24334	0.245256	0.034146	7.18256	6.84162e-13	1.39208e-11
2025-03-02	372.414	0.245143	0.0903803	2.71235	0.00668088	0.0248869
PKMYT1	3134.01	0.244932	0.0610306	4.01326	5.98849e-05	0.000391686
ABCA2	3829.21	0.244883	0.0542645	4.51277	6.39863e-06	5.04769e-05
HECW1	304.627	0.24485	0.0928498	2.63706	0.00836288	0.0300023
PIP4K2A	3237.77	0.244814	0.0413452	5.92122	3.19568e-09	4.26271e-08
SLC36A4	1730.84	0.244798	0.0474486	5.15924	2.4796e-07	2.50447e-06
FKBP14	1709.07	0.244704	0.0482385	5.07278	3.92039e-07	3.82779e-06
GNB4	4762.96	0.244555	0.0405288	6.03411	1.59843e-09	2.23382e-08
GALNS	1087.79	0.244516	0.0594012	4.11635	3.84917e-05	0.000264353
PAK3	1111.11	0.244471	0.0669992	3.64886	0.000263407	0.00148524
COL18A1	2425.87	0.244346	0.0722363	3.38259	0.000718058	0.00363378
AKAP13	4804.09	0.24421	0.0395547	6.174	6.65842e-10	9.75658e-09
H1F0	26621.2	0.244187	0.0409123	5.96854	2.39387e-09	3.23717e-08
GOLGA2P10	437.278	0.244094	0.0987507	2.47182	0.0134428	0.0447068
TMEM183A	3315.8	0.244076	0.0367879	6.63469	3.25194e-11	5.56686e-10
WDR45B	8428.48	0.244064	0.0354794	6.87903	6.02621e-12	1.11456e-10
BTF3L4	4943.48	0.24402	0.0413931	5.89518	3.74277e-09	4.93547e-08
CERKL	1147.84	0.243978	0.0546853	4.46148	8.13959e-06	6.31204e-05
AVL9	5736.58	0.243961	0.0435171	5.60609	2.06946e-08	2.48982e-07
ZNF92	1003.65	0.243868	0.0600741	4.05946	4.91856e-05	0.000329498
INPP5J	233.902	0.243851	0.108063	2.25657	0.0240348	0.0720834
RABGAP1	2713.59	0.243789	0.0531599	4.58596	4.51901e-06	3.66808e-05
RTL8B	1067.09	0.243768	0.0538545	4.52641	5.99947e-06	4.75958e-05
TRIM9	2092.43	0.243686	0.0541916	4.49675	6.89996e-06	5.41706e-05
ADAMTS16	870.844	0.243662	0.0546395	4.45945	8.21684e-06	6.36087e-05
CEP97	2360.12	0.243619	0.0554376	4.39446	1.11046e-05	8.38612e-05
TMEM170A	1738.82	0.243554	0.0596343	4.08413	4.42425e-05	0.000299243
AP2B1	10254.7	0.243522	0.0399869	6.09005	1.12877e-09	1.61423e-08
HDAC5	1505.33	0.243163	0.0604462	4.02279	5.75122e-05	0.000378246
DCAF7	10094.8	0.243152	0.033901	7.17241	7.36912e-13	1.49631e-11
FBLN1	5763.41	0.243152	0.0399843	6.08119	1.19294e-09	1.69981e-08
RAB22A	5004.71	0.242981	0.0328837	7.38909	1.4784e-13	3.26529e-12
REEP6	968.125	0.242809	0.07077	3.43096	0.000601445	0.00310862
CFD	211.629	0.242761	0.120235	2.01906	0.0434808	0.115558
MYBL2	17829.5	0.242398	0.0347054	6.98445	2.8598e-12	5.43583e-11
NOTCH2	14517.3	0.242371	0.0452051	5.3616	8.2489e-08	8.99318e-07
ARHGAP42	487.13	0.242103	0.0996502	2.42953	0.0151185	0.0494094
LIPA	3570.47	0.242063	0.0496652	4.87389	1.09422e-06	9.8873e-06
CRTC2	3097.23	0.241779	0.0441968	5.47051	4.48749e-08	5.11387e-07
CD55	1821.95	0.24171	0.0579902	4.16813	3.07113e-05	0.000214596
PCIF1	2811.61	0.241692	0.037681	6.41418	1.41584e-10	2.24737e-09
YWHAG	15266.8	0.241613	0.0309445	7.80796	5.81228e-15	1.47067e-13
HRH1	2197.35	0.241497	0.0493007	4.89846	9.659e-07	8.81294e-06
TRIOBP	4808.75	0.241347	0.0481104	5.01652	5.26145e-07	5.03208e-06
PYGB	13234.3	0.2413	0.0339664	7.10408	1.21129e-12	2.39514e-11
PKD2	2315.29	0.241159	0.0436812	5.52089	3.37288e-08	3.92802e-07
ANO8	930.94	0.240651	0.0727865	3.30626	0.000945501	0.00462274
AP000769.1	391.917	0.240424	0.0878342	2.73725	0.00619554	0.0233851
SDCBP	7557.79	0.240314	0.0538056	4.46633	7.95727e-06	6.18287e-05
OTUD3	2720.88	0.240279	0.0367336	6.54113	6.1057e-11	1.00999e-09
ARHGEF16	806.766	0.239769	0.0798253	3.00367	0.00266745	0.0114507
IL1R1	260.79	0.239656	0.10986	2.18147	0.0291487	0.0843404
IRX5	274.165	0.239538	0.0975803	2.45478	0.0140973	0.0465131
KLF3	2608.71	0.239505	0.0504992	4.74275	2.10836e-06	1.81489e-05
FCHO2	1957.3	0.239295	0.0646542	3.70115	0.000214623	0.00123559
PIP4P1	1814.41	0.239122	0.0538613	4.43959	9.01305e-06	6.92105e-05
FGFRL1	3557.86	0.238937	0.0439855	5.43217	5.56727e-08	6.2572e-07
ST3GAL2	2455.31	0.238783	0.0555108	4.30156	1.69597e-05	0.000124441
DYNLL2	4577.66	0.238661	0.065825	3.6257	0.000288183	0.00161027
NAA30	5206.56	0.238591	0.0413024	5.77668	7.61892e-09	9.66393e-08
SNX30	2497.38	0.23843	0.0452299	5.27152	1.35297e-07	1.42443e-06
CELSR1	3644.28	0.238143	0.0513588	4.63685	3.53756e-06	2.91481e-05
HIC2	2069.37	0.237986	0.0719977	3.30546	0.000948211	0.00463483
ST3GAL5	1134.11	0.237869	0.0652721	3.64427	0.000268157	0.00150824
NNT	3982.34	0.237638	0.0451241	5.26633	1.3918e-07	1.46139e-06
RAB27A	1087.23	0.237548	0.0659894	3.59979	0.000318477	0.00176398
NOCT	637.721	0.237308	0.086551	2.74182	0.00610989	0.0231241
SLC41A2	285.133	0.237151	0.0997157	2.37827	0.0173939	0.0553713
RUNX1	4077.38	0.237116	0.0476124	4.98014	6.35385e-07	6.00664e-06
WDR92	386.223	0.237104	0.0840181	2.82205	0.00477172	0.0187912
PRR14L	4507.16	0.236993	0.0405455	5.84512	5.06203e-09	6.56059e-08
INAFM2	2342.42	0.236925	0.0439419	5.39178	6.97643e-08	7.70862e-07
ZNF697	28812.6	0.236899	0.0280112	8.45728	2.73689e-17	8.66754e-16
SLX4	1642.9	0.236751	0.0473082	5.00445	5.60223e-07	5.32945e-06
CCNJ	2128.79	0.236655	0.0421339	5.61673	1.94604e-08	2.34997e-07
NPTX1	6380.58	0.236543	0.0454608	5.20323	1.95858e-07	2.01344e-06
ZFYVE21	1242.17	0.236532	0.0533635	4.43246	9.31639e-06	7.13445e-05
GDI1	7960.11	0.236091	0.0356621	6.62024	3.58621e-11	6.10714e-10
[truncated: 1,852 more rows]

## Sheet: siPRDM16#1_vs_siNC_deg_down
...1	baseMean	log2FoldChange	lfcSE	stat	pvalue	padj
NONO	59619	-0.0537059	0.0220124	-2.4398	0.0146953	0.0481946
HNRNPA3	38548.1	-0.0542853	0.0270472	-2.00706	0.044743	0.118241
CRTAP	13027	-0.0553135	0.0265371	-2.08438	0.0371257	0.102397
RALBP1	9884.24	-0.0583836	0.0279687	-2.08746	0.0368464	0.101855
EEF1B2	24433.8	-0.0589541	0.0273035	-2.15922	0.0308334	0.0881628
RACK1	63515.7	-0.0622762	0.0273312	-2.27858	0.0226923	0.0687173
MRPL3	12436.8	-0.0679366	0.0339365	-2.00188	0.045298	0.119418
RPL5	52229.7	-0.0683162	0.0282323	-2.41979	0.0155294	0.0504168
ZNF664	6556.6	-0.0687068	0.0333525	-2.06002	0.0393968	0.106963
NDST1	12225.6	-0.0693032	0.0318114	-2.17856	0.0293641	0.0848013
ELOA	7513.71	-0.0696989	0.0319518	-2.18137	0.0291559	0.0843488
SPTBN1	29011.7	-0.07019	0.0357791	-1.96176	0.0497903	0.128907
HTATSF1	6074.32	-0.0704049	0.0340695	-2.06651	0.0387803	0.105757
ATXN2L	10135.3	-0.0704507	0.0326478	-2.1579	0.0309357	0.0883652
DNMBP	8498.93	-0.0709946	0.0334541	-2.12215	0.0338253	0.0949205
BCOR	3798.86	-0.0710087	0.0352428	-2.01484	0.0439214	0.116446
SSRP1	21208.9	-0.0710354	0.0283707	-2.50383	0.0122856	0.0414339
TPX2	25992.6	-0.0714894	0.0309901	-2.30685	0.0210632	0.0647731
HNRNPC	37529.2	-0.0715603	0.025485	-2.80793	0.00498604	0.0195138
LRP8	5986.62	-0.0718341	0.0338438	-2.12252	0.0337941	0.0948922
RTRAF	6814.75	-0.0721658	0.0354078	-2.03813	0.0415364	0.111477
SMG5	9502.05	-0.0723701	0.0361255	-2.0033	0.0451453	0.119095
PITRM1	6423.97	-0.0728419	0.035193	-2.06978	0.0384727	0.105123
LRRFIP1	15994	-0.0733206	0.0290098	-2.52745	0.0114896	0.0392382
MRFAP1	21889	-0.0733956	0.024819	-2.95724	0.00310407	0.0129899
RBM17	5405.03	-0.0735185	0.0354437	-2.07423	0.0380579	0.104294
SF3B3	17944.7	-0.0742771	0.0263581	-2.81799	0.00483247	0.0189961
PUM1	6353.45	-0.0747332	0.0361308	-2.06841	0.0386017	0.105446
FAM241A	4111.91	-0.0749982	0.0341763	-2.19445	0.0282029	0.0821244
COPS3	7267.55	-0.0750621	0.0345619	-2.17182	0.0298696	0.08592
UTP14A	4012.02	-0.0751543	0.0378744	-1.9843	0.047222	0.123512
NAP1L4	14233.4	-0.075311	0.0259984	-2.89675	0.00377046	0.0154011
COA1	4148.67	-0.0757769	0.0361648	-2.09532	0.0361424	0.100211
ERC1	5286.6	-0.0757901	0.0351642	-2.15532	0.0311369	0.088785
ARFGEF2	13380.5	-0.0758541	0.0354236	-2.14135	0.0322461	0.0913772
CASC4	4650.04	-0.0760688	0.036816	-2.06619	0.0388106	0.105808
CHTOP	5985.73	-0.0769421	0.0354436	-2.17083	0.0299438	0.0861209
HM13	8962.53	-0.0771364	0.0359262	-2.14708	0.0317869	0.0903104
IGF2R	16909.7	-0.0775319	0.0368524	-2.10385	0.0353915	0.0984993
FMR1	4705.64	-0.0776303	0.0368133	-2.10876	0.0349656	0.0975074
HNRNPD	25351.9	-0.0778563	0.0395306	-1.96952	0.0488934	0.127037
ZNF622	2918.97	-0.0779475	0.038564	-2.02125	0.043254	0.115119
CUL1	3889.8	-0.0779903	0.0368207	-2.11811	0.0341658	0.0956595
SEH1L	4518.53	-0.0783007	0.0387291	-2.02176	0.0432015	0.11506
B4GALT5	12900	-0.078626	0.026409	-2.97725	0.00290851	0.0123265
DHX16	4028.38	-0.0792821	0.0373723	-2.12142	0.0338868	0.095039
CIZ1	7082.26	-0.0794059	0.0395299	-2.00876	0.0445627	0.11787
MRPL35	5165.13	-0.0794345	0.0385196	-2.06218	0.0391904	0.106609
SH3D19	3123.13	-0.0798167	0.0405613	-1.96781	0.0490904	0.127431
DDX42	8611.3	-0.0799463	0.034831	-2.29526	0.0217181	0.0662989
RPL22	12118.4	-0.0799692	0.034142	-2.34226	0.0191676	0.0599674
ACIN1	14123.7	-0.0799846	0.0366992	-2.17946	0.0292973	0.0846491
UBE2E3	4923.73	-0.0802557	0.0360773	-2.22455	0.0261115	0.0771905
BRD8	3327.95	-0.080273	0.0323544	-2.48106	0.0130993	0.0437796
KLHL36	2714.47	-0.0804755	0.0401882	-2.00247	0.0452345	0.119283
TSR1	10480.5	-0.0805575	0.0354966	-2.26944	0.0232415	0.0701946
TCF19	3152.32	-0.0807388	0.0388011	-2.08084	0.0374487	0.103114
ERGIC1	12113.4	-0.081069	0.0328769	-2.46584	0.0136694	0.0453146
ANTXR2	5651.63	-0.081298	0.0356429	-2.2809	0.0225541	0.068415
NSD3	5838.74	-0.0816088	0.0387144	-2.10797	0.0350332	0.0976683
IST1	5203.37	-0.081664	0.0327048	-2.49701	0.0125247	0.0421678
CTBP2	6081.57	-0.0817578	0.0331141	-2.46897	0.0135502	0.0449955
NPM1	100394	-0.0821004	0.0350461	-2.34264	0.0191478	0.0599342
NUP188	9715.5	-0.0821906	0.0356106	-2.30804	0.0209968	0.0646399
NOP56	15030.1	-0.0823003	0.0368986	-2.23044	0.0257181	0.0762456
PUF60	10436.4	-0.0823095	0.0294773	-2.7923	0.00523343	0.0203361
LPAR3	3097.27	-0.0823539	0.035408	-2.32586	0.0200261	0.06206
GDI2	15745.6	-0.0824932	0.0357724	-2.30606	0.0211073	0.0648431
ARNTL2	7216.07	-0.0836689	0.03402	-2.4594	0.0139169	0.0460264
TSPAN3	3292.4	-0.0838417	0.0401358	-2.08895	0.0367119	0.101527
ID1	5915.28	-0.0838669	0.0387737	-2.16299	0.0305423	0.0874833
UBE2G2	5229.6	-0.0839589	0.0405964	-2.06813	0.0386275	0.105487
BMS1	11200.8	-0.0845953	0.0345802	-2.44635	0.0144311	0.0474551
EIF4H	27459.8	-0.0852477	0.0319602	-2.66731	0.00764619	0.0279473
NUDT16	3088.59	-0.085387	0.038626	-2.21061	0.0270631	0.0793939
CCT4	25060.4	-0.0855595	0.0353324	-2.42156	0.015454	0.0502223
CBX5	15071.1	-0.0858294	0.0371959	-2.3075	0.0210271	0.064689
SMC3	14122.9	-0.0860084	0.0394854	-2.17823	0.0293887	0.0848597
APPL2	2138.57	-0.0862037	0.0422352	-2.04104	0.041247	0.110922
VIRMA	7915.29	-0.0862269	0.0411198	-2.09697	0.0359963	0.099857
VAPA	13785.6	-0.0862787	0.0431303	-2.00042	0.045455	0.119736
FOXM1	6484.75	-0.0862877	0.0338652	-2.54798	0.010835	0.0373697
HDLBP	36823	-0.0864112	0.0287645	-3.00409	0.00266373	0.0114384
AKR1A1	2186.43	-0.0865997	0.0428734	-2.01989	0.0433946	0.115408
NAA40	3005.46	-0.086741	0.0425623	-2.03797	0.0415524	0.111505
NACA	17729.8	-0.0868117	0.033347	-2.60329	0.0092335	0.03269
ZCCHC9	3426.81	-0.0868392	0.042855	-2.02635	0.0427292	0.114086
HSPA4	17705.1	-0.0869692	0.043563	-1.9964	0.0458902	0.120688
POLR2D	3328.22	-0.087474	0.0363371	-2.40729	0.0160714	0.0519701
ARHGEF9	2177.51	-0.0876389	0.0426294	-2.05583	0.0397986	0.107718
NUP43	5398.16	-0.0876891	0.0399442	-2.19529	0.0281427	0.0820201
SRC	3884.06	-0.0877164	0.042753	-2.0517	0.0401988	0.108689
SRP9	12353.8	-0.0878956	0.0358428	-2.45226	0.0141964	0.0467852
WDR75	6535.87	-0.0880985	0.0416843	-2.11347	0.0345604	0.0965969
FKBP9	3303.62	-0.0882269	0.0373952	-2.35931	0.0183088	0.0577314
SSU72	8573.23	-0.0883224	0.0371695	-2.3762	0.0174918	0.0556018
DROSHA	8556.94	-0.0884396	0.029854	-2.9624	0.00305251	0.0128123
CMSS1	2865.68	-0.0886352	0.0402248	-2.2035	0.0275596	0.0805376
CKAP4	12907.5	-0.0886399	0.0312831	-2.83347	0.0046045	0.018224
SIPA1L1	4186.77	-0.0887443	0.0416785	-2.12926	0.0332332	0.0936068
HNRNPF	18653.9	-0.0891429	0.028744	-3.10127	0.00192692	0.00858913
PPIE	2931.53	-0.0894305	0.0422323	-2.11758	0.0342104	0.0957414
ANAPC16	2893.17	-0.0894374	0.0372158	-2.40321	0.0162519	0.0523899
MSN	71990.7	-0.0895433	0.0255473	-3.50501	0.000456595	0.00243886
DNMT1	22767.2	-0.0895754	0.0319862	-2.80044	0.00510337	0.0199107
SRSF3	19276.6	-0.0897158	0.03941	-2.27647	0.0228178	0.069065
VPS4A	2377.31	-0.0901032	0.0403528	-2.23288	0.0255567	0.0758358
TRIM65	3571.95	-0.0902783	0.0375159	-2.4064	0.0161106	0.052054
SMAD4	3351.81	-0.0904592	0.0453235	-1.99586	0.0459495	0.120794
MYD88	1784.38	-0.0905078	0.042118	-2.14891	0.0316416	0.0900148
RPL12	37281.3	-0.0906523	0.0379306	-2.38995	0.0168507	0.0539482
URB1	7988.71	-0.0907519	0.0338946	-2.67747	0.00741802	0.0272381
GSTO1	5519.42	-0.0911041	0.0449729	-2.02575	0.0427901	0.114202
GFPT2	12338.9	-0.0912148	0.0382634	-2.38386	0.017132	0.0546703
HMBS	3024.87	-0.0914056	0.0427292	-2.13918	0.0324208	0.0917399
PPRC1	7598.05	-0.0914489	0.035801	-2.55437	0.0106381	0.0367676
ATPAF1	4450.37	-0.0917231	0.0301429	-3.04294	0.00234278	0.0102023
SNW1	4825.98	-0.0919159	0.0355283	-2.58712	0.00967815	0.0340434
UMPS	4455.82	-0.0923643	0.0425263	-2.17193	0.0298609	0.0859074
MCRS1	4106.51	-0.0923935	0.0410075	-2.25309	0.0242537	0.0726167
FAM49B	5387.99	-0.0925249	0.0436215	-2.12109	0.0339146	0.0950898
NUP214	4937	-0.0928929	0.0394308	-2.35585	0.0184805	0.0581327
TTC37	6998.1	-0.093416	0.047434	-1.96939	0.0489084	0.127059
INTS10	3019.62	-0.0934322	0.042448	-2.2011	0.0277291	0.08094
NRDE2	2101.38	-0.0936505	0.0440929	-2.12394	0.0336753	0.0946216
FAM122A	1472.92	-0.0936917	0.0451546	-2.07491	0.0379951	0.10418
PREPL	5109.13	-0.0937291	0.0471415	-1.98825	0.046784	0.122611
TBX15	25144.7	-0.0939231	0.0258718	-3.63033	0.000283062	0.00158345
ZBTB38	5610.63	-0.0940745	0.0454924	-2.06792	0.0386479	0.105528
ALDH1A3	6379.14	-0.0941441	0.0352379	-2.67167	0.00754746	0.0276637
STK24	2992.15	-0.0942527	0.0423493	-2.2256	0.0260407	0.0769929
RBM6	3917.68	-0.0942707	0.0344584	-2.73578	0.00622329	0.0234763
TRIM28	41004.2	-0.094323	0.040864	-2.30822	0.0209871	0.0646201
UACA	6166.02	-0.0943548	0.0441934	-2.13504	0.0327577	0.0924667
HOMER1	3437.47	-0.0946743	0.0408188	-2.31938	0.0203745	0.0630004
RASA3	7584.08	-0.0946752	0.0285025	-3.32165	0.000894882	0.00440045
HNRNPDL	15650.2	-0.0948172	0.0286999	-3.30374	0.000954032	0.00465749
ATIC	12207.2	-0.0949062	0.0377907	-2.51136	0.0120266	0.0407211
TOMM70	9242.59	-0.0950608	0.0420075	-2.26295	0.0236388	0.0711228
TOB2	5902.2	-0.095095	0.0440223	-2.16015	0.0307608	0.0880192
GLE1	2556.79	-0.0951354	0.0391387	-2.43072	0.0150687	0.0492878
KDM5C	5235.11	-0.0955986	0.0405739	-2.35616	0.0184651	0.0581029
MYO9B	6793.92	-0.0956381	0.0431948	-2.21411	0.0268212	0.0788138
RXRB	2326.6	-0.0957894	0.0439196	-2.18102	0.0291819	0.0843994
PSMG1	3071.24	-0.0958191	0.0483575	-1.98147	0.0475383	0.124223
SPECC1	3677.25	-0.09592	0.0336687	-2.84893	0.00438662	0.0175099
ELAC2	10143	-0.0960681	0.0319533	-3.00651	0.00264262	0.0113565
CSNK1G2	5310.92	-0.0960911	0.0442755	-2.1703	0.0299843	0.0861866
DDX5	26922	-0.0961832	0.033815	-2.84439	0.00444964	0.0177219
MTA2	7044.87	-0.0964545	0.0338148	-2.85244	0.00433851	0.0173426
GPRIN1	2944.17	-0.0967708	0.0474133	-2.041	0.0412503	0.110922
DHCR24	28049.1	-0.0967972	0.032409	-2.98674	0.0028197	0.0120045
NRP2	10825.6	-0.0967997	0.0448204	-2.15973	0.0307939	0.0881012
DKC1	11536.1	-0.096923	0.0364635	-2.65808	0.00785868	0.0285433
RPS15A	4204.5	-0.0969906	0.0330497	-2.93469	0.0033388	0.0138132
MRPL32	2809.98	-0.0970217	0.042047	-2.30746	0.0210293	0.064689
ARAP3	3663.33	-0.0973412	0.0472311	-2.06096	0.0393072	0.106838
USO1	7028.74	-0.0974111	0.0477585	-2.03966	0.0413841	0.11119
SPRED1	9229.52	-0.0974239	0.0440609	-2.21112	0.0270274	0.0793249
GLT8D1	2419.68	-0.0974297	0.0391254	-2.49019	0.0127676	0.0428386
EMC4	3757.67	-0.0974736	0.0420415	-2.31851	0.0204218	0.0631268
SEC13	5471.6	-0.0976717	0.0431473	-2.26368	0.0235937	0.071027
NUP98	22234.6	-0.0980942	0.0363484	-2.69872	0.00696069	0.0258117
OGDHL	2091.57	-0.0981002	0.0476194	-2.06009	0.0393899	0.106959
IGFBP7	2080.32	-0.0981145	0.0394037	-2.48998	0.012775	0.0428543
SLC16A1	23567.4	-0.0981459	0.0378295	-2.59443	0.00947488	0.0334302
ITPRID2	11885.7	-0.0982044	0.038928	-2.52272	0.0116451	0.0396965
LPGAT1	4012.71	-0.0982646	0.0450786	-2.17985	0.0292685	0.0846
EPM2AIP1	2770.47	-0.0985482	0.0454226	-2.16959	0.0300382	0.0862658
FEN1	6901.41	-0.0985672	0.0443545	-2.22226	0.0262659	0.0774953
SCARB2	6182.14	-0.0986501	0.0419288	-2.3528	0.0186326	0.0585488
EXOC7	3677.79	-0.0988011	0.0359451	-2.74866	0.00598389	0.0227481
GTF3C4	5389.1	-0.0988194	0.0362069	-2.7293	0.00634688	0.0238646
PURA	3466.37	-0.0989367	0.0422543	-2.34146	0.0192085	0.0600762
TBCA	4385.36	-0.0990551	0.0448396	-2.2091	0.0271677	0.0796246
SRRT	10160	-0.099154	0.0455983	-2.17451	0.0296668	0.0854729
SLC39A14	13970.2	-0.0992004	0.0409146	-2.42458	0.0153263	0.0499223
RTF2	6732.63	-0.0993989	0.0324208	-3.0659	0.00217016	0.00953694
OSTF1	1463.87	-0.0994382	0.0498814	-1.99349	0.0462075	0.121343
ACAT2	2666.8	-0.0997434	0.0441307	-2.26018	0.0238101	0.0715723
CMTR1	4047.42	-0.0999696	0.04024	-2.48433	0.0129794	0.0434232
YES1	12947.8	-0.100221	0.0408658	-2.45245	0.0141886	0.0467674
CEP78	4825.14	-0.100351	0.0379272	-2.6459	0.00814741	0.0294016
C1orf43	12624.8	-0.100404	0.0271279	-3.70112	0.000214647	0.00123559
PHAX	3350.68	-0.100545	0.0425563	-2.36264	0.0181454	0.0573727
SSR4	4417.5	-0.100687	0.0451198	-2.23155	0.0256445	0.0760735
TRA2A	3353.98	-0.100805	0.0374846	-2.68923	0.00716179	0.0264327
IGF2BP2	11237	-0.100914	0.0249467	-4.04516	5.22865e-05	0.000347662
TRIM8	6620.54	-0.100928	0.0434883	-2.32082	0.0202965	0.0627792
BRAF	1515.75	-0.1012	0.0480676	-2.10537	0.0352595	0.0982154
AATF	4660.52	-0.101223	0.0434162	-2.33145	0.0197295	0.0612763
BTBD2	3709.03	-0.101385	0.0437834	-2.31561	0.0205796	0.0635646
KRI1	3511.92	-0.101432	0.0462676	-2.19228	0.0283591	0.0824934
TMEM39A	2312.56	-0.101583	0.0471038	-2.15658	0.031038	0.088586
XPO7	9142.65	-0.101656	0.0410241	-2.47797	0.0132134	0.0441083
NDRG3	5020	-0.101668	0.0405623	-2.50646	0.0121947	0.0411698
SLC9A3R1	3315.18	-0.101674	0.0460674	-2.20706	0.0273098	0.0799624
RGL2	2242.84	-0.101893	0.0485645	-2.0981	0.0358966	0.0996085
RNF167	4764.29	-0.10217	0.0399873	-2.55506	0.0106169	0.0367142
ALDH2	1594.38	-0.102172	0.0514537	-1.98571	0.0470657	0.123202
MRPL21	4407.71	-0.102242	0.0453535	-2.25435	0.0241743	0.0724344
TGOLN2	12079.3	-0.102263	0.0338871	-3.01777	0.00254646	0.0110077
PCGF6	1898.73	-0.102353	0.0496564	-2.06122	0.0392822	0.106814
CIRBP	6032.27	-0.102377	0.047931	-2.13592	0.0326856	0.0923161
MUL1	1901.41	-0.102485	0.0498055	-2.05772	0.0396174	0.107419
RBBP5	2515.83	-0.102504	0.0415566	-2.46662	0.0136396	0.0452235
NUBPL	1244.74	-0.102539	0.0502596	-2.04018	0.041332	0.111081
ENTR1	3981.09	-0.103011	0.036964	-2.7868	0.00532321	0.0206482
COPG1	8118.38	-0.103159	0.0328943	-3.13608	0.00171223	0.00776075
ST3GAL1	5319.91	-0.103325	0.0390131	-2.64847	0.00808565	0.0292056
BECN1	1758.49	-0.103412	0.0489069	-2.11447	0.0344754	0.0963731
HCFC1	13022.7	-0.103444	0.0388207	-2.66467	0.00770647	0.0281258
PAFAH1B1	9596.23	-0.103482	0.0369357	-2.80169	0.00508359	0.0198487
STYXL1	1753.34	-0.10352	0.0489379	-2.11533	0.0344019	0.0961813
LETMD1	3665.5	-0.103607	0.0356208	-2.90861	0.0036304	0.0148878
PDE4DIP	4675.96	-0.103655	0.0389512	-2.66115	0.0077874	0.0283789
AP5M1	3607.61	-0.103656	0.0415981	-2.49183	0.0127085	0.0426799
SLC35B4	1553.34	-0.103674	0.0509619	-2.03435	0.0419164	0.112313
NSA2	5138.71	-0.103741	0.0428223	-2.4226	0.0154099	0.0501255
TP53	7406.24	-0.10389	0.035083	-2.96127	0.00306369	0.012851
IK	5835.47	-0.103977	0.0313676	-3.3148	0.000917072	0.00449606
ZEB1	4148.59	-0.104533	0.0488858	-2.1383	0.0324922	0.0919022
ABLIM1	5862.7	-0.104546	0.0412542	-2.53418	0.0112711	0.0386813
DRG1	3587.35	-0.104557	0.0378971	-2.75898	0.00579828	0.0221497
CLIC4	19882.1	-0.10461	0.048197	-2.17046	0.0299721	0.0861642
POLR1B	5815.87	-0.104757	0.0426438	-2.45655	0.0140277	0.0463147
RNF187	6175.09	-0.104936	0.0366276	-2.86494	0.00417088	0.0167475
FANCE	1437.39	-0.105057	0.0513531	-2.04577	0.0407786	0.109985
CORO1B	5376.38	-0.10525	0.0514723	-2.04479	0.0408754	0.110185
PCNX2	1708.41	-0.105327	0.0483285	-2.17941	0.0293016	0.0846491
AIMP1	3158	-0.105407	0.0416122	-2.53307	0.011307	0.0387456
INTS8	4321.35	-0.105447	0.0521251	-2.02296	0.0430773	0.114875
USB1	3491.76	-0.105469	0.0412823	-2.55483	0.010624	0.0367322
SEC16A	9041.86	-0.105523	0.0300704	-3.5092	0.000449452	0.0024066
MCM10	4616.54	-0.105525	0.0516112	-2.04462	0.0408923	0.110216
MTO1	2134.41	-0.105593	0.0485765	-2.17374	0.0297247	0.085591
AMOTL1	10547.9	-0.105676	0.0366792	-2.88109	0.00396308	0.0160344
DAP	6809.73	-0.105731	0.0399648	-2.6456	0.0081545	0.0294056
RAP1GAP2	6929.93	-0.105771	0.0367106	-2.8812	0.0039616	0.0160336
LRBA	6584.12	-0.106062	0.0455539	-2.32828	0.0198973	0.0617095
CEP104	2276.52	-0.106239	0.0465977	-2.27991	0.022613	0.0685406
MPDU1	3185.35	-0.106272	0.0466121	-2.27991	0.022613	0.0685406
NUP37	2201.19	-0.106329	0.0540012	-1.96901	0.0489523	0.127123
CHRAC1	3305.57	-0.106424	0.0468964	-2.26933	0.023248	0.0701946
TM7SF3	3594.91	-0.10656	0.0407773	-2.61322	0.00896928	0.031876
TTC31	1897.25	-0.106678	0.0489259	-2.1804	0.029228	0.0845078
CARS2	2229.36	-0.106712	0.0399724	-2.66965	0.0075931	0.0278002
PHLDA2	4643.75	-0.107087	0.0458454	-2.33583	0.0195003	0.060776
GTF3C3	4178.92	-0.107202	0.0471041	-2.27585	0.022855	0.0691462
HARS2	1771.62	-0.107212	0.0456158	-2.35034	0.0187565	0.0588782
FKBP5	3748.93	-0.107288	0.0391608	-2.73967	0.00615017	0.0232496
STT3B	15205.2	-0.107347	0.0437261	-2.455	0.0140886	0.0465003
SUMF2	5653.49	-0.107348	0.0403448	-2.66077	0.00779629	0.0283955
PPP2R5D	2935.04	-0.107499	0.0497848	-2.15927	0.0308293	0.0881628
TUBB4B	26680.8	-0.107524	0.0314348	-3.42054	0.000624959	0.00321316
DZIP3	3099.91	-0.107651	0.053208	-2.02321	0.0430513	0.114821
BOD1L1	6757.02	-0.107683	0.0405293	-2.65691	0.00788598	0.028616
CHD4	1293.47	-0.107793	0.0521578	-2.06666	0.038766	0.105733
MORC2	3698.45	-0.107884	0.0406656	-2.65296	0.00797891	0.0288838
BPNT1	1748.43	-0.108076	0.0532023	-2.03141	0.0422137	0.112939
CERS2	7260.4	-0.108161	0.0326782	-3.30987	0.000933388	0.00456579
DNAJC5	21316.2	-0.108358	0.0401617	-2.69804	0.0069748	0.0258494
RNF20	4256.75	-0.108383	0.0361192	-3.00071	0.00269349	0.0115322
SMG7	7654.75	-0.108426	0.038531	-2.81399	0.00489311	0.0192037
CEP170	13229.3	-0.108476	0.0448804	-2.41701	0.0156485	0.0507194
MNAT1	2174.22	-0.108539	0.0461163	-2.3536	0.0185929	0.0584394
GART	16220.5	-0.108558	0.0318259	-3.41099	0.000647271	0.00331313
RAB34	4497.45	-0.108569	0.0432819	-2.50842	0.0121272	0.040977
VEGFA	8201.97	-0.108578	0.0497708	-2.18157	0.0291414	0.0843319
BPTF	6037.13	-0.108697	0.0474967	-2.28851	0.0221076	0.0673415
HCG18	2484.91	-0.108779	0.0490841	-2.21617	0.02668	0.0785048
RPL22L1	1785.64	-0.108881	0.0513946	-2.11854	0.0341297	0.0955974
ARMC1	5074.98	-0.108916	0.0447797	-2.43225	0.0150052	0.0491044
TCEAL8	2407.3	-0.109047	0.0507595	-2.14831	0.0316892	0.0901024
CDCA7L	2172.38	-0.109115	0.0448451	-2.43314	0.0149683	0.0489921
POLR1D	3532.06	-0.109251	0.0405379	-2.69503	0.0070382	0.0260402
NDUFB3	1742.65	-0.109416	0.0485279	-2.2547	0.0241522	0.0723877
SUGT1	3829.2	-0.109438	0.0368576	-2.96921	0.00298564	0.0125975
RSU1	2998.46	-0.10949	0.0450437	-2.43076	0.0150674	0.0492878
MCM3	19618.2	-0.109504	0.0333331	-3.28514	0.00101931	0.00493203
CORO2A	1397.15	-0.109543	0.0546499	-2.00445	0.0450224	0.118867
AK2	9636.44	-0.109595	0.0298907	-3.66653	0.00024586	0.00139643
CUL7	2306.08	-0.109873	0.0453979	-2.42023	0.0155108	0.0503644
SNRNP40	3182.17	-0.109938	0.0374242	-2.93761	0.00330749	0.0137039
HNRNPUL1	20090.6	-0.109988	0.0320945	-3.42701	0.000610268	0.00314918
NCOA2	4243.49	-0.110067	0.0481466	-2.28608	0.0222499	0.0677012
DYNC1LI1	4245.97	-0.110123	0.0383789	-2.86935	0.00411314	0.0165495
STRBP	3712.38	-0.110133	0.0408535	-2.69579	0.0070221	0.0259963
PEX26	4374.91	-0.11031	0.0344975	-3.19763	0.00138561	0.00647004
BMPR1A	3206.04	-0.110351	0.0530003	-2.08208	0.0373349	0.102873
RAD54L2	4633.28	-0.110582	0.0383444	-2.88392	0.00392755	0.0159071
CCDC14	5308.05	-0.110745	0.0515299	-2.14915	0.0316226	0.0899739
GTPBP4	8565.05	-0.110956	0.0346913	-3.19839	0.00138197	0.00645458
SLC25A12	3618.65	-0.110974	0.0486344	-2.2818	0.0225011	0.0683024
WDFY3	4252.44	-0.111166	0.0531275	-2.09244	0.0363994	0.100818
FBXO33	1381.77	-0.111227	0.0533494	-2.08488	0.0370798	0.102365
NHLRC2	4928.07	-0.111399	0.0478445	-2.32836	0.0198929	0.0617057
PPP1R21	1745.92	-0.111447	0.0510709	-2.18221	0.0290938	0.0842065
SNX17	6063.38	-0.111491	0.0412531	-2.7026	0.00687997	0.0255365
CBLL1	2354.67	-0.111734	0.051801	-2.15699	0.0310062	0.088528
MRPL13	2646.68	-0.111839	0.0460425	-2.42904	0.0151387	0.0494426
FUBP1	10543.4	-0.111946	0.0302084	-3.70579	0.000210729	0.0012166
FANCI	5368.01	-0.111976	0.0425168	-2.63368	0.00844653	0.0302752
ITGA6	10799.7	-0.112071	0.0396045	-2.82975	0.00465851	0.0184118
CENPB	11511.7	-0.112087	0.0534945	-2.0953	0.0361445	0.100211
DHX15	15901.5	-0.112163	0.0387247	-2.89643	0.00377439	0.0154109
FHL1	12271.3	-0.112166	0.0337844	-3.32006	0.000899987	0.00442002
PDIA4	9792.81	-0.112236	0.0300495	-3.73505	0.000187679	0.00109545
CSTF3	2001.25	-0.11236	0.0377412	-2.97711	0.00290975	0.0123291
PRSS23	6528.41	-0.112372	0.0406476	-2.76455	0.00570009	0.0218554
MTHFD1	18097.7	-0.112514	0.0320786	-3.50746	0.000452404	0.00242042
LARP1	30524.5	-0.112535	0.0329186	-3.41859	0.000629463	0.00323209
ANAPC5	7681.6	-0.112615	0.0339767	-3.31448	0.00091815	0.00450019
MAML3	1633.64	-0.112684	0.0510643	-2.20671	0.0273346	0.0800005
WBP1L	1889.99	-0.112753	0.0446851	-2.52329	0.0116263	0.0396391
NABP2	3403.4	-0.112757	0.0447724	-2.51846	0.0117869	0.0400964
HMOX2	3192.78	-0.112922	0.053486	-2.11125	0.0347507	0.0969908
OCIAD2	3074.96	-0.112982	0.0479516	-2.35617	0.0184646	0.0581029
SLU7	3352.78	-0.113005	0.0428825	-2.63521	0.00840841	0.0301551
BRD3	3118.54	-0.11312	0.0490808	-2.30478	0.0211791	0.0649971
FHOD1	4900.23	-0.113132	0.0442387	-2.5573	0.0105489	0.036505
CST3	2970.67	-0.113206	0.042439	-2.66749	0.00764196	0.0279371
GAL	1598.53	-0.113248	0.0526391	-2.1514	0.0314446	0.089546
DDX56	7907.52	-0.113538	0.0394654	-2.8769	0.00401599	0.0162151
THADA	5076.27	-0.11374	0.0436273	-2.60707	0.00913195	0.0323949
CIB1	1347.71	-0.113812	0.0546504	-2.08255	0.0372926	0.102771
SLC35E1	2674.21	-0.113858	0.0392105	-2.90377	0.00368702	0.0150916
PIK3CA	2658.07	-0.113959	0.0523341	-2.17754	0.0294405	0.084972
GALNT14	2723.77	-0.113963	0.0431064	-2.64377	0.00819892	0.0295495
GNAQ	6983.22	-0.114233	0.0394937	-2.89243	0.00382272	0.0155563
ARAP1	4702.58	-0.114254	0.0500631	-2.2822	0.0224774	0.0682665
TCOF1	16178.4	-0.114323	0.0432454	-2.64359	0.00820314	0.0295593
TERF1	2500.08	-0.114411	0.0486862	-2.34996	0.0187754	0.0589188
CXXC1	4587.72	-0.114479	0.0526712	-2.17346	0.0297457	0.0856389
ARID1B	4825.58	-0.114523	0.0417546	-2.74276	0.00609257	0.0230719
VEZF1	3869.48	-0.114614	0.0374621	-3.05947	0.00221727	0.00972006
SMYD4	2057.24	-0.114736	0.0464762	-2.4687	0.0135605	0.0450192
SGTA	6192.12	-0.114915	0.0452476	-2.5397	0.0110948	0.0381786
NOP58	10432.4	-0.115073	0.040953	-2.80988	0.00495596	0.0194116
USP36	3276.34	-0.115118	0.049639	-2.3191	0.0203895	0.063037
WDR81	2154.84	-0.115146	0.0542553	-2.1223	0.0338123	0.0949205
SMG6	2690.41	-0.115151	0.0442114	-2.60456	0.00919927	0.0325866
SF3B2	23668.4	-0.115186	0.0230368	-5.00011	5.72981e-07	5.44554e-06
ZNF142	3028.79	-0.1152	0.0442391	-2.60403	0.00921335	0.0326306
UBXN4	4497.08	-0.115328	0.0490721	-2.35018	0.0187644	0.0588936
MRPL30	2201.53	-0.115388	0.0522452	-2.20858	0.0272038	0.0796997
DECR1	1585.91	-0.115406	0.0483262	-2.38807	0.016937	0.0541891
G3BP2	12114.1	-0.115687	0.037084	-3.11959	0.00181103	0.00813904
TSG101	3205.68	-0.115723	0.0435288	-2.65854	0.00784798	0.0285308
LSM4	7864.64	-0.115786	0.0461232	-2.51036	0.0120609	0.0408093
DLG1	6179.1	-0.115952	0.043243	-2.68141	0.0073313	0.0269697
SS18L2	1081.63	-0.116021	0.0523258	-2.21729	0.0266036	0.0782916
SLC20A1	54354.6	-0.116123	0.0345707	-3.359	0.00078226	0.00391429
SIRT1	2075.93	-0.116135	0.0495231	-2.34506	0.0190238	0.0595935
MKRN2	3455.54	-0.116282	0.0446137	-2.60643	0.00914927	0.0324329
MBNL1	13135	-0.11631	0.0452267	-2.57171	0.0101198	0.0353124
RAC1	20119	-0.116375	0.0405977	-2.86654	0.00414984	0.0166801
HP1BP3	9107.69	-0.116614	0.0352813	-3.30527	0.000948856	0.00463568
SUPT6H	7454.1	-0.116732	0.0383544	-3.04351	0.00233837	0.0101872
ATN1	6081.62	-0.116796	0.0393359	-2.96918	0.00298592	0.0125975
TRIP12	30171.6	-0.116893	0.0374041	-3.12515	0.00177713	0.00800996
MTG2	5347.87	-0.116955	0.0504767	-2.31701	0.0205032	0.063356
RAB32	1305.76	-0.116993	0.04822	-2.42624	0.0152563	0.0497602
MUS81	2515.14	-0.117022	0.0511932	-2.28589	0.0222605	0.0677231
SLMAP	7486.28	-0.117031	0.0372996	-3.13759	0.00170345	0.00772275
NCBP2	7433.61	-0.117145	0.0328315	-3.56808	0.000359608	0.00196355
NAT9	1781.17	-0.117194	0.0579212	-2.02333	0.0430387	0.114803
AQR	5360.98	-0.117261	0.0462072	-2.53772	0.0111577	0.0383478
LAMB3	11790	-0.117293	0.0355088	-3.30321	0.000955853	0.00466406
TMEM129	1576.45	-0.117295	0.0466447	-2.51465	0.0119151	0.0404412
TOR1A	2038.18	-0.117391	0.0536311	-2.18885	0.0286075	0.0830507
BRCA2	2976.69	-0.11747	0.0597788	-1.96507	0.0494062	0.128115
VPS53	3185.78	-0.117526	0.0433683	-2.70996	0.0067291	0.0250476
BYSL	2711.32	-0.117538	0.0530667	-2.21491	0.0267665	0.0786768
EIF2B1	2925.17	-0.117595	0.0367392	-3.2008	0.00137047	0.00641457
POP1	2421.21	-0.117622	0.0522769	-2.24997	0.0244505	0.0730836
ZNF768	1833.06	-0.117696	0.0432243	-2.7229	0.00647107	0.0242341
KLHL12	2411.42	-0.117717	0.036172	-3.25436	0.00113647	0.00545458
ZNF37BP	2039.21	-0.117927	0.0479369	-2.46004	0.0138921	0.0459597
ZCCHC17	1471.35	-0.117948	0.0540333	-2.18288	0.0290443	0.0840788
MOCOS	1949.81	-0.117964	0.0512583	-2.30137	0.0213709	0.0655141
SUSD5	4697.3	-0.117994	0.0374495	-3.15076	0.00162845	0.00742042
EIF3K	2220.86	-0.118159	0.0512316	-2.30636	0.0210904	0.0648162
FAM208B	9147.23	-0.118196	0.0466968	-2.53114	0.0113692	0.038918
MRPL39	2050.14	-0.118467	0.0478551	-2.47554	0.0133036	0.0443267
CHERP	3890.84	-0.118481	0.0570666	-2.07618	0.0378769	0.103943
MED1	7243.18	-0.118532	0.0408565	-2.90118	0.00371763	0.0152043
MDM2	2433.85	-0.118566	0.0468974	-2.5282	0.011465	0.0391778
DDX21	34723.3	-0.118654	0.0417395	-2.84273	0.00447295	0.0177894
MED22	3722.33	-0.118963	0.0549423	-2.16523	0.03037	0.0871424
NUDT15	1777.02	-0.119364	0.0498152	-2.39614	0.0165688	0.0531931
UBP1	8769.91	-0.119565	0.0368387	-3.24563	0.00117192	0.00559461
FPGS	2979.23	-0.119734	0.0542209	-2.20827	0.0272258	0.0797521
RBM23	2590.46	-0.119736	0.0381	-3.14267	0.00167414	0.0076092
ARMC9	1610.85	-0.119739	0.0477714	-2.5065	0.0121932	0.0411698
SET	38551.1	-0.119761	0.0248524	-4.81889	1.44363e-06	1.27725e-05
RPUSD2	1107.39	-0.119837	0.0560913	-2.13645	0.0326425	0.0922209
CGGBP1	9060.29	-0.119938	0.0506339	-2.36874	0.0178488	0.0566082
CCDC186	1699.72	-0.120101	0.0522503	-2.29857	0.0215296	0.0659103
FBXO7	4530.32	-0.12012	0.0399858	-3.00406	0.00266402	0.0114384
GZF1	2112.97	-0.12012	0.0464645	-2.5852	0.00973235	0.0341973
SLC44A1	4096.68	-0.120187	0.0485166	-2.47723	0.0132406	0.0441765
POP4	1402.38	-0.120277	0.0512294	-2.34782	0.0188836	0.0592394
SMARCAL1	2404.8	-0.120522	0.051164	-2.3556	0.0184929	0.0581623
TCF4	3349.25	-0.120678	0.0489206	-2.4668	0.0136325	0.0452098
AC093323.1	1521.74	-0.120679	0.0504655	-2.39131	0.0167886	0.0537667
EIF4E	4613.06	-0.120688	0.0453869	-2.65909	0.00783517	0.0285054
STK26	4767.79	-0.120712	0.0505753	-2.38678	0.0169967	0.0543093
ANKS1A	2847.88	-0.120732	0.0505267	-2.38947	0.0168727	0.0540098
PPP1R18	8619.16	-0.120783	0.0450376	-2.68183	0.00732215	0.0269485
GULP1	2296.47	-0.120815	0.0547508	-2.20664	0.0273391	0.0800005
TRIM66	2663.37	-0.12114	0.0499177	-2.42679	0.0152329	0.0497087
PIN4	1717.25	-0.121228	0.0563361	-2.15188	0.0314071	0.0894646
LARS	11819.4	-0.12151	0.0351294	-3.45892	0.000542344	0.00283895
SSBP3	4431.61	-0.121638	0.0423069	-2.87513	0.00403863	0.0162897
VPS54	2453.58	-0.121642	0.0516229	-2.35636	0.0184553	0.0580911
ZBTB44	2705.15	-0.121711	0.0492911	-2.46922	0.0135407	0.0449714
RMND5B	1984.04	-0.121936	0.0466996	-2.61106	0.00902617	0.032066
FAM118B	929.898	-0.121938	0.0605188	-2.01488	0.0439172	0.116446
RGS12	1544.97	-0.121955	0.0565152	-2.15791	0.0309349	0.0883652
BCL9L	4951.22	-0.121961	0.054147	-2.2524	0.0242967	0.0727346
UBE2I	4398.31	-0.121978	0.043679	-2.7926	0.00522855	0.0203289
ACAA2	4481.74	-0.121982	0.0405005	-3.01186	0.00259649	0.0111901
RNF7	3065.79	-0.122072	0.0432655	-2.82146	0.0047805	0.0188106
PRR12	3584.88	-0.122097	0.0591087	-2.06563	0.0388637	0.105881
USP54	2030.5	-0.12218	0.0503769	-2.42532	0.0152948	0.0498445
ZFP64	3566.24	-0.122404	0.0357757	-3.42143	0.000622929	0.0032044
SKA3	3299.79	-0.122469	0.0535022	-2.28905	0.0220767	0.067268
DIS3	5163.12	-0.122493	0.0424436	-2.88603	0.00390135	0.0158304
ADAMTS6	1447.69	-0.122512	0.0537019	-2.28134	0.0225283	0.0683577
DPY30	1688.53	-0.122544	0.0535561	-2.28814	0.0221291	0.0673964
UTP25	2183.25	-0.122606	0.047673	-2.57182	0.0101166	0.0353073
USP12	4689.02	-0.122682	0.0509906	-2.40598	0.0161291	0.0520794
ZFHX3	3113.79	-0.12272	0.0558994	-2.19538	0.0281363	0.0820155
EXOG	1038.88	-0.122741	0.0559243	-2.19476	0.0281805	0.0821079
TAZ	1019.42	-0.122746	0.0568552	-2.15893	0.0308558	0.0882012
TMEM201	4191.01	-0.122784	0.0505971	-2.42669	0.0152371	0.0497142
METTL13	3450.87	-0.123037	0.0397598	-3.0945	0.00197147	0.00877574
ERBIN	8003.83	-0.123042	0.046715	-2.63389	0.00844117	0.0302615
CCDC34	1390.73	-0.123153	0.0514736	-2.39255	0.0167318	0.0536111
UTRN	2477.5	-0.123378	0.0566027	-2.17972	0.029278	0.0846149
GSK3B	7272.94	-0.123388	0.0303641	-4.06364	4.83139e-05	0.00032388
LSM2	1752.25	-0.123514	0.0452639	-2.72875	0.0063574	0.023895
MPRIP	35671	-0.123587	0.0282947	-4.36784	1.25484e-05	9.40053e-05
KRT18	26231.7	-0.123684	0.0386006	-3.20422	0.00135431	0.00634955
VAC14	3096.16	-0.123693	0.0393364	-3.1445	0.00166372	0.0075671
MAGOH	2518.32	-0.123744	0.0513172	-2.41135	0.0158938	0.051438
PEAK1	2987.05	-0.12375	0.0424901	-2.91244	0.00358612	0.0147216
HOXC10	1128.79	-0.124021	0.0492748	-2.51693	0.0118382	0.0402498
LRCH3	3162.73	-0.124054	0.0437174	-2.83764	0.00454481	0.0180351
NOP10	3109.18	-0.124066	0.0573537	-2.16318	0.0305273	0.0874753
HERC1	5818.92	-0.124106	0.0421805	-2.94226	0.0032583	0.0135315
SCD	52457.1	-0.124189	0.030488	-4.07337	4.63372e-05	0.000312549
SMARCD1	11295.6	-0.124325	0.0285324	-4.35733	1.31661e-05	9.81832e-05
WIPF1	2443.87	-0.124381	0.0440573	-2.82318	0.00475505	0.0187405
LRRC41	3626.28	-0.12442	0.038949	-3.19442	0.00140113	0.00653005
SWAP70	5246.64	-0.124439	0.0389908	-3.19149	0.00141541	0.0065779
CCNDBP1	1193.2	-0.124593	0.0486807	-2.55939	0.0104857	0.0363346
SF3B1	25210.7	-0.124605	0.0443008	-2.8127	0.00491278	0.0192747
PCOLCE	1627.97	-0.124752	0.0613184	-2.03449	0.0419024	0.112291
OBSL1	6150.05	-0.124835	0.050294	-2.48211	0.0130607	0.0436652
DSN1	2295.95	-0.124891	0.0487746	-2.56058	0.0104497	0.0362444
ZNF598	4959.21	-0.124922	0.0518923	-2.40734	0.0160693	0.0519701
ETF1	14251.5	-0.124968	0.0437322	-2.85757	0.00426904	0.0170892
USP13	4292.67	-0.125021	0.0428074	-2.92055	0.00349419	0.0143803
U2AF2	15072	-0.125046	0.0468984	-2.66632	0.00766866	0.0280034
EED	1711.31	-0.125097	0.0502412	-2.48994	0.0127766	0.0428543
GAS5	10427.6	-0.12512	0.0315791	-3.9621	7.42931e-05	0.000477026
ZNF3	1197.61	-0.125129	0.0522655	-2.39409	0.0166615	0.0534383
ELK3	9082.16	-0.125143	0.0431809	-2.8981	0.00375433	0.0153393
B3GNTL1	610.546	-0.12515	0.0614457	-2.03676	0.0416737	0.1118
SUB1	9023.63	-0.125172	0.0396272	-3.15875	0.00158446	0.00725027
EXOSC3	1730.59	-0.125215	0.0469591	-2.66648	0.00766511	0.0279956
STOML2	9698.89	-0.125219	0.03504	-3.57361	0.000352089	0.00192624
ITPRIP	4753.45	-0.125226	0.0392578	-3.18983	0.00142356	0.00661105
DANCR	5853.25	-0.125439	0.0462944	-2.70959	0.0067366	0.0250707
WDR77	8343.98	-0.125507	0.042728	-2.93735	0.00331029	0.0137126
TIMELESS	7010.46	-0.125586	0.0334719	-3.75198	0.000175441	0.00103354
RBM22	4632.12	-0.125619	0.045108	-2.78485	0.0053553	0.020744
EIF1	20416	-0.125664	0.0269393	-4.66469	3.09086e-06	2.57593e-05
ARHGEF11	3155.96	-0.125851	0.0440156	-2.85923	0.00424666	0.0170135
KDELC2	5723.34	-0.125951	0.0485425	-2.59466	0.00946843	0.0334135
CLEC16A	1726.28	-0.126106	0.054645	-2.30773	0.0210141	0.0646727
AKT1S1	4558.47	-0.126128	0.0642445	-1.96325	0.049617	0.12851
DOCK4	4918.16	-0.126143	0.0409517	-3.08028	0.00206806	0.00914558
ROR2	1038.9	-0.126152	0.0627584	-2.01013	0.0444175	0.11757
ZFAND5	7829.04	-0.126159	0.0388285	-3.24913	0.00115759	0.00553561
MRTFB	2730.84	-0.126378	0.0472752	-2.67325	0.00751207	0.0275546
DHFR	8760.82	-0.126379	0.0437401	-2.88931	0.00386093	0.0156858
UNC119B	2974.31	-0.126447	0.0499252	-2.53273	0.0113178	0.0387682
CHST14	1615.89	-0.126456	0.0475378	-2.66012	0.00781135	0.0284345
C1orf21	2011.28	-0.126506	0.0588277	-2.15046	0.031519	0.0897441
COPS4	2430.98	-0.126532	0.0510363	-2.47925	0.0131658	0.0439718
ELP1	4728.78	-0.126563	0.0328601	-3.85159	0.000117356	0.000718739
KIF21A	2940.56	-0.126702	0.045456	-2.78735	0.00531414	0.0206212
PRMT5	5289.66	-0.126724	0.0459896	-2.7555	0.00586025	0.0223559
TLN2	1772.78	-0.126739	0.047267	-2.68133	0.00733293	0.0269697
MT_RNR1	33841.6	-0.126806	0.0325051	-3.90112	9.5747e-05	0.000599487
RAD1	2643.57	-0.126928	0.0521005	-2.43621	0.0148419	0.0486268
KXD1	2443.91	-0.126936	0.047768	-2.65733	0.00787613	0.0285856
NDUFAF3	1967.31	-0.12698	0.0475349	-2.6713	0.00755582	0.0276892
SLC30A9	3807.94	-0.127259	0.0478029	-2.66216	0.00776399	0.0283041
NFXL1	1838.05	-0.127348	0.0582409	-2.18658	0.0287733	0.0834387
PDS5A	13827.6	-0.127374	0.0407632	-3.12473	0.00177966	0.00801826
CHCHD4	2029.03	-0.127392	0.0517247	-2.46288	0.0137826	0.0456359
H2AFY2	2420.71	-0.127457	0.0474711	-2.68495	0.00725417	0.0267284
BRAP	1478.87	-0.127475	0.0550727	-2.31466	0.0206314	0.0637145
GRK5	1690.75	-0.127525	0.0496701	-2.56745	0.010245	0.0356352
FZD8	1879.4	-0.127536	0.0548732	-2.32419	0.0201154	0.0622779
NGDN	1956.8	-0.12765	0.0601092	-2.12364	0.0337004	0.0946783
OAZ1	14007	-0.127712	0.0338852	-3.76896	0.000163928	0.000972718
SEC61A1	22150.8	-0.12774	0.0372099	-3.43297	0.000597	0.00308888
G6PC3	2825.78	-0.127826	0.0509963	-2.50658	0.0121906	0.0411698
PFDN6	2141.11	-0.12787	0.0577346	-2.21479	0.0267746	0.0786888
ZNF516	3071.22	-0.127893	0.0425711	-3.00421	0.0026627	0.0114378
RPF2	3071.21	-0.127907	0.0475143	-2.69196	0.00710342	0.026237
RWDD1	2875.19	-0.127992	0.0494233	-2.58971	0.00960557	0.0338427
FDFT1	9611.97	-0.128009	0.0308656	-4.14732	3.36395e-05	0.000233149
MICU2	2335.87	-0.128011	0.0466762	-2.74253	0.00609679	0.023081
PATZ1	2920.58	-0.12802	0.0536238	-2.38737	0.0169694	0.0542483
MID1IP1	3081.05	-0.12811	0.0433207	-2.95724	0.00310405	0.0129899
CCDC85C	5790.47	-0.128147	0.0461624	-2.776	0.00550329	0.0212251
RPL36AL	6468.8	-0.128165	0.0421322	-3.04197	0.00235038	0.0102315
RIPK2	3458.76	-0.12817	0.043449	-2.94989	0.00317888	0.013241
LSM5	2490.63	-0.12854	0.0449501	-2.85961	0.00424163	0.0169968
NUP62	4919.95	-0.128634	0.0359634	-3.5768	0.000347824	0.00190609
PLEKHG4	4166.84	-0.128645	0.0403622	-3.18727	0.00143623	0.00666047
ANXA11	8927.44	-0.128747	0.0333436	-3.86122	0.000112822	0.00069444
PBRM1	6310.51	-0.128861	0.0395477	-3.25837	0.00112053	0.005382
MICALL1	6292.41	-0.128904	0.0405755	-3.1769	0.00148859	0.00687405
TTL	7146.22	-0.128983	0.033417	-3.8598	0.000113482	0.000698062
RPL41	35278.4	-0.129123	0.0457657	-2.8214	0.00478147	0.0188107
LIAS	997.826	-0.129144	0.0574547	-2.24775	0.0245921	0.0734285
UROD	7214.64	-0.129183	0.0464324	-2.78217	0.00539965	0.0208869
ACADSB	1393.94	-0.129232	0.0608952	-2.1222	0.0338208	0.0949205
VBP1	4480.55	-0.129318	0.0551289	-2.34575	0.018989	0.059532
UTP3	2581.48	-0.129323	0.044424	-2.9111	0.00360161	0.014779
SMARCB1	5688.48	-0.129513	0.0405681	-3.19248	0.00141054	0.00656148
DENR	8569.37	-0.129538	0.034476	-3.75734	0.000171729	0.00101319
FLOT1	4908.24	-0.129571	0.0412609	-3.14027	0.00168791	0.00766293
AMPH	1414.22	-0.129608	0.0477419	-2.71476	0.00663234	0.0247296
BNIP2	5178.27	-0.129871	0.0505507	-2.56912	0.0101956	0.0355074
PSMD10	3631.03	-0.129944	0.0395147	-3.28851	0.00100719	0.0048818
RAB3B	6922.32	-0.129963	0.0382108	-3.40121	0.000670877	0.0034197
DEAF1	4931.97	-0.130042	0.0384036	-3.38618	0.000708725	0.00359118
CCAR1	8165.3	-0.130198	0.0393901	-3.30536	0.000948554	0.00463535
PTMA	50071.2	-0.13031	0.0432107	-3.01568	0.00256402	0.0110682
TATDN1	1882.56	-0.130489	0.0475094	-2.74658	0.00602193	0.0228573
IWS1	3269.81	-0.130489	0.0373248	-3.49603	0.000472231	0.00251145
SMIM30	1692.72	-0.130515	0.0621668	-2.09944	0.0357784	0.0993789
PARP3	909.744	-0.130591	0.0609642	-2.14209	0.0321859	0.0912547
GPN1	1597.23	-0.130739	0.0646152	-2.02335	0.0430371	0.114803
SPSB1	3361.19	-0.130744	0.0406802	-3.21394	0.00130926	0.00615892
RECQL	3831.54	-0.130799	0.0385634	-3.3918	0.00069435	0.00352198
TMX4	2285.87	-0.131081	0.0494072	-2.65307	0.00797627	0.0288838
PARK7	14020.5	-0.131269	0.0406825	-3.22667	0.00125241	0.00592554
TMEM39B	1817.58	-0.131465	0.0502316	-2.61719	0.00886579	0.0315591
OSBPL9	7401.18	-0.131493	0.0430322	-3.05569	0.00224545	0.0098282
TRMT5	3217.97	-0.131636	0.0482489	-2.72826	0.00636689	0.0239212
MTPAP	2233.31	-0.131668	0.0509337	-2.58508	0.00973572	0.034203
FHL3	1566.66	-0.13193	0.0528454	-2.49653	0.0125417	0.0422032
SNAP29	1586.07	-0.13203	0.0473533	-2.78819	0.0053004	0.0205801
TMEM185B	1908	-0.132127	0.0523293	-2.52491	0.0115726	0.0394905
ZNF33A	1342.74	-0.132288	0.0566622	-2.33467	0.0195607	0.0608898
SMAGP	1442.67	-0.132317	0.058812	-2.24983	0.0244597	0.0730998
PYURF	2271.02	-0.132373	0.0564549	-2.34476	0.0190395	0.0596331
GRB10	12249.7	-0.132471	0.0371636	-3.56455	0.000364486	0.00198631
ATP1B3	10020.7	-0.1325	0.0372106	-3.56082	0.000369701	0.00201362
MBD4	1908.47	-0.132534	0.0500951	-2.64565	0.00815341	0.0294056
DPP8	3159.85	-0.132581	0.0515841	-2.57019	0.0101643	0.0354173
CEP83	1281.07	-0.132742	0.0473099	-2.80579	0.00501935	0.0196286
KANSL3	3849.64	-0.133047	0.0399733	-3.32839	0.000873502	0.0043126
NSD1	9241.97	-0.133195	0.0389465	-3.41994	0.000626345	0.00321944
TJP1	6574.94	-0.133248	0.043829	-3.04017	0.00236441	0.0102874
CPSF6	7235.79	-0.13325	0.0332615	-4.00614	6.17196e-05	0.000402613
RHOG	3086.38	-0.133257	0.0424407	-3.13985	0.00169036	0.00767228
PPP1R15B	4980.27	-0.133261	0.0454677	-2.93089	0.0033799	0.0139597
HSPA13	3498.44	-0.133265	0.0531129	-2.50908	0.0121045	0.0409073
PIGO	3107.2	-0.133282	0.0424308	-3.14116	0.00168277	0.00764366
CEP95	1571.77	-0.133365	0.0447759	-2.9785	0.00289662	0.0122867
ZNF746	1213.06	-0.133561	0.0573698	-2.32807	0.0199086	0.0617348
BANP	1335.77	-0.133568	0.058958	-2.26548	0.0234834	0.0707746
CLBA1	854.158	-0.133772	0.0655291	-2.04141	0.04121	0.110889
NIT2	2123.83	-0.133831	0.0516459	-2.59131	0.00956108	0.0337041
LRFN3	894.617	-0.13385	0.0621233	-2.15458	0.0311947	0.088924
PLS3	20028.4	-0.133956	0.0406792	-3.29299	0.000991267	0.00481175
BCAR3	3650.47	-0.133974	0.0343756	-3.89736	9.72484e-05	0.000607725
IRF2BP1	2024.01	-0.134008	0.0612252	-2.18877	0.0286134	0.0830507
TRIM25	7410.49	-0.134049	0.0280672	-4.776	1.78818e-06	1.55633e-05
SUPT7L	1894.52	-0.134099	0.0493879	-2.71521	0.00662331	0.0247053
MED20	1666.57	-0.134212	0.0488171	-2.74929	0.00597246	0.0227134
ARHGEF1	8587.7	-0.134226	0.0487851	-2.75137	0.00593462	0.0226001
SPAST	1612.42	-0.13428	0.0532912	-2.51975	0.0117438	0.0399845
DRG2	2264.5	-0.134372	0.041831	-3.21225	0.00131699	0.00619084
GLYR1	4848.32	-0.134387	0.0369346	-3.6385	0.000274227	0.00153885
SNRPE	3269.37	-0.13443	0.0482445	-2.78644	0.00532903	0.0206626
PKNOX1	1582.03	-0.134682	0.0501172	-2.68734	0.00720231	0.0265572
TBC1D10B	3774.46	-0.134808	0.0594394	-2.26799	0.0233299	0.0703767
AC245060.4	982.206	-0.134821	0.0606853	-2.22165	0.0263071	0.0775587
DNAAF2	2080.4	-0.134842	0.0458606	-2.94025	0.00327946	0.0136021
KLHL9	4574.25	-0.134883	0.0534379	-2.52411	0.0115991	0.0395604
ADNP	10379.4	-0.135004	0.0481603	-2.80322	0.00505957	0.0197662
CHCHD7	1537.88	-0.13513	0.0497649	-2.71537	0.00662012	0.024701
UQCC1	4282.31	-0.135132	0.0378501	-3.5702	0.000356702	0.00194985
NBR1	6598.13	-0.135137	0.0434379	-3.11104	0.00186429	0.00833264
BBS2	1308.44	-0.13515	0.0572765	-2.35961	0.0182939	0.0576986
UTP11	4304.58	-0.135157	0.0396344	-3.4101	0.000649391	0.00332225
MCOLN1	905.627	-0.135165	0.0620197	-2.17939	0.0293028	0.0846491
JMY	1925.7	-0.135215	0.0533035	-2.53669	0.0111904	0.0384402
TASP1	789.341	-0.135221	0.0670925	-2.01544	0.0438591	0.116364
LARS2	6743.89	-0.135267	0.0339013	-3.99002	6.60677e-05	0.000428839
NT5C2	1392.08	-0.13529	0.0493096	-2.74368	0.00607545	0.0230166
RTN1	2042.28	-0.135415	0.0478132	-2.83216	0.00462341	0.0182952
TMEM14C	2249.51	-0.13543	0.0421424	-3.21362	0.00131074	0.00616295
TMEM106C	7365.85	-0.135471	0.0380461	-3.5607	0.000369866	0.00201395
IFT88	862.552	-0.135524	0.057468	-2.35826	0.0183608	0.0578581
C9orf64	1508.76	-0.135547	0.050584	-2.67965	0.00736992	0.0270788
TCAF1	2391.19	-0.135553	0.0525398	-2.58001	0.00987964	0.0345999
MRPL16	2281.69	-0.135562	0.0454812	-2.98061	0.00287671	0.0122181
IL11	1681.38	-0.135664	0.0534969	-2.53593	0.011215	0.0385043
PPA2	2320.01	-0.135697	0.0538746	-2.51876	0.0117768	0.0400827
SNX25	1450.55	-0.135723	0.0575036	-2.36025	0.0182626	0.0576352
URGCP	1706.99	-0.135788	0.0591039	-2.29745	0.0215933	0.0659899
CCNH	2100.26	-0.1359	0.0532037	-2.55433	0.0106393	0.0367676
GSPT1	15253.5	-0.135943	0.0371002	-3.66421	0.000248106	0.00140837
TCF12	6094.22	-0.136005	0.0492837	-2.75963	0.0057866	0.0221107
MLH1	4412.09	-0.136276	0.0412396	-3.30448	0.000951518	0.00464753
FAM216A	1364.43	-0.136446	0.0587542	-2.32232	0.0202156	0.0625584
SETDB2	628.382	-0.136594	0.0625752	-2.18287	0.0290454	0.0840788
RPL7L1	12270.9	-0.136643	0.0330523	-4.13416	3.56249e-05	0.000245523
TMEM87A	1792.75	-0.136722	0.0663802	-2.05968	0.0394294	0.107007
SLC30A1	1649.63	-0.13685	0.0626585	-2.18406	0.0289577	0.0838743
ONECUT2	2569.22	-0.136912	0.0659432	-2.07621	0.0378741	0.103943
MRPS21	4086.6	-0.136984	0.035049	-3.90837	9.29221e-05	0.000582916
MMGT1	3879.11	-0.137207	0.0549942	-2.49494	0.012598	0.0423636
NDC1	11126.8	-0.137217	0.044358	-3.09339	0.00197883	0.00880533
ZNF76	1530.79	-0.137344	0.0619895	-2.21561	0.0267183	0.0786057
ARMCX1	1425.62	-0.137411	0.0578846	-2.37388	0.0176021	0.055916
SSH2	1937.4	-0.137527	0.045803	-3.00258	0.00267704	0.0114811
CRLS1	2401.95	-0.13758	0.0590049	-2.33167	0.0197182	0.0612569
PCBP1	9796.34	-0.137596	0.0396094	-3.47383	0.000513095	0.00270315
ACLY	20982.5	-0.137612	0.0272244	-5.05472	4.31034e-07	4.17325e-06
NCL	113062	-0.137837	0.0278592	-4.94762	7.51255e-07	7.00089e-06
TAF4	4419.73	-0.137994	0.0384352	-3.5903	0.000330292	0.00182222
CIP2A	5922.46	-0.138027	0.0392734	-3.51452	0.000440552	0.00236399
CENPW	1197.39	-0.138051	0.0638895	-2.16077	0.0307128	0.0879076
SLC30A6	2250.98	-0.138068	0.0521023	-2.64993	0.0080508	0.0290958
CCNB2	3455.64	-0.13814	0.0456385	-3.02683	0.00247133	0.0107071
ITPR1	2396.94	-0.138165	0.053784	-2.56888	0.0102027	0.0355194
STIM2	1434.59	-0.138581	0.0535709	-2.58687	0.00968518	0.0340621
SENP5	4915.99	-0.138781	0.0344047	-4.03378	5.48874e-05	0.000362654
CHMP5	3320.06	-0.138787	0.0487518	-2.8468	0.00441605	0.0175928
TOM1L1	1833.43	-0.138841	0.044726	-3.10425	0.00190764	0.00851286
ODF2L	2139.76	-0.138944	0.0520849	-2.66764	0.00763871	0.0279304
CNBP	24293.3	-0.139532	0.0282274	-4.94312	7.68813e-07	7.15772e-06
CHD1L	6415.4	-0.139549	0.0290377	-4.80577	1.54156e-06	1.35916e-05
CHCHD1	1886.62	-0.139792	0.0537815	-2.59926	0.00934252	0.0330285
IDI1	2949.68	-0.140146	0.0504096	-2.78014	0.00543353	0.0209973
NFIB	1643.08	-0.140236	0.0624111	-2.24696	0.0246423	0.0735389
UPP1	6215.8	-0.140346	0.0373438	-3.7582	0.000171138	0.00101001
CSTF2	3236.26	-0.140372	0.0431531	-3.25289	0.00114239	0.00547359
TRAF3IP2	1203.88	-0.140401	0.0658903	-2.13084	0.0331025	0.093279
KIF11	9455.32	-0.140456	0.0411091	-3.41666	0.000633952	0.00325004
PDZRN3	1051.32	-0.140493	0.0650664	-2.15923	0.0308326	0.0881628
SAMHD1	1963.21	-0.140534	0.043873	-3.20321	0.00135906	0.00637029
NOB1	2874.27	-0.140549	0.0504221	-2.78744	0.00531256	0.0206191
RAD51B	703.598	-0.140572	0.066536	-2.11272	0.034625	0.0967224
ZNF248	691.884	-0.140795	0.0642504	-2.19135	0.0284264	0.0826403
TAF1	5843.56	-0.140978	0.0379851	-3.7114	0.000206119	0.00119174
FGFR1OP2	2177.53	-0.141026	0.0515633	-2.735	0.00623808	0.0235186
SMG9	1975.87	-0.141041	0.0546414	-2.58121	0.00984539	0.0344896
IMPDH2	18118.4	-0.141072	0.030152	-4.67868	2.88725e-06	2.42581e-05
BRD4	9493.76	-0.141102	0.0421609	-3.34674	0.000817678	0.00406767
RAD52	1190.18	-0.141275	0.0636505	-2.21954	0.0264501	0.0779331
ARPIN	1695.44	-0.141327	0.0485101	-2.91336	0.00357563	0.0146816
PARG	2928.4	-0.141355	0.0498198	-2.83732	0.00454939	0.0180495
TEX264	1846.76	-0.141363	0.0625309	-2.26069	0.0237785	0.0714993
ZC3H18	5684.25	-0.141363	0.0475725	-2.97153	0.00296319	0.0125312
S100A6	13053.5	-0.141369	0.05777	-2.44711	0.0144008	0.0473715
SF3A3	13533.5	-0.14138	0.0334736	-4.22365	2.40382e-05	0.00017182
HMMR	4997.57	-0.141458	0.0540752	-2.61594	0.00889815	0.0316628
FAM200B	1104.81	-0.141481	0.0654006	-2.16329	0.0305188	0.0874753
FOXA2	1314.04	-0.141611	0.0629226	-2.25056	0.0244131	0.072994
USF2	3843.35	-0.141627	0.0502265	-2.81976	0.00480594	0.0189032
RPRD1A	8037.23	-0.141754	0.0468452	-3.026	0.00247809	0.010734
NAA60	1690.21	-0.141782	0.0488898	-2.90003	0.00373128	0.0152537
FOCAD	6374.02	-0.141805	0.0483302	-2.93408	0.00334542	0.0138377
CHAMP1	2454.85	-0.141826	0.0587654	-2.41343	0.015803	0.0511793
USP3	1561.86	-0.142077	0.0550344	-2.58161	0.00983417	0.0344754
CISD3	1768.41	-0.142139	0.0702767	-2.02256	0.0431184	0.114916
FANCL	1368.8	-0.142162	0.0478173	-2.97302	0.00294886	0.0124799
AFAP1	6024.2	-0.142256	0.0320679	-4.4361	9.16051e-06	7.0279e-05
ISCA1	1460.07	-0.142268	0.0479367	-2.96784	0.00299898	0.0126315
WDR24	818.187	-0.142394	0.0623188	-2.28493	0.0223169	0.0678528
SLTM	5518.31	-0.142493	0.0361748	-3.93902	8.18141e-05	0.000520551
LRIG1	2429.78	-0.142526	0.0380995	-3.74088	0.000183376	0.00107448
MCPH1	1273.08	-0.142559	0.0697882	-2.04273	0.0410789	0.110642
GPSM2	3898.06	-0.142613	0.0465169	-3.06583	0.0021707	0.00953717
RING1	2217.79	-0.142687	0.0697806	-2.04479	0.0408754	0.110185
CCDC8	2274.17	-0.142701	0.0672419	-2.1222	0.0338209	0.0949205
TWIST2	1666.29	-0.142768	0.0441838	-3.23122	0.00123263	0.00584182
RAB35	4513.98	-0.142905	0.0462137	-3.09227	0.00198634	0.00883392
TCHP	2443.53	-0.142918	0.0445248	-3.20985	0.00132806	0.00624135
MRPS14	1140.2	-0.143038	0.0515786	-2.77321	0.00555065	0.02137
KLHL23	3595.37	-0.143163	0.0440191	-3.2523	0.00114475	0.00548356
COPB1	9054.47	-0.143337	0.0529037	-2.7094	0.00674051	0.0250805
PLAT	2687.27	-0.143425	0.0438226	-3.27286	0.00106466	0.00513373
SLC16A1_AS1	2087.04	-0.143433	0.0436217	-3.2881	0.00100866	0.00488773
ELP5	3068.41	-0.143589	0.0513962	-2.79377	0.00520979	0.0202633
RTCB	8296.97	-0.143619	0.0344321	-4.17109	3.0315e-05	0.000212129
SAV1	4358.32	-0.143682	0.0416912	-3.44635	0.000568223	0.00295865
APTX	2485.75	-0.143701	0.050382	-2.85224	0.00434127	0.0173466
ZFAS1	3189.11	-0.14371	0.0411698	-3.49067	0.000481815	0.00255274
EML1	1124.22	-0.143735	0.0560109	-2.56621	0.0102817	0.0357439
COG1	1220.28	-0.143807	0.0499901	-2.8767	0.00401857	0.0162222
TRMT10B	630.284	-0.143829	0.0691432	-2.08016	0.0375106	0.103225
OXLD1	1404.08	-0.14388	0.0484834	-2.96761	0.00300122	0.0126376
DDX28	888.889	-0.143975	0.0675264	-2.13212	0.0329966	0.0930207
SIGMAR1	7505.09	-0.144031	0.0526363	-2.73635	0.0062125	0.0234401
IFT27	1005.37	-0.144213	0.0611831	-2.35708	0.0184194	0.0580055
ZNF268	1159.21	-0.144312	0.0644023	-2.24079	0.0250395	0.0746057
RASSF3	1947.29	-0.144413	0.0403351	-3.58032	0.000343172	0.00188533
POLR1C	1039.6	-0.144656	0.0561739	-2.57515	0.0100197	0.0350191
LANCL2	1688.5	-0.144709	0.0537368	-2.69293	0.00708271	0.0261745
TRIM45	1264.4	-0.144822	0.0526459	-2.75087	0.00594367	0.0226214
NVL	1566.56	-0.144856	0.0461645	-3.13783	0.00170202	0.00771806
UBE2W	2114.12	-0.144895	0.0552088	-2.6245	0.00867769	0.0310019
TINF2	1418.11	-0.144926	0.0576343	-2.51458	0.0119174	0.0404422
NIPBL	8755.03	-0.145034	0.0503939	-2.87801	0.00400191	0.0161649
NUDCD2	2260.76	-0.145089	0.0493393	-2.94064	0.00327537	0.013588
GTF3C6	2083.38	-0.145104	0.0430584	-3.36993	0.00075188	0.00378155
DNAJC19	1498.06	-0.14539	0.0529143	-2.74766	0.00600226	0.022796
GALE	3593.37	-0.145396	0.0509382	-2.85436	0.00431232	0.0172449
CYB561A3	1295.99	-0.145565	0.0551923	-2.63742	0.00835396	0.0299817
RNF25	1664.38	-0.145578	0.0546436	-2.66413	0.00771885	0.02815
POLR1E	2878.16	-0.145715	0.0414116	-3.51868	0.000433692	0.00233047
SFPQ	31065.6	-0.145763	0.0302604	-4.81697	1.45751e-06	1.28853e-05
ZNF267	1006.67	-0.1458	0.0612626	-2.37992	0.0173163	0.055142
GLUL	6682.11	-0.145804	0.0349264	-4.17461	2.98503e-05	0.000209176
NIF3L1	2166.77	-0.145887	0.0399819	-3.64883	0.000263433	0.00148524
N4BP2	2722.97	-0.145975	0.0539188	-2.70731	0.0067831	0.0252199
PPP5C	4961.6	-0.146011	0.039944	-3.6554	0.000256778	0.00145172
USP53	2251.76	-0.146094	0.0508211	-2.87467	0.00404451	0.0163101
NDUFB10	3977.4	-0.146097	0.0438317	-3.33314	0.000858716	0.00424494
MIPOL1	887.712	-0.146135	0.0625979	-2.3345	0.0195696	0.0608954
THUMPD3_AS1	978.403	-0.146171	0.0644085	-2.26944	0.0232414	0.0701946
AUTS2	1503.79	-0.146292	0.050977	-2.86976	0.00410783	0.0165316
CTHRC1	1637.76	-0.146477	0.0488067	-3.00116	0.00268954	0.0115203
SESN2	1236.56	-0.146488	0.0728296	-2.01139	0.0442847	0.117314
MED29	2376.66	-0.146491	0.0440241	-3.32752	0.00087622	0.00432276
POGZ	7914.49	-0.146496	0.0383405	-3.82091	0.000132959	0.000807503
PAK1IP1	1493.77	-0.146563	0.0603074	-2.43027	0.0150876	0.0493249
DNM1L	5564.66	-0.146681	0.0423642	-3.46238	0.000535417	0.00280834
AIG1	1591.51	-0.146685	0.055528	-2.64164	0.00825064	0.0296978
PEX2	1162.12	-0.146759	0.0653372	-2.24618	0.0246926	0.0736726
DNAJC8	5210.89	-0.146779	0.0374384	-3.92054	8.83508e-05	0.000556372
PEF1	2294.06	-0.146789	0.043855	-3.34715	0.000816471	0.00406409
POP5	1093.91	-0.146864	0.0666168	-2.2046	0.027482	0.0803469
PCNA	10409.4	-0.146893	0.0426219	-3.44642	0.00056807	0.00295863
SRA1	1619.22	-0.146895	0.0545507	-2.69281	0.00708517	0.0261745
ZBED4	4305.88	-0.146925	0.0363462	-4.04238	5.29104e-05	0.000351334
CHURC1	1271.58	-0.147326	0.0624053	-2.36079	0.0182362	0.0575857
BFAR	3980.27	-0.14735	0.0350427	-4.20487	2.61229e-05	0.000185439
HDDC2	2534.66	-0.147407	0.0451609	-3.26403	0.00109839	0.00528729
FIZ1	957.648	-0.147592	0.0720847	-2.04748	0.0406114	0.109609
NCK2	1688.64	-0.14778	0.0483586	-3.05592	0.0022437	0.00982495
HDAC9	1351.9	-0.147828	0.0631181	-2.34208	0.0191765	0.0599856
ARL14EP	1509.55	-0.147829	0.0480205	-3.07846	0.00208071	0.00919118
KCTD5	3701.08	-0.148056	0.0462635	-3.20027	0.00137297	0.00642322
NMNAT2	1105.87	-0.1481	0.0577273	-2.56552	0.0103022	0.0357835
CHAF1A	4715.73	-0.148121	0.0524525	-2.8239	0.00474429	0.0187057
NFYA	2004.73	-0.148209	0.0452165	-3.27776	0.00104633	0.00505157
RFTN1	3256.58	-0.148446	0.0358953	-4.13554	3.54124e-05	0.000244316
RBM3	5325.28	-0.148475	0.0483813	-3.06885	0.00214881	0.00944948
RPS19BP1	2767.65	-0.148705	0.0578474	-2.57064	0.010151	0.0353896
CCDC47	6422.1	-0.148727	0.0417703	-3.5606	0.000370006	0.00201416
PDAP1	9892.27	-0.148737	0.0524009	-2.83845	0.00453326	0.0179965
SYF2	1550.19	-0.148898	0.0536982	-2.77288	0.00555628	0.0213875
GYG1	3553.69	-0.1489	0.0505129	-2.94777	0.00320072	0.0133205
MSRA	614.725	-0.149013	0.0684343	-2.17746	0.0294461	0.0849756
MSL2	2580.56	-0.149017	0.0487157	-3.05891	0.00222143	0.00973611
HNRNPU	53598.2	-0.149023	0.0236913	-6.29022	3.1702e-10	4.81414e-09
MECP2	4405.69	-0.149033	0.0322522	-4.62087	3.82133e-06	3.13678e-05
SPHK2	941.249	-0.149224	0.0740177	-2.01605	0.0437947	0.116251
RNF8	1366.36	-0.149378	0.0623399	-2.39619	0.0165665	0.0531931
COA4	2154.29	-0.149396	0.0499039	-2.99367	0.00275648	0.0117685
FAM122B	3053.27	-0.149703	0.0438034	-3.41762	0.000631707	0.00324022
MFSD14B	5575.38	-0.149776	0.036531	-4.09997	4.13202e-05	0.000281319
HOMEZ	769.007	-0.149862	0.0720366	-2.08036	0.0374921	0.103205
ST5	2254.22	-0.150041	0.0387906	-3.86796	0.000109749	0.00067722
GTPBP10	1695.71	-0.150046	0.0553475	-2.71098	0.00670855	0.0249805
COQ9	1924.24	-0.150084	0.0449872	-3.33614	0.000849495	0.00420571
TMEM41B	3368.66	-0.150085	0.0481349	-3.11801	0.00182078	0.0081754
PPIL3	1310.24	-0.150086	0.0533958	-2.81082	0.00494157	0.0193668
ZNF70	720.471	-0.150125	0.0725845	-2.06828	0.0386139	0.105464
CCDC51	2130.08	-0.15023	0.0546055	-2.75118	0.00593807	0.0226089
DNAJC21	4934.64	-0.150343	0.0377802	-3.97942	6.9085e-05	0.000446506
PTPN11	19010.3	-0.15046	0.0359456	-4.18576	2.84215e-05	0.000199741
OPLAH	1027.48	-0.150492	0.0697985	-2.15609	0.0310764	0.0886511
TRAF2	1911.76	-0.150611	0.062668	-2.40332	0.0162472	0.0523831
G3BP1	26412.8	-0.150628	0.0366733	-4.10729	4.00321e-05	0.000273687
ARHGAP21	7588.65	-0.150632	0.044898	-3.35498	0.000793696	0.00396646
DUT	6289.97	-0.150675	0.0498332	-3.02359	0.00249796	0.0108153
GINS2	3657.96	-0.150795	0.0442419	-3.40841	0.000653429	0.0033403
WRAP53	2398.7	-0.150845	0.0490518	-3.07522	0.00210344	0.00927489
BCAR1	9934.09	-0.15092	0.0510681	-2.95527	0.00312394	0.0130548
DUSP11	1511.19	-0.151001	0.0547071	-2.76017	0.00577707	0.0220815
PRKAR2A	10990.8	-0.15103	0.0372297	-4.05671	4.97688e-05	0.000332951
KIF15	3032.15	-0.151033	0.0504087	-2.99616	0.00273401	0.0116853
RMND5A	5543.66	-0.151072	0.0396946	-3.80586	0.00014131	0.00085137
SRPK1	8329.67	-0.151219	0.0397593	-3.80337	0.000142743	0.000858688
FAM129A	7058.75	-0.151281	0.0359967	-4.20264	2.63816e-05	0.000187072
NFYC	3148.63	-0.151464	0.0411691	-3.67906	0.000234096	0.00133696
HPDL	4067.24	-0.151549	0.0640569	-2.36586	0.0179884	0.0569496
IFI16	2540.16	-0.151628	0.0563019	-2.69311	0.0070788	0.0261706
ZNF629	1708.76	-0.151702	0.0468296	-3.23944	0.00119764	0.00569526
SMG8	1354.92	-0.151806	0.0500218	-3.03479	0.00240699	0.0104514
FRG1BP	806.253	-0.152014	0.0641455	-2.36982	0.0177966	0.0564637
VPS37A	1740.19	-0.152074	0.052	-2.92451	0.00345004	0.0142254
BTBD1	4961.53	-0.152203	0.046413	-3.27931	0.0010406	0.00502763
PSMG2	2078	-0.15223	0.0628663	-2.42149	0.0154569	0.0502223
NEPRO	3348.91	-0.152285	0.0492514	-3.092	0.00198813	0.00883989
TENT2	2164.42	-0.152722	0.0522541	-2.92268	0.00347029	0.0142969
ZHX2	664.026	-0.152842	0.0728354	-2.09846	0.0358648	0.0995342
MAPK14	3957.71	-0.152847	0.0388229	-3.93704	8.24925e-05	0.000523849
PDCL3	962.628	-0.152953	0.0542072	-2.82164	0.00477783	0.0188039
GATB	1954.77	-0.15296	0.0448737	-3.40867	0.0006528	0.00333795
MKI67	49051.2	-0.152976	0.0425304	-3.59686	0.000322084	0.00178245
CTTNBP2NL	6461.21	-0.152976	0.0410052	-3.73065	0.000190987	0.00111244
RLIM	15332.8	-0.153056	0.0395174	-3.87314	0.000107443	0.00066528
ANP32B	13894.6	-0.153137	0.0276257	-5.54329	2.96845e-08	3.48389e-07
SUMO3	8049.79	-0.153152	0.0342002	-4.47811	7.53065e-06	5.87229e-05
MED6	1940.1	-0.153174	0.0520351	-2.94367	0.0032434	0.0134753
CIPC	1668.4	-0.153298	0.0529976	-2.89254	0.00382144	0.0155543
GTF2F1	5189.57	-0.153505	0.0354772	-4.32686	1.51248e-05	0.000111771
NBPF3	1336.56	-0.153742	0.0486106	-3.16273	0.00156299	0.00717039
TBC1D14	2839.66	-0.153743	0.0370913	-4.14499	3.39834e-05	0.000235201
XYLT1	958.693	-0.153851	0.0547283	-2.81118	0.00493608	0.0193492
AAAS	2836.66	-0.154165	0.0458323	-3.36368	0.000769114	0.0038544
PACRGL	867.109	-0.154177	0.0605993	-2.5442	0.0109529	0.0377364
YEATS4	1064.42	-0.154203	0.0630295	-2.44652	0.0144244	0.0474412
COQ3	513.641	-0.15441	0.0713693	-2.16354	0.0304998	0.0874508
TFPT	686.542	-0.154416	0.0750536	-2.05741	0.0396464	0.107419
NCOR1	14401.9	-0.154455	0.0379734	-4.06744	4.75329e-05	0.000319516
PDK3	794.455	-0.154508	0.0693911	-2.22663	0.0259721	0.0768711
MTHFR	836.394	-0.154576	0.0611174	-2.52916	0.0114337	0.0391047
H2AFZ	19111.1	-0.154677	0.0289817	-5.33707	9.44626e-08	1.01911e-06
DHX35	2443.28	-0.154769	0.044906	-3.44652	0.000567858	0.00295832
ANAPC13	2494.41	-0.154793	0.0530689	-2.91684	0.00353596	0.0145339
TPD52L2	18478.2	-0.15492	0.032182	-4.81385	1.48048e-06	1.30707e-05
SCCPDH	1884.53	-0.154933	0.041833	-3.7036	0.00021256	0.00122609
UBAP2L	24543.2	-0.154996	0.0311935	-4.96887	6.73452e-07	6.32994e-06
SCAND1	2500.55	-0.155097	0.0486047	-3.19098	0.00141791	0.00658797
MFSD1	4634.78	-0.155115	0.043243	-3.58705	0.000334436	0.00184198
HGSNAT	1918.26	-0.155117	0.0465049	-3.3355	0.000851451	0.00421114
KRT10	1307.94	-0.15579	0.0734268	-2.1217	0.0338629	0.0949855
ADGRL2	9195.79	-0.155818	0.0416101	-3.74471	0.000180604	0.00105982
FAM13B	1154.53	-0.155886	0.066065	-2.35958	0.0182955	0.0576986
PPCDC	863.615	-0.156402	0.0672221	-2.32665	0.0199837	0.0619482
C17orf80	1550.99	-0.156436	0.0585982	-2.66964	0.00759319	0.0278002
MOCS3	2047.38	-0.156532	0.041727	-3.75133	0.000175902	0.00103564
CYP27B1	1078.03	-0.156566	0.0618827	-2.53004	0.011405	0.0390272
NDUFA8	1975.05	-0.156629	0.0529448	-2.95835	0.00309291	0.0129487
TMF1	2330.07	-0.156703	0.0591143	-2.65084	0.0080291	0.0290334
JADE3	1474.33	-0.156751	0.0625807	-2.50478	0.0122527	0.0413585
U2SURP	12054.5	-0.156795	0.0469335	-3.34078	0.000835424	0.0041444
RACGAP1	8272.74	-0.156821	0.0367298	-4.26959	1.95834e-05	0.000141732
PPP1R13B	2284.29	-0.157116	0.0451524	-3.47969	0.000501985	0.00265102
RASEF	1846.23	-0.157196	0.0561569	-2.79923	0.00512239	0.0199758
ARMCX3	1587.66	-0.157302	0.0513657	-3.0624	0.0021957	0.00963625
ARG2	1113.42	-0.157422	0.0654656	-2.40466	0.0161875	0.0522164
DYNLL1	7546.46	-0.157463	0.0406334	-3.8752	0.000106536	0.000660507
SPOP	2708.76	-0.157672	0.0442903	-3.55997	0.000370893	0.00201787
BRI3BP	2649.73	-0.157759	0.0512992	-3.07528	0.00210308	0.00927489
RNASEH2B	1724.29	-0.157817	0.0482716	-3.26936	0.00107791	0.00519251
CENPH	2198.52	-0.157854	0.0517603	-3.04972	0.00229058	0.00999903
SLC38A6	505.099	-0.157878	0.0781537	-2.0201	0.0433734	0.115382
RNF115	2972.19	-0.157948	0.0360183	-4.3852	1.15878e-05	8.73084e-05
IFT172	1072.85	-0.158014	0.0658924	-2.39806	0.0164822	0.0529583
CLIP1	4184.08	-0.158068	0.0434784	-3.63555	0.000277393	0.00155573
COMMD4	3471	-0.158495	0.0575959	-2.75185	0.00592594	0.0225714
TSN	9673.08	-0.158727	0.0356809	-4.44853	8.64614e-06	6.67585e-05
MRAS	1122.13	-0.158973	0.0594049	-2.67609	0.00744867	0.0273373
ZNF574	1561.39	-0.159055	0.0535781	-2.96866	0.00299099	0.01261
DHRS7B	773.79	-0.159069	0.0592283	-2.68569	0.00723797	0.0266737
RREB1	2272.12	-0.159291	0.0455785	-3.49488	0.00047428	0.00251962
RPP25	2569.18	-0.159302	0.0497489	-3.20212	0.00136422	0.00638991
QRSL1	2318.2	-0.159304	0.0479473	-3.32248	0.000892203	0.00438948
NKAP	810.891	-0.159315	0.068977	-2.30968	0.0209061	0.0644412
AL662795.2	448.42	-0.159348	0.0786415	-2.02626	0.0427383	0.114095
RBM45	891.22	-0.159507	0.0599335	-2.66141	0.00778149	0.0283626
ZNF319	589.524	-0.159696	0.067906	-2.35172	0.0186869	0.0586785
PRKRIP1	972.371	-0.159796	0.0690794	-2.31323	0.0207101	0.0639075
MOCS1	1906.71	-0.159845	0.0511476	-3.12518	0.00177697	0.00800996
NDUFV3	1537.94	-0.160028	0.0520366	-3.0753	0.00210293	0.00927489
CYB5R2	476.704	-0.160072	0.0784966	-2.03922	0.0414283	0.111294
ERG	863.343	-0.160092	0.0762432	-2.09976	0.0357503	0.099329
GINS3	982.151	-0.160273	0.0706218	-2.26945	0.023241	0.0701946
FAM206A	1009.67	-0.160329	0.0642198	-2.49656	0.0125404	0.0422032
ARPC5L	3823.96	-0.160622	0.0495421	-3.24213	0.00118641	0.00564732
GPR161	1326.09	-0.160917	0.0599497	-2.6842	0.00727043	0.0267782
ZNF358	625.372	-0.160981	0.077282	-2.08303	0.0372485	0.102692
GTF2H2C	1540.04	-0.161	0.0651425	-2.4715	0.0134547	0.0447239
ILF3_DT	1982.55	-0.16103	0.0518882	-3.10341	0.00191306	0.00853508
STK17A	4791.41	-0.161074	0.04599	-3.50236	0.000461161	0.00246191
RAB3IP	737.823	-0.161113	0.0652079	-2.47076	0.0134825	0.044801
RPL39L	1225.37	-0.161208	0.0634267	-2.54165	0.0110331	0.0379863
RSL1D1	9859.61	-0.161255	0.0410609	-3.92722	8.59325e-05	0.00054271
CDAN1	895.346	-0.161325	0.0671352	-2.40299	0.0162618	0.0524044
BCAS2	6332.46	-0.161327	0.03804	-4.24097	2.22554e-05	0.000159892
TBCC	1022.87	-0.161912	0.0649779	-2.49181	0.0127094	0.0426799
RNASEH2C	2001.06	-0.161991	0.0651978	-2.48461	0.0129695	0.0433975
MAPKAP1	8251.35	-0.162014	0.0309334	-5.2375	1.62768e-07	1.69546e-06
SETMAR	721.436	-0.162023	0.0643885	-2.51633	0.0118584	0.0402976
NDE1	1884.86	-0.162036	0.0556895	-2.90964	0.0036185	0.0148421
OSGEP	1522.72	-0.162204	0.0587155	-2.76255	0.00573514	0.0219614
SLC35B2	2972.7	-0.162287	0.044345	-3.65964	0.000252567	0.00143122
DUXAP10	1655.78	-0.162329	0.051546	-3.14921	0.00163712	0.00745474
PEX16	763.204	-0.162341	0.0671296	-2.41831	0.0155926	0.0505893
P3H4	1739.83	-0.162398	0.0591044	-2.74766	0.0060023	0.022796
OTUD5	1997.27	-0.162441	0.05128	-3.16772	0.0015364	0.00706657
ACTR1B	1945.09	-0.16251	0.0492454	-3.3	0.00096685	0.00470445
ATRIP	1398.22	-0.162673	0.0538403	-3.0214	0.0025161	0.0108819
ZNF480	1022.58	-0.162686	0.0615889	-2.64148	0.00825436	0.0297046
TMEM218	1469.86	-0.162735	0.0511931	-3.17885	0.00147858	0.00683427
ZNF518A	1173.18	-0.162822	0.0720436	-2.26004	0.0238185	0.0715758
THAP7	1230.57	-0.162845	0.0582896	-2.79372	0.00521057	0.0202633
OCIAD1	5960.18	-0.162989	0.0389376	-4.1859	2.84038e-05	0.000199741
EXOC6	2014.08	-0.163005	0.0621465	-2.62292	0.00871809	0.0311292
PLEKHA5	2308.28	-0.163066	0.0623778	-2.61417	0.00894443	0.0317986
TPM1	4370.1	-0.163084	0.0367144	-4.44195	8.9148e-06	6.8644e-05
ABI1	2506.56	-0.163181	0.0458371	-3.56003	0.000370818	0.00201787
FAM173B	1103.25	-0.163195	0.0613804	-2.65875	0.00784313	0.0285265
INTS5	1584.41	-0.163213	0.0614807	-2.6547	0.0079379	0.0287831
ASCC2	4504.98	-0.163367	0.0454433	-3.59497	0.000324425	0.00179288
N6AMT1	420.123	-0.163443	0.0794456	-2.05729	0.0396584	0.107436
FGD5_AS1	9915.03	-0.163519	0.0418342	-3.90875	9.27761e-05	0.000582372
DARS2	6518.64	-0.163827	0.0406126	-4.03389	5.48614e-05	0.000362654
FNDC10	1423.21	-0.164007	0.0624455	-2.6264	0.00862928	0.0308514
CDK7	1944.87	-0.164072	0.0425008	-3.86044	0.000113183	0.000696444
TBX18	840.976	-0.164187	0.0723314	-2.26992	0.0232122	0.0701548
RIN1	3043.97	-0.164284	0.0514566	-3.19266	0.00140967	0.00655901
PCNT	6005.79	-0.164287	0.0439315	-3.73962	0.000184302	0.00107894
OFD1	601.485	-0.164332	0.0747782	-2.19759	0.0279787	0.0816045
TIE1	8557.84	-0.164366	0.0435335	-3.77563	0.000159603	0.000949639
RUNX2	823.441	-0.164452	0.0582783	-2.82184	0.00477487	0.0187998
PBX2	3988.14	-0.164507	0.0401302	-4.09934	4.14331e-05	0.000281989
CBL	9275.27	-0.164616	0.0409572	-4.01921	5.83929e-05	0.000382947
MFAP2	1107.8	-0.164617	0.0804437	-2.04637	0.0407201	0.109857
TNPO1	27419	-0.164668	0.049526	-3.32488	0.000884561	0.00435734
BUB3	13847.8	-0.164747	0.0380993	-4.32414	1.53129e-05	0.000113118
CREM	828.483	-0.164865	0.0680616	-2.42229	0.0154231	0.0501545
TRHDE_AS1	539.274	-0.164916	0.0671197	-2.45704	0.0140088	0.0462757
SH3KBP1	5556.54	-0.164946	0.0397426	-4.15034	3.31977e-05	0.000230494
SNX24	1043.81	-0.16498	0.0535093	-3.0832	0.00204787	0.00906649
CEBPB	4306.81	-0.165119	0.0564687	-2.92408	0.00345474	0.0142418
ATP5IF1	2108.72	-0.165205	0.0729545	-2.26449	0.0235438	0.0709339
ARMCX4	1205.17	-0.165212	0.0663051	-2.4917	0.0127133	0.0426857
TMEM68	882.035	-0.16538	0.0760406	-2.17489	0.0296387	0.085432
FGD1	500.239	-0.165426	0.0768243	-2.1533	0.0312951	0.0891583
TSPYL5	1503	-0.165467	0.049448	-3.34629	0.000819007	0.00407325
BAZ1B	12958.4	-0.165474	0.0303565	-5.451	5.00867e-08	5.67485e-07
RIN3	6405.32	-0.165708	0.0454797	-3.64355	0.000268899	0.00151198
TWISTNB	4157.9	-0.165773	0.0491183	-3.37497	0.000738235	0.0037215
THAP1	654.16	-0.165826	0.0608826	-2.72371	0.0064554	0.0241939
COG8	1195.26	-0.165853	0.0574774	-2.88553	0.00390754	0.0158489
PAIP1	4879.78	-0.165981	0.0356092	-4.66118	3.144e-06	2.618e-05
GAR1	2280.11	-0.166035	0.0690023	-2.40623	0.016118	0.0520608
CTCF	5268.04	-0.166045	0.0346382	-4.79369	1.63743e-06	1.43595e-05
YIPF5	2591.41	-0.166131	0.048116	-3.45272	0.000554968	0.00289886
PDZD2	427.215	-0.166138	0.0805832	-2.06169	0.0392371	0.106706
STRN3	3238.36	-0.166167	0.0472502	-3.51675	0.000436866	0.00234624
FXYD5	3787.26	-0.166236	0.0487506	-3.40992	0.00064982	0.00332358
PIGX	1727.37	-0.166374	0.0533621	-3.11782	0.00182193	0.0081768
RFT1	2866.57	-0.166378	0.0485465	-3.42719	0.000609853	0.00314786
ST7	915.177	-0.166389	0.0671691	-2.47716	0.0132432	0.0441776
ZCCHC7	1764.6	-0.166391	0.0532098	-3.12706	0.00176561	0.00797326
ZBTB2	2496.33	-0.166412	0.0615607	-2.70322	0.00686711	0.0254948
TIMMDC1	5473.66	-0.166535	0.0334506	-4.97855	6.40617e-07	6.05027e-06
GORASP2	6675.99	-0.166588	0.0345564	-4.82076	1.43011e-06	1.2683e-05
ABRACL	2208.98	-0.166669	0.0464439	-3.58862	0.000332435	0.00183302
PLAUR	6477.79	-0.166711	0.0416066	-4.00685	6.15347e-05	0.000401674
PREB	3341.09	-0.166736	0.0418762	-3.98165	6.84384e-05	0.00044291
KCTD18	874.112	-0.166792	0.0706127	-2.36208	0.0181729	0.0574505
FASTKD1	2749.11	-0.166801	0.050734	-3.28776	0.0010099	0.0048925
GFOD2	1995.19	-0.166839	0.039883	-4.18321	2.87424e-05	0.000201844
CHST2	2745.41	-0.167004	0.053066	-3.14709	0.00164904	0.00750553
TMEM175	604.019	-0.167027	0.0760202	-2.19714	0.0280103	0.0816724
HELQ	510.529	-0.167106	0.0770835	-2.16786	0.0301693	0.0866065
BNC1	2138.14	-0.167231	0.0513186	-3.25867	0.00111935	0.0053781
TXNDC9	1907.91	-0.167253	0.0450367	-3.71371	0.000204241	0.00118263
CHUK	3619.56	-0.167377	0.0423564	-3.95164	7.76182e-05	0.000497076
GON4L	994.062	-0.167497	0.0606286	-2.76267	0.00573306	0.0219603
LAYN	1663.61	-0.167501	0.0545683	-3.06957	0.00214364	0.00943475
GABBR2	1707.05	-0.167931	0.0497025	-3.37873	0.000728205	0.00367849
TJAP1	2064.46	-0.167954	0.048378	-3.4717	0.00051718	0.00272174
RFC5	2609.62	-0.167981	0.0429097	-3.91475	9.04989e-05	0.000568805
TMEM222	1462.68	-0.168008	0.0597333	-2.81264	0.00491364	0.0192747
ODC1	8117.44	-0.16822	0.0319328	-5.26793	1.37974e-07	1.4495e-06
AGTR1	896.546	-0.168302	0.0801599	-2.09957	0.0357663	0.0993592
ZNF512	1129.84	-0.168412	0.0652356	-2.5816	0.0098343	0.0344754
ZNF655	3714.21	-0.168474	0.0459011	-3.67038	0.000242193	0.00137799
FRMD4A	8090.93	-0.16864	0.0327928	-5.1426	2.70967e-07	2.72424e-06
ZNF232	445.759	-0.168746	0.0827047	-2.04034	0.0413164	0.111068
RPS27L	1049.21	-0.168812	0.0629977	-2.67965	0.00736995	0.0270788
THG1L	1669.54	-0.168882	0.0472927	-3.57099	0.000355633	0.00194454
CCNQ	1032.95	-0.168944	0.0645123	-2.61878	0.00882445	0.031429
TADA3	3527.61	-0.169066	0.0530904	-3.1845	0.00145004	0.00671816
CDK17	4913.23	-0.169114	0.0506878	-3.33638	0.000848774	0.00420324
FAM43A	4449.59	-0.169126	0.0437058	-3.86964	0.000108994	0.000673411
GOLGB1	5977.88	-0.169162	0.0531406	-3.18329	0.0014561	0.00674147
MRPL12	1636.79	-0.169208	0.0709528	-2.38479	0.0170887	0.0545587
CYTH3	4652.18	-0.169256	0.0417212	-4.05684	4.97416e-05	0.000332883
STK36	1529.9	-0.169357	0.0563116	-3.0075	0.00263406	0.0113317
NUAK1	1547.53	-0.169381	0.0428734	-3.95072	7.79168e-05	0.000498663
ADNP2	4250.52	-0.169465	0.0408368	-4.14981	3.32747e-05	0.000230947
B4GALT6	4023.47	-0.169759	0.0560044	-3.03118	0.00243602	0.0105658
ARID1A	7494.02	-0.169817	0.0404896	-4.19409	2.73974e-05	0.000193576
UBE2T	2235.84	-0.170004	0.0552719	-3.07577	0.00209957	0.00926404
MED19	769.11	-0.170063	0.0681105	-2.49687	0.0125295	0.0421768
CASKIN2	1474.01	-0.170229	0.0700787	-2.42911	0.0151358	0.0494414
VPS35	8167.4	-0.170319	0.0430379	-3.95742	7.5765e-05	0.000485841
PAXIP1	1482.17	-0.170433	0.0458186	-3.71974	0.00019943	0.00115818
ALG14	359.176	-0.17047	0.0865124	-1.97046	0.0487852	0.126823
PRKAG1	2456.52	-0.170481	0.0442943	-3.84882	0.000118687	0.000726664
HMGN2	20540.8	-0.170512	0.0323501	-5.27083	1.35808e-07	1.42904e-06
TMEM209	2354.67	-0.170561	0.0511082	-3.33725	0.000846113	0.00419319
RPAP2	1631.03	-0.170628	0.0600548	-2.8412	0.00449441	0.0178675
SENP1	2364.1	-0.170657	0.0646722	-2.6388	0.00831997	0.0298807
KBTBD2	3486.22	-0.170672	0.0471486	-3.61988	0.000294741	0.00164317
TMEM106B	3222.82	-0.17075	0.0711952	-2.39834	0.0164694	0.0529258
BGN	2349.78	-0.170819	0.0439754	-3.88441	0.000102578	0.000638387
MLPH	8834.68	-0.170927	0.0356207	-4.79853	1.59838e-06	1.40547e-05
SLC39A3	1479.67	-0.170976	0.0569499	-3.00222	0.00268021	0.0114896
FANCC	1139.82	-0.171176	0.0595179	-2.87604	0.00402694	0.0162493
ANKMY2	1136.89	-0.171222	0.0577476	-2.96501	0.00302678	0.0127134
STX10	2776.51	-0.171284	0.0625107	-2.74007	0.00614262	0.0232255
YARS2	1699.56	-0.171369	0.0424617	-4.03584	5.4407e-05	0.000359933
GVQW3	371.839	-0.171506	0.0870885	-1.96933	0.0489147	0.127059
SOX7	1505.1	-0.171564	0.0562492	-3.05008	0.00228782	0.00998973
USP42	2024.49	-0.171596	0.0477183	-3.59603	0.000323116	0.00178715
SNIP1	1448.2	-0.171652	0.054206	-3.16667	0.00154197	0.00708683
MRPL45	2753.92	-0.171923	0.046988	-3.65886	0.00025334	0.00143435
OTULINL	965.246	-0.171992	0.0644473	-2.66872	0.00761414	0.0278561
PSMD12	6957.22	-0.172017	0.0460925	-3.73199	0.000189972	0.00110685
C17orf75	825.63	-0.17204	0.0582301	-2.95448	0.00313198	0.0130816
SSB	7271.67	-0.172081	0.0384749	-4.47255	7.7293e-06	6.01287e-05
ZNF783	599.153	-0.172416	0.0832255	-2.07168	0.0382957	0.10477
AL359915.2	5494.54	-0.172478	0.0348197	-4.95347	7.28999e-07	6.81614e-06
TRIM27	4478.68	-0.172692	0.0336769	-5.1279	2.92986e-07	2.92762e-06
SUPT20H	2632.22	-0.172725	0.04979	-3.46907	0.000522266	0.00274557
NME6	1482.86	-0.172895	0.0503242	-3.43563	0.000591183	0.003066
SKP2	7674.51	-0.172949	0.0351817	-4.91588	8.83823e-07	8.11687e-06
DUSP12	1459.18	-0.172965	0.0547855	-3.15713	0.0015933	0.00728391
LINC00869	391.255	-0.173	0.0807975	-2.14115	0.0322616	0.091408
NDUFA5	2911.77	-0.173047	0.0537655	-3.21854	0.00128843	0.00607002
AKAP9	3947.72	-0.173052	0.0491712	-3.51938	0.000432555	0.002325
SMCO4	582.177	-0.173104	0.0793661	-2.18109	0.0291771	0.0843979
SNAPIN	2098.39	-0.173104	0.0540549	-3.20238	0.00136297	0.00638711
BMP2	771.857	-0.173136	0.072091	-2.40163	0.0163221	0.0525642
PLPP6	759.356	-0.173291	0.0684051	-2.53331	0.0112991	0.0387322
RWDD4	1154.64	-0.173436	0.0620374	-2.79567	0.00517924	0.0201675
RNF219	1176.62	-0.173437	0.0674654	-2.57076	0.0101476	0.035384
SLC9A2	454.042	-0.173448	0.0816616	-2.12398	0.0336718	0.0946216
CLTA	8671.43	-0.173448	0.032382	-5.35632	8.49318e-08	9.2441e-07
TRIM69	802.21	-0.173746	0.0731526	-2.37512	0.0175434	0.0557477
FANCF	1064.39	-0.173853	0.0529873	-3.28103	0.00103427	0.00499826
WDR12	5613.62	-0.173891	0.0419817	-4.14207	3.44189e-05	0.000237796
ZNF106	10384.2	-0.173924	0.0356468	-4.87909	1.06575e-06	9.64332e-06
DBF4	2387.38	-0.174025	0.050082	-3.47481	0.000511225	0.00269474
ASXL2	6059.28	-0.174177	0.0454512	-3.83218	0.000127012	0.000774259
SULF2	2982.79	-0.174178	0.038128	-4.56825	4.91802e-06	3.96084e-05
ZNF408	715.769	-0.17456	0.0759581	-2.2981	0.0215558	0.0659164
TSPYL4	2189.73	-0.174627	0.0406595	-4.29486	1.74805e-05	0.000127928
ZFX	1141.86	-0.174645	0.0615671	-2.83667	0.00455872	0.0180756
SNX10	778.058	-0.174894	0.0891759	-1.96123	0.0498522	0.129017
UBL7	3899.35	-0.174899	0.0335479	-5.21342	1.85391e-07	1.91284e-06
ENTPD1_AS1	560.206	-0.175026	0.0651449	-2.68673	0.00721559	0.0266012
NOP14_AS1	1044.7	-0.175039	0.0538603	-3.24987	0.00115457	0.00552254
TAF1B	1117.96	-0.175092	0.0689621	-2.53896	0.0111181	0.038232
UCHL5	5466.74	-0.175144	0.040812	-4.29148	1.77487e-05	0.000129697
TTC21B	1697.6	-0.17526	0.0694782	-2.52252	0.0116517	0.0397122
WDR35	2321.6	-0.175291	0.0559184	-3.13476	0.00171995	0.00779036
ZWINT	8335.33	-0.1755	0.0446679	-3.92899	8.53028e-05	0.000539079
ATF5	661.526	-0.175668	0.0822808	-2.13498	0.0327625	0.0924669
PLAGL2	5745.7	-0.175726	0.0404714	-4.34197	1.4121e-05	0.000104945
AGBL5	1810.98	-0.175908	0.0525912	-3.34483	0.00082334	0.00409169
CDR2	1402.59	-0.175925	0.0553479	-3.17853	0.00148024	0.00684031
NEK3	783.282	-0.175989	0.0619946	-2.83877	0.00452873	0.0179821
GTF2H2	2466.06	-0.17614	0.0523291	-3.36599	0.000762684	0.00382804
PPHLN1	5407.25	-0.17617	0.0392012	-4.49398	6.99036e-06	5.47927e-05
GNG11	719.604	-0.176273	0.0697742	-2.52633	0.011526	0.0393451
DNAJC7	3945.13	-0.176306	0.0390657	-4.51306	6.38993e-06	5.04285e-05
RAB11B	3770.84	-0.176309	0.049617	-3.55339	0.000380294	0.0020633
BCCIP	6877.18	-0.176389	0.0357962	-4.92758	8.32539e-07	7.69629e-06
MTHFSD	913.888	-0.176434	0.0625282	-2.82167	0.00477742	0.0188039
SGF29	476.9	-0.176639	0.0886119	-1.99339	0.0462182	0.121355
CRNDE	565.488	-0.176704	0.0854766	-2.06728	0.0387078	0.105662
SLC38A10	3153.02	-0.176872	0.0517237	-3.41955	0.000627247	0.00322324
SETD9	431.07	-0.176889	0.0832104	-2.1258	0.0335198	0.0942791
GPR27	2628.89	-0.177023	0.0504391	-3.50963	0.000448724	0.00240335
ADAR	5942	-0.177108	0.039364	-4.49924	6.81954e-06	5.36035e-05
VCAN	13917.8	-0.177191	0.0523117	-3.38722	0.000706044	0.00357851
PKIG	1679.34	-0.177194	0.0565748	-3.13202	0.00173607	0.00785251
C10orf88	1042.05	-0.177204	0.0674506	-2.62716	0.00861004	0.0307995
CYP27C1	446.385	-0.177292	0.0773816	-2.29115	0.021955	0.0669286
AMZ2	2807.14	-0.177293	0.0440074	-4.02872	5.60814e-05	0.000369888
TIMM9	1448.05	-0.17744	0.0593197	-2.99124	0.00277846	0.0118495
DNAJA1	12669.2	-0.177476	0.0366196	-4.84649	1.25667e-06	1.1242e-05
TTC1	4258.96	-0.177487	0.0378275	-4.692	2.70544e-06	2.28185e-05
S1PR5	529.96	-0.17751	0.0809766	-2.19211	0.0283713	0.0825045
ARFIP2	4578.12	-0.177666	0.0341103	-5.20857	1.90304e-07	1.96148e-06
MTMR12	6269.29	-0.178217	0.0306138	-5.82147	5.83324e-09	7.50561e-08
ABHD14B	4712.6	-0.17829	0.0385964	-4.61934	3.84968e-06	3.15874e-05
TBCCD1	1049.35	-0.178327	0.0578379	-3.08323	0.00204769	0.00906649
NUTM2A_AS1	1677.82	-0.178374	0.0529291	-3.37006	0.000751521	0.00378133
RBM4B	1082.64	-0.17843	0.0649176	-2.74856	0.00598576	0.0227496
TOMM40L	1022.52	-0.178719	0.0596409	-2.99658	0.00273024	0.0116717
RCAN3	1773.48	-0.178746	0.0484027	-3.69289	0.000221717	0.00127256
PID1	653.247	-0.178863	0.0723205	-2.4732	0.0133911	0.0445801
SELENOH	1052.28	-0.179252	0.0777286	-2.30613	0.0211033	0.0648431
WDR70	2021.99	-0.179572	0.0479012	-3.74879	0.000177692	0.00104429
SURF4	11140.8	-0.179641	0.0307584	-5.84037	5.20843e-09	6.74194e-08
ANKRD26	1554.04	-0.179761	0.0587424	-3.06016	0.00221219	0.00969994
AC018647.2	745.808	-0.179919	0.0742494	-2.42317	0.0153856	0.0500741
GFOD1	782.808	-0.18001	0.0786952	-2.28743	0.0221705	0.067512
HERPUD1	2254.27	-0.180231	0.0482377	-3.7363	0.000186746	0.00109097
LSM12	2338.64	-0.180261	0.0751116	-2.39991	0.0163992	0.0527491
HABP4	796.743	-0.180274	0.0621488	-2.90068	0.00372352	0.0152252
CISD2	1408.8	-0.180309	0.0659367	-2.73458	0.00624607	0.0235397
ZNF48	410.745	-0.180384	0.0818995	-2.2025	0.0276298	0.0807067
FAM86C2P	476.027	-0.180441	0.0880867	-2.04845	0.0405162	0.109427
METTL5	2336.08	-0.180608	0.0422094	-4.27885	1.87861e-05	0.000136617
SESTD1	2327.2	-0.180817	0.0608411	-2.97195	0.00295915	0.0125168
PDSS2	1203.74	-0.180977	0.0612016	-2.95706	0.0031059	0.0129948
ZNF787	2819.98	-0.181011	0.0681024	-2.65793	0.00786225	0.028551
SMUG1	1449.66	-0.18111	0.0478658	-3.78371	0.000154511	0.000921853
CWC15	1674.53	-0.181181	0.0509805	-3.55394	0.000379507	0.00206017
AC115223.1	884.836	-0.181225	0.0908031	-1.9958	0.0459552	0.120794
IRAK4	678.584	-0.181232	0.0714478	-2.53656	0.0111946	0.0384479
TRIM7	417.689	-0.181313	0.0820771	-2.20906	0.0271706	0.0796246
NMNAT1	791.324	-0.181325	0.0612396	-2.96091	0.00306727	0.0128605
ZMYM4	4394.98	-0.181672	0.0482704	-3.76362	0.000167469	0.000990736
HIPK2	11256.1	-0.181701	0.0342618	-5.30331	1.13724e-07	1.20571e-06
C1orf122	1178.35	-0.18203	0.0744832	-2.44391	0.0145292	0.0477219
CCDC97	1291.98	-0.182061	0.0555434	-3.27781	0.00104614	0.00505157
BOD1	3531.43	-0.182112	0.0456711	-3.98748	6.67793e-05	0.000433029
DUSP7	4508.73	-0.182692	0.0551254	-3.31411	0.000919349	0.00450272
ABHD11	1168.42	-0.1829	0.0659832	-2.77192	0.00557274	0.0214424
TRIM36	537.876	-0.183038	0.0688765	-2.65748	0.00787275	0.0285786
PDE10A	1693.94	-0.18324	0.0598689	-3.06069	0.00220825	0.00968698
GATAD1	1734.41	-0.183403	0.0457616	-4.0078	6.12869e-05	0.000400189
LRRC8C	2816.92	-0.183469	0.0524977	-3.4948	0.000474424	0.00251969
AARS2	1937.58	-0.183547	0.0479265	-3.82977	0.000128266	0.000781656
FRMD6	8081.93	-0.183622	0.0448743	-4.09193	4.27796e-05	0.000290148
RRP7A	3984.24	-0.183656	0.0581164	-3.16014	0.00157694	0.00722487
INTS6	2601.69	-0.18379	0.0485261	-3.78744	0.000152209	0.000909225
SLC4A1AP	2230.43	-0.183804	0.0388241	-4.73427	2.1985e-06	1.88258e-05
PFKFB2	941.461	-0.183863	0.0599859	-3.06511	0.00217593	0.0095559
FTSJ3	4667.21	-0.183909	0.0408378	-4.5034	6.6875e-06	5.26078e-05
LINC00667	1963.41	-0.183959	0.048379	-3.80245	0.000143272	0.000861605
CACYBP	7321.64	-0.184291	0.0295761	-6.23108	4.63225e-10	6.93778e-09
PGBD2	344.396	-0.184324	0.0835701	-2.20562	0.0274106	0.0801739
UNG	4295.25	-0.184472	0.0457618	-4.03114	5.55058e-05	0.000366462
CASP8AP2	1571.6	-0.184493	0.0687194	-2.68473	0.0072588	0.0267404
MORN4	640.222	-0.184494	0.0695232	-2.6537	0.00796152	0.0288422
DCAF17	1571.39	-0.184755	0.0645893	-2.86046	0.00423021	0.0169545
BCS1L	2981.23	-0.184788	0.0459709	-4.01968	5.82777e-05	0.00038232
HTR7	624.621	-0.184889	0.07089	-2.6081	0.0091045	0.0323151
TRIM13	1142.54	-0.185034	0.0639406	-2.89384	0.00380559	0.0155091
VPS72	3059.15	-0.185048	0.0483738	-3.82538	0.000130572	0.000793987
TRAPPC8	2853.38	-0.18509	0.049085	-3.7708	0.000162725	0.000967039
SUZ12P1	409.429	-0.185212	0.0767125	-2.41436	0.0157628	0.0510647
NDC80	5701.77	-0.185531	0.0485838	-3.81878	0.000134112	0.000813751
PAN2	1159.04	-0.185547	0.0512027	-3.62378	0.000290326	0.00162086
IL13RA1	3359.83	-0.185653	0.0425512	-4.36306	1.28255e-05	9.58617e-05
AL355338.1	497.875	-0.185674	0.0802336	-2.31417	0.0206585	0.0637809
ARSK	761.548	-0.185758	0.070281	-2.64308	0.00821562	0.0295934
FAM102A	670.702	-0.185821	0.0768535	-2.41785	0.0156124	0.050619
TOR1AIP2	4871.86	-0.185833	0.0379185	-4.90086	9.5417e-07	8.71401e-06
NAIF1	631.875	-0.185904	0.0614517	-3.0252	0.00248469	0.0107602
RRM2	5776	-0.186023	0.0506837	-3.67027	0.000242298	0.00137819
BCL11A	982.578	-0.186386	0.0629152	-2.9625	0.00305151	0.0128109
NDUFC2	418.828	-0.186401	0.0779456	-2.39143	0.0167831	0.0537579
IL4R	3974.57	-0.186404	0.0395255	-4.71604	2.40482e-06	2.04587e-05
NIPAL3	1220.65	-0.186654	0.0546747	-3.4139	0.000640394	0.00327964
TTLL11	434.46	-0.186671	0.0797723	-2.34005	0.0192812	0.0602558
GPATCH3	643.494	-0.186992	0.0689009	-2.71393	0.00664896	0.0247848
MPHOSPH10	3193.39	-0.187104	0.0471394	-3.96918	7.21214e-05	0.000464144
TNS3	13651.1	-0.187141	0.03235	-5.7849	7.25536e-09	9.23858e-08
ZMIZ1	7985.26	-0.187207	0.0383953	-4.87578	1.08379e-06	9.80207e-06
RPS17	468.114	-0.18727	0.0772135	-2.42536	0.0152932	0.0498445
C12orf43	1141.72	-0.187346	0.0564929	-3.31627	0.000912267	0.00447362
COX18	959.507	-0.187375	0.0537416	-3.48659	0.000489219	0.00258987
NBN	5441.84	-0.187415	0.0554502	-3.37987	0.000725202	0.00366501
CCDC174	1225.86	-0.187454	0.0578005	-3.24313	0.00118226	0.005633
PDCD6	5656.7	-0.187467	0.0340796	-5.50087	3.7793e-08	4.37023e-07
MPDZ	4666.97	-0.187488	0.0438278	-4.27784	1.8872e-05	0.00013719
TIGD5	843.394	-0.18758	0.0757879	-2.47506	0.0133214	0.0443631
SERPINB6	4477.92	-0.187587	0.0386824	-4.84942	1.23823e-06	1.10864e-05
PPIH	958.339	-0.187624	0.056378	-3.32796	0.000874836	0.0043181
MYH3	770.59	-0.187673	0.0740975	-2.53278	0.0113161	0.0387682
POGK	4637.74	-0.187881	0.0398003	-4.72059	2.35163e-06	2.00496e-05
KYAT3	1069.47	-0.187938	0.0626123	-3.00161	0.00268559	0.0115059
CABLES2	1349.38	-0.187982	0.0529324	-3.55137	0.000383235	0.00207623
POLR2K	2073.68	-0.188	0.0478159	-3.93175	8.43286e-05	0.000534299
DTYMK	8109.42	-0.188041	0.0477486	-3.93815	8.2112e-05	0.000522108
MME	1993.29	-0.188116	0.058674	-3.20612	0.0013454	0.0063138
GIGYF2	7929.42	-0.18859	0.0304332	-6.19687	5.75979e-10	8.53536e-09
PYROXD1	570.5	-0.188611	0.0826467	-2.28213	0.0224817	0.0682691
PSMD6	7968.08	-0.188656	0.0315585	-5.97798	2.25922e-09	3.06989e-08
WDR33	4286.61	-0.188705	0.0384636	-4.90607	9.29172e-07	8.49555e-06
PDP2	2057.4	-0.188873	0.0486765	-3.88018	0.00010438	0.000648578
HOXC6	775.773	-0.188932	0.0681831	-2.77095	0.00558927	0.0214934
DHRS4_AS1	587.49	-0.189019	0.0844704	-2.23769	0.0252411	0.0750735
MRPL10	3149.16	-0.189038	0.0449848	-4.20226	2.64262e-05	0.000187253
HNRNPA1L2	312.04	-0.189042	0.0930792	-2.03098	0.0422567	0.113004
KIAA0586	3513.91	-0.189053	0.0563868	-3.35279	0.000800024	0.00399097
BEND3	1221.21	-0.18908	0.0563503	-3.35544	0.000792399	0.00396139
EFCAB2	314.231	-0.189302	0.0912319	-2.07495	0.037991	0.10418
IRS1	4170.18	-0.189355	0.0405824	-4.66593	3.07224e-06	2.56259e-05
SH2D4A	664.146	-0.189433	0.063862	-2.96629	0.00301412	0.012681
MRPS28	415.055	-0.189471	0.0891091	-2.12628	0.0334799	0.0942071
DCAF1	5368.34	-0.189483	0.0466787	-4.05932	4.92165e-05	0.000329593
GLYCTK	554.035	-0.189523	0.0738616	-2.56592	0.0102904	0.0357624
RRP15	1750.44	-0.189687	0.0450798	-4.2078	2.57872e-05	0.00018332
MPHOSPH8	2921.65	-0.1897	0.0468251	-4.05124	5.09479e-05	0.000340259
TMPO	14754.5	-0.189739	0.0444735	-4.26634	1.98709e-05	0.000143707
IRS2	896.951	-0.190041	0.0643231	-2.95448	0.00313199	0.0130816
ZKSCAN5	1288.17	-0.19007	0.0508173	-3.74026	0.000183833	0.00107651
CLNS1A	5267.97	-0.190087	0.0390651	-4.86591	1.13931e-06	1.02522e-05
MANEA	1314.52	-0.190121	0.0658506	-2.88715	0.00388744	0.0157869
CFLAR	3385.95	-0.19016	0.042829	-4.43997	8.99717e-06	6.91697e-05
RIOX1	1924.42	-0.190177	0.0599318	-3.17322	0.00150758	0.00694702
TXNDC11	1306.13	-0.190302	0.0593402	-3.20696	0.00134145	0.00629675
GTF2I	2787.34	-0.190495	0.0386227	-4.93221	8.13052e-07	7.53868e-06
TMEM263	2699.02	-0.190548	0.0597557	-3.18878	0.00142872	0.0066319
TMEM260	780.712	-0.19059	0.0674626	-2.82511	0.00472637	0.0186476
B9D1	793.191	-0.190673	0.0737796	-2.58436	0.00975597	0.0342558
VRK2	1109.46	-0.190698	0.0696542	-2.73779	0.00618539	0.0233558
TIFA	1050	-0.190723	0.0698629	-2.72996	0.00633424	0.0238308
AC137932.2	626.298	-0.190772	0.072183	-2.64289	0.00822008	0.0295994
MTIF2	4235.95	-0.190864	0.0405992	-4.70118	2.58661e-06	2.1882e-05
MFSD11	675.993	-0.190882	0.0740353	-2.57825	0.00993017	0.0347556
ASB1	8760.32	-0.190893	0.0299038	-6.38356	1.73015e-10	2.72426e-09
ARPC5	5721.04	-0.19094	0.0384029	-4.97202	6.62581e-07	6.23372e-06
CEP44	1289.17	-0.191068	0.0567584	-3.36633	0.000761746	0.00382468
SMC5	4298.85	-0.19115	0.0436201	-4.38216	1.17509e-05	8.84022e-05
BIN3	657.802	-0.191247	0.0915341	-2.08935	0.0366759	0.101455
ROBO3	1134.13	-0.19148	0.0752395	-2.54494	0.0109297	0.0376696
TFE3	2358.96	-0.191552	0.0445735	-4.29745	1.72777e-05	0.000126632
HSPA1B	721.193	-0.191647	0.0725555	-2.64139	0.00825677	0.0297046
ZNF81	332.349	-0.191777	0.0955151	-2.00782	0.0446629	0.118061
ZMPSTE24	5487.53	-0.191785	0.0503441	-3.80947	0.000139264	0.000840336
PIGC	1093.5	-0.191826	0.0548213	-3.49912	0.000466805	0.00248663
TMEM141	392.097	-0.19191	0.0922912	-2.0794	0.0375807	0.103275
ARL5A	1651.15	-0.19213	0.0728591	-2.637	0.00836427	0.0300023
CWC22	2915.04	-0.192278	0.0489973	-3.92425	8.70005e-05	0.000548573
PCLAF	1641.78	-0.192305	0.0514327	-3.73897	0.000184777	0.0010814
NUDT21	13229.5	-0.192479	0.0420067	-4.58211	4.60299e-06	3.727e-05
ZNF79	268.795	-0.192539	0.0960616	-2.00433	0.0450352	0.118885
GOLGA5	1910.12	-0.192549	0.0524154	-3.67352	0.000239233	0.00136471
TMEM250	2769.08	-0.192889	0.0666974	-2.892	0.003828	0.0155681
ST3GAL3	346.769	-0.192931	0.0929491	-2.07567	0.0379248	0.104045
ZC3H10	364.374	-0.193065	0.0871623	-2.21501	0.0267595	0.0786768
C8orf33	5692.39	-0.193197	0.0424607	-4.55001	5.36437e-06	4.2939e-05
TNRC6B	5399.11	-0.193291	0.0438725	-4.40573	1.05427e-05	7.99562e-05
PPIL4	2074.4	-0.193335	0.0516729	-3.74151	0.000182919	0.00107213
PPP1R8	2744.04	-0.19339	0.0403636	-4.7912	1.65787e-06	1.45258e-05
TRMT10C	4108.16	-0.193435	0.0517364	-3.73885	0.000184864	0.00108152
MRPS10	4045.87	-0.193459	0.0485954	-3.98102	6.86214e-05	0.000443948
TGFBRAP1	2782.51	-0.19349	0.0500782	-3.86376	0.000111656	0.000687695
AC015712.2	450.714	-0.193532	0.092004	-2.10352	0.0354203	0.0985653
FZD1	2162.59	-0.193594	0.0395042	-4.90058	9.55527e-07	8.72235e-06
TANGO6	1060.05	-0.193613	0.0672303	-2.87985	0.00397868	0.0160909
ZFP41	971.551	-0.193673	0.0652746	-2.96705	0.00300671	0.0126553
PRMT9	620.228	-0.19393	0.0729553	-2.65821	0.00785575	0.0285379
SERTAD1	838.69	-0.194166	0.0722517	-2.68736	0.00720192	0.0265572
CEP41	1368.67	-0.194267	0.0576486	-3.36984	0.000752119	0.00378178
MGME1	1989.1	-0.194293	0.054236	-3.58236	0.000340498	0.0018739
SDHAF3	863.676	-0.194435	0.0554319	-3.50764	0.000452099	0.00241945
KCTD15	4021.18	-0.194479	0.0455961	-4.26525	1.99674e-05	0.000144299
SLC35F6	1625.89	-0.194482	0.0479969	-4.05197	5.07885e-05	0.000339384
ORMDL1	2266.67	-0.194575	0.0447835	-4.34479	1.3941e-05	0.000103726
CMTM3	2153.14	-0.194642	0.0417632	-4.66062	3.15265e-06	2.62409e-05
HCG11	1170.91	-0.19502	0.0498972	-3.90844	9.28954e-05	0.000582916
MAP3K7	3592.07	-0.195269	0.0415639	-4.69805	2.62658e-06	2.22106e-05
SLC26A2	3913.3	-0.195515	0.0535441	-3.65148	0.000260731	0.0014728
TFAP4	1693.16	-0.195758	0.0583411	-3.35541	0.000792479	0.00396139
NIPBL_DT	1649.49	-0.195959	0.0576302	-3.40029	0.000673145	0.00342948
C5orf15	3033.52	-0.195965	0.0536691	-3.65136	0.00026086	0.0014731
LAMP1	12003.5	-0.196084	0.0315513	-6.21476	5.14041e-10	7.66377e-09
EPC2	1317.86	-0.196655	0.0780138	-2.52077	0.0117097	0.0398821
ZNF473	1076.03	-0.197027	0.0566284	-3.47929	0.000502739	0.00265428
MTERF3	1654.66	-0.197196	0.059298	-3.3255	0.000882594	0.00434875
ZNF181	345.041	-0.197319	0.0901042	-2.1899	0.0285314	0.0828718
HMGCS1	4495.56	-0.197321	0.0424298	-4.65055	3.31059e-06	2.74508e-05
ADAM10	6868.65	-0.197592	0.040778	-4.84555	1.26264e-06	1.12896e-05
RIOX2	2907.66	-0.197637	0.0423675	-4.66482	3.08885e-06	2.57535e-05
TAF8	1489.47	-0.197747	0.0496568	-3.98227	6.8261e-05	0.000441907
DMTN	901.403	-0.197792	0.0609006	-3.24777	0.00116311	0.00555933
SEL1L3	2069.73	-0.197799	0.0657279	-3.00936	0.00261798	0.0112703
MMP17	839.724	-0.197853	0.0720494	-2.74608	0.00603125	0.0228882
AC092919.2	234.886	-0.197869	0.0970622	-2.03858	0.0414924	0.111435
SLF2	4916.52	-0.197939	0.0492096	-4.02237	5.76166e-05	0.000378742
PAAF1	954.309	-0.198178	0.0562245	-3.52476	0.00042386	0.00228076
MZT1	3537.9	-0.199171	0.0501814	-3.96901	7.21716e-05	0.000464315
WIPI2	6051.38	-0.199484	0.0309532	-6.4447	1.15828e-10	1.85051e-09
CHST10	1202.39	-0.199535	0.056362	-3.54024	0.000399756	0.00216053
KEAP1	3733.08	-0.199712	0.0427738	-4.66901	3.02649e-06	2.52981e-05
MYO10	21088	-0.199824	0.0277764	-7.19401	6.2917e-13	1.28685e-11
GRB14	533.184	-0.199846	0.0775559	-2.5768	0.0099721	0.0348837
CHMP2B	2701.35	-0.199858	0.0597878	-3.34279	0.000829401	0.00411973
FOS	324.655	-0.199938	0.0992072	-2.01536	0.0438668	0.116364
GALNT6	3343.11	-0.200093	0.0344336	-5.811	6.2102e-09	7.95936e-08
KTN1	21005.1	-0.20015	0.0469255	-4.26527	1.99661e-05	0.000144299
TUT4	4295.95	-0.200169	0.0410952	-4.87085	1.11119e-06	1.00267e-05
WDR6	11530.4	-0.200171	0.0438067	-4.56941	4.89101e-06	3.94233e-05
LIG3	1464.96	-0.20027	0.0521819	-3.83791	0.000124085	0.000757351
GPAM	2845.82	-0.200337	0.0524283	-3.82117	0.000132822	0.000806917
WNT2B	544.96	-0.20038	0.0894854	-2.23925	0.0251397	0.0748553
PABPN1	3807.75	-0.200776	0.062769	-3.19865	0.00138073	0.00645186
ZNF711	3182.11	-0.200836	0.0519032	-3.86943	0.00010909	0.000673794
PROSER1	5466.42	-0.200896	0.0373629	-5.37687	7.57938e-08	8.30939e-07
ENTPD4	2353.62	-0.200939	0.0467692	-4.29639	1.73604e-05	0.000127144
ZNF317	1907.11	-0.201043	0.0540982	-3.71626	0.000202191	0.00117248
DLX6	398.726	-0.201256	0.0804883	-2.50044	0.0124039	0.0417844
TRIR	5374.2	-0.201529	0.0586492	-3.43617	0.000589991	0.00306063
DCK	1596.38	-0.201538	0.0727822	-2.76906	0.00562182	0.0215974
EPB41L4A_AS1	1812.82	-0.201643	0.0593705	-3.39635	0.000682916	0.00346846
SPEF2	352.151	-0.201768	0.0989858	-2.03836	0.0415143	0.111448
XKR6	363.023	-0.201809	0.0901869	-2.23767	0.0252424	0.0750735
PCDHGC3	1623.64	-0.201999	0.0529357	-3.81592	0.000135674	0.000821955
UBE2F	680.98	-0.202033	0.0862049	-2.34364	0.0190964	0.0597924
MRPL36	2451.1	-0.202038	0.060004	-3.36708	0.000759675	0.00381594
SHLD2	3917.1	-0.20213	0.0528321	-3.82589	0.000130299	0.000792573
SPRY4	14664.9	-0.202232	0.0254728	-7.93916	2.03562e-15	5.35782e-14
ZNRD1	478.489	-0.202272	0.0810572	-2.49542	0.0125807	0.04232
EIPR1	1290.46	-0.202288	0.0512236	-3.94913	7.84361e-05	0.000501496
FAM192A	3417.92	-0.2023	0.0388629	-5.20548	1.93496e-07	1.99154e-06
GPBP1L1	6506.32	-0.202341	0.0413292	-4.89583	9.78923e-07	8.92761e-06
EP300	6730.13	-0.202479	0.0421786	-4.8005	1.58269e-06	1.3923e-05
BCL7B	2088.88	-0.202502	0.0452513	-4.47505	7.63939e-06	5.94764e-05
ZBTB14	1348.57	-0.202748	0.0610577	-3.32059	0.000898269	0.00441379
UBE2L3	6456.9	-0.203044	0.0411227	-4.93752	7.91221e-07	7.35937e-06
THOC6	1622.45	-0.203213	0.0567416	-3.58137	0.000341795	0.00187882
SLC7A1	15824.3	-0.203217	0.0291553	-6.97014	3.16623e-12	5.98353e-11
NSL1	1727.72	-0.20324	0.0550252	-3.69358	0.000221116	0.00126985
RILPL2	531.286	-0.203362	0.0794065	-2.56103	0.0104363	0.0362172
AP1B1	6355.26	-0.203377	0.0359758	-5.65316	1.57526e-08	1.91875e-07
HGH1	2362.84	-0.203509	0.0671892	-3.0289	0.00245445	0.0106363
ASAH2B	370.308	-0.2036	0.098257	-2.07212	0.0382545	0.104696
PACS1	6274.99	-0.203755	0.0399829	-5.09606	3.46799e-07	3.42181e-06
C2orf42	525.481	-0.203802	0.0731592	-2.78573	0.00534078	0.0206959
PLEKHN1	539.543	-0.203821	0.0854454	-2.3854	0.0170606	0.0544781
MED13L	5667.92	-0.204272	0.0422021	-4.84032	1.2963e-06	1.15695e-05
PPFIA1	6710.75	-0.204276	0.0289566	-7.05455	1.73165e-12	3.35315e-11
PRR3	1777.57	-0.204407	0.045208	-4.52147	6.14115e-06	4.86216e-05
CREB3L2	4882.83	-0.204413	0.0443919	-4.60472	4.13012e-06	3.37333e-05
SNHG4	3963.59	-0.204439	0.0461822	-4.4268	9.56399e-06	7.30128e-05
SNHG12	1021.56	-0.204665	0.0619641	-3.30296	0.000956707	0.00466707
AC068152.1	538.784	-0.204722	0.0986492	-2.07526	0.0379626	0.104135
SRRD	1265.15	-0.204732	0.0640314	-3.19737	0.00138687	0.0064713
NIFK_AS1	320.758	-0.205016	0.0922495	-2.22241	0.0262555	0.0774953
PXDC1	786.122	-0.205084	0.0633975	-3.23489	0.00121688	0.00578195
AC135050.6	350.437	-0.205282	0.0975967	-2.10337	0.0354337	0.0985887
PTPN9	2869.31	-0.205346	0.046153	-4.44924	8.61734e-06	6.65624e-05
RBM28	4313.3	-0.20539	0.0400183	-5.1324	2.86077e-07	2.86459e-06
PRKCQ_AS1	489.704	-0.205475	0.0992296	-2.0707	0.0383868	0.104955
ERAL1	2000.92	-0.205669	0.0574469	-3.58016	0.000343388	0.00188589
TRIM68	984.431	-0.205942	0.0556986	-3.69744	0.000217786	0.00125146
MRPL40	1456.96	-0.205951	0.0659279	-3.12388	0.00178482	0.00803231
SYNJ2	17145.8	-0.206045	0.0311709	-6.61018	3.83849e-11	6.49726e-10
GTF2H3	3919.26	-0.206047	0.043104	-4.78022	1.751e-06	1.52668e-05
C5orf22	3610.85	-0.206263	0.0478078	-4.31442	1.60019e-05	0.000117898
PRELID3B	16344.5	-0.20636	0.0385666	-5.35075	8.75921e-08	9.51783e-07
CNTLN	1365.92	-0.206629	0.067048	-3.08181	0.00205745	0.0091048
SLC20A2	2471.01	-0.206751	0.0443697	-4.65973	3.16623e-06	2.63428e-05
PRPF3	4251.66	-0.206865	0.0369948	-5.59173	2.24824e-08	2.68516e-07
INTS14	1972.72	-0.207156	0.0474027	-4.37013	1.2417e-05	9.31631e-05
KIAA0232	2457.12	-0.207308	0.0527041	-3.93343	8.3743e-05	0.000531103
ANAPC7	2917.35	-0.207344	0.0506471	-4.09389	4.24201e-05	0.000288008
POC1A	1562.32	-0.20744	0.0550983	-3.76491	0.000166612	0.000986258
PIGW	1692.17	-0.207632	0.0728371	-2.85063	0.00436323	0.0174255
PTGS2	2367.76	-0.207769	0.0783151	-2.65298	0.00797839	0.0288838
BORCS8	365.992	-0.207776	0.0880872	-2.35875	0.0183365	0.0578001
OGFOD3	2454.3	-0.20797	0.0494349	-4.20694	2.58849e-05	0.000183948
REXO5	697.942	-0.207974	0.0641939	-3.23977	0.00119625	0.00569137
ZNF324B	369.795	-0.208008	0.102798	-2.02345	0.0430265	0.114802
ARHGAP40	416.335	-0.20817	0.099503	-2.0921	0.0364294	0.100873
THOC7	3439.35	-0.208184	0.044136	-4.71687	2.39505e-06	2.03844e-05
PACS2	2802.15	-0.208336	0.0497971	-4.1837	2.86802e-05	0.00020148
YTHDF2	5293.3	-0.20838	0.0391351	-5.32464	1.01151e-07	1.08531e-06
PHETA1	764.935	-0.208383	0.0920596	-2.26356	0.0236012	0.0710314
TBC1D31	1808.15	-0.208451	0.057256	-3.64069	0.000271911	0.00152804
HOXD13	1227.53	-0.208566	0.0567832	-3.67301	0.000239705	0.00136661
WNT7B	4533.17	-0.20863	0.0404246	-5.16098	2.45661e-07	2.48253e-06
DCTD	5863.68	-0.208632	0.0343641	-6.07123	1.26934e-09	1.80213e-08
KCNK1	917.129	-0.208884	0.068737	-3.03889	0.00237454	0.0103219
LGR4	971.647	-0.209076	0.0634514	-3.29505	0.000984037	0.00477902
RAMAC	256.18	-0.209232	0.100507	-2.08176	0.0373646	0.10294
SNAPC5	1069.9	-0.209407	0.056215	-3.72511	0.000195232	0.00113548
BCAT1	14387.7	-0.20951	0.0463147	-4.52362	6.079e-06	4.81683e-05
ALMS1	5386.66	-0.209513	0.0519035	-4.0366	5.42325e-05	0.00035902
C12orf66	284.284	-0.209588	0.0939278	-2.23137	0.0256567	0.0760979
PAX6	479.849	-0.20963	0.0784041	-2.67371	0.00750165	0.0275215
GABPB1	1538.21	-0.20965	0.0549902	-3.8125	0.00013757	0.000832413
TBL1X	2342.74	-0.210047	0.0512958	-4.09481	4.22509e-05	0.000286958
SATB1	1355.83	-0.210311	0.0585311	-3.59315	0.000326699	0.00180443
PLEK2	5991.19	-0.210466	0.036129	-5.8254	5.69759e-09	7.34069e-08
RP9	608.202	-0.210482	0.0821616	-2.5618	0.0104131	0.0361493
NDUFAF4	1147.61	-0.21049	0.0626703	-3.35869	0.000783126	0.00391763
CDYL	1448.74	-0.210679	0.0552145	-3.81564	0.000135833	0.000822665
RAD50	276.319	-0.210684	0.0940885	-2.23921	0.0251424	0.0748553
FMNL3	5326.59	-0.210863	0.0465391	-4.53088	5.87373e-06	4.66926e-05
PLEKHG5	4022.82	-0.210922	0.063884	-3.30164	0.00096123	0.00468448
TMEM204	857.4	-0.211202	0.0677296	-3.11831	0.0018189	0.00817068
THEM6	1985.73	-0.211211	0.0586247	-3.60278	0.000314837	0.00174628
H2AFX	9009.44	-0.211239	0.0519803	-4.06382	4.82753e-05	0.000323732
SLC35G2	2760.17	-0.211253	0.0493947	-4.27683	1.89571e-05	0.000137656
LETM2	303.048	-0.211424	0.0858911	-2.46154	0.0138343	0.0457839
NFX1	3870.03	-0.211756	0.0390778	-5.41882	5.99952e-08	6.71228e-07
ADAMTS3	1824.46	-0.211794	0.0652158	-3.24758	0.00116389	0.00556169
TRMT61B	809.496	-0.211955	0.0685727	-3.09096	0.00199512	0.00886697
FOXRED2	1730.29	-0.211991	0.0535915	-3.95569	7.6313e-05	0.000489195
MNS1	476.125	-0.212283	0.0775373	-2.73782	0.00618486	0.0233558
HECW2	536.752	-0.212329	0.0727841	-2.91725	0.00353137	0.0145181
SLC9B2	1015.8	-0.212479	0.0563867	-3.76825	0.000164396	0.000974908
SNRPG	4928.97	-0.21265	0.104646	-2.03208	0.0421451	0.112818
APTR	379.487	-0.212707	0.0908017	-2.34254	0.0191529	0.0599407
IMP3	1307.04	-0.212767	0.0640186	-3.32352	0.000888884	0.00437425
LPXN	2687.57	-0.213001	0.048111	-4.42728	9.54302e-06	7.29094e-05
TRPM7	4230.04	-0.213088	0.0464284	-4.5896	4.44098e-06	3.60921e-05
RPA3	2343.29	-0.213436	0.0398432	-5.3569	8.46636e-08	9.22002e-07
LSG1	4599.18	-0.213453	0.0388489	-5.49443	3.91974e-08	4.52198e-07
VPS11	1764.03	-0.213516	0.0537858	-3.96974	7.19509e-05	0.000463198
SLC25A10	651.479	-0.213541	0.0925858	-2.30641	0.0210875	0.0648162
VWA5A	612.681	-0.213813	0.0903031	-2.36773	0.0178977	0.0567358
RMDN1	2475.93	-0.213953	0.0443713	-4.82187	1.42219e-06	1.26185e-05
NPRL3	2371.29	-0.214105	0.0404938	-5.28735	1.24098e-07	1.30933e-06
KLHL21	6814.73	-0.214205	0.0413957	-5.17457	2.28431e-07	2.31916e-06
GORAB	692.7	-0.214272	0.0780635	-2.74484	0.00605407	0.0229526
DLG3	1310.56	-0.21441	0.0562778	-3.80985	0.000139053	0.000839575
COX15	2306.57	-0.214876	0.0574204	-3.74215	0.000182452	0.0010697
SSR1	5947.43	-0.214948	0.0424182	-5.06734	4.03405e-07	3.93095e-06
PRPF40B	451.446	-0.215094	0.0743601	-2.8926	0.00382066	0.0155543
BRD7	4622.96	-0.215103	0.0358994	-5.99183	2.0749e-09	2.84304e-08
PRIM2	1192.92	-0.21541	0.0623703	-3.45373	0.000552887	0.00288875
ALCAM	5951.49	-0.215426	0.0471475	-4.56919	4.89621e-06	3.94489e-05
ZNF721	741.527	-0.215518	0.0669097	-3.22102	0.00127733	0.00602315
ATP5MC2	6520.72	-0.215624	0.0379444	-5.68264	1.32634e-08	1.63585e-07
UQCC3	314.005	-0.215794	0.100134	-2.15505	0.0311577	0.0888315
PLRG1	4997.63	-0.216082	0.0354507	-6.09529	1.09239e-09	1.56449e-08
KBTBD4	355.919	-0.216316	0.0854489	-2.53152	0.0113569	0.0388826
EIF4EBP1	6700	-0.216359	0.0433417	-4.99192	5.97811e-07	5.6678e-06
TRIB2	1518.25	-0.216429	0.0511915	-4.22784	2.35947e-05	0.00016902
SMIM15	4106.75	-0.216613	0.049971	-4.33478	1.45908e-05	0.000108191
NUDT4	2503.91	-0.216752	0.0529728	-4.09177	4.28101e-05	0.000290254
CIR1	906.897	-0.216869	0.0760347	-2.85224	0.00434129	0.0173466
SCAF11	7370.35	-0.21705	0.0490964	-4.4209	9.82922e-06	7.4834e-05
INTS2	1817.2	-0.217157	0.0705856	-3.07651	0.00209443	0.00924759
SGTB	1607.96	-0.217445	0.0577489	-3.76536	0.00016631	0.000984772
MCM6	9762.44	-0.217458	0.0363719	-5.97872	2.24892e-09	3.05801e-08
RYK	5237.85	-0.217524	0.0393954	-5.52156	3.35998e-08	3.91532e-07
ZRANB3	765.134	-0.21777	0.0678819	-3.20807	0.00133629	0.00627554
IGFBP4	4925.58	-0.218014	0.0361635	-6.02857	1.65418e-09	2.30517e-08
OMA1	551.687	-0.21805	0.0748383	-2.91362	0.00357266	0.0146725
TARS	23471.5	-0.218068	0.0284274	-7.67106	1.7058e-14	4.1248e-13
ENDOD1	1780.13	-0.218218	0.0611477	-3.56869	0.000358766	0.00195949
RRNAD1	499.483	-0.218226	0.0976044	-2.23582	0.0253634	0.0753989
RALB	2970.85	-0.218339	0.0453097	-4.81882	1.4441e-06	1.27725e-05
TNKS	4476.75	-0.218382	0.0511005	-4.27357	1.92364e-05	0.000139625
METAP1D	968.08	-0.218664	0.0540444	-4.046	5.20993e-05	0.000346652
ADAT1	1710.95	-0.218724	0.0445028	-4.91484	8.88557e-07	8.15272e-06
SPDL1	6618.45	-0.218771	0.0390978	-5.59548	2.20008e-08	2.63406e-07
RBL1	2910.72	-0.218925	0.0438678	-4.99057	6.02024e-07	5.70499e-06
FAM155A	1124.52	-0.219007	0.0552862	-3.96134	7.45306e-05	0.000478394
STK32C	1445.6	-0.219092	0.0673772	-3.25172	0.0011471	0.00549216
GOPC	2438.12	-0.219123	0.0482877	-4.53787	5.68253e-06	4.52827e-05
APEX1	13339	-0.219349	0.0406314	-5.3985	6.71998e-08	7.43782e-07
MFSD2A	1001.56	-0.219384	0.0654627	-3.35128	0.000804388	0.00401077
DNASE2	663.208	-0.219387	0.0787126	-2.78719	0.00531668	0.0206269
ADCK1	354.366	-0.219727	0.110903	-1.98125	0.047563	0.124271
NRIP3	8262.93	-0.219801	0.0400249	-5.49161	3.98292e-08	4.58948e-07
TNRC18	14172.5	-0.220168	0.0546509	-4.02863	5.61038e-05	0.000369912
MBD2	3955.05	-0.22022	0.036035	-6.11128	9.88336e-10	1.42377e-08
CNOT9	6760.27	-0.220229	0.0361771	-6.08752	1.14675e-09	1.63637e-08
APOL6	925.982	-0.220345	0.0860301	-2.56126	0.0104294	0.0361995
GOSR2	2364.3	-0.220528	0.0392359	-5.62056	1.90344e-08	2.30561e-07
THEM4	989.32	-0.220664	0.061883	-3.56583	0.000362706	0.00197881
AJM1	447.684	-0.220671	0.0944756	-2.33574	0.0195045	0.0607795
GATA4	1154.63	-0.220792	0.0584548	-3.77715	0.000158633	0.000944629
GCSH	393.168	-0.221036	0.0821978	-2.68907	0.00716505	0.0264347
HSPA8	197326	-0.221112	0.0469048	-4.71406	2.4283e-06	2.06405e-05
SYDE1	2219.16	-0.22127	0.054648	-4.049	5.14371e-05	0.000342827
VPS41	3874.12	-0.221337	0.0444559	-4.9788	6.39798e-07	6.04544e-06
NOP14	3081.73	-0.221371	0.0409507	-5.40579	6.45227e-08	7.16574e-07
LINC01521	377.351	-0.22155	0.096188	-2.3033	0.0212617	0.0652404
ITGB3	552.55	-0.221579	0.0842254	-2.63079	0.00851872	0.0305006
FAM210B	4373.86	-0.221593	0.0466862	-4.74644	2.07026e-06	1.78444e-05
ZNF646	1678.55	-0.221678	0.0499144	-4.44116	8.9475e-06	6.88148e-05
SLC30A5	2653.55	-0.221738	0.0483983	-4.58152	4.61606e-06	3.73604e-05
JMJD1C	6944.4	-0.221751	0.0518898	-4.2735	1.92425e-05	0.000139625
GLB1L3	321.772	-0.221897	0.0938439	-2.36453	0.018053	0.0571266
DESI1	2886.91	-0.221906	0.0448911	-4.94322	7.68443e-07	7.15768e-06
BAG3	7064.37	-0.222045	0.0371366	-5.97912	2.2434e-09	3.05437e-08
CDCA5	4835.6	-0.222132	0.0466427	-4.76242	1.91282e-06	1.6582e-05
MTMR6	2672.96	-0.222134	0.0665924	-3.33573	0.000850762	0.0042097
PRKAR1A	8272.28	-0.222198	0.0501079	-4.4344	9.23281e-06	7.0732e-05
CCDC66	1492	-0.222213	0.0580423	-3.82846	0.000128946	0.000784829
SMAD1	679.318	-0.22224	0.0786338	-2.82626	0.00470952	0.018591
VTI1A	2046.01	-0.222324	0.055603	-3.99841	6.37697e-05	0.000414883
EIF2AK4	6792.65	-0.222548	0.044376	-5.01506	5.30167e-07	5.06068e-06
IMPA1	2081.53	-0.222584	0.0542394	-4.10373	4.06542e-05	0.000277265
RPP38	438.275	-0.222615	0.0797174	-2.79255	0.00522951	0.0203289
JADE1	3014.07	-0.222845	0.0353633	-6.30159	2.94614e-10	4.49476e-09
SBDSP1	804.736	-0.22287	0.0581449	-3.83301	0.000126587	0.000771903
MRPS27	7653.65	-0.223106	0.0384352	-5.80474	6.44671e-09	8.25708e-08
VCPIP1	2570.07	-0.223358	0.0529977	-4.21448	2.5035e-05	0.00017836
TIMM44	4342.97	-0.224039	0.0447928	-5.00168	5.68327e-07	5.40392e-06
AP001107.9	295.342	-0.224081	0.0963736	-2.32512	0.0200653	0.062162
NAB1	4740.19	-0.224265	0.0527705	-4.24982	2.13943e-05	0.0001541
YAE1	667.121	-0.224303	0.075278	-2.97966	0.0028857	0.012251
SLCO3A1	601.726	-0.224747	0.0622271	-3.61172	0.000304173	0.00169266
ARCN1	12218.1	-0.224867	0.0408777	-5.50098	3.77677e-08	4.36988e-07
RAPGEF3	541.543	-0.22508	0.075994	-2.96182	0.00305831	0.0128312
SNHG7	3569.77	-0.225186	0.0568005	-3.9645	7.35493e-05	0.000472559
C1RL	518.891	-0.225446	0.099941	-2.25579	0.0240835	0.0722064
AHCY	20248.3	-0.225665	0.0290203	-7.7761	7.4795e-15	1.87321e-13
TGFBR3L	331.726	-0.226095	0.108753	-2.07898	0.0376188	0.103352
PTPRE	565.482	-0.226414	0.088183	-2.56755	0.010242	0.035631
TRIM44	6804.38	-0.226456	0.0364223	-6.21751	5.05119e-10	7.54796e-09
TUBB6	27071.1	-0.226466	0.0341156	-6.6382	3.17547e-11	5.46453e-10
TRIM52_AS1	305.179	-0.226728	0.105061	-2.15805	0.0309236	0.0883564
TTC5	1632.99	-0.22678	0.0525319	-4.31699	1.58169e-05	0.000116622
RPE	6230.61	-0.226997	0.0428439	-5.29824	1.16926e-07	1.23698e-06
NBPF1	2069.07	-0.227177	0.0451938	-5.02672	4.98941e-07	4.78823e-06
KIF21B	4927.75	-0.227267	0.0558614	-4.06842	4.73337e-05	0.00031847
NOL8	3228.6	-0.227463	0.043614	-5.21537	1.83453e-07	1.89385e-06
MAT2A	17547.6	-0.227487	0.0443614	-5.12803	2.92789e-07	2.92762e-06
CBX8	674.532	-0.227601	0.083865	-2.7139	0.00664966	0.0247848
C8orf37	369.53	-0.227603	0.0943783	-2.4116	0.0158828	0.0514194
C12orf65	1121.69	-0.22761	0.0496013	-4.58878	4.45841e-06	3.62188e-05
ISY1	982.002	-0.227617	0.0563924	-4.0363	5.43018e-05	0.000359358
ZSWIM6	2026.69	-0.227814	0.0577961	-3.94168	8.09125e-05	0.000515442
ZNF804A	786.138	-0.22784	0.0765148	-2.97773	0.00290396	0.0123099
CD58	950.678	-0.227943	0.0727756	-3.13213	0.00173542	0.00785138
TMEM106A	204.415	-0.228035	0.110719	-2.05957	0.0394393	0.107019
AKIP1	1371.01	-0.228086	0.0648697	-3.51606	0.000438004	0.00235107
ERBB2	1640.69	-0.228382	0.0484125	-4.71742	2.3885e-06	2.03375e-05
UBTF	6585.1	-0.228414	0.0484775	-4.71175	2.45596e-06	2.08667e-05
EIF3A	40935.1	-0.228418	0.0268943	-8.49315	2.01113e-17	6.45238e-16
EIF4G3	6519.94	-0.22861	0.0381447	-5.99322	2.05732e-09	2.82091e-08
MED21	2130.63	-0.228644	0.0565419	-4.0438	5.25925e-05	0.00034946
AL157886.1	223.252	-0.228674	0.105383	-2.16994	0.0300113	0.0862296
SNTB1	892.778	-0.229104	0.0654747	-3.49911	0.000466806	0.00248663
NCAM1	1222.45	-0.229322	0.0494515	-4.63732	3.52959e-06	2.90947e-05
TRUB2	2865.62	-0.229345	0.0450101	-5.09542	3.47972e-07	3.42994e-06
TARS2	3798.94	-0.229354	0.0362035	-6.33513	2.37143e-10	3.67507e-09
PGS1	1357.62	-0.229375	0.0505969	-4.53338	5.80472e-06	4.62188e-05
MEIS1	426.647	-0.229391	0.090583	-2.53238	0.011329	0.038794
TENT4B	1974.74	-0.229521	0.0510246	-4.49824	6.85185e-06	5.38144e-05
ZNF621	3292.02	-0.229532	0.052204	-4.39683	1.09843e-05	8.30482e-05
POLDIP2	5524.03	-0.229549	0.0407714	-5.63016	1.80045e-08	2.18312e-07
SGO1	781.726	-0.22969	0.0714687	-3.21386	0.00130965	0.00615926
MBD3	2989.51	-0.229821	0.0681154	-3.37399	0.000740864	0.00373379
GFI1	345.053	-0.230084	0.0968171	-2.37649	0.0174784	0.0555951
CCNYL1	2096.84	-0.230177	0.0422696	-5.44544	5.16772e-08	5.84469e-07
STX18	2055.1	-0.230322	0.051628	-4.46118	8.15079e-06	6.31574e-05
TBPL1	1281.43	-0.230725	0.0738477	-3.12433	0.0017821	0.00802376
PARP6	571.201	-0.230752	0.0834311	-2.76578	0.00567865	0.0217774
UNC50	1117.34	-0.230762	0.0540323	-4.27081	1.94765e-05	0.000141063
RNF114	6883.75	-0.23088	0.0305915	-7.54721	4.44696e-14	1.03578e-12
AC245297.3	389.928	-0.231014	0.113185	-2.04103	0.0412475	0.110922
GPSM3	939.001	-0.231167	0.0852753	-2.71083	0.00671152	0.0249869
BRIP1	1513.11	-0.231265	0.068062	-3.39786	0.000679141	0.00345375
GON7	693.861	-0.231359	0.078573	-2.94451	0.00323471	0.0134449
AKAP11	4235.27	-0.231472	0.057196	-4.047	5.18772e-05	0.000345408
LNX2	1204.15	-0.231479	0.0608393	-3.80476	0.000141944	0.000854402
ZNF503	1147.17	-0.231555	0.0719444	-3.21853	0.00128851	0.00607002
MFAP3	1953.48	-0.231595	0.0541469	-4.27716	1.89294e-05	0.000137506
CETN3	1008.74	-0.231672	0.0571758	-4.05192	5.07996e-05	0.000339384
PPP2R3C	521.198	-0.231733	0.0972493	-2.38288	0.0171778	0.0547863
FAXC	240.832	-0.231745	0.103313	-2.24313	0.0248887	0.0741675
RABIF	478.45	-0.232084	0.081085	-2.86224	0.00420663	0.0168773
SEC63	7229.36	-0.232866	0.0436767	-5.33157	9.73657e-08	1.04812e-06
PCM1	8004.48	-0.232882	0.0399414	-5.83059	5.52303e-09	7.12514e-08
TIGD1	910.033	-0.23298	0.072908	-3.19554	0.00139571	0.0065079
TDRP	1602.01	-0.233006	0.0516408	-4.51205	6.42029e-06	5.06071e-05
PPIG	5259.18	-0.233057	0.0418942	-5.56298	2.65202e-08	3.14257e-07
ZNF710	994.877	-0.233297	0.0663833	-3.51439	0.000440772	0.00236399
ANKMY1	704.602	-0.233305	0.0712118	-3.27621	0.00105211	0.00507697
PHF5A	4054.71	-0.233553	0.0454	-5.14434	2.68469e-07	2.70189e-06
MRPL15	3564.23	-0.23366	0.0535719	-4.36161	1.2911e-05	9.63909e-05
CC2D2A	1067.53	-0.233688	0.0588303	-3.97223	7.12025e-05	0.000458982
DCAF8	1241.4	-0.233722	0.0571095	-4.09252	4.26709e-05	0.00028951
FLI1	3641.68	-0.233739	0.0420771	-5.555	2.77604e-08	3.27569e-07
PLPBP	2656.32	-0.233885	0.0467803	-4.99965	5.7434e-07	5.45581e-06
PYM1	1135.35	-0.234041	0.0594395	-3.93746	8.23496e-05	0.00052328
AC073335.2	234.653	-0.234562	0.117183	-2.00167	0.0453204	0.119429
PPP6R3	12493.7	-0.2347	0.0400525	-5.85982	4.6338e-09	6.03347e-08
RPL26L1	2682.88	-0.234789	0.0539412	-4.35269	1.3448e-05	0.000100209
RHOBTB2	1264.24	-0.234826	0.0616285	-3.81035	0.000138773	0.000838321
JUND	1375.67	-0.234985	0.0640381	-3.66946	0.000243062	0.00138174
ZBTB45	863.099	-0.235253	0.0644527	-3.65001	0.00026223	0.00147999
DOK6	275.346	-0.235341	0.0957786	-2.45714	0.0140049	0.0462707
KRT15	308.684	-0.235501	0.101918	-2.31069	0.02085	0.0642887
SLC22A15	924.177	-0.23567	0.07028	-3.3533	0.000798553	0.00398667
IQCE	1153.9	-0.235706	0.0557674	-4.22659	2.3726e-05	0.000169712
VRK1	3383.69	-0.235782	0.0431236	-5.46758	4.56217e-08	5.19294e-07
PDCL	1641.21	-0.23582	0.0548958	-4.29577	1.74089e-05	0.000127451
TSEN2	1313.62	-0.236255	0.0581261	-4.06452	4.81305e-05	0.000322981
LYSMD1	471.695	-0.236425	0.0731499	-3.23207	0.00122899	0.00582598
WT1_AS	222.958	-0.236454	0.119049	-1.9862	0.0470113	0.123108
HDGFL3	3339.69	-0.236712	0.048854	-4.8453	1.26419e-06	1.12983e-05
PPP1R15A	3563.74	-0.236854	0.0506389	-4.67731	2.90657e-06	2.43996e-05
DIDO1	13558.7	-0.237223	0.0291127	-8.14845	3.68631e-16	1.03995e-14
TAF2	3981.79	-0.237666	0.044909	-5.29217	1.20871e-07	1.27666e-06
FAM32A	2655.95	-0.237734	0.0470483	-5.05299	4.34956e-07	4.20724e-06
ZNF782	210.858	-0.237758	0.116367	-2.04317	0.0410355	0.110556
RNF214	1282.34	-0.237884	0.0626378	-3.79777	0.000146003	0.000876181
CRYBG3	2427.3	-0.237936	0.058467	-4.06958	4.70984e-05	0.000317248
ELP4	684.235	-0.237949	0.0691354	-3.44178	0.000577906	0.00300588
PNP	4215.91	-0.237949	0.0356157	-6.68101	2.37301e-11	4.13801e-10
MED12	4668.94	-0.238039	0.0346752	-6.86484	6.65677e-12	1.22317e-10
RPP25L	1069.87	-0.238078	0.064141	-3.71179	0.000205795	0.00119044
RNF170	891.187	-0.238119	0.0701455	-3.39465	0.000687162	0.00348822
C6orf62	5703.86	-0.238132	0.0367553	-6.47886	9.24175e-11	1.49845e-09
RAPH1	689.683	-0.238417	0.08339	-2.85906	0.004249	0.0170194
AMIGO2	1695.8	-0.238479	0.0693593	-3.43831	0.000585354	0.00303818
MOB3B	865.323	-0.238647	0.0612855	-3.89402	9.85959e-05	0.000614776
POLR3B	2161.33	-0.23865	0.0473612	-5.03894	4.68108e-07	4.51439e-06
THAP6	726.286	-0.238681	0.0842951	-2.83149	0.00463316	0.0183264
RFXAP	629.591	-0.238745	0.0877878	-2.71957	0.00653678	0.0244336
PKP4	5113.75	-0.238809	0.0384106	-6.21727	5.05878e-10	7.55355e-09
RAD51C	1175.16	-0.238829	0.0578034	-4.13174	3.60022e-05	0.000247515
LHX1_DT	967.081	-0.238892	0.067992	-3.51353	0.000442199	0.00237099
ZNF407	1194.85	-0.2391	0.052251	-4.57598	4.73997e-06	3.83001e-05
FOXF1	1318.61	-0.239285	0.0594253	-4.02666	5.65756e-05	0.000372772
VOPP1	9366.98	-0.239355	0.0406767	-5.88432	3.99691e-09	5.23544e-08
GORASP1	2642.68	-0.23945	0.0437669	-5.47103	4.47422e-08	5.1029e-07
AC027097.2	197.398	-0.239457	0.113735	-2.1054	0.0352565	0.0982154
AFG1L	293.613	-0.239642	0.0969467	-2.47189	0.01344	0.0447052
SLFN11	3076.86	-0.239876	0.041968	-5.71568	1.09263e-08	1.36128e-07
VPS52	2362.26	-0.240136	0.0441361	-5.44081	5.30387e-08	5.98171e-07
NCAPG	7719.16	-0.240225	0.0482029	-4.98363	6.24026e-07	5.90494e-06
MRPL57	2240.07	-0.240267	0.0479341	-5.01244	5.37445e-07	5.1202e-06
KHDRBS3	450.45	-0.240445	0.0893544	-2.69092	0.00712557	0.0263089
ZNF532	3675.16	-0.240665	0.0368468	-6.5315	6.51142e-11	1.07168e-09
C6orf203	647.057	-0.240755	0.0734952	-3.27579	0.00105368	0.00508204
ZBTB24	2370.72	-0.24077	0.0471754	-5.10371	3.33051e-07	3.29609e-06
SUCLG1	5908.72	-0.240786	0.0367814	-6.54639	5.89459e-11	9.76711e-10
PRKAB1	1051.13	-0.240851	0.055353	-4.35118	1.35405e-05	0.000100843
DHX29	3203.99	-0.240996	0.0543409	-4.43489	9.212e-06	7.06277e-05
ZCCHC2	1511.74	-0.241192	0.0507775	-4.74997	2.03446e-06	1.75512e-05
PAWR	3153.2	-0.241224	0.062061	-3.88689	0.000101536	0.000632305
HOXD8	599.356	-0.241933	0.0692218	-3.49505	0.00047398	0.00251938
PREX1	21712.9	-0.242505	0.029747	-8.15224	3.57242e-16	1.01218e-14
EEF1E1	596.53	-0.242571	0.0864298	-2.80657	0.00500721	0.0195889
CPSF2	9576.37	-0.243099	0.0412049	-5.89976	3.64041e-09	4.81019e-08
PPP1R3E	503.076	-0.24328	0.078123	-3.11407	0.00184528	0.00826462
ZNF286A	900.662	-0.243442	0.0571713	-4.25812	2.06155e-05	0.000148764
RFK	3077.42	-0.243459	0.0601271	-4.04908	5.14201e-05	0.000342827
TRIQK	1366.17	-0.243528	0.0735188	-3.31245	0.000924812	0.00452609
AC139887.2	278.082	-0.243634	0.0949076	-2.56706	0.0102564	0.0356685
NARS2	1400.84	-0.243654	0.0502167	-4.85206	1.22188e-06	1.09551e-05
TWF2	5436.95	-0.243687	0.0515584	-4.72643	2.28507e-06	1.95245e-05
ACTR3B	455.594	-0.243799	0.0834569	-2.92126	0.00348621	0.0143565
FRAT1	268.273	-0.24384	0.108678	-2.24369	0.0248522	0.07407
KIAA0040	6487.55	-0.243885	0.0452023	-5.3954	6.83697e-08	7.56304e-07
LMBRD2	1591.15	-0.244384	0.0642923	-3.80115	0.000144027	0.000865617
FCF1	4513.36	-0.244414	0.0332755	-7.34518	2.05478e-13	4.46794e-12
AGPAT1	1406	-0.244704	0.056527	-4.32898	1.49804e-05	0.000110871
RPS20P14	319.188	-0.24474	0.0906504	-2.69982	0.00693761	0.025731
EHHADH	1081.81	-0.244849	0.0606414	-4.03766	5.39871e-05	0.000357758
HSPBAP1	616.161	-0.244932	0.0758128	-3.23075	0.00123466	0.00584861
GABPB1_IT1	543.818	-0.245088	0.0822901	-2.97834	0.00289816	0.0122906
SMAD5	5603.81	-0.245572	0.0425692	-5.76877	7.98513e-09	1.01154e-07
RETREG1	269.624	-0.245821	0.114319	-2.15031	0.0315309	0.0897544
TLK2	2048.63	-0.245854	0.0411621	-5.97284	2.33165e-09	3.15863e-08
CWF19L2	1046.72	-0.24598	0.0542626	-4.53315	5.81099e-06	4.625e-05
DIS3L	1961.19	-0.246106	0.0507434	-4.85002	1.2345e-06	1.10582e-05
ATP2A2	25328.9	-0.246344	0.0344029	-7.16057	8.03441e-13	1.61967e-11
GNPNAT1	5430.95	-0.246413	0.0450394	-5.47105	4.47366e-08	5.1029e-07
DDX59	658.917	-0.246439	0.0822563	-2.99599	0.00273551	0.0116892
KIAA1671	5556.81	-0.246473	0.0458055	-5.38086	7.41297e-08	8.14514e-07
HEATR5A	813.974	-0.246505	0.0840252	-2.9337	0.00334945	0.0138514
ITPKB	1388.67	-0.246574	0.0568549	-4.33691	1.44501e-05	0.000107268
AL365356.5	244.228	-0.246734	0.105206	-2.34525	0.0190144	0.0595788
RRN3	3845.38	-0.246828	0.0453393	-5.44402	5.2091e-08	5.88158e-07
TEFM	331.44	-0.247073	0.107766	-2.29268	0.0218665	0.0667001
TRMT10A	440.322	-0.247313	0.104123	-2.3752	0.0175394	0.0557439
MAPKBP1	2753.05	-0.247514	0.0473051	-5.23228	1.67432e-07	1.73943e-06
AC007040.2	274.455	-0.247693	0.109719	-2.25752	0.0239753	0.071959
NOL10	1859.17	-0.247877	0.0516141	-4.8025	1.56695e-06	1.38031e-05
AP5S1	761.732	-0.247926	0.062919	-3.94041	8.13431e-05	0.000517889
CARD8	2107.28	-0.247937	0.0474646	-5.22362	1.75463e-07	1.81806e-06
PYCR2	1743.08	-0.247984	0.053334	-4.64965	3.32502e-06	2.75588e-05
UBE3A	7433.99	-0.248127	0.0424852	-5.84031	5.21046e-09	6.74194e-08
RABAC1	241.627	-0.248175	0.110063	-2.25484	0.0241432	0.0723743
FAM91A1	7362.14	-0.248181	0.0511275	-4.85416	1.20901e-06	1.08446e-05
ESRRA	3786.34	-0.248242	0.0583644	-4.25332	2.10629e-05	0.00015188
LINC01578	518.3	-0.248612	0.0839948	-2.95985	0.00307792	0.0128969
OAF	7151.75	-0.248984	0.0378067	-6.5857	4.52736e-11	7.59785e-10
HENMT1	2753.78	-0.2493	0.0487657	-5.11221	3.18409e-07	3.16075e-06
HSPA1A	348.448	-0.249485	0.102983	-2.42259	0.0154105	0.0501255
TTC12	417.135	-0.24954	0.094476	-2.64131	0.00825858	0.0297046
TMEM80	1211.55	-0.249736	0.0598104	-4.17546	2.97381e-05	0.000208538
IRF2BPL	4589.1	-0.249959	0.0398588	-6.27112	3.58462e-10	5.4225e-09
MYL12A	6855.81	-0.250404	0.0363652	-6.88582	5.74568e-12	1.06531e-10
ZNF587B	598.75	-0.250876	0.0722267	-3.47346	0.000513802	0.00270614
INTS7	1682.89	-0.250884	0.053883	-4.65608	3.22286e-06	2.67572e-05
COMT	2367.53	-0.25108	0.0403937	-6.21582	5.10586e-10	7.61805e-09
XPOT	10713.9	-0.251128	0.0409994	-6.12515	9.05963e-10	1.31281e-08
ZNF566	360.314	-0.251142	0.0832227	-3.01772	0.00254687	0.0110077
FIP1L1	1458.83	-0.251154	0.0538048	-4.66788	3.04319e-06	2.5416e-05
MUM1L1	487.346	-0.251175	0.097009	-2.5892	0.00962002	0.0338815
SLC31A1	2556.41	-0.251267	0.0399973	-6.28209	3.34054e-10	5.06108e-09
C19orf54	877.108	-0.251293	0.0685829	-3.66408	0.000248228	0.00140866
HNRNPR	16932.3	-0.251315	0.0301105	-8.34643	7.03562e-17	2.12203e-15
SNED1	703.795	-0.251329	0.0747061	-3.36423	0.000767563	0.00384958
LYRM1	862.477	-0.251442	0.0672523	-3.73879	0.000184909	0.00108152
DLX1	1486.82	-0.251671	0.0475745	-5.29005	1.22282e-07	1.29087e-06
RGS10	2212.17	-0.251887	0.0511256	-4.92683	8.35748e-07	7.71865e-06
FAM120AOS	2642.11	-0.252042	0.047151	-5.34541	9.02102e-08	9.77526e-07
INSYN2B	820.593	-0.252203	0.089228	-2.8265	0.00470601	0.0185846
NIPA1	4817.58	-0.252216	0.0355336	-7.09797	1.26606e-12	2.49339e-11
SYT14	2755.24	-0.252218	0.0651152	-3.87341	0.000107325	0.00066477
STPG1	415.915	-0.252245	0.0892873	-2.82509	0.00472671	0.0186476
OSGEPL1	952.54	-0.252281	0.0845592	-2.98348	0.00284988	0.0121199
PHF14	4439.77	-0.2524	0.0372054	-6.78395	1.16932e-11	2.12e-10
AC100810.1	395.202	-0.252916	0.0911214	-2.7756	0.00551003	0.0212469
STN1	1372.16	-0.25295	0.0537494	-4.7061	2.52499e-06	2.13883e-05
TSPAN31	649.915	-0.253046	0.0794802	-3.18377	0.00145372	0.006732
MICU3	517.863	-0.253195	0.0953944	-2.65419	0.00794983	0.0288051
CDC16	3527.79	-0.253382	0.0469199	-5.40031	6.65243e-08	7.3672e-07
TENM4	1839.75	-0.253496	0.0556131	-4.55821	5.1592e-06	4.1398e-05
FAM208A	8513.49	-0.253708	0.0476821	-5.32083	1.03296e-07	1.10469e-06
C1orf123	1103.34	-0.253798	0.0542338	-4.6797	2.87295e-06	2.41793e-05
MAPRE1	22587.8	-0.253974	0.031947	-7.94985	1.86743e-15	4.94165e-14
ZKSCAN1	5498.15	-0.254252	0.0435344	-5.84025	5.21226e-09	6.74194e-08
OARD1	735.394	-0.2545	0.0811916	-3.13456	0.00172112	0.00779385
FAM86JP	517.699	-0.254533	0.0887455	-2.86812	0.00412915	0.0166071
RAD51D	656.833	-0.254542	0.0656291	-3.87849	0.000105108	0.000652891
AC016065.1	269.558	-0.25483	0.122921	-2.07312	0.0381607	0.104517
TTC30A	571.623	-0.254854	0.0791835	-3.21853	0.00128849	0.00607002
SUMO1	7545.32	-0.255202	0.0366034	-6.97207	3.123e-12	5.90753e-11
COA3	1271.06	-0.255499	0.0561966	-4.54652	5.454e-06	4.36209e-05
ETFDH	1008.23	-0.25557	0.0636045	-4.01811	5.86674e-05	0.000384234
IFRD1	3760.98	-0.255628	0.0448098	-5.70473	1.16526e-08	1.44443e-07
KDM4A	1302.76	-0.256038	0.0539602	-4.74493	2.08574e-06	1.79699e-05
SNX19	3213.74	-0.256058	0.0395891	-6.46789	9.93802e-11	1.60471e-09
ZC3H14	6143.56	-0.2561	0.0377731	-6.77996	1.20213e-11	2.17146e-10
CDC42EP1	4336.97	-0.25627	0.0590938	-4.33666	1.44662e-05	0.000107308
TP53BP2	4466.08	-0.256344	0.0430802	-5.95038	2.6752e-09	3.60024e-08
NAF1	1493.91	-0.25654	0.06792	-3.7771	0.000158665	0.000944629
DTL	3747.42	-0.256702	0.0478628	-5.36329	8.17183e-08	8.91411e-07
ZBED8	465.191	-0.256832	0.0730797	-3.51442	0.000440722	0.00236399
TOR4A	3645.33	-0.25698	0.0554968	-4.63053	3.64727e-06	3.00143e-05
PAXIP1_AS1	207.664	-0.257004	0.10774	-2.38542	0.0170599	0.0544781
C17orf67	234.838	-0.257107	0.12567	-2.04589	0.0407671	0.109969
C5orf38	413.387	-0.257236	0.089847	-2.86305	0.00419584	0.0168408
FYN	2411.34	-0.257279	0.0396523	-6.48836	8.67756e-11	1.41046e-09
FUT8	8305.14	-0.257352	0.0354259	-7.26451	3.74387e-13	7.8203e-12
TFDP1	14996.2	-0.257387	0.0374202	-6.87828	6.05804e-12	1.11795e-10
MGST1	4043.82	-0.257845	0.0430806	-5.98518	2.16148e-09	2.94931e-08
CTGF	7856.1	-0.257882	0.083709	-3.0807	0.00206515	0.00913475
GTF2IP20	369.618	-0.258139	0.0953881	-2.70619	0.00680596	0.0253001
TRIB1	4097.92	-0.258408	0.0407176	-6.34633	2.20512e-10	3.43086e-09
MIA2	1083.28	-0.258711	0.0652346	-3.96585	7.31344e-05	0.000470201
MMAB	801.369	-0.258785	0.0711596	-3.63669	0.000276166	0.00154929
NUB1	1550.51	-0.259075	0.0501096	-5.17017	2.33884e-07	2.36962e-06
LRRC37A4P	830.565	-0.259271	0.0618155	-4.19428	2.73741e-05	0.000193481
SIRT5	452.613	-0.259806	0.0750377	-3.46234	0.000535494	0.00280834
PSPC1	3380.53	-0.26011	0.0371629	-6.99918	2.57466e-12	4.92243e-11
NIPA2	4428.45	-0.26022	0.036801	-7.07101	1.53811e-12	2.99908e-11
HIVEP1	1176.15	-0.260379	0.0695684	-3.74278	0.000181996	0.00106735
CDC7	1892.51	-0.260549	0.0634284	-4.10776	3.99517e-05	0.000273339
MPP7	587.794	-0.260625	0.0826811	-3.15217	0.00162063	0.00739335
EPHB2	4065.96	-0.260745	0.0359136	-7.26032	3.86171e-13	8.03227e-12
SCHIP1	135.011	-0.260767	0.130271	-2.00173	0.0453141	0.119429
PPM1F	3492.67	-0.260874	0.038069	-6.85266	7.24913e-12	1.32653e-10
GTF2H1	3482.04	-0.26089	0.0484528	-5.38441	7.26817e-08	7.99947e-07
COL27A1	3724.85	-0.261063	0.0579047	-4.50849	6.52897e-06	5.14019e-05
DFFA	8937.69	-0.261096	0.0351387	-7.43045	1.08233e-13	2.43152e-12
USP40	4161.8	-0.261143	0.043647	-5.98307	2.18964e-09	2.9836e-08
AC099850.3	704.647	-0.261162	0.0909226	-2.87236	0.00407422	0.0164198
CDK12	6843.55	-0.261226	0.0408532	-6.39426	1.61322e-10	2.55242e-09
AC007846.1	1516.4	-0.261342	0.0670956	-3.89507	9.81716e-05	0.000612582
GPANK1	1686.21	-0.261368	0.0608614	-4.29448	1.75103e-05	0.00012805
MINDY1	641.349	-0.261382	0.0886316	-2.94909	0.00318714	0.0132696
LRFN5	1394.64	-0.26145	0.0723914	-3.61161	0.0003043	0.00169266
CREB3L1	254.822	-0.261483	0.115108	-2.27163	0.0231091	0.0698718
ELMO1	241.602	-0.261508	0.121997	-2.14357	0.0320676	0.0910159
GGPS1	286.101	-0.261534	0.09976	-2.62163	0.00875097	0.0312239
SPP1	245.367	-0.2616	0.109815	-2.38218	0.0172105	0.0548673
GPATCH1	707.547	-0.262507	0.0706607	-3.71503	0.000203177	0.0011775
PPWD1	3018.74	-0.262605	0.0378382	-6.9402	3.91545e-12	7.34288e-11
DCLRE1A	2139.04	-0.262852	0.0623805	-4.21368	2.5124e-05	0.000178865
RECQL5	1597.17	-0.263078	0.0548794	-4.79374	1.63702e-06	1.43595e-05
ZNF189	525.669	-0.263376	0.0848143	-3.10533	0.00190067	0.00848367
NEK4	2424.12	-0.26338	0.0441737	-5.96238	2.48597e-09	3.35709e-08
PRRT3	319.133	-0.263457	0.0866991	-3.03876	0.00237557	0.0103241
GSDME	2376.87	-0.263512	0.0426649	-6.1763	6.56199e-10	9.65056e-09
ASH2L	2739.47	-0.263704	0.0449556	-5.86589	4.46733e-09	5.82444e-08
TMEM255B	360.179	-0.26397	0.112453	-2.34739	0.0189054	0.0592906
FUZ	612.522	-0.264083	0.0770325	-3.4282	0.000607591	0.00313783
ATP6V0E2	1154.93	-0.264214	0.0634437	-4.16453	3.1199e-05	0.000217849
RBM7	1144.76	-0.264592	0.0614436	-4.30626	1.66036e-05	0.000121965
KIF27	291.533	-0.265048	0.113584	-2.33351	0.0196216	0.0610183
BCL9	4492.02	-0.265184	0.0406	-6.53163	6.50568e-11	1.07164e-09
AL135925.1	201.17	-0.265584	0.116433	-2.281	0.0225482	0.0684075
ZNF619	442.3	-0.26561	0.0927807	-2.86277	0.0041995	0.0168521
RMI1	1481.54	-0.265746	0.059297	-4.48161	7.40822e-06	5.77912e-05
NADK2	2358.8	-0.265974	0.0471975	-5.63534	1.74717e-08	2.12025e-07
NANP	1431.18	-0.266105	0.076781	-3.46577	0.000528715	0.0027765
WDR13	1009.18	-0.266428	0.0567607	-4.69389	2.68064e-06	2.2619e-05
HAUS1	1623.8	-0.266816	0.0501297	-5.32252	1.02342e-07	1.09629e-06
C14orf93	466.646	-0.266832	0.0862632	-3.09323	0.0019799	0.00880729
TM2D1	640.399	-0.266926	0.0695322	-3.83889	0.000123594	0.000754591
EPRS	17014.4	-0.266937	0.0427201	-6.24851	4.14386e-10	6.24442e-09
MAP4K4	25103.1	-0.26697	0.0240724	-11.0903	1.39884e-28	8.83159e-27
ZC3H8	730.052	-0.267064	0.070057	-3.8121	0.000137794	0.000833254
CCDC68	569.918	-0.267304	0.107379	-2.48935	0.0127978	0.042918
LRRK1	2400.9	-0.267519	0.0436938	-6.1226	9.20607e-10	1.33238e-08
TARBP1	2836.84	-0.267674	0.0478693	-5.59176	2.24781e-08	2.68516e-07
NEIL3	1338.11	-0.267693	0.0596429	-4.48826	7.18074e-06	5.61952e-05
ZDHHC14	574.707	-0.267812	0.0786547	-3.4049	0.000661883	0.00337999
MBLAC2	712.482	-0.267843	0.0737298	-3.63277	0.000280395	0.00157077
FOXC1	988.263	-0.267996	0.0707937	-3.78559	0.000153344	0.00091542
POLR3C	2590.48	-0.268044	0.0405478	-6.61056	3.82866e-11	6.48626e-10
NUDT6	211.858	-0.268285	0.136633	-1.96355	0.0495821	0.128487
SRBD1	2172.16	-0.268504	0.0495488	-5.41897	5.99433e-08	6.7103e-07
PTPN13	3154.06	-0.268636	0.0555736	-4.83388	1.33897e-06	1.19124e-05
GANC	832.715	-0.269154	0.0622959	-4.32058	1.55623e-05	0.000114831
CEBPG	3286.66	-0.269216	0.0512887	-5.24904	1.52897e-07	1.59858e-06
PARD6G_AS1	239.609	-0.26928	0.117158	-2.29845	0.0215363	0.0659103
SPECC1L	1429.37	-0.269582	0.0643565	-4.18888	2.80331e-05	0.000197499
DMAC1	2262.89	-0.269887	0.0438604	-6.15333	7.58749e-10	1.10684e-08
ZCCHC8	1732.01	-0.269998	0.0468794	-5.75942	8.44034e-09	1.06714e-07
VSIG10	1119.36	-0.270067	0.0542968	-4.97391	6.56168e-07	6.17931e-06
MTHFD1L	5673.57	-0.270086	0.0405482	-6.66086	2.72222e-11	4.7218e-10
FBXL4	1128.92	-0.270156	0.0808602	-3.34102	0.000834712	0.00414237
BCL2L13	4534.38	-0.270165	0.0381284	-7.08568	1.38366e-12	2.7141e-11
IMPACT	3103.31	-0.270193	0.0533354	-5.06592	4.06442e-07	3.95661e-06
MDFI	875.846	-0.270301	0.0871067	-3.1031	0.00191505	0.00854203
PSME3	11840.1	-0.270337	0.0365907	-7.38812	1.48916e-13	3.28535e-12
AL356488.3	260.032	-0.270468	0.101644	-2.66093	0.00779257	0.0283925
TRMT2B	2569.03	-0.271143	0.0381972	-7.0985	1.26119e-12	2.48629e-11
DDX54	6661.35	-0.271218	0.0464776	-5.83546	5.36433e-09	6.93407e-08
SAPCD2	3023.32	-0.271388	0.0468582	-5.79167	6.96884e-09	8.89104e-08
CCDC90B	1258.49	-0.271399	0.0555798	-4.88305	1.04455e-06	9.4733e-06
RARS2	977.782	-0.271499	0.0664559	-4.0854	4.40013e-05	0.000297919
GSAP	596.792	-0.271585	0.0722959	-3.75657	0.000172256	0.00101569
AC009244.1	196.67	-0.271616	0.120367	-2.25657	0.0240351	0.0720834
B3GAT1	1987.87	-0.271733	0.0569776	-4.76912	1.85031e-06	1.60613e-05
AC007537.1	235.529	-0.271921	0.110609	-2.45838	0.0139564	0.046149
IPP	1139.4	-0.272222	0.057879	-4.70329	2.56005e-06	2.16666e-05
TUSC1	1137.64	-0.272388	0.0786849	-3.46176	0.000536663	0.00281297
THYN1	1071.64	-0.272799	0.055103	-4.95072	7.39402e-07	6.89699e-06
NKAPP1	135.034	-0.273047	0.131765	-2.07222	0.0382446	0.104689
EEA1	2006	-0.273138	0.102278	-2.67055	0.00757266	0.0277405
SURF2	841.571	-0.273239	0.0808851	-3.37811	0.000729855	0.00368494
CPSF7	5377.03	-0.273406	0.0313174	-8.73016	2.54304e-18	8.822e-17
FAR2P1	312.321	-0.273568	0.0976443	-2.80168	0.00508374	0.0198487
AC012360.3	287.475	-0.273721	0.0999335	-2.73903	0.00616204	0.0232766
ZSCAN5A	311.608	-0.273838	0.108063	-2.53406	0.011275	0.0386813
NUTM2B_AS1	1232.42	-0.273966	0.0631107	-4.34104	1.41809e-05	0.000105311
FBF1	307.144	-0.273999	0.097034	-2.82374	0.00474669	0.0187113
DNAJA2	5464.36	-0.274075	0.0353259	-7.75849	8.59499e-15	2.12815e-13
MARVELD1	4565.31	-0.274262	0.0468407	-5.85521	4.76407e-09	6.19487e-08
MYH15	649	-0.274555	0.0756178	-3.63082	0.000282519	0.00158087
BRIX1	4660.96	-0.274729	0.0512614	-5.35938	8.35102e-08	9.09946e-07
MDC1	5214.17	-0.275101	0.0387231	-7.10431	1.20925e-12	2.39351e-11
LINC00342	495.972	-0.27522	0.0804875	-3.41941	0.000627564	0.00322403
INO80C	569.003	-0.275423	0.0758274	-3.63224	0.000280968	0.00157353
ARHGEF2	2646.04	-0.275509	0.0432561	-6.36926	1.89941e-10	2.98264e-09
AP000873.2	195.892	-0.275787	0.128635	-2.14396	0.0320361	0.0909659
GBA	790.204	-0.276035	0.0732307	-3.76939	0.000163645	0.000971332
EXOC3_AS1	448.401	-0.276126	0.0840007	-3.28718	0.00101195	0.00490004
BAZ2B	1404.45	-0.276259	0.0629905	-4.38573	1.15598e-05	8.71313e-05
AC139530.1	135.553	-0.276335	0.138135	-2.00047	0.0454498	0.119736
CPED1	162.694	-0.276343	0.137789	-2.00555	0.0449038	0.118618
SLC25A11	4727.85	-0.276629	0.0383751	-7.20855	5.65522e-13	1.16394e-11
MEIS2	1058.85	-0.27663	0.0703484	-3.93229	8.41408e-05	0.000533454
STAU1	15929	-0.276926	0.027358	-10.1223	4.40021e-24	2.23829e-22
LPIN2	9189.92	-0.27711	0.036818	-7.5265	5.21205e-14	1.20682e-12
ANGEL2	1740.27	-0.278138	0.0523773	-5.31028	1.09455e-07	1.16359e-06
MRPS16	7498.81	-0.278144	0.0383472	-7.25329	4.06757e-13	8.44257e-12
ZNF589	1548.48	-0.278227	0.0488301	-5.69786	1.21322e-08	1.5001e-07
ERCC6L2	1478.28	-0.278353	0.0587203	-4.74032	2.1338e-06	1.83197e-05
RANBP10	1491.22	-0.2785	0.0495639	-5.61901	1.9205e-08	2.32484e-07
LRRCC1	1266.24	-0.278594	0.0596746	-4.66856	3.03319e-06	2.53432e-05
ZNF623	2529.71	-0.278789	0.0467067	-5.96893	2.38816e-09	3.23167e-08
PPARD	2515.82	-0.278807	0.0498952	-5.58786	2.29888e-08	2.74231e-07
PDZD8	10528.5	-0.2793	0.0396253	-7.04853	1.80815e-12	3.49439e-11
ARHGEF19	1546.45	-0.279425	0.0522187	-5.35105	8.74448e-08	9.50708e-07
PRPF19	11256.5	-0.279671	0.0383696	-7.28887	3.12561e-13	6.62042e-12
RBM15B	6585.32	-0.279712	0.0365444	-7.65403	1.9478e-14	4.66972e-13
PURB	8319.88	-0.280049	0.0331595	-8.44551	3.0272e-17	9.54079e-16
NUDC	13225	-0.280549	0.046689	-6.00888	1.86805e-09	2.58304e-08
SH3PXD2A_AS1	200.7	-0.280567	0.101041	-2.77676	0.00549033	0.0211918
SDCCAG8	1891.56	-0.281301	0.0493882	-5.69571	1.22858e-08	1.51718e-07
ZNF131	2976.02	-0.28142	0.0491026	-5.73126	9.96859e-09	1.2491e-07
C5orf34	840.567	-0.281663	0.0741526	-3.79842	0.000145623	0.000874403
SCAF4	4040.69	-0.281697	0.0405249	-6.9512	3.62185e-12	6.81178e-11
DUX4L50	207.807	-0.281802	0.110121	-2.55903	0.0104964	0.0363613
ACOT13	374.683	-0.281903	0.0836494	-3.37005	0.000751539	0.00378133
UTP14C	386.357	-0.281994	0.110127	-2.56063	0.0104483	0.0362444
AP4B1	1896.95	-0.282209	0.0427143	-6.60688	3.92493e-11	6.62648e-10
KDM7A	1867.49	-0.282297	0.0629228	-4.48641	7.24344e-06	5.66633e-05
NPAS2	5149.12	-0.282427	0.0379891	-7.43442	1.05029e-13	2.36496e-12
FADS2	3342.22	-0.282667	0.0471067	-6.00056	1.9664e-09	2.71139e-08
MBNL3	976.682	-0.282754	0.0815595	-3.46685	0.000526596	0.00276759
CREBBP	6118.86	-0.282788	0.0401895	-7.03637	1.97319e-12	3.80586e-11
RUVBL1	9321.48	-0.283005	0.0343996	-8.22698	1.91993e-16	5.53567e-15
CALCOCO2	3118.75	-0.283026	0.0463201	-6.11022	9.94913e-10	1.43219e-08
IL18R1	181.692	-0.283162	0.125742	-2.25193	0.0243266	0.0728062
TOE1	1579.32	-0.283173	0.047877	-5.91459	3.3271e-09	4.42599e-08
SPHK1	5311.96	-0.28325	0.0597479	-4.74075	2.12934e-06	1.82974e-05
EBAG9	976.188	-0.283359	0.0607194	-4.6667	3.06083e-06	2.55416e-05
DUSP28	294.594	-0.283386	0.10163	-2.7884	0.00529686	0.0205704
FBXO4	445.243	-0.283462	0.0876276	-3.23485	0.00121705	0.00578195
DDX19B	323.435	-0.283764	0.0880851	-3.22148	0.00127531	0.00601652
ERCC6	1879.85	-0.284542	0.0516646	-5.50748	3.6401e-08	4.22419e-07
TAF5L	2284.27	-0.284866	0.0390468	-7.2955	2.97553e-13	6.32985e-12
NARS	14529.4	-0.28491	0.0334831	-8.50908	1.75326e-17	5.68074e-16
ZBTB1	2160.05	-0.284959	0.0548086	-5.19917	2.00176e-07	2.0546e-06
NUDCD1	5188.7	-0.285045	0.0431415	-6.60722	3.91613e-11	6.61732e-10
STRAP	12479.4	-0.285068	0.03441	-8.28443	1.18673e-16	3.48303e-15
DPY19L4	2367.38	-0.285245	0.0556257	-5.12793	2.92945e-07	2.92762e-06
AC245452.1	324.976	-0.285321	0.112209	-2.54278	0.0109975	0.0378836
MFSD3	780.28	-0.285333	0.0576335	-4.95082	7.39029e-07	6.89679e-06
USP14	10953.8	-0.285687	0.0452134	-6.31864	2.63868e-10	4.06676e-09
WIPF2	2700.48	-0.285694	0.0375288	-7.61266	2.68509e-14	6.35201e-13
THNSL1	843.315	-0.285863	0.0616953	-4.63347	3.59583e-06	2.96034e-05
COPB2	10561.6	-0.286303	0.0333107	-8.5949	8.33377e-18	2.77345e-16
WDR5	5152.47	-0.286597	0.0423426	-6.76852	1.30104e-11	2.34151e-10
CEP128	1062.29	-0.286622	0.0729269	-3.93026	8.48551e-05	0.000536769
SYNJ2BP	2981.24	-0.286828	0.0480226	-5.97277	2.33258e-09	3.15863e-08
MAN1C1	406.305	-0.28691	0.0895219	-3.20491	0.00135104	0.00633572
LIPG	6129.96	-0.28714	0.0452285	-6.34866	2.17203e-10	3.38475e-09
MN1	1064.17	-0.287286	0.055753	-5.15283	2.56582e-07	2.58756e-06
RIOK2	1930.15	-0.287406	0.0637516	-4.50822	6.53752e-06	5.14486e-05
DPH5	1701.05	-0.287471	0.0486652	-5.90712	3.48132e-09	4.62175e-08
AC139795.1	422.891	-0.287723	0.101009	-2.84849	0.00439266	0.0175269
SBNO1	8696.12	-0.287907	0.0423605	-6.7966	1.07119e-11	1.94567e-10
JADE2	2960.02	-0.288499	0.0511766	-5.63733	1.72705e-08	2.09714e-07
MCUR1	1787.98	-0.288679	0.0469724	-6.1457	7.961e-10	1.1596e-08
NFKBIL1	326.142	-0.288757	0.121511	-2.3764	0.0174827	0.0555961
TRAM2_AS1	378.046	-0.28886	0.0888255	-3.25199	0.00114599	0.00548818
ALDH5A1	760.154	-0.288876	0.0609802	-4.73722	2.16673e-06	1.85862e-05
RSL24D1	7228.58	-0.289078	0.0377986	-7.64786	2.0435e-14	4.88722e-13
BUD31	1227.71	-0.289364	0.0699983	-4.13387	3.56699e-05	0.000245693
LINC00649	153.988	-0.289721	0.136887	-2.1165	0.0343026	0.0959585
XPNPEP3	1688.66	-0.289961	0.0526015	-5.51241	3.53958e-08	4.1124e-07
DGAT2	145.819	-0.290274	0.142176	-2.04166	0.0411856	0.110839
SERHL2	173.73	-0.290317	0.140551	-2.06557	0.038869	0.105881
DNAJC2	2604.25	-0.290342	0.049317	-5.88727	3.92618e-09	5.14968e-08
TM9SF2	7277.76	-0.290383	0.0428664	-6.77415	1.25139e-11	2.25422e-10
DNTTIP2	5478.85	-0.29056	0.0419524	-6.92596	4.33044e-12	8.08253e-11
ABHD13	1293.12	-0.290595	0.0683346	-4.25254	2.11362e-05	0.000152353
COPS2	5891.09	-0.290713	0.0525055	-5.53682	3.08019e-08	3.61288e-07
LCMT2	1144.14	-0.290846	0.0642108	-4.52955	5.91088e-06	4.69309e-05
CFAP97	4746.7	-0.291128	0.0547658	-5.31587	1.06151e-07	1.13214e-06
AC137932.1	392.046	-0.291227	0.108556	-2.68274	0.00730215	0.02688
ATP1A1_AS1	201.4	-0.291302	0.106262	-2.74135	0.00611882	0.0231489
KIF9	369.626	-0.291407	0.0789033	-3.69322	0.000221434	0.0012713
GSPT2	839.029	-0.291439	0.0804421	-3.62297	0.000291239	0.00162503
ORC5	1662.21	-0.291664	0.0639214	-4.56285	5.04635e-06	4.05422e-05
SYNCRIP	15471.8	-0.291779	0.0404736	-7.20911	5.63195e-13	1.16037e-11
LRRC56	210.252	-0.291965	0.134973	-2.16314	0.0305306	0.0874753
FBXL17	735.508	-0.292141	0.0723022	-4.04056	5.33228e-05	0.000353714
ZFAT	639.972	-0.292177	0.0855377	-3.41577	0.000636017	0.00325977
HIRIP3	1235.64	-0.2922	0.0609133	-4.79699	1.61071e-06	1.41494e-05
HOXB_AS4	180.189	-0.292202	0.134311	-2.17556	0.0295884	0.085311
ATMIN	2716.78	-0.292219	0.0616284	-4.74163	2.12007e-06	1.82417e-05
EPC1	539.08	-0.292406	0.0822138	-3.55665	0.000375609	0.00204014
HLCS	1607.24	-0.292732	0.055232	-5.30005	1.15771e-07	1.22608e-06
ZIC2	1327.87	-0.292744	0.0485143	-6.03419	1.59765e-09	2.23382e-08
TRMT12	1091.39	-0.292789	0.067048	-4.36685	1.26049e-05	9.43566e-05
ADI1	1721.2	-0.292814	0.047944	-6.10741	1.01261e-09	1.45447e-08
JAG1	2292.75	-0.29302	0.0510405	-5.74093	9.41553e-09	1.18055e-07
ACOX2	512.94	-0.293124	0.0857475	-3.41846	0.000629774	0.00323237
AC138649.1	361.517	-0.293534	0.0875451	-3.35294	0.000799572	0.00398974
GPT2	3824.3	-0.293554	0.0419382	-6.99969	2.56535e-12	4.90941e-11
MPV17L	513.378	-0.294031	0.0863026	-3.40697	0.000656874	0.00335529
VPS26A	5674.26	-0.294302	0.0542604	-5.42388	5.83175e-08	6.53948e-07
SHROOM3	760.579	-0.294427	0.077146	-3.81649	0.000135366	0.000820595
HSF1	5369.54	-0.294724	0.0509052	-5.78967	7.05255e-09	8.98616e-08
CRCP	2578.59	-0.294883	0.0537232	-5.48894	4.04362e-08	4.64851e-07
EPB41L4A	328.896	-0.294924	0.0994392	-2.96587	0.00301828	0.0126926
LINC00863	293.448	-0.295155	0.0966632	-3.05344	0.00226235	0.00988895
MECOM	1224.48	-0.295254	0.0555821	-5.31203	1.0841e-07	1.15373e-06
STK4	11623.5	-0.295293	0.0362729	-8.14088	3.92413e-16	1.10546e-14
MLH3	1359.98	-0.295307	0.0801716	-3.68343	0.000230113	0.00131651
EIF3J_DT	455.471	-0.295501	0.0784483	-3.76682	0.000165338	0.0009799
TPR	14097.7	-0.295561	0.0381756	-7.74215	9.7749e-15	2.41422e-13
SOAT1	3646.55	-0.295684	0.0535911	-5.51742	3.44019e-08	4.00167e-07
[truncated: 1,739 more rows]

## Sheet: go_enrichment_upGenes
ID	Description	GeneRatio	BgRatio	RichFactor	FoldEnrichment	zScore	pvalue	p.adjust	qvalue	geneID	Count	Direction
GO:0010975	regulation of neuron projection development	131/2678	460/18888	0.284783	2.00858	8.90113	6.12627e-16	3.726e-12	2.96512e-12	406992/1942/10509/2042/3897/8482/6324/5979/10500/4919/79625/8153/25791/4858/65009/80031/80128/780/2049/4137/3984/6422/56896/57118/5802/10501/9762/6616/6792/115703/4776/5526/54910/57715/9423/84446/349667/3706/627/4058/8851/51517/23654/221914/2335/25987/5792/83999/1382/4914/22902/55558/10938/322/27020/5365/5361/112755/6405/8408/23413/3480/8322/5997/55754/26039/1809/374946/348/4131/4192/2258/382/116…	131	Up
GO:0007264	small GTPase-mediated signal transduction	128/2678	500/18888	0.256	1.80557	7.42025	6.2587e-12	1.90327e-08	1.51461e-08	388/19/10633/121268/10252/27128/7042/5337/8153/25791/3984/23263/8844/199731/5662/6016/28512/115703/604/10603/79930/1435/9423/9649/50649/201163/128239/27314/4914/5900/50861/23179/5909/8878/23526/22931/9855/55701/3685/139818/64787/8567/80728/84253/64121/154796/83892/440193/348/382/11214/4853/143872/3988/6386/9620/2664/2768/390/7126/9828/23362/6237/9927/6091/10163/8936/58480/58504/1026/10253/4649/74…	128	Up
GO:0050767	regulation of neurogenesis	106/2678	393/18888	0.26972	1.90234	7.34744	1.50904e-11	3.05933e-08	2.43459e-08	7133/10509/9148/4036/3897/8482/7852/7832/1959/10500/8153/283659/80031/80128/3976/4137/3984/56896/5802/10501/6792/4776/11221/54910/57715/9423/3706/627/79365/23654/2335/3213/1382/3815/22902/55558/5324/10636/8553/9253/745/4124/27020/5365/5361/3949/28514/6405/8408/58497/145864/8322/55502/26039/374946/4131/4192/2258/23405/2664/65981/5728/7040/8864/84376/6091/26508/7533/2043/10413/567/55636/2624/5270/1…	106	Up
GO:0051960	regulation of nervous system development	120/2678	468/18888	0.25641	1.80847	7.1984	2.58039e-11	3.92348e-08	3.12227e-08	7133/10509/9148/4036/3897/8482/7852/7832/8128/1959/10500/8153/283659/80031/80128/2049/3976/4137/3984/5021/56896/5802/10501/11076/6792/4776/11221/375790/54910/57715/9423/3706/627/79365/23654/2335/3213/1382/4914/3815/22902/55558/5324/10810/10636/8553/9253/745/4124/27020/5365/5361/57555/3949/28514/6405/8408/58497/145864/8322/27242/55502/26039/374946/4131/4192/2258/23405/2664/65981/5728/7040/58494/88…	120	Up
GO:0031589	cell-substrate adhesion	96/2678	359/18888	0.267409	1.88605	6.88926	2.28707e-10	2.78199e-07	2.21389e-07	27076/50509/1942/2042/1277/6385/3897/5155/59277/3679/79625/3911/780/2049/81792/6422/50488/3678/340485/22795/604/3175/3680/4811/1435/7148/11037/57669/2335/255743/79778/10018/1845/1021/10979/10675/3915/8754/91663/55920/5795/3685/8322/3728/7414/3676/10855/59339/7248/4192/54749/8324/3987/558/2192/11078/5728/123720/2621/11149/5310/9341/6237/1896/56999/5581/2316/2199/5034/9344/1399/55698/5613/3688/1305…	96	Up
GO:0046434	organophosphate catabolic process	70/2678	234/18888	0.299145	2.10988	6.94373	3.63303e-10	3.65706e-07	2.91025e-07	2026/5337/23659/8870/145447/5236/55512/54541/5230/5144/5214/201163/57406/8622/5580/4907/57026/195827/5336/3939/226/955/272/5211/3949/5141/56261/5563/2821/5566/100/3251/7167/3099/2023/6609/5150/4968/196463/3988/953/957/230/222236/5223/949/55526/50640/6996/669/5465/6774/9588/5315/10908/5338/221937/23171/51422/38/5335/5663/26090/2597/51573/3643/11332/5213/3098/351	70	Up
GO:0050808	synapse organization	121/2678	493/18888	0.245436	1.73107	6.68538	4.20904e-10	3.65706e-07	2.91025e-07	1942/388/8497/9148/56122/3897/7087/5864/8128/23284/3911/25791/9379/2049/6529/4137/5021/43/55638/5802/7855/9762/57622/6616/6792/115703/4776/375790/9423/1282/1760/3706/627/2564/8851/23654/5792/4914/8541/1140/10810/54434/2894/6640/27020/57555/3587/2555/6405/1287/1742/3480/785/80728/9215/58512/10882/7846/392617/8506/348/85461/4131/7248/2258/382/5063/6386/4884/65981/5728/4774/9252/10163/8936/55203/584…	121	Up
GO:0060560	developmental growth involved in morphogenesis	71/2678	243/18888	0.292181	2.06076	6.76448	8.57143e-10	6.51643e-07	5.18571e-07	10509/3897/8482/7852/10252/8128/10500/8153/80031/80128/780/4137/3984/6422/85407/127833/5802/10501/6792/84258/1435/54910/57715/9423/157506/627/10479/57669/2335/59284/1382/22902/55558/7048/5361/6405/8408/7414/3676/51299/374946/348/4131/2258/84445/2664/81565/8936/8826/10253/114804/10413/3913/10505/1982/5532/3688/2803/1499/8904/26999/1954/9355/57154/5754/23327/51804/3975/57609/6790/351	71	Up
GO:0016049	cell growth	120/2678	496/18888	0.241935	1.70638	6.47975	1.26399e-09	8.54173e-07	6.79743e-07	10509/147906/3897/8482/7852/8128/10500/7042/8153/29946/80031/80128/780/1027/4137/3984/6422/58191/127833/5802/10501/6792/2100/604/84258/54910/57715/9423/627/10479/29948/57669/2335/59284/131566/1382/22902/55558/817/112398/7046/7048/91/1154/347252/5795/5361/1031/3624/23677/6197/6405/8408/64061/7414/5997/6446/6416/3676/2023/51299/374946/348/4131/2258/6386/2664/65981/7040/51320/10298/81565/5538/4092/8…	120	Up
GO:0007409	axonogenesis	112/2678	455/18888	0.246154	1.73613	6.46036	1.57645e-09	9.58795e-07	7.63e-07	1942/10509/2042/4854/3897/8482/5864/59277/6324/5979/1959/10500/1943/8153/4858/151449/80031/80128/2049/1944/4137/3984/56896/5802/10501/84612/6616/6792/54910/57715/9423/84446/3670/627/10479/8851/23654/2335/25987/1382/4914/22902/3800/8609/55558/51062/9253/322/5365/5361/6405/8408/55701/3480/7414/11313/57216/3676/22911/374946/8506/348/4131/107/2258/333/5063/4853/4884/2664/23303/5728/2297/1385/81565/92…	112	Up
GO:0030198	extracellular matrix organization	88/2678	332/18888	0.26506	1.86948	6.49651	2.05248e-09	1.13483e-06	9.03089e-07	50939/7133/50509/1999/4314/1277/602/1289/4146/59277/1311/10893/7042/79625/858/5806/84627/780/4017/81792/170689/57589/83716/1513/8434/3038/4318/55512/1545/169611/2264/5468/22795/196264/1299/4811/30001/1282/7148/64856/255743/79709/57326/5033/3915/7046/342371/4324/1284/1290/649/1287/7837/54507/4791/1515/871/9215/7049/333/4325/80781/170690/2192/861/5768/7040/2621/5045/285590/1288/56999/8985/79875/464…	88	Up
GO:0043062	extracellular structure organization	88/2678	333/18888	0.264264	1.86386	6.46445	2.40803e-09	1.22047e-06	9.7124e-07	50939/7133/50509/1999/4314/1277/602/1289/4146/59277/1311/10893/7042/79625/858/5806/84627/780/4017/81792/170689/57589/83716/1513/8434/3038/4318/55512/1545/169611/2264/5468/22795/196264/1299/4811/30001/1282/7148/64856/255743/79709/57326/5033/3915/7046/342371/4324/1284/1290/649/1287/7837/54507/4791/1515/871/9215/7049/333/4325/80781/170690/2192/861/5768/7040/2621/5045/285590/1288/56999/8985/79875/464…	88	Up
GO:0045229	external encapsulating structure organization	88/2678	334/18888	0.263473	1.85828	6.4325	2.82216e-09	1.2942e-06	1.02991e-06	50939/7133/50509/1999/4314/1277/602/1289/4146/59277/1311/10893/7042/79625/858/5806/84627/780/4017/81792/170689/57589/83716/1513/8434/3038/4318/55512/1545/169611/2264/5468/22795/196264/1299/4811/30001/1282/7148/64856/255743/79709/57326/5033/3915/7046/342371/4324/1284/1290/649/1287/7837/54507/4791/1515/871/9215/7049/333/4325/80781/170690/2192/861/5768/7040/2621/5045/285590/1288/56999/8985/79875/464…	88	Up
GO:0016358	dendrite development	68/2678	235/18888	0.289362	2.04088	6.5261	3.01652e-09	1.2942e-06	1.02991e-06	1942/9148/25791/57468/2049/2861/5597/56896/57118/22849/50488/5802/9762/6792/115703/4776/3706/8851/10642/8609/23542/57555/1742/8322/1952/25830/3251/26039/348/4131/382/23072/5063/65981/5728/10298/7533/2043/9344/1399/1982/4038/9693/3688/6801/55236/5530/5789/1523/10160/26115/10152/26012/4891/22903/23181/5663/23043/10498/9922/4734/23327/55619/23380/85358/1627/1398/351	68	Up
GO:0050770	regulation of axonogenesis	51/2678	156/18888	0.326923	2.3058	6.65642	3.19187e-09	1.2942e-06	1.02991e-06	1942/10509/3897/8482/5979/10500/8153/80031/80128/2049/4137/3984/5802/10501/6792/54910/57715/9423/84446/627/23654/2335/1382/22902/55558/5365/5361/6405/8408/374946/4131/2258/5063/2664/23303/5728/6091/2043/10505/1982/4038/2803/1949/5663/2909/1954/57154/23129/4898/57609/5604	51	Up
GO:0009132	nucleoside diphosphate metabolic process	44/2678	127/18888	0.346457	2.44357	6.63447	5.13058e-09	1.95026e-06	1.552e-06	205/2026/8870/5236/54541/5230/5214/201163/4907/195827/3939/226/955/5211/5563/2821/5566/7167/3099/2023/3988/953/957/230/1723/5223/55526/669/51727/5465/6774/5315/221937/2987/4354/51422/5663/2597/50808/3643/790/5213/3098/351	44	Up
GO:0031345	negative regulation of cell projection organization	60/2678	201/18888	0.298507	2.10538	6.40376	7.03656e-09	2.51743e-06	2.00335e-06	406992/1942/10509/8482/10500/25791/80031/80128/4117/56896/5802/10501/4776/54910/57715/9423/349667/5580/25987/83999/22902/55558/5909/5365/112755/6405/8408/1809/374946/348/2258/382/79598/2664/23258/5728/7533/2043/10253/2316/115704/10413/567/10505/4038/9693/5530/1948/1949/9139/3675/5663/10498/2580/832/2288/8634/7431/57609/5217	60	Up
GO:0009185	ribonucleoside diphosphate metabolic process	42/2678	120/18888	0.35	2.46856	6.55946	8.05673e-09	2.72228e-06	2.16637e-06	205/2026/8870/5236/54541/5230/5214/201163/4907/195827/3939/226/5211/5563/2821/5566/7167/3099/2023/3988/957/230/1723/5223/55526/669/51727/5465/6774/5315/221937/2987/4354/51422/5663/2597/50808/3643/790/5213/3098/351	42	Up
GO:0031400	negative regulation of protein modification process	104/2678	426/18888	0.244131	1.72187	6.12515	9.63743e-09	3.08499e-06	2.45501e-06	9052/624/153769/1028/10252/10114/1027/4137/3984/6422/5569/199731/11076/5144/5468/54206/26051/11221/808/84063/201163/578/5580/1408/1845/9479/22863/84959/10636/8878/9655/57732/79899/91663/6640/5795/10362/10217/26524/5563/3315/5997/79007/25998/3958/9770/84930/6609/80149/348/64359/4249/2192/7532/23530/55243/5728/7040/64780/135228/55872/8864/4092/10527/5581/10129/11137/1026/10253/7128/2539/64853/57718…	104	Up
GO:0036293	response to decreased oxygen levels	85/2678	327/18888	0.259939	1.83336	6.17872	1.03695e-08	3.15338e-06	2.50943e-06	406992/6781/360/51129/205/2355/664/7852/133/6095/10397/6517/7042/79625/665/114757/23409/1027/3976/4017/5352/5021/6422/5163/6513/54541/5230/5468/64506/132864/30001/29923/1958/100133941/3778/112398/1788/677/3624/7184/3162/405/26355/5351/100/2627/8322/842/317/3099/7049/2023/7248/9839/7040/9520/4000/1374/3552/4985/5581/2043/54890/5465/5034/6868/5366/538/10370/7428/10525/890/2068/6548/2034/9915/6648/1…	85	Up
GO:0001666	response to hypoxia	82/2678	313/18888	0.261981	1.84776	6.14716	1.28333e-08	3.71677e-06	2.95777e-06	406992/6781/360/51129/205/2355/664/7852/133/6095/10397/6517/7042/79625/665/114757/23409/1027/3976/4017/5352/6422/5163/6513/54541/5230/5468/64506/132864/30001/29923/1958/100133941/3778/112398/1788/677/3624/7184/3162/405/26355/5351/100/2627/8322/842/317/3099/7049/2023/7040/9520/4000/1374/3552/4985/5581/2043/54890/5465/5034/6868/5366/538/10370/7428/10525/890/2068/6548/2034/9915/6648/1386/5291/84890/…	82	Up
GO:0006090	pyruvate metabolic process	41/2678	118/18888	0.347458	2.45063	6.42481	1.53725e-08	4.11311e-06	3.27318e-06	2026/8870/5163/5236/9123/54541/5230/5214/201163/7416/195827/3939/226/5211/5563/2821/5566/5091/8050/7167/3099/2023/3988/230/5223/55526/669/5465/6774/5315/221937/51422/5162/5663/2597/3643/1738/5213/5160/3098/351	41	Up
GO:0048813	dendrite morphogenesis	46/2678	140/18888	0.328571	2.31742	6.35926	1.55543e-08	4.11311e-06	3.27318e-06	1942/25791/2049/56896/50488/9762/6792/115703/4776/3706/8851/10642/8609/23542/1742/8322/1952/25830/3251/26039/23072/5063/65981/5728/7533/2043/9344/4038/9693/3688/5530/5789/1523/10160/26115/10152/26012/4891/22903/23181/23043/4734/23327/55619/85358/1627	46	Up
GO:0045936	negative regulation of phosphate metabolic process	94/2678	378/18888	0.248677	1.75393	6.01821	1.89645e-08	4.80593e-06	3.82451e-06	9052/624/5155/1028/10252/10114/8870/1027/4137/6422/5569/199731/376497/54541/5144/5468/54206/26051/90007/11221/808/84063/201163/578/5580/1408/1845/9479/22863/84959/10636/9655/57732/79899/91663/5795/1031/3624/10217/26524/3315/5566/5997/79007/25998/3958/9770/84930/6609/80149/348/4249/2192/7532/23530/55243/5728/7040/64780/135228/55872/4092/8826/10527/11137/1026/10253/64853/5465/6774/57718/1399/9258/1…	94	Up
GO:0009134	nucleoside diphosphate catabolic process	37/2678	102/18888	0.362745	2.55845	6.41462	2.07079e-08	4.93085e-06	3.92393e-06	2026/8870/5236/54541/5230/5214/201163/4907/195827/3939/226/955/5211/5563/2821/5566/7167/3099/2023/3988/953/957/230/5223/55526/669/5465/6774/5315/221937/51422/5663/2597/3643/5213/3098/351	37	Up
GO:0010563	negative regulation of phosphorus metabolic process	94/2678	379/18888	0.248021	1.7493	5.98933	2.17691e-08	4.93085e-06	3.92393e-06	9052/624/5155/1028/10252/10114/8870/1027/4137/6422/5569/199731/376497/54541/5144/5468/54206/26051/90007/11221/808/84063/201163/578/5580/1408/1845/9479/22863/84959/10636/9655/57732/79899/91663/5795/1031/3624/10217/26524/3315/5566/5997/79007/25998/3958/9770/84930/6609/80149/348/4249/2192/7532/23530/55243/5728/7040/64780/135228/55872/4092/8826/10527/11137/1026/10253/64853/5465/6774/57718/1399/9258/1…	94	Up
GO:0046031	ADP metabolic process	36/2678	98/18888	0.367347	2.59091	6.41785	2.18897e-08	4.93085e-06	3.92393e-06	205/2026/8870/5236/54541/5230/5214/201163/4907/195827/3939/226/5211/5563/2821/5566/7167/3099/2023/3988/230/5223/55526/669/5465/6774/5315/221937/51422/5663/2597/50808/3643/5213/3098/351	36	Up
GO:0048588	developmental cell growth	66/2678	238/18888	0.277311	1.95588	6.03182	3.21625e-08	6.98616e-06	5.55952e-06	10509/3897/8482/7852/8128/10500/8153/80031/80128/780/4137/3984/127833/5802/10501/6792/84258/54910/57715/9423/627/10479/2335/59284/1382/22902/55558/7048/5361/6405/8408/7414/5997/6416/3676/51299/374946/348/4131/2258/2664/51320/81565/4092/8936/8826/114804/2539/5465/3913/10505/1982/5532/3688/2803/1499/8904/26999/1954/7528/9355/57154/23327/57609/6790/351	66	Up
GO:0046486	glycerolipid metabolic process	97/2678	400/18888	0.2425	1.71036	5.83657	4.2843e-08	8.9852e-06	7.15034e-06	150094/5155/253430/51141/5337/8897/23659/145447/5333/376497/8503/8527/4023/1040/7148/3706/54947/57153/57406/94005/66036/55294/22863/3638/5336/83394/9655/255919/1154/375133/3991/3949/56261/5277/11313/114879/1024/55529/22979/63874/11057/348/8760/23396/80821/5293/5305/3988/90809/55224/5728/2180/5287/222236/9110/7376/1374/949/79837/154141/50640/5283/9600/9306/9588/4534/10908/171586/27440/5338/8867/11…	97	Up
GO:0046032	ADP catabolic process	34/2678	92/18888	0.369565	2.60655	6.27844	4.49656e-08	9.11603e-06	7.25445e-06	2026/8870/5236/54541/5230/5214/201163/4907/195827/3939/226/5211/5563/2821/5566/7167/3099/2023/3988/230/5223/55526/669/5465/6774/5315/221937/51422/5663/2597/3643/5213/3098/351	34	Up
GO:1990138	neuron projection extension	53/2678	177/18888	0.299435	2.11192	6.04099	4.64843e-08	9.11991e-06	7.25754e-06	10509/3897/8482/7852/8128/10500/80031/80128/780/4137/3984/127833/5802/10501/6792/84258/54910/57715/9423/10479/2335/59284/22902/55558/5361/6405/8408/7414/3676/51299/374946/348/4131/2664/81565/8936/8826/114804/3913/10505/1982/5532/3688/2803/1499/8904/26999/1954/9355/57154/23327/57609/6790	53	Up
GO:0070482	response to oxygen levels	88/2678	354/18888	0.248588	1.75329	5.81537	5.44363e-08	1.03463e-05	8.23349e-06	406992/6781/360/51129/205/1277/2355/664/7852/133/6095/10397/6517/7042/79625/665/114757/23409/1027/3976/4017/5352/5021/6422/5163/6513/54541/5230/5468/64506/132864/30001/29923/1958/100133941/3778/112398/1788/677/3624/7184/3162/405/26355/5351/100/2627/8322/842/317/3099/7049/2023/7248/537/9839/7040/9520/4000/1374/3552/4985/5581/2043/1026/54890/5465/5034/6868/5366/538/10370/7428/10525/890/2068/6548/20…	88	Up
GO:0009135	purine nucleoside diphosphate metabolic process	38/2678	110/18888	0.345455	2.4365	6.14147	6.08536e-08	1.08856e-05	8.6627e-06	205/2026/8870/5236/54541/5230/5214/201163/4907/195827/3939/226/5211/5563/2821/5566/7167/3099/2023/3988/230/5223/55526/669/5465/6774/5315/221937/2987/4354/51422/5663/2597/50808/3643/5213/3098/351	38	Up
GO:0009179	purine ribonucleoside diphosphate metabolic process	38/2678	110/18888	0.345455	2.4365	6.14147	6.08536e-08	1.08856e-05	8.6627e-06	205/2026/8870/5236/54541/5230/5214/201163/4907/195827/3939/226/5211/5563/2821/5566/7167/3099/2023/3988/230/5223/55526/669/5465/6774/5315/221937/2987/4354/51422/5663/2597/50808/3643/5213/3098/351	38	Up
GO:0060562	epithelial tube morphogenesis	84/2678	335/18888	0.250746	1.76852	5.76854	7.22746e-08	1.25593e-05	9.99455e-06	7475/388/6385/4036/7852/10252/133/339829/5979/7042/131405/3911/65009/10736/151449/8642/780/81792/6422/340419/80000/4776/3202/1435/54910/9423/1282/157506/23654/255743/7048/28514/5566/57534/57057/317/57216/7248/4192/5293/3516/84445/170690/4853/5311/9620/2908/7040/2297/5310/2043/10253/10413/84678/83605/10370/5613/9955/1857/55764/1499/284217/4233/7421/7189/1948/5663/56998/1522/6788/10395/387/6497/404…	84	Up
GO:0009191	ribonucleoside diphosphate catabolic process	35/2678	98/18888	0.357143	2.51894	6.12752	7.76786e-08	1.31234e-05	1.04435e-05	2026/8870/5236/54541/5230/5214/201163/4907/195827/3939/226/5211/5563/2821/5566/7167/3099/2023/3988/957/230/5223/55526/669/5465/6774/5315/221937/51422/5663/2597/3643/5213/3098/351	35	Up
GO:0006096	glycolytic process	33/2678	90/18888	0.366667	2.58611	6.13047	8.79591e-08	1.44586e-05	1.1506e-05	2026/8870/5236/54541/5230/5214/201163/195827/3939/226/5211/5563/2821/5566/7167/3099/2023/3988/230/5223/55526/669/5465/6774/5315/221937/51422/5663/2597/3643/5213/3098/351	33	Up
GO:0016055	Wnt signaling pathway	108/2678	466/18888	0.23176	1.63461	5.63799	9.40371e-08	1.50509e-05	1.19774e-05	7475/1277/147906/79412/4919/55716/6422/85407/8434/340419/27122/83439/7855/51339/4776/4811/166336/1958/3670/7480/25805/100133941/25987/83999/23002/57326/10979/5336/80114/26959/51704/147111/595/139285/26524/5563/81029/8322/1952/81839/3728/85458/51588/57216/440193/374946/348/23401/4192/64359/3516/8324/54795/84445/23072/5311/9620/1454/1540/65981/5728/9839/7040/2297/3090/5310/1896/261734/129293/7128/2…	108	Up
GO:0009137	purine nucleoside diphosphate catabolic process	34/2678	95/18888	0.357895	2.52424	6.05358	1.11818e-07	1.70019e-05	1.353e-05	2026/8870/5236/54541/5230/5214/201163/4907/195827/3939/226/5211/5563/2821/5566/7167/3099/2023/3988/230/5223/55526/669/5465/6774/5315/221937/51422/5663/2597/3643/5213/3098/351	34	Up
GO:0009181	purine ribonucleoside diphosphate catabolic process	34/2678	95/18888	0.357895	2.52424	6.05358	1.11818e-07	1.70019e-05	1.353e-05	2026/8870/5236/54541/5230/5214/201163/4907/195827/3939/226/5211/5563/2821/5566/7167/3099/2023/3988/230/5223/55526/669/5465/6774/5315/221937/51422/5663/2597/3643/5213/3098/351	34	Up
GO:0198738	cell-cell signaling by wnt	108/2678	468/18888	0.230769	1.62762	5.58819	1.18481e-07	1.74656e-05	1.3899e-05	7475/1277/147906/79412/4919/55716/6422/85407/8434/340419/27122/83439/7855/51339/4776/4811/166336/1958/3670/7480/25805/100133941/25987/83999/23002/57326/10979/5336/80114/26959/51704/147111/595/139285/26524/5563/81029/8322/1952/81839/3728/85458/51588/57216/440193/374946/348/23401/4192/64359/3516/8324/54795/84445/23072/5311/9620/1454/1540/65981/5728/9839/7040/2297/3090/5310/1896/261734/129293/7128/2…	108	Up
GO:0031346	positive regulation of cell projection organization	88/2678	360/18888	0.244444	1.72407	5.63786	1.22737e-07	1.74656e-05	1.3899e-05	2042/9148/3897/8482/6324/5979/4919/79625/8153/65009/780/4137/3984/57118/6792/5526/375790/9423/3706/627/4058/51517/23654/221914/2335/1382/4914/3815/22902/55558/10938/7046/322/25940/57787/27020/5365/5361/1742/3480/8322/139818/64787/5997/55754/26039/1809/348/4131/4192/382/2664/65981/81565/6091/10163/54443/2043/2316/538/5756/1982/9693/1857/64175/23433/5789/2803/1523/10152/3064/8175/9139/3675/10300/20…	88	Up
GO:0009154	purine ribonucleotide catabolic process	43/2678	135/18888	0.318519	2.24652	5.9078	1.23483e-07	1.74656e-05	1.3899e-05	2026/8870/5236/54541/5230/5144/5214/201163/8622/4907/195827/3939/226/272/5211/5141/5563/2821/5566/100/3251/7167/3099/2023/5150/3988/230/5223/55526/669/5465/6774/5315/221937/51422/38/5663/2597/3643/11332/5213/3098/351	43	Up
GO:0046777	protein autophosphorylation	55/2678	192/18888	0.286458	2.0204	5.77618	1.36672e-07	1.86657e-05	1.4854e-05	2872/150094/5155/5292/127933/780/2049/4117/50488/2264/54206/6792/5526/808/9262/4058/4914/3815/817/91/11040/56975/8408/3480/9943/10783/415116/9770/4293/10553/4751/2050/2043/2321/9344/5613/1956/85456/4140/5595/84451/8569/200576/25989/23043/4215/4296/10645/3643/6793/790/9212/5610/801/6790	55	Up
GO:0071456	cellular response to hypoxia	47/2678	154/18888	0.305195	2.15255	5.83712	1.39813e-07	1.86657e-05	1.4854e-05	406992/6781/360/205/664/6095/10397/6517/79625/665/23409/1027/6422/5163/5230/5468/64506/132864/30001/29923/112398/1788/677/3624/3162/26355/2627/2023/7040/9520/4000/4985/5581/2043/5034/5366/538/10370/7428/10525/890/6548/2034/1386/5291/84890/10869	47	Up
GO:0071900	regulation of protein serine/threonine kinase activity	70/2678	267/18888	0.262172	1.84911	5.67953	1.41174e-07	1.86657e-05	1.4854e-05	5155/1028/10252/8091/10114/57214/1027/5569/8844/8900/5468/11221/808/993/901/8851/100133941/5580/22924/3815/9479/10979/10636/8754/595/5795/1031/5871/26524/5997/1033/6609/79616/348/9088/54619/896/5728/6091/900/10527/1026/10253/2321/899/64853/6868/9693/1647/84722/1956/1843/890/80824/7189/3064/4296/387/4041/3643/894/57493/4040/3843/2950/5770/7345/51719/5604/801	70	Up
GO:0009261	ribonucleotide catabolic process	44/2678	141/18888	0.312057	2.20094	5.81784	1.71418e-07	2.21822e-05	1.76524e-05	2026/8870/5236/54541/5230/5144/5214/201163/8622/4907/195827/3939/226/272/5211/5141/5563/2821/5566/100/3251/7167/3099/2023/5150/3988/957/230/5223/55526/669/5465/6774/5315/221937/51422/38/5663/2597/3643/11332/5213/3098/351	44	Up
GO:0072526	pyridine-containing compound catabolic process	34/2678	97/18888	0.350515	2.47219	5.90842	1.99359e-07	2.52604e-05	2.0102e-05	2026/8870/5236/54541/5230/5214/201163/57026/195827/3939/226/5211/5563/2821/5566/7167/3099/2023/3988/230/5223/55526/669/5465/6774/5315/221937/51422/5663/2597/3643/5213/3098/351	34	Up
GO:0001558	regulation of cell growth	98/2678	418/18888	0.23445	1.65358	5.49223	2.06647e-07	2.56495e-05	2.04116e-05	10509/147906/3897/8482/7852/10500/7042/8153/29946/80031/80128/780/1027/4137/3984/6422/58191/127833/5802/10501/6792/2100/604/84258/54910/57715/9423/627/29948/2335/59284/131566/1382/22902/55558/817/112398/7046/91/1154/347252/5795/1031/3624/23677/6197/6405/8408/64061/5997/6446/2023/374946/348/4131/2258/6386/2664/65981/7040/10298/5538/4092/1026/114804/2539/5465/9344/6868/10413/84678/8425/5270/10505/1…	98	Up
GO:0036294	cellular response to decreased oxygen levels	48/2678	161/18888	0.298137	2.10277	5.71159	2.27192e-07	2.76356e-05	2.19922e-05	406992/6781/360/205/664/6095/10397/6517/79625/665/23409/1027/6422/5163/5230/5468/64506/132864/30001/29923/112398/1788/677/3624/3162/26355/2627/2023/7248/7040/9520/4000/4985/5581/2043/5034/5366/538/10370/7428/10525/890/6548/2034/1386/5291/84890/10869	48	Up
GO:0006650	glycerophospholipid metabolic process	77/2678	307/18888	0.250814	1.769	5.52149	2.46868e-07	2.94403e-05	2.34283e-05	5155/253430/5337/8897/23659/145447/5333/376497/8503/8527/1040/3706/54947/57153/57406/94005/66036/22863/5336/83394/9655/1154/375133/3949/56261/5277/114879/55529/22979/63874/8760/23396/80821/5293/5305/90809/55224/5728/5287/222236/9110/7376/949/79837/154141/50640/5283/9600/9306/9588/4534/10908/171586/27440/5338/8867/114882/253558/9021/4952/3632/56994/80055/57217/200576/55326/5335/3636/26090/5331/515…	77	Up
GO:0016050	vesicle organization	89/2678	371/18888	0.239892	1.69197	5.47118	2.55538e-07	2.98881e-05	2.37847e-05	19/6385/10058/5864/25946/6855/6517/858/155382/5798/55647/5990/6616/23023/3638/8878/10228/5819/23673/112755/388552/25956/10802/1742/128637/5537/399687/9066/6843/1130/51479/6809/348/3267/537/5305/57403/6386/5873/374666/58485/375056/9839/51271/1385/203062/51534/29916/9341/84376/64400/2054/57679/23325/201475/6272/5869/5270/8417/1759/257364/8867/130340/10484/51128/81624/64601/79720/6281/200576/10497/5…	89	Up
GO:0019364	pyridine nucleotide catabolic process	33/2678	94/18888	0.351064	2.47606	5.83115	2.87589e-07	3.30022e-05	2.62629e-05	2026/8870/5236/54541/5230/5214/201163/195827/3939/226/5211/5563/2821/5566/7167/3099/2023/3988/230/5223/55526/669/5465/6774/5315/221937/51422/5663/2597/3643/5213/3098/351	33	Up
GO:0048638	regulation of developmental growth	81/2678	330/18888	0.245455	1.7312	5.44654	3.20735e-07	3.61243e-05	2.87474e-05	10509/2355/3897/8482/153/7852/10500/8153/80031/5292/80128/2261/1027/4137/3984/127833/5802/10501/6792/84258/11221/1435/375790/54910/57715/9423/627/2335/59284/10018/1382/22902/55558/7046/3720/3481/28514/6405/26524/8408/8879/2627/5997/57057/7049/6198/374946/348/4131/8531/2258/3516/861/2664/5728/1385/4092/10409/8455/1026/114804/2539/5465/6774/10413/4534/55636/10370/10505/1982/2803/80014/6788/1954/752…	81	Up
GO:0005996	monosaccharide metabolic process	66/2678	252/18888	0.261905	1.84722	5.50321	3.30671e-07	3.65662e-05	2.90991e-05	406992/6515/5210/150094/8534/2026/6095/5209/5163/5236/6513/5230/54206/90007/3175/5214/283209/226/8445/3481/4124/57486/5211/2821/5566/5091/7167/3099/2023/3988/200186/2908/230/22934/8864/4125/1374/5223/6576/2548/2539/5465/5366/5315/10165/221937/283450/5261/51363/5162/3636/2597/80146/4041/55276/3643/34/23509/2729/2542/10776/23038/208/5213/5160/3098	66	Up
GO:1901136	carbohydrate derivative catabolic process	70/2678	273/18888	0.25641	1.80847	5.469	3.52786e-07	3.8315e-05	3.04908e-05	2026/57214/8870/81792/5236/54541/5230/5144/5016/5214/201163/8622/5580/4907/195827/2817/3939/57704/226/2799/272/5211/5141/5563/2821/5566/100/3251/7167/3099/10855/2023/6609/5150/4968/3988/80267/957/7040/230/5223/55526/6996/669/5465/6774/285362/5315/221937/3423/4121/1514/23171/132789/6448/51422/38/5663/4668/4074/2597/9695/10724/3643/11332/2990/23670/5213/3098/351	70	Up
GO:0018209	peptidyl-serine modification	74/2678	294/18888	0.251701	1.77525	5.44534	3.62548e-07	3.86845e-05	3.07848e-05	2872/624/5979/2591/10114/127933/3976/57118/23031/5144/22983/9149/1760/84446/627/8851/578/5580/817/7046/8445/6197/26524/8408/5566/2590/10783/6446/10000/9770/84930/57600/6198/29110/1454/5728/23139/5310/55872/7150/9252/4092/4985/5599/5581/6733/11137/10253/5613/204851/1647/146664/1956/85456/23171/5894/4140/5578/8569/200576/25989/51701/6199/10459/5583/375449/1017/7295/5601/208/51719/5217/6790/351	74	Up
GO:0046488	phosphatidylinositol metabolic process	48/2678	164/18888	0.292683	2.0643	5.56393	4.17299e-07	4.37588e-05	3.48229e-05	5155/253430/8897/5333/376497/8503/1040/3706/94005/66036/22863/5336/83394/9655/1154/375133/5277/55529/22979/23396/80821/5293/5305/90809/5728/5287/9110/79837/5283/9600/9306/4534/8867/253558/9021/4952/3632/80055/57217/200576/55326/5335/3636/5331/5289/5291/30837/54872	48	Up
GO:0034329	cell junction assembly	103/2678	453/18888	0.227373	1.60367	5.28592	4.90497e-07	4.86343e-05	3.87027e-05	2042/6385/56122/7087/8128/23284/9379/2049/5021/43/6422/5802/3678/7855/84612/137075/57622/6616/375790/9423/627/201163/2564/23654/11037/57669/2335/79778/1845/4914/10979/3915/11187/55920/27020/5795/57555/2555/10052/5566/3728/3909/7414/9215/8506/4131/7248/23396/2258/382/3987/6386/4884/5728/81671/123720/4092/55203/261734/4649/8927/7058/5010/667/9344/64403/1399/9746/4038/5457/9693/6801/204851/7145/5789…	103	Up
GO:0060996	dendritic spine development	33/2678	96/18888	0.34375	2.42448	5.68722	5.02365e-07	4.86343e-05	3.87027e-05	1942/9148/25791/57468/2049/5597/22849/5802/9762/6792/115703/3706/8851/57555/1742/348/382/5063/65981/5728/10298/2043/1982/55236/26115/10152/23181/5663/9922/55619/23380/85358/1627	33	Up
GO:0045859	regulation of protein kinase activity	106/2678	470/18888	0.225532	1.59068	5.2708	5.08639e-07	4.86343e-05	3.87027e-05	1942/9052/5155/1028/10252/8091/7042/10114/57214/1027/5569/8844/29775/8900/5468/54206/9618/11221/1435/808/993/901/8851/100133941/5580/55294/1845/22924/3815/9479/10979/84959/10636/51704/8754/9655/8795/57732/7048/595/5795/1031/5871/26524/3315/1742/64061/23531/5997/79007/1033/9770/6609/79616/348/3084/9088/7532/54619/896/5728/9094/2621/6091/80829/900/8826/10527/2043/1026/10253/2321/899/64853/9344/5767…	106	Up
GO:0010977	negative regulation of neuron projection development	44/2678	146/18888	0.30137	2.12557	5.54927	5.11724e-07	4.86343e-05	3.87027e-05	406992/1942/10509/8482/10500/25791/80031/80128/5802/10501/54910/57715/9423/349667/25987/83999/22902/55558/112755/6405/8408/1809/374946/348/2258/382/2664/23258/5728/2043/2316/567/10505/4038/1948/1949/9139/5663/10498/2580/2288/8634/7431/57609	44	Up
GO:0006735	NADH regeneration	12/2678	18/18888	0.666667	4.70202	6.38681	5.19768e-07	4.86343e-05	3.87027e-05	2026/5230/5214/5211/7167/3099/2023/5223/5315/221937/5213/3098	12	Up
GO:0061621	canonical glycolysis	12/2678	18/18888	0.666667	4.70202	6.38681	5.19768e-07	4.86343e-05	3.87027e-05	2026/5230/5214/5211/7167/3099/2023/5223/5315/221937/5213/3098	12	Up
GO:0061718	glucose catabolic process to pyruvate	12/2678	18/18888	0.666667	4.70202	6.38681	5.19768e-07	4.86343e-05	3.87027e-05	2026/5230/5214/5211/7167/3099/2023/5223/5315/221937/5213/3098	12	Up
GO:0072001	renal system development	80/2678	329/18888	0.243161	1.71502	5.31783	5.68996e-07	5.24339e-05	4.17264e-05	7475/54798/4854/6385/4036/5155/1028/6492/51301/10252/5979/9244/7042/3911/10736/8642/3976/6422/341640/4318/80000/2200/4811/1282/157506/1958/201163/23279/100133941/56603/255743/10018/80114/7046/93/139285/28514/8879/842/317/57216/25976/7248/84445/170690/163/4853/5311/2297/5310/4774/4092/10409/26508/8826/4643/2043/23210/23607/10413/3913/8854/4038/5613/9955/5530/1499/1948/38/3675/56998/4357/387/5754/2…	80	Up
GO:0048732	gland development	102/2678	449/18888	0.227171	1.60225	5.24957	5.81655e-07	5.28004e-05	4.20181e-05	1394/1999/9148/1028/59277/339829/7042/3911/3200/151449/3206/51043/780/1027/2049/5021/6422/27122/1545/54206/3202/3175/1435/9423/81606/3670/3321/139596/128239/5774/3213/55294/10018/3625/5324/3209/7046/3720/5909/7048/3481/4124/595/5361/100/2627/785/3099/7049/4192/3516/382/3084/4853/3988/5311/2908/7040/1385/5310/144455/540/1374/1896/6091/7128/538/10370/8854/2624/5270/1399/57045/50/3205/1956/1499/2842…	102	Up
GO:0034446	substrate adhesion-dependent cell spreading	34/2678	101/18888	0.336634	2.37429	5.62865	5.94129e-07	5.31396e-05	4.2288e-05	1942/59277/3911/2049/2335/79778/10979/10675/3915/91663/55920/3685/8322/3676/4192/8324/3987/558/2192/11078/11149/9341/2316/5034/1399/55698/6281/29780/387/55435/23380/811/5829/1398	34	Up
GO:0018105	peptidyl-serine phosphorylation	71/2678	282/18888	0.251773	1.77576	5.33484	6.13531e-07	5.38876e-05	4.28833e-05	2872/624/5979/10114/127933/3976/57118/23031/5144/22983/9149/1760/84446/627/8851/578/5580/817/7046/8445/6197/26524/8408/5566/10783/6446/10000/9770/84930/57600/6198/29110/1454/5728/23139/5310/55872/7150/9252/4092/4985/5599/5581/6733/11137/10253/5613/204851/1647/1956/85456/23171/5894/4140/5578/8569/200576/25989/51701/6199/10459/5583/375449/1017/7295/5601/208/51719/5217/6790/351	71	Up
GO:0001822	kidney development	78/2678	319/18888	0.244514	1.72456	5.30485	6.20213e-07	5.38876e-05	4.28833e-05	7475/54798/4854/6385/4036/5155/1028/6492/51301/10252/5979/9244/7042/3911/10736/8642/3976/6422/341640/4318/80000/2200/4811/157506/1958/201163/23279/100133941/56603/255743/10018/80114/7046/93/139285/28514/8879/842/317/57216/25976/7248/84445/170690/163/4853/5311/2297/5310/4092/10409/26508/8826/4643/2043/23210/23607/10413/3913/8854/4038/5613/9955/5530/1499/1948/38/3675/56998/4357/387/5754/23129/3399/…	78	Up
GO:0002064	epithelial cell development	58/2678	216/18888	0.268519	1.89387	5.37032	6.93159e-07	5.93774e-05	4.7252e-05	6781/2355/5155/7852/7111/688/9294/5802/7855/5144/26051/3202/3175/57669/4914/1021/3209/91663/23086/28514/81029/22862/54507/128637/3383/2317/7414/2947/10855/440193/80781/4853/3552/8985/8826/4643/1026/2316/10413/3913/83605/2624/6494/9693/10152/4233/26084/2034/4301/118/5908/57493/286451/23022/7431/7132/6009/3295	58	Up
GO:0019318	hexose metabolic process	61/2678	232/18888	0.262931	1.85446	5.32257	7.87738e-07	6.6542e-05	5.29535e-05	406992/5210/150094/8534/2026/6095/5209/5163/5236/5230/54206/90007/3175/5214/283209/226/8445/3481/4124/57486/5211/2821/5566/5091/7167/3099/2023/3988/200186/2908/230/8864/4125/1374/5223/6576/2548/2539/5465/5366/5315/10165/221937/283450/5261/51363/5162/3636/2597/4041/55276/3643/34/23509/2542/10776/23038/208/5213/5160/3098	61	Up
GO:0006006	glucose metabolic process	53/2678	192/18888	0.276042	1.94693	5.3603	8.20929e-07	6.83957e-05	5.44287e-05	406992/150094/2026/6095/5163/5236/5230/54206/90007/3175/5214/283209/8445/3481/57486/5211/2821/5566/5091/7167/3099/2023/3988/200186/2908/230/8864/1374/5223/6576/2548/2539/5465/5366/5315/10165/221937/283450/5261/5162/3636/2597/4041/55276/3643/34/2542/10776/23038/208/5213/5160/3098	53	Up
GO:0016236	macroautophagy	82/2678	343/18888	0.239067	1.68615	5.21249	8.67013e-07	7.12591e-05	5.67074e-05	55432/664/23710/8897/665/143686/155382/1513/7855/27244/94241/79065/8851/55294/7416/22863/53349/26086/340371/10133/8878/23673/91452/23130/11040/8723/3162/8408/5563/5566/55054/9711/10312/7248/29110/5305/56270/401548/5768/5287/81671/55968/51534/9927/79837/2548/5599/3920/4534/23503/81624/64601/6721/79720/84971/55187/57724/5595/7189/3064/200576/25989/5663/6048/2597/79137/51100/4734/5289/9538/57154/232…	82	Up
GO:0006195	purine nucleotide catabolic process	43/2678	144/18888	0.298611	2.10611	5.41557	9.04295e-07	7.33323e-05	5.83572e-05	2026/8870/5236/54541/5230/5144/5214/201163/8622/4907/195827/3939/226/272/5211/5141/5563/2821/5566/100/3251/7167/3099/2023/5150/3988/230/5223/55526/669/5465/6774/5315/221937/51422/38/5663/2597/3643/11332/5213/3098/351	43	Up
GO:0140056	organelle localization by membrane tethering	29/2678	82/18888	0.353659	2.49436	5.51201	1.24702e-06	9.97945e-05	7.94155e-05	127262/5864/65009/858/54843/6616/8541/22863/10228/23673/112755/83850/6809/81671/203062/11149/9341/10640/2054/201475/8417/9751/23344/10768/10497/55770/57488/10490/801	29	Up
GO:0044772	mitotic cell cycle phase transition	101/2678	451/18888	0.223947	1.5795	5.06283	1.31881e-06	0.000104169	8.28964e-05	1028/134353/131405/10763/8870/1027/5569/8900/51339/8462/7465/808/993/84446/901/7480/128239/1112/10385/1021/91/55920/595/11040/677/1031/3624/10217/26524/51400/994/5537/785/10783/8193/1033/8110/29766/84930/57695/79616/6198/9088/5311/54619/896/5728/51499/5310/8697/144455/4774/11065/605/54443/900/58480/9700/1026/899/23194/9344/6868/9735/8450/147841/51343/9319/678/3688/5530/1956/997/1843/890/2068/835/…	101	Up
GO:0006470	protein dephosphorylation	56/2678	210/18888	0.266667	1.88081	5.21699	1.35777e-06	0.000105871	8.42516e-05	1850/5794/8897/5519/54704/333926/5802/26051/5526/11221/808/5774/5580/5792/1408/1845/57026/84959/54434/255919/5795/7184/5537/160760/3958/84930/6609/7248/1852/4249/2768/5728/7040/9110/57718/4534/5516/6305/9258/5532/1847/10076/5530/2280/5789/26012/1843/80824/3064/23035/10395/23261/10776/5478/5770/801	56	Up
GO:0051056	regulation of small GTPase mediated signal transduction	74/2678	304/18888	0.243421	1.71685	5.12146	1.42658e-06	0.000108607	8.64283e-05	19/10252/27128/7042/25791/23263/199731/5662/604/10603/1435/9649/50649/201163/4914/50861/5909/8878/23526/55701/3685/64787/8567/80728/84253/154796/83892/348/382/11214/4853/143872/7126/9828/23362/9927/6091/58480/58504/10253/4649/7410/57679/23607/50650/5516/1399/6494/57186/57221/4038/253959/3688/56990/4233/5894/396/3675/57568/7204/56882/10395/9922/9909/2059/5291/2909/408/57493/23380/10982/613/10276/1…	74	Up
GO:0007160	cell-matrix adhesion	62/2678	241/18888	0.257261	1.81447	5.1722	1.42857e-06	0.000108607	8.64283e-05	27076/50509/2042/6385/3897/3679/780/81792/6422/50488/3678/340485/22795/604/3175/3680/4811/1435/7148/11037/57669/2335/255743/10018/1845/1021/10979/8754/55920/5795/3685/3728/7414/3676/10855/59339/7248/54749/3987/5728/123720/5310/6237/1896/56999/9344/3688/1305/4771/1499/6281/6548/3675/10395/8861/387/5291/7791/3673/83700/613/3693	62	Up
GO:0007611	learning or memory	69/2678	278/18888	0.248201	1.75057	5.12432	1.52749e-06	0.000114694	9.12723e-05	7832/25946/6517/1959/65009/57468/9379/1979/6529/4137/5021/22849/3678/6616/4776/84446/627/8622/23152/4914/7416/3815/51247/23542/10636/342371/10550/3949/29767/1742/2821/6446/9215/10882/7846/6198/348/85461/107/7248/4192/2258/3269/5728/1385/10396/4125/5538/2628/6310/84197/567/8867/5532/3688/55236/1956/4891/3064/8704/3675/5663/3643/41/894/23259/85358/8061/351	69	Up
GO:0001667	ameboidal-type cell migration	109/2678	498/18888	0.218876	1.54373	4.99811	1.61886e-06	0.000120072	9.55522e-05	406992/1942/388/10509/6781/6385/8482/5155/6678/5979/10500/7042/130399/114757/3911/80031/4017/54566/4318/10501/1545/29775/8503/5468/9590/11221/54910/57715/3670/57669/2335/55294/10755/3815/5336/56413/7046/8754/7048/91/79899/55920/1960/11156/6405/3162/8879/3315/2821/5646/3728/154796/10000/7049/57608/3676/80149/348/5293/382/10014/2768/5728/375056/9839/7040/6237/6091/10163/56999/949/54443/8826/5581/20…	109	Up
GO:0042326	negative regulation of phosphorylation	76/2678	316/18888	0.240506	1.6963	5.07346	1.68903e-06	0.000123767	9.84927e-05	9052/624/1028/10252/10114/1027/4137/6422/5569/199731/5144/5468/54206/90007/11221/808/84063/578/5580/1845/9479/22863/84959/10636/9655/57732/79899/91663/5795/1031/3624/10217/26524/3315/5997/79007/25998/9770/6609/80149/348/2192/7532/23530/55243/5728/7040/64780/135228/55872/4092/10527/11137/1026/10253/64853/1399/1647/9021/4771/23171/1843/80824/51422/5663/4041/5611/100506658/57493/4040/3843/5478/2950/…	76	Up
GO:0022406	membrane docking	31/2678	92/18888	0.336957	2.37656	5.37963	1.79671e-06	0.00013009	0.000103524	127262/5864/65009/858/54843/6616/8541/22863/10228/23673/112755/3383/83850/6809/81671/203062/11149/9341/10640/2054/201475/8417/9751/23344/10768/10497/8724/55770/57488/10490/801	31	Up
GO:0050890	cognition	77/2678	322/18888	0.23913	1.68659	5.05084	1.82823e-06	0.000130815	0.000104102	7832/25946/6517/1959/65009/57468/9379/1979/6529/4137/5021/22849/3678/6616/4776/84446/627/8622/23152/4914/7416/4248/3815/51247/23542/3198/10636/342371/10550/3949/29767/1742/2821/151556/6446/9215/10882/7846/6198/348/85461/107/7248/4192/2258/3269/9993/5728/1385/10396/4125/5538/2628/6310/84197/567/55636/8867/5532/3688/55236/1956/4891/55209/3064/8704/3675/5663/3643/41/894/9980/84061/23259/85358/8061/3…	77	Up
GO:0071453	cellular response to oxygen levels	49/2678	177/18888	0.276836	1.95253	5.17503	1.91858e-06	0.000135684	0.000107976	406992/6781/360/205/664/6095/10397/6517/79625/665/23409/1027/6422/5163/5230/5468/64506/132864/30001/29923/112398/1788/677/3624/3162/26355/2627/2023/7248/537/7040/9520/4000/4985/5581/2043/5034/5366/538/10370/7428/10525/890/6548/2034/1386/5291/84890/10869	49	Up
GO:0001933	negative regulation of protein phosphorylation	72/2678	296/18888	0.243243	1.7156	5.04369	2.02482e-06	0.000141551	0.000112645	9052/624/1028/10252/10114/1027/6422/5569/199731/5144/5468/54206/11221/808/84063/578/5580/1845/9479/22863/84959/10636/9655/57732/79899/91663/5795/10217/26524/3315/5997/79007/25998/9770/6609/80149/348/2192/7532/23530/55243/5728/7040/64780/135228/55872/4092/10527/11137/1026/10253/64853/1399/1647/9021/4771/23171/1843/80824/51422/5663/4041/5611/100506658/57493/4040/3843/5478/2950/5770/7345/801	72	Up
GO:0006644	phospholipid metabolic process	88/2678	383/18888	0.229765	1.62054	4.98676	2.07817e-06	0.00014363	0.0001143	5155/253430/5337/8897/23659/145447/5333/55512/376497/8503/8527/4023/51477/1040/3706/54947/57153/57406/94005/66036/5580/22863/5336/83394/9655/1154/375133/3949/56261/64748/2627/5277/166929/114879/55529/22979/63874/6609/8760/23396/80821/5293/196463/20/5305/90809/55224/5728/5287/222236/9110/7376/949/79837/154141/50640/5283/9600/9306/9588/4534/10908/171586/27440/5338/8867/114882/253558/9021/4952/3632/…	88	Up
GO:0007015	actin filament organization	103/2678	467/18888	0.220557	1.55559	4.94144	2.16613e-06	0.000147693	0.000117533	388/6385/85415/8153/644150/1265/7111/3984/83715/6422/4082/83543/1955/283431/128239/5580/114822/1730/79778/55616/22902/57026/10979/80774/10810/57704/54434/7046/226/91663/79729/7184/55971/29767/2764/57553/84221/10634/29766/1809/2934/7248/382/5063/11078/55243/390/374666/7126/9839/961/64780/123720/10163/4642/8936/8826/4643/5581/58480/2316/4430/221061/89941/9026/23607/23325/5756/6050/23500/81624/23433…	103	Up
GO:0030099	myeloid cell differentiation	98/2678	439/18888	0.223235	1.57448	4.95012	2.18553e-06	0.000147693	0.000117533	130733/2355/4094/1028/25946/1943/7538/3976/6422/3218/4318/5468/7107/3726/2200/604/3202/1435/94081/10272/55294/140685/1021/3815/84959/2739/3658/7048/91/9855/8544/7071/28962/677/56975/3624/28514/23218/405/842/10312/9215/10365/7049/9770/22904/29766/5293/9991/3516/537/5305/4853/3988/861/2908/7040/1385/135228/5971/10163/3930/51621/2235/4627/23210/2316/669/2539/6774/567/10370/55170/2624/54790/9258/5613…	98	Up
GO:0008361	regulation of cell size	51/2678	188/18888	0.271277	1.91332	5.11536	2.29781e-06	0.000153574	0.000122213	10509/3897/8482/5979/10500/8153/80031/80128/57468/4137/3984/5802/10501/6792/54910/57715/9423/627/128239/2335/1382/22902/3778/55558/6560/6405/8408/9943/10723/10000/374946/348/4131/7248/2258/2664/5728/1385/7410/538/10505/1982/2803/387/2909/1954/57154/196527/23038/85358/57609	51	Up
GO:0071496	cellular response to external stimulus	79/2678	335/18888	0.235821	1.66325	4.97838	2.39699e-06	0.000157643	0.000125451	123/1277/664/23710/5337/27327/8897/1265/58528/5292/143686/6422/1513/6513/27244/154743/81788/4023/7942/201163/578/10670/22863/3625/53349/10991/8795/5565/9020/10226/7071/3624/8408/5563/3480/151556/3309/6416/64121/10634/3676/6198/80149/7248/558/56270/7532/23252/5287/2621/136/5599/3920/1026/10746/5465/5366/220441/79726/6494/6721/1647/1956/5595/7421/6548/835/51422/1386/51100/5289/2909/2729/3673/7534/7…	79	Up
GO:0001701	in utero embryonic development	91/2678	401/18888	0.226933	1.60056	4.94074	2.43557e-06	0.000157643	0.000125451	1999/3714/80312/5155/1028/133/130399/3976/79805/7855/3726/157506/7942/201163/57669/10018/320/50861/7046/7048/91/3481/4124/677/26524/405/2821/100/2627/54855/57534/154796/10365/64359/8531/3516/4853/5311/55224/2768/5310/5045/144455/81565/9927/8985/4643/4751/4627/1026/113026/57718/10413/55636/538/23081/83605/10370/2624/3688/81624/788/9021/1956/1499/4952/2068/7189/2034/9915/130507/5335/115/6788/1386/9…	91	Up
GO:0010506	regulation of autophagy	83/2678	357/18888	0.232493	1.63978	4.96032	2.45604e-06	0.000157643	0.000125451	90427/664/11067/8897/665/58528/4137/143686/4170/7855/27244/7107/340485/94241/7942/201163/8851/10670/66036/55294/7416/22863/26086/340371/10133/8878/23130/11040/23677/3587/8723/3162/8408/5563/3315/5566/55054/9711/25827/64121/373/80149/7248/29110/5305/401548/5768/9110/79837/80772/1917/5599/6774/220441/4534/221937/1982/6721/55187/7428/5127/4233/5595/3064/6737/25989/6048/5476/10645/2597/51100/4734/528…	83	Up
GO:0072523	purine-containing compound catabolic process	43/2678	149/18888	0.288591	2.03544	5.15749	2.46236e-06	0.000157643	0.000125451	2026/8870/5236/54541/5230/5144/5214/201163/8622/4907/195827/3939/226/272/5211/5141/5563/2821/5566/100/3251/7167/3099/2023/5150/3988/230/5223/55526/669/5465/6774/5315/221937/51422/38/5663/2597/3643/11332/5213/3098/351	43	Up
GO:0043254	regulation of protein-containing complex assembly	94/2678	418/18888	0.22488	1.58609	4.92506	2.52144e-06	0.000159744	0.000127123	90427/19/4314/7111/1027/4137/6047/51673/11076/51339/5526/10382/3670/1955/7480/8851/578/205251/5580/10018/22924/10979/93323/5336/57704/54434/91663/57787/9855/112755/8408/55971/29767/58497/63908/25827/3309/3958/29766/2934/57600/348/4131/382/3084/5063/11078/55243/7040/7376/122060/7417/80772/4985/5599/5581/23210/129293/64853/54751/9026/5756/23500/51128/64601/84722/6904/4233/5894/9829/10497/54801/5699…	94	Up
GO:0043087	regulation of GTPase activity	72/2678	298/18888	0.241611	1.70409	4.97955	2.6279e-06	0.000164772	0.000131124	2042/729092/153/101060376/83874/25791/858/2049/6422/57589/7107/6792/132864/375790/9649/11138/23654/4914/55616/57326/10979/5900/55558/26086/50861/23179/79735/5909/23526/55920/5365/5361/23677/128637/9905/139818/11153/7248/3987/23637/143872/27237/11149/81565/79774/23143/2043/58504/7410/57679/115704/57186/116987/55103/9693/253959/3688/1857/6281/57572/7813/4233/26084/23232/23129/55619/23380/10982/613/…	72	Up
GO:0061620	glycolytic process through glucose-6-phosphate	12/2678	20/18888	0.6	4.23181	5.87752	2.67193e-06	0.000165823	0.00013196	2026/5230/5214/5211/7167/3099/2023/5223/5315/221937/5213/3098	12	Up
GO:0071526	semaphorin-plexin signaling pathway	19/2678	44/18888	0.431818	3.04562	5.52155	2.83848e-06	0.000173504	0.000138073	10509/8482/10500/80031/10501/54910/57715/23654/55558/9855/5365/6405/2316/10505/4233/396/1889/387/23129	19	Up
GO:0061448	connective tissue development	70/2678	288/18888	0.243056	1.71428	4.9648	2.87389e-06	0.000173504	0.000138073	5593/57561/6781/1277/2355/4094/5155/1289/4146/1311/8091/3200/10736/151449/2261/4017/81792/1513/340419/55512/91461/5468/9149/54206/656/3202/1435/4023/1958/7480/3213/25987/10865/864/57326/8609/7046/7048/139285/4209/81029/649/22856/871/9215/4192/54795/3988/861/7040/2297/51320/5310/285590/4774/4092/1893/140606/538/57045/80856/1499/2202/5595/38/1386/4041/2132/9462/359845	70	Up
GO:0007492	endoderm development	29/2678	85/18888	0.341176	2.40633	5.28174	2.88127e-06	0.000173504	0.000138073	1289/8091/3679/27327/4318/3678/3175/57669/2335/3915/4324/1284/1290/677/3624/3685/2627/3909/57057/3676/4627/1847/1499/1843/55614/2885/3975/3693/5604	29	Up
GO:0001706	endoderm formation	23/2678	60/18888	0.383333	2.70366	5.37219	3.19745e-06	0.000188526	0.000150027	1289/8091/3679/4318/3678/2335/4324/1284/1290/3624/3685/2627/3909/57057/3676/4627/1847/1499/1843/2885/3975/3693/5604	23	Up
GO:0006979	response to oxidative stress	90/2678	398/18888	0.226131	1.59491	4.87546	3.22067e-06	0.000188526	0.000150027	388/4314/1277/664/114757/10628/4277/2861/4137/143686/10068/55139/8989/4318/5798/55512/1545/27244/23135/132864/30001/94241/59338/578/5580/4248/4520/10636/10105/8754/79899/10550/3162/5563/405/5598/7837/9943/83636/6416/22925/10365/1728/80149/348/2882/4968/558/5311/29957/2643/3552/5599/50640/7128/2539/2054/57679/2686/9588/538/79956/5516/1956/4233/5595/10131/2068/10549/694/2034/6648/5663/1386/10645/11…	90	Up
GO:0010720	positive regulation of cell development	100/2678	454/18888	0.220264	1.55353	4.85237	3.22372e-06	0.000188526	0.000150027	7133/9148/64115/4036/3897/8482/7852/8744/5979/1959/8153/51043/3976/4137/3984/9294/6792/604/11221/1435/9423/3706/627/7480/23654/2335/864/10385/140685/1382/3815/22902/55558/5324/10636/9253/9655/7048/745/4124/1960/27020/5365/5361/7071/677/100/145864/8322/64332/9308/26039/4131/4192/23405/558/4853/861/2664/1540/65981/7040/1385/2621/6666/6091/4092/6461/2043/5270/1982/5457/3688/284403/9444/5530/5789/280…	100	Up
GO:0016197	endosomal transport	70/2678	289/18888	0.242215	1.70835	4.93224	3.27506e-06	0.000189704	0.000150965	19/83874/65009/644150/155382/57589/10123/84440/6616/23023/29886/30846/79778/63893/22863/10938/79735/8878/10228/23673/27065/8723/9905/757/64089/29934/1130/51479/382/537/401548/23258/374666/51271/51534/11149/9341/84376/54741/64400/4642/2316/54497/57679/23325/201475/6272/23163/257364/81624/64601/64129/51560/10079/79720/4771/4645/57724/7813/5595/200576/23585/55614/5289/8724/10490/5604/64145/55353/6642	70	Up
GO:1901292	nucleoside phosphate catabolic process	48/2678	176/18888	0.272727	1.92355	5.00326	3.83215e-06	0.000219879	0.000174978	2026/8870/5236/54541/5230/5144/5214/201163/8622/4907/195827/3939/226/955/272/5211/5141/5563/2821/5566/100/3251/7167/3099/2023/5150/4968/3988/953/957/230/5223/55526/6996/669/5465/6774/5315/221937/51422/38/5663/2597/3643/11332/5213/3098/351	48	Up
GO:0006007	glucose catabolic process	14/2678	27/18888	0.518519	3.65712	5.61573	4.15211e-06	0.000234834	0.000186879	406992/2026/5230/5214/5211/7167/3099/2023/5223/5315/221937/4041/5213/3098	14	Up
GO:0042594	response to starvation	55/2678	212/18888	0.259434	1.82979	4.93846	4.17002e-06	0.000234834	0.000186879	123/23710/133/27327/8897/58528/7538/143686/6422/1513/6513/27244/154743/81788/7942/201163/10670/22863/3625/53349/10991/10226/7071/8408/5563/3480/151556/3309/64121/10634/80149/7248/56270/7532/5287/2621/5599/3920/1026/5465/5366/220441/79726/221937/6721/5595/38/25989/1386/51100/5289/34/790/7534/5610	55	Up
GO:0009166	nucleotide catabolic process	46/2678	167/18888	0.275449	1.94275	4.97376	4.52389e-06	0.000248926	0.000198093	2026/8870/5236/54541/5230/5144/5214/201163/8622/4907/195827/3939/226/272/5211/5141/5563/2821/5566/100/3251/7167/3099/2023/5150/4968/3988/957/230/5223/55526/6996/669/5465/6774/5315/221937/51422/38/5663/2597/3643/11332/5213/3098/351	46	Up
GO:0009267	cellular response to starvation	47/2678	172/18888	0.273256	1.92728	4.96551	4.54293e-06	0.000248926	0.000198093	123/23710/27327/8897/58528/143686/6422/1513/6513/27244/154743/81788/7942/201163/10670/22863/3625/53349/10991/10226/7071/5563/3480/151556/3309/64121/10634/80149/7248/56270/7532/5287/2621/5599/3920/1026/5465/5366/220441/79726/6721/5595/1386/51100/5289/7534/5610	47	Up
GO:0050803	regulation of synapse structure or activity	62/2678	249/18888	0.248996	1.75617	4.88209	4.54305e-06	0.000248926	0.000198093	1942/388/9148/7087/8128/57030/25791/2049/5021/55638/5802/9762/57622/6616/6792/115703/4776/375790/9423/1760/3706/627/8851/4914/2894/57555/3587/6405/10882/7846/8506/348/85461/382/5063/65981/5728/5538/9252/58489/2043/58504/7058/9746/4038/3688/5789/10160/1499/26115/10152/55209/1949/5663/4734/387/22883/51804/7534/85358/1627/351	62	Up
GO:0000079	regulation of cyclin-dependent protein serine/threonine kinase activity	27/2678	78/18888	0.346154	2.44143	5.18492	4.58987e-06	0.000249246	0.000198348	1028/1027/8900/993/901/8851/22924/595/1031/26524/1033/79616/9088/54619/896/5728/900/10527/1026/899/6868/1647/84722/1956/890/894/3843	27	Up
GO:0061615	glycolytic process through fructose-6-phosphate	13/2678	24/18888	0.541667	3.82039	5.61944	4.88549e-06	0.000262952	0.000209255	2026/5230/5214/5211/5566/7167/3099/2023/5223/5315/221937/5213/3098	13	Up
GO:0019677	NAD catabolic process	12/2678	21/18888	0.571429	4.0303	5.64728	5.42756e-06	0.000289565	0.000230433	2026/5230/5214/5211/7167/3099/2023/5223/5315/221937/5213/3098	12	Up
GO:0050768	negative regulation of neurogenesis	42/2678	149/18888	0.281879	1.9881	4.92172	6.17026e-06	0.000326326	0.000259688	10509/8482/7832/10500/283659/80031/80128/56896/5802/10501/4776/11221/54910/57715/9423/22902/55558/3949/6405/8408/374946/2258/23405/2664/5728/84376/7533/567/2624/10505/4038/9693/23500/5530/4771/1499/1949/5663/6497/9355/6993/57609	42	Up
GO:0043393	regulation of protein binding	38/2678	130/18888	0.292308	2.06165	4.93692	6.65068e-06	0.000348702	0.000277494	5155/3433/10763/4318/51339/489/627/25805/5580/5792/3434/5566/3676/348/10014/1454/26119/6815/64400/5599/1026/9026/567/5516/9693/2280/4035/4140/6737/5663/56998/6788/118/4043/9212/6790/1398/351	38	Up
GO:0002062	chondrocyte differentiation	35/2678	116/18888	0.301724	2.12807	4.95341	7.00867e-06	0.000364331	0.000289931	5593/2355/4094/4146/1311/8091/10736/2261/4017/81792/55512/91461/7480/25987/10865/864/7046/7048/4209/81029/22856/871/4192/861/7040/51320/4092/1893/57045/80856/1499/2202/1386/2132/359845	35	Up
GO:0072524	pyridine-containing compound metabolic process	46/2678	170/18888	0.270588	1.90847	4.83614	7.57794e-06	0.000390585	0.000310824	2026/8870/5236/54541/5230/5214/201163/57026/195827/3939/226/5211/5563/2821/5566/5091/7167/3099/2023/1728/3988/23530/25819/230/22934/5223/55526/669/2539/5465/6774/65220/5315/221937/7086/23171/51422/5663/2597/3643/5634/10135/8566/5213/3098/351	46	Up
GO:0031668	cellular response to extracellular stimulus	65/2678	269/18888	0.241636	1.70426	4.72855	7.85625e-06	0.000398181	0.000316869	123/1277/23710/5337/27327/8897/58528/5292/143686/6422/1513/6513/27244/154743/81788/4023/7942/201163/10670/22863/3625/53349/10991/5565/10226/7071/3624/8408/5563/3480/151556/3309/64121/10634/3676/6198/80149/7248/558/56270/7532/23252/5287/2621/136/5599/3920/1026/5465/5366/220441/79726/6494/6721/5595/7421/51422/1386/51100/5289/2909/7534/6009/8061/5610	65	Up
GO:0032868	response to insulin	65/2678	269/18888	0.241636	1.70426	4.72855	7.85625e-06	0.000398181	0.000316869	1277/133/6517/1959/51141/130399/858/51043/1979/143686/1513/6513/376497/8503/5468/54206/64506/132864/10603/1958/7425/139596/5580/1408/3638/3625/3481/677/2549/3480/6198/7248/5305/10014/7532/81565/6464/79837/5465/5315/6272/114882/11132/55625/9021/23433/5894/5595/6548/3636/1176/79746/2885/3643/3033/790/2729/847/2771/23038/5770/11031/208/6429/6599	65	Up
GO:0001704	formation of primary germ layer	38/2678	131/18888	0.290076	2.04592	4.88254	8.10223e-06	0.000407254	0.000324089	1289/8091/3679/10736/4318/3678/23135/57669/2335/4324/1284/1290/3624/3685/2821/5566/2627/3909/57057/3676/8324/27245/4627/57045/3688/1847/4771/1499/1843/3675/55614/2885/2132/3673/3975/3693/5604/7296	38	Up
GO:0031669	cellular response to nutrient levels	59/2678	239/18888	0.246862	1.74112	4.68659	1.01383e-05	0.000500642	0.000398406	123/1277/23710/5337/27327/8897/58528/5292/143686/6422/1513/6513/27244/154743/81788/4023/7942/201163/10670/22863/3625/53349/10991/5565/10226/7071/3624/8408/5563/3480/151556/3309/64121/10634/6198/80149/7248/56270/7532/23252/5287/2621/5599/3920/1026/5465/5366/220441/79726/6721/5595/7421/51422/1386/51100/5289/7534/6009/5610	59	Up
GO:0016311	dephosphorylation	72/2678	309/18888	0.23301	1.64342	4.63511	1.02395e-05	0.000500642	0.000398406	1850/5794/8897/5519/54704/333926/5802/26051/5526/11221/808/128853/5774/66036/5580/5792/1408/1845/57026/84959/54434/255919/5795/11156/7184/64748/92370/5537/160760/55529/3958/1033/84930/6609/7248/1852/4249/90809/2768/5728/7040/9110/6815/8826/57718/4534/5516/6305/9258/8867/5532/8073/1847/10076/5530/2280/5789/4952/26012/3632/1843/80824/9829/3064/3636/23035/10395/23261/10776/5478/5770/801	72	Up
GO:1904029	regulation of cyclin-dependent protein kinase activity	27/2678	81/18888	0.333333	2.35101	4.95263	1.02537e-05	0.000500642	0.000398406	1028/1027/8900/993/901/8851/22924/595/1031/26524/1033/79616/9088/54619/896/5728/900/10527/1026/899/6868/1647/84722/1956/890/894/3843	27	Up
GO:0002262	myeloid cell homeostasis	47/2678	177/18888	0.265537	1.87284	4.74205	1.04696e-05	0.000500642	0.000398406	51301/7538/604/3202/1435/94081/578/10018/1021/3815/3658/91/677/3624/3162/405/2821/3216/10365/7049/29766/5293/9991/558/3988/51621/2235/23210/669/2539/6774/6868/567/10370/2624/9258/81624/4891/2068/2034/8861/5291/54892/83700/8314/23186/5052	47	Up
GO:0032535	regulation of cellular component size	83/2678	370/18888	0.224324	1.58216	4.59669	1.05282e-05	0.000500642	0.000398406	10509/3897/8482/5979/10500/8153/7111/80031/80128/57468/4137/3984/5802/10501/6792/54910/57715/9423/1955/627/128239/2335/5580/1382/22902/57026/3778/55558/57704/54434/91663/6560/6405/8408/55971/29767/9943/10723/10000/29766/2934/374946/348/4131/7248/2258/382/5063/57403/11078/2664/55243/5728/1385/5581/7410/9026/57679/538/5756/10505/1759/1982/23500/2803/26999/387/2059/2885/118/1173/2909/1954/57154/1965…	83	Up
GO:0007411	axon guidance	58/2678	234/18888	0.247863	1.74819	4.68087	1.05364e-05	0.000500642	0.000398406	1942/10509/2042/4854/3897/8482/59277/6324/5979/1959/10500/1943/4858/151449/80031/2049/1944/56896/10501/54910/57715/9423/3670/627/8851/4914/3800/8609/55558/6405/55701/11313/57216/374946/4853/2297/9252/6091/2043/6868/3913/10505/1889/1948/1949/7204/26999/11041/2909/1954/9355/5754/7408/23022/6152/3975/55740/351	58	Up
GO:0097485	neuron projection guidance	58/2678	234/18888	0.247863	1.74819	4.68087	1.05364e-05	0.000500642	0.000398406	1942/10509/2042/4854/3897/8482/59277/6324/5979/1959/10500/1943/4858/151449/80031/2049/1944/56896/10501/54910/57715/9423/3670/627/8851/4914/3800/8609/55558/6405/55701/11313/57216/374946/4853/2297/9252/6091/2043/6868/3913/10505/1889/1948/1949/7204/26999/11041/2909/1954/9355/5754/7408/23022/6152/3975/55740/351	58	Up
GO:0043434	response to peptide hormone	95/2678	438/18888	0.216895	1.52977	4.55951	1.09502e-05	0.000516272	0.000410844	1394/1277/7832/133/6517/1959/51141/130399/123041/858/51043/1027/1979/143686/5021/1513/6513/376497/1545/8503/5468/54206/64506/2200/132864/10603/1958/7425/139596/5580/1408/3638/3625/3481/677/3624/5566/2549/3480/7049/3716/6198/54328/4131/7248/5305/10014/7532/1385/81565/54741/6464/79837/5465/6774/10626/5315/6272/114882/11132/55625/5530/9021/23433/10768/3164/5894/5578/5595/890/6548/694/3636/1176/79746…	95	Up
GO:0031667	response to nutrient levels	104/2678	490/18888	0.212245	1.49697	4.5304	1.14892e-05	0.00053412	0.000425048	6781/360/19/123/1277/664/153/23710/133/130399/5337/27327/8897/58528/7538/5292/143686/6422/2696/1513/6513/1545/27244/5468/154743/81788/4023/27344/7425/7942/201163/10670/56603/4914/22863/3625/53349/10991/1788/5565/10226/7071/3624/3949/8408/5563/3480/22856/151556/3309/64332/317/64121/10634/6198/1728/80149/348/4131/7248/4968/56270/3988/7532/23252/23530/2180/5287/9839/2621/1374/3552/5599/3920/1026/253…	104	Up
GO:0071901	negative regulation of protein serine/threonine kinase activity	30/2678	95/18888	0.315789	2.22727	4.87416	1.15044e-05	0.00053412	0.000425048	1028/10252/10114/1027/5569/5468/11221/5580/9479/10636/5795/26524/5997/6609/348/5728/10527/1026/10253/64853/1647/1843/80824/4041/57493/4040/3843/2950/5770/7345	30	Up
GO:0061387	regulation of extent of cell growth	33/2678	109/18888	0.302752	2.13532	4.83159	1.17021e-05	0.000539185	0.000429078	10509/3897/8482/10500/8153/80031/80128/4137/3984/5802/10501/6792/54910/57715/9423/627/2335/1382/22902/55558/6405/8408/374946/348/4131/2258/2664/10505/1982/2803/1954/57154/57609	33	Up
GO:0044242	cellular lipid catabolic process	57/2678	230/18888	0.247826	1.74792	4.63857	1.25611e-05	0.000574413	0.000457112	5337/23659/54677/145447/55512/1545/340485/4023/57406/56603/205251/5580/5336/57704/3991/3949/56261/1384/8879/549/11313/3028/6609/11057/196463/222236/5538/1374/949/50640/5095/5465/285362/9588/10908/171586/5338/2639/37/83752/38/5335/26090/4668/4074/51573/10478/747/10994/11332/3033/34/3032/23259/3295/5096/208	57	Up
GO:0016052	carbohydrate catabolic process	43/2678	158/18888	0.272152	1.91949	4.71741	1.26646e-05	0.000574823	0.000457439	406992/2026/8870/79660/5236/54541/5230/5214/201163/195827/3939/226/5211/5563/2821/5566/5836/7167/3099/2023/3988/5834/230/4125/5223/55526/2548/669/5465/6774/5315/221937/5261/51422/5663/4668/2597/4041/55276/3643/5213/3098/351	43	Up
GO:0048675	axon extension	35/2678	119/18888	0.294118	2.07442	4.77883	1.30421e-05	0.000587569	0.000467582	10509/3897/8482/10500/80031/80128/4137/3984/5802/10501/6792/54910/57715/9423/10479/2335/22902/55558/6405/8408/7414/374946/348/4131/2664/3913/10505/1982/5532/3688/2803/1954/9355/57154/57609	35	Up
GO:1990778	protein localization to cell periphery	80/2678	356/18888	0.224719	1.58495	4.52874	1.41036e-05	0.000630722	0.000501923	5593/2042/5864/342667/3911/8642/7275/64130/91461/54206/6616/30846/59284/10966/57799/81831/10133/10938/8878/91663/11187/10550/23062/27065/112755/1742/3728/9215/22979/3958/6809/481/2258/382/90196/537/20/27237/115548/4884/7040/26119/2621/9341/8825/10640/5581/2316/201475/8417/23163/9693/3688/10484/55625/23433/2803/1956/29801/6281/4035/57217/81619/3675/23043/4301/2770/1173/5583/2580/57154/22883/4040/2…	80	Up
GO:1901342	regulation of vasculature development	81/2678	362/18888	0.223757	1.57816	4.51449	1.47494e-05	0.000653468	0.000520024	406992/1942/388/3576/51129/7852/6678/133/8091/7042/1944/79805/6422/8434/30832/3678/5230/1545/8038/5468/26051/2152/576/3202/3670/7046/55810/7048/1284/26523/28514/3162/5598/3315/2549/2627/3728/3099/154796/10000/10365/22905/57608/3716/80149/4192/5293/861/7040/10298/6237/3552/56999/1893/10553/10253/2321/7128/7058/6774/5315/83605/2624/6050/3688/204851/1647/27161/1870/1499/5578/694/5335/1386/5291/6786/…	81	Up
GO:0019362	pyridine nucleotide metabolic process	44/2678	164/18888	0.268293	1.89227	4.66462	1.49346e-05	0.000653468	0.000520024	2026/8870/5236/54541/5230/5214/201163/195827/3939/226/5211/5563/2821/5566/5091/7167/3099/2023/1728/3988/23530/25819/230/22934/5223/55526/669/2539/5465/6774/65220/5315/221937/7086/23171/51422/5663/2597/3643/5634/10135/5213/3098/351	44	Up
GO:0046496	nicotinamide nucleotide metabolic process	44/2678	164/18888	0.268293	1.89227	4.66462	1.49346e-05	0.000653468	0.000520024	2026/8870/5236/54541/5230/5214/201163/195827/3939/226/5211/5563/2821/5566/5091/7167/3099/2023/1728/3988/23530/25819/230/22934/5223/55526/669/2539/5465/6774/65220/5315/221937/7086/23171/51422/5663/2597/3643/5634/10135/5213/3098/351	44	Up
GO:0032970	regulation of actin filament-based process	85/2678	385/18888	0.220779	1.55716	4.48937	1.5646e-05	0.000679709	0.000540906	6781/2042/6385/85415/8153/1265/7111/3984/6422/5144/6331/1955/8851/5580/114822/55616/57026/10979/817/10810/57704/54434/7046/91663/55971/29767/3728/85458/2764/29766/2934/7248/2258/382/54795/5063/11214/11078/9620/55243/390/374666/9839/961/123720/10163/3552/8936/5581/4627/2316/9344/9026/23607/23325/5756/6050/23500/11132/1857/23433/4771/6281/10152/4233/4035/6548/389/10395/26999/387/2059/2885/118/2909/…	85	Up
GO:0042063	gliogenesis	78/2678	346/18888	0.225434	1.58999	4.50193	1.59445e-05	0.00068776	0.000547313	7133/664/4036/7852/1464/10893/10397/1959/7042/4919/3976/4137/80045/11076/25777/11221/1435/9423/128853/8851/1021/2817/5324/10675/10810/745/1031/3949/28514/23353/145864/79885/10319/27242/9215/7846/22911/8506/4192/23405/20/2908/5728/9839/7040/4774/6237/2043/6774/3913/8450/5270/1399/23500/9444/1956/4771/1499/5894/4035/5595/2068/57211/5663/387/6497/2885/5583/23380/9948/2896/22800/7431/6009/6659/208/56…	78	Up
GO:0030308	negative regulation of cell growth	49/2678	190/18888	0.257895	1.81894	4.61132	1.6158e-05	0.000692065	0.000550739	10509/147906/8482/10500/7042/29946/80031/80128/1027/6422/5802/10501/2100/604/54910/57715/9423/29948/131566/55558/91/5795/1031/3624/23677/6405/8408/64061/5997/2023/374946/2258/65981/7040/5538/1026/2539/5465/5270/10505/6494/9792/84722/2786/694/3621/9538/7528/57609	49	Up
GO:0018210	peptidyl-threonine modification	32/2678	106/18888	0.301887	2.12921	4.73864	1.68302e-05	0.000715814	0.000569638	2591/10114/57214/9294/199731/9149/808/8851/5580/817/8445/91/8408/2590/9943/285203/29110/3093/4092/5599/10253/204851/85456/5578/51422/51701/1386/790/51719/9578/801/351	32	Up
GO:0050807	regulation of synapse organization	59/2678	243/18888	0.242798	1.71246	4.54338	1.73192e-05	0.000731497	0.000582119	1942/388/9148/7087/8128/25791/2049/5021/5802/9762/57622/6616/6792/115703/4776/375790/9423/1760/3706/627/8851/4914/2894/57555/3587/6405/10882/7846/8506/348/85461/382/5063/65981/5728/9252/58489/2043/58504/7058/9746/4038/3688/5789/10160/1499/26115/10152/55209/1949/5663/4734/387/22883/51804/7534/85358/1627/351	59	Up
GO:0051961	negative regulation of nervous system development	42/2678	155/18888	0.270968	1.91114	4.6296	1.78208e-05	0.00073848	0.000587676	10509/8482/7832/10500/283659/80031/80128/56896/5802/10501/4776/11221/54910/57715/9423/22902/55558/3949/6405/8408/374946/2258/23405/2664/5728/84376/7533/567/2624/10505/4038/9693/23500/5530/4771/1499/1949/5663/6497/9355/6993/57609	42	Up
GO:0034975	protein folding in endoplasmic reticulum	8/2678	11/18888	0.727273	5.12947	5.56826	1.786e-05	0.00073848	0.000587676	30001/56605/7184/3309/5034/2923/5611/811	8	Up
GO:1902903	regulation of supramolecular fiber organization	86/2678	392/18888	0.219388	1.54735	4.45105	1.79607e-05	0.00073848	0.000587676	6385/85415/7111/1027/4137/3984/6422/7148/10382/1955/8851/5580/114822/79709/55616/22924/57026/10979/93323/10810/57704/54434/7046/4281/91663/3949/55971/29767/58497/2764/29766/2934/22911/348/4131/7248/2258/382/5063/11214/11078/55243/374666/961/123720/122060/10163/8936/5581/2316/9026/23325/5756/6050/23500/81624/84722/4771/6904/6281/10152/4233/6548/5663/54801/389/10300/10395/26999/387/2059/2885/118/29…	86	Up
GO:0045017	glycerolipid biosynthetic process	61/2678	254/18888	0.240157	1.69384	4.52498	1.79905e-05	0.00073848	0.000587676	150094/5155/5337/8897/23659/376497/8503/8527/1040/3706/54947/57153/94005/55294/22863/5336/83394/9655/255919/1154/375133/3949/5277/22979/63874/8760/23396/5293/5305/55224/5728/2180/5287/9110/7376/949/79837/5283/9600/9306/4534/171586/27440/5338/8867/253558/9021/4952/56994/80055/57217/200576/55326/3636/5289/254531/5291/747/8694/30837/54872	61	Up
GO:0051098	regulation of binding	58/2678	238/18888	0.243697	1.7188	4.53581	1.80917e-05	0.00073848	0.000587676	602/5155/3433/8091/10763/4318/5468/84444/51339/489/627/25805/5580/5792/57326/26086/3434/5566/3676/348/8487/10014/1454/26119/8864/6815/64400/5599/2043/1026/9026/567/9802/5516/5457/9693/2280/4233/4035/4140/9044/7189/8904/6737/5663/56998/6788/10459/6497/118/81620/55355/4043/7295/9212/6790/1398/351	58	Up
GO:0045765	regulation of angiogenesis	79/2678	353/18888	0.223796	1.57844	4.45907	1.85773e-05	0.000753248	0.000599428	406992/1942/388/3576/51129/7852/6678/133/8091/7042/1944/79805/6422/8434/30832/3678/5230/1545/8038/5468/26051/2152/576/3202/3670/55810/7048/1284/26523/28514/3162/5598/3315/2549/2627/3728/3099/154796/10000/10365/22905/57608/3716/80149/4192/5293/861/10298/6237/3552/56999/1893/10553/10253/2321/7128/7058/6774/5315/83605/2624/6050/3688/204851/1647/27161/1870/1499/5578/694/5335/1386/5291/6786/56005/2312…	79	Up
GO:0010001	glial cell differentiation	62/2678	260/18888	0.238462	1.68188	4.49991	1.9459e-05	0.000783772	0.000623719	7133/664/7852/10893/10397/1959/4919/3976/4137/80045/11076/11221/128853/1021/2817/10675/10810/745/1031/3949/28514/145864/79885/10319/27242/9215/7846/8506/4192/23405/20/2908/5728/9839/7040/4774/2043/6774/3913/8450/5270/23500/9444/1956/1499/5894/4035/5595/2068/57211/5663/387/6497/2885/9948/2896/7431/6009/6659/208/5604/351	62	Up
GO:0051235	maintenance of location	76/2678	337/18888	0.225519	1.59059	4.44647	2.00767e-05	0.000802322	0.00063848	19/123/51141/130399/57214/5333/5144/5468/25777/2200/30001/4023/808/29923/1040/205251/55294/1408/3638/84959/817/53349/5336/10938/158747/158219/2583/10226/7184/3685/23353/5566/3309/25998/3099/81573/2934/4794/80149/348/8760/3988/5311/7376/540/1374/949/2548/5581/2316/5465/2201/55636/2495/5756/114882/6721/2280/23230/55187/309/3064/5335/5663/5331/3954/8694/10577/400916/580/7295/811/1627/2512/801/3098	76	Up
GO:0050771	negative regulation of axonogenesis	23/2678	66/18888	0.348485	2.45787	4.8223	2.01986e-05	0.000802322	0.00063848	10509/8482/10500/80031/80128/5802/10501/54910/57715/9423/22902/55558/6405/8408/374946/2258/2664/5728/10505/4038/1949/5663/57609	23	Up
GO:0007034	vacuolar transport	45/2678	171/18888	0.263158	1.85606	4.57066	2.04263e-05	0.000802322	0.00063848	27092/388/155382/7781/59284/22863/8878/63910/757/55293/64089/1130/51479/3988/374666/51271/51534/84376/54741/64400/3920/57679/4534/201475/6272/23163/64601/79720/23230/55187/57724/4035/23585/1176/4074/4734/5289/2580/57154/23295/5660/26985/2896/10490/64145	45	Up
GO:0006661	phosphatidylinositol biosynthetic process	37/2678	131/18888	0.282443	1.99208	4.63121	2.04472e-05	0.000802322	0.00063848	5155/8897/376497/8503/1040/3706/94005/22863/5336/83394/9655/1154/375133/5277/22979/23396/5293/5305/5728/5287/9110/79837/5283/9600/9306/4534/8867/9021/4952/80055/57217/200576/3636/5289/5291/30837/54872	37	Up
GO:0045785	positive regulation of cell adhesion	102/2678	485/18888	0.210309	1.48332	4.38282	2.06979e-05	0.000806953	0.000642166	64115/10148/6385/5155/8744/8646/5979/7042/79625/3592/51043/23308/3976/54566/6422/3678/604/11221/4811/1435/7480/201163/10272/8728/100133941/57669/2335/255743/864/10385/1021/10979/10675/3915/84978/23149/8754/9655/7048/91663/3481/1960/80381/5795/970/3685/100/3728/64332/9308/3676/59339/3716/6809/7248/4192/3987/1604/11078/861/1540/961/6666/6237/3552/4092/284114/6461/5581/2043/2316/2199/5034/567/3913/1…	102	Up
GO:0141091	transforming growth factor beta receptor superfamily signaling pathway	85/2678	388/18888	0.219072	1.54512	4.4098	2.11946e-05	0.000821056	0.000653389	406992/80312/4036/1028/10252/1311/8646/7042/130399/54756/151449/858/6422/27122/55512/5468/2200/3175/1958/201163/10272/25805/10140/255743/63893/10755/10979/3625/3209/8819/7046/93/56937/8754/7048/91/3624/26524/2627/7554/151556/3309/57057/7049/3516/4853/6386/8848/9839/7040/2297/135228/51232/9110/5045/23089/4774/4092/64426/348093/10253/11167/5465/6774/2201/6868/10370/8425/57045/2280/84312/5595/3621/3…	85	Up
GO:0010038	response to metal ion	80/2678	360/18888	0.222222	1.56734	4.41748	2.15312e-05	0.000828814	0.000659563	91683/360/10058/664/10397/8913/10628/4499/1027/6529/4137/4017/2696/127833/4318/55512/3726/4776/84258/808/7781/6331/3706/3815/4520/3778/3625/817/5336/10105/8754/1788/955/7184/3162/5563/5066/2354/1742/2821/842/10312/4493/9066/7846/6609/1728/107/4968/5311/4884/2664/1385/540/29957/3552/8826/5599/79901/2235/2539/567/538/10165/5516/5530/1956/10768/4891/5595/8904/6648/4734/118/6786/2729/847/5601/811/801	80	Up
GO:0048705	skeletal system morphogenesis	56/2678	229/18888	0.244541	1.72476	4.48499	2.2504e-05	0.000860814	0.000685028	6781/1277/2355/4146/1311/51141/3911/3200/10736/2261/6422/3218/55512/3202/157506/79065/59338/7480/56603/3213/25987/1112/3638/9249/3198/7046/93/7048/4209/649/8879/22856/3216/871/25976/4325/10265/5310/64651/2201/3214/10370/1305/3205/1499/5663/3636/3212/1386/6497/4041/1954/2132/51804/3975/359845	56	Up
GO:0051962	positive regulation of nervous system development	68/2678	294/18888	0.231293	1.63131	4.43431	2.2952e-05	0.000872464	0.000694299	7133/9148/4036/3897/8482/7852/8128/1959/8153/2049/3976/4137/3984/5021/6792/375790/9423/3706/627/23654/2335/1382/4914/3815/22902/55558/5324/10636/9253/745/4124/27020/5365/5361/57555/145864/8322/26039/4131/4192/23405/2664/65981/7040/6091/2043/7058/5270/9746/1982/3688/284403/9444/5789/2803/1523/1956/1499/5583/1954/57154/22883/23129/4898/6009/85358/1627/5604	68	Up
GO:0000302	response to reactive oxygen species	51/2678	203/18888	0.251232	1.77194	4.4945	2.37084e-05	0.000895618	0.000712725	388/4314/1277/664/10628/2861/4137/143686/10068/55139/8989/4318/5798/55512/1545/27244/23135/59338/578/5580/10105/8754/3162/5598/6416/10365/1728/348/558/5311/2643/3552/5599/7128/538/5516/1956/4233/5595/10131/6648/10645/847/7295/5601/2950/8061/5829/5052/10276/1398	51	Up
GO:0150115	cell-substrate junction organization	31/2678	103/18888	0.300971	2.12275	4.64401	2.42053e-05	0.000908743	0.000723169	2042/6385/6422/3678/11037/57669/2335/1845/10979/3915/55920/5795/3909/7414/7248/382/3987/5728/123720/667/9344/7145/6281/6548/10395/8861/9922/387/3673/10982/613	31	Up
GO:0009395	phospholipid catabolic process	20/2678	54/18888	0.37037	2.61223	4.82223	2.50789e-05	0.000935765	0.000744673	5337/23659/145447/55512/57406/5580/5336/3949/56261/6609/196463/222236/949/50640/9588/10908/5338/5335/26090/51573	20	Up
GO:0050769	positive regulation of neurogenesis	59/2678	246/18888	0.239837	1.69158	4.4377	2.55277e-05	0.000946703	0.000753377	7133/9148/4036/3897/8482/7852/1959/8153/3976/4137/3984/6792/9423/3706/627/23654/2335/1382/3815/22902/55558/5324/10636/9253/745/4124/27020/5365/5361/145864/8322/26039/4131/4192/23405/2664/65981/7040/6091/2043/5270/1982/3688/284403/9444/5789/2803/1523/1956/1499/5583/1954/57154/23129/4898/6009/85358/1627/5604	59	Up
GO:0045446	endothelial cell differentiation	35/2678	123/18888	0.284553	2.00696	4.55392	2.84593e-05	0.00104903	0.000834806	6781/7852/9294/5802/5144/23135/26051/3209/93/55810/91663/28514/3383/8322/7414/2947/10855/3516/3084/80781/3988/8985/11167/83605/9693/1499/4233/26084/56033/694/4301/118/5908/57493/7132	35	Up
GO:1903829	positive regulation of protein localization	101/2678	483/18888	0.20911	1.47486	4.29698	2.89051e-05	0.00105536	0.000839844	5593/2042/7042/285966/342667/57214/4137/43/2696/55638/7855/29775/5468/7107/6616/3670/8851/5580/55294/79778/4248/22902/10979/54434/8878/8754/79899/322/55166/57787/23086/57555/11156/5563/10802/5566/3728/785/399687/55754/3958/3716/6809/80149/382/54795/27237/1540/7040/2621/7376/9520/54741/3552/58489/10527/5581/23410/58480/2316/23607/10413/65220/1399/9746/4038/257364/5532/3688/51128/11132/6721/1956/10…	101	Up
GO:0045926	negative regulation of growth	59/2678	247/18888	0.238866	1.68473	4.4028	2.89781e-05	0.00105536	0.000839844	10509/147906/8482/153/10500/7042/4499/29946/80031/80128/2261/1027/6422/5802/10501/2100/604/11221/54910/57715/9423/29948/131566/55558/3720/91/5795/1031/3624/23677/6405/8408/64061/5997/4493/2023/374946/2258/65981/5728/7040/5538/1026/2539/5465/10370/5270/10505/6494/9792/84722/2786/694/80014/3621/6788/9538/7528/57609	59	Up
GO:0003158	endothelium development	39/2678	143/18888	0.272727	1.92355	4.5059	2.98053e-05	0.00107902	0.000858678	388/6781/30061/7852/81792/9294/5802/5144/23135/26051/3209/93/55810/91663/28514/3383/8322/7414/2947/10855/3516/3084/80781/3988/8985/11167/83605/9693/1499/4233/26084/56033/694/4301/387/118/5908/57493/7132	39	Up
GO:0006493	protein O-linked glycosylation	30/2678	100/18888	0.3	2.11591	4.54761	3.48117e-05	0.00124632	0.000991811	80312/93010/79369/200424/51301/83857/2591/120071/160418/79695/51809/283464/2590/53947/374378/9215/285203/84002/6483/84892/8985/84197/54790/146664/11041/55568/29954/10724/23509/7423	30	Up
GO:1904018	positive regulation of vasculature development	48/2678	190/18888	0.252632	1.78182	4.4023	3.48363e-05	0.00124632	0.000991811	406992/388/3576/51129/7852/133/8091/79805/3678/1545/8038/2152/3670/7046/7048/28514/3162/3315/2549/2627/3728/3099/10000/57608/3716/80149/4192/5293/861/7040/10298/6237/3552/1893/2321/6774/5315/2624/3688/204851/27161/5578/694/5335/6786/56005/2896/7423	48	Up
GO:0071559	response to transforming growth factor beta	70/2678	309/18888	0.226537	1.59777	4.30625	3.59305e-05	0.00127795	0.00101698	1277/80312/1028/10252/7042/54756/858/6422/1513/27122/5468/2200/3175/201163/25805/57669/255743/864/10755/10979/8819/7046/56937/8754/7048/1284/677/26524/5598/3480/3309/64332/317/7049/3987/6386/8848/2908/9839/7040/135228/9110/5045/23089/4092/64426/10253/5465/6774/2201/6868/23607/10370/8425/1399/57045/678/2280/84312/4772/3621/3675/51701/6497/54778/57154/7791/3693/5829/1398	70	Up
GO:0035987	endodermal cell differentiation	19/2678	51/18888	0.372549	2.6276	4.73066	3.61584e-05	0.00127858	0.00101748	1289/8091/3679/4318/3678/2335/4324/1284/1290/3624/3685/2627/3909/3676/4627/1499/2885/3693/5604	19	Up
GO:0072659	protein localization to plasma membrane	67/2678	293/18888	0.228669	1.61281	4.2969	3.84127e-05	0.00134314	0.00106886	5593/2042/5864/342667/3911/8642/91461/54206/30846/10966/57799/10133/10938/8878/11187/10550/23062/27065/3728/9215/22979/3958/6809/481/2258/382/90196/537/27237/115548/7040/26119/2621/9341/10640/5581/2316/201475/8417/23163/9693/3688/10484/55625/23433/2803/1956/29801/6281/4035/57217/81619/3675/23043/4301/1173/5583/2580/57154/4040/2319/10098/7132/9528/11031/208/10490	67	Up
GO:0001885	endothelial cell development	22/2678	64/18888	0.34375	2.42448	4.63965	3.87041e-05	0.00134314	0.00106886	6781/9294/5802/5144/26051/3209/91663/3383/7414/2947/10855/80781/8985/83605/9693/4233/26084/4301/118/5908/57493/7132	22	Up
GO:0048278	vesicle docking	22/2678	64/18888	0.34375	2.42448	4.63965	3.87041e-05	0.00134314	0.00106886	127262/5864/65009/858/54843/6616/8541/10228/23673/112755/6809/203062/11149/9341/10640/2054/201475/8417/9751/10497/55770/10490	22	Up
GO:0099173	postsynapse organization	49/2678	196/18888	0.25	1.76326	4.36582	3.88677e-05	0.00134314	0.00106886	1942/3911/25791/9379/2049/5802/9762/57622/6792/115703/3706/8851/1140/54434/2894/57555/6405/1742/3480/80728/8506/348/85461/382/5063/4884/65981/5728/9252/10163/58489/2043/58504/9026/1399/4038/5789/10160/26115/10152/23181/3675/5663/3643/23184/55619/85358/1627/1398	49	Up
GO:0018107	peptidyl-threonine phosphorylation	29/2678	96/18888	0.302083	2.1306	4.51392	4.05257e-05	0.00139127	0.00110716	10114/57214/9294/199731/9149/808/8851/5580/817/8445/91/8408/9943/29110/3093/4092/5599/10253/204851/85456/5578/51422/51701/1386/790/51719/9578/801/351	29	Up
GO:0010721	negative regulation of cell development	66/2678	288/18888	0.229167	1.61632	4.28391	4.07179e-05	0.00139127	0.00110716	130733/10509/8482/7832/10500/283659/80031/80128/51043/6422/56896/5802/10501/7107/2200/4776/604/11221/54910/57715/9423/10272/55294/864/140685/1021/22902/84959/55558/9655/3624/3949/6405/8408/374946/80149/4192/2258/23405/861/2664/8848/5728/84376/3552/4092/6461/7533/567/2624/10505/4038/3149/9693/23500/5530/4771/1499/23240/1949/5663/6497/9355/6993/57609/359845	66	Up
GO:0002573	myeloid leukocyte differentiation	57/2678	239/18888	0.238494	1.6821	4.31336	4.11078e-05	0.00139675	0.00111152	130733/2355/1943/3976/6422/4318/5468/7107/3726/2200/1435/10272/55294/140685/1021/3815/84959/2739/3658/7048/9855/8544/7071/28962/677/56975/3624/10312/9215/9770/22904/5293/3516/537/4853/861/2908/7040/1385/135228/5971/3930/4627/10370/2624/5457/9444/81624/5530/1499/5578/7189/5663/56998/9644/8314/351	57	Up
GO:0007033	vacuole organization	56/2678	234/18888	0.239316	1.6879	4.30373	4.31573e-05	0.00145824	0.00116045	19/23710/83985/8897/55647/94241/79065/7942/201163/22863/23673/4124/2583/23130/8723/8408/55054/10312/9066/537/5305/56270/3988/401548/5287/81671/55968/84376/5538/9927/64400/79837/2548/3920/4534/23503/5532/64601/84971/7189/200576/54734/25989/5663/6048/1386/51100/252839/5289/8406/57154/23232/9140/535/2896/55353	56	Up
GO:0042060	wound healing	91/2678	430/18888	0.211628	1.49262	4.19997	4.43435e-05	0.00149004	0.00118576	6385/5155/7852/1289/5864/1311/7042/79625/1265/7006/780/54566/199731/3678/5468/2152/8527/4162/2335/5580/25987/131566/10979/84959/5336/7046/7035/79001/388552/3162/3685/3315/966/7414/9066/10398/10855/6609/348/8324/3084/558/2192/4853/5873/2768/953/5728/375056/7040/135228/2621/3552/949/5581/4627/1026/2316/7128/7410/5465/667/6868/10413/2624/5270/80856/3688/5530/6281/5894/5578/4772/2923/3998/389/387/790…	91	Up
GO:0090287	regulation of cellular response to growth factor stimulus	81/2678	373/18888	0.217158	1.53162	4.21493	4.52426e-05	0.0015119	0.00120316	406992/80312/4036/1028/10252/8646/54756/3592/858/81792/6422/199731/27122/3678/5468/2200/5526/3175/7148/201163/10272/25805/10140/255743/63893/10755/2817/3209/8819/56937/27020/56975/28514/11156/26524/405/2627/8322/151556/3309/57057/7049/22905/57608/3516/4853/6386/8848/9839/7040/2297/135228/51232/9110/23089/6091/4092/8936/64426/348093/10253/11167/5465/2201/6868/10370/8425/57045/3688/2280/84312/1499/…	81	Up
GO:0050772	positive regulation of axonogenesis	25/2678	78/18888	0.320513	2.26058	4.5344	4.55598e-05	0.00151418	0.00120497	3897/8482/8153/4137/3984/6792/9423/627/23654/2335/1382/22902/55558/5365/5361/4131/2664/6091/1982/2803/1954/57154/23129/4898/5604	25	Up
GO:0030516	regulation of axon extension	28/2678	92/18888	0.304348	2.14657	4.48083	4.70883e-05	0.00155647	0.00123863	10509/3897/8482/10500/80031/80128/4137/3984/5802/10501/6792/54910/57715/9423/2335/22902/55558/6405/374946/348/4131/2664/10505/1982/2803/1954/57154/57609	28	Up
GO:0006734	NADH metabolic process	14/2678	32/18888	0.4375	3.0857	4.79951	4.855e-05	0.00158864	0.00126422	2026/5230/5214/5211/5091/7167/3099/2023/1728/5223/5315/221937/5213/3098	14	Up
GO:0030900	forebrain development	87/2678	408/18888	0.213235	1.50395	4.18278	4.85838e-05	0.00158864	0.00126422	4854/664/4036/8482/7852/7832/1943/79625/151449/26468/2049/5021/6513/5802/10501/23135/25777/7280/6331/3670/8851/25987/1021/10642/3625/55558/9253/5361/3624/23353/3480/55054/85458/3251/9215/317/7846/3737/5013/22911/374946/7248/4192/2258/333/3516/558/5728/1385/81565/84376/6091/2316/84678/567/55636/538/8854/2624/1399/25911/57045/5457/9693/284403/55236/1956/4771/1499/80055/80709/22903/5663/23035/10395/…	87	Up
GO:0021675	nerve development	29/2678	97/18888	0.298969	2.10864	4.44934	5.00653e-05	0.00162833	0.00129581	5979/1959/3200/123041/3670/627/3213/4914/55558/3198/2583/5361/6507/6405/10312/9215/3676/3737/23405/4884/55636/10370/5270/5457/1499/1889/3212/51804/6152	29	Up
GO:0043407	negative regulation of MAP kinase activity	18/2678	48/18888	0.375	2.64488	4.63779	5.21245e-05	0.00167736	0.00133483	10252/10114/5468/11221/5580/9479/10636/5795/5997/6609/348/10253/64853/1843/80824/2950/5770/7345	18	Up
GO:0072583	clathrin-dependent endocytosis	18/2678	48/18888	0.375	2.64488	4.63779	5.21245e-05	0.00167736	0.00133483	124590/8527/11037/23149/28514/3676/23396/163/115548/90416/9094/9026/1759/9829/57720/1173/5291/2580	18	Up
GO:0001841	neural tube formation	30/2678	102/18888	0.294118	2.07442	4.42234	5.26024e-05	0.00168383	0.00133998	6385/4036/133/7042/131405/151449/6422/54910/23654/5566/57534/317/57216/7248/9620/7040/84678/10370/1857/55764/7189/6788/10395/6497/2909/9355/5754/4976/7408/7798	30	Up
GO:0060537	muscle tissue development	92/2678	438/18888	0.210046	1.48146	4.14373	5.41405e-05	0.00172399	0.00137194	9148/150094/2355/4036/7832/1959/7042/8913/65009/57462/858/5292/688/1525/23135/9242/6331/1958/3670/7480/201163/56603/4729/2817/8819/7046/3720/10105/10848/3481/57486/10362/28514/56261/10472/10052/93185/4209/2627/2317/5997/57057/6416/9215/7049/6198/8506/25976/7248/8531/3516/8324/3084/11214/4853/5311/861/1466/7040/1385/11149/4000/56999/4092/26508/2539/5465/10413/4534/55636/10370/8854/5457/5532/3688/5…	92	Up
GO:0008637	apoptotic mitochondrial changes	31/2678	107/18888	0.28972	2.0434	4.39925	5.47006e-05	0.00173276	0.00137891	90427/664/3433/665/8870/4170/4318/578/10018/10105/11040/2537/27113/26355/3099/4884/51499/4000/10962/7417/284114/89941/9026/5366/5516/6648/1386/4976/400916/2729/3329	31	Up
GO:0071560	cellular response to transforming growth factor beta stimulus	68/2678	302/18888	0.225166	1.5881	4.18751	5.62825e-05	0.00177363	0.00141144	1277/80312/1028/10252/7042/54756/858/6422/1513/27122/5468/2200/3175/201163/25805/57669/255743/10755/10979/8819/7046/56937/8754/7048/1284/677/26524/5598/3480/3309/64332/317/7049/3987/6386/8848/2908/9839/7040/135228/9110/5045/23089/4092/64426/10253/5465/6774/2201/6868/10370/8425/1399/57045/678/2280/84312/4772/3621/3675/51701/6497/54778/57154/7791/3693/5829/1398	68	Up
GO:1903432	regulation of TORC1 signaling	28/2678	93/18888	0.301075	2.12349	4.41454	5.83592e-05	0.00182959	0.00145597	58528/5292/143686/27244/7107/154743/283554/729438/201163/10670/5563/5566/151556/64121/57600/6198/7248/29110/7532/90809/220441/79726/7428/5595/51701/84669/7534/6009	28	Up
GO:0099504	synaptic vesicle cycle	49/2678	199/18888	0.246231	1.73667	4.24624	5.89227e-05	0.00183778	0.00146249	91683/127262/5864/6855/6517/5337/57030/9783/127833/6616/84446/8851/11037/8541/10675/57555/112755/63908/785/9066/9900/6809/23396/382/537/163/115548/5728/8927/2054/1759/5338/9751/8867/5532/1499/396/9829/9805/10497/5663/1176/1173/2580/526/5908/535/10947/5217	49	Up
GO:0019693	ribose phosphate metabolic process	99/2678	480/18888	0.20625	1.45469	4.10133	6.0558e-05	0.00187915	0.00149541	205/2026/6095/8870/54677/5163/5236/54541/84532/5230/5144/5214/139596/201163/8622/4907/4729/3614/195827/3939/226/272/5211/6785/5141/55229/5563/2821/5566/100/785/5836/8050/9567/3251/7167/3099/2023/5150/271/107/481/3988/2180/957/7040/230/22934/79646/1723/5538/5223/55526/6576/80221/669/2539/51727/5465/6774/55669/65220/5315/10165/221937/7086/8459/2639/9374/23433/2987/4354/51422/23181/10606/5162/38/566…	99	Up
GO:0046474	glycerophospholipid biosynthetic process	51/2678	210/18888	0.242857	1.71288	4.22235	6.19094e-05	0.00191133	0.00152102	5155/5337/8897/376497/8503/8527/1040/3706/54947/57153/94005/22863/5336/83394/9655/1154/375133/5277/22979/63874/8760/23396/5293/5305/55224/5728/5287/9110/79837/5283/9600/9306/4534/171586/27440/5338/8867/253558/9021/4952/56994/80055/57217/200576/55326/3636/5289/254531/5291/30837/54872	51	Up
GO:0010810	regulation of cell-substrate adhesion	53/2678	221/18888	0.239819	1.69145	4.20257	6.42829e-05	0.00197459	0.00157136	2042/1277/6385/5155/79625/780/6422/50488/3678/340485/604/3175/4811/1435/57669/2335/255743/1845/1021/10979/10675/91663/55920/5795/8322/3728/7414/59339/7248/4192/8324/3987/2192/11078/5728/6237/5581/2316/2199/5034/1399/4771/6904/6281/6548/3675/10395/8861/387/5291/55435/811/1398	53	Up
GO:0007178	transmembrane receptor protein serine/threonine kinase signaling pathway	88/2678	417/18888	0.211031	1.48841	4.09922	6.53527e-05	0.00199736	0.00158948	406992/80312/4036/1028/10252/1311/8646/7042/130399/54756/151449/858/6422/27122/55512/5468/2200/3175/1958/201163/10272/25805/10140/255743/63893/10755/10979/3625/3209/8819/7046/93/56937/8754/7048/91/3624/26524/2627/7554/151556/3309/57057/7049/3516/4853/6386/8848/9839/7040/2297/135228/51232/9110/5045/23089/4774/4092/64426/348093/10253/11167/5465/6774/2201/6868/10370/8425/57045/2280/84312/4035/5595/3…	88	Up
GO:0009612	response to mechanical stimulus	52/2678	216/18888	0.240741	1.69795	4.19325	6.73905e-05	0.00204153	0.00162463	1277/664/7852/7832/79955/10628/1265/9379/55584/23349/8989/6513/25861/578/4914/3815/8795/9020/6507/23353/2354/2821/3480/3728/6416/9215/7846/2934/6198/4131/4192/5311/5310/5599/10746/10370/5270/3485/1647/1956/1499/5894/5595/6548/835/3064/26090/2729/3673/7132/85358/8061	52	Up
GO:0007369	gastrulation	49/2678	200/18888	0.245	1.72799	4.20683	6.74691e-05	0.00204153	0.00162463	1289/8091/3679/10736/6422/4318/3678/23135/57669/2335/4324/93/7048/91663/1284/1290/3624/81029/5598/3685/2821/5566/2627/3909/57057/154796/3676/8324/27245/4627/57045/3688/1847/4771/1499/1843/3675/55614/8861/4041/2885/1954/2132/3673/1738/3975/3693/5604/7296	49	Up
GO:0001838	embryonic epithelial tube formation	34/2678	123/18888	0.276423	1.94962	4.29459	6.99913e-05	0.00210736	0.00167702	7475/6385/4036/133/5979/7042/131405/151449/6422/54910/23654/5566/57534/317/57216/7248/9620/7040/84678/10370/1857/55764/1499/7189/6788/10395/6497/2909/9355/5754/4976/7408/7798/51804	34	Up
GO:0035024	negative regulation of Rho protein signal transduction	11/2678	22/18888	0.5	3.52651	4.81935	7.0764e-05	0.00212013	0.00168718	604/201163/83892/143872/7126/3688/4233/3675/10395/2909/57493	11	Up
GO:0019915	lipid storage	28/2678	94/18888	0.297872	2.1009	4.34908	7.20018e-05	0.00214664	0.00170828	19/123/130399/5468/4023/29923/1040/55294/1408/53349/10938/158747/158219/2583/10226/3685/80149/348/8760/3988/7376/1374/949/5465/114882/6721/8694/10577	28	Up
GO:0032956	regulation of actin cytoskeleton organization	75/2678	344/18888	0.218023	1.53772	4.09102	7.426e-05	0.00220317	0.00175326	2042/6385/85415/8153/7111/3984/6422/1955/8851/5580/114822/55616/57026/10979/10810/57704/54434/7046/91663/55971/29767/85458/2764/29766/2934/7248/382/5063/11214/11078/9620/55243/390/374666/961/123720/10163/3552/8936/5581/2316/9344/9026/23607/23325/5756/6050/23500/11132/1857/23433/4771/6281/10152/4233/4035/6548/389/10395/26999/387/2059/2885/118/2909/7408/55435/9948/832/6840/83700/85358/5829/5217/1398	75	Up
GO:0015748	organophosphate ester transport	40/2678	154/18888	0.25974	1.83195	4.21347	7.84815e-05	0.00231711	0.00184394	19/83985/79065/10057/50636/5580/153768/83394/3949/148229/63910/284439/55754/114879/8034/55186/348/84725/51499/961/58488/81671/10396/29957/949/80772/57198/6573/9600/114882/10079/23344/57724/92014/10478/10577/196527/2542/4363/10257	40	Up
GO:0035148	tube formation	39/2678	149/18888	0.261745	1.84609	4.21438	8.00458e-05	0.00235188	0.0018716	406992/7475/6385/4036/133/5979/7042/131405/151449/6422/54910/23654/10018/3198/5566/57534/317/57216/7248/5293/9620/7040/1896/84678/10370/1857/55764/1499/7189/6788/10395/6497/2909/9355/5754/4976/7408/7798/51804	39	Up
GO:0034101	erythrocyte homeostasis	38/2678	144/18888	0.263889	1.86121	4.21655	8.13731e-05	0.00236941	0.00188555	7538/604/3202/94081/1021/3815/3658/91/677/3624/3162/405/2821/3216/10365/7049/29766/9991/558/51621/2235/23210/669/2539/6774/567/10370/2624/9258/81624/4891/2068/2034/8861/54892/8314/23186/5052	38	Up
GO:0042176	regulation of protein catabolic process	78/2678	362/18888	0.21547	1.51971	4.05809	8.14217e-05	0.00236941	0.00188555	7133/153769/4036/8870/1027/57589/85407/7077/51339/160418/7480/5774/55294/10755/4248/112398/113451/8754/9655/64285/139285/3949/26234/5566/29934/1728/25976/348/20/1454/2768/5707/5310/5045/3093/79589/55872/344558/6815/4092/1917/2316/7128/4534/8450/5270/51343/23163/257364/91304/1956/4035/5709/130507/5663/5476/10459/252839/4734/5721/1017/23327/580/8724/2729/4947/4898/10098/26262/5601/5720/10869/5701/5…	78	Up
GO:0043409	negative regulation of MAPK cascade	43/2678	170/18888	0.252941	1.784	4.17356	8.41938e-05	0.00243035	0.00193405	1942/153769/10252/1850/5187/10114/3976/5468/51339/11221/201163/5580/10385/1845/9479/10636/5795/3480/5997/6609/338761/348/1852/2192/1540/284996/55872/23410/2043/10253/64853/1847/10318/63977/4771/57447/1843/80824/5291/5478/2950/5770/7345	43	Up
GO:1903131	mononuclear cell differentiation	99/2678	484/18888	0.204545	1.44266	4.00992	8.43151e-05	0.00243035	0.00193405	64115/3714/2355/602/8744/6095/55716/51043/6422/1513/4783/7855/8503/5468/3726/604/3175/11221/1435/1958/7480/578/56603/864/10385/1316/140685/4914/1021/3815/3604/5336/9655/7048/4189/1960/8544/5795/677/3624/28514/3955/100/139818/11334/10312/64332/9308/3676/80758/3716/80149/7248/4192/5293/3516/8324/558/10014/4853/3988/861/1540/7040/2621/5971/6666/3552/4092/6461/4627/23210/6774/6868/567/55636/538/5532/…	99	Up
GO:0031929	TOR signaling	42/2678	165/18888	0.254545	1.79532	4.17051	8.67761e-05	0.00248949	0.00198111	121268/58528/5292/1979/143686/54541/27244/7107/154743/2152/283554/729438/201163/10670/79899/23677/5563/5566/151556/64121/126282/10000/57600/6198/7248/29110/3988/7532/90809/2768/2621/220441/4534/79726/7428/5595/51701/6199/55654/84669/7534/6009	42	Up
GO:0001886	endothelial cell morphogenesis	7/2678	10/18888	0.7	4.93712	5.06169	9.24426e-05	0.00262727	0.00209076	6781/3209/80781/8985/4233/26084/57493	7	Up
GO:0038063	collagen-activated tyrosine kinase receptor signaling pathway	7/2678	10/18888	0.7	4.93712	5.06169	9.24426e-05	0.00262727	0.00209076	1277/780/1282/84959/1284/1287/1288	7	Up
GO:0016331	morphogenesis of embryonic epithelium	39/2678	150/18888	0.26	1.83379	4.1671	9.35857e-05	0.00264739	0.00210677	7475/3714/6385/4036/133/5979/7042/131405/3911/151449/6422/54910/157506/23654/57669/5566/57534/317/57216/7248/9620/7040/84678/10370/8854/1857/55764/1499/7189/6788/10395/6497/2909/9355/5754/4976/7408/7798/51804	39	Up
GO:0051403	stress-activated MAPK cascade	18/2678	50/18888	0.36	2.53909	4.42921	9.70879e-05	0.00273374	0.00217549	7042/11221/54910/23542/4281/10550/55872/5599/9344/23607/83605/23008/5595/5478/2950/5604/5052/5610	18	Up
GO:0045766	positive regulation of angiogenesis	46/2678	187/18888	0.245989	1.73497	4.10537	0.00010007	0.00280472	0.00223197	406992/388/3576/51129/7852/133/8091/79805/3678/1545/8038/2152/3670/7048/28514/3162/3315/2549/2627/3728/3099/10000/57608/3716/80149/4192/5293/861/10298/6237/3552/1893/2321/6774/5315/2624/3688/204851/27161/5578/694/5335/6786/56005/2896/7423	46	Up
GO:0010976	positive regulation of neuron projection development	41/2678	161/18888	0.254658	1.79611	4.12333	0.000103556	0.00288912	0.00229914	2042/6324/5979/4919/79625/65009/780/57118/5526/3706/627/4058/51517/23654/221914/4914/10938/322/27020/5365/3480/5997/55754/1809/348/4192/382/65981/2316/5756/9693/64175/8175/9139/3675/10300/2909/5754/8724/2896/1627	41	Up
GO:0006486	protein glycosylation	53/2678	225/18888	0.235556	1.66138	4.05645	0.000105955	0.00292917	0.00233101	80312/93010/79369/200424/51301/83857/8128/2591/120071/11320/340485/160418/79695/4248/51809/283464/4124/2590/53947/374378/9215/285203/8702/84002/4249/20/6483/8869/80267/2673/957/84892/8703/8985/84197/23333/54790/146664/4121/10402/8704/5663/9761/11041/55568/29954/10724/6185/2132/23509/84061/7423/9528	53	Up
GO:0043413	macromolecule glycosylation	53/2678	225/18888	0.235556	1.66138	4.05645	0.000105955	0.00292917	0.00233101	80312/93010/79369/200424/51301/83857/8128/2591/120071/11320/340485/160418/79695/4248/51809/283464/4124/2590/53947/374378/9215/285203/8702/84002/4249/20/6483/8869/80267/2673/957/84892/8703/8985/84197/23333/54790/146664/4121/10402/8704/5663/9761/11041/55568/29954/10724/6185/2132/23509/84061/7423/9528	53	Up
GO:0031098	stress-activated protein kinase signaling cascade	20/2678	59/18888	0.338983	2.39086	4.349	0.000107305	0.00295029	0.00234781	7042/11221/54910/23542/4281/10550/440193/55872/5599/9344/23607/83605/23008/5595/5606/5478/2950/5604/5052/5610	20	Up
GO:0001503	ossification	92/2678	446/18888	0.206278	1.45488	3.95148	0.000107965	0.00295029	0.00234781	406992/6781/1277/2355/8482/4146/1311/8646/1959/79412/10736/8642/2261/81792/1052/43/6422/55603/1513/340419/55512/6096/91461/5468/3726/656/1435/7480/10272/25805/10140/255743/864/83999/1021/10979/9249/93/147111/3481/1290/7071/56975/4209/649/23353/5566/22856/10312/166929/9770/22904/4192/4325/3516/54795/25819/861/51232/4092/9902/1893/10527/2201/10413/6272/4037/57045/4038/1305/5530/1956/1499/5595/2068/…	92	Up
GO:0007044	cell-substrate junction assembly	28/2678	96/18888	0.291667	2.05713	4.2206	0.000108174	0.00295029	0.00234781	2042/6385/6422/3678/11037/57669/2335/1845/10979/3915/55920/5795/3909/7414/7248/3987/5728/123720/667/9344/7145/6281/6548/10395/8861/387/3673/613	28	Up
GO:0051216	cartilage development	50/2678	209/18888	0.239234	1.68733	4.0612	0.00010883	0.00295492	0.0023515	5593/6781/1277/2355/4094/4146/1311/8091/3200/10736/2261/4017/81792/1513/340419/55512/91461/54206/656/3202/7480/3213/25987/10865/864/57326/7046/7048/4209/81029/649/22856/871/4192/861/7040/51320/5310/4774/4092/1893/538/57045/80856/1499/2202/5595/1386/2132/359845	50	Up
GO:0060541	respiratory system development	52/2678	220/18888	0.236364	1.66708	4.04515	0.000111599	0.00301666	0.00240063	2355/5864/10252/339829/3911/3976/83716/340419/55512/91461/54206/28512/3202/9242/157506/55294/342371/93/83931/7048/4124/100/2627/10365/3516/3988/53834/9620/1385/5310/1896/10409/8985/23210/10253/10413/55636/538/8854/28511/1956/1499/284217/5595/2034/3675/1522/6497/5754/57493/51804/5604	52	Up
GO:0061572	actin filament bundle organization	42/2678	167/18888	0.251497	1.77381	4.0825	0.000116121	0.00312498	0.00248683	6385/85415/3984/83715/6422/4082/83543/114822/55616/57026/10979/80774/7046/7184/55971/1809/7248/7126/9839/961/64780/10163/2316/4430/221061/81624/4771/6281/4233/6548/389/10395/387/2059/118/7791/408/85358/359845/3693/5829/5217	42	Up
GO:0007613	memory	34/2678	126/18888	0.269841	1.9032	4.13451	0.000117668	0.00315266	0.00250886	6517/1979/6529/4137/5021/22849/3678/6616/4776/627/23152/51247/10636/342371/3949/6446/9215/7846/6198/348/107/4192/2258/3269/1385/6310/5532/8704/3675/5663/3643/41/894/85358	34	Up
GO:0001764	neuron migration	45/2678	183/18888	0.245902	1.73435	4.05738	0.000119421	0.0031856	0.00253507	7852/23284/79625/26468/80128/54541/6792/9423/8851/23654/55558/5361/1952/57057/29967/9215/7846/54328/4131/4192/2258/116983/558/9620/2621/81565/84892/2316/6774/2624/1399/5457/9693/284403/79932/1499/10152/26012/3675/5663/387/23380/3975/23060/1398	45	Up
GO:0099003	vesicle-mediated transport in synapse	52/2678	221/18888	0.235294	1.65954	4.00859	0.000126158	0.00335064	0.0026664	91683/127262/5864/6855/6517/5337/57030/9783/127833/6616/84446/8851/11037/8541/10675/57555/27065/112755/63908/785/9066/9900/6809/23396/382/537/163/115548/5728/8927/2054/1759/5338/9751/8867/5532/1499/396/9829/9805/1948/10497/5663/1176/1173/2580/22883/526/5908/535/10947/5217	52	Up
GO:0016241	regulation of macroautophagy	43/2678	173/18888	0.248555	1.75306	4.04441	0.000129135	0.00341479	0.00271746	664/665/143686/7855/27244/8851/55294/7416/22863/26086/340371/10133/23130/11040/8723/3162/8408/5563/5566/9711/7248/29110/5305/401548/5768/79837/5599/4534/6721/55187/5595/3064/2597/51100/4734/5289/526/9140/5049/535/6009/2773/7345	43	Up
GO:1904019	epithelial cell apoptotic process	38/2678	147/18888	0.258503	1.82323	4.07267	0.000130245	0.00342923	0.00272895	51129/3714/79625/7538/1027/79155/1788/7048/677/3162/5563/5598/3383/3480/842/64332/22925/51588/3676/2934/4192/382/7040/2621/10298/10640/7128/5465/10413/2624/204851/11132/1870/5335/6788/1386/10498/196527	38	Up
GO:0043491	phosphatidylinositol 3-kinase/protein kinase B signal transduction	66/2678	299/18888	0.220736	1.55685	3.94498	0.00013358	0.00350186	0.00278675	4036/5155/23551/5979/7042/57462/2261/143686/2912/113791/55512/222950/8503/54206/26051/59338/4058/201163/2335/10385/4914/3815/22863/10979/7046/79899/3481/23612/5795/677/3480/9711/25827/1292/10855/6198/56917/23396/5293/558/23252/5728/7040/2621/6237/10253/2321/7410/5465/6774/23607/4534/5270/9258/3688/114882/1956/8904/6788/6199/4734/5291/3643/56005/847/7295	66	Up
GO:0051017	actin filament bundle assembly	41/2678	163/18888	0.251534	1.77407	4.03423	0.000138628	0.00361862	0.00287966	6385/85415/3984/83715/6422/4082/83543/114822/55616/57026/10979/80774/7046/7184/55971/1809/7248/7126/9839/961/64780/10163/2316/4430/221061/81624/4771/6281/4233/6548/389/10395/387/2059/118/7791/408/85358/3693/5829/5217	41	Up
GO:0001570	vasculogenesis	25/2678	83/18888	0.301205	2.12441	4.17273	0.000141254	0.00367141	0.00292167	133/3726/55294/3209/7048/55662/677/10052/3685/8879/8322/57057/154796/7049/25976/7040/6237/4643/10413/83605/10370/9693/9444/1499/57493	25	Up
GO:0021915	neural tube development	40/2678	158/18888	0.253165	1.78558	4.03035	0.000143184	0.00370573	0.00294898	6385/4036/133/8646/7042/131405/151449/8642/6422/4082/51339/54910/23654/677/5566/57534/317/57216/7248/5311/9620/7040/5310/8985/84678/10370/8854/1857/55764/7189/5663/6788/10395/6497/2909/9355/5754/4976/7408/7798	40	Up
GO:0030098	lymphocyte differentiation	89/2678	432/18888	0.206019	1.45305	3.87185	0.000145119	0.00373989	0.00297617	64115/3714/2355/602/8744/6095/55716/51043/6422/4783/7855/8503/3726/604/3175/11221/1958/7480/578/56603/864/10385/1316/4914/1021/3815/3604/5336/9655/7048/4189/1960/5795/677/3624/28514/3955/100/139818/11334/10312/64332/9308/3676/80758/3716/80149/7248/4192/5293/3516/8324/558/10014/4853/3988/861/1540/7040/2621/5971/6666/3552/4092/6461/23210/6774/6868/567/55636/538/5532/3149/678/3688/9021/1499/1514/232…	89	Up
GO:0048880	sensory system development	84/2678	403/18888	0.208437	1.47011	3.87737	0.00014674	0.00376572	0.00299672	50939/7475/4094/1028/1289/10252/5979/7042/57030/10763/7111/1027/7275/43/85407/341640/7855/1545/6096/2200/4810/1282/157506/3670/578/25987/3299/7046/93/7048/10848/4124/22931/1290/3624/388552/28514/81029/7837/128637/8322/10312/10319/9215/56917/4853/285590/4774/9927/23210/261734/10253/2321/6774/2201/84678/55636/3913/10370/8854/51343/57045/5457/204851/1956/4771/55764/1499/284217/10152/2202/835/64093/5…	84	Up
GO:0072665	protein localization to vacuole	26/2678	88/18888	0.295455	2.08385	4.14215	0.000148914	0.00380545	0.00302834	27092/155382/7107/10670/59284/22863/8878/23677/64121/64089/374666/51271/79589/3920/7128/6272/23163/79720/23230/55187/4074/51100/4734/5289/57154/26985	26	Up
GO:0071786	endoplasmic reticulum tubular network organization	10/2678	20/18888	0.5	3.52651	4.59482	0.000152386	0.00387786	0.00308597	23204/51062/22931/51308/124491/25923/80346/221035/80856/10313	10	Up
GO:0032872	regulation of stress-activated MAPK cascade	14/2678	35/18888	0.4	2.82121	4.38328	0.000157395	0.00397209	0.00316096	7042/54910/23542/4281/10550/55872/9344/23008/5595/5478/2950/5604/5052/5610	14	Up
GO:0036314	response to sterol	14/2678	35/18888	0.4	2.82121	4.38328	0.000157395	0.00397209	0.00316096	19/6095/51141/57476/3638/3625/7046/7048/3624/57655/151556/20/7040/4040	14	Up
GO:0048534	hematopoietic or lymphoid organ development	28/2678	98/18888	0.285714	2.01515	4.0952	0.000159822	0.00401668	0.00319644	30061/602/5979/3200/2049/3175/10018/7046/3720/4791/100/785/64332/3988/7040/6868/3214/10370/1399/1499/5894/5595/56033/5663/4041/80169/51804/5604	28	Up
GO:0001654	eye development	82/2678	393/18888	0.208651	1.47162	3.84025	0.000168805	0.00422024	0.00335843	50939/7475/4094/1028/1289/10252/5979/7042/57030/10763/7111/1027/7275/43/85407/341640/7855/1545/6096/2200/4810/1282/157506/578/25987/3299/7046/93/7048/10848/4124/22931/1290/3624/388552/28514/81029/7837/128637/8322/10312/10319/9215/56917/4853/285590/4774/9927/23210/261734/10253/2321/6774/2201/84678/55636/3913/10370/8854/51343/57045/204851/1956/4771/55764/1499/284217/10152/2202/835/64093/5663/6497/4…	82	Up
GO:0042692	muscle cell differentiation	88/2678	428/18888	0.205607	1.45015	3.8288	0.000169309	0.00422024	0.00335843	150094/5155/133/1311/6095/57462/7111/858/688/170689/1525/23135/8038/9149/4776/4811/54910/1760/3670/627/7480/79365/56603/30846/205251/255743/3815/1140/3915/10938/10105/3481/57486/28514/81029/29767/2627/785/5997/6416/9215/284612/10398/29766/8506/85461/7248/8324/3084/5738/11214/10014/4853/1466/7040/11149/58494/4000/348093/4627/2539/5465/3913/6272/5532/10467/3688/9444/5530/1499/284217/50804/2318/6548…	88	Up
GO:0022604	regulation of cell morphogenesis	56/2678	246/18888	0.227642	1.60557	3.88578	0.000180556	0.0044822	0.00356689	7852/6678/3679/127833/254065/6792/84258/3706/25805/23654/2335/59284/3815/10979/54014/55558/10810/226/5365/5361/1742/8322/4343/26039/192670/2768/65981/11149/58480/4627/2043/4649/114804/54751/9344/221061/9203/1857/23433/5789/1523/4771/56990/56882/10395/29780/2059/2909/57154/23327/23129/9948/832/1627/85369/1398	56	Up
GO:0001843	neural tube closure	26/2678	89/18888	0.292135	2.06043	4.07574	0.000182348	0.00449005	0.00357314	6385/4036/133/7042/131405/6422/54910/23654/5566/317/57216/7248/9620/7040/84678/10370/1857/55764/7189/10395/6497/2909/9355/5754/4976/7408	26	Up
GO:0035023	regulation of Rho protein signal transduction	26/2678	89/18888	0.292135	2.06043	4.07574	0.000182348	0.00449005	0.00357314	19/23263/604/201163/64787/83892/348/11214/143872/7126/6091/50650/3688/56990/4233/5894/396/3675/56882/10395/2059/2909/408/57493/613/10276	26	Up
GO:0030323	respiratory tube development	47/2678	197/18888	0.238579	1.6827	3.9151	0.000184366	0.00452143	0.00359811	2355/5864/10252/339829/3911/3976/83716/340419/55512/91461/54206/9618/28512/3202/157506/55294/342371/93/83931/7048/4124/51696/100/2627/10365/3516/3988/9620/1385/5310/8985/23210/10253/10413/538/8854/28511/1956/1499/284217/5595/2034/3675/1522/5754/57493/5604	47	Up
GO:0030100	regulation of endocytosis	64/2678	291/18888	0.219931	1.55118	3.85136	0.000186542	0.00455642	0.00362596	2042/57030/1265/5806/7275/124590/57118/124930/8527/11037/5336/5795/112755/28514/3685/1742/9711/399687/57534/55529/9066/3958/6609/29934/51479/348/382/558/20/6386/5873/90416/961/9094/26119/2621/7376/5538/949/192683/55680/9026/567/5869/2624/257364/5532/5530/4035/9829/1948/1173/5291/3643/23327/408/196527/4043/8724/3673/811/5770/613/11031	64	Up
GO:0007039	protein catabolic process in the vacuole	11/2678	24/18888	0.458333	3.23264	4.44838	0.000190457	0.00462409	0.00367981	4036/4248/3949/63910/10312/79589/3920/29952/23230/4035/55353	11	Up
GO:0070507	regulation of microtubule cytoskeleton organization	40/2678	160/18888	0.25	1.76326	3.94076	0.000190959	0.00462409	0.00367981	2042/1027/4137/6047/11076/10382/8851/22924/93323/50861/57704/4281/23299/5563/58497/85458/79187/10634/22911/4131/2258/79598/1540/5310/122060/81624/80321/84722/6904/4233/163786/54801/10300/2770/387/100506658/2288/10460/10982/57606	40	Up
GO:0070085	glycosylation	55/2678	241/18888	0.228216	1.60961	3.87126	0.000191593	0.00462409	0.00367981	80312/93010/79369/200424/51301/83857/8128/2591/120071/11320/340485/160418/79695/4248/51809/57704/283464/4124/2583/2590/53947/374378/9215/285203/8702/84002/4249/20/6483/8869/80267/2673/957/84892/8703/8985/84197/23333/54790/146664/4121/10402/8704/5663/9761/11041/55568/29954/10724/6185/2132/23509/84061/7423/9528	55	Up
GO:0038202	TORC1 signaling	28/2678	99/18888	0.282828	1.99479	4.03362	0.000193099	0.00464202	0.00369407	58528/5292/143686/27244/7107/154743/283554/729438/201163/10670/5563/5566/151556/64121/57600/6198/7248/29110/7532/90809/220441/79726/7428/5595/51701/84669/7534/6009	28	Up
GO:0048640	negative regulation of developmental growth	31/2678	114/18888	0.27193	1.91793	3.99556	0.000197989	0.00474083	0.00377271	10509/8482/153/10500/80031/80128/2261/1027/5802/10501/11221/54910/57715/9423/55558/3720/6405/8408/5997/374946/2258/5728/1026/2539/5465/10370/10505/80014/6788/7528/57609	31	Up
GO:0033674	positive regulation of kinase activity	66/2678	303/18888	0.217822	1.5363	3.82512	0.000200001	0.00477023	0.00379611	1942/5155/5979/8091/7042/4919/57214/2261/780/4137/29775/2264/9618/1435/808/4058/100133941/5580/55294/4914/22924/3815/10979/51704/8754/8795/7048/595/5871/1742/3480/23531/9770/3084/558/896/9094/2621/6091/80829/8826/1917/2050/2043/1026/2321/9344/57679/6868/9693/84722/1956/4233/51422/7189/5606/4296/387/3643/894/7295/5478/5770/51719/5604/801	66	Up
GO:0046854	phosphatidylinositol phosphate biosynthetic process	21/2678	66/18888	0.318182	2.24414	4.11533	0.000202275	0.00480562	0.00382427	8503/3706/22863/9655/1154/375133/22979/23396/5293/5305/5287/79837/9306/8867/9021/4952/57217/200576/5289/5291/30837	21	Up
GO:0003018	vascular process in circulatory system	61/2678	275/18888	0.221818	1.56449	3.83274	0.000204147	0.00483122	0.00384464	6515/624/4036/153/133/1311/8714/6517/222962/6529/5021/6513/376497/9590/3680/489/10057/3778/10979/10991/6640/5795/6507/11156/5997/10365/3676/348/54795/20/143872/3269/9839/6542/7040/10396/8864/2643/8985/136/6573/9194/4037/3688/1956/4035/1889/59342/6648/56998/387/2909/100506658/3643/6567/2132/8884/2729/4363/10257/613	61	Up
GO:0032006	regulation of TOR signaling	37/2678	145/18888	0.255172	1.79974	3.92923	0.000210349	0.00494781	0.00393743	58528/5292/143686/54541/27244/7107/154743/2152/283554/729438/201163/10670/23677/5563/5566/151556/64121/126282/10000/57600/6198/7248/29110/7532/90809/2768/2621/220441/4534/79726/7428/5595/51701/55654/84669/7534/6009	37	Up
GO:0009259	ribonucleotide metabolic process	94/2678	466/18888	0.201717	1.42271	3.75548	0.000210701	0.00494781	0.00393743	205/2026/6095/8870/54677/5163/5236/54541/84532/5230/5144/5214/139596/201163/8622/4907/4729/3614/195827/3939/226/272/5211/6785/5141/55229/5563/2821/5566/100/785/8050/9567/3251/7167/3099/2023/5150/271/107/481/3988/2180/957/7040/230/79646/1723/5538/5223/55526/6576/80221/669/51727/5465/6774/55669/65220/5315/10165/221937/8459/2639/9374/23433/2987/4354/51422/23181/10606/5162/38/5663/115/2597/50808/8694…	94	Up
GO:0051764	actin crosslink formation	8/2678	14/18888	0.571429	4.0303	4.61013	0.000217914	0.00509752	0.00405656	4082/283431/55971/10634/1809/2316/81624/2059	8	Up
GO:0072175	epithelial tube formation	35/2678	135/18888	0.259259	1.82856	3.92692	0.000221392	0.00511719	0.00407221	7475/6385/4036/133/5979/7042/131405/151449/6422/54910/23654/5566/57534/317/57216/7248/5293/9620/7040/84678/10370/1857/55764/1499/7189/6788/10395/6497/2909/9355/5754/4976/7408/7798/51804	35	Up
GO:0035567	non-canonical Wnt signaling pathway	22/2678	71/18888	0.309859	2.18544	4.06753	0.000221425	0.00511719	0.00407221	6422/85407/7855/51339/166336/23002/81029/8322/1952/81839/57216/440193/8324/9620/1454/23500/1857/51701/387/57154/5754/84133	22	Up
GO:0006898	receptor-mediated endocytosis	58/2678	259/18888	0.223938	1.57944	3.81646	0.000221964	0.00511719	0.00407221	27092/3576/4036/133/55716/858/124590/43/58191/124930/6616/8527/11037/59284/5336/23149/3949/28514/3685/1742/22925/3676/348/23396/382/20/163/6386/115548/90416/9094/26119/5538/8936/9026/567/1759/4037/3688/1514/4035/9829/200576/1948/57720/4074/4734/2885/1173/5291/2580/3643/408/157/4043/4040/11031/6642	58	Up
GO:0060606	tube closure	26/2678	90/18888	0.288889	2.03754	4.0102	0.000222284	0.00511719	0.00407221	6385/4036/133/7042/131405/6422/54910/23654/5566/317/57216/7248/9620/7040/84678/10370/1857/55764/7189/10395/6497/2909/9355/5754/4976/7408	26	Up
GO:0071635	negative regulation of transforming growth factor beta production	7/2678	11/18888	0.636364	4.48829	4.70368	0.000222962	0.00511719	0.00407221	100133941/2335/25987/2627/5045/23607/55353	7	Up
GO:0045444	fat cell differentiation	56/2678	248/18888	0.225806	1.59262	3.81833	0.000225341	0.00515235	0.00410019	2355/664/6041/153/25946/6095/8091/6517/1959/7538/5292/688/51043/1052/6422/5468/10603/11221/30001/4023/1040/7480/201163/83643/284207/3638/10979/3625/595/677/81029/5997/338761/80149/10124/54795/25819/7040/1385/51320/222236/8864/10413/6272/2624/4037/678/114882/3164/6648/7204/6788/1386/10498/4041/208	56	Up
GO:0060348	bone development	50/2678	215/18888	0.232558	1.64024	3.83751	0.000227383	0.00516213	0.00410798	6781/1277/2355/4146/1311/51141/8642/2261/81792/55512/2200/79065/84068/56603/55294/25987/1112/3638/9249/7048/147111/139285/79001/56975/4209/23508/22856/871/9215/4325/537/11214/4853/3988/285590/1893/56987/3214/10370/1305/64175/3636/1386/387/6497/4041/1954/80169/2132/359845	50	Up
GO:0007163	establishment or maintenance of cell polarity	52/2678	226/18888	0.230088	1.62282	3.82854	0.000228264	0.00516213	0.00410798	10252/64130/84612/7465/84446/10479/56603/22902/26086/3993/1742/3480/84552/399687/10312/154796/2934/4131/2258/382/55968/5310/81565/4000/8825/58480/4627/10253/4649/667/1399/6494/3688/81624/23433/284217/6548/3064/29780/387/2909/3996/9355/5754/5908/6993/2319/9948/83700/9578/11004/1398	52	Up
GO:0014020	primary neural tube formation	27/2678	95/18888	0.284211	2.00454	3.98959	0.000228315	0.00516213	0.00410798	6385/4036/133/7042/131405/6422/54910/23654/5566/317/57216/7248/9620/7040/84678/10370/1857/55764/7189/10395/6497/2909/9355/5754/4976/7408/7798	27	Up
GO:0007029	endoplasmic reticulum organization	28/2678	100/18888	0.28	1.97485	3.97275	0.000232402	0.00523508	0.00416603	858/23023/23204/51062/22931/27348/25956/83850/7905/51308/124491/92840/375056/23471/25923/80346/221035/80856/23344/3998/23065/79137/2580/10313/9980/23420/57488/9697	28	Up
GO:0150063	visual system development	82/2678	397/18888	0.206549	1.4568	3.7388	0.000237937	0.00533996	0.0042495	50939/7475/4094/1028/1289/10252/5979/7042/57030/10763/7111/1027/7275/43/85407/341640/7855/1545/6096/2200/4810/1282/157506/578/25987/3299/7046/93/7048/10848/4124/22931/1290/3624/388552/28514/81029/7837/128637/8322/10312/10319/9215/56917/4853/285590/4774/9927/23210/261734/10253/2321/6774/2201/84678/55636/3913/10370/8854/51343/57045/204851/1956/4771/55764/1499/284217/10152/2202/835/64093/5663/6497/4…	82	Up
GO:0051592	response to calcium ion	37/2678	146/18888	0.253425	1.78741	3.88208	0.000243867	0.00545293	0.00433939	91683/360/10628/6529/2696/127833/3726/84258/808/6331/3706/3778/3625/817/5336/10105/8754/955/5563/2354/9066/7846/6609/107/5311/2664/29957/8826/10165/5530/1956/10768/8904/4734/118/6786/801	37	Up
GO:0062197	cellular response to chemical stress	67/2678	311/18888	0.215434	1.51946	3.75441	0.000250677	0.00558468	0.00444424	388/624/4314/664/6517/2861/4137/10068/55139/8989/4318/55512/6513/80303/1545/23135/132864/94241/59338/5580/4248/10105/79899/10550/677/5563/405/5598/9943/6416/22925/10365/1728/80149/2882/8531/558/5311/5971/29957/2643/5599/50640/7128/2539/2054/538/79956/1956/4233/5595/10131/6737/6648/51701/1386/10645/3954/847/4363/7295/5478/5601/51719/5829/5052/10276	67	Up
GO:0090092	regulation of transmembrane receptor protein serine/threonine kinase signaling pathway	68/2678	317/18888	0.214511	1.51295	3.74355	0.000257739	0.00572105	0.00455276	406992/80312/4036/1028/10252/8646/7042/54756/151449/858/6422/27122/5468/2200/3175/201163/10272/25805/10140/255743/63893/10755/3209/8819/7046/93/56937/7048/91/3624/26524/2627/151556/3309/57057/7049/3516/4853/6386/8848/9839/7040/2297/135228/51232/9110/23089/4092/64426/348093/10253/11167/5465/2201/6868/10370/8425/57045/2280/84312/4035/3621/3675/6497/54778/57154/23420/9688	68	Up
GO:0010631	epithelial cell migration	78/2678	375/18888	0.208	1.46703	3.71293	0.000265822	0.00587902	0.00467847	406992/1942/388/6781/5155/6678/7042/4017/54566/4318/1545/29775/8503/5468/11221/57669/55294/10755/3815/5336/56413/7046/8754/7048/1960/11156/3162/3315/2821/5646/3728/154796/10000/7049/57608/80149/348/5293/382/10014/5728/375056/9839/7040/6237/6091/56999/949/54443/5581/2050/4627/11167/6868/2624/5613/3688/23500/1647/3164/4233/5578/1948/5335/3675/4215/5606/9922/387/5291/23129/3673/2896/811/10982/498/58…	78	Up
GO:0050804	modulation of chemical synaptic transmission	98/2678	493/18888	0.198783	1.40202	3.67636	0.000270284	0.00595604	0.00473976	27092/80307/91683/9148/127262/5864/116444/6855/1959/1979/9783/6529/4137/9294/5021/43/2912/23349/55638/22849/5802/6616/6792/9590/4776/57596/1760/84446/3706/7425/627/57406/59284/4914/10755/3815/8541/320/51247/23542/10675/10636/54434/2894/8878/9145/27020/6507/57555/27065/112755/64854/1742/5566/785/9066/9215/58512/25953/2906/6198/6809/348/4131/107/7532/3269/5728/136/5581/7533/2043/5270/1759/9746/5532…	98	Up
GO:1905037	autophagosome organization	32/2678	121/18888	0.264463	1.86526	3.88095	0.000274196	0.00602044	0.00479101	23710/8897/94241/79065/22863/23673/23130/8723/8408/55054/10312/5305/56270/401548/5287/81671/55968/9927/79837/4534/23503/84971/7189/200576/25989/5663/6048/51100/5289/57154/23232/9140	32	Up
GO:0042149	cellular response to glucose starvation	16/2678	45/18888	0.355556	2.50774	4.11579	0.000276198	0.00604257	0.00480862	123/8897/143686/6513/27244/81788/22863/10226/5563/3309/80149/7532/5366/51100/5289/7534	16	Up
GO:0042542	response to hydrogen peroxide	28/2678	101/18888	0.277228	1.95529	3.91259	0.000278648	0.00607162	0.00483174	388/1277/664/10628/10068/55139/8989/55512/1545/23135/59338/578/5580/10105/8754/3162/5598/10365/1728/558/7128/5516/6648/847/7295/8061/10276/1398	28	Up
GO:0090398	cellular senescence	30/2678	111/18888	0.27027	1.90622	3.89205	0.000279522	0.00607162	0.00483174	1311/8091/1027/604/5580/1021/3480/10783/6416/22925/10000/5728/4000/2643/4335/5599/1026/567/10370/55170/51343/25989/4215/5606/4976/1017/5601/811/4904/5604	30	Up
GO:0051345	positive regulation of hydrolase activity	96/2678	482/18888	0.19917	1.40475	3.65871	0.000289344	0.0062626	0.00498372	1942/64115/729092/153/101060376/130399/83874/25791/858/2261/1944/4137/6422/57589/1513/5468/340485/2152/6792/375790/808/489/9649/578/11138/66036/5580/4914/55616/3815/10979/5900/23179/79735/5909/23526/10550/83464/27113/26355/128637/9905/842/139818/1515/317/80758/2934/7248/3987/143872/27237/2768/7376/81565/6091/79774/2043/58504/2321/6774/9026/57679/115704/5366/57186/116987/55103/9693/253959/3688/185…	96	Up
GO:0099177	regulation of trans-synaptic signaling	98/2678	494/18888	0.198381	1.39918	3.6542	0.000291147	0.00627927	0.00499698	27092/80307/91683/9148/127262/5864/116444/6855/1959/1979/9783/6529/4137/9294/5021/43/2912/23349/55638/22849/5802/6616/6792/9590/4776/57596/1760/84446/3706/7425/627/57406/59284/4914/10755/3815/8541/320/51247/23542/10675/10636/54434/2894/8878/9145/27020/6507/57555/27065/112755/64854/1742/5566/785/9066/9215/58512/25953/2906/6198/6809/348/4131/107/7532/3269/5728/136/5581/7533/2043/5270/1759/9746/5532…	98	Up
GO:0010878	cholesterol storage	11/2678	25/18888	0.44	3.10333	4.27728	0.000296698	0.00635652	0.00505846	19/5468/4023/10938/158219/3988/7376/949/5465/6721/10577	11	Up
GO:0032092	positive regulation of protein binding	18/2678	54/18888	0.333333	2.35101	4.04091	0.000296819	0.00635652	0.00505846	4318/51339/627/25805/348/64400/9026/567/5516/9693/2280/4035/4140/6737/5663/6788/118/351	18	Up
GO:0045773	positive regulation of axon extension	14/2678	37/18888	0.378378	2.66871	4.12962	0.000313907	0.0066989	0.00533092	3897/8482/4137/3984/6792/9423/2335/22902/4131/2664/1982/2803/1954/57154	14	Up
GO:0048639	positive regulation of developmental growth	41/2678	169/18888	0.242604	1.71109	3.77417	0.000317163	0.00672676	0.00535309	3897/8482/7852/8153/5292/4137/3984/127833/6792/84258/1435/375790/9423/627/2335/59284/1382/22902/3481/28514/2627/57057/7049/6198/4131/8531/3516/2664/1385/4092/10409/114804/10413/4534/55636/1982/2803/1954/57154/3643/23327	41	Up
GO:0010232	vascular transport	25/2678	87/18888	0.287356	2.02673	3.90141	0.000318531	0.00672676	0.00535309	6515/4036/8714/6517/222962/6529/6513/376497/489/10057/10991/6507/348/20/6542/10396/6573/9194/4037/4035/3643/6567/8884/4363/10257	25	Up
GO:0150104	transport across blood-brain barrier	25/2678	87/18888	0.287356	2.02673	3.90141	0.000318531	0.00672676	0.00535309	6515/4036/8714/6517/222962/6529/6513/376497/489/10057/10991/6507/348/20/6542/10396/6573/9194/4037/4035/3643/6567/8884/4363/10257	25	Up
GO:0035265	organ growth	43/2678	180/18888	0.238889	1.68489	3.75265	0.000328542	0.00691415	0.00550222	6781/2355/4146/1311/7042/65009/5292/2261/340419/55512/25987/10018/5324/7046/3720/93/7048/3481/28514/26524/2627/5997/57057/6416/7049/8531/3516/861/5728/10409/1893/10253/2539/5465/10413/10370/80014/6788/1386/6497/7528/5660/57493	43	Up
GO:0030316	osteoclast differentiation	29/2678	107/18888	0.271028	1.91157	3.84341	0.00033279	0.00697942	0.00555416	130733/2355/1943/6422/7107/3726/2200/1435/10272/55294/84959/2739/3658/9855/7071/28962/56975/10312/9770/22904/537/4853/1385/135228/5457/5530/1499/7189/9644	29	Up
GO:0090132	epithelium migration	78/2678	378/18888	0.206349	1.45539	3.63511	0.000343455	0.00717833	0.00571245	406992/1942/388/6781/5155/6678/7042/4017/54566/4318/1545/29775/8503/5468/11221/57669/55294/10755/3815/5336/56413/7046/8754/7048/1960/11156/3162/3315/2821/5646/3728/154796/10000/7049/57608/80149/348/5293/382/10014/5728/375056/9839/7040/6237/6091/56999/949/54443/5581/2050/4627/11167/6868/2624/5613/3688/23500/1647/3164/4233/5578/1948/5335/3675/4215/5606/9922/387/5291/23129/3673/2896/811/10982/498/58…	78	Up
GO:1902905	positive regulation of supramolecular fiber organization	42/2678	175/18888	0.24	1.69273	3.742	0.00034492	0.00718425	0.00571716	6385/1027/4137/3984/6422/7148/8851/79709/57026/10979/10810/7046/55971/2934/348/4131/382/55243/961/123720/122060/10163/8936/5581/2316/84722/4771/6281/10152/4233/5663/389/10300/387/2885/100506658/7408/9948/57606/5829/5217/351	42	Up
GO:0050708	regulation of protein secretion	59/2678	269/18888	0.219331	1.54695	3.6723	0.000350553	0.00727667	0.00579071	7042/130399/23409/3592/43/6422/2696/55638/5468/6616/90007/3670/26056/80223/8622/3625/8609/8754/64285/322/3993/5211/23086/57555/10802/5566/399687/10312/415116/9066/2781/348/382/54795/7040/7376/8864/1374/3552/5581/23410/23607/65220/5532/11132/64175/5530/1956/5127/10497/65985/4041/94121/3996/3033/5478/6659/10972/5213	59	Up
GO:0021782	glial cell development	34/2678	133/18888	0.255639	1.80303	3.77741	0.000358592	0.00741822	0.00590335	10397/4919/4137/11076/1021/10675/10810/745/3949/28514/79885/10319/8506/4192/23405/20/5728/9839/3913/1956/5894/4035/5595/2068/57211/5663/6497/2885/2896/7431/6659/208/5604/351	34	Up
GO:0007519	skeletal muscle tissue development	41/2678	170/18888	0.241176	1.70102	3.73184	0.000361669	0.00745651	0.00593382	9148/7832/1959/57462/858/688/9242/1958/7480/56603/2817/8819/10105/3481/57486/10362/28514/56261/10472/93185/4209/2317/9215/6198/8506/8531/7040/11149/26508/4534/10370/5532/5530/59269/1499/3164/387/6497/6840/51804/10869	41	Up
GO:0021537	telencephalon development	60/2678	275/18888	0.218182	1.53884	3.6586	0.000362946	0.00745756	0.00593466	664/8482/7852/7832/1943/26468/2049/5021/6513/5802/10501/23135/25777/7280/6331/8851/25987/1021/10642/55558/9253/3624/23353/3480/55054/85458/3251/9215/7846/3737/22911/374946/7248/4192/2258/5728/81565/6091/2316/84678/55636/1399/25911/284403/55236/1956/4771/1499/22903/5663/23035/387/6497/29954/9355/23380/3975/85358/10460/1398	60	Up
GO:0061383	trabecula morphogenesis	16/2678	46/18888	0.347826	2.45323	4.01092	0.000368288	0.00751654	0.00598159	1277/30061/7042/6422/7480/7046/7049/22904/3516/3084/2201/55636/2280/57211/387/57493	16	Up
GO:1905710	positive regulation of membrane permeability	16/2678	46/18888	0.347826	2.45323	4.01092	0.000368288	0.00751654	0.00598159	664/665/8870/578/10018/10105/7417/284114/89941/9026/6548/6687/1386/400916/2729/83700	16	Up
GO:0021545	cranial nerve development	20/2678	64/18888	0.3125	2.20407	3.92176	0.000371485	0.00755643	0.00601334	1959/3200/123041/3670/3213/4914/55558/3198/5361/6507/6405/10312/3737/55636/10370/5457/1499/3212/51804/6152	20	Up
GO:0008654	phospholipid biosynthetic process	56/2678	253/18888	0.221344	1.56114	3.65229	0.000384382	0.00779271	0.00620137	5155/5337/8897/376497/8503/8527/51477/1040/3706/54947/57153/94005/22863/5336/83394/9655/1154/375133/5277/166929/22979/63874/8760/23396/5293/5305/55224/5728/5287/9110/79837/154141/5283/9600/9306/4534/171586/27440/5338/8867/253558/9021/4952/56994/80055/57217/142891/200576/55326/3636/5289/254531/57515/5291/30837/54872	56	Up
GO:0032007	negative regulation of TOR signaling	21/2678	69/18888	0.304348	2.14657	3.87814	0.000400694	0.00809641	0.00644305	143686/54541/27244/154743/729438/201163/23677/5563/5566/126282/7248/29110/7532/220441/4534/79726/7428/5595/51701/55654/7534	21	Up
GO:0035794	positive regulation of mitochondrial membrane permeability	15/2678	42/18888	0.357143	2.51894	4.00544	0.000402685	0.0081097	0.00645362	664/665/8870/578/10018/10105/7417/284114/89941/9026/6548/6687/1386/400916/2729	15	Up
GO:0038065	collagen-activated signaling pathway	8/2678	15/18888	0.533333	3.76161	4.34894	0.000408913	0.00814636	0.0064828	1277/780/1282/84959/1284/1287/1288/3673	8	Up
GO:0060211	regulation of nuclear-transcribed mRNA poly(A) tail shortening	8/2678	15/18888	0.533333	3.76161	4.34894	0.000408913	0.00814636	0.0064828	7832/27327/7538/22849/10140/27161/11044/23019	8	Up
GO:0098760	response to interleukin-7	8/2678	15/18888	0.533333	3.76161	4.34894	0.000408913	0.00814636	0.0064828	2355/10755/5034/1399/2923/3329/4904/5887	8	Up
GO:0034599	cellular response to oxidative stress	55/2678	248/18888	0.221774	1.56418	3.63509	0.000409863	0.00814636	0.0064828	388/4314/664/2861/4137/10068/55139/8989/4318/55512/1545/23135/132864/94241/59338/5580/4248/10105/79899/10550/5563/405/5598/6416/22925/10365/1728/80149/2882/558/5311/29957/2643/5599/50640/7128/2539/2054/538/79956/1956/4233/5595/10131/6648/1386/10645/847/4363/7295/5478/5601/5829/5052/10276	55	Up
GO:0006469	negative regulation of protein kinase activity	41/2678	171/18888	0.239766	1.69108	3.68979	0.00041167	0.00815562	0.00649017	9052/1028/10252/10114/1027/5569/5468/54206/11221/5580/1845/9479/84959/10636/9655/57732/5795/26524/3315/5997/79007/6609/348/7532/5728/10527/1026/10253/64853/1647/1843/80824/51422/4041/57493/4040/3843/5478/2950/5770/7345	41	Up
GO:0043410	positive regulation of MAPK cascade	94/2678	475/18888	0.197895	1.39576	3.55065	0.000417263	0.00823959	0.00655699	1942/153769/8482/5155/1464/5979/7042/65009/858/2261/3976/2861/85407/8844/50488/2264/9618/9590/79930/54910/100133941/128239/8622/255743/55294/4914/3815/9479/10979/195827/23542/5336/60370/4281/8754/3481/10550/5795/3624/5871/3383/3480/8567/6416/9770/57608/80149/348/8324/3084/11214/4853/6386/7040/2621/344558/6091/3552/6464/8826/5581/10253/2321/9344/1399/9258/23008/9693/1647/1857/23162/1956/1499/5894/…	94	Up
GO:0033673	negative regulation of kinase activity	43/2678	182/18888	0.236264	1.66637	3.67163	0.000422342	0.00828609	0.00659399	9052/1028/10252/10114/1027/4137/5569/5468/54206/90007/11221/5580/1845/9479/84959/10636/9655/57732/5795/26524/3315/5997/79007/6609/348/7532/5728/10527/1026/10253/64853/1647/1843/80824/51422/4041/57493/4040/3843/5478/2950/5770/7345	43	Up
GO:0060538	skeletal muscle organ development	43/2678	182/18888	0.236264	1.66637	3.67163	0.000422342	0.00828609	0.00659399	9148/7832/1959/57462/858/688/9242/1958/7480/56603/2817/8819/10105/3481/57486/10362/28514/56261/10472/93185/4209/2317/9215/6198/8506/8531/53834/7040/11149/10409/26508/4534/10370/5532/5530/59269/1499/3164/387/6497/6840/51804/10869	43	Up
GO:0030324	lung development	45/2678	193/18888	0.233161	1.64449	3.65785	0.000428519	0.00836774	0.00665897	2355/5864/10252/339829/3911/3976/83716/340419/55512/91461/54206/28512/3202/157506/55294/342371/93/83931/7048/4124/100/2627/10365/3516/3988/9620/1385/5310/8985/23210/10253/10413/538/8854/28511/1956/1499/284217/5595/2034/3675/1522/5754/57493/5604	45	Up
GO:0001890	placenta development	37/2678	150/18888	0.246667	1.73975	3.69711	0.000430837	0.00836774	0.00665897	6781/5155/1028/133/400629/1027/3976/79805/51673/7855/5468/3726/7942/8728/2057/3481/677/405/100/3516/4853/5311/55224/5310/144455/899/113026/10370/2624/9021/1956/7421/2034/6788/2885/8061/5604	37	Up
GO:0048536	spleen development	14/2678	38/18888	0.368421	2.59848	4.00903	0.000432708	0.00836774	0.00665897	30061/602/3175/10018/3720/4791/785/64332/3988/6868/3214/10370/56033/80169	14	Up
GO:0070302	regulation of stress-activated protein kinase signaling cascade	14/2678	38/18888	0.368421	2.59848	4.00903	0.000432708	0.00836774	0.00665897	7042/54910/23542/4281/10550/55872/9344/23008/5595/5478/2950/5604/5052/5610	14	Up
GO:0034198	cellular response to amino acid starvation	17/2678	51/18888	0.333333	2.35101	3.92674	0.000433384	0.00836774	0.00665897	58528/143686/27244/154743/7942/201163/10670/151556/64121/5599/1026/220441/79726/5595/1386/51100/5610	17	Up
GO:0048193	Golgi vesicle transport	63/2678	294/18888	0.214286	1.51136	3.59179	0.000437781	0.00841657	0.00669783	91461/29959/84068/50999/29886/3638/6892/10133/10228/23062/25956/23299/10802/128637/9905/5537/399687/114879/29934/51479/51290/90196/58485/375056/123720/9341/10640/4430/5034/6102/201475/6272/23163/10484/51128/51560/10079/57410/2803/23230/377/90522/10525/80055/11196/3064/3998/1176/55614/2580/3996/54732/9980/8724/55770/55435/286451/51614/11031/10490/10972/64145/6642	63	Up
GO:0043010	camera-type eye development	72/2678	346/18888	0.208092	1.46768	3.56866	0.00044194	0.00841657	0.00669783	50939/7475/4094/1028/10252/5979/7042/57030/10763/7111/1027/7275/43/7855/1545/6096/2200/4810/1282/157506/578/25987/3299/7046/93/7048/10848/4124/3624/28514/81029/128637/8322/10312/10319/9215/4853/4774/9927/23210/261734/10253/2321/6774/2201/84678/55636/3913/10370/8854/51343/57045/204851/1956/4771/55764/1499/284217/10152/2202/835/5663/6497/4041/2909/7528/9355/6152/7431/3975/6659/2782	72	Up
GO:0009150	purine ribonucleotide metabolic process	89/2678	446/18888	0.199552	1.40744	3.53936	0.00044268	0.00841657	0.00669783	205/2026/6095/8870/54677/5163/5236/54541/84532/5230/5144/5214/201163/8622/4907/4729/3614/195827/3939/226/272/5211/6785/5141/55229/5563/2821/5566/100/785/8050/9567/3251/7167/3099/2023/5150/271/107/481/3988/2180/7040/230/79646/5538/5223/55526/6576/80221/669/5465/6774/55669/65220/5315/10165/221937/8459/2639/9374/23433/2987/4354/51422/23181/10606/5162/38/5663/115/2597/50808/8694/4976/3643/526/11332/1…	89	Up
GO:0016239	positive regulation of macroautophagy	23/2678	79/18888	0.291139	2.05341	3.81351	0.000442832	0.00841657	0.00669783	664/665/143686/27244/7416/26086/10133/23130/11040/8723/3162/8408/5563/29110/5305/401548/79837/55187/5595/3064/51100/5049/2773	23	Up
GO:0035304	regulation of protein dephosphorylation	23/2678	79/18888	0.291139	2.05341	3.81351	0.000442832	0.00841657	0.00669783	26051/808/5580/1408/255919/7184/3958/84930/6609/7248/4249/2768/7040/57718/9258/2280/26012/3064/10395/23261/10776/5478/801	23	Up
GO:0055123	digestive system development	36/2678	145/18888	0.248276	1.7511	3.69024	0.000448131	0.00847575	0.00674492	3576/1028/339829/5979/7042/10736/8642/688/2049/5021/6422/7855/91461/51339/3202/57669/3815/3209/93/3481/100/2627/5310/348093/1026/9026/10413/8854/1399/1956/1499/56033/9139/1954/3643/286451	36	Up
GO:1900151	regulation of nuclear-transcribed mRNA catabolic process, deadenylation-dependent decay	11/2678	26/18888	0.423077	2.98397	4.11456	0.000448732	0.00847575	0.00674492	7538/22849/10140/10642/677/678/27161/11044/23019/7812/4904	11	Up
GO:0000045	autophagosome assembly	30/2678	114/18888	0.263158	1.85606	3.72626	0.000458798	0.00863903	0.00687486	23710/8897/94241/79065/22863/23673/23130/8723/8408/55054/10312/5305/56270/401548/81671/55968/9927/79837/4534/84971/7189/200576/25989/5663/6048/51100/5289/57154/23232/9140	30	Up
GO:0072666	establishment of protein localization to vacuole	20/2678	65/18888	0.307692	2.17016	3.84108	0.00046596	0.00874681	0.00696063	27092/155382/59284/22863/8878/64089/374666/51271/3920/7128/6272/23163/79720/23230/55187/4074/4734/5289/57154/26985	20	Up
GO:0060349	bone morphogenesis	27/2678	99/18888	0.272727	1.92355	3.74475	0.000471659	0.00882656	0.0070241	6781/1277/2355/4146/1311/51141/2261/55512/79065/56603/25987/1112/3638/9249/7048/4209/22856/871/4325/10370/1305/3636/1386/6497/4041/1954/2132	27	Up
GO:1901653	cellular response to peptide	77/2678	376/18888	0.204787	1.44437	3.53758	0.000473574	0.0088352	0.00703097	1394/6517/51141/858/51043/1979/143686/55512/376497/1545/8503/5468/64506/8462/2200/132864/10603/5580/3638/3625/3481/677/3624/5566/2549/3383/3480/10365/3676/3716/6198/54328/4131/5305/10014/7532/51274/81565/54741/6464/79837/781/2043/6774/5315/114882/11132/55625/5530/9021/23433/10768/3164/5894/4035/5578/5595/890/6548/5663/1176/79746/2885/3643/2729/4363/7431/2771/23038/7297/5770/11031/208/5829/6599/13…	77	Up
GO:0007219	Notch signaling pathway	43/2678	183/18888	0.234973	1.65727	3.63149	0.00047766	0.00888419	0.00706996	9148/4854/3714/7042/1027/54492/604/3175/55294/1021/3815/7048/3993/55662/83464/28514/11156/3955/57534/22905/196403/3516/4853/6091/26508/6774/6868/10413/2624/892/6721/23220/4179/81619/9139/5663/3996/6400/408/23509/10098/9794/351	43	Up
GO:0007528	neuromuscular junction development	18/2678	56/18888	0.321429	2.26704	3.85951	0.00049096	0.00910372	0.00724466	375790/1282/6640/1287/785/9215/8506/57679/3913/1399/4038/10160/10497/4734/23184/51804/1398/351	18	Up
GO:0034614	cellular response to reactive oxygen species	37/2678	151/18888	0.245033	1.72822	3.65173	0.000494036	0.00910523	0.00724586	388/4314/664/2861/4137/10068/55139/8989/4318/55512/1545/23135/59338/5580/10105/5598/6416/10365/1728/558/5311/2643/5599/7128/538/1956/4233/5595/10131/6648/10645/847/7295/5601/5829/5052/10276	37	Up
GO:0098876	vesicle-mediated transport to the plasma membrane	37/2678	151/18888	0.245033	1.72822	3.65173	0.000494036	0.00910523	0.00724586	65009/644150/10123/84440/91461/6616/30846/79778/10133/10938/10228/23673/23062/27065/112755/8723/114879/29934/6809/382/90196/537/401548/374666/11149/9341/10640/201475/23163/10079/2803/57724/3996/22883/8724/55770/11031	37	Up
GO:0060485	mesenchyme development	70/2678	336/18888	0.208333	1.46938	3.52853	0.000508685	0.0093469	0.00743817	1942/10509/2042/1277/147906/8482/10252/5979/8091/10500/7042/3911/10736/54756/8642/80031/4017/6422/10501/55223/3202/84541/54910/57715/157506/7148/3670/25805/57669/2335/10979/7046/7048/139285/25800/677/6405/57057/7049/4192/3516/3084/5311/6386/5728/7040/2297/6091/4092/10409/26508/2043/10253/2316/10413/10370/8854/10505/55698/9444/1499/80709/5595/10459/5754/4040/23420/51804/6659/359845	70	Up
GO:0061138	morphogenesis of a branching epithelium	44/2678	189/18888	0.232804	1.64197	3.60524	0.000510417	0.00935047	0.00744102	7475/10252/59277/133/3911/10736/151449/8642/780/6422/340419/80000/7855/4776/3202/1435/1282/157506/255743/3209/7048/5361/57057/4192/170690/5311/9620/2297/5310/10253/10413/9955/9021/1499/284217/4233/7421/56998/1522/4041/2885/23129/51804/3975	44	Up
GO:0045598	regulation of fat cell differentiation	36/2678	146/18888	0.246575	1.7391	3.64391	0.000514981	0.00940575	0.00748501	25946/6095/7538/5292/688/51043/6422/5468/11221/4023/1040/7480/201163/83643/284207/3638/10979/677/338761/80149/54795/25819/7040/1385/51320/222236/10413/6272/2624/4037/678/6648/7204/6788/10498/4041	36	Up
GO:0030111	regulation of Wnt signaling pathway	71/2678	342/18888	0.207602	1.46422	3.52137	0.000517018	0.00941468	0.00749211	1277/147906/55716/6422/85407/8434/340419/27122/83439/51339/4776/1958/3670/7480/25805/25987/83999/57326/80114/51704/147111/139285/26524/81029/3728/85458/440193/374946/348/4192/64359/3516/8324/54795/84445/23072/1454/1540/65981/9839/7040/3090/1896/261734/129293/7128/10413/3485/4038/23500/10076/63977/1956/1499/4035/23240/56033/3675/5663/56998/51701/6788/10459/252839/6497/5754/8724/84133/54994/6659/351	71	Up
GO:0090130	tissue migration	78/2678	383/18888	0.203655	1.43639	3.50688	0.000519418	0.00943016	0.00750443	406992/1942/388/6781/5155/6678/7042/4017/54566/4318/1545/29775/8503/5468/11221/57669/55294/10755/3815/5336/56413/7046/8754/7048/1960/11156/3162/3315/2821/5646/3728/154796/10000/7049/57608/80149/348/5293/382/10014/5728/375056/9839/7040/6237/6091/56999/949/54443/5581/2050/4627/11167/6868/2624/5613/3688/23500/1647/3164/4233/5578/1948/5335/3675/4215/5606/9922/387/5291/23129/3673/2896/811/10982/498/58…	78	Up
GO:0110053	regulation of actin filament organization	59/2678	273/18888	0.216117	1.52428	3.54657	0.000521522	0.00943989	0.00751218	6385/85415/7111/3984/6422/1955/5580/114822/55616/57026/10979/10810/57704/54434/7046/91663/55971/29767/2764/29766/2934/7248/382/5063/11078/55243/374666/961/123720/10163/8936/5581/2316/9026/23325/5756/6050/23500/4771/6281/10152/4233/6548/389/10395/26999/387/2059/2885/118/2909/7408/55435/9948/832/6840/85358/5829/5217	59	Up
GO:0006887	exocytosis	72/2678	348/18888	0.206897	1.45925	3.5146	0.000524904	0.00943989	0.00751218	203190/91683/6385/127262/5864/9143/6855/644150/9783/54843/127833/55512/64130/6616/84258/26056/80223/3815/8541/10675/9145/3993/23086/112755/8723/63908/785/9066/57553/9900/9144/6809/23396/5293/255057/6386/5873/374666/375056/64780/7127/9341/8492/8825/192683/136/10640/4627/2054/201475/2624/9751/8867/5532/10079/6281/5127/9805/376267/10497/5663/94121/3996/5908/55770/10257/2771/613/11031/10490/10972/5217	72	Up
GO:0007265	Ras protein signal transduction	31/2678	120/18888	0.258333	1.82203	3.67168	0.000525885	0.00943989	0.00751218	10252/7042/5337/8844/6016/10603/79930/1435/9423/9649/201163/128239/4914/5900/23179/8878/4853/6386/6237/9927/1026/10253/5516/1399/55103/9693/890/2885/1017/22800/2782	31	Up
GO:0097193	intrinsic apoptotic signaling pathway	67/2678	319/18888	0.210031	1.48136	3.52422	0.000526163	0.00943989	0.00751218	7133/624/602/664/25946/138151/8870/5163/4170/4318/54541/1545/4776/30001/489/201163/578/100133941/219790/5580/55294/10018/9479/8445/10105/8795/10550/23612/2537/27113/5598/3315/842/6416/5883/317/51588/2023/57600/8531/1540/51499/3090/10962/7417/1026/5034/5366/2907/51246/5457/204851/1870/1499/10525/10131/2068/1984/835/6648/1386/29965/5291/4976/5478/7132/5770	67	Up
GO:0010885	regulation of cholesterol storage	9/2678	19/18888	0.473684	3.34091	4.14937	0.000547579	0.00979522	0.00779494	19/5468/4023/10938/158219/7376/949/5465/6721	9	Up
GO:0048568	embryonic organ development	90/2678	455/18888	0.197802	1.3951	3.46748	0.000555507	0.0099079	0.00788462	1942/3576/5155/1028/133/339829/51141/79955/7042/10763/65009/3200/10736/55584/3976/124590/79805/3218/7855/91461/3726/2200/3202/9423/157506/25861/7942/3213/3815/3638/3198/7046/121227/7048/10848/3481/677/28514/405/100/57534/57057/3216/57216/5013/4325/3516/80781/4853/11078/5311/10265/7040/5310/144455/348093/10253/113026/2201/10413/84678/3214/55636/10370/8854/2624/7005/204851/9021/3205/1956/55764/1499…	90	Up
GO:0010508	positive regulation of autophagy	37/2678	152/18888	0.243421	1.71685	3.6067	0.000565322	0.0100242	0.00797714	664/665/143686/27244/94241/7942/201163/7416/26086/10133/8878/23130/11040/23677/8723/3162/8408/5563/55054/373/80149/29110/5305/401548/79837/220441/55187/5127/5595/3064/6737/10645/51100/5291/5049/9528/2773	37	Up
GO:0072073	kidney epithelium development	37/2678	152/18888	0.243421	1.71685	3.6067	0.000565322	0.0100242	0.00797714	7475/6385/6492/10252/5979/9244/3911/10736/8642/3976/6422/80000/100133941/255743/28514/84445/170690/4853/5311/2297/5310/4092/10409/26508/8826/4643/2043/10413/3913/9955/1499/1948/38/56998/847/51804/3975	37	Up
GO:0009410	response to xenobiotic stimulus	88/2678	444/18888	0.198198	1.3979	3.4485	0.000595378	0.0105264	0.00837683	19/123/1277/2355/7852/8714/6095/5979/10628/57468/1027/5021/2912/6422/8989/1545/54206/340485/10057/57552/578/56603/4914/1788/314/7048/196/595/7050/6507/79001/5141/388552/5563/2354/100/9943/2627/90313/2941/2947/64332/6609/6198/1728/4131/107/4968/20/80781/10014/3988/2768/2180/284996/642/1385/2621/7150/1374/2235/1026/7410/2052/6868/3485/1399/1857/2987/1956/1499/8438/6648/3675/11044/3033/54498/790/272…	88	Up
GO:0051051	negative regulation of transport	91/2678	462/18888	0.19697	1.38923	3.44278	0.000598509	0.0105511	0.00839647	7133/5593/1394/6781/2042/55432/130399/285966/1265/23409/3592/3976/6422/5569/4318/91461/124930/90007/808/26056/2564/80223/8622/1408/7416/3638/3625/8609/817/10105/124935/64285/5211/10550/3624/112755/3685/1742/100/9943/9711/5997/55529/415116/22925/25953/3958/2781/29934/348/4131/255057/382/3084/20/23072/5311/6386/5728/961/9094/7376/9341/192683/5581/538/5270/257364/5532/6721/5530/10079/79693/130507/47…	91	Up
GO:0048762	mesenchymal cell differentiation	58/2678	269/18888	0.215613	1.52073	3.49625	0.000614803	0.010807	0.00860013	1942/10509/2042/1277/147906/8482/10252/5979/8091/10500/7042/3911/10736/54756/80031/4017/6422/10501/55223/84541/54910/57715/157506/7148/3670/25805/57669/2335/10979/7046/7048/139285/25800/6405/57057/7049/4192/3516/3084/6386/5728/7040/4092/26508/2043/10253/2316/10370/8854/10505/55698/9444/1499/80709/5595/10459/4040/359845	58	Up
GO:0051058	negative regulation of small GTPase mediated signal transduction	18/2678	57/18888	0.315789	2.22727	3.77169	0.000623621	0.010899	0.00867334	10252/7042/604/201163/50861/83892/143872/7126/9927/10253/23607/5516/3688/4233/3675/10395/2909/57493	18	Up
GO:0060997	dendritic spine morphogenesis	18/2678	57/18888	0.315789	2.22727	3.77169	0.000623621	0.010899	0.00867334	1942/25791/2049/9762/115703/3706/8851/1742/5063/65981/5728/2043/26115/10152/23181/55619/85358/1627	18	Up
GO:0006623	protein targeting to vacuole	16/2678	48/18888	0.333333	2.35101	3.8092	0.000633631	0.0110393	0.008785	155382/22863/8878/64089/374666/3920/6272/23163/79720/23230/55187/4074/4734/5289/57154/26985	16	Up
GO:0045216	cell-cell junction organization	48/2678	213/18888	0.225352	1.58941	3.51621	0.000637094	0.0110393	0.008785	7042/1525/7855/84612/137075/25861/201163/79778/10979/7046/9253/11187/29841/57555/10052/5566/3728/7414/8506/23396/3987/55243/7040/4092/2043/261734/2316/5010/64403/83605/6801/204851/4771/1499/6904/5578/1948/4301/389/55334/3801/387/118/5583/100506658/57493/9948/83700	48	Up
GO:0051348	negative regulation of transferase activity	48/2678	213/18888	0.225352	1.58941	3.51621	0.000637094	0.0110393	0.008785	9052/1028/10252/10114/7538/1027/4137/3984/5569/5468/54206/90007/11221/5580/1845/9479/84959/10636/9655/57732/5795/26524/3315/5997/79007/6609/348/7532/5728/4092/10527/1026/10253/64853/80119/1647/1843/80824/51422/10459/4041/57493/4040/3843/5478/2950/5770/7345	48	Up
GO:0023061	signal release	95/2678	487/18888	0.195072	1.37585	3.41546	0.000642396	0.0110632	0.00880397	1394/80307/91683/19/389692/9536/127262/5864/6855/130399/23409/9379/9783/3976/5021/2912/6422/2696/55638/127833/5798/55512/64130/5468/6616/90007/84258/84446/3670/7425/26056/80223/8622/1408/8541/3625/8609/10675/93/117247/5211/57555/3624/112755/8723/63908/5566/8322/785/10312/415116/9066/25953/9900/2781/3737/6809/23396/54795/2297/1385/8864/5538/1374/3552/8825/140606/5581/23410/2054/65220/55636/8425/97…	95	Up
GO:0007229	integrin-mediated signaling pathway	29/2678	111/18888	0.261261	1.84268	3.61916	0.000642761	0.0110632	0.00880397	8482/3679/3911/7006/3678/3680/4811/2335/10979/3915/8754/55920/4185/3685/3676/3987/961/4627/2316/667/3913/83605/3688/81624/284217/3675/7791/3673/3693	29	Up
GO:0007626	locomotory behavior	46/2678	202/18888	0.227723	1.60613	3.52032	0.000643927	0.0110632	0.00880397	57561/23551/25946/7111/2861/3218/6616/1958/9099/320/57555/1742/8322/785/3251/9215/10882/7846/2906/22911/348/7248/20/5728/5538/4985/2548/5581/2043/57679/55636/538/5532/6801/55236/23230/29801/8704/1949/6648/26090/2059/894/23259/7345/351	46	Up
GO:0021543	pallium development	44/2678	191/18888	0.230366	1.62478	3.52739	0.000646095	0.0110692	0.00880874	664/7832/26468/6513/5802/10501/23135/25777/7280/8851/25987/1021/10642/55558/23353/3480/55054/85458/9215/7846/3737/22911/7248/4192/2258/5728/81565/6091/2316/1399/284403/55236/1956/4771/1499/22903/5663/23035/387/29954/9355/23380/10460/1398	44	Up
GO:0097061	dendritic spine organization	23/2678	81/18888	0.283951	2.00271	3.67582	0.000653551	0.0111476	0.00887112	1942/25791/2049/9762/115703/3706/8851/1742/3480/348/85461/5063/65981/5728/2043/26115/10152/23181/3675/3643/55619/85358/1627	23	Up
GO:1990823	response to leukemia inhibitory factor	28/2678	106/18888	0.264151	1.86306	3.62176	0.000654337	0.0111476	0.00887112	2355/64137/688/5990/9242/5214/2731/3720/55818/9145/11156/587/3383/5277/8322/785/26577/3099/22904/4605/8731/1385/4092/10253/1911/9021/6723/2059	28	Up
GO:0150117	positive regulation of cell-substrate junction organization	12/2678	31/18888	0.387097	2.7302	3.91865	0.000657245	0.0111658	0.00888566	6385/6422/57669/1845/10979/5795/7248/382/3987/6281/9922/10982	12	Up
GO:0030217	T cell differentiation	65/2678	310/18888	0.209677	1.47886	3.4553	0.000661592	0.0112084	0.00891951	64115/3714/2355/602/8744/6095/55716/51043/7855/8503/3726/604/11221/1958/7480/56603/864/10385/1021/3815/3604/9655/7048/1960/677/3955/100/10312/64332/9308/80758/3716/80149/7248/4192/5293/8324/3988/861/1540/7040/5971/6666/3552/4092/6461/23210/6774/6868/567/55636/538/5532/678/9021/1499/1514/23240/4179/1386/387/55274/1209/6659/6599	65	Up
[truncated: 5,723 more rows]

## Sheet: go_enrichment_downGenes
ID	Description	GeneRatio	BgRatio	RichFactor	FoldEnrichment	zScore	pvalue	p.adjust	qvalue	geneID	Count
[truncated: 5,843 more rows]

## Sheet: gsvaOut
	siNC_1	siNC_2	siNC_3	siNC_4	siNC_5	siPRDM16#1_1	siPRDM16#1_2	siPRDM16#1_3	siPRDM16#1_4	siPRDM16#1_5
[truncated: 3 more rows]
