# Supplementary material for: Life-span–dependent transcriptional dynamics of the human heart
Source: Sci Adv. 2026 Jun 17;12(25):eaeg2614. doi: 10.1126/sciadv.aeg2614 (PMC13274588; doi:10.1126/sciadv.aeg2614)
Supplement: Supplementary file 2 — Tables S1 to S55 [file sciadv.aeg2614_tables_s1_to_s55.zip › Tables/Supplementary_Table_29.xlsx]

## Sheet: Nuclei per sample
1.before_QC_cells_per_sample
sample total
1 mAG1_1 8044
2 mAG2_1 19493
3 mAG2_2 19840
4 mAG2_3 17447
5 mAG3_1 16296
6 mAG3_2 17609
7 mAG3_3 18173
8 mAG4_1 17336
9 mAG4_2 16499
10 mAG4_3 17066
2.after_QC_cells_per_sample
sample retained
1 mAG1_1 5495
2 mAG2_1 17267
3 mAG2_2 17603
4 mAG2_3 14956
5 mAG3_1 15384
6 mAG3_2 15601
7 mAG3_3 16429
8 mAG4_1 16215
9 mAG4_2 15399
10 mAG4_3 15953

## Sheet: Major_cell_type annotation
	p_val	avg_log2FC	pct.1	pct.2	p_val_adj	cluster	gene			cluster
Bmper	0	3.98018945307038	0.856	0.112	0	0	Bmper			0	FB
Scn7a	0	3.0853191197506	0.953	0.21	0	0	Scn7a			1	EC
Tenm3	0	2.5279011884586	0.925	0.184	0	0	Tenm3			2	MC
Htra3	0	3.31644787621768	0.916	0.177	0	0	Htra3			3	EC
Aldh1a1	0	3.92025302505424	0.866	0.129	0	0	Aldh1a1			4	FB
Pcdh9	0	3.42359358100906	0.914	0.178	0	0	Pcdh9			5	PC
C1qtnf7	0	2.71336250267866	0.886	0.161	0	0	C1qtnf7			6	EC
Arhgap24	0	3.49977439642959	0.977	0.257	0	0	Arhgap24			7	CM
Gpm6b	0	2.97631706522255	0.857	0.143	0	0	Gpm6b			8	LC
Pdgfra	0	2.75911089949385	0.896	0.183	0	0	Pdgfra			9	EC
Ebf2	0	2.16033400589755	0.946	0.243	0	0	Ebf2			10	MC
Slit3	0	3.35245056827627	0.907	0.214	0	0	Slit3			11	LC
Foxp2	0	2.92982968838375	0.858	0.165	0	0	Foxp2			12	CF
Pcsk6	0	2.42582908335478	0.907	0.215	0	0	Pcsk6			13	CM
Svep1	0	3.71087536677539	0.809	0.121	0	0	Svep1			14	LC
Abca6	0	2.93252837709734	0.866	0.196	0	0	Abca6			15	FB
4930578G10Rik	0	2.96392285260155	0.809	0.14	0	0	4930578G10Rik			16	ProC
Abca8a	0	3.13749516711726	0.985	0.317	0	0	Abca8a			17	MC
Naaladl2	0	3.06845710590675	0.824	0.16	0	0	Naaladl2			18	MC
Ifi205	0	3.19276549778262	0.793	0.131	0	0	Ifi205			19	FB
Pde1a	0	2.13058100985044	0.919	0.258	0	0	Pde1a			20	MC
Plekha6	0	2.84474885377859	0.866	0.211	0	0	Plekha6			21	PC
Ddr2	0	2.19614401971223	0.881	0.226	0	0	Ddr2			22	CM
Bicc1	0	3.02880194046354	0.99	0.336	0	0	Bicc1			23	PC
Gpc6	0	2.28099106299548	0.985	0.339	0	0	Gpc6			24	SMC
Tnxb	0	2.32966310867466	0.967	0.325	0	0	Tnxb			25	PC
Mir100hg	0	2.50425134336686	0.967	0.329	0	0	Mir100hg
Smoc2	0	2.7591469727613	0.812	0.178	0	0	Smoc2
Sox5	0	1.78027651324395	0.98	0.346	0	0	Sox5
Ror1	0	2.22003776648627	0.924	0.292	0	0	Ror1
Egfr	0	2.40025513193574	0.893	0.262	0	0	Egfr
Lvrn	0	3.87274143680883	0.707	0.079	0	0	Lvrn
Kcnt2	0	1.78725033364159	0.982	0.357	0	0	Kcnt2
Col6a6	0	4.60977310707617	0.685	0.063	0	0	Col6a6
Abca8b	0	2.58043641510951	0.833	0.211	0	0	Abca8b
Dpep1	0	3.15190938126904	0.764	0.143	0	0	Dpep1
Thsd7a	0	2.61273128183217	0.907	0.292	0	0	Thsd7a
Eya2	0	3.81085153481192	0.69	0.077	0	0	Eya2
Plxdc2	0	1.97746280165785	0.965	0.354	0	0	Plxdc2
Negr1	0	3.42836111252136	0.733	0.123	0	0	Negr1
Sdc2	0	2.40279868819684	0.86	0.254	0	0	Sdc2
Sgcd	0	3.15019512520262	0.873	0.269	0	0	Sgcd
Gsta3	0	3.79124323848382	0.69	0.087	0	0	Gsta3
Crispld2	0	3.10746464953937	0.732	0.133	0	0	Crispld2
Abi3bp	0	2.2780121013592	0.762	0.163	0	0	Abi3bp
Col5a1	0	2.31975694095372	0.795	0.197	0	0	Col5a1
B3galt1	0	2.48038036916734	0.807	0.211	0	0	B3galt1
Ms4a4d	0	2.98911650882116	0.72	0.124	0	0	Ms4a4d
Ust	0	2.0989305451983	0.847	0.252	0	0	Ust
Slc1a5	0	2.41990821853212	0.854	0.262	0	0	Slc1a5
Angpt1	0	2.97032853502517	0.735	0.143	0	0	Angpt1
Ngf	0	1.78636368049653	0.803	0.216	0	0	Ngf
Spon1	0	2.45266513685064	0.836	0.251	0	0	Spon1
Lpar1	0	2.19511067765399	0.751	0.168	0	0	Lpar1
Lhfp	0	1.69628437209309	0.945	0.363	0	0	Lhfp
Serping1	0	2.05966651452353	0.868	0.287	0	0	Serping1
Gli3	0	2.23758243582962	0.782	0.204	0	0	Gli3
Medag	0	2.3701698879007	0.719	0.142	0	0	Medag
Lama2	0	2.43735447073124	0.991	0.414	0	0	Lama2
Sulf1	0	1.49184693377505	0.88	0.304	0	0	Sulf1
Col8a1	0	2.05596200105655	0.813	0.238	0	0	Col8a1
Ar	0	2.69360436652032	0.74	0.165	0	0	Ar
Col6a3	0	2.59916367869102	0.723	0.152	0	0	Col6a3
Tnik	0	2.38112105264907	0.767	0.196	0	0	Tnik
Plekhh2	0	2.37353287858296	0.773	0.205	0	0	Plekhh2
Arhgap42	0	1.68946138261225	0.847	0.283	0	0	Arhgap42
Scara5	0	2.62770132554582	0.681	0.118	0	0	Scara5
Antxr1	0	2.51431362047519	0.697	0.134	0	0	Antxr1
Cyp27a1	0	2.73167837722998	0.779	0.217	0	0	Cyp27a1
Adamts5	0	2.45320127591689	0.769	0.207	0	0	Adamts5
Ccbe1	0	3.87486240886569	0.649	0.092	0	0	Ccbe1
Rbms3	0	2.00106908000027	0.991	0.434	0	0	Rbms3
Itgbl1	0	3.14972426122955	0.671	0.119	0	0	Itgbl1
Col1a2	0	1.99924611988555	0.775	0.224	0	0	Col1a2
Sh3d19	0	2.07476759266395	0.897	0.348	0	0	Sh3d19
Gfra1	0	3.88252496135567	0.621	0.074	0	0	Gfra1
Bnc2	0	1.81978096518434	0.706	0.16	0	0	Bnc2
Sh3rf3	0	3.88784944299921	0.608	0.069	0	0	Sh3rf3
Ank2	0	1.54183134000444	0.929	0.4	0	0	Ank2
Fbln1	0	2.82307157434297	0.667	0.138	0	0	Fbln1
Hsd11b1	0	3.0150013808571	0.642	0.114	0	0	Hsd11b1
Glis3	0	2.17351886840748	0.705	0.181	0	0	Glis3
Gnao1	0	2.31603773693886	0.709	0.186	0	0	Gnao1
Col15a1	0	2.0093485844047	0.718	0.196	0	0	Col15a1
Gucy1a2	0	0.892275397554907	0.748	0.228	0	0	Gucy1a2
Mrc2	0	2.17856424901448	0.695	0.178	0	0	Mrc2
Mmp2	0	2.40476731016168	0.65	0.14	0	0	Mmp2
Fgfr1	0	1.61496223349974	0.796	0.287	0	0	Fgfr1
Rgs17	0	3.93920259100834	0.572	0.064	0	0	Rgs17
Cdh19	0	2.9683620106849	0.594	0.088	0	0	Cdh19
Cpq	0	1.90252574055045	0.936	0.43	0	0	Cpq
Mid1	0	2.33937661695801	0.831	0.325	0	0	Mid1
Aox1	0	2.23986347257165	0.69	0.188	0	0	Aox1
Kirrel	0	2.00398261622988	0.724	0.222	0	0	Kirrel
Ppl	0	2.92767077332499	0.609	0.108	0	0	Ppl
Ptprd	0	2.04160581760635	0.682	0.184	0	0	Ptprd
Lsamp	0	2.80306833235884	0.637	0.139	0	0	Lsamp
Ltbp1	0	1.79453652834765	0.826	0.328	0	0	Ltbp1
Nalcn	0	3.08594702439062	0.589	0.092	0	0	Nalcn
Gm17167	0	3.39387606763767	0.57	0.073	0	0	Gm17167
Naalad2	0	2.09552871215948	0.671	0.176	0	0	Naalad2
Abca9	0	1.36278184519971	0.809	0.314	0	0	Abca9
Sec16b	0	3.47394040678033	0.566	0.071	0	0	Sec16b
Col3a1	0	1.93458332465103	0.736	0.244	0	0	Col3a1
Gxylt2	0	2.76061269560898	0.598	0.107	0	0	Gxylt2
Enpp2	0	3.32545709336258	0.572	0.084	0	0	Enpp2
Ifi207	0	1.6970279102545	0.8	0.313	0	0	Ifi207
Cpeb1	0	1.98618761642227	0.716	0.229	0	0	Cpeb1
Lrp1	0	1.5074131295087	0.955	0.47	0	0	Lrp1
Col5a2	0	1.44848692630694	0.77	0.286	0	0	Col5a2
Eda	0	1.96678955719651	0.734	0.25	0	0	Eda
Ssbp2	0	1.60427391023457	0.888	0.406	0	0	Ssbp2
Tgfbr3	0	1.58819936844466	0.93	0.45	0	0	Tgfbr3
Zfpm2	0	1.36158549118024	0.975	0.495	0	0	Zfpm2
Axl	0	1.25291105939075	0.76	0.284	0	0	Axl
Pld1	0	1.97501085491375	0.875	0.4	0	0	Pld1
Adamts10	0	1.82180090351416	0.843	0.374	0	0	Adamts10
Colec12	0	1.36539791570262	0.726	0.257	0	0	Colec12
Gulp1	0	1.36626537779582	0.864	0.399	0	0	Gulp1
Rasa3	0	1.63637400732416	0.866	0.402	0	0	Rasa3
Adamts2	0	1.75722713176265	0.686	0.223	0	0	Adamts2
Thbs2	0	3.16606324082081	0.569	0.106	0	0	Thbs2
Ptgis	0	1.92701417460502	0.628	0.167	0	0	Ptgis
D630003M21Rik	0	3.27665607367711	0.538	0.079	0	0	D630003M21Rik
Slit2	0	2.71265976064832	0.56	0.102	0	0	Slit2
Fap	0	2.29776713712034	0.622	0.171	0	0	Fap
Carmil1	0	1.7930921293431	0.656	0.208	0	0	Carmil1
Dennd2a	0	1.61541151608237	0.711	0.263	0	0	Dennd2a
Podn	0	3.63555048842581	0.512	0.065	0	0	Podn
Fmo2	0	1.40728700341801	0.744	0.298	0	0	Fmo2
Pknox2	0	1.87112901465483	0.633	0.187	0	0	Pknox2
Gm32618	0	2.87051742359654	0.534	0.09	0	0	Gm32618
Arhgap6	0	1.34213398194928	0.896	0.452	0	0	Arhgap6
Efemp1	0	2.6880589141593	0.552	0.111	0	0	Efemp1
Gm36535	0	3.17490513201501	0.512	0.071	0	0	Gm36535
Setbp1	0	0.931846120318818	0.851	0.411	0	0	Setbp1
Lsp1	0	1.48846609532688	0.674	0.236	0	0	Lsp1
Dnm3os	0	2.51091655316802	0.55	0.114	0	0	Dnm3os
Atp1a2	0	1.88712126366618	0.62	0.186	0	0	Atp1a2
Trerf1	0	1.08852063017894	0.82	0.386	0	0	Trerf1
Il1r1	0	1.2887248681504	0.793	0.36	0	0	Il1r1
Dclk1	0	2.01910680573602	0.547	0.114	0	0	Dclk1
Or5m3b	0	1.82770700477985	0.647	0.217	0	0	Or5m3b
Sec24d	0	1.6098051079432	0.781	0.355	0	0	Sec24d
Plekha5	0	1.40297431541264	0.803	0.377	0	0	Plekha5
Nid1	0	1.55198397321183	0.848	0.422	0	0	Nid1
Meis1	0	1.47989034762562	0.806	0.381	0	0	Meis1
Gfpt2	0	0.73394392492577	0.591	0.166	0	0	Gfpt2
Sobp	0	1.62991073964827	0.697	0.273	0	0	Sobp
Lamb1	0	1.66395576098665	0.698	0.274	0	0	Lamb1
Tshz3	0	1.43477761688559	0.727	0.305	0	0	Tshz3
Pcolce	0	1.99634632301492	0.58	0.159	0	0	Pcolce
Ccdc80	0	1.52479731434995	0.724	0.305	0	0	Ccdc80
C3	0	1.5958160805469	0.74	0.323	0	0	C3
Ogn	0	2.63734357408243	0.536	0.12	0	0	Ogn
Col4a4	0	1.61919870493089	0.593	0.177	0	0	Col4a4
Slc43a3	0	1.4561023347914	0.843	0.428	0	0	Slc43a3
Loxl1	0	2.06931642080343	0.549	0.136	0	0	Loxl1
Acss3	0	3.79573921695049	0.471	0.058	0	0	Acss3
Magi2	0	1.11960566882329	0.77	0.358	0	0	Magi2
Cygb	0	2.01947852292016	0.559	0.147	0	0	Cygb
Steap3	0	2.22535897157976	0.575	0.167	0	0	Steap3
Lamc1	0	1.88001200766553	0.972	0.565	0	0	Lamc1
Adamtsl3	0	1.27971481819432	0.618	0.211	0	0	Adamtsl3
Ghr	0	1.76180358537097	0.973	0.566	0	0	Ghr
Celf2	0	2.50795169056969	0.996	0.59	0	0	Celf2
C7	0	2.64702751991157	0.516	0.11	0	0	C7
Arhgap21	0	1.52910043346269	0.88	0.475	0	0	Arhgap21
Prrx1	0	1.70979187968627	0.59	0.185	0	0	Prrx1
Meis2	0	0.638198645882201	0.773	0.369	0	0	Meis2
Casp12	0	1.92975006177799	0.588	0.184	0	0	Casp12
Fstl1	0	0.869777633133856	0.747	0.343	0	0	Fstl1
Ksr1	0	1.61203514379778	0.8	0.397	0	0	Ksr1
Gli2	0	2.47336524784766	0.507	0.105	0	0	Gli2
Prdm5	0	1.5820394896106	0.652	0.25	0	0	Prdm5
C1s1	0	2.17848644800686	0.529	0.127	0	0	C1s1
Tbx20	0	1.28032226379982	0.637	0.237	0	0	Tbx20
Aebp1	0	2.00629887891693	0.558	0.159	0	0	Aebp1
Septin8	0	1.53573277830809	0.706	0.307	0	0	Septin8
Slco2b1	0	1.20540257994293	0.703	0.306	0	0	Slco2b1
Runx1t1	0	1.42655837182773	0.656	0.261	0	0	Runx1t1
Rgma	0	2.04779483248618	0.554	0.159	0	0	Rgma
Dpyd	0	3.2638463665453	0.527	0.133	0	0	Dpyd
Cyria	0	1.43535105924819	0.677	0.285	0	0	Cyria
Ror2	0	2.15217147355313	0.518	0.126	0	0	Ror2
Khdrbs3	0	1.95011909659049	0.582	0.19	0	0	Khdrbs3
Dlg2	0	0.767755395170594	0.639	0.248	0	0	Dlg2
Apbb1ip	0	0.697209608691908	0.73	0.34	0	0	Apbb1ip
Plac9	0	1.01671357748788	0.677	0.288	0	0	Plac9
Mir99ahg	0	1.29043150942851	0.979	0.59	0	0	Mir99ahg
Zfp521	0	0.807855014139026	0.865	0.476	0	0	Zfp521
Aspa	0	2.34526898951163	0.501	0.113	0	0	Aspa
Runx2	0	1.9913701715922	0.523	0.135	0	0	Runx2
Mpdz	0	1.22042128764938	0.815	0.428	0	0	Mpdz
Mgp	0	1.63829	0.786	0.4	0	0	Mgp
Dcn	0	2.40279922651808	0.989	0.604	0	0	Dcn
Pla2r1	0	1.57330809537431	0.546	0.162	0	0	Pla2r1
Ehbp1	0	1.11300087760476	0.874	0.493	0	0	Ehbp1
Ppp2r3a	0	1.16419222183732	0.836	0.455	0	0	Ppp2r3a
Dennd2b	0	1.10848916064833	0.812	0.433	0	0	Dennd2b
Col5a3	0	1.91967555617873	0.521	0.142	0	0	Col5a3
Srpx2	0	3.18319610958816	0.445	0.066	0	0	Srpx2
Efna5	0	1.56296839238207	0.575	0.197	0	0	Efna5
Bgn	0	1.47457790604488	0.619	0.242	0	0	Bgn
Auts2	0	0.992823622786728	0.932	0.556	0	0	Auts2
Meg3	0	1.54025667695969	0.512	0.137	0	0	Meg3
Gk5	0	1.98258197093353	0.542	0.168	0	0	Gk5
Osmr	0	0.977502551985055	0.812	0.439	0	0	Osmr
Gm4956	0	4.47825231050272	0.396	0.023	0	0	Gm4956
Mecom	0	0.407543790103924	0.955	0.582	0	0	Mecom
Col1a1	0	1.5630445807924	0.521	0.151	0	0	Col1a1
Arhgef40	0	1.52742861369549	0.599	0.229	0	0	Arhgef40
Cyth3	0	1.25732134765381	0.877	0.508	0	0	Cyth3
Pvt1	0	0.696263973111907	0.684	0.316	0	0	Pvt1
Dpt	0	2.19389148438323	0.477	0.109	0	0	Dpt
Pard3	0	0.652836306991736	0.881	0.513	0	0	Pard3
Hmcn2	0	2.40329518141054	0.47	0.104	0	0	Hmcn2
Atp8b1	0	0.87004050552986	0.699	0.333	0	0	Atp8b1
Matn2	0	2.54629510964137	0.461	0.096	0	0	Matn2
Uggt2	0	1.71088883839508	0.553	0.189	0	0	Uggt2
E130102H24Rik	0	1.28592391188846	0.729	0.365	0	0	E130102H24Rik
Ggt5	0	1.94858819947551	0.514	0.151	0	0	Ggt5
Fam114a1	0	1.39989407229066	0.647	0.285	0	0	Fam114a1
Mme	0	4.02722191420337	0.403	0.042	0	0	Mme
Frmd6	0	1.45775219626857	0.665	0.304	0	0	Frmd6
Fbln2	0	0.987109700634205	0.646	0.286	0	0	Fbln2
Arhgap32	0	1.21106312684297	0.65	0.29	0	0	Arhgap32
Ube2e2	0	1.16947471494496	0.879	0.521	0	0	Ube2e2
Col6a1	0	1.8078097055021	0.515	0.158	0	0	Col6a1
Klhl29	0	2.58563826773214	0.441	0.084	0	0	Klhl29
Crtc3	0	1.2075155557228	0.78	0.424	0	0	Crtc3
Cfh	0	0.937250617766087	0.967	0.612	0	0	Cfh
Fndc1	0	2.20052327967108	0.444	0.09	0	0	Fndc1
Sema5a	0	1.45908567479601	0.518	0.166	0	0	Sema5a
Col6a2	0	1.77814338704726	0.509	0.158	0	0	Col6a2
Cp	0	1.0101447533879	0.762	0.412	0	0	Cp
Nfix	0	1.18691822016378	0.773	0.424	0	0	Nfix
Zc3h12b	0	2.07996542080847	0.48	0.131	0	0	Zc3h12b
Morrbid	0	0.682486709037501	0.634	0.286	0	0	Morrbid
Fkbp5	0	1.18970337967499	0.809	0.461	0	0	Fkbp5
Prkca	0	0.865256696603804	0.745	0.398	0	0	Prkca
Tpst1	0	1.49719829556806	0.554	0.208	0	0	Tpst1
Greb1l	0	1.52638040581491	0.495	0.152	0	0	Greb1l
Rnf150	0	0.728428901234156	0.655	0.313	0	0	Rnf150
Gpx3	0	1.83406980763078	0.492	0.15	0	0	Gpx3
Pam	0	0.998421053891174	0.922	0.581	0	0	Pam
Phldb1	0	1.12363014556674	0.658	0.317	0	0	Phldb1
Akap12	0	1.17890507462485	0.593	0.253	0	0	Akap12
Lrp4	0	2.80693560957157	0.43	0.093	0	0	Lrp4
Hlf	0	1.60129569764902	0.546	0.211	0	0	Hlf
Rhoj	0	0.923875563627921	0.882	0.547	0	0	Rhoj
Clec3b	0	2.02804167787067	0.449	0.115	0	0	Clec3b
Phactr1	0	1.09480742049306	0.641	0.307	0	0	Phactr1
Rora	0	2.10691316261325	0.993	0.659	0	0	Rora
Entpd2	0	2.26502068613583	0.43	0.097	0	0	Entpd2
Igfbp7	0	0.540031131749052	0.852	0.519	0	0	Igfbp7
2210408F21Rik	0	1.09437350623394	0.742	0.411	0	0	2210408F21Rik
Pkd1	0	1.05542139377654	0.789	0.458	0	0	Pkd1
Kcnk2	0	3.53311980592432	0.375	0.045	0	0	Kcnk2
Adk	0	0.601165147380577	0.737	0.408	0	0	Adk
Ace	0	1.90861543001349	0.452	0.124	0	0	Ace
Olfml1	0	3.28052135798607	0.377	0.05	0	0	Olfml1
Cacna2d1	0	0.37650588402701	0.672	0.346	0	0	Cacna2d1
Pdzrn3	0	1.55608216134993	0.484	0.158	0	0	Pdzrn3
Por	0	1.47394599663703	0.563	0.239	0	0	Por
Bcl2	0	0.639262985385701	0.678	0.356	0	0	Bcl2
Clmp	0	2.1395727142714	0.447	0.125	0	0	Clmp
Pbx1	0	0.858530789512978	0.933	0.612	0	0	Pbx1
Pakap	0	0.65955328630638	0.557	0.236	0	0	Pakap
Cd34	0	0.806545482326176	0.634	0.313	0	0	Cd34
C330020E22Rik	0	3.53150086238709	0.361	0.04	0	0	C330020E22Rik
Syt17	0	3.2965272900225	0.369	0.048	0	0	Syt17
Fbn1	0	0.407035545900718	0.828	0.507	0	0	Fbn1
Kazn	0	2.48067204849301	0.499	0.179	0	0	Kazn
Nova1	0	1.99742547572802	0.45	0.13	0	0	Nova1
Slc44a1	0	1.01052017666104	0.719	0.4	0	0	Slc44a1
Sestd1	0	1.07647358406466	0.629	0.311	0	0	Sestd1
Kcnip1	0	3.48085788818265	0.367	0.049	0	0	Kcnip1
Bmpr1a	0	0.763865509149305	0.664	0.348	0	0	Bmpr1a
Aff3	0	0.675899879731768	0.448	0.132	0	0	Aff3
Dnm1	0	1.52370305791144	0.463	0.149	0	0	Dnm1
Tox	0	1.8713593432994	0.394	0.08	0	0	Tox
Antxr2	0	0.827633430162323	0.674	0.361	0	0	Antxr2
Prex2	0	0.474105657090045	0.946	0.633	0	0	Prex2
Cblb	0	0.769399226299042	0.822	0.509	0	0	Cblb
Sntb2	0	0.843368216045601	0.785	0.473	0	0	Sntb2
Ltbp4	0	0.802112072941497	0.746	0.434	0	0	Ltbp4
Tmtc1	0	0.584415891659312	0.845	0.533	0	0	Tmtc1
Kif13b	0	1.06386967716031	0.872	0.56	0	0	Kif13b
Itgb8	0	2.49618838724316	0.382	0.071	0	0	Itgb8
Mxra8	0	2.09084016543769	0.418	0.108	0	0	Mxra8
Man1a	0	0.754068001742098	0.844	0.534	0	0	Man1a
Dtnbp1	0	1.09801813984418	0.637	0.328	0	0	Dtnbp1
Inmt	0	4.1026578896384	0.341	0.033	0	0	Inmt
Tcf7l1	0	0.671959178491211	0.741	0.433	0	0	Tcf7l1
Plod2	0	1.02025799564771	0.614	0.306	0	0	Plod2
Gata4	0	0.688641499493538	0.592	0.284	0	0	Gata4
Cyb5a	0	1.35118656526289	0.55	0.243	0	0	Cyb5a
Gpam	0	2.18895914531264	0.453	0.146	0	0	Gpam
Cc2d2a	0	1.53371239835556	0.505	0.198	0	0	Cc2d2a
Irak3	0	0.973872023457582	0.633	0.327	0	0	Irak3
Trps1	0	0.729186448445273	0.951	0.645	0	0	Trps1
Cmklr1	0	1.27629978852483	0.529	0.224	0	0	Cmklr1
Lrrk1	0	0.914871417826403	0.813	0.508	0	0	Lrrk1
Slc16a2	0	1.44811851443687	0.54	0.236	0	0	Slc16a2
Reps2	0	1.16124203483236	0.462	0.158	0	0	Reps2
Smad3	0	1.04944946491861	0.608	0.305	0	0	Smad3
Angptl2	0	1.40832802057233	0.463	0.162	0	0	Angptl2
Snx24	0	0.479769291377177	0.653	0.352	0	0	Snx24
Cep112	0	1.04131844416773	0.643	0.342	0	0	Cep112
Anks1b	0	2.34312777331947	0.388	0.088	0	0	Anks1b
Gsn	0	1.69757356501521	0.962	0.662	0	0	Gsn
Atp10a	0	1.60666984091146	0.434	0.136	0	0	Atp10a
Ebf3	0	0.502827599224954	0.663	0.367	0	0	Ebf3
Dtx4	0	2.35601271051058	0.387	0.091	0	0	Dtx4
Ifi211	0	2.00218186681147	0.413	0.117	0	0	Ifi211
Dcbld2	0	0.876638381797483	0.596	0.3	0	0	Dcbld2
Nrip1	0	1.14075927256262	0.75	0.455	0	0	Nrip1
Gm9947	0	3.5128673755566	0.332	0.038	0	0	Gm9947
Rnase4	0	1.56021868962801	0.454	0.16	0	0	Rnase4
Rbfox1	0	0.876926374548304	0.438	0.144	0	0	Rbfox1
Fbln5	0	2.33688173568849	0.365	0.071	0	0	Fbln5
Mill2	0	0.808126579361597	0.685	0.392	0	0	Mill2
Fam124a	0	1.96372404766567	0.414	0.121	0	0	Fam124a
Cracr2a	0	2.07637856887395	0.4	0.109	0	0	Cracr2a
Slc1a3	0	2.96321507718558	0.338	0.047	0	0	Slc1a3
Gria3	0	3.14044949706996	0.333	0.042	0	0	Gria3
Dchs2	0	4.45805863062412	0.313	0.022	0	0	Dchs2
Csgalnact1	0	0.269316108219908	0.71	0.419	0	0	Csgalnact1
Ncoa1	0	0.911028862245052	0.868	0.578	0	0	Ncoa1
Vgll3	0	3.27736232488273	0.337	0.047	0	0	Vgll3
Gm12394	0	3.04917700829282	0.346	0.056	0	0	Gm12394
Prelp	0	1.71171680149881	0.411	0.122	0	0	Prelp
Dapk1	0	0.98967629021773	0.63	0.341	0	0	Dapk1
Fat1	0	1.60613461446971	0.447	0.159	0	0	Fat1
Asap3	0	2.16326312882973	0.392	0.105	0	0	Asap3
Lum	0	1.58145317561551	0.438	0.151	0	0	Lum
Gm10125	0	1.75838445983348	0.435	0.148	0	0	Gm10125
Abca1	0	0.53775697743349	0.729	0.442	0	0	Abca1
Sec31a	0	0.993473196047138	0.734	0.447	0	0	Sec31a
Mast4	0	0.708367398992737	0.957	0.67	0	0	Mast4
Colgalt2	0	1.11825158602028	0.532	0.246	0	0	Colgalt2
Irs1	0	1.90507777102969	0.412	0.127	0	0	Irs1
Flt3l	0	1.89732782978369	0.417	0.132	0	0	Flt3l
Lama4	0	0.45118513806703	0.911	0.627	0	0	Lama4
Sparcl1	0	0.516846303871478	0.714	0.431	0	0	Sparcl1
Rarres2	0	1.71237670189975	0.405	0.123	0	0	Rarres2
Dync2h1	0	1.37829020642838	0.517	0.235	0	0	Dync2h1
Pla1a	0	1.19021976044305	0.451	0.169	0	0	Pla1a
Cstpp1	0	1.43819305935852	0.481	0.199	0	0	Cstpp1
Msc	0	3.86948051014623	0.314	0.033	0	0	Msc
Igfbp4	0	1.37023249950528	0.469	0.188	0	0	Igfbp4
Parp3	0	1.43621459741348	0.488	0.208	0	0	Parp3
Deptor	0	1.37694488840876	0.474	0.194	0	0	Deptor
Acadsb	0	1.20156371243035	0.532	0.253	0	0	Acadsb
Map2	0	1.30287683600368	0.404	0.126	0	0	Map2
Epb41l3	0	1.80104220842477	0.393	0.116	0	0	Epb41l3
Col4a5	0	1.66054795921286	0.421	0.144	0	0	Col4a5
Zfp592	0	1.08764228655676	0.625	0.35	0	0	Zfp592
Cys1	0	2.25351255859424	0.359	0.084	0	0	Cys1
Pcolce2	0	1.99408453864281	0.365	0.091	0	0	Pcolce2
Col4a1	0	0.518303025946465	0.873	0.6	0	0	Col4a1
Adap2	0	0.404656347826887	0.555	0.283	0	0	Adap2
Vit	0	3.14204739654936	0.322	0.05	0	0	Vit
Ctdspl	0	0.846419507142721	0.518	0.247	0	0	Ctdspl
Ecm2	0	1.08777488931856	0.498	0.228	0	0	Ecm2
Robo1	0	1.24606993096726	0.424	0.154	0	0	Robo1
Adarb1	0	0.42595107550133	0.613	0.343	0	0	Adarb1
Zcchc24	0	1.06347394698184	0.56	0.291	0	0	Zcchc24
Asph	0	0.779697870009445	0.661	0.392	0	0	Asph
Ptpn3	0	1.4206940460432	0.435	0.166	0	0	Ptpn3
Enox1	0	2.78073035215167	0.329	0.06	0	0	Enox1
Slc7a11	0	3.05836723289744	0.297	0.028	0	0	Slc7a11
Gm10115	0	2.64158423510038	0.335	0.067	0	0	Gm10115
Ncoa7	0	0.843022724881246	0.612	0.344	0	0	Ncoa7
Rem1	0	1.14753498455504	0.415	0.148	0	0	Rem1
Fndc3b	0	1.5884150832532	0.983	0.716	0	0	Fndc3b
Hmgcs2	0	2.96837440198602	0.313	0.046	0	0	Hmgcs2
Adgrd1	0	0.944007677836678	0.388	0.121	0	0	Adgrd1
Scrn1	0	2.93384654519528	0.316	0.049	0	0	Scrn1
Mfap5	0	0.984870207307045	0.427	0.16	0	0	Mfap5
Zfp809	0	1.18947399782651	0.539	0.272	0	0	Zfp809
Blnk	0	1.1737013767424	0.412	0.145	0	0	Blnk
Itgb5	0	0.88075099965883	0.588	0.321	0	0	Itgb5
Nedd4	0	0.700436388587638	0.951	0.685	0	0	Nedd4
Nckap5	0	0.831103074060794	0.498	0.233	0	0	Nckap5
Slc25a27	0	1.39948683066946	0.449	0.184	0	0	Slc25a27
Nfib	0	0.498496177224652	0.974	0.71	0	0	Nfib
Mindy4	0	1.37970394995943	0.432	0.168	0	0	Mindy4
Zbtb16	0	0.911849761706883	0.847	0.583	0	0	Zbtb16
Adamts12	0	1.45675321876219	0.417	0.153	0	0	Adamts12
Eps15	0	0.638968579823572	0.848	0.585	0	0	Eps15
Fam13c	0	1.03532483974638	0.463	0.2	0	0	Fam13c
Pmp22	0	1.16066506973094	0.465	0.202	0	0	Pmp22
Lyst	0	0.442678240164382	0.762	0.499	0	0	Lyst
Samd4	0	0.580919226095895	0.754	0.491	0	0	Samd4
Rhoq	0	0.858385030067992	0.594	0.332	0	0	Rhoq
Pard3b	0	0.573989474672124	0.957	0.696	0	0	Pard3b
Niban1	0	0.618312747815151	0.619	0.359	0	0	Niban1
Reck	0	1.69967948276759	0.382	0.122	0	0	Reck
Sgip1	0	0.725615277806477	0.458	0.198	0	0	Sgip1
Adgrl3	0	0.94703682177988	0.426	0.166	0	0	Adgrl3
Atrnl1	0	1.15747929629211	0.966	0.706	0	0	Atrnl1
Chic2	0	0.767419987408409	0.67	0.411	0	0	Chic2
Tgfb2	0	1.45769703738446	0.405	0.146	0	0	Tgfb2
C1ra	0	2.1258932216876	0.343	0.084	0	0	C1ra
Eln	0	0.668758170883475	0.478	0.22	0	0	Eln
Sgce	0	1.11585474735043	0.482	0.224	0	0	Sgce
Gstt1	0	2.32647460271312	0.33	0.072	0	0	Gstt1
A830012C17Rik	0	4.50150081411994	0.275	0.018	0	0	A830012C17Rik
Gm11266	0	2.14785726267243	0.361	0.104	0	0	Gm11266
Grik2	0	1.55104487709632	0.396	0.139	0	0	Grik2
Thrb	0	0.679018132781533	0.521	0.264	0	0	Thrb
Tcf7l2	0	0.658415210565006	0.781	0.524	0	0	Tcf7l2
Zhx2	0	0.709997448947728	0.695	0.439	0	0	Zhx2
Spta1	0	3.80495654480077	0.306	0.051	0	0	Spta1
Rnd3	0	1.29705476062334	0.434	0.18	0	0	Rnd3
Rev3l	0	0.813451063439996	0.655	0.401	0	0	Rev3l
Lncppara	0	0.756166964125417	0.793	0.539	0	0	Lncppara
Cachd1	0	1.25164660354271	0.426	0.173	0	0	Cachd1
Pcdh19	0	1.02847049081735	0.493	0.24	0	0	Pcdh19
Pkd2	0	0.621178283999112	0.762	0.51	0	0	Pkd2
Ldlrad4	0	0.715481464886568	0.878	0.626	0	0	Ldlrad4
Itprid2	0	0.970082497565885	0.602	0.351	0	0	Itprid2
Large1	0	0.415421792409092	0.853	0.602	0	0	Large1
Mxra7	0	1.34066794380216	0.417	0.166	0	0	Mxra7
A4galt	0	1.14032593018806	0.475	0.225	0	0	A4galt
Trip10	0	1.06225380614885	0.493	0.244	0	0	Trip10
Eri3	0	0.817170118733178	0.677	0.429	0	0	Eri3
Creb3l2	0	0.773951453097714	0.634	0.386	0	0	Creb3l2
Ccdc171	0	1.29183702230371	0.452	0.205	0	0	Ccdc171
Iah1	0	1.8182034277835	0.36	0.113	0	0	Iah1
Kat2b	0	0.769259877873142	0.755	0.508	0	0	Kat2b
Spry1	0	1.94101000902309	0.339	0.093	0	0	Spry1
Gask1b	0	0.90402923508986	0.463	0.217	0	0	Gask1b
Cyp39a1	0	1.98154493056833	0.336	0.09	0	0	Cyp39a1
Dlc1	0	0.58466858574317	0.99	0.744	0	0	Dlc1
Arhgef25	0	1.07062889736527	0.418	0.172	0	0	Arhgef25
Bmp4	0	2.56405105235605	0.303	0.057	0	0	Bmp4
Plscr4	0	0.476674062206606	0.68	0.435	0	0	Plscr4
Wdr66	0	2.69492889285846	0.303	0.059	0	0	Wdr66
Prickle2	0	0.462011527427821	0.635	0.391	0	0	Prickle2
Maob	0	2.72456849502635	0.306	0.062	0	0	Maob
Dock7	0	0.623404536326081	0.688	0.444	0	0	Dock7
Itga11	0	2.78271928042516	0.293	0.05	0	0	Itga11
Ahnak2	0	1.3446284124499	0.371	0.128	0	0	Ahnak2
Farp1	0	0.449290122065588	0.635	0.392	0	0	Farp1
Plce1	0	0.269484136537365	0.508	0.265	0	0	Plce1
Copa	0	0.746361875151033	0.707	0.464	0	0	Copa
Col27a1	0	1.78423699681019	0.342	0.1	0	0	Col27a1
9330159F19Rik	0	3.68987902852162	0.269	0.027	0	0	9330159F19Rik
Gm10855	0	2.82571994266145	0.297	0.055	0	0	Gm10855
Gm15866	0	2.7838759474497	0.29	0.048	0	0	Gm15866
Il6st	0	0.253737477675704	0.722	0.48	0	0	Il6st
Igf2r	0	0.550684323939446	0.737	0.495	0	0	Igf2r
Pten	0	0.609244261865637	0.848	0.606	0	0	Pten
Plpp3	0	0.514121496115346	0.664	0.423	0	0	Plpp3
Rgmb	0	1.27686877541152	0.433	0.192	0	0	Rgmb
Gm56730	0	0.833219117671266	0.574	0.333	0	0	Gm56730
Heyl	0	1.63809591468555	0.334	0.094	0	0	Heyl
Fhl1	0	0.902569683799373	0.461	0.221	0	0	Fhl1
Scarb2	0	0.92471050050068	0.659	0.42	0	0	Scarb2
Cplane1	0	0.72295093594465	0.646	0.407	0	0	Cplane1
Serpine2	0	1.30356027701989	0.389	0.15	0	0	Serpine2
Mmp23	0	2.71214916285217	0.289	0.05	0	0	Mmp23
Tram2	0	1.15428377619415	0.434	0.197	0	0	Tram2
S100a6	0	1.04128574235732	0.416	0.179	0	0	S100a6
Per3	0	0.966214330779755	0.588	0.352	0	0	Per3
Ypel3	0	1.06923408183965	0.45	0.215	0	0	Ypel3
Zfp970	0	1.79598843715745	0.369	0.134	0	0	Zfp970
Septin11	0	0.495001700510563	0.746	0.511	0	0	Septin11
Vcan	0	0.336651804094805	0.432	0.197	0	0	Vcan
Cd302	0	1.30426425162283	0.418	0.184	0	0	Cd302
Cped1	0	0.257502124452112	0.959	0.725	0	0	Cped1
Cask	0	0.53714372383657	0.796	0.562	0	0	Cask
Penk	0	2.74128477312677	0.278	0.045	0	0	Penk
Thra	0	0.828083250060221	0.536	0.303	0	0	Thra
Gm12216	0	0.696188310330707	0.493	0.26	0	0	Gm12216
Snhg18	0	2.50563829292969	0.293	0.06	0	0	Snhg18
Mturn	0	1.7370541390817	0.336	0.104	0	0	Mturn
Sparc	0	0.284683075578922	0.662	0.43	0	0	Sparc
Tmem45a	0	2.70430186494743	0.283	0.051	0	0	Tmem45a
Ccn5	0	4.23949978309488	0.254	0.023	0	0	Ccn5
Slf2	0	0.819387984540488	0.721	0.49	0	0	Slf2
Hivep1	0	0.690522836674228	0.606	0.376	0	0	Hivep1
Anapc5	0	0.70433147749224	0.696	0.466	0	0	Anapc5
Mmp16	0	2.62805409647023	0.277	0.048	0	0	Mmp16
Cebpd	0	1.27670959601468	0.403	0.174	0	0	Cebpd
Il1rap	0	1.05053962292392	0.401	0.172	0	0	Il1rap
Bmp1	0	1.17209804697398	0.389	0.16	0	0	Bmp1
Slc10a6	0	1.49755359035601	0.356	0.127	0	0	Slc10a6
Boc	0	1.47376469288433	0.36	0.131	0	0	Boc
Adcyap1r1	0	2.61304085891101	0.275	0.047	0	0	Adcyap1r1
Dok6	0	3.47263788249762	0.26	0.032	0	0	Dok6
Golim4	0	0.891679562067899	0.502	0.274	0	0	Golim4
Lepr	0	2.83927396223491	0.276	0.049	0	0	Lepr
Creb5	0	0.303459823780681	0.673	0.448	0	0	Creb5
Arhgap35	0	0.652970995072125	0.648	0.423	0	0	Arhgap35
Tmem65	0	0.711301197717596	0.576	0.351	0	0	Tmem65
Zeb1	0	1.32344433473501	0.984	0.759	0	0	Zeb1
Rhobtb3	0	1.79561885574628	0.326	0.102	0	0	Rhobtb3
Ifi204	0	0.89383458691633	0.435	0.211	0	0	Ifi204
Kcnip3	0	1.94025617559718	0.312	0.088	0	0	Kcnip3
Sfxn1	0	1.21877894396621	0.401	0.178	0	0	Sfxn1
Usp54	0	1.12726682979651	0.442	0.219	0	0	Usp54
Igf1	0	1.48052652953409	0.4	0.178	0	0	Igf1
Nr1d1	0	1.02660723165158	0.444	0.222	0	0	Nr1d1
Epb41l2	0	0.405412571697002	0.882	0.66	0	0	Epb41l2
Ftx	0	1.03827316447672	0.478	0.256	0	0	Ftx
Nkain2	0	4.42212947308539	0.272	0.051	0	0	Nkain2
Ttll4	0	1.13138669386422	0.426	0.205	0	0	Ttll4
Slc4a4	0	1.37232597425171	0.362	0.141	0	0	Slc4a4
Cables1	0	1.11823718469825	0.436	0.215	0	0	Cables1
Evc2	0	1.67273250420974	0.331	0.111	0	0	Evc2
Agmo	0	0.343662944024009	0.666	0.446	0	0	Agmo
Adhfe1	0	2.14340435842048	0.319	0.099	0	0	Adhfe1
Tmem64	0	1.41002470462341	0.365	0.145	0	0	Tmem64
Arnt	0	0.717402887680771	0.727	0.507	0	0	Arnt
Tacc1	0	0.86879709017737	0.869	0.649	0	0	Tacc1
Cdon	0	1.66354388266404	0.327	0.108	0	0	Cdon
Esyt2	0	0.450981998776416	0.761	0.542	0	0	Esyt2
Fam20a	0	1.25429629876085	0.386	0.168	0	0	Fam20a
Nav1	0	0.298171667323473	0.917	0.7	0	0	Nav1
Tef	0	0.685548732128751	0.654	0.437	0	0	Tef
Ubtd2	0	1.23622150211805	0.383	0.166	0	0	Ubtd2
Kdm5b	0	0.788439049414344	0.504	0.288	0	0	Kdm5b
Zhx3	0	0.435970264010593	0.635	0.419	0	0	Zhx3
Gm12963	0	2.57760321907588	0.269	0.053	0	0	Gm12963
Mettl7a1	0	1.77217755243113	0.334	0.118	0	0	Mettl7a1
Parva	0	0.363400233668397	0.649	0.434	0	0	Parva
Marchf3	0	0.411832949284392	0.625	0.41	0	0	Marchf3
Sec23a	0	1.03618852942713	0.43	0.215	0	0	Sec23a
Garnl3	0	1.45509867967559	0.353	0.138	0	0	Garnl3
Timp2	0	0.570111807675365	0.505	0.291	0	0	Timp2
Wls	0	0.653727772819048	0.612	0.398	0	0	Wls
Socs2	0	0.73880952461478	0.487	0.273	0	0	Socs2
Cd55	0	0.261449573600616	0.394	0.181	0	0	Cd55
Ryk	0	0.695077231984877	0.514	0.301	0	0	Ryk
Icosl	0	1.48071751628925	0.333	0.12	0	0	Icosl
Acaca	0	0.844876914552099	0.511	0.298	0	0	Acaca
Tgfbr1	0	0.502231586349239	0.615	0.402	0	0	Tgfbr1
Nod1	0	0.611873206529989	0.589	0.376	0	0	Nod1
Hdnr	0	1.62321441476617	0.317	0.105	0	0	Hdnr
Itpr1	0	0.498304712009827	0.884	0.672	0	0	Itpr1
Chd9	0	0.736594591110914	0.945	0.733	0	0	Chd9
Ugp2	0	0.781007778115322	0.55	0.339	0	0	Ugp2
Klf9	0	0.680618019865093	0.614	0.403	0	0	Klf9
Tcaf1	0	1.04262988966505	0.395	0.185	0	0	Tcaf1
Stambpl1	0	1.33793925397862	0.354	0.144	0	0	Stambpl1
Anxa1	0	1.25164474660861	0.357	0.148	0	0	Anxa1
Cdk8	0	1.2732608317576	0.958	0.749	0	0	Cdk8
Gm20186	0	0.673119930366355	0.486	0.278	0	0	Gm20186
Atf5	0	2.12042918379287	0.277	0.07	0	0	Atf5
Sec24a	0	0.809378959171367	0.523	0.316	0	0	Sec24a
Mllt3	0	0.537360167004234	0.568	0.361	0	0	Mllt3
Aff1	0	0.571944336140885	0.805	0.599	0	0	Aff1
Nox4	0	2.5434175680853	0.261	0.055	0	0	Nox4
Afap1	0	0.539077203978854	0.536	0.331	0	0	Afap1
Atxn10	0	0.764118953226674	0.498	0.293	0	0	Atxn10
Nid2	0	1.27645454914784	0.349	0.144	0	0	Nid2
Ifngr1	0	0.449268628731545	0.611	0.406	0	0	Ifngr1
Pir	0	1.04801960356312	0.344	0.139	0	0	Pir
Arsj	0	2.64699	0.252	0.048	0	0	Arsj
P4ha1	0	0.60215613530157	0.633	0.429	0	0	P4ha1
Plcxd3	0	2.11635456253551	0.26	0.056	0	0	Plcxd3
Prrc1	0	1.16518922933845	0.383	0.18	0	0	Prrc1
Pgf	0	2.15917786402658	0.262	0.06	0	0	Pgf
Jade1	0	1.15818794607575	0.37	0.168	0	0	Jade1
Mtch1	0	0.945399675650152	0.436	0.234	0	0	Mtch1
Calu	0	0.712447127426651	0.474	0.272	0	0	Calu
Mgst1	0	1.78125080557656	0.287	0.085	0	0	Mgst1
Daam1	0	0.315104840908639	0.735	0.533	0	0	Daam1
Kiz	0	0.759813838079144	0.463	0.262	0	0	Kiz
Zfp9	0	2.02824902240379	0.274	0.073	0	0	Zfp9
Wdpcp	0	0.943352505808336	0.435	0.234	0	0	Wdpcp
Ecpas	0	0.551049884060775	0.849	0.648	0	0	Ecpas
Stim1	0	0.527626399839063	0.62	0.42	0	0	Stim1
Pmepa1	0	1.04050184937303	0.373	0.174	0	0	Pmepa1
Selenbp1	0	1.61141335588473	0.319	0.12	0	0	Selenbp1
Gm44899	0	1.49491699615247	0.328	0.129	0	0	Gm44899
4930438E09Rik	0	2.22208561683815	0.258	0.059	0	0	4930438E09Rik
Sned1	0	1.09745867720999	0.377	0.179	0	0	Sned1
Kat6b	0	0.451010574857841	0.704	0.506	0	0	Kat6b
Pcgf5	0	0.702120543389038	0.49	0.293	0	0	Pcgf5
Igsf3	0	1.70390208220745	0.283	0.086	0	0	Igsf3
Ttc28	0	0.262410647857948	0.876	0.679	0	0	Ttc28
Abcc5	0	0.461249122435599	0.688	0.491	0	0	Abcc5
Sdccag8	0	0.549780279539722	0.617	0.421	0	0	Sdccag8
Myof	0	0.345585026647846	0.522	0.326	0	0	Myof
Wipi1	0	1.24805554021078	0.355	0.159	0	0	Wipi1
Tnfaip2	0	0.94405519940108	0.354	0.158	0	0	Tnfaip2
Rrbp1	0	0.359909305273682	0.834	0.638	0	0	Rrbp1
Bbs9	0	0.373307398029424	0.582	0.386	0	0	Bbs9
Slc7a2	0	1.07265983956432	0.3	0.105	0	0	Slc7a2
Fndc3a	0	0.589062238132746	0.838	0.643	0	0	Fndc3a
Arfgap3	0	1.06978778140827	0.375	0.181	0	0	Arfgap3
Ltbp3	0	1.44808137481198	0.31	0.116	0	0	Ltbp3
Papss2	0	0.864730961705411	0.41	0.216	0	0	Papss2
Prkn	0	0.2938877076956	0.596	0.402	0	0	Prkn
B4galt1	0	0.679260131999274	0.678	0.486	0	0	B4galt1
Peg3	0	1.09595220988303	0.316	0.124	0	0	Peg3
Clip2	0	0.807180718867003	0.408	0.216	0	0	Clip2
Emp1	0	0.8980020105999	0.408	0.216	0	0	Emp1
Akt3	0	0.289854349500406	0.919	0.728	0	0	Akt3
Gstm1	0	1.34656688724856	0.305	0.114	0	0	Gstm1
Ubn1	0	0.542358000251656	0.635	0.444	0	0	Ubn1
Adam9	0	0.613026712009817	0.538	0.348	0	0	Adam9
Synpo2	0	0.545662761377633	0.368	0.178	0	0	Synpo2
Wasl	0	0.527655301084742	0.645	0.455	0	0	Wasl
Serpina3n	0	1.5770983956044	0.294	0.104	0	0	Serpina3n
Dzip1	0	2.10947047555303	0.251	0.061	0	0	Dzip1
Tns2	0	0.509553025899627	0.528	0.338	0	0	Tns2
Tdrd3	0	0.637451589619211	0.554	0.365	0	0	Tdrd3
Plekha4	0	2.15676784575782	0.25	0.061	0	0	Plekha4
Gas1	0	1.72932847830772	0.267	0.078	0	0	Gas1
Nab1	0	0.70933283613291	0.48	0.292	0	0	Nab1
Smc5	0	0.548484302470009	0.595	0.407	0	0	Smc5
Mamld1	0	0.898054246361973	0.388	0.2	0	0	Mamld1
Nr1d2	0	0.469812054983165	0.718	0.53	0	0	Nr1d2
Pla2g4a	0	0.409734348919979	0.436	0.249	0	0	Pla2g4a
Sfrp1	0	1.68360114324799	0.266	0.079	0	0	Sfrp1
Il33	0	1.71982105541676	0.271	0.084	0	0	Il33
Clec2d	0	0.587395858168365	0.713	0.526	0	0	Clec2d
Numbl	0	2.03270069922983	0.254	0.068	0	0	Numbl
Dync2i1	0	1.34757930703181	0.317	0.131	0	0	Dync2i1
Gm14964	0	1.83821307139143	0.268	0.082	0	0	Gm14964
Col4a3	0	1.11261987618381	0.298	0.113	0	0	Col4a3
Aldh2	0	0.611842033098251	0.472	0.287	0	0	Aldh2
Vwa5a	0	0.669716563691521	0.491	0.306	0	0	Vwa5a
Aldh1a2	0	1.48821049007983	0.251	0.066	0	0	Aldh1a2
Glis2	0	1.34628660139968	0.312	0.127	0	0	Glis2
Oaf	0	1.43944905277598	0.284	0.099	0	0	Oaf
Hnrnpdl	0	0.539893343454742	0.799	0.615	0	0	Hnrnpdl
H6pd	0	1.52573141338833	0.288	0.105	0	0	H6pd
Slc7a6	0	1.38900666595926	0.313	0.13	0	0	Slc7a6
Traf3ip2	0	1.28171790849513	0.308	0.125	0	0	Traf3ip2
E130307A14Rik	0	0.671881801002066	0.472	0.289	0	0	E130307A14Rik
Smc6	0	0.516915359052355	0.602	0.419	0	0	Smc6
Npepps	0	0.427432088491736	0.652	0.47	0	0	Npepps
Fer	0	0.343685060852267	0.784	0.602	0	0	Fer
Rap2a	0	1.1045576817867	0.336	0.154	0	0	Rap2a
Atl3	0	0.607712055068696	0.519	0.337	0	0	Atl3
Cep170	0	0.307337206550208	0.72	0.538	0	0	Cep170
Igf1r	0	0.289906071519641	0.862	0.68	0	0	Igf1r
Gab2	0	0.747057539772444	0.966	0.784	0	0	Gab2
Svil	0	0.311207624831957	0.859	0.677	0	0	Svil
Nktr	0	0.613894626165369	0.898	0.717	0	0	Nktr
Il1rl2	0	1.71644413503627	0.268	0.087	0	0	Il1rl2
Glul	0	1.10658523163396	0.365	0.184	0	0	Glul
Ikbip	0	1.40410626413151	0.295	0.114	0	0	Ikbip
Cuedc1	0	0.377778913286997	0.578	0.397	0	0	Cuedc1
Zranb2	0	0.491119664289064	0.653	0.473	0	0	Zranb2
Tnpo1	0	0.470863274290572	0.769	0.589	0	0	Tnpo1
Il6ra	0	0.269597381752388	0.415	0.235	0	0	Il6ra
Rufy2	0	0.67051886182953	0.449	0.269	0	0	Rufy2
Bcl6	0	1.00881773059898	0.347	0.167	0	0	Bcl6
Man2a1	0	0.917163110592983	0.83	0.65	0	0	Man2a1
Ogt	0	0.470515699508318	0.884	0.705	0	0	Ogt
Nupr1	0	1.51562194164658	0.275	0.096	0	0	Nupr1
Rnf217	0	0.726524842344018	0.402	0.223	0	0	Rnf217
Stx2	0	0.674028881623549	0.429	0.25	0	0	Stx2
Layn	0	1.30884698025163	0.3	0.121	0	0	Layn
Pon3	0	1.48430696122889	0.3	0.122	0	0	Pon3
Gm56906	0	1.15611318869781	0.312	0.134	0	0	Gm56906
Clasp2	0	0.401218086860748	0.779	0.602	0	0	Clasp2
Adam19	0	0.281829563731049	0.548	0.371	0	0	Adam19
Srek1	0	0.451588974343351	0.766	0.589	0	0	Srek1
Phka1	0	0.599362865558057	0.468	0.291	0	0	Phka1
Sik2	0	0.47904803807788	0.63	0.453	0	0	Sik2
Sqstm1	0	0.646728594872414	0.455	0.278	0	0	Sqstm1
Etv1	0	0.84698464614651	0.375	0.198	0	0	Etv1
Ifi27	0	0.857102006872673	0.373	0.196	0	0	Ifi27
Mia3	0	0.526925660614601	0.57	0.393	0	0	Mia3
Dnajc1	0	0.481899743742433	0.852	0.675	0	0	Dnajc1
Osbpl9	0	0.469265440299139	0.844	0.667	0	0	Osbpl9
Hivep2	0	0.402485925334867	0.9	0.724	0	0	Hivep2
Cd47	0	0.339795824019489	0.67	0.494	0	0	Cd47
Trpc1	0	1.25041811016823	0.312	0.136	0	0	Trpc1
Pi4k2b	0	1.47804019763273	0.279	0.104	0	0	Pi4k2b
P3h3	0	1.38241550910225	0.281	0.106	0	0	P3h3
Rbp1	0	1.65869370835865	0.252	0.077	0	0	Rbp1
Acap2	0	0.450582669467253	0.813	0.638	0	0	Acap2
Cilk1	0	0.568495440811676	0.467	0.293	0	0	Cilk1
Rfx3	0	0.447310067884785	0.53	0.357	0	0	Rfx3
Ube4b	0	0.480470826968087	0.614	0.441	0	0	Ube4b
Ppm1d	0	0.922887334179216	0.374	0.201	0	0	Ppm1d
Gm56555	0	0.789019280591632	0.347	0.174	0	0	Gm56555
Cyp2d22	0	0.674488680883846	0.369	0.196	0	0	Cyp2d22
Stx5a	0	0.61153064635788	0.489	0.316	0	0	Stx5a
Ranbp9	0	0.443931060490276	0.691	0.518	0	0	Ranbp9
Disp1	0	0.74372133114933	0.391	0.219	0	0	Disp1
Cacna1d	0	0.635219793671478	0.319	0.147	0	0	Cacna1d
Dram1	0	1.12190608090479	0.309	0.137	0	0	Dram1
Mxi1	0	0.61200764917906	0.41	0.238	0	0	Mxi1
Gm15261	0	1.05686470621922	0.307	0.135	0	0	Gm15261
Fmo5	0	1.22924096506562	0.3	0.129	0	0	Fmo5
Ctdsp2	0	0.527681606126463	0.493	0.322	0	0	Ctdsp2
Mga	0	0.390561036662111	0.722	0.551	0	0	Mga
Yap1	0	0.477351812060852	0.468	0.298	0	0	Yap1
Nphp3	0	1.17836401293414	0.305	0.135	0	0	Nphp3
Rcn3	0	1.28555074264638	0.278	0.109	0	0	Rcn3
Arfgap1	0	0.82881011458846	0.391	0.222	0	0	Arfgap1
Zfyve9	0	0.305422377655145	0.582	0.413	0	0	Zfyve9
Dlg4	0	1.36954776585181	0.283	0.114	0	0	Dlg4
Arf4	0	0.586352429189781	0.468	0.3	0	0	Arf4
Hdgfl3	0	0.653758600027694	0.409	0.241	0	0	Hdgfl3
Casp4	0	0.605209584329182	0.416	0.248	0	0	Casp4
Srsf11	0	0.445823852221133	0.822	0.654	0	0	Srsf11
Npdc1	0	1.20723252772123	0.285	0.118	0	0	Npdc1
Etfa	0	0.430828158939654	0.497	0.33	0	0	Etfa
Ahcyl1	0	0.507056203485179	0.521	0.355	0	0	Ahcyl1
Cnrip1	0	0.998867108919682	0.332	0.166	0	0	Cnrip1
Dcun1d3	0	0.918855538698756	0.362	0.196	0	0	Dcun1d3
Ip6k1	0	0.392192623077864	0.63	0.464	0	0	Ip6k1
Osbpl1a	0	0.683812093441265	0.432	0.266	0	0	Osbpl1a
Dlg5	0	0.923076074639766	0.337	0.172	0	0	Dlg5
Fam13b	0	0.369085143740595	0.675	0.51	0	0	Fam13b
Pear1	0	0.471464508849651	0.386	0.221	0	0	Pear1
Mta3	0	0.468166466596143	0.473	0.308	0	0	Mta3
Focad	0	0.820992114759604	0.386	0.222	0	0	Focad
Arcn1	0	0.485725522893733	0.514	0.351	0	0	Arcn1
Man2a2	0	0.810254724681352	0.364	0.201	0	0	Man2a2
Ndrg2	0	0.968435511399966	0.3	0.137	0	0	Ndrg2
Sp3	0	0.407255935291663	0.674	0.512	0	0	Sp3
Crebrf	0	0.389308089849712	0.6	0.438	0	0	Crebrf
Phf3	0	0.348488106875908	0.702	0.54	0	0	Phf3
Dsel	0	1.31689245249771	0.269	0.108	0	0	Dsel
Igsf8	0	1.24223428103091	0.278	0.117	0	0	Igsf8
Nfia	0	1.13650127642502	0.991	0.83	0	0	Nfia
Tulp4	0	0.346309769174764	0.757	0.596	0	0	Tulp4
Akap9	0	0.330187110995368	0.739	0.579	0	0	Akap9
Gata6	0	0.395180603879393	0.371	0.211	0	0	Gata6
Usp33	0	0.484850523411801	0.538	0.379	0	0	Usp33
Ston2	0	0.866820638824102	0.309	0.15	0	0	Ston2
Dcaf8	0	0.398648442072829	0.614	0.455	0	0	Dcaf8
Ppp1r9a	0	0.759482625027095	0.358	0.199	0	0	Ppp1r9a
Spidr	0	0.449163101065406	0.509	0.351	0	0	Spidr
Smarca2	0	0.287812891020794	0.679	0.521	0	0	Smarca2
Slc50a1	0	0.850924699380143	0.32	0.162	0	0	Slc50a1
Crebzf	0	0.545340737150178	0.499	0.341	0	0	Crebzf
Myrip	0	0.737301958182772	0.35	0.192	0	0	Myrip
Zfp445	0	0.451895608102688	0.588	0.43	0	0	Zfp445
Rsrc1	0	0.378541593943296	0.713	0.555	0	0	Rsrc1
5031425E22Rik	0	0.451843485761228	0.676	0.519	0	0	5031425E22Rik
Fbxw8	0	0.568714124099076	0.442	0.285	0	0	Fbxw8
Ttc3	0	0.345085393476278	0.736	0.579	0	0	Ttc3
Fgf2	0	0.7299669987475	0.313	0.156	0	0	Fgf2
Eif4g3	0	0.260903899286364	0.822	0.665	0	0	Eif4g3
Thada	0	0.318064584303614	0.688	0.531	0	0	Thada
Pter	0	1.34777813682258	0.272	0.116	0	0	Pter
Smim14	0	0.368340962529677	0.545	0.389	0	0	Smim14
Glcci1	0	0.500784594550197	0.405	0.249	0	0	Glcci1
Mosmo	0	0.572394705942393	0.449	0.293	0	0	Mosmo
Nmnat3	0	1.06430644066561	0.331	0.175	0	0	Nmnat3
Ezh1	0	0.306162739040779	0.562	0.406	0	0	Ezh1
Dpysl3	0	0.341844436649105	0.394	0.238	0	0	Dpysl3
Golgb1	0	0.429067307736891	0.573	0.417	0	0	Golgb1
Lamp2	0	0.25325062400616	0.714	0.558	0	0	Lamp2
Loxl2	0	1.14284600357567	0.262	0.107	0	0	Loxl2
Sec61a2	0	0.746641562910527	0.366	0.211	0	0	Sec61a2
Tbrg1	0	0.883929520632146	0.31	0.155	0	0	Tbrg1
Ak3	0	0.979573649277257	0.315	0.16	0	0	Ak3
Cd63	0	0.684174723284232	0.356	0.201	0	0	Cd63
Golga3	0	0.590219521160381	0.45	0.296	0	0	Golga3
Eif2ak3	0	0.599009270625381	0.406	0.252	0	0	Eif2ak3
C4b	0	1.14207970648897	0.271	0.117	0	0	C4b
Gorasp2	0	0.605008902176196	0.418	0.264	0	0	Gorasp2
Smo	0	1.13890725547875	0.287	0.133	0	0	Smo
Fancc	0	0.666651554467101	0.417	0.263	0	0	Fancc
Zc3h6	0	0.935578359943695	0.326	0.173	0	0	Zc3h6
Myo9a	0	0.272545458466007	0.742	0.589	0	0	Myo9a
Bcas3	0	0.278057249148102	0.766	0.613	0	0	Bcas3
Tusc3	0	0.650172361764391	0.387	0.234	0	0	Tusc3
Cul4b	0	0.966549283409711	0.32	0.167	0	0	Cul4b
Hdlbp	0	0.355951444395464	0.621	0.468	0	0	Hdlbp
Gfpt1	0	0.846734084198266	0.344	0.191	0	0	Gfpt1
Il17ra	0	0.838029923779715	0.305	0.153	0	0	Il17ra
Ston1	0	0.52925080390373	0.393	0.242	0	0	Ston1
Adcy7	0	0.359159575489864	0.384	0.233	0	0	Adcy7
Invs	0	0.607801058688978	0.41	0.259	0	0	Invs
Tmem39a	0	0.831727218726327	0.331	0.181	0	0	Tmem39a
Hdac8	0	0.373779475576096	0.547	0.397	0	0	Hdac8
Ndfip1	0	0.323178590314857	0.611	0.461	0	0	Ndfip1
Lncpint	0	0.999418470430325	0.983	0.834	0	0	Lncpint
Fut10	0	1.18083945245603	0.256	0.107	0	0	Fut10
Acbd4	0	1.20331553134369	0.26	0.111	0	0	Acbd4
Nectin3	0	0.784358047323175	0.312	0.163	0	0	Nectin3
Atosa	0	0.434116433505503	0.429	0.28	0	0	Atosa
Glyr1	0	0.37367508561606	0.562	0.414	0	0	Glyr1
Fblim1	0	0.926789118987553	0.341	0.193	0	0	Fblim1
Pcsk5	0	0.816485953099447	0.261	0.113	0	0	Pcsk5
Morf4l2	0	0.736962747064819	0.36	0.212	0	0	Morf4l2
Gramd3	0	0.546869694953525	0.347	0.199	0	0	Gramd3
Rsrp1	0	0.664817726872474	0.958	0.81	0	0	Rsrp1
Fto	0	0.288865157468062	0.843	0.696	0	0	Fto
Zbtb38	0	0.422614653548361	0.505	0.358	0	0	Zbtb38
Specc1l	0	0.361719447544992	0.598	0.451	0	0	Specc1l
Ppp1r2	0	0.326955416465237	0.6	0.453	0	0	Ppp1r2
Kifap3	0	0.516614498128056	0.428	0.282	0	0	Kifap3
Cadps2	0	0.3873163603396	0.328	0.182	0	0	Cadps2
Tnrc6a	0	0.278374322633541	0.853	0.707	0	0	Tnrc6a
Akap11	0	0.416253934878331	0.498	0.352	0	0	Akap11
Pdxdc1	0	0.442299627402616	0.518	0.372	0	0	Pdxdc1
Bckdhb	0	0.827655152302619	0.355	0.209	0	0	Bckdhb
Tfdp2	0	0.477743618605814	0.412	0.266	0	0	Tfdp2
Acbd3	0	0.455372810897139	0.486	0.341	0	0	Acbd3
Tex2	0	0.472370753846378	0.42	0.275	0	0	Tex2
Scfd1	0	0.439657164188303	0.485	0.34	0	0	Scfd1
Eeig2	0	0.392609054580015	0.451	0.307	0	0	Eeig2
Asb3	0	0.351029474447635	0.541	0.397	0	0	Asb3
Zfta	0	0.650206125638611	0.328	0.184	0	0	Zfta
Rnpc3	0	0.362505233551673	0.569	0.425	0	0	Rnpc3
Ahi1	0	1.04786078874108	0.278	0.135	0	0	Ahi1
Pnp	0	1.01908613730885	0.267	0.124	0	0	Pnp
Tspyl2	0	1.01365176577713	0.29	0.147	0	0	Tspyl2
Gramd4	0	0.647053679213527	0.344	0.201	0	0	Gramd4
Maml2	0	0.399383775714571	0.954	0.811	0	0	Maml2
Srsf6	0	0.433534471159394	0.459	0.317	0	0	Srsf6
Trim2	0	0.529043194649285	0.381	0.239	0	0	Trim2
Rab11fip2	0	0.532485685717855	0.425	0.283	0	0	Rab11fip2
Mapre3	0	0.811326371864456	0.313	0.171	0	0	Mapre3
Stard5	0	0.911365343234595	0.29	0.148	0	0	Stard5
Eprs	0	0.445506469070219	0.45	0.309	0	0	Eprs
Il15ra	0	0.578894757034365	0.387	0.246	0	0	Il15ra
H13	0	0.441117856102184	0.441	0.3	0	0	H13
Setd7	0	0.437597331780854	0.435	0.294	0	0	Setd7
Ctps2	0	0.528775794660419	0.366	0.225	0	0	Ctps2
Fam110b	0	0.815371671820595	0.317	0.177	0	0	Fam110b
Wwox	0	0.452352315869915	0.669	0.529	0	0	Wwox
Ralbp1	0	0.402519115321691	0.458	0.318	0	0	Ralbp1
Tcf25	0	0.285093861124763	0.809	0.67	0	0	Tcf25
Tbce	0	0.521515856497351	0.436	0.297	0	0	Tbce
Fkbp9	0	0.652965252785432	0.325	0.187	0	0	Fkbp9
Ddhd2	0	0.530334206564807	0.427	0.289	0	0	Ddhd2
Tbc1d2b	0	0.534694565300853	0.38	0.242	0	0	Tbc1d2b
Nsd3	0	0.26892379411928	0.871	0.734	0	0	Nsd3
Micu3	0	0.461533401003913	0.442	0.305	0	0	Micu3
Ccdc186	0	0.364484261401896	0.518	0.381	0	0	Ccdc186
Mrps28	0	0.53593031385974	0.407	0.27	0	0	Mrps28
Cep83	0	0.445267668111461	0.469	0.332	0	0	Cep83
Pnisr	0	0.436338785148212	0.92	0.784	0	0	Pnisr
Gm44148	0	0.597570500935174	0.33	0.194	0	0	Gm44148
Snrnp70	0	0.255818809341626	0.87	0.734	0	0	Snrnp70
Hbp1	0	0.414358655239399	0.438	0.302	0	0	Hbp1
Glt8d1	0	0.794992059311462	0.326	0.19	0	0	Glt8d1
Dap	0	0.989395910293478	0.261	0.125	0	0	Dap
Tiparp	0	0.691228253775745	0.354	0.218	0	0	Tiparp
Ntn4	0	0.608686347012806	0.287	0.151	0	0	Ntn4
Ugdh	0	0.419182891036368	0.281	0.146	0	0	Ugdh
Mpped2	0	0.804270111124874	0.265	0.13	0	0	Mpped2
Camkk2	0	0.588687726402089	0.384	0.249	0	0	Camkk2
Klhl22	0	0.938631242006548	0.274	0.139	0	0	Klhl22
Rap1gap2	0	0.305097248072684	0.301	0.167	0	0	Rap1gap2
Snhg3	0	1.0275908857774	0.263	0.13	0	0	Snhg3
Zfp260	0	0.632477639622954	0.346	0.213	0	0	Zfp260
Rab6b	0	0.660613468401914	0.314	0.182	0	0	Rab6b
Map3k14	0	0.52176010581721	0.374	0.242	0	0	Map3k14
Acvrl1	0	0.52609267814872	0.326	0.194	0	0	Acvrl1
Dbp	0	0.601869145798746	0.346	0.214	0	0	Dbp
Stxbp4	0	0.79112407202623	0.3	0.168	0	0	Stxbp4
Zc2hc1a	0	0.52066111480353	0.374	0.243	0	0	Zc2hc1a
2210408I21Rik	0	0.671407733047659	0.377	0.246	0	0	2210408I21Rik
Ddhd1	0	0.448786773264058	0.392	0.261	0	0	Ddhd1
Alms1	0	0.863913108322534	0.278	0.148	0	0	Alms1
Fech	0	0.620915999558968	0.337	0.207	0	0	Fech
Ift81	0	1.00110035622925	0.265	0.135	0	0	Ift81
Tuba1a	0	0.737884404597685	0.264	0.134	0	0	Tuba1a
Fsd1l	0	0.506966301776485	0.36	0.23	0	0	Fsd1l
Flot2	0	0.799831934393716	0.295	0.165	0	0	Flot2
Npc1	0	0.65065102181778	0.341	0.212	0	0	Npc1
Golga2	0	0.657081575624909	0.316	0.187	0	0	Golga2
Birc2	0	0.468214564982867	0.407	0.278	0	0	Birc2
Shfl	0	0.825534244584547	0.274	0.146	0	0	Shfl
Serpinh1	0	0.480144375131941	0.329	0.201	0	0	Serpinh1
Herpud1	0	0.600414023327016	0.33	0.202	0	0	Herpud1
Ptar1	0	0.567734223918329	0.366	0.238	0	0	Ptar1
Irak1	0	0.65672977834993	0.332	0.205	0	0	Irak1
Rcor3	0	0.534275012448303	0.374	0.247	0	0	Rcor3
Ibtk	0	0.537742936271661	0.378	0.251	0	0	Ibtk
L3mbtl3	0	0.758958144322776	0.294	0.167	0	0	L3mbtl3
Purg	0	0.591949537940617	0.333	0.207	0	0	Purg
Emilin1	0	0.823969961778172	0.257	0.131	0	0	Emilin1
Hspa12a	0	0.756072123483099	0.264	0.138	0	0	Hspa12a
Cdkn1b	0	0.458571905195716	0.351	0.225	0	0	Cdkn1b
Arl5a	0	0.60870673974945	0.341	0.216	0	0	Arl5a
AI480526	0	0.478217746847262	0.397	0.272	0	0	AI480526
Bicd1	0	0.938055884506063	0.261	0.136	0	0	Bicd1
Ankrd27	0	0.653501596078302	0.309	0.184	0	0	Ankrd27
Rbl2	0	0.39183296080522	0.366	0.241	0	0	Rbl2
Pde4a	0	0.845566989241992	0.28	0.156	0	0	Pde4a
Hcfc2	0	0.580215017903164	0.329	0.205	0	0	Hcfc2
Lrrc49	0	0.694871096603103	0.291	0.167	0	0	Lrrc49
Mapk9	0	0.624524025844881	0.347	0.223	0	0	Mapk9
Snx7	0	0.804338746285968	0.268	0.146	0	0	Snx7
Il16	0	0.397400087676549	0.336	0.214	0	0	Il16
Parn	0	0.458584251914298	0.371	0.249	0	0	Parn
Nek1	0	0.562233260947429	0.356	0.235	0	0	Nek1
0610043K17Rik	0	0.557162550441676	0.291	0.17	0	0	0610043K17Rik
Ube2j1	0	0.633612449223047	0.321	0.201	0	0	Ube2j1
Aco1	0	0.709633107783847	0.294	0.175	0	0	Aco1
Tle3	0	0.589335651740047	0.287	0.168	0	0	Tle3
Tada2a	0	0.820771135867858	0.259	0.141	0	0	Tada2a
Yipf5	0	0.597741563320062	0.332	0.214	0	0	Yipf5
Lgals1	0	0.535234638242821	0.282	0.164	0	0	Lgals1
Gnptab	0	0.505261851260543	0.338	0.221	0	0	Gnptab
Auh	0	0.478429944278026	0.34	0.223	0	0	Auh
Gpsm1	0	0.887106371107694	0.25	0.133	0	0	Gpsm1
Ip6k2	0	0.620858015128921	0.289	0.172	0	0	Ip6k2
Atg16l2	0	0.548278699166927	0.307	0.191	0	0	Atg16l2
Gkap1	0	0.52691713651697	0.321	0.206	0	0	Gkap1
Ift80	0	0.707951981248813	0.253	0.138	0	0	Ift80
Acss2	0	0.780532781246691	0.258	0.144	0	0	Acss2
Mtcp1	0	0.842645140731849	0.25	0.136	0	0	Mtcp1
Tbcel	0	0.657787647712607	0.283	0.169	0	0	Tbcel
Upp2	0	0.550108262841286	0.337	0.224	0	0	Upp2
Sec23ip	0	0.590049070454115	0.301	0.188	0	0	Sec23ip
Arhgap28	0	0.541750067975946	0.276	0.164	0	0	Arhgap28
Copg1	0	0.610815130367338	0.288	0.176	0	0	Copg1
Smarcb1	0	0.611053655112639	0.296	0.184	0	0	Smarcb1
Chpt1	0	0.493033999297032	0.284	0.172	0	0	Chpt1
Polr3gl	0	0.635455672530701	0.281	0.17	0	0	Polr3gl
Crppa	0	0.807112574949337	0.255	0.144	0	0	Crppa
Prpsap1	0	0.617600397467379	0.287	0.176	0	0	Prpsap1
Acvr1b	0	0.715479136888025	0.285	0.174	0	0	Acvr1b
Iqce	0	0.645834846656268	0.262	0.152	0	0	Iqce
Syde1	0	0.548093271724943	0.27	0.16	0	0	Syde1
Rp9	0	0.572386471187827	0.297	0.187	0	0	Rp9
Gm16023	0	0.700888583516463	0.27	0.161	0	0	Gm16023
Slc8b1	0	0.645731454074836	0.262	0.153	0	0	Slc8b1
Ptgfrn	0	0.413594909270494	0.26	0.152	0	0	Ptgfrn
Ddx17	0	0.315848403366972	0.92	0.812	0	0	Ddx17
Flot1	0	0.556329527668379	0.295	0.187	0	0	Flot1
Ccdc28b	0	0.54866162291256	0.269	0.162	0	0	Ccdc28b
Trp53bp2	0	0.665034650238414	0.262	0.156	0	0	Trp53bp2
Vamp2	0	0.562584668730315	0.272	0.167	0	0	Vamp2
Luc7l2	0	0.377239233243496	0.964	0.86	0	0	Luc7l2
Czib	0	0.643252551577406	0.273	0.17	0	0	Czib
Ssh2	0	0.384888150628007	0.939	0.842	0	0	Ssh2
Stag1	0	0.253659603880644	0.949	0.859	0	0	Stag1
Rbms1	0	0.314623450137731	0.975	0.9	0	0	Rbms1
Gphn	0	0.289432322306582	0.975	0.906	0	0	Gphn
Zbtb20	0	0.766066647377446	0.996	0.949	0	0	Zbtb20
Malat1	0	0.503456818433168	1	1	0	0	Malat1
Cd99l2	5.29702128081188e-308	0.610508204718356	0.266	0.164	1.46234866499373e-303	0	Cd99l2
Ephx1	1.08746403941974e-307	0.34223939883052	0.427	0.289	3.00216197362608e-303	0	Ephx1
Phtf1	1.9347865858978e-307	0.53890859597602	0.323	0.211	5.34136532768806e-303	0	Phtf1
Tango2	8.37974971585142e-306	0.497340866336508	0.327	0.212	2.3133975040551e-301	0	Tango2
Sec22b	1.41447938314327e-304	0.584440355673342	0.265	0.163	3.90495323304361e-300	0	Sec22b
Ctsl	1.42021152483432e-304	0.4213049747317	0.305	0.195	3.9207779566101e-300	0	Ctsl
Fam120b	5.23218657402103e-304	0.430134828712862	0.457	0.326	1.44444974748999e-299	0	Fam120b
Usp46	7.47287213306917e-304	0.451552473536448	0.346	0.229	2.06303580977641e-299	0	Usp46
Stxbp5	3.3509521635369e-303	0.279332084318182	0.673	0.52	9.25097363787632e-299	0	Stxbp5
Arfip1	3.39222383663442e-303	0.368728167896224	0.479	0.343	9.36491234579665e-299	0	Arfip1
4632427E13Rik	1.9795923343375e-299	0.340928797026238	0.626	0.482	5.46506055740555e-295	0	4632427E13Rik
Tbc1d19	4.07125188192124e-299	0.478319003797705	0.36	0.243	1.123950507042e-294	0	Tbc1d19
Dubr	5.41825891364219e-298	0.493333860352612	0.298	0.188	1.4958187382892e-293	0	Dubr
Mycbp2	6.9079504012344e-295	0.268982370873013	0.928	0.83	1.90707786726878e-290	0	Mycbp2
Glrx3	2.11437388335418e-294	0.495797884460814	0.311	0.202	5.83715197977587e-290	0	Glrx3
Abcd3	6.6873595085367e-294	0.406623848043271	0.408	0.282	1.84617933952173e-289	0	Abcd3
Mrpl33	1.71460071794653e-293	0.383750633266693	0.418	0.293	4.73349820203498e-289	0	Mrpl33
Prpf39	2.98585939157953e-292	0.276928659563971	0.755	0.613	8.24306202233361e-288	0	Prpf39
Zbed6	4.277706171406e-292	0.360036972028969	0.533	0.397	1.18094634274005e-287	0	Zbed6
Sqor	7.30883066161506e-292	0.492530303946412	0.268	0.165	2.01774888075207e-287	0	Sqor
Thap3	4.85770456637279e-290	0.368710945268887	0.447	0.316	1.34106649963854e-285	0	Thap3
Fnip1	4.73466848083701e-288	0.272407286569801	0.662	0.511	1.30709992750467e-283	0	Fnip1
Cntln	1.10741896520145e-287	0.312482478173748	0.488	0.348	3.05725153723164e-283	0	Cntln
Golga5	1.12302253603006e-287	0.470670217122285	0.357	0.243	3.1003283152182e-283	0	Golga5
Prickle1	4.70940250491682e-287	0.549159653723314	0.408	0.293	1.30012474953239e-282	0	Prickle1
Atp10d	1.27833802821374e-284	0.341158244136234	0.585	0.45	3.52910779448968e-280	0	Atp10d
Tfpi	3.07496860643531e-284	0.468024526348093	0.334	0.223	8.48906583178595e-280	0	Tfpi
Atn1	4.16710485245432e-284	0.602530592797288	0.25	0.154	1.15041263661707e-279	0	Atn1
Pdcd4	1.49609927775838e-283	0.267424130629487	0.385	0.261	4.13028127610755e-279	0	Pdcd4
6820431F20Rik	1.13389669253831e-281	0.266481506515167	0.809	0.681	3.13034859909051e-277	0	6820431F20Rik
Bcr	1.15092878929791e-281	0.284951698122942	0.431	0.295	3.17736910861473e-277	0	Bcr
Rimoc1	4.64355764142123e-281	0.476816403211217	0.388	0.272	1.28194695806716e-276	0	Rimoc1
Copb2	4.40250344685659e-279	0.492088465120709	0.291	0.188	1.2153991265737e-274	0	Copb2
Fhit	7.40674421101615e-278	0.644968515733469	0.292	0.194	2.04477987433523e-273	0	Fhit
Stat3	2.36333437102504e-276	0.298866494927197	0.712	0.58	6.52445719808883e-272	0	Stat3
Snx18	5.88919646378179e-276	0.4025981943029	0.32	0.21	1.62583046775624e-271	0	Snx18
Cul9	4.89975846801677e-272	0.6195077860465	0.261	0.166	1.35267632026539e-267	0	Cul9
Tmem167	1.72616230882009e-269	0.433903671545259	0.348	0.236	4.76541628595961e-265	0	Tmem167
Rcbtb2	8.90498369925001e-269	0.404324722804675	0.296	0.192	2.45839884985195e-264	0	Rcbtb2
Cbx5	7.70203660436173e-267	0.320429997320781	0.445	0.318	2.12630124536614e-262	0	Cbx5
Dpy19l1	8.0179045184114e-267	0.553455601061571	0.25	0.156	2.21350290039784e-262	0	Dpy19l1
Anapc4	3.73957683165903e-266	0.362002285225864	0.416	0.294	1.03238497591611e-261	0	Anapc4
Ptprs	1.21050375005653e-264	0.432637917368446	0.269	0.172	3.34183770278107e-260	0	Ptprs
Katnip	7.01966058978703e-264	0.488201254389625	0.315	0.211	1.93791769902251e-259	0	Katnip
Lnpk	7.19559411219864e-264	0.453828219825486	0.346	0.237	1.98648766655468e-259	0	Lnpk
Senp7	1.11530034441722e-263	0.31874591396742	0.526	0.396	3.07900966083262e-259	0	Senp7
Ttc19	3.01385409940572e-263	0.359263744556592	0.45	0.325	8.32034701222937e-259	0	Ttc19
Jazf1	4.54738838070137e-263	0.491295425756826	0.25	0.155	1.25539751026023e-258	0	Jazf1
Tamalin	2.60127197418686e-262	0.31797117072048	0.275	0.171	7.18133153913767e-258	0	Tamalin
Ppp4r2	3.01128883683777e-262	0.355463897180638	0.487	0.361	8.31326509185802e-258	0	Ppp4r2
Comt	6.80800057963871e-260	0.367423192877474	0.455	0.333	1.87948472002086e-255	0	Comt
Mrtfa	3.97032533008205e-259	0.265791279744701	0.605	0.463	1.09608771387575e-254	0	Mrtfa
Pip4p2	7.00903174107814e-259	0.448129413151275	0.352	0.243	1.93498339275944e-254	0	Pip4p2
Ccdc66	1.48972350477046e-257	0.517008405123514	0.306	0.205	4.1126796796198e-253	0	Ccdc66
Sec16a	7.58500488988042e-257	0.416568932678022	0.407	0.292	2.09399229994929e-252	0	Sec16a
Txndc5	2.4965103510939e-256	0.442250912955682	0.255	0.16	6.89211612626494e-252	0	Txndc5
Cdk5rap2	2.99130397580436e-255	0.421145992864475	0.31	0.206	8.25809288600309e-251	0	Cdk5rap2
Bicral	5.27837658252499e-255	0.314392071768816	0.466	0.34	1.45720142313767e-250	0	Bicral
Ncor2	4.12182399738107e-252	0.256292245780544	0.617	0.477	1.13791195095699e-247	0	Ncor2
Sos2	1.92158548194588e-251	0.280519689070464	0.63	0.497	5.30492104000799e-247	0	Sos2
Ilf2	4.26979656839725e-251	0.48644652447774	0.289	0.191	1.17876273863743e-246	0	Ilf2
Dzip3	8.0362413468e-250	0.551059922628709	0.264	0.171	2.21856514861108e-245	0	Dzip3
Ggnbp2	8.99050541010036e-250	0.261937481874825	0.719	0.582	2.48200882856641e-245	0	Ggnbp2
Rad50	1.21178474467239e-248	0.431328671606748	0.315	0.212	3.34537414461706e-244	0	Rad50
Dcakd	2.57749976272977e-248	0.49639409480597	0.285	0.188	7.11570359496808e-244	0	Dcakd
Coq2	2.75198513062822e-248	0.534929820723654	0.295	0.198	7.59740535012532e-244	0	Coq2
Ssr3	5.83545703896149e-248	0.421995497545442	0.296	0.197	1.6109946247461e-243	0	Ssr3
Nsmaf	8.50048835946883e-246	0.286145455989404	0.511	0.38	2.34672982139856e-241	0	Nsmaf
Lztfl1	1.01690292370352e-245	0.520030715015564	0.269	0.175	2.80736390146831e-241	0	Lztfl1
Ift172	6.9784445146723e-244	0.482693395344121	0.281	0.185	1.92653917716558e-239	0	Ift172
Amz2	3.06242988309438e-242	0.514069616107515	0.261	0.168	8.45445017825866e-238	0	Amz2
Fmr1	7.59869337380976e-242	0.360051581055676	0.403	0.288	2.09777127970766e-237	0	Fmr1
Snhg7	2.31361574162657e-241	0.500565633345484	0.306	0.208	6.38719897790846e-237	0	Snhg7
Hp1bp3	2.19588992666392e-240	0.272054620453222	0.534	0.404	6.06219332054109e-236	0	Hp1bp3
Ttc23	2.33456292648939e-240	0.357288284952047	0.327	0.222	6.44502787115927e-236	0	Ttc23
Spats2l	1.87499275273584e-239	0.380429712357905	0.282	0.185	5.17629249247783e-235	0	Spats2l
Pabpc4	2.58302105273849e-239	0.403515571362825	0.335	0.231	7.13094622029516e-235	0	Pabpc4
Eef2k	1.3459616706574e-238	0.506333627628559	0.294	0.198	3.71579638418388e-234	0	Eef2k
Guf1	4.79917666047386e-237	0.506267398332794	0.279	0.186	1.32490870065702e-232	0	Guf1
Foxo3	1.08300619041035e-235	0.281164808922592	0.623	0.49	2.98985518986584e-231	0	Foxo3
Kremen1	1.70661399571942e-234	0.44591449483798	0.298	0.201	4.71144925798261e-230	0	Kremen1
Paip2	1.95309399205601e-234	0.293902954943279	0.468	0.345	5.39190658386904e-230	0	Paip2
Hibadh	5.11090704785977e-234	0.313522838141185	0.487	0.365	1.41096810870265e-229	0	Hibadh
Ercc5	5.47529357585686e-234	0.490718545363563	0.288	0.194	1.5115642974868e-229	0	Ercc5
2610005L07Rik	1.77069734755929e-232	0.374940041367864	0.444	0.329	4.88836416740694e-228	0	2610005L07Rik
Gtpbp8	1.89393221732497e-232	0.539248767988673	0.266	0.176	5.22857867236906e-228	0	Gtpbp8
Cdip1	1.00387673426185e-231	0.383550742568125	0.391	0.282	2.77140250027669e-227	0	Cdip1
Tsc1	2.97455296180935e-231	0.41697946726206	0.329	0.228	8.21184836166707e-227	0	Tsc1
Fbxl3	3.02650532742195e-231	0.292480088489028	0.522	0.399	8.35527325741378e-227	0	Fbxl3
Vamp4	3.38161272783094e-231	0.374021966423816	0.376	0.266	9.33561825772287e-227	0	Vamp4
Prrg1	1.00764775263549e-228	0.349378983391798	0.344	0.239	2.7818131507008e-224	0	Prrg1
Agk	1.72348320204902e-228	0.477979061035763	0.292	0.197	4.75802007589673e-224	0	Agk
Grina	4.95607035670625e-228	0.408692760162731	0.271	0.179	1.36822234337589e-223	0	Grina
Dnajc3	1.85148883207668e-226	0.35500671643008	0.426	0.313	5.11140521871409e-222	0	Dnajc3
Cir1	1.08279751941019e-225	0.412278702231488	0.277	0.184	2.98927911183572e-221	0	Cir1
Cryzl1	7.97593823628454e-225	0.40716612430836	0.347	0.244	2.20191726889107e-220	0	Cryzl1
Cdc16	5.01585115927296e-223	0.478680888151123	0.266	0.176	1.38472602954049e-218	0	Cdc16
Stxbp1	1.39403275214637e-222	0.362270404600353	0.337	0.232	3.84850621885047e-218	0	Stxbp1
Zwint	4.43198099463221e-222	0.414257873062373	0.316	0.218	1.22353699318811e-217	0	Zwint
Cep128	9.37325046962936e-222	0.308969756177484	0.303	0.206	2.58767325715058e-217	0	Cep128
4833420G17Rik	9.48442207966119e-221	0.269563486996214	0.484	0.362	2.61836440353207e-216	0	4833420G17Rik
Bbx	2.09975257453772e-220	0.258668688244844	0.582	0.458	5.79678693252629e-216	0	Bbx
Zfp53	2.75312548889363e-220	0.463375861703949	0.261	0.172	7.60055353718864e-216	0	Zfp53
Rps6kc1	1.06670989407229e-219	0.297741848063837	0.422	0.307	2.94486600456537e-215	0	Rps6kc1
Akap8l	3.17535832826502e-219	0.259048904916263	0.611	0.478	8.76621173684125e-215	0	Akap8l
6720427I07Rik	6.47378859648029e-218	0.309105824367228	0.517	0.396	1.78721881783031e-213	0	6720427I07Rik
Cbfa2t2	2.82141630825858e-216	0.297101895266049	0.483	0.366	7.78908400220947e-212	0	Cbfa2t2
Sec11a	1.43212114033696e-213	0.403987245225267	0.302	0.208	3.95365683212824e-209	0	Sec11a
Farp2	3.08197456519314e-213	0.5091658602735	0.27	0.183	8.5084071821287e-209	0	Farp2
Iffo1	6.79197806565088e-212	0.401258466708974	0.32	0.222	1.87506138458424e-207	0	Iffo1
Clstn1	7.77488838913571e-212	0.281279509977606	0.329	0.226	2.1464134375887e-207	0	Clstn1
Thap2	9.27931605414185e-212	0.496577130590694	0.289	0.2	2.56174078306694e-207	0	Thap2
Eif4e3	8.09090684358996e-211	0.421458230784838	0.254	0.167	2.23365665230988e-206	0	Eif4e3
Zfp451	1.08114549760994e-210	0.319434356317142	0.441	0.331	2.98471837525176e-206	0	Zfp451
Rif1	1.78897407760841e-210	0.274158331055969	0.494	0.376	4.93882073605355e-206	0	Rif1
Srr	2.52182436125941e-210	0.443092265318412	0.331	0.236	6.96200051412885e-206	0	Srr
Sh3gl1	2.06603190329432e-209	0.375387020548405	0.351	0.25	5.70369427542462e-205	0	Sh3gl1
Zadh2	5.68941343192443e-209	0.476771427218433	0.266	0.179	1.57067636615138e-204	0	Zadh2
Cfl2	2.66303846339451e-208	0.284628258199515	0.462	0.346	7.35185028589322e-204	0	Cfl2
Snx14	6.30036242508303e-208	0.381570141671324	0.346	0.248	1.73934105469267e-203	0	Snx14
Uba5	1.70165844507513e-207	0.461724541996315	0.31	0.218	4.6977684693189e-203	0	Uba5
Rassf8	4.86512882953456e-205	0.344133443927762	0.339	0.24	1.34311611596961e-200	0	Rassf8
Gnl3	2.41640805704882e-204	0.334917853540733	0.316	0.219	6.67097772309468e-200	0	Gnl3
P4hb	1.8718199440668e-203	0.358772436969515	0.306	0.213	5.16753331958521e-199	0	P4hb
Ppp1r10	5.18928074203378e-203	0.266146271305242	0.548	0.428	1.43260473445326e-198	0	Ppp1r10
Med14	1.38058410462055e-202	0.276234265649253	0.503	0.387	3.81137853762597e-198	0	Med14
Zfp945	5.83107415087409e-202	0.3889278340227	0.316	0.222	1.60978464083181e-197	0	Zfp945
Erlec1	6.77251548219873e-202	0.366877976274101	0.361	0.262	1.8696883491706e-197	0	Erlec1
Brip1os	7.72551033738201e-202	0.399547536884273	0.355	0.256	2.13278163884105e-197	0	Brip1os
Atg10	3.11805638053548e-200	0.320348975683481	0.425	0.316	8.6080182497443e-196	0	Atg10
Tmem175	3.5904080198784e-199	0.456455534949837	0.277	0.19	9.9120394204783e-195	0	Tmem175
Smarcc2	5.5212789151517e-198	0.25076289882676	0.553	0.433	1.52425947010593e-193	0	Smarcc2
Zbtb44	3.49249603626022e-197	0.295839872665456	0.4	0.294	9.64173380730359e-193	0	Zbtb44
Mbtps1	3.24390043774452e-195	0.302371052567092	0.374	0.273	8.95543593848128e-191	0	Mbtps1
Ppp6r2	6.54450538120266e-195	0.273318105707496	0.468	0.353	1.80674160058862e-190	0	Ppp6r2
Riok2	1.63537447250298e-194	0.515540414428051	0.265	0.183	4.51477830623897e-190	0	Riok2
Xpa	7.52538749217496e-194	0.448998972624224	0.255	0.172	2.07753372496474e-189	0	Xpa
Uri1	1.46862478314314e-193	0.302954571894258	0.403	0.298	4.05443243882328e-189	0	Uri1
Reps1	7.92875948062544e-192	0.334496300327664	0.386	0.286	2.18889262981627e-187	0	Reps1
Snx12	1.19708428130512e-191	0.455467634559174	0.284	0.198	3.30479057539904e-187	0	Snx12
Usp45	2.14829089690978e-191	0.312114869927029	0.378	0.277	5.93078667909882e-187	0	Usp45
Rev1	3.60326987813353e-189	0.274584302898872	0.53	0.416	9.94754715256325e-185	0	Rev1
Atg3	5.21421132751607e-189	0.290796692375464	0.399	0.296	1.43948732118736e-184	0	Atg3
Ggps1	7.80414739995608e-188	0.35960035331607	0.337	0.242	2.15449097270588e-183	0	Ggps1
Slc25a36	1.00810109539906e-187	0.255013751531412	0.5	0.385	2.78306469406817e-183	0	Slc25a36
Phkb	1.8633743041628e-186	0.291966970200985	0.523	0.413	5.14421744150225e-182	0	Phkb
Metap1d	2.10049536784111e-186	0.282771452236978	0.428	0.319	5.79883756199894e-182	0	Metap1d
Cpne3	7.28499311600785e-186	0.345624492494016	0.324	0.231	2.01116804953629e-181	0	Cpne3
Dcun1d5	5.98588796730959e-185	0.28465922714118	0.453	0.346	1.65252409113516e-180	0	Dcun1d5
Rnft1	9.58823006322018e-185	0.414152677294308	0.287	0.201	2.6470226735532e-180	0	Rnft1
Tcp11l2	2.41283121458936e-184	0.258956074060967	0.343	0.244	6.66110313411686e-180	0	Tcp11l2
Pnpla8	4.42263960845071e-184	0.255498503070703	0.49	0.381	1.22095811670499e-179	0	Pnpla8
Kank2	1.43724856360885e-183	0.365488238323233	0.294	0.207	3.96781210955496e-179	0	Kank2
S100pbp	1.56597139300459e-182	0.350632173736953	0.308	0.218	4.32317722466776e-178	0	S100pbp
Rabl6	3.40171818277843e-182	0.298528693357629	0.457	0.35	9.39112338719642e-178	0	Rabl6
Copb1	8.12247811658023e-182	0.305351029564963	0.382	0.285	2.2423725336443e-177	0	Copb1
Tango6	2.83957704737914e-181	0.28149131134561	0.402	0.3	7.83922035469961e-177	0	Tango6
Ilkap	4.20542713322454e-181	0.280306372856968	0.395	0.293	1.1609922686693e-176	0	Ilkap
Ift43	2.401997496704e-180	0.273323054856556	0.294	0.205	6.63119448915073e-176	0	Ift43
Slc37a3	6.31881590425151e-179	0.301334371059995	0.273	0.188	1.74443550668672e-174	0	Slc37a3
Uso1	1.85952687080093e-178	0.288780246706057	0.424	0.322	5.13359583222012e-174	0	Uso1
Aatf	1.0735568092769e-177	0.250162094733044	0.423	0.319	2.96376828337073e-173	0	Aatf
Lman1	1.34360905447009e-177	0.36898028190338	0.28	0.197	3.70930151667557e-173	0	Lman1
Nfic	3.47260864960671e-175	0.338171616016272	0.3	0.214	9.58683069896923e-171	0	Nfic
Cope	1.78319140792348e-174	0.392446804577563	0.251	0.172	4.92285651985436e-170	0	Cope
Ybx3	7.99731817263172e-174	0.262723446027213	0.315	0.224	2.20781962791844e-169	0	Ybx3
Mtmr1	1.77323220885748e-173	0.395844498551365	0.28	0.198	4.89536215899285e-169	0	Mtmr1
Rnf25	7.20225358908418e-173	0.419080229341834	0.253	0.175	1.98832614833847e-168	0	Rnf25
Sclt1	1.02931067008245e-171	0.318858431534866	0.375	0.281	2.84161796689662e-167	0	Sclt1
Lin52	7.56524586662129e-171	0.292511842401862	0.373	0.278	2.08853742639814e-166	0	Lin52
Appbp2	2.35084076006813e-170	0.269357942760828	0.455	0.352	6.48996608632008e-166	0	Appbp2
Zmym6	4.08161166270971e-170	0.327742510944841	0.342	0.25	1.12681053172427e-165	0	Zmym6
Urgcp	7.12882879507133e-170	0.326399909176929	0.406	0.31	1.96805576545534e-165	0	Urgcp
Arhgef10l	1.17273949422351e-169	0.323484420556165	0.289	0.205	3.23758192170284e-165	0	Arhgef10l
Yeats2	2.79438242803288e-169	0.26413628813492	0.421	0.32	7.71445156907038e-165	0	Yeats2
Nbas	1.2487157105272e-167	0.250285881218476	0.512	0.405	3.44732946205244e-163	0	Nbas
Ecm1	3.53419143711468e-167	0.337870998404531	0.256	0.177	9.75684230044249e-163	0	Ecm1
Nr6a1	4.17864039261316e-167	0.279209364063946	0.385	0.29	1.15359725318872e-162	0	Nr6a1
Iqsec2	3.60635864174053e-165	0.27280622335454	0.394	0.298	9.95607430225308e-161	0	Iqsec2
Xbp1	8.2740838928321e-164	0.250268954861956	0.333	0.242	2.28422634029416e-159	0	Xbp1
Actr8	3.84358089424329e-162	0.300212121282242	0.288	0.204	1.06109737747374e-157	0	Actr8
Ddx1	4.40638555011957e-162	0.408921397833907	0.285	0.206	1.21647085882151e-157	0	Ddx1
Morc2a	1.65479274833195e-161	0.32103444021643	0.362	0.271	4.56838634032001e-157	0	Morc2a
Zbtb4	1.73610980352887e-161	0.260092268655205	0.321	0.231	4.79287833460215e-157	0	Zbtb4
Sidt2	6.6633502876573e-160	0.367145451227963	0.262	0.184	1.83955111391355e-155	0	Sidt2
B3gntl1	2.2493060990079e-159	0.396644040560988	0.253	0.177	6.2096593475311e-155	0	B3gntl1
Elp3	2.53547779504044e-159	0.369554049070495	0.262	0.184	6.99969354876815e-155	0	Elp3
Yars	6.27300334758554e-159	0.425018875986498	0.259	0.183	1.73178803416794e-154	0	Yars
Mtch2	9.48914366802405e-158	0.349603204443862	0.323	0.239	2.6196678924314e-153	0	Mtch2
C2cd5	1.46963161615656e-157	0.270230827449809	0.363	0.272	4.05721200272342e-153	0	C2cd5
Ankrd50	5.82646787260267e-157	0.338928059129907	0.258	0.181	1.60851298558942e-152	0	Ankrd50
Dennd10	4.59522320129739e-156	0.352350356553886	0.27	0.192	1.26860326918217e-151	0	Dennd10
Mplkip	1.98674442896428e-155	0.410197822578452	0.253	0.178	5.48480534504168e-151	0	Mplkip
2610008E11Rik	6.04867430654663e-154	0.295977429447159	0.317	0.232	1.66985751580833e-149	0	2610008E11Rik
Zfp438	6.43654766856295e-154	0.396140205320993	0.278	0.202	1.77693771486017e-149	0	Zfp438
Amn1	1.2472125700784e-153	0.275568519599711	0.355	0.266	3.44317974221545e-149	0	Amn1
Entr1	1.32127723486873e-153	0.307952667656759	0.34	0.253	3.6476500623021e-149	0	Entr1
Phlpp2	4.88238701080353e-153	0.303369226253608	0.282	0.201	1.34788058207253e-148	0	Phlpp2
St3gal2	1.28574096365054e-149	0.305861327333688	0.261	0.184	3.54954507835006e-145	0	St3gal2
Med12	8.33688841982504e-149	0.262219858574138	0.362	0.272	2.3015647860611e-144	0	Med12
Sfi1	4.87851155988509e-148	0.313165609741999	0.329	0.246	1.34681068633748e-143	0	Sfi1
Nudt13	7.27212669625313e-148	0.406281224375376	0.25	0.177	2.0076160170346e-143	0	Nudt13
Zfp346	1.78413044491782e-146	0.308656894668896	0.313	0.231	4.92544891928463e-142	0	Zfp346
Unkl	3.58916868619753e-146	0.287281339381407	0.266	0.188	9.90861799198553e-142	0	Unkl
Atm	5.44096295018327e-146	0.277800295559293	0.337	0.251	1.50208664165709e-141	0	Atm
Tram1	3.11493968197215e-145	0.252705748765041	0.306	0.223	8.59941398002052e-141	0	Tram1
Prpf18	7.62570313474093e-145	0.299228390610673	0.278	0.201	2.10522786440793e-140	0	Prpf18
Carm1	8.2072897515434e-145	0.351331803678812	0.256	0.183	2.26578648170859e-140	0	Carm1
Ddrgk1	5.9059410991613e-142	0.348798266835541	0.277	0.203	1.63045315924546e-137	0	Ddrgk1
Rint1	3.30278203771962e-140	0.357019504708541	0.274	0.2	9.11799037153256e-136	0	Rint1
Pnpt1	3.42292988409448e-140	0.367676287436673	0.265	0.192	9.44968253101963e-136	0	Pnpt1
Zfp672	9.2202319511279e-138	0.340121042656571	0.297	0.22	2.54542943474788e-133	0	Zfp672
Gigyf1	5.63400205650765e-137	0.25149121117008	0.305	0.224	1.55537894774007e-132	0	Gigyf1
Nln	2.05584105254313e-135	0.299487993708317	0.277	0.202	5.67556039375582e-131	0	Nln
Gtf2a2	2.9208896143656e-133	0.281772866874803	0.357	0.274	8.0636999583791e-129	0	Gtf2a2
Pum3	4.55951135236526e-132	0.325254257120464	0.25	0.18	1.25874429904748e-127	0	Pum3
Eif2b3	1.13218454968962e-130	0.390220576189482	0.261	0.192	3.12562188632812e-126	0	Eif2b3
Tex10	8.34186786940466e-129	0.284871689764458	0.309	0.232	2.30293946270654e-124	0	Tex10
Cisd2	1.84912438761067e-128	0.265311734248569	0.328	0.249	5.10487769687679e-124	0	Cisd2
Arl13b	1.97229732958912e-127	0.279682182081775	0.263	0.191	5.44492123779669e-123	0	Arl13b
Capn15	3.18558876434527e-127	0.254531773409654	0.317	0.239	8.794454901728e-123	0	Capn15
Cand1	6.13974222928537e-126	0.25552199521807	0.296	0.221	1.69499863723881e-121	0	Cand1
Fubp3	5.55504801158241e-122	0.305861759164347	0.256	0.188	1.53358210455756e-117	0	Fubp3
Ercc6l2	5.70500229492685e-119	0.295001141596534	0.286	0.215	1.57497998356045e-114	0	Ercc6l2
Araf	4.72117792972295e-118	0.287048524820279	0.322	0.247	1.30337559105862e-113	0	Araf
Rab18	2.69227479074982e-117	0.28474560698856	0.271	0.202	7.43256301482302e-113	0	Rab18
Prmt3	1.03614446450602e-113	0.256041551016051	0.309	0.236	2.86048402316177e-109	0	Prmt3
Iars	2.4920384582332e-112	0.265131368685853	0.313	0.241	6.8797705716444e-108	0	Iars
Ahsa2	4.5679509428427e-112	0.251793828860593	0.266	0.198	1.26107421679059e-107	0	Ahsa2
Ccnh	2.43572251792023e-111	0.282267185367944	0.281	0.213	6.72429915522238e-107	0	Ccnh
Tmbim1	2.41976990666268e-110	0.25879463773079	0.272	0.203	6.68025878132365e-106	0	Tmbim1
Efl1	2.16953680833462e-109	0.264059936514171	0.323	0.25	5.98944026676937e-105	0	Efl1
Heatr6	9.16004649065799e-103	0.260172918208943	0.264	0.199	2.52881403467595e-98	0	Heatr6
Kdm4b	4.22016913805061e-102	0.252890154134956	0.273	0.208	1.16506209394163e-97	0	Kdm4b
Clcn4	4.6738973006493e-90	0.25684229948193	0.252	0.192	1.29032282779025e-85	0	Clcn4
Ablim3	0	3.88395821459902	0.878	0.168	0	1	Ablim3
Ccdc85a	0	3.04592435284441	0.861	0.174	0	1	Ccdc85a
Cyyr1	0	2.82453193971517	0.942	0.268	0	1	Cyyr1
Adgrl4	0	2.55198388630393	0.917	0.255	0	1	Adgrl4
Mcf2l	0	3.32217476145311	0.851	0.19	0	1	Mcf2l
Ushbp1	0	3.10572077267583	0.822	0.179	0	1	Ushbp1
Flt1	0	2.34892354438784	0.94	0.298	0	1	Flt1
Myo10	0	4.19226337968094	0.869	0.231	0	1	Myo10
Dach1	0	3.07256340590796	0.866	0.242	0	1	Dach1
Egfl7	0	2.3915283501709	0.896	0.276	0	1	Egfl7
Adgrf5	0	2.55218969315688	0.954	0.336	0	1	Adgrf5
Ptprb	0	2.23645191797119	0.891	0.275	0	1	Ptprb
Pdgfd	0	3.33512900838334	0.878	0.265	0	1	Pdgfd
Lnx1	0	3.5504398507406	0.748	0.138	0	1	Lnx1
Mgll	0	3.26791358282812	0.838	0.241	0	1	Mgll
Shank3	0	2.23497268912416	0.848	0.259	0	1	Shank3
Plcb1	0	2.40418774170891	0.897	0.311	0	1	Plcb1
Cav1	0	2.66687061171614	0.845	0.259	0	1	Cav1
Cdh5	0	2.7177399661033	0.826	0.245	0	1	Cdh5
Gm12002	0	4.13789693151684	0.682	0.104	0	1	Gm12002
Etl4	0	2.44355476340578	0.934	0.358	0	1	Etl4
Rasgrf2	0	2.66968920029246	0.76	0.187	0	1	Rasgrf2
Cdh13	0	2.38573481650004	0.871	0.308	0	1	Cdh13
Kdr	0	3.22711287725511	0.763	0.202	0	1	Kdr
Pecam1	0	1.81123659458099	0.887	0.34	0	1	Pecam1
Ldb2	0	2.73878813629265	0.744	0.198	0	1	Ldb2
Btnl9	0	4.96013968125074	0.606	0.06	0	1	Btnl9
Tspan7	0	2.47323179768249	0.749	0.21	0	1	Tspan7
Zfp366	0	2.86896667483438	0.685	0.153	0	1	Zfp366
Lims2	0	2.68350570586124	0.814	0.284	0	1	Lims2
Fabp4	0	2.64113239056945	0.91	0.385	0	1	Fabp4
Fgd5	0	2.15031451781181	0.785	0.261	0	1	Fgd5
Prkch	0	2.15892302017402	0.914	0.404	0	1	Prkch
Cd300lg	0	3.23032205795425	0.638	0.134	0	1	Cd300lg
Pparg	0	2.98645200599274	0.741	0.238	0	1	Pparg
Galnt18	0	1.81981877579293	0.801	0.304	0	1	Galnt18
St6galnac3	0	2.27010345058525	0.726	0.235	0	1	St6galnac3
Dysf	0	2.08265594491986	0.805	0.321	0	1	Dysf
Slc28a2	0	2.2454689344925	0.708	0.226	0	1	Slc28a2
Emcn	0	1.65689242708007	0.738	0.258	0	1	Emcn
Rapgef4	0	3.30119604900073	0.607	0.129	0	1	Rapgef4
Erg	0	2.13000189993494	0.689	0.213	0	1	Erg
Kitl	0	2.50777993060789	0.85	0.379	0	1	Kitl
Tie1	0	1.99464698735932	0.703	0.234	0	1	Tie1
Pdgfb	0	2.94038593296403	0.622	0.158	0	1	Pdgfb
Kank3	0	2.19578249294793	0.687	0.23	0	1	Kank3
Hspa12b	0	2.38674158665292	0.688	0.233	0	1	Hspa12b
Mcc	0	2.72282971223021	0.863	0.409	0	1	Mcc
Adamts9	0	2.69230336106615	0.685	0.234	0	1	Adamts9
Sema6a	0	1.89566812855784	0.812	0.367	0	1	Sema6a
Itga1	0	2.12644709291901	0.879	0.434	0	1	Itga1
Arhgef15	0	2.4434358671492	0.608	0.175	0	1	Arhgef15
Nav3	0	2.54775711867269	0.667	0.235	0	1	Nav3
Dock9	0	1.85240384357786	0.926	0.494	0	1	Dock9
Itga6	0	2.34355423009434	0.673	0.242	0	1	Itga6
Palmd	0	2.28281150534422	0.649	0.22	0	1	Palmd
Tspan13	0	2.50023602158097	0.623	0.194	0	1	Tspan13
Rapgef3	0	2.44102736531012	0.605	0.18	0	1	Rapgef3
Podxl	0	1.96256637182555	0.641	0.217	0	1	Podxl
Gm29007	0	2.58679160879532	0.538	0.115	0	1	Gm29007
Samd12	0	1.85679674046291	0.623	0.21	0	1	Samd12
Rasgrp3	0	2.05358147945803	0.673	0.262	0	1	Rasgrp3
Magi1	0	1.89099614066571	0.939	0.53	0	1	Magi1
Lmo7	0	1.50793611122079	0.71	0.302	0	1	Lmo7
Arap3	0	2.10569980102589	0.626	0.222	0	1	Arap3
Clec1a	0	2.42910768196213	0.561	0.16	0	1	Clec1a
Jam2	0	2.03367050947616	0.708	0.308	0	1	Jam2
Cd36	0	2.43027589113848	0.961	0.562	0	1	Cd36
Pkp4	0	1.96929711325142	0.828	0.43	0	1	Pkp4
Plxna2	0	2.34039611646153	0.817	0.42	0	1	Plxna2
Plcb4	0	2.37576508289642	0.967	0.575	0	1	Plcb4
Vwa3a	0	3.26771018738411	0.472	0.086	0	1	Vwa3a
Afap1l1	0	1.95106728795387	0.703	0.318	0	1	Afap1l1
Myo1d	0	1.84389227301375	0.81	0.428	0	1	Myo1d
Ccm2l	0	2.20731525449104	0.543	0.166	0	1	Ccm2l
Efnb2	0	3.3375133564892	0.488	0.112	0	1	Efnb2
Clic5	0	1.96331105244135	0.605	0.231	0	1	Clic5
Epas1	0	2.14054445159241	0.857	0.483	0	1	Epas1
Esam	0	2.29339727229913	0.569	0.195	0	1	Esam
Itpkb	0	2.40733524770313	0.893	0.521	0	1	Itpkb
Hecw2	0	1.69943867537066	0.69	0.319	0	1	Hecw2
Ablim1	0	2.55458891469324	0.973	0.605	0	1	Ablim1
Cxcl12	0	2.83419517140826	0.546	0.183	0	1	Cxcl12
Tanc1	0	2.16464184885538	0.895	0.532	0	1	Tanc1
Rassf9	0	2.19052803093538	0.521	0.158	0	1	Rassf9
Rgcc	0	3.10244725898423	0.445	0.085	0	1	Rgcc
Eng	0	1.71975605965768	0.837	0.478	0	1	Eng
Prkd1	0	2.2661195130607	0.643	0.286	0	1	Prkd1
Shroom4	0	1.88511405217253	0.623	0.269	0	1	Shroom4
Nova2	0	2.54718846843263	0.478	0.125	0	1	Nova2
Adgrl2	0	1.56713800294109	0.739	0.387	0	1	Adgrl2
Zbtb46	0	1.79998591629857	0.691	0.34	0	1	Zbtb46
Ica1	0	1.72421283847033	0.574	0.224	0	1	Ica1
Dipk2b	0	2.25842138690137	0.463	0.118	0	1	Dipk2b
Prag1	0	2.97658958979221	0.463	0.119	0	1	Prag1
Sema7a	0	3.14757354393027	0.431	0.087	0	1	Sema7a
Cd200	0	2.03815644037559	0.57	0.226	0	1	Cd200
Ly6c1	0	2.3208139243549	0.519	0.176	0	1	Ly6c1
Rasip1	0	2.41274013440325	0.492	0.149	0	1	Rasip1
Arhgap29	0	1.76769269424028	0.796	0.454	0	1	Arhgap29
Gpihbp1	0	2.74382409730953	0.455	0.113	0	1	Gpihbp1
Nxpe4	0	1.93542031098969	0.618	0.276	0	1	Nxpe4
Lrrc8c	0	2.02067183654347	0.762	0.422	0	1	Lrrc8c
Tmtc2	0	1.57256448760613	0.73	0.39	0	1	Tmtc2
Eepd1	0	2.28162803792576	0.553	0.215	0	1	Eepd1
S1pr1	0	2.30988382757223	0.522	0.184	0	1	S1pr1
Fnbp1l	0	1.8497688043046	0.626	0.291	0	1	Fnbp1l
Pitpnc1	0	1.72645471490579	0.911	0.577	0	1	Pitpnc1
Arhgap31	0	1.81930429611901	0.932	0.598	0	1	Arhgap31
Sncaip	0	1.49981175349614	0.544	0.21	0	1	Sncaip
Cdh23	0	3.00039474849609	0.443	0.111	0	1	Cdh23
Limch1	0	1.55894534686691	0.651	0.321	0	1	Limch1
Stox2	0	1.2783400418752	0.754	0.425	0	1	Stox2
Slc26a10	0	2.44372804990579	0.433	0.104	0	1	Slc26a10
Car8	0	1.30033801121318	0.552	0.228	0	1	Car8
Nherf2	0	2.06205063295149	0.527	0.206	0	1	Nherf2
Apbb2	0	2.09965343598133	0.946	0.627	0	1	Apbb2
Chst11	0	1.54508328155157	0.556	0.238	0	1	Chst11
Galnt15	0	2.32352240604061	0.537	0.219	0	1	Galnt15
Adgrg1	0	3.10686911896531	0.391	0.073	0	1	Adgrg1
Efr3b	0	2.94314861669471	0.418	0.1	0	1	Efr3b
Afdn	0	2.02784324771435	0.888	0.573	0	1	Afdn
Rin3	0	1.85146717245561	0.59	0.275	0	1	Rin3
Dab2ip	0	1.97039559452776	0.774	0.46	0	1	Dab2ip
Aqp7	0	3.71823217546178	0.361	0.047	0	1	Aqp7
Arhgef28	0	2.58410193818218	0.489	0.175	0	1	Arhgef28
Epb41	0	2.01257863587652	0.77	0.458	0	1	Epb41
Bmp6	0	1.88607396646531	0.667	0.356	0	1	Bmp6
Myct1	0	2.67550164045376	0.413	0.103	0	1	Myct1
Mecom1	0	1.65269768344809	0.9	0.593	0	1	Mecom
Sorbs1	0	1.03854494907862	0.84	0.533	0	1	Sorbs1
Tjp1	0	1.76929047355564	0.786	0.48	0	1	Tjp1
Elk3	0	1.5055322392993	0.784	0.478	0	1	Elk3
Cyp4b1	0	3.1711635884724	0.382	0.076	0	1	Cyp4b1
Trpm3	0	2.26822034433644	0.435	0.129	0	1	Trpm3
Dgkh	0	1.74250126464916	0.732	0.427	0	1	Dgkh
Fli1	0	1.59603948167441	0.925	0.621	0	1	Fli1
Abcb1a	0	2.58918643175852	0.409	0.105	0	1	Abcb1a
Tek	0	1.25957761505517	0.784	0.481	0	1	Tek
Robo4	0	2.87398308210948	0.393	0.09	0	1	Robo4
Dnm3	0	1.46349253636824	0.638	0.336	0	1	Dnm3
Adipor2	0	2.14887953648995	0.6	0.299	0	1	Adipor2
Exoc6	0	2.04042730413363	0.636	0.335	0	1	Exoc6
Dcbld1	0	2.50170399779866	0.455	0.155	0	1	Dcbld1
Rapgef5	0	1.26052422301082	0.776	0.476	0	1	Rapgef5
Arhgap18	0	1.86532323771947	0.717	0.417	0	1	Arhgap18
Fmo1	0	1.44861202638988	0.636	0.337	0	1	Fmo1
Ptprm	0	2.40503200201337	0.974	0.675	0	1	Ptprm
Lipe	0	2.38124184904167	0.476	0.179	0	1	Lipe
Car4	0	3.7247338195542	0.337	0.043	0	1	Car4
Flnb	0	1.64890148282518	0.655	0.363	0	1	Flnb
Fat4	0	2.40948845288937	0.421	0.129	0	1	Fat4
Cep85l	0	1.94229254049242	0.804	0.514	0	1	Cep85l
Rgs3	0	1.51795578791298	0.588	0.298	0	1	Rgs3
Pde2a	0	2.08244553806556	0.487	0.198	0	1	Pde2a
Prex21	0	1.52810992269551	0.926	0.638	0	1	Prex2
Cavin2	0	1.52105145299126	0.572	0.286	0	1	Cavin2
Dennd5b	0	1.31597320033105	0.712	0.426	0	1	Dennd5b
Rapgef1	0	1.99590111402674	0.822	0.536	0	1	Rapgef1
Timp4	0	2.55490497538062	0.379	0.094	0	1	Timp4
Gm57007	0	3.1180278500603	0.338	0.055	0	1	Gm57007
Fbxl7	0	1.69730406378876	0.798	0.515	0	1	Fbxl7
Ppp1r16b	0	2.12532539926695	0.417	0.134	0	1	Ppp1r16b
Fry	0	1.3128493947281	0.871	0.589	0	1	Fry
Nos3	0	1.43043685549996	0.464	0.183	0	1	Nos3
ENSMUSG00000121513	0	1.86706344730603	0.973	0.693	0	1	ENSMUSG00000121513
Sybu	0	3.19108614225618	0.34	0.064	0	1	Sybu
Plekhg1	0	1.77990251578227	0.708	0.433	0	1	Plekhg1
Snrk	0	1.81390298006747	0.792	0.518	0	1	Snrk
Filip1	0	1.50365997078239	0.674	0.403	0	1	Filip1
Ets2	0	2.12377347824391	0.486	0.216	0	1	Ets2
Sh2d3c	0	1.87042512547652	0.448	0.179	0	1	Sh2d3c
Map4k3	0	2.07327222994947	0.842	0.573	0	1	Map4k3
Gfod1	0	1.96734099157945	0.501	0.234	0	1	Gfod1
Notch4	0	2.4242778330029	0.394	0.127	0	1	Notch4
F11r	0	2.34216354065808	0.397	0.131	0	1	F11r
Gm15581	0	2.72545256470363	0.35	0.084	0	1	Gm15581
Pcdh1	0	2.54466707668983	0.373	0.108	0	1	Pcdh1
Rnf144a	0	2.06751711911842	0.451	0.187	0	1	Rnf144a
Id1	0	2.73538566034505	0.36	0.097	0	1	Id1
Ttll7	0	2.93050754861003	0.35	0.089	0	1	Ttll7
Ets1	0	1.39101584070317	0.8	0.539	0	1	Ets1
Tmcc3	0	1.25106561193747	0.808	0.547	0	1	Tmcc3
2900026A02Rik	0	1.71849069292647	0.546	0.286	0	1	2900026A02Rik
Adarb11	0	1.93072201900513	0.602	0.346	0	1	Adarb1
AU020206	0	1.88335976914686	0.515	0.26	0	1	AU020206
Pik3cb	0	1.99840342340771	0.437	0.182	0	1	Pik3cb
Meox2	0	1.97835660080807	0.411	0.157	0	1	Meox2
Spata13	0	2.35714700994683	0.374	0.122	0	1	Spata13
Ppp1r13b	0	1.56548219476866	0.554	0.303	0	1	Ppp1r13b
Fam171a1	0	1.70296921817681	0.534	0.284	0	1	Fam171a1
Tcim	0	2.42419873977396	0.354	0.106	0	1	Tcim
Sgk1	0	2.46631025774314	0.379	0.131	0	1	Sgk1
Plxnd1	0	1.77388637921033	0.518	0.271	0	1	Plxnd1
Dennd3	0	2.21202644245433	0.369	0.123	0	1	Dennd3
Myo1e	0	1.34556684002702	0.591	0.347	0	1	Myo1e
Vsig2	0	2.56548656885956	0.338	0.096	0	1	Vsig2
St8sia4	0	1.3813017820068	0.492	0.25	0	1	St8sia4
2610307P16Rik	0	1.44084309777348	0.499	0.258	0	1	2610307P16Rik
Sparcl11	0	1.61144533686634	0.678	0.438	0	1	Sparcl1
Unc13b	0	0.723544838194384	0.495	0.257	0	1	Unc13b
Abcg2	0	1.59103914366463	0.555	0.318	0	1	Abcg2
Dll4	0	3.74328199349625	0.276	0.04	0	1	Dll4
Bcl6b	0	2.43723935837679	0.333	0.097	0	1	Bcl6b
Myo18a	0	1.49711323336272	0.599	0.364	0	1	Myo18a
Dock4	0	1.35942522061096	0.848	0.613	0	1	Dock4
Cecr2	0	1.89353149058726	0.487	0.253	0	1	Cecr2
Gimap8	0	1.9788094946119	0.329	0.096	0	1	Gimap8
Lpl	0	1.50065170423365	0.623	0.392	0	1	Lpl
Yes1	0	1.56238911004444	0.562	0.332	0	1	Yes1
Fas	0	1.77003087936408	0.489	0.26	0	1	Fas
Tmem140	0	1.90962085202106	0.454	0.226	0	1	Tmem140
Garre1	0	1.49215518271961	0.772	0.544	0	1	Garre1
Hpcal1	0	1.36630470008373	0.627	0.401	0	1	Hpcal1
Plxna4	0	0.981094265779817	0.615	0.39	0	1	Plxna4
Uaca	0	1.72182036518083	0.548	0.324	0	1	Uaca
Pik3r6	0	1.79991483341701	0.399	0.175	0	1	Pik3r6
Jcad	0	1.65083041691237	0.465	0.241	0	1	Jcad
Sult1a1	0	2.13156065000558	0.393	0.169	0	1	Sult1a1
Hspg2	0	1.33159566793073	0.818	0.595	0	1	Hspg2
Tjp2	0	1.77197435437136	0.46	0.238	0	1	Tjp2
Cd93	0	1.66695088143622	0.412	0.19	0	1	Cd93
Rgs12	0	2.12800310247877	0.361	0.139	0	1	Rgs12
C1qtnf9	0	2.86211420946091	0.281	0.06	0	1	C1qtnf9
Scarb1	0	2.3792564213066	0.349	0.128	0	1	Scarb1
Ggta1	0	1.57900902054223	0.457	0.237	0	1	Ggta1
Anxa3	0	1.48742937020543	0.567	0.347	0	1	Anxa3
Pcdh17	0	2.74682444488694	0.285	0.065	0	1	Pcdh17
Ebf31	0	1.46733859438393	0.599	0.38	0	1	Ebf3
Myo6	0	1.54010123126959	0.634	0.416	0	1	Myo6
Cyth1	0	1.42696282446184	0.727	0.509	0	1	Cyth1
Aqp1	0	1.85683551056883	0.396	0.179	0	1	Aqp1
Prkd2	0	1.67441512436743	0.448	0.232	0	1	Prkd2
Plscr2	0	1.95426317787911	0.372	0.156	0	1	Plscr2
Nck2	0	1.77646199985974	0.449	0.235	0	1	Nck2
Syne1	0	1.71437695300509	0.936	0.723	0	1	Syne1
Gm46565	0	3.70318	0.25	0.038	0	1	Gm46565
Ephb4	0	1.32517333631556	0.452	0.242	0	1	Ephb4
Rftn1	0	1.22534076248512	0.802	0.593	0	1	Rftn1
Tnfsf10	0	2.09637789196324	0.321	0.112	0	1	Tnfsf10
Coro2b	0	1.72464953902151	0.452	0.243	0	1	Coro2b
Hdac7	0	1.39505400092831	0.653	0.444	0	1	Hdac7
Rasal2	0	1.29681396023154	0.89	0.681	0	1	Rasal2
Tbc1d22a	0	1.48176794993181	0.595	0.386	0	1	Tbc1d22a
Xdh	0	1.8015177006943	0.867	0.658	0	1	Xdh
C430049B03Rik	0	1.41101320955393	0.336	0.128	0	1	C430049B03Rik
Phlpp1	0	1.37670773713513	0.753	0.545	0	1	Phlpp1
Ehd2	0	1.70564730547874	0.484	0.276	0	1	Ehd2
Oxr1	0	1.57957207077186	0.797	0.592	0	1	Oxr1
Epb41l4a	0	2.10364765372041	0.326	0.121	0	1	Epb41l4a
Wwtr1	0	1.39212026378824	0.698	0.493	0	1	Wwtr1
Timp3	0	1.1915231626572	0.637	0.433	0	1	Timp3
Arhgap27	0	2.10708931553456	0.311	0.108	0	1	Arhgap27
Gimap6	0	1.88132646657215	0.329	0.128	0	1	Gimap6
Cmtm8	0	2.92828093979898	0.259	0.058	0	1	Cmtm8
Lnx2	0	1.74903755242087	0.428	0.227	0	1	Lnx2
Tspan9	0	1.25075582397583	0.636	0.436	0	1	Tspan9
Pik3c2b	0	1.49180421556186	0.431	0.231	0	1	Pik3c2b
Tshz2	0	1.38600635454732	0.803	0.606	0	1	Tshz2
Ebf1	0	0.369179725643539	0.912	0.715	0	1	Ebf1
Fzd6	0	2.06808827420789	0.325	0.128	0	1	Fzd6
Ttc7b	0	1.48306661233571	0.686	0.491	0	1	Ttc7b
Spaar	0	1.78109868972927	0.352	0.157	0	1	Spaar
Cd38	0	1.35850262185763	0.365	0.17	0	1	Cd38
B4galt4	0	2.77069636655384	0.262	0.068	0	1	B4galt4
Map4k2	0	1.66177645529612	0.397	0.204	0	1	Map4k2
Tcf15	0	2.51205449547962	0.265	0.072	0	1	Tcf15
Smco4	0	2.32097716383823	0.303	0.11	0	1	Smco4
Slfn5	0	1.4074309476083	0.608	0.416	0	1	Slfn5
Fmnl3	0	1.36632589523138	0.506	0.314	0	1	Fmnl3
Pdzd2	0	1.0181547247644	0.827	0.635	0	1	Pdzd2
Acer2	0	1.30451542256008	0.406	0.216	0	1	Acer2
Gimap4	0	1.55186066325078	0.298	0.108	0	1	Gimap4
Ppm1h	0	0.800270421891596	0.605	0.415	0	1	Ppm1h
Tmtc11	0	0.585353126879083	0.743	0.553	0	1	Tmtc1
Kalrn	0	0.541558213156024	0.569	0.382	0	1	Kalrn
Ly6e	0	1.31788444259088	0.562	0.376	0	1	Ly6e
Eeig1	0	2.16948307285336	0.299	0.113	0	1	Eeig1
Mmrn2	0	1.78348647898429	0.324	0.138	0	1	Mmrn2
Tmem204	0	1.89453609416706	0.362	0.176	0	1	Tmem204
Epha4	0	1.63060328913292	0.415	0.229	0	1	Epha4
Arhgap281	0	1.78488612293917	0.337	0.152	0	1	Arhgap28
Rundc3b	0	2.29769326057986	0.258	0.073	0	1	Rundc3b
Dgke	0	2.15136414443943	0.312	0.127	0	1	Dgke
Syne2	0	1.03646080252923	0.852	0.667	0	1	Syne2
Inf2	0	1.97218675573979	0.309	0.125	0	1	Inf2
Plpp31	0	1.15618	0.616	0.433	0	1	Plpp3
Trim25	0	1.5188840814866	0.482	0.299	0	1	Trim25
Mndal	0	1.01899518325432	0.694	0.514	0	1	Mndal
Col4a2	0	1.38360707936883	0.725	0.545	0	1	Col4a2
Lmcd1	0	2.00385918977929	0.281	0.102	0	1	Lmcd1
Tspan18	0	2.03136620496534	0.305	0.126	0	1	Tspan18
Ceacam1	0	1.90621170487588	0.288	0.109	0	1	Ceacam1
Fam117b	0	1.6664500000426	0.564	0.385	0	1	Fam117b
Cav2	0	2.07133909464855	0.291	0.113	0	1	Cav2
Abi3	0	1.74659196214546	0.299	0.123	0	1	Abi3
Asap2	0	1.23547762427877	0.626	0.45	0	1	Asap2
Schip1	0	1.15689494433634	0.493	0.318	0	1	Schip1
Cdc42bpa	0	1.40061075695267	0.766	0.593	0	1	Cdc42bpa
Ctnnbip1	0	2.19000837242984	0.273	0.1	0	1	Ctnnbip1
Gbp4	0	2.10451874797663	0.262	0.089	0	1	Gbp4
Papss21	0	1.54403433736625	0.392	0.219	0	1	Papss2
Gm26510	0	1.65660390882066	0.342	0.17	0	1	Gm26510
Apobec3	0	1.27224223443784	0.518	0.347	0	1	Apobec3
Heg1	0	0.433434293263933	0.881	0.71	0	1	Heg1
Bend7	0	2.47941244152391	0.254	0.083	0	1	Bend7
Ly6a	0	1.36417883571535	0.419	0.248	0	1	Ly6a
Adcy4	0	1.74940314713769	0.316	0.146	0	1	Adcy4
Id3	0	1.83077969138497	0.327	0.159	0	1	Id3
Pik3r3	0	2.15825927281617	0.298	0.13	0	1	Pik3r3
Sh3rf1	0	1.16125754113954	0.653	0.486	0	1	Sh3rf1
Mylip	0	1.68186131919014	0.418	0.251	0	1	Mylip
Fryl	0	1.71891554623699	0.826	0.659	0	1	Fryl
Plcg1	0	1.45109404685404	0.467	0.301	0	1	Plcg1
Pitpnm2	0	1.35705173671364	0.46	0.294	0	1	Pitpnm2
Card10	0	1.79397659633005	0.319	0.153	0	1	Card10
Mgat4a	0	1.10106739123663	0.543	0.378	0	1	Mgat4a
Crim1	0	1.12852530604594	0.667	0.503	0	1	Crim1
Als2cl	0	1.87004214425808	0.283	0.119	0	1	Als2cl
Plekhg5	0	1.02594404919551	0.394	0.231	0	1	Plekhg5
Pakap.1	0	0.995429145888821	0.805	0.643	0	1	Pakap.1
Nxpe2	0	1.73142041540823	0.268	0.106	0	1	Nxpe2
Nrp2	0	1.2618853235207	0.607	0.445	0	1	Nrp2
Hdac9	0	0.584361895176441	0.604	0.442	0	1	Hdac9
Auts21	0	1.13979871597983	0.752	0.591	0	1	Auts2
Cdk17	0	1.21474246079153	0.672	0.513	0	1	Cdk17
Ccdc88c	0	1.16251328558908	0.327	0.168	0	1	Ccdc88c
Igfbp71	0	1.16541526459434	0.706	0.547	0	1	Igfbp7
Rasgrp2	0	1.30027983085594	0.365	0.207	0	1	Rasgrp2
Trim24	0	1.40568444612834	0.602	0.444	0	1	Trim24
Ptk2	0	1.24993073219942	0.859	0.703	0	1	Ptk2
Rassf3	0	1.3430580951217	0.386	0.231	0	1	Rassf3
Gbp9	0	2.03150038529655	0.252	0.098	0	1	Gbp9
Plscr41	0	1.12706971293068	0.604	0.45	0	1	Plscr4
Gja1	0	1.54615113887522	0.341	0.188	0	1	Gja1
Eml1	0	1.8353308692747	0.453	0.3	0	1	Eml1
Ric1	0	1.52524511126704	0.586	0.433	0	1	Ric1
Ecscr	0	1.84443610700873	0.257	0.106	0	1	Ecscr
Dock6	0	0.676373482015895	0.564	0.413	0	1	Dock6
Luzp1	0	1.24295729192828	0.686	0.536	0	1	Luzp1
Smad7	0	1.4040972965394	0.425	0.275	0	1	Smad7
Enah	0	0.913165109572015	0.343	0.194	0	1	Enah
She	0	1.86867242751367	0.253	0.104	0	1	She
Hip1r	0	1.85364207523098	0.259	0.11	0	1	Hip1r
Jam3	0	1.7929930669416	0.318	0.169	0	1	Jam3
Tinagl1	0	1.86308438426428	0.258	0.11	0	1	Tinagl1
Sec14l1	0	1.28685491463141	0.627	0.479	0	1	Sec14l1
Plpp1	0	1.37337150065109	0.525	0.377	0	1	Plpp1
Parvb	0	1.43628756188974	0.37	0.222	0	1	Parvb
Casz1	0	1.31197186880183	0.288	0.14	0	1	Casz1
Znrf1	0	1.21585184949134	0.624	0.477	0	1	Znrf1
Ahr	0	1.56447635195057	0.286	0.139	0	1	Ahr
Nrp1	0	1.26568661648864	0.9	0.756	0	1	Nrp1
Notch1	0	1.33468824000454	0.415	0.271	0	1	Notch1
1700025G04Rik	0	1.14840890670781	0.55	0.407	0	1	1700025G04Rik
Tns1	0	1.00056168697909	0.847	0.706	0	1	Tns1
Fam78b	0	1.41668947995105	0.38	0.239	0	1	Fam78b
Rapgef2	0	1.29394463758074	0.898	0.759	0	1	Rapgef2
Rnf220	0	2.69865898415479	0.324	0.186	0	1	Rnf220
Jup	0	1.54550101084283	0.383	0.245	0	1	Jup
Plk2	0	1.59923956049576	0.274	0.136	0	1	Plk2
Sp100	0	0.990499156860281	0.738	0.601	0	1	Sp100
Ntf3	0	1.28454408227118	0.35	0.213	0	1	Ntf3
Srgap1	0	1.54016576989526	0.323	0.187	0	1	Srgap1
Elovl5	0	1.44309962769653	0.365	0.229	0	1	Elovl5
Ifi203	0	0.850282358533272	0.647	0.512	0	1	Ifi203
Oas2	0	1.21892956731225	0.291	0.156	0	1	Oas2
Gstt2	0	1.64794732619709	0.344	0.209	0	1	Gstt2
Evl	0	1.20122204482092	0.365	0.23	0	1	Evl
Sox13	0	1.55867816860341	0.351	0.217	0	1	Sox13
Npr1	0	1.50890167160114	0.275	0.142	0	1	Npr1
Cavin1	0	1.56930466540229	0.309	0.176	0	1	Cavin1
Lama41	0	0.893521591268365	0.783	0.651	0	1	Lama4
Cped11	0	0.554573689385585	0.872	0.741	0	1	Cped1
Smad6	0	1.09935232311862	0.262	0.131	0	1	Smad6
Unc45b	0	1.53359343567348	0.261	0.13	0	1	Unc45b
Lpar6	0	1.97373493295603	0.258	0.127	0	1	Lpar6
Septin4	0	1.22735889263867	0.329	0.199	0	1	Septin4
Sptan1	0	1.34903893528399	0.796	0.667	0	1	Sptan1
Col4a11	0	0.899953394363956	0.752	0.623	0	1	Col4a1
Kcnb1	0	1.07105136274056	0.299	0.17	0	1	Kcnb1
Bcl2l1	0	1.10527218068697	0.599	0.473	0	1	Bcl2l1
Nfib1	0	0.602835328380777	0.858	0.732	0	1	Nfib
Slc6a6	0	1.44873934374754	0.605	0.48	0	1	Slc6a6
Lrch1	0	0.955911610767963	0.737	0.612	0	1	Lrch1
Phldb2	0	0.792463211546791	0.51	0.386	0	1	Phldb2
Sh3bp4	0	1.53757381721285	0.302	0.179	0	1	Sh3bp4
Myzap	0	0.856439282209397	0.322	0.199	0	1	Myzap
Cnst	0	1.50849108961878	0.352	0.23	0	1	Cnst
Thsd1	0	1.41642300072896	0.25	0.129	0	1	Thsd1
Ehd1	0	1.34605728713812	0.366	0.245	0	1	Ehd1
Inpp1	0	1.50559566550731	0.313	0.194	0	1	Inpp1
Iigp1	0	1.5601790648494	0.282	0.164	0	1	Iigp1
Epn2	0	1.12812664610356	0.579	0.462	0	1	Epn2
Mtmr10	0	1.76918945113432	0.304	0.188	0	1	Mtmr10
Plscr1	0	1.67126627356251	0.252	0.136	0	1	Plscr1
4930523C07Rik	0	1.27159719861266	0.38	0.265	0	1	4930523C07Rik
Cpne8	0	1.00965688191932	0.543	0.43	0	1	Cpne8
Klf7	0	1.10225781183046	0.782	0.669	0	1	Klf7
Hip1	0	1.02590590530502	0.718	0.605	0	1	Hip1
Abcc4	0	1.34428058054092	0.441	0.328	0	1	Abcc4
Pxdn	0	1.40834270798144	0.396	0.285	0	1	Pxdn
Ripor1	0	1.43570421988095	0.301	0.191	0	1	Ripor1
Sipa1l2	0	1.4356943795118	0.343	0.235	0	1	Sipa1l2
H2-Q4	0	1.24661095933995	0.299	0.191	0	1	H2-Q4
Mertk	0	0.465736386563036	0.424	0.317	0	1	Mertk
Irak2	0	0.958577786308025	0.361	0.254	0	1	Irak2
Nxn	0	0.694393841877065	0.492	0.386	0	1	Nxn
Zfp827	0	1.44200489383492	0.252	0.147	0	1	Zfp827
Nav11	0	0.440060177532441	0.823	0.718	0	1	Nav1
Ptprk	0	0.429795006927786	0.62	0.515	0	1	Ptprk
Ralgapa1	0	1.39207296060156	0.902	0.797	0	1	Ralgapa1
Tmem245	0	1.19050375067926	0.539	0.435	0	1	Tmem245
Spred2	0	1.32885181106307	0.588	0.484	0	1	Spred2
Ccny	0	1.26910742345409	0.764	0.661	0	1	Ccny
Gvin2	0	1.33186085637144	0.287	0.185	0	1	Gvin2
Prkce	0	1.03827162415796	0.808	0.707	0	1	Prkce
Ramp2	0	1.16999563607652	0.307	0.208	0	1	Ramp2
Chn2	0	1.11533061284481	0.275	0.177	0	1	Chn2
Dhrs3	0	0.967945645245758	0.375	0.278	0	1	Dhrs3
Cds2	0	1.1257332192123	0.422	0.326	0	1	Cds2
Pls3	0	1.23635596288034	0.426	0.33	0	1	Pls3
Ctnna1	0	0.938445730347312	0.79	0.695	0	1	Ctnna1
Tm4sf1	0	1.12471083377407	0.304	0.209	0	1	Tm4sf1
Pik3c2a	0	1.10187392372045	0.625	0.53	0	1	Pik3c2a
Fermt2	0	0.837083957974656	0.627	0.532	0	1	Fermt2
Ppp1r21	0	0.980532401325357	0.555	0.462	0	1	Ppp1r2
Dusp3	0	1.22108751207387	0.411	0.318	0	1	Dusp3
Acacb	0	0.922899726212949	0.276	0.184	0	1	Acacb
Anp32a	0	1.20904508132394	0.374	0.282	0	1	Anp32a
Mrtfb	0	1.13363906042204	0.599	0.507	0	1	Mrtfb
Ctif	0	1.11147841768687	0.51	0.419	0	1	Ctif
Tspan14	0	1.04150691230725	0.322	0.231	0	1	Tspan14
Rbpms	0	0.466477926572238	0.811	0.721	0	1	Rbpms
Tspan12	0	1.25863243237077	0.276	0.186	0	1	Tspan12
Ttc281	0	0.852811103310439	0.785	0.696	0	1	Ttc28
Gopc	0	1.30767393140853	0.373	0.284	0	1	Gopc
Stx3	0	1.35332275804653	0.265	0.176	0	1	Stx3
Amotl2	0	1.36436722048028	0.252	0.163	0	1	Amotl2
9530026P05Rik	0	0.937766496308146	0.624	0.535	0	1	9530026P05Rik
Wwc2	0	0.981092895055557	0.666	0.578	0	1	Wwc2
Sgms1	0	0.973196241492563	0.802	0.714	0	1	Sgms1
Cyp2d221	0	1.21330017726321	0.298	0.21	0	1	Cyp2d22
Mef2c	0	0.507740516459021	0.743	0.656	0	1	Mef2c
Map3k1	0	0.864044949579791	0.542	0.456	0	1	Map3k1
Git2	0	1.0724294220184	0.574	0.489	0	1	Git2
Arhgef3	0	0.679368209621891	0.743	0.658	0	1	Arhgef3
Dock1	0	1.13484127770369	0.899	0.815	0	1	Dock1
App	0	0.829699623666991	0.886	0.802	0	1	App
Fzd4	0	1.26715246081274	0.259	0.177	0	1	Fzd4
Mprip	0	0.923800161679344	0.768	0.686	0	1	Mprip
Usp6nl	0	1.17474072582661	0.318	0.237	0	1	Usp6nl
Acvr2a	0	1.16078974349744	0.438	0.357	0	1	Acvr2a
Atp8a1	0	0.728480100873258	0.528	0.447	0	1	Atp8a1
Inpp5a	0	0.999222118936824	0.557	0.477	0	1	Inpp5a
Gm20559	0	0.898521359147928	0.428	0.349	0	1	Gm20559
Klhl24	0	0.94987550114569	0.538	0.459	0	1	Klhl24
Mfhas1	0	1.01741456560998	0.416	0.337	0	1	Mfhas1
Lrmda	0	0.775429838774153	0.659	0.581	0	1	Lrmda
H2-K1	0	0.825574879013107	0.527	0.449	0	1	H2-K1
Sptbn1	0	1.2148418664456	0.985	0.907	0	1	Sptbn1
Arl15	0	1.86969176236059	0.818	0.74	0	1	Arl15
Lrp5	0	1.18912038616996	0.369	0.292	0	1	Lrp5
Ctnnb1	0	1.0153298211934	0.471	0.394	0	1	Ctnnb1
Ppp2r5a	0	1.02823626346365	0.61	0.534	0	1	Ppp2r5a
Nck1	0	0.996444254438422	0.576	0.5	0	1	Nck1
Wasf2	0	0.921804232689208	0.793	0.718	0	1	Wasf2
Stim2	0	0.909500772941855	0.571	0.496	0	1	Stim2
Utrn	0	1.02177641052309	0.91	0.836	0	1	Utrn
Smad1	0	1.11255002079402	0.464	0.392	0	1	Smad1
Atxn1	0	0.93708306601177	0.852	0.78	0	1	Atxn1
Actn4	0	0.962662931510276	0.53	0.459	0	1	Actn4
H2-D1	0	0.752043130444203	0.587	0.517	0	1	H2-D1
Plgrkt	0	1.07489489725381	0.411	0.343	0	1	Plgrkt
Dnaaf9	0	0.987652175392554	0.644	0.577	0	1	Dnaaf9
Crybg3	0	0.82820404620735	0.47	0.403	0	1	Crybg3
Tcf4	0	1.23984302931806	0.972	0.905	0	1	Tcf4
Klf12	0	0.80704126041312	0.619	0.553	0	1	Klf12
Agap1	0	0.82249872432492	0.715	0.651	0	1	Agap1
B2m	0	0.893611455213876	0.497	0.434	0	1	B2m
Map3k5	0	0.627368946940839	0.597	0.534	0	1	Map3k5
Zfp608	0	0.955030043586825	0.552	0.49	0	1	Zfp608
Dst	0	0.617824079223718	0.933	0.872	0	1	Dst
Stard13	0	0.850182922292183	0.634	0.575	0	1	Stard13
Ybx1	0	0.996357064127017	0.464	0.405	0	1	Ybx1
Pcnx	0	0.987565998248531	0.568	0.51	0	1	Pcnx
Akt31	0	0.589119475746315	0.803	0.75	0	1	Akt3
Phactr4	0	1.04636940258296	0.454	0.405	0	1	Phactr4
Arid5b	0	0.851881757408455	0.57	0.523	0	1	Arid5b
Cmip	0	0.537863836531558	0.698	0.652	0	1	Cmip
Tmod3	0	0.706485141482901	0.632	0.59	0	1	Tmod3
Nbeal1	0	0.916883277265125	0.836	0.794	0	1	Nbeal1
Rbfox2	0	0.575839927021904	0.722	0.682	0	1	Rbfox2
Aplp2	0	0.689318488751325	0.554	0.519	0	1	Aplp2
Xiap	0	0.942821168205537	0.574	0.539	0	1	Xiap
Srgap2	0	0.507343546596264	0.833	0.802	0	1	Srgap2
Numb	0	0.69089043501324	0.688	0.657	0	1	Numb
Dip2b	0	0.638050923259743	0.658	0.634	0	1	Dip2b
Arhgef12	0	0.665050449033705	0.844	0.821	0	1	Arhgef12
Phf20l1	0	0.644776832744706	0.716	0.739	0	1	Phf20l1
Arglu1	0	0.869433824091999	0.791	0.769	0	1	Arglu1
Picalm	0	0.666566894224097	0.823	0.801	0	1	Picalm
Ptbp3	0	0.591203570148667	0.66	0.64	0	1	Ptbp3
Cdc42bpb	0	0.813058727299157	0.541	0.521	0	1	Cdc42bpb
Trio	0	0.801703644441787	0.781	0.763	0	1	Trio
Cr1l	0	0.851420606261905	0.524	0.507	0	1	Cr1l
Qki	0	0.572829857614432	0.878	0.861	0	1	Qki
Itpr2	0	0.558494375302798	0.704	0.688	0	1	Itpr2
Baz2b	0	0.522901686898212	0.849	0.864	0	1	Baz2b
Irf2	0	0.633832983417955	0.707	0.692	0	1	Irf2
Ctnnd1	0	0.697270340279045	0.648	0.635	0	1	Ctnnd1
Fyn	0	0.705052419614823	0.641	0.628	0	1	Fyn
Spag9	0	0.59281693399805	0.85	0.86	0	1	Spag9
Rb1	0	0.715626682663257	0.664	0.654	0	1	Rb1
Pcmtd1	0	0.754491273695382	0.598	0.589	0	1	Pcmtd1
Fcho2	0	0.822341230366018	0.793	0.788	0	1	Fcho2
Serinc3	2.61359277907198e-303	0.452086038406682	0.63	0.591	7.21534558518402e-299	1	Serinc3
2610035D17Rik	2.56182636143527e-302	0.836993318497678	0.492	0.437	7.07243403601434e-298	1	2610035D17Rik
Arap2	3.05954889651455e-297	0.730409562614914	0.349	0.253	8.44649663860772e-293	1	Arap2
Chd7	7.72031930131118e-296	0.82798608252347	0.456	0.392	2.13134854951298e-291	1	Chd7
Stard9	1.85318138014562e-294	0.644916310849471	0.577	0.545	5.11607783616803e-290	1	Stard9
Map4k5	2.25849507169789e-293	1.04992680144763	0.456	0.423	6.23502734443637e-289	1	Map4k5
Ldlrad3	8.35998895534746e-289	0.966114470654652	0.389	0.317	2.30794215090277e-284	1	Ldlrad3
Zdhhc18	2.12999351038181e-288	1.21026592322357	0.26	0.183	5.88027308411107e-284	1	Zdhhc18
Piezo1	4.20265265924762e-287	0.839944990041662	0.417	0.35	1.16022631963849e-282	1	Piezo1
Egln1	4.59024784055305e-286	1.21747337296511	0.319	0.247	1.26722972134148e-281	1	Egln1
Klf3	2.8641875227646e-285	0.668806138324495	0.554	0.528	7.90716249409624e-281	1	Klf3
Ccnyl1	8.17286807917636e-284	1.29101936269783	0.267	0.19	2.25628369061822e-279	1	Ccnyl1
Pald1	5.45127337987425e-283	1.10417978979226	0.334	0.262	1.50493304198188e-278	1	Pald1
Ndel1	4.47463955850947e-280	0.889617687538231	0.459	0.428	1.23531374291771e-275	1	Ndel1
Arhgap23	1.64795442581782e-279	0.952196527282932	0.403	0.346	4.54950778335526e-275	1	Arhgap23
Sash1	3.39033026337136e-279	0.438274433522739	0.713	0.697	9.35968475808932e-275	1	Sash1
Adgre5	6.64517570685831e-279	0.615755931260516	0.47	0.402	1.83453365739237e-274	1	Adgre5
Nckap1	2.01701019251728e-276	0.578722282286819	0.619	0.59	5.56836003848245e-272	1	Nckap1
Nostrin	5.22855345381932e-276	0.819606356328089	0.304	0.212	1.4434467519959e-271	1	Nostrin
Rgl1	2.04895209404009e-272	0.468781671568292	0.598	0.572	5.65654204601647e-268	1	Rgl1
Samd9l	4.14115499303259e-272	0.757431531613588	0.428	0.356	1.14324865892651e-267	1	Samd9l
Ext1	2.61905426502836e-271	0.402865112584343	0.855	0.871	7.2304231094638e-267	1	Ext1
Itsn2	3.16918412692266e-261	0.473286164867652	0.717	0.758	8.74916661919538e-257	1	Itsn2
Gm122161	1.56914022785864e-260	0.999429786168322	0.355	0.286	4.33192542704936e-256	1	Gm12216
Prickle21	4.29996274867113e-259	0.797521412825979	0.487	0.419	1.18709071602564e-254	1	Prickle2
Nbea	3.89328916854499e-254	0.579469606245947	0.621	0.589	1.07482034076021e-249	1	Nbea
Ppfibp1	2.34500012926196e-252	0.812408933690624	0.47	0.436	6.4738418568535e-248	1	Ppfibp1
Xaf1	1.25905351014434e-250	1.19465107969063	0.261	0.19	3.47586902545547e-246	1	Xaf1
Zbtb161	3.36094063206647e-250	0.541974481066003	0.644	0.622	9.27854880294592e-246	1	Zbtb16
N4bp1	7.08477071323515e-250	0.940084772806652	0.386	0.331	1.95589265080283e-245	1	N4bp1
St3gal1	2.17065110355037e-247	0.681466459446669	0.494	0.443	5.9925165015715e-243	1	St3gal1
Tmem184b	2.73283726147934e-244	1.0426818439904	0.348	0.293	7.54454382776601e-240	1	Tmem184b
Ube2h	1.77093181487826e-233	0.672868477367969	0.571	0.584	4.88901146133441e-229	1	Ube2h
Klf2	1.18529294503281e-231	0.957330531673062	0.305	0.234	3.27223823335209e-227	1	Klf2
Plod1	1.88076864850049e-231	1.11186508368264	0.324	0.269	5.19223800791529e-227	1	Plod1
Ptp4a3	1.77676149059299e-230	1.20725108071011	0.257	0.192	4.90510544708006e-226	1	Ptp4a3
Ankrd44	3.47252568551801e-227	0.337217460261506	0.648	0.614	9.58660166000956e-223	1	Ankrd44
Arhgef2	5.60976895411823e-222	0.721932066684508	0.49	0.473	1.54868891516342e-217	1	Arhgef2
Asap1	5.58608774767751e-220	0.355732790461342	0.818	0.859	1.54215124450133e-215	1	Asap1
Herc6	1.11338954803237e-219	1.06319371159304	0.37	0.316	3.07373452525296e-215	1	Herc6
Tbl1x	1.50692008795344e-215	0.646711495592445	0.6	0.613	4.16015428681305e-211	1	Tbl1x
Cnot6l	3.39170532680437e-212	0.751148018030091	0.51	0.505	9.36348089570883e-208	1	Cnot6l
Mxd4	3.12232663639382e-211	0.989862770421108	0.354	0.307	8.61980714509241e-207	1	Mxd4
Sh3glb1	4.10639576454068e-209	0.608743754479382	0.597	0.625	1.13365267871674e-204	1	Sh3glb1
Snx25	4.65083122600796e-208	1.0457892282367	0.336	0.281	1.28395497656402e-203	1	Snx25
Kif13a	9.5565063924101e-208	0.560448564265763	0.574	0.567	2.63826471975266e-203	1	Kif13a
Peak1	4.80057829536683e-207	0.30171232743928	0.809	0.831	1.32529565000192e-202	1	Peak1
Wdr37	3.70496495352945e-205	0.873475918200847	0.415	0.387	1.02282967472087e-200	1	Wdr37
Arhgef7	4.02443154396867e-205	1.04393450445062	0.34	0.293	1.11102481634343e-200	1	Arhgef7
Mospd2	1.66550010550605e-204	1.13473575411023	0.287	0.228	4.59794614127056e-200	1	Mospd2
Herc1	1.00155212515041e-202	0.437435788754301	0.739	0.8	2.76498495190274e-198	1	Herc1
Klf13	1.52279934898853e-191	0.72376654271278	0.478	0.46	4.20399216275264e-187	1	Klf13
Casp8	2.54816695745366e-185	0.868450290868836	0.309	0.247	7.03472451944232e-181	1	Casp8
Slc43a31	8.9392614303877e-184	0.318703930149426	0.555	0.483	2.46786190308713e-179	1	Slc43a3
Atp13a3	8.32090487187499e-181	0.422657822514176	0.27	0.429	2.29715220797853e-176	1	Atp13a3
Susd6	1.9198686438744e-180	0.514026431206094	0.664	0.704	5.30018136514404e-176	1	Susd6
Gulp11	2.56360204344458e-179	0.659654452577118	0.517	0.466	7.07733616133744e-175	1	Gulp1
Myl12b	2.69255101248544e-178	0.977993000698565	0.359	0.323	7.43332558016855e-174	1	Myl12b
Sypl	6.37026974163214e-178	0.971501634263215	0.328	0.283	1.75864036757239e-173	1	Sypl
Tgm2	1.2979350289399e-176	0.958044545378822	0.274	0.214	3.58320923439439e-172	1	Tgm2
Plekho1	3.52162945904824e-175	0.845703047186695	0.29	0.227	9.72216244759447e-171	1	Plekho1
Bcam	3.52827094180951e-174	0.808460653818569	0.266	0.202	9.74049758905351e-170	1	Bcam
Csgalnact11	6.69652042831243e-174	0.279484736280015	0.538	0.452	1.84870839464421e-169	1	Csgalnact1
Fam13c1	3.0098215791863e-171	1.1109992039351	0.286	0.234	8.30921443365963e-167	1	Fam13c
Sh3pxd2a	3.66542047540864e-171	0.601567443101939	0.489	0.465	1.01191263064606e-166	1	Sh3pxd2a
Disc1	7.93277342982675e-170	0.755536816256174	0.29	0.224	2.19000076077227e-165	1	Disc1
Calm1	6.13795718960021e-168	0.961776918025487	0.345	0.304	1.69450584133293e-163	1	Calm1
Adam15	6.55552376553165e-164	0.839603648653699	0.313	0.26	1.80978344595032e-159	1	Adam15
Myadm	1.0259471177978e-163	1.03373813088716	0.271	0.222	2.83233220810438e-159	1	Myadm
Asah2	1.3497945727529e-163	1.10778640959187	0.255	0.2	3.72637787699892e-159	1	Asah2
Sh3bp5	5.4373363174345e-162	0.995808384897014	0.353	0.318	1.50108543715414e-157	1	Sh3bp5
Erc1	1.32917721279774e-161	0.638843853512009	0.491	0.472	3.66945953137073e-157	1	Erc1
Trim12a	1.78690275285382e-158	0.8154472502702	0.382	0.349	4.93310242980355e-154	1	Trim12a
Fmo21	2.6605024816537e-158	0.464330900871918	0.43	0.359	7.34484920110137e-154	1	Fmo2
Trim30a	3.47037728584628e-156	0.634481429120377	0.379	0.328	9.58067057303583e-152	1	Trim30a
Irf1	5.72866567318236e-156	0.987474346724807	0.26	0.208	1.58151273239545e-151	1	Irf1
Bmpr2	6.76288118673488e-155	0.476821474212003	0.61	0.63	1.8670286092219e-150	1	Bmpr2
Rcsd1	1.29748837074597e-154	0.658409217511331	0.522	0.52	3.58197614511841e-150	1	Rcsd1
Elk4	2.3502074798244e-154	0.846435681898155	0.384	0.364	6.48821778955121e-150	1	Elk4
Lgals9	5.48680072911782e-154	1.05322972824535	0.251	0.2	1.51474107728756e-149	1	Lgals9
Lmbr1	1.59148623564875e-153	0.913909554037173	0.37	0.335	4.39361605075551e-149	1	Lmbr1
Colgalt21	6.61748772761351e-148	0.772530918920826	0.339	0.283	1.82688983696226e-143	1	Colgalt2
Dlg21	1.88469185649568e-147	1.56087831632268	0.336	0.307	5.20306880822763e-143	1	Dlg2
Glce	8.9333830421387e-145	1.10372436594764	0.259	0.212	2.46623905644323e-140	1	Glce
Fbxl20	1.23726461737499e-143	0.679948196504282	0.485	0.491	3.41571642918714e-139	1	Fbxl20
Phactr11	1.11498228547949e-141	0.729166562902152	0.397	0.354	3.07813159552322e-137	1	Phactr1
Tcf12	1.99349240448974e-139	0.301820075919736	0.825	0.878	5.50343448107482e-135	1	Tcf12
Atp11c	3.87319704802654e-138	0.692210569948234	0.483	0.475	1.06927350904869e-133	1	Atp11c
Zhx31	1.32211573294082e-137	0.704410513536006	0.464	0.452	3.64996490392973e-133	1	Zhx3
Fam219a	1.40603043506943e-136	0.793308843993176	0.409	0.386	3.88162822209617e-132	1	Fam219a
Lrrk2	6.66353228657933e-135	0.668071206794005	0.382	0.353	1.83960135835596e-130	1	Lrrk2
Stk10	8.67835008989789e-135	0.495599500841317	0.337	0.281	2.39583210931811e-130	1	Stk10
Spata6	2.80211652630828e-134	0.745041709413344	0.436	0.423	7.73580309417927e-130	1	Spata6
Agmo1	1.99227231266163e-133	0.647856878381279	0.507	0.477	5.50006617356497e-129	1	Agmo
Diaph2	1.72188238477885e-130	0.321318849210145	0.854	0.898	4.75360069965898e-126	1	Diaph2
Vav3	2.67129272277902e-130	0.301692759612787	0.662	0.631	7.37463781977604e-126	1	Vav3
Sbf2	1.64064616386449e-129	0.316567691091994	0.783	0.827	4.52933186458068e-125	1	Sbf2
Gnas	7.01930681018597e-125	0.531753882025283	0.561	0.593	1.93782003108804e-120	1	Gnas
Arhgef10	3.44797008706954e-124	0.854044533296173	0.325	0.291	9.51881101937287e-120	1	Arhgef10
Txnip	5.15297485187626e-124	0.548433782091176	0.554	0.577	1.42258176735748e-119	1	Txnip
Lbr	4.32355021437791e-123	0.81230977102467	0.272	0.23	1.19360250768331e-118	1	Lbr
Klhl5	1.63193537316781e-120	0.712241232427505	0.404	0.38	4.50528398470437e-116	1	Klhl5
Tasor	5.69861307023627e-119	0.418898022288114	0.677	0.737	1.57321611030013e-114	1	Tasor
Rap1a	7.16325236315823e-118	0.411455060609297	0.61	0.645	1.97755907989709e-113	1	Rap1a
Cnn3	1.50769676062314e-117	0.880840403134817	0.293	0.255	4.1622984470523e-113	1	Cnn3
Pde8a	1.30346119916766e-116	0.671614622683178	0.427	0.41	3.59846533254216e-112	1	Pde8a
Fez2	6.54170573709263e-115	0.937703999502929	0.277	0.241	1.80596870283916e-110	1	Fez2
Gcnt2	7.85264627928485e-115	0.476202356350457	0.251	0.194	2.16788005832217e-110	1	Gcnt2
Gask1b1	2.7240551213032e-113	0.856375888999181	0.294	0.249	7.52029897338174e-109	1	Gask1b
Ccser2	2.05711875620855e-107	0.688000057449306	0.439	0.445	5.67908775026495e-103	1	Ccser2
Nfkbia	1.18752116426747e-106	0.872729398022266	0.265	0.226	3.27838967819322e-102	1	Nfkbia
Gnai2	5.88236438170586e-104	0.718285346248177	0.378	0.367	1.62394433485754e-99	1	Gnai2
Tdrd7	1.2448542820239e-103	0.761260371045541	0.368	0.352	3.43666921638338e-99	1	Tdrd7
Cd341	1.24745946502982e-102	0.490081647894971	0.399	0.358	3.44386134510783e-98	1	Cd34
Parp14	2.27430930747491e-102	0.721877243036972	0.422	0.413	6.27868570514599e-98	1	Parp14
Kif1b	1.07258422342102e-99	0.489155545157286	0.589	0.637	2.96108326559842e-95	1	Kif1b
Clic4	5.77738818482818e-99	0.650790360557198	0.473	0.48	1.59496355618551e-94	1	Clic4
Mdfic	6.33743346569314e-96	0.501397422110437	0.491	0.492	1.7495752568739e-91	1	Mdfic
Mtmr2	2.00821341956166e-95	0.895235911318574	0.307	0.285	5.54407478738387e-91	1	Mtmr2
Gda	4.97928928438528e-94	0.3689711220405	0.41	0.366	1.37463239274024e-89	1	Gda
Hmg20b	3.77962857510832e-93	0.863256657975465	0.303	0.282	1.04344206073015e-88	1	Hmg20b
Rnf213	1.5195428123291e-90	0.549280910033355	0.494	0.505	4.19500184199695e-86	1	Rnf213
Tpst2	3.29878017876312e-89	0.839976112867653	0.251	0.218	9.10694243951133e-85	1	Tpst2
Gatad2a	1.73582548427291e-88	0.729310618794908	0.37	0.367	4.79209341443222e-84	1	Gatad2a
Runx1t11	5.3907602248307e-86	0.676828770149039	0.351	0.32	1.48822717526901e-81	1	Runx1t1
Rab11a	3.38671888652713e-85	0.765608651667914	0.31	0.288	9.34971483003543e-81	1	Rab11a
Dgkz	3.19524555143474e-84	0.638080604483828	0.33	0.306	8.82111439384588e-80	1	Dgkz
Lats2	2.56825268894032e-82	0.637184633277687	0.429	0.449	7.09017519835755e-78	1	Lats2
Dram2	1.83314052487641e-80	0.604433044192335	0.424	0.425	5.06075104702631e-76	1	Dram2
Mb	2.87494338326005e-80	0.634434462510898	0.273	0.247	7.93685619816601e-76	1	Mb
Lrba	3.64317313752871e-80	0.500793240359357	0.539	0.567	1.00577080807755e-75	1	Lrba
Rbms2	7.81841848349382e-80	0.661021164551637	0.423	0.434	2.15843079073814e-75	1	Rbms2
Tmsb4x	2.64813711379051e-77	0.52846952202091	0.408	0.397	7.31071213004145e-73	1	Tmsb4x
Rell1	2.35386807589702e-75	1.00310691253545	0.251	0.222	6.49832359712891e-71	1	Rell1
Ypel2	4.51134002734303e-75	0.821866068213412	0.265	0.237	1.24544564134859e-70	1	Ypel2
Gnb1	1.09695818936123e-74	0.390642602336968	0.59	0.639	3.02837247336956e-70	1	Gnb1
Sparc1	2.477510823453e-74	0.365458136921935	0.472	0.466	6.83966413030668e-70	1	Sparc
Apc	3.19139837730464e-70	0.449147050300328	0.584	0.643	8.81049350022493e-66	1	Apc
Clk1	9.84950743285778e-69	0.305292279400021	0.698	0.784	2.71915351698905e-64	1	Clk1
Cttnbp2nl	1.79249093158635e-68	0.550961689697269	0.368	0.358	4.94852971483043e-64	1	Cttnbp2nl
Ptpn12	2.42363073821719e-68	0.429519501748014	0.573	0.617	6.69091737899621e-64	1	Ptpn12
Cd46	5.60794806883984e-68	1.00752371173673	0.257	0.233	1.54818622336462e-63	1	Cd46
Lrch3	6.37596971688478e-68	0.376063617994073	0.644	0.719	1.76021395974038e-63	1	Lrch3
Bbs91	1.73479376856745e-67	0.842650156182358	0.408	0.42	4.78924515688416e-63	1	Bbs9
Nedd9	1.13705378225916e-65	0.264818823452984	0.488	0.473	3.13906437668287e-61	1	Nedd9
Sfswap	2.21662082470167e-65	0.530873832768033	0.501	0.561	6.11942511075391e-61	1	Sfswap
Lamb2	6.56722787163834e-61	0.6892178235094	0.321	0.318	1.8130145985232e-56	1	Lamb2
Aak1	1.01413842333905e-60	0.457801695479733	0.548	0.597	2.79973194531212e-56	1	Aak1
Pacs1	4.52183985602041e-60	0.614857334665519	0.41	0.416	1.24834432905155e-55	1	Pacs1
Ppp6r3	3.48669192287292e-59	0.381407350312461	0.603	0.689	9.62571039147526e-55	1	Ppp6r3
Magi3	6.85514912043494e-59	0.350509968475868	0.488	0.482	1.89250101767847e-54	1	Magi3
Msn	2.21458318616609e-58	0.356234108323336	0.547	0.582	6.11379980204871e-54	1	Msn
Ezh11	1.41996324737686e-57	0.605205427370905	0.412	0.434	3.9200925370333e-53	1	Ezh1
Tpst11	2.69232899935624e-57	0.820773732955014	0.278	0.261	7.43271266852276e-53	1	Tpst1
Osmr1	4.8337404823809e-56	0.41632117778213	0.505	0.498	1.33445073497089e-51	1	Osmr
Klhl2	3.39017836667387e-55	0.610031460394289	0.32	0.307	9.35926541687654e-51	1	Klhl2
Gse1	1.84491376666445e-54	0.542300694575239	0.438	0.451	5.09325343563056e-50	1	Gse1
Vps13d	4.28062147034867e-54	0.386052699773664	0.607	0.69	1.18175116931916e-49	1	Vps13d
Dgka	1.74380538917908e-50	0.683660903966432	0.275	0.264	4.8141235379067e-46	1	Dgka
Pced1b	6.6307107395681e-50	0.618946991121958	0.343	0.333	1.83054031387257e-45	1	Pced1b
Smarce1	2.61571700720706e-49	0.260778730492244	0.203	0.277	7.22120994179654e-45	1	Smarce1
Sppl2a	4.05331028068682e-49	0.643230271228438	0.357	0.363	1.11899736918921e-44	1	Sppl2a
Atrx	1.56493846523198e-47	0.278946801777994	0.74	0.829	4.32032562096591e-43	1	Atrx
Gcc2	2.2916808195354e-47	0.255543540305668	0.273	0.362	6.32664323849137e-43	1	Gcc2
Taok2	2.58860264806642e-47	0.682162251410258	0.311	0.313	7.14635533051698e-43	1	Taok2
Fnip2	8.82450918581765e-47	0.493136593608562	0.41	0.423	2.43618225092868e-42	1	Fnip2
Siah1a	1.14482501351037e-45	0.805528252398763	0.268	0.26	3.16051841479807e-41	1	Siah1a
Rusc2	1.5560265408161e-44	0.630648040517782	0.352	0.362	4.29572247123101e-40	1	Rusc2
Atrn	1.5964648704311e-44	0.653032271151162	0.38	0.4	4.40736056779913e-40	1	Atrn
Itm2b	6.36197188263219e-44	0.295358835291826	0.634	0.702	1.75634957763827e-39	1	Itm2b
Map4	1.4034157267829e-43	0.291425583153648	0.693	0.764	3.87440979692955e-39	1	Map4
Mbd2	2.09931087250309e-43	0.52910308402865	0.454	0.497	5.79556752571929e-39	1	Mbd2
Top3b	2.56615577183466e-43	0.267186690711543	0.193	0.262	7.08438623930393e-39	1	Top3b
Mtpap	5.55984134110784e-43	0.268639664130365	0.236	0.319	1.53490539903964e-38	1	Mtpap
Avl9	3.7952804774198e-42	0.281872853173564	0.218	0.292	1.04776308140128e-37	1	Avl9
Med27	4.65290682796811e-42	0.282775296100193	0.246	0.33	1.28452798799716e-37	1	Med27
Snapc3	6.53142789543687e-42	0.551057083757025	0.447	0.501	1.80313129909326e-37	1	Snapc3
Dcaf17	9.23482923628354e-42	0.271853078125577	0.21	0.281	2.5494593072608e-37	1	Dcaf17
Nras	3.0134171438956e-39	0.261074760664639	0.19	0.254	8.31914070915259e-35	1	Nras
Cep120	3.62839643474916e-39	0.251970629853059	0.232	0.307	1.0016914037412e-34	1	Cep120
Knop1	4.63851798961607e-39	0.32874726223308	0.189	0.25	1.28055566139331e-34	1	Knop1
Pxn	2.27687245181487e-38	0.56601397997944	0.361	0.376	6.28576177772531e-34	1	Pxn
Gab3	3.07864663744981e-38	0.552947826226488	0.293	0.276	8.49921977200768e-34	1	Gab3
Rnf115	6.38747402431529e-38	0.252969337152446	0.256	0.339	1.76338995389272e-33	1	Rnf115
Snrnp200	1.28407025839874e-37	0.266943743880017	0.187	0.25	3.54493276236139e-33	1	Snrnp200
Gtdc1	1.3925700755066e-37	0.468514319464672	0.403	0.399	3.84446820745107e-33	1	Gtdc1
Ankrd12	7.99605997284877e-37	0.335248069627041	0.635	0.703	2.20747227670436e-32	1	Ankrd12
Mob4	2.48377220918221e-36	0.298591416185075	0.21	0.278	6.85694993788933e-32	1	Mob4
Helz	1.50490607788859e-34	0.502241251955138	0.438	0.481	4.15459420922704e-30	1	Helz
Cfdp1	1.90601180149376e-34	0.318894412079506	0.272	0.356	5.26192678038382e-30	1	Cfdp1
Nedd4l	2.06532732657324e-34	0.41678452263935	0.546	0.6	5.70174915047074e-30	1	Nedd4l
Rnf14	6.97138587032535e-34	0.273974974241615	0.268	0.353	1.92459049722072e-29	1	Rnf14
Rab40c	3.90750226426394e-33	0.301509009714906	0.193	0.254	1.07874415009535e-28	1	Rab40c
Mkln1	5.69111710597226e-33	0.301620399614219	0.64	0.732	1.57114669944576e-28	1	Mkln1
Arhgap5	7.2729265984561e-33	0.551899652967971	0.431	0.461	2.00783684603578e-28	1	Arhgap5
Cradd	2.45687648282179e-32	0.306449358798295	0.298	0.378	6.78269890612611e-28	1	Cradd
Iqsec1	5.11935217664369e-32	0.440805230289895	0.364	0.376	1.41329955540602e-27	1	Iqsec1
Dennd2b1	7.21784463092971e-32	0.259178951692851	0.49	0.495	1.99263036726077e-27	1	Dennd2b
Nrbp1	9.16925069034835e-32	0.27685111047072	0.231	0.305	2.53135503808447e-27	1	Nrbp1
Rab11b	1.46756526764679e-31	0.302120649689256	0.232	0.306	4.0515074343925e-27	1	Rab11b
Igf1r1	3.5996529759604e-31	0.280623711414931	0.664	0.718	9.93756197073388e-27	1	Igf1r
Anks1	3.69988497657565e-31	0.379932221218721	0.493	0.54	1.02142724548324e-26	1	Anks1
Ints8	4.50651659200535e-31	0.278680544130905	0.299	0.394	1.24411403555492e-26	1	Ints8
Terf1	6.54785013485006e-31	0.681194584710757	0.3	0.306	1.80766498672806e-26	1	Terf1
Ifitm3	9.13666825062552e-31	0.292326849153224	0.207	0.269	2.52236000395019e-26	1	Ifitm3
Swap70	1.75249861851557e-30	0.527724725354996	0.344	0.354	4.83812293613594e-26	1	Swap70
Naa16	3.88118758235614e-30	0.283070470763232	0.315	0.411	1.07147945586106e-25	1	Naa16
Rab6a	7.3725642066852e-30	0.29493799125783	0.261	0.34	2.03534380053958e-25	1	Rab6a
Dnaja1	1.23936851317755e-29	0.572271541320313	0.398	0.432	3.42152465432926e-25	1	Dnaja1
2610037D02Rik	1.01040482929058e-28	0.263832230041169	0.299	0.389	2.78942461222251e-24	1	2610037D02Rik
Kansl1l	1.47375568688044e-28	0.255376979616189	0.408	0.516	4.06859732477083e-24	1	Kansl1l
Eeig21	1.52181034176807e-28	0.633565138699172	0.324	0.332	4.2012618105191e-24	1	Eeig2
Cebpg	1.7046766990841e-28	0.288932828057557	0.2	0.259	4.70610096316146e-24	1	Cebpg
Slc3a2	2.10926494442082e-28	0.356077150876565	0.193	0.251	5.82304773206255e-24	1	Slc3a2
Stxbp51	6.97921688303558e-27	0.450887044898777	0.493	0.554	1.92675240489963e-22	1	Stxbp5
Dars	1.45500686955252e-26	0.382061656598169	0.235	0.305	4.01683746477365e-22	1	Dars
Ubb	6.87707119952942e-26	0.253352339649036	0.211	0.272	1.89855304605409e-21	1	Ubb
Fbxl12	1.49079183942066e-25	0.302938699266354	0.214	0.277	4.11562903108862e-21	1	Fbxl12
Hbp11	1.89219940426514e-25	0.277869595615486	0.26	0.336	5.22379489535478e-21	1	Hbp1
Senp2	2.09783181914695e-25	0.289540467259255	0.259	0.335	5.79148430311899e-21	1	Senp2
Tmbim6	4.34949611309572e-25	0.251545174749367	0.28	0.363	1.20076539194234e-20	1	Tmbim6
Sos1	1.1239083455264e-24	0.678711148277274	0.341	0.365	3.10277376949472e-20	1	Sos1
Cd81	5.16939400872011e-24	0.624961266557434	0.328	0.348	1.42711460398736e-19	1	Cd81
Slc10a7	5.96139627178147e-24	0.551800281948039	0.417	0.458	1.64576266875071e-19	1	Slc10a7
Snx3	7.80922329093773e-24	0.277057217858842	0.262	0.334	2.15589227392918e-19	1	Snx3
Dmtf1	8.81267706584617e-24	0.254042594070015	0.318	0.409	2.43291575756815e-19	1	Dmtf1
Kat6a	1.27203767186542e-23	0.352202510878719	0.548	0.637	3.51171440071885e-19	1	Kat6a
Firre	1.42965785560784e-23	0.258142225364132	0.269	0.346	3.94685644197656e-19	1	Firre
Gtf2i	2.46508744217024e-23	0.507617254248869	0.417	0.465	6.80536690159939e-19	1	Gtf2i
Polk	2.46856604784919e-23	0.314329121656668	0.206	0.26	6.81497028829726e-19	1	Polk
Pfkfb3	4.11349244449967e-23	0.379017629568892	0.202	0.25	1.13561185915303e-18	1	Pfkfb3
Fbxw2	9.99063951313628e-23	0.354634454330462	0.251	0.323	2.75811585039153e-18	1	Fbxw2
Orc5	1.10944447790066e-22	0.379159518951179	0.204	0.26	3.06284337014036e-18	1	Orc5
Dhx57	1.56023202159778e-22	0.299364931875228	0.285	0.364	4.30733254202498e-18	1	Dhx57
Pan3	2.60396834841609e-22	0.268040422999797	0.678	0.783	7.1887754194723e-18	1	Pan3
Myo1c	2.60965191768614e-22	0.642057601524546	0.299	0.313	7.20446604915612e-18	1	Myo1c
Rtn3	3.00712333540529e-22	0.417521568361031	0.563	0.643	8.30176539205337e-18	1	Rtn3
Btrc	4.30723814216005e-22	0.262329507735812	0.38	0.485	1.18909923390613e-17	1	Btrc
Stat1	1.21774588181203e-20	0.618688397569952	0.305	0.314	3.36183105591847e-16	1	Stat1
Amotl1	1.36915499618862e-20	0.497500339970821	0.322	0.331	3.77982619797793e-16	1	Amotl1
Foxo1	1.37876969471761e-19	0.527957760246406	0.411	0.447	3.80636949620692e-15	1	Foxo1
Klf6	1.4043513822001e-19	0.599345005569397	0.303	0.316	3.87699286083982e-15	1	Klf6
Slain2	5.56880182245242e-19	0.550294811439372	0.404	0.455	1.53737911912444e-14	1	Slain2
Litaf	1.77555251131997e-18	0.365939355828724	0.27	0.336	4.90176781800104e-14	1	Litaf
Rassf1	7.24628494943764e-18	0.580986093326441	0.324	0.346	2.00048188599125e-13	1	Rassf1
Cilk11	8.60625428798498e-18	0.33949914421358	0.263	0.332	2.37592862128401e-13	1	Cilk1
Peli2	9.58263795848363e-18	0.491460345250232	0.419	0.453	2.64547886119858e-13	1	Peli2
Adss	1.58350966872794e-17	0.351797454476618	0.209	0.261	4.37159514245723e-13	1	Adss
Akap121	3.6254285412132e-17	0.364459933461909	0.264	0.316	1.00087205737273e-12	1	Akap12
St3gal6	3.63682322031001e-17	0.277979465721437	0.384	0.395	1.00401778643099e-12	1	St3gal6
Zdhhc17	5.100266683729e-17	0.297026901377729	0.346	0.445	1.40803062337707e-12	1	Zdhhc17
Afg1l	7.4339217584562e-17	0.365970720513662	0.285	0.355	2.052282779857e-12	1	Afg1l
Hipk1	1.45519364601954e-16	0.435255281744026	0.438	0.492	4.01735309856614e-12	1	Hipk1
Prkd3	2.04754329426027e-16	0.266097353129953	0.326	0.408	5.65265277246432e-12	1	Prkd3
Smtn	3.32062794603853e-16	0.341871428682629	0.283	0.285	9.16725757062858e-12	1	Smtn
Tbc1d15	6.3144186843195e-16	0.342045041843481	0.217	0.272	1.74322156618009e-11	1	Tbc1d15
Capn2	8.27273159011268e-16	0.473339113392969	0.399	0.444	2.28385301008241e-11	1	Capn2
Tmem243	9.27201651013095e-16	0.659352480893111	0.281	0.294	2.55972559795185e-11	1	Tmem243
Spaca6	1.2233557819649e-15	0.441593322869711	0.396	0.436	3.37731830727049e-11	1	Spaca6
Per2	1.4501937652135e-15	0.592650075728446	0.269	0.277	4.00354992762492e-11	1	Per2
Wdr48	3.03446785545809e-15	0.378655506414985	0.204	0.255	8.37725540856316e-11	1	Wdr48
Tom1l2	3.35370363041516e-15	0.456207614093621	0.447	0.505	9.25856961248712e-11	1	Tom1l2
Ncald	6.03216548053743e-15	0.696884701859621	0.316	0.332	1.66529992421197e-10	1	Ncald
Dnajb6	8.47559254879723e-15	0.263488573678625	0.384	0.49	2.33985683494645e-10	1	Dnajb6
Nlk	1.81245237737483e-14	0.386700168817887	0.477	0.528	5.00363727821869e-10	1	Nlk
Cramp1	2.10163583231225e-14	0.663519674374134	0.275	0.292	5.80198604226442e-10	1	Cramp1
Smarca21	4.20712368818681e-14	0.423949387343533	0.488	0.558	1.16146063659773e-09	1	Smarca2
Eif2ak4	4.97481925532842e-14	0.371988841627971	0.267	0.332	1.37339835181852e-09	1	Eif2ak4
Ss18	5.03226022722581e-14	0.333421957403384	0.296	0.374	1.38925608093023e-09	1	Ss18
Smurf2	5.6277079657725e-14	0.370635444288151	0.531	0.615	1.55364133811081e-09	1	Smurf2
Acot9	7.08155115764056e-14	0.683480869932257	0.247	0.255	1.95500382808983e-09	1	Acot9
Srbd1	1.08160652506614e-13	0.396945123171654	0.233	0.284	2.98599113375009e-09	1	Srbd1
Clock	1.15254821410053e-13	0.499547890613338	0.414	0.463	3.18183985466733e-09	1	Clock
Clic1	1.28850142940481e-13	0.282191898795471	0.209	0.255	3.55716589615786e-09	1	Clic1
Jak2	2.01147806772703e-13	0.479676761831323	0.345	0.433	5.55308750157401e-09	1	Jak2
Ppp4r3b	2.63360205678157e-13	0.254730447036217	0.381	0.48	7.27058519815688e-09	1	Ppp4r3b
Stk25	1.03488030431015e-12	0.354941641758887	0.231	0.288	2.85699405610904e-08	1	Stk25
Mxi11	1.14220997839158e-12	0.692295985841603	0.258	0.267	3.15329908734565e-08	1	Mxi1
H3f3a	2.70414476677002e-12	0.271516487445943	0.28	0.347	7.46533245762199e-08	1	H3f3a
Slc25a4	4.91631703465051e-12	0.262653812608041	0.255	0.313	1.35724764375597e-07	1	Slc25a4
Pkn2	1.14211151848282e-11	0.370187163578687	0.547	0.643	3.15302726907551e-07	1	Pkn2
Lasp1	1.6019460819086e-11	0.620393686639173	0.24	0.25	4.42249254832507e-07	1	Lasp1
Ifnar2	2.14467663252321e-11	0.256828711221924	0.329	0.402	5.92080877940683e-07	1	Ifnar2
Hectd4	2.7244784961742e-11	0.253773889647119	0.408	0.519	7.52146778438811e-07	1	Hectd4
Mfsd14a	3.16430977041723e-11	0.389640735426847	0.216	0.264	8.73570998319086e-07	1	Mfsd14a
Mllt6	1.48987999302247e-10	0.346723542646005	0.227	0.279	4.11311169673715e-06	1	Mllt6
Setd3	1.98899477092935e-10	0.33269040244912	0.33	0.414	5.49101786410466e-06	1	Setd3
Prrg11	2.53126876003499e-10	0.66924225333587	0.251	0.257	6.98807366582859e-06	1	Prrg1
Fam168a	3.01156974322639e-10	0.603597595728431	0.408	0.468	8.31404059012508e-06	1	Fam168a
Cntln1	3.06259244516559e-10	0.319218675139755	0.317	0.38	8.45489896336865e-06	1	Cntln
Stat2	3.23542438884647e-10	0.525243874483005	0.299	0.317	8.93203611028846e-06	1	Stat2
Rsbn1l	4.34904909507785e-10	0.25604	0.418	0.525	1.20064198367814e-05	1	Rsbn1l
Dstyk	5.17636435392772e-10	0.630863341024687	0.291	0.315	1.42903890718883e-05	1	Dstyk
Map2k4	6.66083737163853e-10	0.31219404629672	0.353	0.442	1.83885737318825e-05	1	Map2k4
Herc2	7.24408435169964e-10	0.328651333605362	0.557	0.658	1.99987436697372e-05	1	Herc2
Btbd7	7.73376838645033e-10	0.358818095974254	0.527	0.618	2.13506143844734e-05	1	Btbd7
Bicra	9.76133351178765e-10	0.317632150229147	0.337	0.419	2.69481134259922e-05	1	Bicra
Usp12	1.41055115604594e-09	0.338051521372857	0.257	0.314	3.89410857649604e-05	1	Usp12
Armc8	1.41189041708904e-09	0.356949262235335	0.351	0.442	3.8978058744577e-05	1	Armc8
Il10rb	1.45170335854547e-09	0.251520580822836	0.229	0.273	4.00771746193649e-05	1	Il10rb
Adam10	1.9153217719771e-09	0.420425014030786	0.43	0.492	5.28762881589719e-05	1	Adam10
Ints6l	2.21049441250728e-09	0.254088216824219	0.313	0.375	6.10251192460885e-05	1	Ints6l
Xpr1	2.31341497596833e-09	0.310994273085659	0.337	0.413	6.38664472415576e-05	1	Xpr1
Akap7	2.51924894082734e-09	0.358156789077335	0.3	0.362	6.95489055094205e-05	1	Akap7
Dpysl2	3.76897095435162e-09	0.327795924510998	0.433	0.48	0.000104049981136785	1	Dpysl2
[truncated: 31,410 more rows]

## Sheet: mice_CM_cell states_marker
	p_val	avg_log2FC	pct.1	pct.2	p_val_adj	cluster	gene
Hs3st5	0	2.05599820773948	0.899	0.204	0	CM1	Hs3st5
Gm20619	0	2.11484041070257	0.878	0.213	0	CM1	Gm20619
Asb14	0	2.07389775428566	0.846	0.193	0	CM1	Asb14
D830032E09Rik	0	1.93172631198223	0.908	0.271	0	CM1	D830032E09Rik
Ces1d	0	2.09648910991477	0.743	0.12	0	CM1	Ces1d
Gm24474	0	1.64286655049822	0.887	0.275	0	CM1	Gm24474
Lgals4	0	1.8977431909843	0.867	0.256	0	CM1	Lgals4
Art1	0	0.883923620750638	0.893	0.282	0	CM1	Art1
Rpl3l	0	1.77222328424183	0.802	0.191	0	CM1	Rpl3l
Kcnj3	0	1.60459245589878	0.925	0.317	0	CM1	Kcnj3
Aox1	0	1.63594916229407	0.887	0.283	0	CM1	Aox1
D830024N08Rik	0	1.69220289494663	0.842	0.24	0	CM1	D830024N08Rik
Slc27a1	0	1.45918397258995	0.88	0.28	0	CM1	Slc27a1
Asb15	0	1.86236032353628	0.784	0.186	0	CM1	Asb15
Gm57283	0	1.70506292886947	0.844	0.246	0	CM1	Gm57283
Synpo2	0	1.83065720210771	0.928	0.335	0	CM1	Synpo2
Thrb	0	1.6513320210922	0.959	0.367	0	CM1	Thrb
Sbk1	0	1.74864243356865	0.784	0.193	0	CM1	Sbk1
Acss1	0	1.45240747003801	0.815	0.226	0	CM1	Acss1
Gm35330	0	1.00969099003143	0.93	0.341	0	CM1	Gm35330
Kbtbd12	0	1.54237353264053	0.958	0.371	0	CM1	Kbtbd12
Abhd18	0	1.79249994821739	0.826	0.243	0	CM1	Abhd18
2210408F21Rik	0	1.31923516316989	0.921	0.34	0	CM1	2210408F21Rik
Ppp1r3a	0	1.39287054363314	0.945	0.367	0	CM1	Ppp1r3a
Gm26862	0	1.60974836456882	0.795	0.22	0	CM1	Gm26862
Trabd2b	0	1.37894032151531	0.941	0.367	0	CM1	Trabd2b
Arhgap20	0	1.98415087453631	0.707	0.134	0	CM1	Arhgap20
Shld1	0	1.90668453655923	0.779	0.209	0	CM1	Shld1
Fbxo32	0	1.29634914960589	0.887	0.319	0	CM1	Fbxo32
Ppara	0	1.38109294432981	0.851	0.283	0	CM1	Ppara
Asb18	0	1.5437202863797	0.765	0.2	0	CM1	Asb18
Kcnd3	0	1.35046400395949	0.854	0.289	0	CM1	Kcnd3
Gm30382	0	1.52523676474535	0.871	0.307	0	CM1	Gm30382
Grm1	0	1.46484519689891	0.932	0.37	0	CM1	Grm1
Ephx2	0	1.48254490941024	0.738	0.177	0	CM1	Ephx2
Ckmt2	0	1.09656046745003	0.966	0.406	0	CM1	Ckmt2
Dmpk	0	1.02137232637036	0.945	0.387	0	CM1	Dmpk
Smtn	0	1.29894471301619	0.949	0.392	0	CM1	Smtn
Tfdp2	0	1.30800384885948	0.86	0.304	0	CM1	Tfdp2
Wnk2	0	1.39051508398534	0.727	0.171	0	CM1	Wnk2
Adra1a	0	1.76359821843929	0.715	0.159	0	CM1	Adra1a
Gm47644	0	1.68021266915806	0.723	0.168	0	CM1	Gm47644
Plscr2	0	1.24546943646168	0.854	0.3	0	CM1	Plscr2
Pfkfb1	0	2.49818573020896	0.648	0.095	0	CM1	Pfkfb1
Art3	0	1.15286005181912	0.816	0.263	0	CM1	Art3
Esrrb	0	1.55610141442993	0.781	0.229	0	CM1	Esrrb
Cyfip2	0	1.37619307547389	0.754	0.204	0	CM1	Cyfip2
Gpam	0	1.1957661929485	0.804	0.254	0	CM1	Gpam
Fhip1a	0	1.18311186878795	0.824	0.275	0	CM1	Fhip1a
Pcnt	0	1.04496546105267	0.865	0.317	0	CM1	Pcnt
Lrrc2	0	0.733462387824748	0.92	0.373	0	CM1	Lrrc2
Sgcg	0	1.09136386879763	0.87	0.323	0	CM1	Sgcg
Asb2	0	1.17505	0.88	0.334	0	CM1	Asb2
Apex2	0	2.48025426552493	0.728	0.182	0	CM1	Apex2
Itgb1bp2	0	1.10532804119743	0.814	0.268	0	CM1	Itgb1bp2
Tmem117	0	1.24936369548755	0.795	0.25	0	CM1	Tmem117
Tango2	0	1.45455660311991	0.814	0.27	0	CM1	Tango2
Slc4a3	0	1.35151978004919	0.949	0.407	0	CM1	Slc4a3
Dpyd	0	1.29861506796495	0.802	0.26	0	CM1	Dpyd
Gm49708	0	1.64684811986653	0.982	0.442	0	CM1	Gm49708
Me3	0	1.38879169486996	0.788	0.249	0	CM1	Me3
Nr3c2	0	1.31830944270473	0.928	0.39	0	CM1	Nr3c2
Angpt1	0	1.56047377518967	0.792	0.258	0	CM1	Angpt1
Gpcpd1	0	1.71831790504227	0.938	0.405	0	CM1	Gpcpd1
Chpt1	0	0.918405389050811	0.855	0.322	0	CM1	Chpt1
Fgf1	0	0.942859199427766	0.941	0.408	0	CM1	Fgf1
D830005E20Rik	0	1.40112859397484	0.975	0.443	0	CM1	D830005E20Rik
Rhobtb1	0	1.12001752827749	0.93	0.399	0	CM1	Rhobtb1
Mylk4	0	1.74860784556097	0.683	0.152	0	CM1	Mylk4
Atosa	0	1.22491466181399	0.848	0.317	0	CM1	Atosa
Mhrt	0	1.70756290098042	0.967	0.436	0	CM1	Mhrt
Tmem38a	0	1.08179953941614	0.804	0.274	0	CM1	Tmem38a
Gm31251	0	1.20312277388761	0.938	0.409	0	CM1	Gm31251
Gm32027	0	1.62556059104861	0.72	0.191	0	CM1	Gm32027
Atp8a1	0	1.13106884758723	0.838	0.31	0	CM1	Atp8a1
Fsd2	0	0.690465963170969	0.833	0.305	0	CM1	Fsd2
Hsdl2	0	1.06247045746086	0.786	0.26	0	CM1	Hsdl2
Adhfe1	0	1.56663002069165	0.666	0.141	0	CM1	Adhfe1
Pcca	0	1.12250611219868	0.827	0.302	0	CM1	Pcca
Grb14	0	1.29272733868876	0.929	0.405	0	CM1	Grb14
Myom2	0	0.997032999229547	0.771	0.247	0	CM1	Myom2
Slco3a1	0	1.11301048133381	0.94	0.418	0	CM1	Slco3a1
Acsl1	0	0.958748212948432	0.928	0.406	0	CM1	Acsl1
Aldh9a1	0	1.52179518128814	0.725	0.204	0	CM1	Aldh9a1
Lpin1	0	1.19795212732165	0.731	0.21	0	CM1	Lpin1
Hdac4	0	1.2546382279807	0.881	0.362	0	CM1	Hdac4
Tef	0	1.05352366105586	0.813	0.295	0	CM1	Tef
Asb11	0	1.40451934510114	0.703	0.186	0	CM1	Asb11
Rilpl1	0	0.982818074460085	0.826	0.31	0	CM1	Rilpl1
Ank	0	1.28628135830672	0.924	0.408	0	CM1	Ank
Sesn1	0	1.1604000521831	0.887	0.372	0	CM1	Sesn1
A330023F24Rik	0	1.13998074459182	0.841	0.326	0	CM1	A330023F24Rik
Abcc9	0	1.21433673938893	0.834	0.32	0	CM1	Abcc9
Tecrl	0	1.02194757287701	0.908	0.395	0	CM1	Tecrl
Mylk3	0	0.967741334243645	0.927	0.415	0	CM1	Mylk3
Acadm	0	0.545376426886555	0.884	0.374	0	CM1	Acadm
Lmod2	0	0.850627962543673	0.933	0.423	0	CM1	Lmod2
Cobll1	0	1.2709992099729	0.923	0.414	0	CM1	Cobll1
Pank1	0	0.888987851576433	0.802	0.293	0	CM1	Pank1
Myoz2	0	0.702365926765081	0.879	0.37	0	CM1	Myoz2
Gm31013	0	1.9813291393043	0.621	0.112	0	CM1	Gm31013
Txlnb	0	1.36729905514458	0.97	0.461	0	CM1	Txlnb
Nampt	0	1.05593891769388	0.796	0.288	0	CM1	Nampt
Pfkm	0	0.74076866432483	0.796	0.288	0	CM1	Pfkm
Gm57242	0	1.6597330847938	0.687	0.18	0	CM1	Gm57242
Stard13	0	1.21456849521696	0.859	0.352	0	CM1	Stard13
Slc25a42	0	1.51718800798562	0.676	0.17	0	CM1	Slc25a42
Zbtb16	0	0.962976998274661	0.947	0.442	0	CM1	Zbtb16
Slc16a10	0	1.09175949521086	0.83	0.325	0	CM1	Slc16a10
Lncpint	0	0.576577437110527	0.97	0.466	0	CM1	Lncpint
Il15	0	1.40563702981655	0.719	0.215	0	CM1	Il15
Foxo3	0	1.00650273625037	0.833	0.329	0	CM1	Foxo3
Phyhd1	0	1.1683847083411	0.805	0.302	0	CM1	Phyhd1
Limch1	0	0.515436168469742	0.971	0.468	0	CM1	Limch1
Cped1	0	0.906119995096361	0.93	0.428	0	CM1	Cped1
Galm	0	1.6360032832196	0.637	0.135	0	CM1	Galm
Pkd2l2	0	1.46355635496541	0.667	0.165	0	CM1	Pkd2l2
Pik3r1	0	1.24080607717799	0.91	0.409	0	CM1	Pik3r1
Cnst	0	1.19118994494832	0.737	0.236	0	CM1	Cnst
Gramd1b	0	0.833620686166558	0.823	0.325	0	CM1	Gramd1b
Acacb	0	1.12670166230043	0.938	0.441	0	CM1	Acacb
Pde7a	0	1.56604740849976	0.854	0.358	0	CM1	Pde7a
Dhrs11	0	1.33789464120575	0.673	0.179	0	CM1	Dhrs11
Zdhhc14	0	1.27208794608253	0.777	0.283	0	CM1	Zdhhc14
Dsg2	0	1.00668334786251	0.808	0.314	0	CM1	Dsg2
Abcd3	0	1.0214307287446	0.882	0.388	0	CM1	Abcd3
Agtpbp1	0	1.17325777969671	0.843	0.35	0	CM1	Agtpbp1
Lrrc3b	0	1.42440631448733	0.694	0.201	0	CM1	Lrrc3b
Mir133a-1hg	0	0.850196306245649	0.818	0.325	0	CM1	Mir133a-1hg
Fign	0	0.991272617503425	0.806	0.314	0	CM1	Fign
Fyco1	0	0.791859366994156	0.908	0.416	0	CM1	Fyco1
Vis1	0	1.97282228460485	0.613	0.121	0	CM1	Vis1
Prune2	0	0.7510384904725	0.955	0.463	0	CM1	Prune2
Trim54	0	0.677186156698758	0.79	0.299	0	CM1	Trim54
9530026P05Rik	0	1.41475002476288	0.912	0.421	0	CM1	9530026P05Rik
Ablim2	0	1.06456136885902	0.745	0.254	0	CM1	Ablim2
Bag3	0	0.620712486312429	0.886	0.395	0	CM1	Bag3
Il15ra	0	1.25243787424438	0.724	0.235	0	CM1	Il15ra
Mfn1	0	0.891673690979749	0.938	0.449	0	CM1	Mfn1
Gm50321	0	1.40546381574576	0.618	0.13	0	CM1	Gm50321
Fam13a	0	1.06639295713894	0.729	0.242	0	CM1	Fam13a
Lrrtm3	0	0.929946720571711	0.842	0.355	0	CM1	Lrrtm3
Gm35041	0	1.89838992197113	0.574	0.087	0	CM1	Gm35041
Lrrc39	0	0.699518104405074	0.755	0.269	0	CM1	Lrrc39
Usp2	0	0.789064526146691	0.785	0.3	0	CM1	Usp2
Rmdn1	0	1.33572565740475	0.949	0.465	0	CM1	Rmdn1
Ivd	0	1.14335622707169	0.662	0.179	0	CM1	Ivd
Nr1d2	0	0.569349305670554	0.792	0.31	0	CM1	Nr1d2
Per3	0	1.30929528438603	0.695	0.213	0	CM1	Per3
Bcl9	0	1.03174683680896	0.771	0.29	0	CM1	Bcl9
Ptpn3	0	1.18464548278288	0.729	0.248	0	CM1	Ptpn3
Yipf7	0	1.4495396166219	0.649	0.168	0	CM1	Yipf7
Acox1	0	0.870411104876982	0.802	0.323	0	CM1	Acox1
Slc25a13	0	0.873823822440799	0.881	0.402	0	CM1	Slc25a13
Mlf1	0	0.969393525667855	0.729	0.251	0	CM1	Mlf1
Klf12	0	1.19148293121816	0.884	0.406	0	CM1	Klf12
Inpp4b	0	0.613747948108982	0.942	0.464	0	CM1	Inpp4b
Kiz	0	1.48480909243317	0.679	0.202	0	CM1	Kiz
Cep85	0	1.03203498836224	0.765	0.288	0	CM1	Cep85
Smyd1	0	0.57848864648585	0.912	0.435	0	CM1	Smyd1
Adcy6	0	0.739269497906903	0.862	0.385	0	CM1	Adcy6
Gm56646	0	0.97442424238555	0.715	0.238	0	CM1	Gm56646
Coro6	0	0.739911589707831	0.927	0.451	0	CM1	Coro6
Phka1	0	1.10284578994563	0.758	0.282	0	CM1	Phka1
Myzap	0	1.0459026883642	0.943	0.467	0	CM1	Myzap
Oxct1	0	0.973335440236482	0.924	0.449	0	CM1	Oxct1
Efcab2	0	1.37767407639526	0.621	0.146	0	CM1	Efcab2
Rnpc3	0	1.09191672327177	0.844	0.369	0	CM1	Rnpc3
Slc38a3	0	1.54160109590607	0.629	0.154	0	CM1	Slc38a3
Cmya5	0	0.835414711192175	0.952	0.477	0	CM1	Cmya5
Osbpl1a	0	0.812437536406243	0.792	0.318	0	CM1	Osbpl1a
Mia2	0	0.980604054214124	0.889	0.416	0	CM1	Mia2
Immp2l	0	1.19091113467368	0.943	0.47	0	CM1	Immp2l
Metap1d	0	0.944571783528143	0.885	0.413	0	CM1	Metap1d
Etfdh	0	0.782259311756743	0.769	0.297	0	CM1	Etfdh
Hivep3	0	1.13257400724869	0.796	0.324	0	CM1	Hivep3
Tmtc1	0	0.904922753057092	0.929	0.457	0	CM1	Tmtc1
Retreg1	0	0.825323646617486	0.85	0.379	0	CM1	Retreg1
Pfkfb2	0	1.08324151866323	0.668	0.198	0	CM1	Pfkfb2
Mgrn1	0	0.919279118823632	0.759	0.289	0	CM1	Mgrn1
Larp1b	0	0.701904740845413	0.781	0.312	0	CM1	Larp1b
Mccc1	0	0.94828016960742	0.695	0.227	0	CM1	Mccc1
Nceh1	0	0.835621642859322	0.734	0.268	0	CM1	Nceh1
Sobp	0	0.97299467788957	0.792	0.327	0	CM1	Sobp
Ano4	0	1.05040702448896	0.752	0.287	0	CM1	Ano4
Fbxw7	0	0.95083339420839	0.794	0.33	0	CM1	Fbxw7
Pla2g4e	0	1.41532274258227	0.605	0.141	0	CM1	Pla2g4e
Chrm2	0	0.970257773130016	0.957	0.494	0	CM1	Chrm2
Arhgef6	0	1.14617432621792	0.7	0.237	0	CM1	Arhgef6
Phtf2	0	0.679443587665657	0.887	0.425	0	CM1	Phtf2
Tmem65	0	0.890923784174903	0.83	0.369	0	CM1	Tmem65
Atf6	0	0.92018135861422	0.886	0.426	0	CM1	Atf6
Nfyc	0	0.805460858207909	0.914	0.454	0	CM1	Nfyc
Corin	0	1.26964769977965	0.965	0.505	0	CM1	Corin
Tmem135	0	0.822657909791278	0.854	0.394	0	CM1	Tmem135
Cox10	0	0.836936416659981	0.774	0.315	0	CM1	Cox10
Etl4	0	0.634614179565236	0.751	0.293	0	CM1	Etl4
Bcas3	0	0.964285533837119	0.891	0.433	0	CM1	Bcas3
Ggnbp1	0	0.900268882674945	0.701	0.244	0	CM1	Ggnbp1
Cecr2	0	1.01281923780666	0.691	0.235	0	CM1	Cecr2
Sh3rf2	0	1.67559447403071	0.593	0.137	0	CM1	Sh3rf2
4930481A15Rik	0	1.65662821716337	0.577	0.121	0	CM1	4930481A15Rik
Acat1	0	0.391432267561226	0.804	0.349	0	CM1	Acat1
Rarb	0	0.703126742652316	0.857	0.402	0	CM1	Rarb
Lonp2	0	0.738612478720503	0.84	0.386	0	CM1	Lonp2
Kif16b	0	0.856685793597699	0.876	0.423	0	CM1	Kif16b
Atg10	0	0.961796401244524	0.786	0.333	0	CM1	Atg10
Homer2	0	0.593995834250342	0.764	0.312	0	CM1	Homer2
Plin4	0	0.694413546308215	0.695	0.243	0	CM1	Plin4
Epb41	0	0.706337513409687	0.932	0.481	0	CM1	Epb41
Pde7b	0	1.2802828364824	0.792	0.341	0	CM1	Pde7b
Gm13479	0	1.86989495438783	0.588	0.137	0	CM1	Gm13479
Trappc9	0	0.923921077893266	0.812	0.362	0	CM1	Trappc9
Dym	0	0.744582529693217	0.809	0.359	0	CM1	Dym
Ppfibp2	0	1.23435207816047	0.629	0.179	0	CM1	Ppfibp2
Pde3a	0	1.31782334756043	0.926	0.477	0	CM1	Pde3a
Ctla4	0	1.98066444204593	0.559	0.111	0	CM1	Ctla4
Arhgap29	0	0.692355236145016	0.893	0.446	0	CM1	Arhgap29
Fgd4	0	0.71742974182689	0.754	0.307	0	CM1	Fgd4
Apoo	0	1.00060401219171	0.646	0.199	0	CM1	Apoo
Tecr	0	0.548941893642733	0.707	0.26	0	CM1	Tecr
Magi2	0	1.64759202386121	0.977	0.531	0	CM1	Magi2
Tbc1d16	0	1.41262209176414	0.613	0.167	0	CM1	Tbc1d16
Clybl	0	0.825902728034804	0.795	0.35	0	CM1	Clybl
Cnksr3	0	0.935056603277965	0.699	0.254	0	CM1	Cnksr3
Acyp2	0	1.09874323000118	0.954	0.509	0	CM1	Acyp2
Osbp2	0	1.67096195080108	0.545	0.101	0	CM1	Osbp2
Hnrnpl	0	0.766484364572536	0.875	0.431	0	CM1	Hnrnpl
Lgr6	0	1.45235736796754	0.589	0.145	0	CM1	Lgr6
Slc12a7	0	0.69196504393317	0.753	0.31	0	CM1	Slc12a7
Vwa8	0	1.12594826286584	0.949	0.506	0	CM1	Vwa8
Ubr2	0	0.997957488830527	0.921	0.479	0	CM1	Ubr2
Gse1	0	0.740554020407931	0.846	0.404	0	CM1	Gse1
Jam2	0	0.939137701548052	0.589	0.147	0	CM1	Jam2
Gm42209	0	1.76218050466613	0.55	0.109	0	CM1	Gm42209
Appl2	0	1.03626630711232	0.68	0.239	0	CM1	Appl2
Mapk10	0	1.1732000737137	0.623	0.182	0	CM1	Mapk10
Osbpl6	0	1.49356041723172	0.591	0.15	0	CM1	Osbpl6
Cradd	0	1.08331130779703	0.732	0.292	0	CM1	Cradd
Ptgr2	0	0.72989260579396	0.698	0.258	0	CM1	Ptgr2
Hadha	0	0.661403322083597	0.948	0.509	0	CM1	Hadha
Slf1	0	0.832338003761497	0.718	0.279	0	CM1	Slf1
Arhgap26	0	1.48180277470067	0.967	0.529	0	CM1	Arhgap26
Gipc2	0	0.862106174843197	0.678	0.241	0	CM1	Gipc2
Tmem106b	0	0.716432471703256	0.66	0.223	0	CM1	Tmem106b
Usp54	0	0.679735035936276	0.726	0.289	0	CM1	Usp54
Prepl	0	1.17456968517343	0.626	0.189	0	CM1	Prepl
Max	0	1.09347662074183	0.665	0.229	0	CM1	Max
Garem1	0	0.819807142015048	0.908	0.472	0	CM1	Garem1
Setbp1	0	1.07480875650955	0.915	0.479	0	CM1	Setbp1
Fblim1	0	0.759826240698409	0.724	0.288	0	CM1	Fblim1
Gata6os	0	0.884761288960535	0.721	0.285	0	CM1	Gata6os
Acad10	0	1.58124624754446	0.578	0.142	0	CM1	Acad10
Ucp3	0	1.66693682593972	0.581	0.145	0	CM1	Ucp3
Kcng2	0	0.689317254769908	0.938	0.504	0	CM1	Kcng2
Dglucy	0	1.68715700777609	0.528	0.095	0	CM1	Dglucy
Rcsd1	0	0.820263400467434	0.738	0.305	0	CM1	Rcsd1
Palmd	0	1.07028931408021	0.661	0.229	0	CM1	Palmd
Gm36037	0	1.08041350231697	0.603	0.172	0	CM1	Gm36037
Zbed5-ps	0	0.850741589493997	0.706	0.276	0	CM1	Zbed5-ps
Lama5	0	0.966609049323104	0.653	0.224	0	CM1	Lama5
Tcea3	0	0.939615705149147	0.6	0.171	0	CM1	Tcea3
Rbfox1	0	0.778229765141274	0.901	0.473	0	CM1	Rbfox1
Cpped1	0	0.88431397931972	0.702	0.274	0	CM1	Cpped1
2700097O09Rik	0	1.08610402445302	0.666	0.24	0	CM1	2700097O09Rik
Rnf13	0	0.768555637742684	0.721	0.295	0	CM1	Rnf13
Prkn	0	1.08802545199851	0.96	0.534	0	CM1	Prkn
Cpt1a	0	0.811128715570532	0.664	0.239	0	CM1	Cpt1a
Ednra	0	1.00312104741197	0.694	0.269	0	CM1	Ednra
4732440D04Rik	0	1.12374251843816	0.662	0.239	0	CM1	4732440D04Rik
Gm20757	0	1.76270634325491	0.525	0.102	0	CM1	Gm20757
Optn	0	1.13531803038077	0.607	0.185	0	CM1	Optn
Erc1	0	0.863256547072884	0.922	0.501	0	CM1	Erc1
Enox2	0	1.10688694689754	0.676	0.256	0	CM1	Enox2
Agtr1a	0	1.02320508334008	0.592	0.172	0	CM1	Agtr1a
Ppip5k2	0	1.31137169877407	0.972	0.552	0	CM1	Ppip5k2
3222401L13Rik	0	1.38247370929236	0.588	0.168	0	CM1	3222401L13Rik
Plbd1	0	1.45458119845931	0.541	0.122	0	CM1	Plbd1
Gm56843	0	1.78460460597161	0.561	0.142	0	CM1	Gm56843
Tbc1d4	0	1.03629920487413	0.961	0.542	0	CM1	Tbc1d4
Mast2	0	1.00991613906467	0.975	0.558	0	CM1	Mast2
Smarca2	0	0.82297615778576	0.699	0.284	0	CM1	Smarca2
Abca1	0	0.716494024625155	0.659	0.245	0	CM1	Abca1
Ank1	0	0.660923137912933	0.588	0.174	0	CM1	Ank1
Lncppara	0	1.00408229289955	0.713	0.299	0	CM1	Lncppara
Gm14327	0	1.26578390566501	0.568	0.154	0	CM1	Gm14327
Jph1	0	0.950352394903754	0.637	0.224	0	CM1	Jph1
Gm10435	0	1.13441939967521	0.539	0.126	0	CM1	Gm10435
Cdkal1	0	0.705694005321685	0.927	0.514	0	CM1	Cdkal1
Adcy9	0	0.947657169150949	0.686	0.274	0	CM1	Adcy9
Gm16685	0	1.25793478834337	0.586	0.174	0	CM1	Gm16685
Mtm1	0	1.30393867863652	0.566	0.154	0	CM1	Mtm1
Cat	0	0.825153418218455	0.634	0.223	0	CM1	Cat
Lin52	0	0.820538795720557	0.671	0.26	0	CM1	Lin52
Slco5a1	0	1.18178985585065	0.598	0.187	0	CM1	Slco5a1
Sik3	0	1.00361670139605	0.922	0.512	0	CM1	Sik3
Socs2	0	0.850740384721593	0.665	0.255	0	CM1	Socs2
Bckdhb	0	0.954412926028406	0.599	0.189	0	CM1	Bckdhb
Gm56989	0	2.39439861423183	0.464	0.056	0	CM1	Gm56989
Ganc	0	1.0154578193791	0.579	0.172	0	CM1	Ganc
Actr3b	0	1.23636838595964	0.543	0.139	0	CM1	Actr3b
Gm44127	0	1.65728588542082	0.511	0.107	0	CM1	Gm44127
D3Ertd751e	0	1.14654671271716	0.553	0.15	0	CM1	D3Ertd751e
Crhr2	0	1.42394270964965	0.523	0.12	0	CM1	Crhr2
Gm36372	0	2.0212448464018	0.494	0.091	0	CM1	Gm36372
Gm17276	0	1.13910535257539	0.554	0.152	0	CM1	Gm17276
Ptprm	0	1.07901989398879	0.955	0.553	0	CM1	Ptprm
Mccc2	0	1.24715760062387	0.517	0.116	0	CM1	Mccc2
Car14	0	1.3375704979645	0.512	0.114	0	CM1	Car14
Gm12519	0	2.0977815240365	0.477	0.079	0	CM1	Gm12519
Dmac2	0	1.3103174833826	0.547	0.151	0	CM1	Dmac2
Ano10	0	1.31569441004053	0.532	0.136	0	CM1	Ano10
Lrtm1	0	1.49191756230921	0.532	0.136	0	CM1	Lrtm1
Cpeb3	0	1.2751692802834	0.972	0.576	0	CM1	Cpeb3
Ccbe1	0	1.36475588533798	0.536	0.141	0	CM1	Ccbe1
Spta1	0	1.45510715364391	0.501	0.107	0	CM1	Spta1
Rap1gap2	0	1.02022222148975	0.585	0.191	0	CM1	Rap1gap2
Fgf14	0	1.34747113652324	0.669	0.276	0	CM1	Fgf14
Adck1	0	1.06639519568879	0.577	0.184	0	CM1	Adck1
Clip1	0	0.789258750081274	0.963	0.571	0	CM1	Clip1
BB218582	0	1.43679228296457	0.514	0.123	0	CM1	BB218582
Intu	0	1.12905219118397	0.555	0.165	0	CM1	Intu
ENSMUSG00000121498	0	1.82143435583752	0.505	0.115	0	CM1	ENSMUSG00000121498
D830013O20Rik	0	1.82061301196081	0.456	0.066	0	CM1	D830013O20Rik
Pxmp2	0	1.63522015297327	0.472	0.082	0	CM1	Pxmp2
Gm45012	0	1.8364639417338	0.469	0.08	0	CM1	Gm45012
Chd6	0	0.788620218118004	0.93	0.542	0	CM1	Chd6
Kcnd2	0	0.945915172975017	0.913	0.525	0	CM1	Kcnd2
Gm49390	0	1.63499070509843	0.487	0.099	0	CM1	Gm49390
Mitf	0	0.885459574635327	0.96	0.573	0	CM1	Mitf
Gm56583	0	2.08833887221557	0.466	0.079	0	CM1	Gm56583
Gm20647	0	1.5222623545465	0.514	0.129	0	CM1	Gm20647
Trim7	0	1.40796774410075	0.513	0.128	0	CM1	Trim7
Tnni3k	0	1.27141282555433	0.971	0.588	0	CM1	Tnni3k
Sgca	0	1.25415828300384	0.493	0.11	0	CM1	Sgca
Aldh6a1	0	0.896146305764995	0.513	0.132	0	CM1	Aldh6a1
Prxl2c	0	0.914085102641105	0.528	0.154	0	CM1	Prxl2c
Rai2	0	2.13725684814532	0.461	0.087	0	CM1	Rai2
Ank2	0	1.2083265656905	0.973	0.6	0	CM1	Ank2
Zfp970	0	1.31884791857619	0.512	0.14	0	CM1	Zfp970
Nudt7	0	1.03049131605882	0.526	0.154	0	CM1	Nudt7
Wipf3	0	1.33852673590981	0.532	0.161	0	CM1	Wipf3
A130023E24Rik	0	1.35199085272788	0.49	0.12	0	CM1	A130023E24Rik
Pdzrn4	0	1.58643438193384	0.506	0.136	0	CM1	Pdzrn4
Ogdh	0	0.647542309641822	0.959	0.59	0	CM1	Ogdh
Prkce	0	0.732490958180295	0.941	0.572	0	CM1	Prkce
Pstpip2	0	1.37609119881505	0.508	0.139	0	CM1	Pstpip2
Rcan2	0	0.815911090386921	0.967	0.603	0	CM1	Rcan2
Slc25a34	0	1.64649856788903	0.453	0.092	0	CM1	Slc25a34
Iigp1	0	1.23539527662627	0.488	0.127	0	CM1	Iigp1
Mbnl1	0	0.667239202169415	0.957	0.597	0	CM1	Mbnl1
Ralgapa2	0	1.22849897715923	0.973	0.614	0	CM1	Ralgapa2
Acad11	0	1.18157704962444	0.486	0.127	0	CM1	Acad11
Psme4	0	1.19136742659326	0.966	0.61	0	CM1	Psme4
Gm36827	0	1.59623159721474	0.468	0.113	0	CM1	Gm36827
Mettl7a1	0	1.51464882111989	0.44	0.085	0	CM1	Mettl7a1
Glt28d2	0	1.19994946305605	0.462	0.112	0	CM1	Glt28d2
Myh14	0	1.19978894718547	0.433	0.087	0	CM1	Myh14
Gm50100	0	1.54173322265824	0.454	0.11	0	CM1	Gm50100
Pde11a	0	1.80176136310318	0.441	0.097	0	CM1	Pde11a
Rsrp1	0	0.935710230904733	0.977	0.634	0	CM1	Rsrp1
Tns1	0	0.647340387311977	0.972	0.63	0	CM1	Tns1
Myo5c	0	1.27217757266814	0.443	0.101	0	CM1	Myo5c
Esrrg	0	0.730188435144598	0.966	0.63	0	CM1	Esrrg
Large1	0	0.613775625450864	0.963	0.633	0	CM1	Large1
Gm35268	0	2.58402395764821	0.381	0.052	0	CM1	Gm35268
Cd36	0	0.753907242632823	0.979	0.652	0	CM1	Cd36
Pln	0	0.961490101727623	0.988	0.661	0	CM1	Pln
Kcnip2	0	1.50206462516199	0.407	0.08	0	CM1	Kcnip2
Rora	0	1.24269907441932	0.95	0.624	0	CM1	Rora
Ccdc141	0	0.772094756791003	0.965	0.64	0	CM1	Ccdc141
Sox6	0	0.6566436268681	0.966	0.645	0	CM1	Sox6
Fgf13	0	1.51002345926312	0.976	0.655	0	CM1	Fgf13
Rxrg	0	1.94836561203809	0.374	0.056	0	CM1	Rxrg
Gm56880	0	1.7052083287648	0.397	0.079	0	CM1	Gm56880
Sgcd	0	0.687256377109677	0.962	0.645	0	CM1	Sgcd
Maob	0	1.25429069406957	0.375	0.06	0	CM1	Maob
Gm36235	0	1.91242755310094	0.38	0.066	0	CM1	Gm36235
Clcn1	0	1.61656279254592	0.377	0.065	0	CM1	Clcn1
Adk	0	0.68659755988672	0.96	0.652	0	CM1	Adk
Ghr	0	0.705341344643295	0.96	0.653	0	CM1	Ghr
Fhod3	0	1.27107100542677	0.971	0.668	0	CM1	Fhod3
Ablim1	0	0.713922015232619	0.972	0.671	0	CM1	Ablim1
Gm36703	0	1.96068212997004	0.349	0.052	0	CM1	Gm36703
Filip1l	0	0.730410662076275	0.978	0.681	0	CM1	Filip1l
Dlc1	0	1.33690750907364	0.967	0.676	0	CM1	Dlc1
Dip2c	0	0.884666341750959	0.97	0.683	0	CM1	Dip2c
Mir99ahg	0	0.689853350633432	0.973	0.7	0	CM1	Mir99ahg
Trdn	0	0.823065993160367	0.982	0.711	0	CM1	Trdn
Fhl2	0	1.54012254174718	0.986	0.725	0	CM1	Fhl2
Sorbs1	0	0.945302176849403	0.979	0.718	0	CM1	Sorbs1
Pde4d	0	1.3526098725261	0.986	0.735	0	CM1	Pde4d
Pde4dip	0	0.955896808919867	0.991	0.744	0	CM1	Pde4dip
Luc7l2	0	0.759047664879954	0.988	0.742	0	CM1	Luc7l2
Rbm20	0	0.922356819117053	0.976	0.733	0	CM1	Rbm20
Nfia	0	0.661950673269443	0.969	0.735	0	CM1	Nfia
Dmd	0	0.700258095304859	0.986	0.795	0	CM1	Dmd
Myh6	0	0.859817977363488	0.996	0.81	0	CM1	Myh6
Pcdh7	0	0.592204107511692	0.986	0.802	0	CM1	Pcdh7
Cacna1c	0	0.763549224525199	0.99	0.822	0	CM1	Cacna1c
Ryr2	0	0.797995364535385	0.991	0.848	0	CM1	Ryr2
Zbtb20	0	0.923621832544827	0.987	0.848	0	CM1	Zbtb20
Tnnt2	0	0.664701456018897	0.994	0.883	0	CM1	Tnnt2
Malat1	0	0.765616418082248	1	0.999	0	CM1	Malat1
Pygb	6.1358254793366e-308	0.693604060182142	0.889	0.458	1.69391734008045e-303	CM1	Pygb
Adam22	3.20969206805888e-307	1.01027476554301	0.67	0.267	8.86099689229015e-303	CM1	Adam22
Prickle3	4.50977371528567e-307	1.62092569659818	0.376	0.07	1.24501322957892e-302	CM1	Prickle3
Klhdc1	5.34205954844019e-307	1.34352618586445	0.442	0.106	1.47478237953788e-302	CM1	Klhdc1
Gna12	1.09987035701167e-306	0.763867182605511	0.672	0.268	3.03641209460213e-302	CM1	Gna12
Pde4a	4.3647206136943e-306	0.84009220367799	0.646	0.238	1.20496841982259e-301	CM1	Pde4a
Anks1	4.53282045611277e-306	0.768480240341224	0.753	0.325	1.25137574331905e-301	CM1	Anks1
Ppargc1b	4.85780824381289e-306	0.614784093850533	0.933	0.493	1.34109512186942e-301	CM1	Ppargc1b
Vegfa	1.30981896963091e-305	0.633097725267545	0.945	0.497	3.61601722946004e-301	CM1	Vegfa
Cntn5	1.34346864499678e-305	1.82439423015397	0.416	0.098	3.70891388824262e-301	CM1	Cntn5
Nnt	2.83866601879211e-305	1.11971048614426	0.457	0.112	7.83670527807939e-301	CM1	Nnt
Akap6	4.45599178617443e-305	0.610575845145346	0.974	0.661	1.23016565240917e-300	CM1	Akap6
Adra1b	5.961357706424e-305	1.08488687360363	0.529	0.164	1.64575202201247e-300	CM1	Adra1b
Ptp4a3	3.35985857546241e-304	0.627447463793728	0.582	0.187	9.27556156927907e-300	CM1	Ptp4a3
Kcnn2	5.7445714795264e-303	0.677676934903084	0.919	0.498	1.58590384835285e-298	CM1	Kcnn2
Pygm	8.58385032153345e-303	0.354677935303161	0.758	0.305	2.36974355826574e-298	CM1	Pygm
Dnajb4	1.65803301436303e-302	0.695476804732138	0.726	0.293	4.57733174275203e-298	CM1	Dnajb4
Isoc2a	3.13350742408879e-302	1.5366714975209	0.41	0.089	8.65067394568192e-298	CM1	Isoc2a
St3gal3	1.97659694543789e-301	0.75306034439286	0.765	0.332	5.45679118727038e-297	CM1	St3gal3
Gm32718	5.79035926750293e-301	0.899533733616484	0.622	0.219	1.59854448297953e-296	CM1	Gm32718
Obscn	6.81462101236264e-301	0.518076614886447	0.966	0.602	1.88131242288295e-296	CM1	Obscn
Coq9	2.92431059102187e-300	0.550849245002464	0.627	0.224	8.07314424863407e-296	CM1	Coq9
Miga2	5.09650844021663e-300	0.700231884433351	0.712	0.277	1.4069930850906e-295	CM1	Miga2
Akap8l	9.67726274795754e-300	0.645174479599619	0.852	0.409	2.67160192682864e-295	CM1	Akap8l
Dennd4c	1.18462317620325e-299	0.711627394430252	0.788	0.357	3.2703892025443e-295	CM1	Dennd4c
Mrtfb	1.77392447201809e-297	0.747692159657687	0.804	0.377	4.89727328990033e-293	CM1	Mrtfb
Usp13	2.77777502167642e-297	0.59925435475925	0.925	0.468	7.66860350234208e-293	CM1	Usp13
Asb10	8.32183790163063e-297	1.52168475062412	0.338	0.051	2.29740978950317e-292	CM1	Asb10
Fam174b	4.34506213216934e-296	0.792012044093638	0.493	0.139	1.19954130282799e-291	CM1	Fam174b
Nt5dc1	9.6217141204084e-296	1.0858563964725	0.543	0.182	2.65626661722115e-291	CM1	Nt5dc1
Ifrd1	3.46269799342804e-295	0.474508783409568	0.899	0.418	9.55947035045679e-291	CM1	Ifrd1
Dgat2	4.52942817902486e-295	0.800294980572585	0.581	0.197	1.25043923738339e-290	CM1	Dgat2
Mov10l1	1.39265937597588e-294	0.955086829507935	0.534	0.163	3.8447147392566e-290	CM1	Mov10l1
Slc22a5	3.37372426996255e-294	1.22742240187252	0.48	0.137	9.31384059208562e-290	CM1	Slc22a5
Mypn	9.01677476035777e-294	0.4192609277827	0.936	0.427	2.48926100809197e-289	CM1	Mypn
Mrps5	8.62096053580596e-293	0.848370027160131	0.614	0.227	2.37998857511995e-288	CM1	Mrps5
Acot11	9.59898307539853e-293	1.28459564294396	0.395	0.081	2.64999125762527e-288	CM1	Acot11
Tsnax	1.4700136863865e-292	0.763103763518825	0.723	0.299	4.05826678400722e-288	CM1	Tsnax
Agl	3.2473225948421e-292	0.558437493438463	0.937	0.499	8.9648834875806e-288	CM1	Agl
Ddx5	5.14844221928087e-292	0.613042199065292	0.985	0.725	1.42133044347687e-287	CM1	Ddx5
Hadhb	9.38076253147124e-292	0.356499371171713	0.904	0.471	2.58974711206326e-287	CM1	Hadhb
Trim63	1.07929866925726e-291	0.604834940762994	0.843	0.394	2.97961983621852e-287	CM1	Trim63
Arhgap10	2.27356527081223e-291	0.660843315107133	0.925	0.512	6.27663164313132e-287	CM1	Arhgap10
Gin1	3.16800423240634e-291	1.03102958412178	0.506	0.153	8.74590928440418e-287	CM1	Gin1
Tmem131l	6.62783707931642e-291	0.704817418562892	0.672	0.266	1.82974698248688e-286	CM1	Tmem131l
Foxn3	2.38861398900678e-290	0.69041642203577	0.931	0.554	6.59424663945101e-286	CM1	Foxn3
Ttn	8.12000196759312e-290	0.383074143030171	0.998	0.953	2.24168894319343e-285	CM1	Ttn
Dsc2	8.2624834802649e-290	0.969968548301166	0.539	0.171	2.28102381439673e-285	CM1	Dsc2
Tmem182	1.63153701803651e-289	0.84124877845482	0.552	0.179	4.50418424569339e-285	CM1	Tmem182
Kcnk3	6.12219323612125e-289	0.543598011448148	0.589	0.194	1.69015388669599e-284	CM1	Kcnk3
Gm31600	9.25421034527999e-289	2.71417860386975	0.275	0.025	2.55480985002145e-284	CM1	Gm31600
Ppp6r2	1.50090214098714e-288	0.683549662987586	0.707	0.292	4.1435405406232e-284	CM1	Ppp6r2
Ikzf2	1.59337949381611e-287	0.977650509533862	0.573	0.202	4.39884276857812e-283	CM1	Ikzf2
Itgb6	2.40748530372318e-287	0.348966631289294	0.72	0.274	6.64634467798857e-283	CM1	Itgb6
Stau2	3.8661150936776e-287	0.69487282642581	0.872	0.446	1.06731839391157e-282	CM1	Stau2
Mlip	2.61543173117141e-286	0.608418787687087	0.961	0.643	7.2204223802449e-282	CM1	Mlip
Ppp1r12b	6.1180601001231e-286	0.582862969689581	0.965	0.663	1.68901285184098e-281	CM1	Ppp1r12b
AI480526	1.4271650723459e-285	0.957120841464902	0.536	0.175	3.93997461522532e-281	CM1	AI480526
Csad	1.76378353829451e-285	1.02635770405478	0.572	0.207	4.86927721416966e-281	CM1	Csad
Mtus2	1.76901519791923e-285	0.65931257009361	0.795	0.366	4.88372025689563e-281	CM1	Mtus2
Dhrs7c	2.38035824176926e-285	1.15586703199627	0.363	0.067	6.5714549980524e-281	CM1	Dhrs7c
Gm3587	5.71237366077778e-285	1.29591346971909	0.457	0.125	1.57701499653092e-280	CM1	Gm3587
Tbc1d5	8.78678403449955e-285	0.707819900630475	0.918	0.537	2.42576746840429e-280	CM1	Tbc1d5
Txnip	9.6485967826434e-285	0.269159858024668	0.881	0.447	2.66368811378436e-280	CM1	Txnip
Rab11fip2	9.81909720769167e-285	0.994526855740216	0.574	0.206	2.71075816612744e-280	CM1	Rab11fip2
Fnbp1	1.08694579983973e-284	0.703134891819074	0.858	0.427	3.00073126961754e-280	CM1	Fnbp1
Rnf207	1.50551708136365e-284	0.53993082425241	0.824	0.367	4.15628100652063e-280	CM1	Rnf207
Rnf150	2.66187843910728e-284	0.700417065442771	0.748	0.33	7.34864780684348e-280	CM1	Rnf150
Decr1	3.21200371804152e-284	0.580861864047654	0.597	0.211	8.86737866439723e-280	CM1	Decr1
Auh	4.48981759449065e-284	0.729957177787263	0.591	0.208	1.23950394331104e-279	CM1	Auh
Pnpla8	2.22154356644096e-283	0.480262024903207	0.693	0.287	6.13301532387357e-279	CM1	Pnpla8
Pdzd2	2.42050174606884e-282	0.831409147268759	0.879	0.487	6.68227917037224e-278	CM1	Pdzd2
Mtus1	5.01108125532467e-282	0.592123070479064	0.878	0.438	1.38340920215748e-277	CM1	Mtus1
Tafazzin	1.44141285171253e-281	0.791245270859616	0.592	0.211	3.97930845972278e-277	CM1	Tafazzin
3425401B19Rik	1.97206867130315e-281	0.842146634346132	0.451	0.119	5.4442899808666e-277	CM1	3425401B19Rik
D230022J07Rik	3.11118191636263e-281	1.67194939960645	0.392	0.089	8.58903991650232e-277	CM1	D230022J07Rik
Khdrbs3	7.16831455450147e-281	0.606410888023122	0.78	0.349	1.97895659906122e-276	CM1	Khdrbs3
Ehbp1	1.64227932390412e-280	0.57017455560742	0.965	0.644	4.5338405295021e-276	CM1	Ehbp1
Dcp1b	3.00230775256113e-280	1.03345102380514	0.558	0.195	8.28847101249551e-276	CM1	Dcp1b
Macrod1	1.09946755973439e-279	0.319475726347613	0.829	0.361	3.03530009215872e-275	CM1	Macrod1
Tnrc6b	1.13364772444873e-279	0.608141788500427	0.945	0.59	3.12966127288562e-275	CM1	Tnrc6b
Cyth1	3.87138234884042e-279	0.654877168826907	0.783	0.361	1.06877252504438e-274	CM1	Cyth1
Adamts7	6.35678774253466e-279	1.42610616763937	0.346	0.062	1.75491839208154e-274	CM1	Adamts7
Letm2	6.72962481311687e-279	1.14619758114384	0.481	0.143	1.85784752215717e-274	CM1	Letm2
Lrrc10	1.54542770903644e-278	0.838667061688869	0.559	0.186	4.26646227633689e-274	CM1	Lrrc10
Cp	2.16771491389362e-278	0.63243608139179	0.676	0.281	5.98441056278612e-274	CM1	Cp
Fggy	2.37776793467476e-278	1.42934354082384	0.451	0.129	6.56430393725661e-274	CM1	Fggy
Kansl1l	7.38958079504402e-278	0.675880148761241	0.853	0.435	2.0400415700878e-273	CM1	Kansl1l
Sec31b	1.01861607775413e-277	1.30436430525647	0.439	0.12	2.81209340585582e-273	CM1	Sec31b
Hibch	1.33885703779585e-277	1.01346340885019	0.526	0.169	3.69618262424301e-273	CM1	Hibch
Dapk1	1.53423436095096e-277	0.535608903243107	0.73	0.325	4.23556080027731e-273	CM1	Dapk1
ENSMUSG00000121513	1.87627729400568e-277	0.576812437729767	0.953	0.603	5.17983872556147e-273	CM1	ENSMUSG00000121513
Tob2	3.02148976390078e-277	0.582060196891164	0.541	0.179	8.34142679120089e-273	CM1	Tob2
Nsmaf	3.71517570006753e-277	0.58049314531655	0.769	0.341	1.02564855551764e-272	CM1	Nsmaf
Pdss2	1.44409954547992e-275	0.801248285223875	0.707	0.31	3.98672561520643e-271	CM1	Pdss2
B230110C06Rik	2.75114877479465e-275	1.57414798753071	0.357	0.071	7.59509642257559e-271	CM1	B230110C06Rik
BC034090	2.93367269796183e-275	0.663179738789746	0.612	0.223	8.09899021726323e-271	CM1	BC034090
Gm57466	5.31923255571543e-275	1.90500351512949	0.333	0.058	1.46848053165636e-270	CM1	Gm57466
Dcaf11	6.99557941224971e-275	0.88479714381779	0.523	0.174	1.93126960833978e-270	CM1	Dcaf11
Tnik	3.35063539382698e-274	0.548180105525438	0.889	0.445	9.25009913173814e-270	CM1	Tnik
Agpat3	6.31956716515629e-274	0.592121324519276	0.657	0.261	1.7446429072847e-269	CM1	Agpat3
Etfa	9.33740575412874e-274	0.457865822204849	0.902	0.485	2.57777760654232e-269	CM1	Etfa
Neat1	2.15965391785409e-273	0.408210110878893	0.984	0.559	5.96215657101978e-269	CM1	Neat1
Gm30307	1.02614451992524e-272	1.16647700281125	0.427	0.109	2.8328771761576e-268	CM1	Gm30307
Coq8a	1.33217178140535e-272	0.498622127479066	0.632	0.233	3.67772663692574e-268	CM1	Coq8a
Fktn	2.46444938667602e-272	0.678065330156086	0.603	0.222	6.80360542179648e-268	CM1	Fktn
4930512H18Rik	4.36848798119255e-272	1.04424299021602	0.504	0.159	1.20600847696783e-267	CM1	4930512H18Rik
Cdh4	1.58835886704855e-271	1.23988096837248	0.45	0.134	4.38498232426094e-267	CM1	Cdh4
Arap2	1.64421077937755e-271	0.739667242832111	0.625	0.238	4.53917269862759e-267	CM1	Arap2
Casq2	1.9017861207012e-271	0.480010688156197	0.885	0.433	5.25026094341981e-267	CM1	Casq2
Alpk2	3.67344054449355e-271	0.545300704820856	0.876	0.441	1.01412673111833e-266	CM1	Alpk2
Mpc1	7.42295574700406e-271	0.337619834389575	0.822	0.378	2.04925539307541e-266	CM1	Mpc1
Mapk1ip1	1.17909200788134e-270	0.990388318561379	0.553	0.195	3.25511930615802e-266	CM1	Mapk1ip1
Slc4a4	1.65397568415582e-270	0.507580716520295	0.82	0.392	4.56613067124896e-266	CM1	Slc4a4
Zfp385b	2.56088672165939e-270	1.02307935117809	0.511	0.168	7.06983997248507e-266	CM1	Zfp385b
Kbtbd3	6.11487143930808e-270	1.43396241328891	0.412	0.102	1.68813255824978e-265	CM1	Kbtbd3
Mbnl2	8.27891817378024e-270	0.556506477606049	0.971	0.663	2.28556094023551e-265	CM1	Mbnl2
Calcoco1	8.39299130394156e-270	0.757729673645837	0.493	0.149	2.31705310927915e-265	CM1	Calcoco1
Plekhm2	9.04873447677642e-270	0.644737609370334	0.897	0.458	2.49808412700367e-265	CM1	Plekhm2
Gmpr	5.90915445301359e-269	0.65641319248603	0.626	0.235	1.63134026984346e-264	CM1	Gmpr
Kif6	7.82598886241413e-269	1.55577355171744	0.389	0.092	2.16052074524667e-264	CM1	Kif6
Vps13a	1.13265286000665e-268	0.641438432185243	0.865	0.444	3.12691475062035e-264	CM1	Vps13a
Trpm4	1.19385013589869e-268	0.819115630055338	0.442	0.116	3.29586207017551e-264	CM1	Trpm4
Ppfia1	4.75480494100409e-268	0.534349269252869	0.825	0.389	1.312659000063e-263	CM1	Ppfia1
Sptb	4.7803610480281e-268	0.581251674618175	0.67	0.265	1.31971427452912e-263	CM1	Sptb
Ppm1l	7.4077430955913e-268	0.670050244709602	0.789	0.369	2.04505563639989e-263	CM1	Ppm1l
Sfxn5	9.42378788690031e-268	1.2526897522628	0.41	0.101	2.60162512193657e-263	CM1	Sfxn5
Epc1	2.78614018493704e-267	0.655676549039157	0.856	0.452	7.6916972085557e-263	CM1	Epc1
Fbxo40	3.27628443371084e-267	0.451453634902683	0.623	0.226	9.04483843614552e-263	CM1	Fbxo40
Atp1a2	7.55955673643283e-267	0.318761071290644	0.774	0.333	2.08696682822701e-262	CM1	Atp1a2
Tmem94	2.04754565470533e-266	0.66529917236469	0.536	0.175	5.65265928894501e-262	CM1	Tmem94
Tnrc6c	6.78304130828128e-266	0.558259552689209	0.93	0.551	1.87259421397721e-261	CM1	Tnrc6c
Klf15	7.66543430464186e-266	1.06700308274195	0.353	0.07	2.11619644848248e-261	CM1	Klf15
Zfp710	1.22259808555571e-265	0.718358285362188	0.739	0.333	3.37522653479365e-261	CM1	Zfp710
Afg1l	1.24393075371388e-265	0.647776863666336	0.737	0.331	3.43411963177792e-261	CM1	Afg1l
Fbxo9	2.13908690454157e-265	0.8745740395831	0.549	0.194	5.90537721736791e-261	CM1	Fbxo9
Cfap61	6.66045478783085e-265	1.9424177904449	0.294	0.041	1.83875175327646e-260	CM1	Cfap61
Tcp11l2	3.52950979326692e-264	0.840575917732553	0.543	0.194	9.74391768627197e-260	CM1	Tcp11l2
Gm26621	4.8725055204314e-264	0.936249082486369	0.541	0.19	1.3451525990255e-259	CM1	Gm26621
Klhl38	8.57542217427235e-264	1.25755260314105	0.386	0.089	2.36741679965137e-259	CM1	Klhl38
Tsc22d3	1.63671811068783e-263	0.653922322191456	0.594	0.219	4.51848768817589e-259	CM1	Tsc22d3
Ddo	3.55861372525044e-263	0.857576448761019	0.57	0.205	9.82426491129888e-259	CM1	Ddo
Lmo7	3.91572142045621e-263	0.558074080381993	0.983	0.723	1.08101321254535e-258	CM1	Lmo7
Rapgef4	3.65279024924027e-262	0.710477179790464	0.564	0.201	1.00842580410776e-257	CM1	Rapgef4
Cpt1b	3.80329815820654e-262	0.433774575170648	0.846	0.402	1.04997652253608e-257	CM1	Cpt1b
Osgepl1	8.31955769381472e-262	1.09261178318161	0.483	0.152	2.29678029253143e-257	CM1	Osgepl1
Ncapd3	1.95903726032959e-261	0.872932213419489	0.596	0.227	5.40831416459189e-257	CM1	Ncapd3
Ppm1k	3.27615420159004e-261	0.687391334448946	0.451	0.123	9.04447890432961e-257	CM1	Ppm1k
Map7	1.63396632761755e-260	0.958389754611692	0.547	0.193	4.51089084065376e-256	CM1	Map7
Dhx36	1.6567015641756e-260	0.598345277797233	0.803	0.385	4.57365600821959e-256	CM1	Dhx36
Secisbp2	2.5344781533923e-260	0.707718970423909	0.676	0.282	6.99693383807012e-256	CM1	Secisbp2
Mrpl3	3.45758481031421e-260	0.662824465545184	0.646	0.26	9.54535438583443e-256	CM1	Mrpl3
Diaph2	4.55534294147956e-260	0.682148442116424	0.931	0.555	1.25759352585426e-255	CM1	Diaph2
Pptc7	8.66531038406194e-260	0.524013502450436	0.654	0.257	2.39223223772798e-255	CM1	Pptc7
Plekha5	1.02909743739027e-259	0.623334426561352	0.87	0.442	2.84102929540331e-255	CM1	Plekha5
Scarf1	1.41727343753837e-259	1.12780771652988	0.463	0.145	3.91266677901218e-255	CM1	Scarf1
Epha4	2.6607224741193e-259	1.04064308762327	0.507	0.17	7.34545653430116e-255	CM1	Epha4
2310002L09Rik	2.87259754412733e-259	1.23865721781671	0.383	0.091	7.93038004007232e-255	CM1	2310002L09Rik
Cdc37l1	3.74659494640811e-259	0.577311700829876	0.87	0.455	1.03432246685489e-254	CM1	Cdc37l1
Chchd3	4.87341019228307e-259	0.559947058923781	0.97	0.661	1.34540235178359e-254	CM1	Chchd3
Gm9895	7.69104527980117e-259	0.611122886543257	0.556	0.194	2.12326687039471e-254	CM1	Gm9895
Eci1	2.12573562987819e-258	0.425009746133489	0.534	0.175	5.86851835340473e-254	CM1	Eci1
Zfp46	2.37295005661261e-258	1.24877310191212	0.424	0.115	6.55100322129043e-254	CM1	Zfp46
Kcnj2	3.10928570245978e-258	1.11321984898863	0.364	0.078	8.58380503878073e-254	CM1	Kcnj2
Gm20732	4.79424198433289e-258	0.611528340618517	0.913	0.499	1.32354638461478e-253	CM1	Gm20732
Mapt	1.00079398267778e-257	0.717638716370638	0.554	0.193	2.76289194797854e-253	CM1	Mapt
Ubac1	1.28367034823006e-257	0.550508106436306	0.593	0.22	3.54382873035872e-253	CM1	Ubac1
Hdac8	2.61504482476383e-257	0.966367882556728	0.629	0.273	7.21935424772551e-253	CM1	Hdac8
4933431K23Rik	6.91474858064945e-257	1.12477967866569	0.371	0.082	1.90895464065989e-252	CM1	4933431K23Rik
Ppip5k1	9.7548566469258e-257	0.568237870042001	0.764	0.331	2.69302327451681e-252	CM1	Ppip5k1
Pm20d1	1.41392772136201e-256	2.22771699178279	0.281	0.038	3.90343026036411e-252	CM1	Pm20d1
Mtr	1.22504197503141e-255	0.675327035866957	0.652	0.266	3.38197338046921e-251	CM1	Mtr
Hibadh	1.90543256475304e-255	0.542636567818965	0.766	0.347	5.26032768151371e-251	CM1	Hibadh
Znrf1	2.65369500662165e-255	0.576770290770856	0.779	0.379	7.3260558047804e-251	CM1	Znrf1
Fam210a	4.35793305703293e-255	0.440585585267548	0.604	0.231	1.20309457905508e-250	CM1	Fam210a
Elmod3	5.88891515802334e-255	1.19370761548482	0.405	0.106	1.6257528076755e-250	CM1	Elmod3
Erlec1	8.40247063024878e-255	0.614384868197372	0.649	0.261	2.31967006689278e-250	CM1	Erlec1
Gm28609	9.35881984686167e-254	1.66910268968508	0.319	0.057	2.5836893951231e-249	CM1	Gm28609
Fastkd1	1.20064919051831e-253	0.939337515324818	0.575	0.22	3.3146322202639e-249	CM1	Fastkd1
Man2a1	1.82271512488939e-253	0.510047095540209	0.756	0.37	5.03196964528215e-249	CM1	Man2a1
Camta1	4.65709945700439e-253	0.560004139915037	0.957	0.613	1.2856854470952e-248	CM1	Camta1
Ppargc1a	5.74181018544038e-253	0.51132549170369	0.931	0.519	1.58514153789453e-248	CM1	Ppargc1a
Ndufaf4	5.91458493314346e-253	0.606394563917518	0.792	0.372	1.63283946249291e-248	CM1	Ndufaf4
Clasp2	9.35457514602252e-253	0.5190666719396	0.827	0.415	2.58251756056244e-248	CM1	Clasp2
Usp40	4.59540869453285e-252	0.613466143367425	0.712	0.321	1.26865447829968e-247	CM1	Usp40
Syde2	5.28231621589056e-252	0.534414550348705	0.631	0.241	1.45828903772091e-247	CM1	Syde2
Capn7	1.12150155019662e-251	0.626811816683663	0.634	0.256	3.09612932962782e-247	CM1	Capn7
Rufy1	2.59259649434329e-251	0.70557258451757	0.579	0.218	7.15738114193353e-247	CM1	Rufy1
Atxn1	2.97047238502906e-251	0.605299891229397	0.956	0.635	8.20058311334973e-247	CM1	Atxn1
Bckdha	3.05255917750727e-251	0.474048180799778	0.44	0.123	8.42720012134432e-247	CM1	Bckdha
Gm10138	4.6728361938972e-251	1.29167154384726	0.38	0.091	1.2900298880492e-246	CM1	Gm10138
Slc25a20	1.08098453693723e-250	0.858565410650025	0.507	0.172	2.98427401112262e-246	CM1	Slc25a20
Fto	1.61684519254186e-250	0.576569607050984	0.923	0.533	4.46362452305031e-246	CM1	Fto
Plekha6	1.64224781666858e-250	0.412497495678578	0.783	0.353	4.53375354747696e-246	CM1	Plekha6
Mlxipl	2.31912249764246e-250	0.805275814516708	0.501	0.165	6.40240147924155e-246	CM1	Mlxipl
Rps6ka2	2.83559786810711e-250	1.07572206936152	0.467	0.159	7.8282350344833e-246	CM1	Rps6ka2
Klhl32	3.71011705881553e-250	1.07743786698907	0.376	0.089	1.0242520164272e-245	CM1	Klhl32
Acss2	4.07171450899504e-250	0.733360441690352	0.551	0.198	1.12407822449826e-245	CM1	Acss2
Myo6	1.60355364752744e-249	0.571367221167264	0.693	0.309	4.42693055472901e-245	CM1	Myo6
Fnip1	2.06129394499336e-248	0.482172987233027	0.849	0.441	5.69061419394317e-244	CM1	Fnip1
Dtnbp1	2.89930600108444e-248	0.584898973848488	0.658	0.272	8.00411407719382e-244	CM1	Dtnbp1
Gm40604	1.13432214029478e-247	2.23086690241641	0.268	0.035	3.13152313271181e-243	CM1	Gm40604
Tmem131	7.53186115568969e-247	0.466955989643978	0.743	0.344	2.07932090925125e-242	CM1	Tmem131
Tom1l2	1.24360074621388e-246	0.570876600428069	0.877	0.455	3.43320858007266e-242	CM1	Tom1l2
Klhl24	3.61645141802666e-246	0.491632552370548	0.906	0.479	9.9839374297462e-242	CM1	Klhl24
Dcaf6	3.84492916414426e-245	0.53295136448299	0.812	0.411	1.06146959434531e-240	CM1	Dcaf6
Kcnq1	4.17050369819136e-245	0.58900907318425	0.865	0.425	1.15135095595969e-240	CM1	Kcnq1
Abcc1	1.30589373769992e-244	0.839503613920931	0.595	0.24	3.60518084166818e-240	CM1	Abcc1
Vps13d	3.28353971747939e-244	0.561238683993312	0.936	0.557	9.06486809804536e-240	CM1	Vps13d
Aak1	5.13921871854108e-244	0.534070537795139	0.929	0.527	1.41878411162764e-239	CM1	Aak1
Gm11734	8.89806246157108e-244	1.4433703098153	0.363	0.088	2.45648810376593e-239	CM1	Gm11734
Trim72	2.41727398575071e-243	1.16436917784234	0.421	0.122	6.67336829246199e-239	CM1	Trim72
Med12l	4.0170063976949e-243	0.670292525339269	0.636	0.255	1.10897495621163e-238	CM1	Med12l
Crebrf	6.07106503551846e-243	0.436131479400466	0.681	0.288	1.67603892435558e-238	CM1	Crebrf
Rps6ka5	7.02080339541866e-243	0.798821398455706	0.562	0.208	1.93823319337323e-238	CM1	Rps6ka5
Hjv	7.71992708501247e-243	0.814775077778701	0.356	0.081	2.13124027035939e-238	CM1	Hjv
Stard7	9.6401372436942e-243	0.459617030356198	0.707	0.31	2.66135268886666e-238	CM1	Stard7
Tor1aip1	2.39001288816044e-242	0.312105934582271	0.732	0.33	6.59810858034452e-238	CM1	Tor1aip1
Art5	2.73166507197418e-242	1.15853908918025	0.411	0.113	7.54130776419911e-238	CM1	Art5
Pacsin2	5.24435798542726e-242	0.436088745538549	0.79	0.373	1.4478099090369e-237	CM1	Pacsin2
Lipe	5.49246818732838e-242	0.868829703119042	0.472	0.152	1.51630569247575e-237	CM1	Lipe
Ttc19	2.45860059456854e-241	0.53461576409712	0.696	0.308	6.78745866142538e-237	CM1	Ttc19
Mreg	2.54158189489217e-241	1.72174271189292	0.297	0.051	7.01654513722881e-237	CM1	Mreg
Tesmin	4.78926111335703e-241	1.23209206464472	0.398	0.107	1.32217131556447e-236	CM1	Tesmin
Pik3ip1	5.65287917640371e-241	0.606657157447669	0.408	0.108	1.56059035422977e-236	CM1	Pik3ip1
Crim1	6.32744500678693e-241	0.357954630606246	0.681	0.305	1.74681774302367e-236	CM1	Crim1
Fbxo3	9.27858453215942e-241	0.52120962964596	0.633	0.256	2.56153883179325e-236	CM1	Fbxo3
Carf	1.11616074437734e-240	1.11857083150887	0.449	0.141	3.08138496700252e-236	CM1	Carf
1110019D14Rik	1.95189754015033e-240	1.10760760517021	0.448	0.139	5.38860353909302e-236	CM1	1110019D14Rik
Pcmtd2	4.73214292590472e-240	0.598913855944246	0.638	0.259	1.30640269755451e-235	CM1	Pcmtd2
Prpf4b	9.85675824143362e-240	0.588060133387324	0.941	0.564	2.72115524771258e-235	CM1	Prpf4b
Fars2	6.32485479692715e-239	0.540380964993706	0.851	0.443	1.74610266378768e-234	CM1	Fars2
Hhat	6.98417033421288e-239	1.1724268641012	0.405	0.115	1.92811990416615e-234	CM1	Hhat
Pibf1	1.22755343066105e-238	0.733429879252932	0.744	0.359	3.38890675602597e-234	CM1	Pibf1
Gnpat	1.52581962098679e-238	0.58221001073158	0.592	0.232	4.21233022765823e-234	CM1	Gnpat
Tgfbr3	3.54116056710598e-238	0.38151031115455	0.843	0.435	9.77608197760947e-234	CM1	Tgfbr3
4921504A21Rik	4.42138803970044e-238	1.70788797949427	0.307	0.058	1.2206125961201e-233	CM1	4921504A21Rik
Nebl	2.6458213407491e-237	0.546896651553427	0.963	0.624	7.30431897540605e-233	CM1	Nebl
Npc1	6.69567542390301e-237	0.693052538435171	0.47	0.151	1.8484751142769e-232	CM1	Npc1
Ky	7.84299848196831e-237	1.13057817118292	0.329	0.066	2.16521659091699e-232	CM1	Ky
Eci2	1.36193741009621e-236	0.553598	0.524	0.187	3.75990060805261e-232	CM1	Eci2
Klhl7	2.6979599809523e-236	0.606229705424291	0.624	0.252	7.448258119415e-232	CM1	Klhl7
Atxn7l1	6.11749534538699e-236	0.604876462224436	0.731	0.337	1.68885694000099e-231	CM1	Atxn7l1
Trak2	8.79694100955456e-236	0.414700865668666	0.825	0.413	2.42857150450773e-231	CM1	Trak2
Eps15l1	1.60668459320557e-235	0.548173372440162	0.799	0.392	4.43557415646263e-231	CM1	Eps15l1
Me1	1.69308754291648e-235	0.461936441376955	0.599	0.237	4.67410677972954e-231	CM1	Me1
Perm1	2.3086711574839e-235	0.677668446947236	0.39	0.102	6.3735484644658e-231	CM1	Perm1
Vldlr	2.61675904366791e-235	0.342087499043647	0.832	0.415	7.22408669185401e-231	CM1	Vldlr
Nckap5	3.42282861722317e-235	0.532333866078457	0.932	0.543	9.44940296356801e-231	CM1	Nckap5
Ybx2	8.35046691053443e-235	1.08013653099835	0.409	0.116	2.30531339999124e-230	CM1	Ybx2
Abcc8	8.4378226965915e-235	1.04336431145591	0.368	0.088	2.32942971184801e-230	CM1	Abcc8
Ice1	1.70545042099621e-234	0.441067422779386	0.678	0.294	4.70823697724424e-230	CM1	Ice1
Zc3h6	1.96182134965459e-234	1.10192255610409	0.424	0.126	5.41600019999144e-230	CM1	Zc3h6
Echdc2	2.2095730896391e-234	0.792918054995856	0.457	0.147	6.09996842856666e-230	CM1	Echdc2
Urgcp	9.13857309091624e-234	0.600287762076732	0.723	0.336	2.52288587320925e-229	CM1	Urgcp
Gab1	1.04671954220559e-233	0.505621009310538	0.901	0.5	2.88967864016697e-229	CM1	Gab1
Ankrd9	1.13350192290893e-233	1.31126706981478	0.313	0.062	3.12925875857469e-229	CM1	Ankrd9
Gm5532	2.76033251372329e-233	0.802324937054126	0.49	0.167	7.62044997063589e-229	CM1	Gm5532
2310039L15Rik	3.12445969243302e-233	2.14015955679831	0.273	0.043	8.62569587289983e-229	CM1	2310039L15Rik
Glul	3.31443974423379e-233	0.284689155118126	0.554	0.207	9.15017380190621e-229	CM1	Glul
Tbx5	1.55598313249744e-232	0.573830354027443	0.496	0.165	4.29560263388567e-228	CM1	Tbx5
Eml1	1.70389155280734e-232	0.457946455960032	0.652	0.265	4.70393340983524e-228	CM1	Eml1
Dnaja2	5.32504063037028e-232	0.328660930902207	0.761	0.357	1.47008396682632e-227	CM1	Dnaja2
Meis2	6.56193411291631e-232	0.598075958072632	0.932	0.58	1.81155315055281e-227	CM1	Meis2
Pstk	9.1172180439943e-232	0.750561656125061	0.554	0.211	2.51699038540551e-227	CM1	Pstk
Slc22a23	1.11861383626448e-231	0.959218683648228	0.51	0.204	3.08815721777534e-227	CM1	Slc22a23
Ddrgk1	8.47180094716422e-231	0.405990271065173	0.484	0.166	2.33881008748363e-226	CM1	Ddrgk1
Zfp438	9.03604399920045e-231	0.772466904661019	0.556	0.216	2.49458066685927e-226	CM1	Zfp438
Pde1c	1.02235563020335e-230	0.503883997992346	0.823	0.422	2.82241718830238e-226	CM1	Pde1c
Cog5	1.16680182162638e-230	0.442636698411901	0.861	0.454	3.22118978896394e-226	CM1	Cog5
Lifr	5.32777171666931e-230	0.29222832316794	0.602	0.236	1.4708379378209e-225	CM1	Lifr
Tmem116	6.78252724791004e-230	1.0224936337694	0.402	0.114	1.87245229733053e-225	CM1	Tmem116
Timm44	2.80817995214957e-229	0.571068510012526	0.619	0.254	7.75254239389933e-225	CM1	Timm44
Ctnnal1	3.14621363230091e-229	0.774711313193095	0.475	0.156	8.68575197469311e-225	CM1	Ctnnal1
Hk2	4.19144412766005e-229	0.263892339279916	0.829	0.376	1.15713198032311e-224	CM1	Hk2
Rreb1	7.57208918547983e-229	0.528711410035771	0.835	0.438	2.09042666143542e-224	CM1	Rreb1
Galnt17	1.08130925974991e-228	0.978323946327738	0.495	0.178	2.98517047339159e-224	CM1	Galnt17
Arhgef9	1.31360494521264e-228	0.96746675518334	0.403	0.114	3.62646917224854e-224	CM1	Arhgef9
Lama2	3.00541843360447e-228	0.430718612530235	0.956	0.615	8.29705866965186e-224	CM1	Lama2
Abra	3.04651771850853e-228	0.698224145723905	0.463	0.152	8.4105214654865e-224	CM1	Abra
Fbxl17	3.06481332585201e-228	0.590839521146153	0.932	0.605	8.46103014867964e-224	CM1	Fbxl17
Filip1	3.49908083805562e-228	0.515768471651198	0.946	0.565	9.65991246962016e-224	CM1	Filip1
C920021L13Rik	3.57132516308575e-228	0.805334735947929	0.423	0.126	9.85935737773083e-224	CM1	C920021L13Rik
Gm12295	3.73347317776108e-228	0.642341432236506	0.707	0.33	1.0306999401845e-223	CM1	Gm12295
Atp2c1	1.21057864038472e-227	0.525153450934481	0.708	0.323	3.34204445251009e-223	CM1	Atp2c1
Crat	1.47954069498741e-227	0.260506569162238	0.544	0.201	4.08456799665175e-223	CM1	Crat
Trmt5	3.10345053547407e-227	1.53688000402058	0.294	0.055	8.56769589328327e-223	CM1	Trmt5
Spata6l	5.13561007657472e-227	0.935241953878563	0.358	0.087	1.41778787383998e-222	CM1	Spata6l
Bzw2	5.48376239637057e-227	0.450054342351116	0.784	0.378	1.51390228476602e-222	CM1	Bzw2
A630072M18Rik	9.23994304808088e-227	1.37440017628125	0.331	0.075	2.55087107728369e-222	CM1	A630072M18Rik
Atf7ip	1.35632333051784e-226	0.462760409933053	0.87	0.466	3.74440181856059e-222	CM1	Atf7ip
Prr29	1.54301290410509e-226	1.93283314875614	0.266	0.041	4.25979572436292e-222	CM1	Prr29
Ttc12	1.54555073154378e-226	1.28587257293214	0.369	0.098	4.26680190457292e-222	CM1	Ttc12
Plxna4	2.48699343382838e-226	0.613858918738418	0.768	0.392	6.86584277277001e-222	CM1	Plxna4
Dcun1d2	2.62482496629736e-226	0.548778780927264	0.604	0.243	7.24635428445711e-222	CM1	Dcun1d2
Dhtkd1	8.83490946976114e-226	1.19129658303512	0.334	0.076	2.43905345731696e-221	CM1	Dhtkd1
Ube2b	1.23945708878534e-225	0.419605962960542	0.89	0.496	3.42176918500969e-221	CM1	Ube2b
Ric8b	1.33672540557183e-225	0.595403036260644	0.636	0.274	3.69029782716216e-221	CM1	Ric8b
Atp2a2	2.23551969802184e-225	0.404032656984571	0.991	0.866	6.17159923032889e-221	CM1	Atp2a2
Hand2os1	3.39830475491985e-225	0.511431520027562	0.924	0.53	9.38169993690723e-221	CM1	Hand2os1
Rab30	1.1667082354855e-224	0.77152067118554	0.552	0.217	3.22093142570483e-220	CM1	Rab30
Klhl31	1.22621975984821e-224	0.566058892691651	0.495	0.172	3.38522489101295e-220	CM1	Klhl31
Sugp2	2.09594613450459e-224	0.630637313294208	0.601	0.248	5.78627849352681e-220	CM1	Sugp2
Adamtsl5	2.2648118966129e-224	0.377280674823719	0.713	0.304	6.25246620297922e-220	CM1	Adamtsl5
Lrrc20	2.13583123156754e-223	0.712650499903839	0.501	0.177	5.8963892809885e-219	CM1	Lrrc20
Washc2	2.14703053772022e-223	0.58389549549873	0.564	0.224	5.9273072054842e-219	CM1	Washc2
Ndufs4	2.48044951277924e-223	0.381811687761417	0.841	0.427	6.84777696992964e-219	CM1	Ndufs4
Smyd3	4.00686824348318e-223	0.689223389264235	0.768	0.394	1.1061761159784e-218	CM1	Smyd3
Tpk1	7.54460547207741e-223	0.800959468351279	0.539	0.208	2.08283923267641e-218	CM1	Tpk1
Mrps35	1.44249413569157e-222	0.660470691855635	0.45	0.146	3.98229356040372e-218	CM1	Mrps35
Gm44386	2.40674467290117e-222	0.997657973895076	0.341	0.083	6.64430001847825e-218	CM1	Gm44386
Insr	1.00570604120879e-221	0.541306681330825	0.949	0.572	2.77645266796511e-217	CM1	Insr
Snrk	1.19736285036138e-221	0.418851623438564	0.549	0.218	3.30555962099266e-217	CM1	Snrk
Pgm1	1.46925726725072e-221	0.458790978089133	0.672	0.288	4.05617853769906e-217	CM1	Pgm1
Synpo	4.98450711363646e-221	0.646665668888538	0.547	0.22	1.37607287886162e-216	CM1	Synpo
E130102H24Rik	1.27024978164796e-220	1.19938188553072	0.416	0.136	3.50677857219553e-216	CM1	E130102H24Rik
Nrg4	2.38740516803392e-220	1.65346556831187	0.272	0.046	6.59090944739123e-216	CM1	Nrg4
Ptpn4	2.94715290390858e-220	0.422021911193935	0.864	0.45	8.13620502182043e-216	CM1	Ptpn4
Eef2k	7.33633056769276e-220	0.724783404839984	0.565	0.22	2.02534077982294e-215	CM1	Eef2k
Lmf1	8.53785329096237e-220	0.648459492748718	0.448	0.143	2.35704515803598e-215	CM1	Lmf1
Kif1b	1.03636432289823e-219	0.457525974606923	0.933	0.573	2.86109098622515e-215	CM1	Kif1b
Mmaa	1.26126312035024e-219	0.894128139479932	0.495	0.18	3.48196909635091e-215	CM1	Mmaa
Tnfaip8	1.34633894503223e-219	0.751598281828593	0.587	0.243	3.71683792555049e-215	CM1	Tnfaip8
Dnaaf9	2.47116769386136e-219	0.513214329320187	0.943	0.586	6.82215265244306e-215	CM1	Dnaaf9
Ttc17	3.19381707825314e-219	0.546195443300948	0.811	0.418	8.81717080793344e-215	CM1	Ttc17
Kif13a	4.45367056777689e-219	0.488709820626179	0.919	0.526	1.22952483364617e-214	CM1	Kif13a
Kif13b	8.03965945380658e-219	0.539022741133927	0.745	0.364	2.21950878541238e-214	CM1	Kif13b
Gm53610	1.03061325488567e-218	1.79969874979382	0.283	0.053	2.84521401276288e-214	CM1	Gm53610
Arhgap21	9.66210539768039e-218	0.462366955094179	0.918	0.531	2.66741743713762e-213	CM1	Arhgap21
Gm35992	1.07423313643116e-217	1.69817099902478	0.275	0.049	2.96563541974551e-213	CM1	Gm35992
Zfp612	1.21700807883689e-217	0.898611300963877	0.416	0.128	3.35979420324501e-213	CM1	Zfp612
Sgk3	2.09933518168452e-217	1.01100878089778	0.468	0.17	5.79563463607645e-213	CM1	Sgk3
Tcaim	2.35804269863334e-217	1.01973048540101	0.409	0.127	6.50984847811706e-213	CM1	Tcaim
Zfp445	2.44587958488873e-217	0.526194148716366	0.83	0.425	6.75233977000232e-213	CM1	Zfp445
Mon2	3.85184665660696e-217	0.444024887332111	0.783	0.385	1.06337930648948e-212	CM1	Mon2
Zfand4	7.93019669944729e-217	0.903643124841658	0.435	0.142	2.18928940281641e-212	CM1	Zfand4
Pdpr	8.4042738916319e-217	0.658933068221632	0.494	0.176	2.32016789326282e-212	CM1	Pdpr
Alpk3	8.88024169505683e-217	0.437396727801446	0.898	0.472	2.45156832475434e-212	CM1	Alpk3
Clec2d	1.17278871613455e-216	0.676599386157488	0.48	0.175	3.23771780863265e-212	CM1	Clec2d
Gm19461	1.99560979614476e-216	1.80551145966443	0.279	0.052	5.50927996421685e-212	CM1	Gm19461
Nmnat3	2.44695331311119e-216	0.796845966356359	0.514	0.195	6.75530401150606e-212	CM1	Nmnat3
Krba1	6.48537248943208e-216	0.706057483770282	0.512	0.188	1.79041678315751e-211	CM1	Krba1
Snta1	1.04013339136772e-215	0.473073299386198	0.719	0.325	2.87149625354888e-211	CM1	Snta1
Etfbkmt	1.26575102357391e-215	1.12943457120344	0.328	0.077	3.49435885078049e-211	CM1	Etfbkmt
Zfp346	1.65616525251719e-215	0.594263078249034	0.558	0.215	4.57217541262422e-211	CM1	Zfp346
Dusp11	2.44805476450945e-215	0.466110563623685	0.784	0.382	6.75834478838123e-211	CM1	Dusp11
Ppp1r10	2.93215304499076e-215	0.339073269196407	0.702	0.328	8.09479491130598e-211	CM1	Ppp1r10
Zmynd8	3.41184295754506e-215	0.517882271645071	0.896	0.501	9.41907485289466e-211	CM1	Zmynd8
Trak1	5.36357766496489e-215	0.505531891532821	0.901	0.498	1.48072288596686e-210	CM1	Trak1
Paxbp1	5.87821690598632e-215	0.512413491520655	0.773	0.389	1.62279934123564e-210	CM1	Paxbp1
Acot7	5.99828238860856e-215	0.769839023805348	0.456	0.154	1.65594581902316e-210	CM1	Acot7
Hsd17b4	7.03072642401964e-215	0.545235070821366	0.532	0.205	1.9409726438791e-210	CM1	Hsd17b4
Nedd1	7.38291975008223e-215	0.614068955100033	0.559	0.221	2.0382026554052e-210	CM1	Nedd1
Sec24d	1.95491460893521e-214	0.462728304653865	0.765	0.38	5.39693276088742e-210	CM1	Sec24d
Fbrsl1	2.1128988830535e-214	0.539338087441808	0.596	0.252	5.8330799464458e-210	CM1	Fbrsl1
Coq3	2.2853725958136e-214	0.77619057826726	0.454	0.156	6.30922812526261e-210	CM1	Coq3
Adrb1	3.35492987202147e-214	0.873009249595715	0.456	0.159	9.26195489768968e-210	CM1	Adrb1
Amy1	3.63820682252917e-213	0.558429586036332	0.53	0.2	1.00439975749563e-208	CM1	Amy1
Mecp2	5.31707819850053e-213	0.483027325756423	0.764	0.366	1.46788577826004e-208	CM1	Mecp2
Dpf3	9.08524299056718e-213	0.401098884997161	0.87	0.455	2.50816303240588e-208	CM1	Dpf3
Mef2d	1.17429612409932e-212	0.465749765295406	0.851	0.44	3.241879309801e-208	CM1	Mef2d
Vipas39	1.43825756428684e-212	0.587097357594478	0.521	0.198	3.97059765772668e-208	CM1	Vipas39
Lactb2	1.53180337704474e-212	0.637122567991592	0.52	0.196	4.22884958300741e-208	CM1	Lactb2
ENSMUSG00000121393	1.69668661282097e-212	1.22288188889969	0.303	0.065	4.68404273201486e-208	CM1	ENSMUSG00000121393
Plet1os	2.01675356819348e-212	1.89558762541273	0.273	0.051	5.56765157571173e-208	CM1	Plet1os
Homer1	2.38160038578612e-212	0.421285733016537	0.734	0.343	6.57488418503973e-208	CM1	Homer1
Pkia	4.39955668036095e-212	0.357722092506307	0.755	0.355	1.21458561274725e-207	CM1	Pkia
Itpr1	6.75635161520771e-212	0.486753903838977	0.891	0.513	1.86522599041039e-207	CM1	Itpr1
Mlxip	9.33408359376359e-212	0.631861878984222	0.606	0.263	2.57686045773031e-207	CM1	Mlxip
Slc25a26	1.05325815058255e-211	0.736177273502756	0.513	0.193	2.90772977631324e-207	CM1	Slc25a26
Rmnd1	1.18317696870673e-211	0.680689968583673	0.516	0.193	3.26639665750868e-207	CM1	Rmnd1
Ccdc9b	1.19264490499252e-211	0.891733365717616	0.362	0.098	3.29253478921285e-207	CM1	Ccdc9b
Lmod3	1.83376866750189e-211	0.885258141034955	0.351	0.089	5.06248516037246e-207	CM1	Lmod3
Mfsd4b1	1.99207296925015e-211	1.43280771068278	0.284	0.055	5.4995158462089e-207	CM1	Mfsd4b1
Prlr	4.26288100097262e-211	1.28959362231119	0.34	0.088	1.17685355793851e-206	CM1	Prlr
Srrm4	4.73399720824767e-211	1.58420690651355	0.266	0.046	1.30691460928094e-206	CM1	Srrm4
Slc25a12	1.69301512002932e-210	0.466252952815017	0.863	0.449	4.67390684186493e-206	CM1	Slc25a12
Psd3	2.89084153365413e-210	0.528333753873548	0.802	0.447	7.98074622195897e-206	CM1	Psd3
Ttll11	3.18103638225218e-210	0.759716553987331	0.491	0.183	8.7818871404836e-206	CM1	Ttll11
Pik3c2b	3.27764539234494e-210	0.553217712363772	0.589	0.246	9.04859563464668e-206	CM1	Pik3c2b
Rorc	5.38986812454877e-210	1.10569645908444	0.376	0.108	1.48798089314418e-205	CM1	Rorc
Ankrd33b	6.50866649332818e-210	0.572565638276955	0.476	0.168	1.79684755881311e-205	CM1	Ankrd33b
Rb1cc1	1.15259604757371e-209	0.379145964297705	0.861	0.456	3.18197190853674e-205	CM1	Rb1cc1
Coq10a	1.59316515945517e-209	0.637517252581006	0.417	0.135	4.39825105570789e-205	CM1	Coq10a
Fbxo31	2.30317374302561e-209	0.839309431057534	0.416	0.133	6.35837175237081e-205	CM1	Fbxo31
D5Ertd579e	2.56460261889083e-209	0.395030019736934	0.83	0.423	7.08009844997191e-205	CM1	D5Ertd579e
Nek1	6.56395485996611e-209	0.490222646515296	0.612	0.26	1.81211101819084e-204	CM1	Nek1
Ripor2	8.14396724538326e-209	0.856247796731085	0.491	0.181	2.24830503743296e-204	CM1	Ripor2
Trip10	1.5872688004797e-208	0.276084554360278	0.599	0.251	4.38197297748432e-204	CM1	Trip10
Pknox2	2.98842425653751e-208	1.21777171429419	0.426	0.153	8.25014284502309e-204	CM1	Pknox2
Ints10	3.20194725943054e-208	0.654180957937641	0.493	0.18	8.83961579910991e-204	CM1	Ints10
Ktn1	4.08076419762366e-208	0.459985016325332	0.971	0.68	1.12657657203796e-203	CM1	Ktn1
ENSMUSG00000121495	5.05435982689089e-208	1.3397312820339	0.276	0.052	1.39535711740977e-203	CM1	ENSMUSG00000121495
Atcayos	6.22246775029315e-208	0.336886066787695	0.774	0.374	1.71783667182343e-203	CM1	Atcayos
Cdh13	1.69299482134504e-207	0.425338092142387	0.958	0.649	4.67385080328726e-203	CM1	Cdh13
Lrrfip2	1.86133535893626e-207	0.475165287938835	0.973	0.644	5.13858852541534e-203	CM1	Lrrfip2
Smpx	2.5228363619913e-207	0.395577238209694	0.759	0.353	6.96479434454937e-203	CM1	Smpx
Pgm5	3.14469170476601e-207	0.489529933596835	0.709	0.325	8.68155038934752e-203	CM1	Pgm5
Prrx1	4.63911791370148e-207	0.485583162069167	0.491	0.185	1.28072128243557e-202	CM1	Prrx1
P4ha2	5.12313225333114e-207	0.615270692616094	0.511	0.192	1.41434312117713e-202	CM1	P4ha2
Fsd1l	7.82565372398345e-207	0.472228828047296	0.761	0.365	2.16042822358011e-202	CM1	Fsd1l
Taco1	2.20634415303598e-206	0.318671001436276	0.924	0.497	6.09105430328643e-202	CM1	Taco1
Spag9	2.25286254730905e-206	0.452316228676963	0.935	0.574	6.21947763435608e-202	CM1	Spag9
Gm11266	2.30287107089067e-206	0.678176197929876	0.504	0.187	6.35753616540786e-202	CM1	Gm11266
Myot	3.06694137724283e-206	1.09920468469432	0.389	0.121	8.46690506015428e-202	CM1	Myot
Kyat3	5.44971965886706e-206	1.58552574703224	0.272	0.052	1.50450410622343e-201	CM1	Kyat3
Dock4	5.50385332491496e-206	0.578305968083456	0.692	0.344	1.51944878740927e-201	CM1	Dock4
Narf	6.21306038079164e-206	0.558873646835753	0.461	0.16	1.71523957932515e-201	CM1	Narf
Sacm1l	3.62529590038522e-205	0.471014047343405	0.658	0.298	1.00083543921935e-200	CM1	Sacm1l
Aasdh	5.26041285938909e-205	0.942332373004226	0.488	0.183	1.45224217809155e-200	CM1	Aasdh
Dguok	2.34846000343378e-204	0.853699662126145	0.416	0.137	6.48339353147963e-200	CM1	Dguok
Gm30786	2.40156493023689e-204	1.41622239893449	0.26	0.045	6.63000030290499e-200	CM1	Gm30786
Peli2	2.91310873017601e-204	1.21529	0.401	0.144	8.0422192713969e-200	CM1	Peli2
Pcbd2	4.47139418310981e-204	0.851576381571617	0.446	0.158	1.23441779213112e-199	CM1	Pcbd2
Pdk2	2.94188202048999e-203	0.465592389628061	0.434	0.142	8.12165369396671e-199	CM1	Pdk2
Adamts3	3.49888324848422e-203	0.848691041679074	0.442	0.149	9.65936698409038e-199	CM1	Adamts3
Lclat1	4.21778938823371e-203	0.398833684495538	0.784	0.393	1.16440511640968e-198	CM1	Lclat1
Rapgef2	4.33567322590045e-203	0.447133482846833	0.856	0.476	1.19694930747434e-198	CM1	Rapgef2
Sirt5	6.23724112128839e-203	1.0532860814934	0.363	0.104	1.72191515635409e-198	CM1	Sirt5
Parp8	7.62244335173565e-203	0.547108363324821	0.654	0.317	2.10432793611366e-198	CM1	Parp8
Cipc	9.57526167714316e-203	0.564003232956846	0.574	0.238	2.64344249120891e-198	CM1	Cipc
As3mt	1.06205941846741e-202	1.02089782360687	0.332	0.083	2.93202743656297e-198	CM1	As3mt
Prdm16	1.91115605276925e-202	0.395213063446781	0.899	0.485	5.27612851488007e-198	CM1	Prdm16
Coq10b	2.14256047653726e-202	0.621481024967806	0.582	0.247	5.91496670757641e-198	CM1	Coq10b
Leng8	3.2961526701653e-202	0.420639281360287	0.73	0.348	9.09968867652534e-198	CM1	Leng8
9330159M07Rik	6.33762773376714e-202	0.929196264747626	0.39	0.118	1.74962888846109e-197	CM1	9330159M07Rik
Cep350	7.00680851849349e-202	0.351466806369369	0.846	0.449	1.9343696277005e-197	CM1	Cep350
Trip11	7.0914768495364e-202	0.42166014379502	0.889	0.482	1.95774401385151e-197	CM1	Trip11
Tmem63b	7.73709903742059e-202	0.374799715347685	0.578	0.236	2.1359809312607e-197	CM1	Tmem63b
Cnnm2	8.28976476661345e-202	0.78104825741085	0.37	0.106	2.28855535911898e-197	CM1	Cnnm2
Polr3h	1.14656178303344e-201	0.911931911968832	0.417	0.141	3.16531311442043e-197	CM1	Polr3h
Clpx	1.43571423321098e-201	0.440920657353719	0.692	0.322	3.96357628362554e-197	CM1	Clpx
Trmt2b	1.44874893740918e-201	0.529786009290005	0.442	0.147	3.99956119150554e-197	CM1	Trmt2b
Ogdhl	2.62230397639296e-201	1.21617774980768	0.293	0.062	7.23939458762806e-197	CM1	Ogdhl
Dnajc25	8.56355574161799e-201	0.628646078527658	0.418	0.138	2.36414083358848e-196	CM1	Dnajc25
Mef2c	1.07807533955914e-200	0.50280463639342	0.853	0.476	2.97624258992091e-196	CM1	Mef2c
Tmem245	1.62031204260708e-200	0.376732756812578	0.847	0.438	4.47319545602537e-196	CM1	Tmem245
Mgat5	1.9300697130946e-200	0.485147948502424	0.803	0.404	5.32834345694027e-196	CM1	Mgat5
Stx17	2.16288731779127e-200	0.88688012672068	0.412	0.136	5.97108301822636e-196	CM1	Stx17
Cacna2d1	9.21072063223409e-200	0.415808173496133	0.971	0.659	2.54280364494087e-195	CM1	Cacna2d1
Atp10d	1.18527236411453e-199	0.658888922168182	0.483	0.185	3.27218141561097e-195	CM1	Atp10d
Dexi	1.19871456814441e-199	0.815330213755175	0.44	0.153	3.30929130827627e-195	CM1	Dexi
Reep1	1.82175780007506e-199	0.324126396630314	0.594	0.238	5.02932675866723e-195	CM1	Reep1
Mtres1	2.54969733464888e-199	0.608421819310707	0.449	0.159	7.03894943176517e-195	CM1	Mtres1
Clk4	1.65941040038732e-198	0.46202484954273	0.783	0.402	4.58113429234927e-194	CM1	Clk4
Raph1	1.7637392112251e-198	0.490187074791391	0.947	0.599	4.86915484042915e-194	CM1	Raph1
Zfp809	2.69428504178673e-198	0.716632533385432	0.512	0.206	7.43811271486062e-194	CM1	Zfp809
Prrg1	4.30057897383966e-198	1.18245404732601	0.352	0.102	1.18726083730792e-193	CM1	Prrg1
Rit1	8.70032781589576e-198	0.921190501869599	0.372	0.114	2.40189950013434e-193	CM1	Rit1
Cyb5b	8.88356100542717e-198	0.429239997353374	0.585	0.245	2.45248468676828e-193	CM1	Cyb5b
Macrod2	1.14222182537178e-197	0.657072346417253	0.737	0.395	3.15333179330387e-193	CM1	Macrod2
Asap1	1.50417511353198e-197	0.498892408442992	0.934	0.584	4.15257623592773e-193	CM1	Asap1
Cdc42ep3	2.63504803667118e-197	0.738928682623851	0.414	0.136	7.27457711483813e-193	CM1	Cdc42ep3
Las1l	2.84881512083313e-197	0.501300635587737	0.563	0.228	7.86472390408403e-193	CM1	Las1l
Nipsnap2	4.62926758946384e-197	0.31224675861733	0.854	0.453	1.27800190342328e-192	CM1	Nipsnap2
Pld1	9.98672528906251e-197	0.308501265851253	0.443	0.162	2.75703525055149e-192	CM1	Pld1
Phka2	2.31825505657631e-196	0.471002351542359	0.586	0.243	6.40000673469021e-192	CM1	Phka2
F830016B08Rik	3.25446275066479e-196	1.53856979541548	0.286	0.063	8.9845953157603e-192	CM1	F830016B08Rik
Wipi1	4.318773144726e-196	0.379822648187705	0.596	0.253	1.19228370206451e-191	CM1	Wipi1
Arfgef2	6.76784577384263e-196	0.411380608580742	0.73	0.351	1.86839918278474e-191	CM1	Arfgef2
Gck	1.07116238811643e-195	1.20303854869511	0.279	0.06	2.95715800487303e-191	CM1	Gck
Msh3	1.12718890119402e-195	0.513437874379233	0.466	0.169	3.11183039952634e-191	CM1	Msh3
Rapgef5	1.48855838166902e-195	1.11261438405267	0.418	0.167	4.10946312427366e-191	CM1	Rapgef5
Ttc7b	1.90772742427686e-195	0.342360506642738	0.79	0.395	5.26666310020112e-191	CM1	Ttc7b
Slc35f5	3.48592232672464e-195	0.370457813750586	0.633	0.277	9.62358576738872e-191	CM1	Slc35f5
Suclg2	7.69922745195353e-195	0.377327613150264	0.693	0.328	2.12552572266081e-190	CM1	Suclg2
Steap3	1.03663744233417e-194	0.360013633733269	0.4	0.125	2.86184498705195e-190	CM1	Steap3
Scaper	1.98565976243239e-194	0.462227897639957	0.755	0.383	5.4818109061471e-190	CM1	Scaper
Fnip2	2.787014728726e-194	0.460309654318089	0.679	0.32	7.69411156159386e-190	CM1	Fnip2
Kcnj5	2.98239794587808e-194	0.822291309944631	0.378	0.113	8.23350600918561e-190	CM1	Kcnj5
Phkg1	4.51328470150002e-194	1.04168470278713	0.35	0.102	1.24598250754311e-189	CM1	Phkg1
Dcaf8	7.24915820800427e-194	0.314369330278827	0.83	0.431	2.00127510648374e-189	CM1	Dcaf8
Abcc5	1.33077172964891e-193	0.355707960800335	0.821	0.42	3.67386151404175e-189	CM1	Abcc5
Gm12092	2.41762355214166e-193	0.837241635535646	0.338	0.095	6.67433334039747e-189	CM1	Gm12092
Hycc1	3.10918202713863e-193	0.302349903550044	0.72	0.335	8.58351882232163e-189	CM1	Hycc1
Ccdc73	3.19641472113889e-193	1.58552784658329	0.316	0.085	8.82434212064815e-189	CM1	Ccdc73
Kmt5a	1.2684137361744e-192	0.343582614879261	0.638	0.29	3.50170980145667e-188	CM1	Kmt5a
Atad3a	2.34081821023564e-192	0.367335926738788	0.747	0.348	6.46229683299753e-188	CM1	Atad3a
Gm5820	2.77617053852515e-192	0.993543955441857	0.401	0.133	7.66417400570639e-188	CM1	Gm5820
R3hdm1	7.40577807308459e-192	0.451814216938133	0.917	0.541	2.04451315263646e-187	CM1	R3hdm1
Ldah	1.11743191511108e-191	0.610390831955759	0.526	0.214	3.08489428804717e-187	CM1	Ldah
Emc9	1.4343879073454e-191	0.996666681405889	0.359	0.105	3.95991469580845e-187	CM1	Emc9
Sclt1	1.47638136673771e-191	0.572615971300572	0.547	0.223	4.07584603915281e-187	CM1	Sclt1
Gm40124	1.51537280710534e-191	0.802542798101889	0.485	0.184	4.18348970857572e-187	CM1	Gm40124
Gm35254	2.16282007867788e-191	0.662628277880962	0.446	0.159	5.97089739120601e-187	CM1	Gm35254
Txnl1	6.38853038179522e-191	0.256696811757162	0.616	0.275	1.76368158250221e-186	CM1	Txnl1
Pcgf5	1.26090017197785e-190	0.410475484556614	0.907	0.506	3.48096710477924e-186	CM1	Pcgf5
Pcyt1a	1.5430851445436e-190	0.459109345011442	0.5	0.195	4.25999515854151e-186	CM1	Pcyt1a
Eml6	2.58119285530974e-190	0.808856251251186	0.453	0.17	7.12589911565361e-186	CM1	Eml6
Neo1	3.13693652232798e-190	0.318153559846663	0.833	0.429	8.66014065719087e-186	CM1	Neo1
Ube4a	3.25802263673347e-190	0.473925251782666	0.523	0.214	8.99442309323009e-186	CM1	Ube4a
2610008E11Rik	4.15775949104681e-190	0.582970109977723	0.474	0.181	1.14783266269329e-185	CM1	2610008E11Rik
Adamtsl4	4.21013872074881e-190	0.926429860175077	0.351	0.102	1.16229299663713e-185	CM1	Adamtsl4
Sned1	6.53336566651155e-190	0.766479245719459	0.365	0.113	1.80366625955384e-185	CM1	Sned1
Prox1	7.23629921008377e-190	0.442553378990207	0.69	0.324	1.99772512292783e-185	CM1	Prox1
Map3k5	2.8799567900219e-189	0.381918315785653	0.89	0.49	7.95069671021347e-185	CM1	Map3k5
Gm53207	2.9233575040467e-189	1.5842631848348	0.281	0.064	8.07051306142173e-185	CM1	Gm53207
Lrpprc	4.77143411660761e-189	0.298463045713177	0.753	0.382	1.31724981657186e-184	CM1	Lrpprc
Atpaf1	2.78709973067475e-188	0.538587897899836	0.531	0.218	7.69434622647377e-184	CM1	Atpaf1
Egf	7.56064737227222e-188	1.31096778435807	0.281	0.063	2.08726792006319e-183	CM1	Egf
Irf2	7.94570238639586e-188	0.414224100330688	0.701	0.348	2.19357005781231e-183	CM1	Irf2
Slk	1.32247811944793e-187	0.357867530685922	0.951	0.562	3.65096534435991e-183	CM1	Slk
Sirt3	1.71697408686091e-187	0.701061057929815	0.433	0.152	4.74005036159692e-183	CM1	Sirt3
Map3k7	1.77999349503739e-187	0.326213138935276	0.716	0.343	4.91402804174972e-183	CM1	Map3k7
Gk	2.06684175145052e-187	0.290411134132719	0.736	0.343	5.70593002322946e-183	CM1	Gk
B3galnt2	2.38679225638602e-187	0.578781923102814	0.568	0.247	6.58921738220488e-183	CM1	B3galnt2
Amd1	6.11431883287466e-187	0.418525534415383	0.535	0.221	1.68798000019171e-182	CM1	Amd1
Sec22a	7.32080477597381e-187	0.530845774324107	0.526	0.217	2.02105457450309e-182	CM1	Sec22a
Tuba8	9.61389214281262e-187	0.856338975522528	0.265	0.054	2.65410720386628e-182	CM1	Tuba8
Dlg1	2.09366036929392e-186	0.430945191812791	0.889	0.52	5.77996818150972e-182	CM1	Dlg1
Nt5c3	3.06738417672433e-186	0.645766281772771	0.399	0.133	8.46812749668287e-182	CM1	Nt5c3
Rhot1	4.82987154089413e-186	0.374814206218004	0.883	0.474	1.33338263629464e-181	CM1	Rhot1
Gm57414	6.29127089918589e-186	0.342347486181979	0.45	0.166	1.73683115713825e-181	CM1	Gm57414
Slc36a2	7.18089274921056e-186	1.13467604729628	0.264	0.055	1.98242906127456e-181	CM1	Slc36a2
Sestd1	1.111097748274e-185	0.428829817946832	0.568	0.244	3.06740755366005e-181	CM1	Sestd1
Myh7b	2.98612250786615e-185	0.293378276882357	0.722	0.338	8.24378840746607e-181	CM1	Myh7b
Chmp4c	3.04564374838647e-185	0.849195384683414	0.343	0.099	8.40810869617054e-181	CM1	Chmp4c
Gm15543	3.96502672850216e-185	0.835884953193688	0.304	0.077	1.09462492893759e-180	CM1	Gm15543
Zhx2	4.07103190407627e-185	0.440958429984154	0.717	0.344	1.12388977775834e-180	CM1	Zhx2
Nqo1	2.09823536296318e-184	1.1796356948461	0.303	0.078	5.79259836653246e-180	CM1	Nqo1
Hdhd5	3.65792997793446e-184	1.13482534055181	0.345	0.104	1.00984472900837e-179	CM1	Hdhd5
Tmcc1	4.2911572106935e-184	0.488196764857171	0.911	0.56	1.18465977115615e-179	CM1	Tmcc1
Fry	6.04230893181752e-184	0.432731297144771	0.948	0.609	1.66810022680686e-179	CM1	Fry
Pals1	6.31004053674277e-184	0.405871355957804	0.799	0.404	1.74201289097858e-179	CM1	Pals1
Zfp536	6.893499604544e-184	0.437999842911524	0.46	0.166	1.90308843582646e-179	CM1	Zfp536
Cep70	7.34897081862064e-184	0.961842683570556	0.353	0.106	2.0288303738966e-179	CM1	Cep70
Ift81	8.01304288565021e-184	0.417203887358263	0.525	0.214	2.21216074944145e-179	CM1	Ift81
Gm16124	1.80679541376325e-183	1.28930452733214	0.339	0.101	4.9880200987762e-179	CM1	Gm16124
Adarb1	2.2927179556676e-183	0.47708374139268	0.572	0.254	6.32950646021155e-179	CM1	Adarb1
Pnisr	3.73733163214e-183	0.434180160628003	0.951	0.606	1.03176514368489e-178	CM1	Pnisr
Clcn3	6.43603298188148e-183	0.369488718162234	0.695	0.332	1.77679562530802e-178	CM1	Clcn3
Cluh	8.92049447353011e-183	0.285115027156112	0.73	0.348	2.46268090930746e-178	CM1	Cluh
Asph	1.25227158422045e-182	0.266458283971635	0.902	0.511	3.45714616255739e-178	CM1	Asph
Elf2	3.63237047952259e-182	0.398689976934984	0.751	0.379	1.0027885182818e-177	CM1	Elf2
Gtpbp2	5.55184601016525e-182	0.509820331809699	0.59	0.265	1.53269812802632e-177	CM1	Gtpbp2
Cabcoco1	1.02775811550179e-181	0.709454475154623	0.431	0.152	2.83733182946579e-177	CM1	Cabcoco1
Chp1	1.04578885121661e-181	0.464213320488931	0.462	0.178	2.88710928155371e-177	CM1	Chp1
Lrba	1.27822112090173e-181	0.342642882371272	0.812	0.427	3.52878504847341e-177	CM1	Lrba
Hectd4	1.46250100567901e-181	0.266132278359328	0.688	0.332	4.03752652637805e-177	CM1	Hectd4
Golgb1	3.2954837707223e-181	0.320712021772047	0.659	0.321	9.09784204583306e-177	CM1	Golgb1
6430590A07Rik	4.0906592076551e-181	1.16648180810199	0.355	0.112	1.12930828745734e-176	CM1	6430590A07Rik
Col4a5	1.31758352337289e-180	0.38101374116231	0.84	0.429	3.63745283297554e-176	CM1	Col4a5
Arhgap42	1.7545774637906e-180	0.60870897475692	0.57	0.263	4.84386200428671e-176	CM1	Arhgap42
Dhrs3	2.39725968585165e-180	0.886528843856365	0.314	0.086	6.61811481473065e-176	CM1	Dhrs3
Rtn4ip1	2.92060440251308e-180	0.665920866304628	0.395	0.136	8.06291257401787e-176	CM1	Rtn4ip1
Vps8	3.90516275738686e-180	0.652610264090741	0.556	0.248	1.07809828243179e-175	CM1	Vps8
Pde4b	4.58763150316998e-180	0.459728826328579	0.967	0.693	1.26650742908014e-175	CM1	Pde4b
Elp4	7.07165992163902e-180	0.564212923920451	0.665	0.33	1.95227315456688e-175	CM1	Elp4
6030443J06Rik	8.22323868543658e-180	1.13239995807668	0.355	0.112	2.27018950388848e-175	CM1	6030443J06Rik
Phactr2	1.05067909758964e-179	0.424786504973406	0.927	0.569	2.90060978471572e-175	CM1	Phactr2
Tec	1.66067727065635e-179	0.521558079474493	0.553	0.242	4.584631741101e-175	CM1	Tec
Pitpnm2	2.0187655102253e-179	0.350942514675132	0.736	0.361	5.57320594407897e-175	CM1	Pitpnm2
Hdhd2	2.12822628926366e-179	0.663346215501232	0.457	0.175	5.87539431677018e-175	CM1	Hdhd2
Wwp1	2.83166465439881e-179	0.314700386339521	0.712	0.35	7.81737661139878e-175	CM1	Wwp1
Cyp4f13	3.73691129687381e-179	0.97039472322802	0.383	0.129	1.03164910172795e-174	CM1	Cyp4f13
Polr1a	5.32564021234328e-179	0.403265444098171	0.599	0.269	1.47024949342161e-174	CM1	Polr1a
Gm13481	5.57602696545053e-179	0.574940248618974	0.664	0.343	1.53937376435193e-174	CM1	Gm13481
Slc47a1	9.11777626289953e-179	0.657115959200012	0.499	0.204	2.51714449289867e-174	CM1	Slc47a1
Smap1	1.52122905893865e-178	0.347748200989672	0.644	0.303	4.19965706301194e-174	CM1	Smap1
A330032B11Rik	1.96916625517117e-178	0.971620356267621	0.3	0.076	5.43627728065104e-174	CM1	A330032B11Rik
Arhgef3	2.19221209285101e-178	0.489324600052757	0.653	0.32	6.05203992473378e-174	CM1	Arhgef3
Tmcc3	3.53765486879929e-178	0.737355015485399	0.423	0.164	9.7664037962942e-174	CM1	Tmcc3
Bbof1	5.81412654544556e-178	0.910023117791485	0.341	0.101	1.60510591540116e-173	CM1	Bbof1
Kcnj11	1.28441487606983e-177	0.96234370947294	0.259	0.054	3.54588414836599e-173	CM1	Kcnj11
Zfp521	1.67030795734754e-177	0.474587980351863	0.844	0.49	4.61121917784936e-173	CM1	Zfp521
Yae1d1	2.25724665565825e-177	0.592957211474441	0.482	0.193	6.23158084227572e-173	CM1	Yae1d1
Clec16a	2.79758543281666e-177	0.411022711879708	0.696	0.329	7.72329410437696e-173	CM1	Clec16a
Bach1	2.90269643460231e-177	0.313958562840711	0.495	0.202	8.01347404700658e-173	CM1	Bach1
A430046D13Rik	3.13948000034443e-177	1.13111536110228	0.284	0.069	8.66716243695087e-173	CM1	A430046D13Rik
Hdac5	3.58621864558221e-177	0.646879583468348	0.42	0.151	9.90047381485881e-173	CM1	Hdac5
Micu2	3.70103555756405e-177	0.443302526718639	0.601	0.272	1.02174488637671e-172	CM1	Micu2
1700120C14Rik	4.12334520563262e-177	0.683578973537839	0.449	0.169	1.138331910919e-172	CM1	1700120C14Rik
Acad12	5.89216713527369e-177	1.04172036803948	0.285	0.07	1.62665058103501e-172	CM1	Acad12
Ppp3cc	1.12102915683593e-176	0.62710296345338	0.521	0.219	3.09482519327695e-172	CM1	Ppp3cc
Srr	1.22604547752203e-176	0.728635682750403	0.457	0.181	3.38474374979507e-172	CM1	Srr
Ldb3	1.69631435918106e-176	0.40949750305839	0.979	0.719	4.68301505139116e-172	CM1	Ldb3
Son	2.14377872349682e-176	0.445564932024026	0.984	0.739	5.91832992195768e-172	CM1	Son
Dennd1a	2.23837795875383e-176	0.422518038520007	0.896	0.553	6.17949003073169e-172	CM1	Dennd1a
Cog6	2.2583650339319e-176	0.626147499026504	0.417	0.149	6.23466834917581e-172	CM1	Cog6
Srrm2	1.19272816054645e-175	0.424987254790073	0.971	0.735	3.29276463282059e-171	CM1	Srrm2
Gpatch2	1.55530831858786e-175	0.515569000467898	0.585	0.27	4.2937396751255e-171	CM1	Gpatch2
Dbp	1.60352598454709e-175	0.295018303683606	0.38	0.125	4.42685418553916e-171	CM1	Dbp
Rsbn1l	1.65702852425774e-175	0.278677500774653	0.712	0.353	4.57455864691835e-171	CM1	Rsbn1l
Abcb7	4.44345692035544e-175	0.449730338475377	0.559	0.244	1.22670515200253e-170	CM1	Abcb7
Hsd17b11	4.46723095131806e-175	0.751849782665804	0.35	0.11	1.23326844873038e-170	CM1	Hsd17b11
Pirt	4.55759779987134e-175	1.21079006200193	0.332	0.102	1.25821602461048e-170	CM1	Pirt
Dixdc1	5.06073592899001e-175	0.654027993055063	0.457	0.174	1.39711736791627e-170	CM1	Dixdc1
Plekhm3	9.55174185580201e-175	0.639746066328874	0.473	0.191	2.63694937413126e-170	CM1	Plekhm3
Rbl2	1.01118206005119e-174	0.382431561714184	0.37	0.118	2.79157031318332e-170	CM1	Rbl2
Smyd4	2.37785469171208e-174	0.54270004761498	0.405	0.14	6.56454344740954e-170	CM1	Smyd4
Kcmf1	4.48574541206905e-174	0.42436442755059	0.793	0.42	1.2383797359099e-169	CM1	Kcmf1
B230369F24Rik	4.76503748463491e-174	1.18890665520242	0.301	0.081	1.31548389838316e-169	CM1	B230369F24Rik
E430024I08Rik	9.34710245259571e-174	0.84940710516523	0.352	0.11	2.5804545740881e-169	CM1	E430024I08Rik
6720427I07Rik	1.19005313870902e-173	0.485036341314726	0.673	0.334	3.28537970003398e-169	CM1	6720427I07Rik
2610005L07Rik	1.29085900776701e-173	0.719410816442111	0.481	0.199	3.56367446274239e-169	CM1	2610005L07Rik
Dleu2	2.16748825315037e-173	0.434492791613194	0.752	0.412	5.98378482047223e-169	CM1	Dleu2
Cox16	2.36050320338191e-173	0.524966249430353	0.699	0.368	6.51664119357643e-169	CM1	Cox16
Tom1	2.80119995640276e-173	0.36594968918399	0.716	0.344	7.73327271964109e-169	CM1	Tom1
Farp2	3.4174049105233e-173	0.375342980955431	0.476	0.19	9.43442973648168e-169	CM1	Farp2
Whamm	4.65914068434753e-173	0.717039687886442	0.406	0.145	1.28624896872782e-168	CM1	Whamm
Atp11a	5.30476676515742e-173	0.37385822093323	0.573	0.251	1.46448696085701e-168	CM1	Atp11a
Ccdc191	5.4314885651087e-173	0.925850854353673	0.376	0.128	1.49947104816956e-168	CM1	Ccdc191
Zkscan3	6.54628814106442e-173	0.394326338762121	0.757	0.391	1.80723376710365e-168	CM1	Zkscan3
Heatr5b	1.42198059526167e-172	0.422067369220226	0.524	0.22	3.92566182933889e-168	CM1	Heatr5b
Fhit	2.76991952552173e-172	0.856663330970591	0.559	0.273	7.64691683410783e-168	CM1	Fhit
Zfp160	3.37121840843262e-172	0.537042390755798	0.487	0.198	9.30692266015992e-168	CM1	Zfp160
Cpq	3.99818574046898e-172	0.374295378727306	0.866	0.49	1.10377913737127e-167	CM1	Cpq
Dpm1	4.63172409440247e-172	0.527272843203894	0.522	0.226	1.27868007074169e-167	CM1	Dpm1
Chd9	5.14925171387591e-172	0.424060791179138	0.896	0.523	1.42155392064972e-167	CM1	Chd9
Zyg11b	6.0448385407185e-172	0.281983502782934	0.553	0.242	1.66879857593616e-167	CM1	Zyg11b
Tab1	6.36000519951498e-172	0.75411217072762	0.389	0.135	1.7558066354301e-167	CM1	Tab1
Rnls	6.67346450358595e-172	0.792443727857649	0.44	0.174	1.84234334550497e-167	CM1	Rnls
Lpcat3	8.00846332358306e-172	0.768617262334359	0.456	0.181	2.21089646974157e-167	CM1	Lpcat3
Pbx1	8.64921848727822e-172	0.429018314671835	0.96	0.689	2.3877897477829e-167	CM1	Pbx1
Gm13483	1.45542795915541e-171	1.16394681909984	0.31	0.089	4.01799996684034e-167	CM1	Gm13483
Tbck	1.60564854246985e-171	0.445355782698769	0.684	0.34	4.43271393119653e-167	CM1	Tbck
R3hdm2	1.60868384006953e-171	0.29854727174144	0.834	0.444	4.44109347727996e-167	CM1	R3hdm2
Cyld	2.06558403188303e-171	0.451298493454393	0.547	0.242	5.70245783681948e-167	CM1	Cyld
Tet2	2.89586546622992e-171	0.316836450046596	0.675	0.321	7.99461579262094e-167	CM1	Tet2
Rabl6	4.30872208617146e-171	0.367813582670128	0.652	0.313	1.18950890632936e-166	CM1	Rabl6
Usf3	6.5652662789261e-171	0.39220150883989	0.475	0.189	1.81247306162313e-166	CM1	Usf3
Asb3	1.31494437844046e-170	0.432629792052401	0.583	0.266	3.63016694556057e-166	CM1	Asb3
Akap9	2.01639709045894e-170	0.307848402894356	0.898	0.523	5.56666744762999e-166	CM1	Akap9
Mmut	2.18524045119427e-170	0.598261468104142	0.326	0.096	6.03279331361203e-166	CM1	Mmut
Trappc12	4.59108520402985e-170	0.606742050921227	0.437	0.165	1.26746089227652e-165	CM1	Trappc12
Ssbp2	4.6224847306474e-170	0.401454153133671	0.824	0.459	1.27612935958983e-165	CM1	Ssbp2
Gm28376	5.3887980658733e-170	1.28751174655088	0.284	0.074	1.48768548204564e-165	CM1	Gm28376
Gm5860	8.89916017854814e-170	0.771791702261952	0.354	0.112	2.45679115049178e-165	CM1	Gm5860
Prodh	1.10260317784529e-169	1.13894059961604	0.313	0.092	3.0439565930775e-165	CM1	Prodh
Gm15336	1.17230332157759e-169	1.47821928323846	0.261	0.061	3.23637777987924e-165	CM1	Gm15336
Glt8d1	1.19514001212586e-169	0.382239218820251	0.508	0.212	3.29942303147587e-165	CM1	Glt8d1
Zfyve9	1.50895924499115e-169	0.427518181141894	0.701	0.353	4.16578378764707e-165	CM1	Zfyve9
Ncald	2.39179779194629e-169	0.497467943475925	0.499	0.204	6.60303616422611e-165	CM1	Ncald
Slc20a2	3.03697817992136e-169	0.277923598979553	0.849	0.436	8.3841856613089e-165	CM1	Slc20a2
Pcp4l1	3.35025622489977e-169	0.363563368586451	0.36	0.115	9.24905236008081e-165	CM1	Pcp4l1
Ccser1	4.17840599916124e-169	1.3173365642973	0.34	0.12	1.15353254418844e-164	CM1	Ccser1
Shld2	4.78544894607389e-169	0.842216750982622	0.362	0.12	1.32111889054262e-164	CM1	Shld2
Cdc14b	5.06236882390838e-169	0.315203804044794	0.542	0.231	1.39756816121639e-164	CM1	Cdc14b
Gm26632	7.8668593931029e-169	0.68104393795189	0.47	0.187	2.17180387265392e-164	CM1	Gm26632
Fmo5	1.14162987304194e-168	1.08594780833327	0.258	0.06	3.15169759050688e-164	CM1	Fmo5
Lrrc14b	1.44695260056257e-168	0.783789889699297	0.274	0.067	3.99460204437307e-164	CM1	Lrrc14b
Pnpla7	1.61305772948429e-168	0.526013611206026	0.46	0.185	4.45316847378727e-164	CM1	Pnpla7
Nsmce2	1.9600505834986e-168	0.448688114138588	0.709	0.366	5.41111164586459e-164	CM1	Nsmce2
Pitpnc1	2.23308104928293e-168	0.269039459614875	0.758	0.386	6.16486685275539e-164	CM1	Pitpnc1
Ptpn14	3.84157467625143e-168	0.628586429098132	0.539	0.247	1.06054352087273e-163	CM1	Ptpn14
Gm12381	4.16724981706122e-168	1.45716439680593	0.351	0.125	1.15045265699609e-163	CM1	Gm12381
Osbpl2	5.93183431371849e-168	0.396337359858043	0.391	0.135	1.63760149898826e-163	CM1	Osbpl2
Alkbh3	6.32672216726839e-168	0.458217257495585	0.476	0.191	1.74661818871778e-163	CM1	Alkbh3
Rbks	6.53604597048093e-168	1.02272970635218	0.351	0.116	1.80440621107067e-163	CM1	Rbks
Sgcb	6.75201543177062e-168	0.316157638747408	0.413	0.15	1.86402890024891e-163	CM1	Sgcb
Ppm1h	7.06526891653657e-168	0.648343862859383	0.458	0.185	1.95050878978825e-163	CM1	Ppm1h
Foxo1	8.46707932529838e-168	0.495029230613522	0.506	0.229	2.33750658933512e-163	CM1	Foxo1
Rnf123	9.04791731145568e-168	0.674820874601364	0.44	0.172	2.49785853217357e-163	CM1	Rnf123
Epm2a	9.74923558158326e-168	0.89340774667063	0.312	0.089	2.69147146700769e-163	CM1	Epm2a
Tfeb	3.10671443773291e-167	0.54896244413459	0.514	0.219	8.57670654824926e-163	CM1	Tfeb
Crtc3	4.70870458011945e-167	0.475416165592727	0.6	0.285	1.29993207343358e-162	CM1	Crtc3
Ivns1abp	1.41465309111606e-166	0.33268542786505	0.965	0.65	3.9054327886441e-162	CM1	Ivns1abp
Kdm6a	2.28251516106874e-166	0.333909802713847	0.631	0.296	6.30133960516248e-162	CM1	Kdm6a
Hbp1	3.44003612670381e-166	0.263720789574343	0.488	0.199	9.4969077349912e-162	CM1	Hbp1
Prkdc	4.25762752038691e-166	0.494656977227462	0.498	0.209	1.17540322955321e-161	CM1	Prkdc
Kifc3	5.20549997056934e-166	0.717567444168688	0.408	0.154	1.43708237687508e-161	CM1	Kifc3
Gpr22	7.72364301833284e-166	0.924688165905053	0.271	0.066	2.13226612807115e-161	CM1	Gpr22
Gfm2	9.48961047288215e-166	0.444521821948711	0.508	0.213	2.61979676324857e-161	CM1	Gfm2
Nox1	1.10229820236133e-165	1.09711609434238	0.261	0.061	3.04311464725891e-161	CM1	Nox1
Gm47547	1.37336568137066e-165	0.451545674272788	0.314	0.091	3.79145063655999e-161	CM1	Gm47547
Armh3	1.94775103507719e-165	0.328627771713653	0.716	0.362	5.37715628253759e-161	CM1	Armh3
Zfp827	2.11703280045862e-165	0.301370965178348	0.757	0.381	5.84449245222612e-161	CM1	Zfp827
Mcrip2	2.55573436371552e-165	0.419373828008946	0.344	0.108	7.05561585790943e-161	CM1	Mcrip2
ENSMUSG00000121307	3.92390642277377e-165	0.584748975935993	0.462	0.186	1.08327284613515e-160	CM1	ENSMUSG00000121307
Rc3h1	4.194477120913e-165	0.316737900571104	0.832	0.456	1.15796929877045e-160	CM1	Rc3h1
Mlycd	5.52643841968052e-165	0.60801339734717	0.318	0.094	1.5256838545212e-160	CM1	Mlycd
Zfp961	6.38663239235606e-165	0.699829958714919	0.366	0.122	1.76315760455774e-160	CM1	Zfp961
Zscan26	1.17830743456409e-164	0.476903099888136	0.507	0.222	3.25295333460107e-160	CM1	Zscan26
Hycc2	3.4303516288187e-164	0.527422911246135	0.477	0.199	9.4701717416798e-160	CM1	Hycc2
Pdgfd	5.22276201552502e-164	0.466545675407638	0.512	0.234	1.44184790962599e-159	CM1	Pdgfd
Cish	9.49705454853564e-164	1.03074740236425	0.348	0.116	2.62185184921423e-159	CM1	Cish
Cpeb4	1.29590568287305e-163	0.26158626068161	0.826	0.433	3.57760681870764e-159	CM1	Cpeb4
Tmem144	1.84104121130155e-163	0.684532061749992	0.414	0.156	5.08256247204018e-159	CM1	Tmem144
Rilp	2.60325779157472e-163	0.930891427698264	0.314	0.094	7.18681378520032e-159	CM1	Rilp
Gm20468	4.31893136293715e-163	0.584786613858252	0.353	0.114	1.19232738136606e-158	CM1	Gm20468
Pou2f1	8.68475880855441e-163	0.341751047991146	0.623	0.298	2.39760136427761e-158	CM1	Pou2f1
Ggact	9.35801074949656e-163	0.949336262703289	0.317	0.096	2.58346602761352e-158	CM1	Ggact
Hagh	1.23304710468872e-162	0.695557365183195	0.351	0.115	3.40407314191414e-158	CM1	Hagh
Noct	1.24825497220393e-162	0.801188324087764	0.342	0.11	3.44605750176338e-158	CM1	Noct
2310015A10Rik	1.48315720412452e-162	0.95001950048984	0.31	0.09	4.09455209342655e-158	CM1	2310015A10Rik
Exoc6	2.40645235951482e-162	0.3197752501748	0.591	0.274	6.64349302891255e-158	CM1	Exoc6
Cep85l	3.165196759299e-162	0.302272488864274	0.638	0.311	8.73815869339674e-158	CM1	Cep85l
Zcwpw2	4.92486445347398e-162	1.17789674214263	0.302	0.089	1.35960732967056e-157	CM1	Zcwpw2
Ngly1	4.94899935436394e-162	0.599332562098199	0.49	0.209	1.36627025175925e-157	CM1	Ngly1
Nmnat1	1.03520674300181e-161	0.833473633740053	0.311	0.092	2.85789525540509e-157	CM1	Nmnat1
2810004N23Rik	1.09921064214319e-161	0.25823536975496	0.609	0.284	3.0345908197647e-157	CM1	2810004N23Rik
Dido1	1.27237637063748e-161	0.284034989035098	0.696	0.35	3.51264944641889e-157	CM1	Dido1
Abcb4	1.31771646797103e-161	0.940514836100037	0.282	0.076	3.63781985312761e-157	CM1	Abcb4
Hivep2	1.43902132665712e-161	0.379712973965533	0.822	0.477	3.97270617650231e-157	CM1	Hivep2
Hmcn1	1.53011177302534e-161	0.286857801566577	0.914	0.553	4.22417957179106e-157	CM1	Hmcn1
Mettl24	1.57191148714111e-161	0.906126276268178	0.331	0.104	4.33957604255046e-157	CM1	Mettl24
Fuca2	2.95695318512822e-161	0.466342406628376	0.461	0.186	8.16326065818346e-157	CM1	Fuca2
Maco1	2.96775970895048e-161	0.288796988881633	0.623	0.296	8.19309422849958e-157	CM1	Maco1
Gpbp1l1	3.80099687354134e-161	0.31640036358897	0.7	0.349	1.04934120687856e-156	CM1	Gpbp1l1
Frmd5	3.85711216300748e-161	0.418175394058803	0.449	0.178	1.06483295484148e-156	CM1	Frmd5
Arhgef10l	3.91208349641097e-161	0.423775220961599	0.523	0.226	1.08000889085418e-156	CM1	Arhgef10l
Pip5k1b	4.67395240471062e-161	0.380750093074049	0.898	0.519	1.29033804036846e-156	CM1	Pip5k1b
Zfp52	4.70472611091262e-161	0.518571687951083	0.415	0.158	1.29883373743965e-156	CM1	Zfp52
Map2k5	5.67669417370311e-161	0.353027195335407	0.712	0.365	1.56716496053422e-156	CM1	Map2k5
Tnrc6a	8.89722522114658e-161	0.352340296657725	0.929	0.57	2.45625696680194e-156	CM1	Tnrc6a
Tmx1	1.01300678583099e-160	0.419507242881581	0.391	0.143	2.79660783364361e-156	CM1	Tmx1
Fech	1.08097325689101e-160	0.300061774486734	0.462	0.189	2.98424287029901e-156	CM1	Fech
Fitm2	1.57587482889113e-160	0.447804324331612	0.328	0.103	4.35051764011975e-156	CM1	Fitm2
Abhd14b	2.93761587177171e-160	1.08759589079917	0.268	0.068	8.10987613720017e-156	CM1	Abhd14b
Zranb3	2.14035990279555e-159	0.677843027523479	0.354	0.116	5.90889158364767e-155	CM1	Zranb3
Per2	2.89329689802865e-159	0.722257484389398	0.386	0.143	7.98752474638769e-155	CM1	Per2
4732491K20Rik	3.84414510806086e-159	0.997518258334613	0.279	0.075	1.06125313998236e-154	CM1	4732491K20Rik
Mcur1	9.44321377172613e-159	0.538895064904522	0.35	0.118	2.60698802596043e-154	CM1	Mcur1
Oma1	9.47838250273623e-159	0.622162831756532	0.443	0.178	2.61669705753039e-154	CM1	Oma1
5930430L01Rik	9.5389887358735e-159	1.36489250872138	0.291	0.085	2.6334286203126e-154	CM1	5930430L01Rik
Aldh5a1	1.10455513406693e-158	0.845889476236149	0.274	0.071	3.04934535861858e-154	CM1	Aldh5a1
Uimc1	1.54337376205565e-158	0.493260608209966	0.562	0.267	4.26079194490704e-154	CM1	Uimc1
Rimoc1	2.86494704828569e-158	0.312402349467376	0.461	0.187	7.90925931620229e-154	CM1	Rimoc1
Thsd4	3.07442463680093e-158	0.894476776492781	0.426	0.175	8.48756409481632e-154	CM1	Thsd4
Gm12353	7.84671565122642e-158	0.640707753839763	0.471	0.198	2.16624278983408e-153	CM1	Gm12353
Ecpas	8.85021036189587e-158	0.376073997194546	0.937	0.572	2.44327757460859e-153	CM1	Ecpas
Gm5817	1.7953595310143e-157	1.26371180678746	0.255	0.062	4.95644905727118e-153	CM1	Gm5817
Fam133b	1.79797515644171e-157	0.538533567360264	0.536	0.244	4.96367001438864e-153	CM1	Fam133b
Tcf25	1.99285005813846e-157	0.289194404231877	0.815	0.441	5.50166115550286e-153	CM1	Tcf25
Lekr1	3.27264380332569e-157	0.830908083612355	0.309	0.091	9.03478774784123e-153	CM1	Lekr1
Alas1	4.47528799359343e-157	0.253547291268567	0.406	0.152	1.23549275639134e-152	CM1	Alas1
Cdadc1	5.23232645323057e-157	0.439673661010097	0.534	0.242	1.44448836394336e-152	CM1	Cdadc1
Sfxn2	5.57305110501956e-157	0.949588981119976	0.266	0.068	1.53855221856275e-152	CM1	Sfxn2
Rbmx	1.77779559847319e-156	0.327711621516311	0.593	0.271	4.90796030870494e-152	CM1	Rbmx
Or5m3b	3.98537809543538e-156	0.566910555495672	0.362	0.132	1.10024333080685e-151	CM1	Or5m3b
Ttc39b	5.08895496168345e-156	0.938795528017355	0.338	0.116	1.40490779627195e-151	CM1	Ttc39b
Ppp1r9a	5.27000415518748e-156	0.355049191947963	0.851	0.485	1.45489004712261e-151	CM1	Ppp1r9a
Zup1	5.50270722797211e-156	0.470009358026816	0.534	0.245	1.51913238442626e-151	CM1	Zup1
Clk1	1.26195718521937e-155	0.377839353154394	0.906	0.538	3.48388520123512e-151	CM1	Clk1
Osbpl9	1.41409800260207e-155	0.32956210858335	0.855	0.475	3.90390035578354e-151	CM1	Osbpl9
Sympk	1.51389371229232e-155	0.353109625384436	0.454	0.182	4.1794063715254e-151	CM1	Sympk
Cilk1	3.81133962529886e-155	0.452331097736285	0.492	0.214	1.05219653035626e-150	CM1	Cilk1
Mrs2	6.74584027519852e-155	0.418640550904876	0.485	0.205	1.86232412477405e-150	CM1	Mrs2
Gm35188	1.08369689232788e-154	0.824675908969978	0.323	0.104	2.99176201064959e-150	CM1	Gm35188
Flcn	1.12580330204455e-154	0.632568331959027	0.352	0.121	3.1080051759544e-150	CM1	Flcn
Rassf8	1.59702199800887e-154	0.279768475111083	0.722	0.363	4.4088986299031e-150	CM1	Rassf8
Cavin4	1.63696336169947e-154	0.547795092851412	0.396	0.147	4.51916475264373e-150	CM1	Cavin4
Mical3	1.64998635232594e-154	0.381322791095142	0.961	0.595	4.55511732286623e-150	CM1	Mical3
Fastk	1.83381242195128e-154	0.259067966571231	0.502	0.217	5.06260595328089e-150	CM1	Fastk
Slc38a9	1.89036965488206e-154	0.398488126244999	0.502	0.215	5.2187435062329e-150	CM1	Slc38a9
Abcb8	2.78008085582226e-154	0.680121075935999	0.365	0.128	7.67496921866852e-150	CM1	Abcb8
Marchf2	3.39032295993861e-154	0.437519950900076	0.443	0.18	9.35966459550252e-150	CM1	Marchf2
Ppp2r3a	4.54210985916741e-154	0.317547507864187	0.934	0.611	1.25394026882035e-149	CM1	Ppp2r3a
Ralgapa1	4.75556288799742e-154	0.399071726964122	0.95	0.612	1.31286824648945e-149	CM1	Ralgapa1
Xrn2	5.3457988999e-154	0.294533019924422	0.723	0.378	1.47581470229539e-149	CM1	Xrn2
Sdccag8	7.70708437344516e-154	0.715217164531841	0.417	0.172	2.12769478297701e-149	CM1	Sdccag8
Usp15	1.48245716117685e-153	0.300097085252779	0.875	0.487	4.09261948486093e-149	CM1	Usp15
Cdk5rap1	2.09575355080051e-153	0.678161040231571	0.34	0.113	5.78574682769498e-149	CM1	Cdk5rap1
2610035D17Rik	4.25372028581306e-153	0.809128626271375	0.424	0.175	1.17432455930441e-148	CM1	2610035D17Rik
Bri3bp	4.76455163041978e-153	0.29881264058443	0.405	0.151	1.31534976860999e-148	CM1	Bri3bp
Mocs2	7.16967587236065e-153	0.482027638284052	0.313	0.098	1.9793324180826e-148	CM1	Mocs2
Nkiras1	1.33411936725783e-152	1.15775474104041	0.281	0.08	3.68310333718868e-148	CM1	Nkiras1
Cep68	1.53750739120742e-152	0.49346706127559	0.495	0.217	4.24459665490632e-148	CM1	Cep68
Anxa11	1.95700946770247e-152	0.522595523434365	0.364	0.13	5.4027160374862e-148	CM1	Anxa11
Msra	2.73359493589395e-152	0.471407638577763	0.545	0.254	7.54663553952242e-148	CM1	Msra
Klhl3	7.44867060437085e-152	0.756469488300005	0.304	0.091	2.05635449374866e-147	CM1	Klhl3
Msi2	8.93402362434936e-152	0.416179748872493	0.961	0.718	2.46641590197413e-147	CM1	Msi2
Svil	1.12009720763766e-151	0.360434681275957	0.97	0.688	3.09225236112529e-147	CM1	Svil
Fam228b	1.13658212112056e-151	1.07655684797976	0.262	0.069	3.13776226177753e-147	CM1	Fam228b
Cry2	3.22718694400967e-151	0.589664174336183	0.358	0.126	8.90929499632751e-147	CM1	Cry2
Lysmd4	3.81411972645615e-151	0.552154282908946	0.378	0.138	1.05296403288275e-146	CM1	Lysmd4
Hlcs	3.84321581428646e-151	0.814039929163797	0.351	0.125	1.06099658985006e-146	CM1	Hlcs
Thap2	5.45301830128826e-151	0.554988994250657	0.468	0.202	1.50541476243665e-146	CM1	Thap2
Yes1	8.94560759982076e-151	0.327376308889582	0.708	0.37	2.46961389008252e-146	CM1	Yes1
Plod2	1.33092279988909e-150	0.300481404703193	0.545	0.251	3.67427857365381e-146	CM1	Plod2
Zfyve16	2.16867087194513e-150	0.363285792546182	0.519	0.232	5.98704967617893e-146	CM1	Zfyve16
Plag1	2.22515133130085e-150	0.77913526965033	0.359	0.127	6.14297528032227e-146	CM1	Plag1
Med12	2.79488752414441e-150	0.649125720536123	0.371	0.138	7.71584598790547e-146	CM1	Med12
Dock5	4.03725651558211e-150	0.96884784923806	0.312	0.104	1.11456540625675e-145	CM1	Dock5
Slc25a23	4.96650898208319e-150	0.382619335825471	0.45	0.181	1.37110413468371e-145	CM1	Slc25a23
Gm57354	7.01558010137286e-150	0.644232854962099	0.416	0.165	1.936791198586e-145	CM1	Gm57354
Rab3gap1	1.03432734517097e-149	0.286958315470418	0.704	0.357	2.85546750181351e-145	CM1	Rab3gap1
Safb2	1.17256831555232e-149	0.318510911997322	0.686	0.353	3.23710934874528e-145	CM1	Safb2
Jph2	2.16584814189749e-149	0.300932604146241	0.894	0.515	5.9792569653364e-145	CM1	Jph2
Pex7	2.19716940377946e-149	0.540917939166039	0.415	0.163	6.06572557301396e-145	CM1	Pex7
Med27	2.29629422073275e-149	0.523824229690347	0.523	0.24	6.33937945517691e-145	CM1	Med27
Mid2	2.96483308209009e-149	0.384860207121622	0.515	0.223	8.18501468972611e-145	CM1	Mid2
Adgrl2	3.85838650254961e-149	0.328664104247215	0.787	0.431	1.06518476175887e-144	CM1	Adgrl2
Mrpl1	4.47336357345243e-149	0.451242641227015	0.468	0.198	1.23496148172301e-144	CM1	Mrpl1
Atrn	4.53532318417493e-149	0.276821285604624	0.613	0.298	1.25206667145517e-144	CM1	Atrn
Nfatc3	5.22535803363775e-149	0.282053782475951	0.555	0.259	1.44256459234637e-144	CM1	Nfatc3
Psmc6	1.08409541493229e-148	0.279456198927884	0.646	0.318	2.99286221200359e-144	CM1	Psmc6
Qsox2	1.6289734576333e-148	0.763307758389398	0.262	0.07	4.49710702448826e-144	CM1	Qsox2
Prdm5	1.76391819562672e-148	0.411404257719613	0.545	0.255	4.86964896266669e-144	CM1	Prdm5
Rap1gap	2.24873261352627e-148	1.10985267520164	0.279	0.081	6.20807612616197e-144	CM1	Rap1gap
Trmt1l	3.67511350889169e-148	0.270923373667534	0.548	0.25	1.01458858639973e-143	CM1	Trmt1l
Lrrc28	3.75969310447729e-148	0.623981963608579	0.358	0.128	1.03793847535305e-143	CM1	Lrrc28
Ate1	4.95703110595511e-148	0.374824770808346	0.407	0.159	1.36848757742103e-143	CM1	Ate1
Fbxl20	7.10622313090331e-148	0.302100814185895	0.747	0.385	1.96181501974848e-143	CM1	Fbxl20
Pparg	9.88820460926373e-148	0.364293421523259	0.45	0.194	2.72983664647944e-143	CM1	Pparg
Gzf1	1.70920774997133e-147	0.710341396875809	0.347	0.123	4.71860983534585e-143	CM1	Gzf1
Stradb	2.78651886573217e-147	0.80073946093104	0.35	0.127	7.69274263262681e-143	CM1	Stradb
Slc22a4	3.30638306303503e-147	0.643017893745291	0.341	0.118	9.12793172212079e-143	CM1	Slc22a4
Vti1a	3.32867349032695e-147	0.452133099312575	0.788	0.46	9.18946890474561e-143	CM1	Vti1a
Tesc	3.69291120864452e-147	0.454357458332133	0.295	0.088	1.01950199737049e-142	CM1	Tesc
Foxp1	1.02254192763173e-146	0.386827895523592	0.923	0.61	2.82293149961293e-142	CM1	Foxp1
Dctn6	1.32168031883916e-146	0.531732615506909	0.375	0.141	3.64876285621928e-142	CM1	Dctn6
Tbc1d9b	2.53094420166681e-146	0.410287865049935	0.464	0.201	6.98717765754157e-142	CM1	Tbc1d9b
Mettl9	3.30864094915899e-146	0.298749674646908	0.677	0.336	9.13416506834322e-142	CM1	Mettl9
Ints4	3.48980947629356e-146	0.372593046503448	0.481	0.211	9.63431702120364e-142	CM1	Ints4
Ttc7	6.57647251921478e-146	0.885995091794912	0.306	0.1	1.81556676837962e-141	CM1	Ttc7
Vps13b	6.60960881608993e-146	0.33788888375013	0.879	0.514	1.82471470585795e-141	CM1	Vps13b
Thoc2l	7.67102809508171e-146	0.325400490266919	0.703	0.372	2.11774072620921e-141	CM1	Thoc2l
Rnf128	9.3644364462851e-146	0.382839542561001	0.39	0.144	2.58523996972593e-141	CM1	Rnf128
2610044O15Rik8	1.27874708811529e-145	0.806963948423757	0.306	0.098	3.53023708615989e-141	CM1	2610044O15Rik8
Anapc16	1.4454263584811e-145	0.40246431912509	0.4	0.154	3.99038854785877e-141	CM1	Anapc16
Fam234a	2.7620402240275e-145	0.45730059106091	0.408	0.163	7.62516444647272e-141	CM1	Fam234a
Mmd	3.31783728503064e-145	0.372065807121976	0.58	0.276	9.15955339278409e-141	CM1	Mmd
Polr3a	4.08971779100003e-145	0.778938789049203	0.38	0.147	1.12904839056138e-140	CM1	Polr3a
Cul9	5.26267322852974e-145	0.540423558859493	0.411	0.165	1.45286619820021e-140	CM1	Cul9
Mgll	1.33813707888929e-144	0.291177593857038	0.364	0.135	3.69419503368966e-140	CM1	Mgll
Trpm7	1.44191829575738e-144	0.268809521878298	0.923	0.582	3.98070383909739e-140	CM1	Trpm7
Arnt	1.68712351130818e-144	0.331375854247756	0.64	0.327	4.65764187766848e-140	CM1	Arnt
Syt7	1.71494076938957e-144	0.762952871930886	0.311	0.101	4.73443698205378e-140	CM1	Syt7
Tmem150a	1.995940703923e-144	0.585679086377595	0.401	0.16	5.51019350132024e-140	CM1	Tmem150a
Cpe	2.91253889750964e-144	0.51536786394956	0.51	0.24	8.04064613435485e-140	CM1	Cpe
Gm44899	3.96386162367462e-144	0.569533358930152	0.305	0.098	1.09430327844785e-139	CM1	Gm44899
Snx29	4.15926485310126e-144	0.466272735432552	0.605	0.305	1.14824824799566e-139	CM1	Snx29
Sf3b1	4.42107701739445e-143	0.262624394360033	0.875	0.509	1.22052673219209e-138	CM1	Sf3b1
Sfi1	5.84873868990349e-143	0.405103631438891	0.483	0.213	1.61466129012166e-138	CM1	Sfi1
Senp7	7.06886459618422e-143	0.275449668317195	0.662	0.342	1.95150144906858e-138	CM1	Senp7
Spata1	8.56549330053068e-143	0.767787587438626	0.343	0.122	2.36467573547751e-138	CM1	Spata1
Ciao3	9.70469923513653e-143	0.734852340206525	0.329	0.112	2.67917631784414e-138	CM1	Ciao3
Nt5e	1.41128760170037e-142	0.432967809285426	0.394	0.155	3.89614168201422e-138	CM1	Nt5e
Rnf111	4.68777034993294e-142	0.350851308713448	0.745	0.406	1.29415276050599e-137	CM1	Rnf111
Tango6	8.20808214759921e-142	0.506829971171934	0.466	0.209	2.26600523848771e-137	CM1	Tango6
Syngr1	8.32653294797788e-142	0.440491260395273	0.305	0.097	2.29870595094825e-137	CM1	Syngr1
Ccnl2	1.62866453920434e-141	0.344391768676699	0.905	0.523	4.49625419338143e-137	CM1	Ccnl2
Zer1	1.94750735020543e-141	0.512220817562079	0.353	0.128	5.37648354171214e-137	CM1	Zer1
Rbm5	2.45321949594256e-141	0.310524276172749	0.883	0.519	6.77260306244862e-137	CM1	Rbm5
4732471J01Rik	2.95317501710679e-141	0.916501601228892	0.332	0.119	8.15283026972672e-137	CM1	4732471J01Rik
Nbas	4.2419044948328e-141	0.305245055787373	0.564	0.274	1.17106257388849e-136	CM1	Nbas
Wdr7	7.77679631880674e-141	0.355740045455981	0.555	0.268	2.14694015973298e-136	CM1	Wdr7
Luc7l	8.77144080757438e-141	0.285749780754819	0.782	0.424	2.42153166374706e-136	CM1	Luc7l
Pick1	1.74800979084814e-140	0.545860319521899	0.385	0.148	4.82573062959447e-136	CM1	Pick1
Wbp1l	2.09190257748199e-140	0.339038362971234	0.469	0.206	5.77511544565454e-136	CM1	Wbp1l
Tmem29	2.69640351759822e-140	1.12672096725317	0.276	0.085	7.4439611910334e-136	CM1	Tmem29
Zfp933	4.11898268947277e-140	0.900779675441171	0.333	0.118	1.13712755108275e-135	CM1	Zfp933
Ube2d-ps	4.16718607427369e-140	0.728158879280585	0.348	0.127	1.15043505952474e-135	CM1	Ube2d-ps
Sema4b	4.64905219982287e-140	0.464671459622812	0.377	0.143	1.2834638408051e-135	CM1	Sema4b
Pgap4	4.87097785883908e-140	0.737801286822273	0.298	0.095	1.3447308574897e-135	CM1	Pgap4
Rab40c	5.34036910479106e-140	0.489766906836867	0.409	0.166	1.47431569875967e-135	CM1	Rab40c
Slc25a47	1.72589302077512e-139	0.975402634755146	0.287	0.091	4.76467286245388e-135	CM1	Slc25a47
St6gal1	1.74178439768891e-139	0.970009267881337	0.307	0.11	4.80854418669978e-135	CM1	St6gal1
Wwox	2.20867894727654e-139	0.472024522897769	0.794	0.486	6.09749996974634e-135	CM1	Wwox
Nars2	2.66744949027313e-139	0.390003245328965	0.478	0.21	7.36402780779702e-135	CM1	Nars2
Atg13	3.16171873495814e-139	0.356931814678914	0.477	0.213	8.72855691159893e-135	CM1	Atg13
Pank4	3.89717136345524e-139	0.460352611744693	0.368	0.139	1.07589209830909e-134	CM1	Pank4
Gm14399	3.9574248835618e-139	0.711502481728703	0.273	0.08	1.09252628760491e-134	CM1	Gm14399
Clasp1	5.04226780408391e-139	0.30126807650381	0.963	0.658	1.39201887267345e-134	CM1	Clasp1
Cabin1	7.25245752496256e-139	0.339323491993914	0.551	0.263	2.00218594891641e-134	CM1	Cabin1
Smg1	7.49471283897856e-139	0.30658620352355	0.936	0.593	2.06906537345681e-134	CM1	Smg1
Patj	7.54259335258413e-139	0.439775799004627	0.53	0.246	2.0822837468479e-134	CM1	Patj
Rprd1a	1.04662220735526e-138	0.262526179647283	0.574	0.281	2.88940992784566e-134	CM1	Rprd1a
Txlng	1.67285795953975e-138	0.392126666122679	0.475	0.211	4.6182589689014e-134	CM1	Txlng
Nt5dc3	4.38516575448944e-138	0.366950896197377	0.5	0.224	1.2106127098419e-133	CM1	Nt5dc3
Pts	4.54332794912093e-138	0.636723428205863	0.328	0.114	1.25427654691381e-133	CM1	Pts
Usp45	4.99327667001948e-138	0.334005945476153	0.407	0.168	1.37849389029228e-133	CM1	Usp45
Thap3	6.25350446939126e-138	0.561655310632978	0.376	0.145	1.72640497886485e-133	CM1	Thap3
Fam120b	6.5923304713889e-138	0.470264997776508	0.446	0.197	1.81994467323633e-133	CM1	Fam120b
Plin5	9.19981871274954e-138	0.433197044136783	0.272	0.081	2.53979395202877e-133	CM1	Plin5
Serac1	9.22540275609597e-138	0.675868376971767	0.335	0.118	2.54685693887541e-133	CM1	Serac1
Ncoa1	9.32716846994231e-138	0.252474295535271	0.86	0.494	2.57495139949697e-133	CM1	Ncoa1
Abhd6	1.33284776335721e-137	0.798498713604979	0.294	0.095	3.67959282030024e-133	CM1	Abhd6
Ccdc58	1.36053272784154e-137	0.373396703292989	0.567	0.271	3.75602270175215e-133	CM1	Ccdc58
Slc49a4	1.62191890902217e-137	0.644685896151864	0.34	0.124	4.4776315321375e-133	CM1	Slc49a4
Golga1	1.63234170391521e-137	0.361806409584732	0.536	0.252	4.50640574199873e-133	CM1	Golga1
Dop1a	2.90715433650863e-137	0.32354153601277	0.591	0.294	8.02578097679936e-133	CM1	Dop1a
Bcl2l13	8.14648637198961e-137	0.332674109583268	0.435	0.182	2.24900049271517e-132	CM1	Bcl2l13
Zfp407	1.06793961090539e-136	0.391415185148532	0.812	0.478	2.94826088382652e-132	CM1	Zfp407
Best3	1.39788077282796e-136	0.981404405729374	0.31	0.109	3.85912944954614e-132	CM1	Best3
Naa60	1.45414132780136e-136	0.735738712138792	0.323	0.116	4.0144479636612e-132	CM1	Naa60
Kat6b	1.58428652819095e-136	0.287928427016316	0.88	0.512	4.37373981837675e-132	CM1	Kat6b
Frem2	3.09392936597269e-136	0.834451540593631	0.295	0.094	8.5414108006408e-132	CM1	Frem2
Trpc1	3.152247904978e-136	0.475566554075705	0.37	0.143	8.70241079127276e-132	CM1	Trpc1
Pcsk7	3.65462635148547e-136	0.588617041330727	0.438	0.192	1.00893269685459e-131	CM1	Pcsk7
Entpd6	4.24067686198152e-136	0.705658956540362	0.338	0.124	1.17072366128724e-131	CM1	Entpd6
Trim68	4.56282989575863e-136	0.903455522180196	0.337	0.125	1.25966044932209e-131	CM1	Trim68
Focad	1.07838250681563e-135	0.36206559288982	0.496	0.225	2.97709058656591e-131	CM1	Focad
Nr2c1	1.19112649051817e-135	0.534265765234637	0.398	0.162	3.28834290237351e-131	CM1	Nr2c1
Ascc1	1.6570102772311e-135	0.666712677910364	0.34	0.124	4.57450827235191e-131	CM1	Ascc1
Stat5b	1.79341775411635e-135	0.29132354122644	0.625	0.314	4.95108839378901e-131	CM1	Stat5b
Cpeb1	1.93992764626939e-135	0.291983145463335	0.556	0.265	5.3555582530559e-131	CM1	Cpeb1
Jpx	2.33086467734692e-135	0.59169301785895	0.391	0.157	6.43481811475165e-131	CM1	Jpx
Maml3	3.59116790363939e-135	0.408521764910497	0.631	0.337	9.91413723157725e-131	CM1	Maml3
Zcchc2	5.23862754981305e-135	0.44117612452192	0.4	0.161	1.44622790767689e-130	CM1	Zcchc2
Smg6	8.5952859612552e-135	0.313651918546845	0.82	0.486	2.37290059532372e-130	CM1	Smg6
Zfp62	8.86949251955293e-135	0.263893496511123	0.523	0.246	2.44860079987298e-130	CM1	Zfp62
Fbxo8	1.05240034589185e-134	0.460062829621538	0.356	0.134	2.90536163490363e-130	CM1	Fbxo8
Isca2	1.15116154895103e-134	0.442995008739006	0.36	0.138	3.17801168818911e-130	CM1	Isca2
Zfp971	1.20184807299002e-134	0.945825651510377	0.277	0.087	3.31794197510354e-130	CM1	Zfp971
Arel1	1.38528499622422e-134	0.318737688149558	0.418	0.172	3.82435628907622e-130	CM1	Arel1
Kidins220	1.56183973298329e-134	0.29233885325579	0.958	0.612	4.31177095084698e-130	CM1	Kidins220
Acp6	2.17683785296725e-134	0.736809273376001	0.296	0.098	6.00959626068668e-130	CM1	Acp6
6820431F20Rik	3.85218861850872e-134	0.272890453269003	0.81	0.455	1.0634737119117e-129	CM1	6820431F20Rik
Qrsl1	3.89037333192531e-134	0.547629161991719	0.39	0.156	1.07401536574462e-129	CM1	Qrsl1
Gpr157	6.03029232526094e-134	0.803425139175052	0.264	0.078	1.66478280223479e-129	CM1	Gpr157
Gja3	6.07238957321629e-134	0.526910886149508	0.304	0.098	1.67640458947782e-129	CM1	Gja3
Babam2	1.38829174744937e-133	0.31955180611284	0.823	0.473	3.83265702718348e-129	CM1	Babam2
Rgma	1.43704881087946e-133	0.66948662082596	0.346	0.134	3.96726065219492e-129	CM1	Rgma
Ldlrad4	1.66923339707166e-133	0.405020563595228	0.684	0.385	4.60825263929573e-129	CM1	Ldlrad4
Kcnb1	3.01222254383868e-133	0.546375385102599	0.359	0.14	8.31584277677545e-129	CM1	Kcnb1
Msrb2	4.80523777334395e-133	0.810523147043767	0.267	0.08	1.32658199208706e-128	CM1	Msrb2
Cdc40	1.00806414485989e-132	0.314493007903679	0.438	0.187	2.78296268471469e-128	CM1	Cdc40
5330438D12Rik	1.15888649945266e-132	0.546900750650622	0.374	0.152	3.19933795903896e-128	CM1	5330438D12Rik
Ralgps1	1.65750764205662e-132	0.377882341970132	0.412	0.167	4.57588134742571e-128	CM1	Ralgps1
Rnf14	1.74010385451169e-132	0.290711945532325	0.504	0.235	4.80390471115043e-128	CM1	Rnf14
Zfp955a	1.82739852809777e-132	1.04510812597364	0.254	0.075	5.04489911651951e-128	CM1	Zfp955a
Hmg20b	5.0129235678282e-132	0.252834630869807	0.512	0.238	1.38391780937033e-127	CM1	Hmg20b
Stx18	5.88875621956039e-132	0.428097533402257	0.427	0.188	1.62570892953404e-127	CM1	Stx18
Gripap1	6.03795156820123e-132	0.289875016159896	0.425	0.185	1.66689728943331e-127	CM1	Gripap1
Rhbdl3	6.7824083998708e-132	1.14588416708129	0.279	0.091	1.87241948695233e-127	CM1	Rhbdl3
Pkp2	6.8324359375461e-132	0.299680342227406	0.94	0.559	1.88623058927835e-127	CM1	Pkp2
Arhgap44	6.85456676242527e-132	0.274224045037142	0.521	0.243	1.89234024610275e-127	CM1	Arhgap44
Rpgr	7.44427138447521e-132	0.852146115076641	0.271	0.082	2.05514000111207e-127	CM1	Rpgr
Tbce	7.50354142555946e-132	0.407952696773528	0.477	0.22	2.0715026813542e-127	CM1	Tbce
Zcchc7	8.98123180081944e-132	0.321416266888295	0.929	0.587	2.47944866325222e-127	CM1	Zcchc7
Mavs	9.34232562805935e-132	0.930482161762662	0.267	0.082	2.57913583613834e-127	CM1	Mavs
Gpat3	1.03208045811772e-131	0.436505612699562	0.399	0.159	2.8492645207256e-127	CM1	Gpat3
Coq2	1.27053496205018e-131	0.304835752886431	0.396	0.161	3.50756586973194e-127	CM1	Coq2
Asap3	1.66755593400073e-131	0.610820005307728	0.345	0.13	4.60362166699582e-127	CM1	Asap3
Bdnf	2.0229668145875e-131	0.619844642097884	0.294	0.097	5.58480448503172e-127	CM1	Bdnf
Mlh3	2.54330712948451e-131	1.01984297058259	0.27	0.085	7.02130799236788e-127	CM1	Mlh3
Cep95	2.94604243228887e-131	0.365961246777787	0.432	0.185	8.13313934281989e-127	CM1	Cep95
Mrps28	3.57565617963938e-131	0.448227657556494	0.495	0.236	9.87131401513044e-127	CM1	Mrps28
Wdfy2	3.70485932880454e-131	0.552102689957571	0.453	0.211	1.02280051490307e-126	CM1	Wdfy2
Gm33989	5.99521792511713e-131	0.316784572710217	0.448	0.199	1.65509981258709e-126	CM1	Gm33989
Pus10	8.35630346104308e-131	0.487345821538356	0.419	0.18	2.30692469649016e-126	CM1	Pus10
Kat14	1.06750505472231e-130	0.310873467057649	0.419	0.179	2.94706120457189e-126	CM1	Kat14
Tatdn3	1.6084831180184e-130	0.536054635668475	0.283	0.091	4.44053934391341e-126	CM1	Tatdn3
Lztfl1	2.26142601111507e-130	0.338136050926569	0.365	0.142	6.24311878888537e-126	CM1	Lztfl1
Nudt13	2.56552000267837e-130	0.632118584667762	0.396	0.167	7.08263107139417e-126	CM1	Nudt13
Mif4gd	2.96925563497751e-130	0.703942501315141	0.285	0.094	8.19722403148242e-126	CM1	Mif4gd
D7Ertd443e	1.14392533812162e-129	1.14702920121625	0.253	0.075	3.15803468095236e-125	CM1	D7Ertd443e
Baiap2l1	2.55808875794004e-129	0.334100217085482	0.478	0.217	7.06211563404506e-125	CM1	Baiap2l1
Gabpa	3.99013331632331e-129	0.268713460621007	0.399	0.163	1.10155610463738e-124	CM1	Gabpa
Dele1	8.0744124396884e-129	0.305460133986047	0.33	0.12	2.22910304222478e-124	CM1	Dele1
Nod1	8.74980289290414e-129	0.327054505620727	0.279	0.094	2.41555808464404e-124	CM1	Nod1
Rbm38	9.79042773602249e-129	0.307700107051347	0.309	0.106	2.70284338508373e-124	CM1	Rbm38
Atp9a	1.18026067785579e-128	0.453204124664792	0.338	0.129	3.25834565335648e-124	CM1	Atp9a
Ncoa6	1.20396081026593e-128	0.285685003256625	0.749	0.41	3.32377460890114e-124	CM1	Ncoa6
Pcyt2	1.31763927783562e-128	0.271821817835677	0.388	0.155	3.63760675432078e-124	CM1	Pcyt2
Ube2g1	1.55936776018449e-128	0.254855841684114	0.859	0.493	4.30494657554132e-124	CM1	Ube2g1
Rnf144b	2.00242740887441e-128	0.685966622460196	0.345	0.132	5.52810134767958e-124	CM1	Rnf144b
Zfp672	2.84708324217167e-128	0.48392800182444	0.463	0.21	7.85994270666333e-124	CM1	Zfp672
Ccdc62	5.78204417406315e-128	0.885215692943576	0.271	0.087	1.59624893513361e-123	CM1	Ccdc62
Baz2b	6.94971403514601e-127	0.294919837294368	0.92	0.603	1.91860755368276e-122	CM1	Baz2b
Isca1	7.0235318751884e-127	0.343547085239885	0.33	0.121	1.93898644478326e-122	CM1	Isca1
Cd59a	7.46406993694395e-127	0.51472586983862	0.306	0.109	2.06060578749212e-122	CM1	Cd59a
Mapre3	8.06938640903512e-127	0.619882933963776	0.351	0.139	2.22771550594233e-122	CM1	Mapre3
Uvssa	1.01356819164685e-126	0.870506096110344	0.304	0.112	2.79815770667946e-122	CM1	Uvssa
Fig4	1.04853482145064e-126	0.333151577493305	0.375	0.148	2.89469008157879e-122	CM1	Fig4
Dhrs4	1.20620699992704e-126	0.892152421284162	0.269	0.086	3.32997566469858e-122	CM1	Dhrs4
Lrch1	1.32799245459392e-126	0.267712695236951	0.802	0.452	3.66618876939742e-122	CM1	Lrch1
Wwtr1	1.56566117535498e-126	0.286623911665317	0.593	0.311	4.32232080680249e-122	CM1	Wwtr1
Zfp280c	2.33620478940858e-126	0.325532521906016	0.419	0.18	6.44956056212026e-122	CM1	Zfp280c
Timmdc1	2.7465654388703e-126	0.344274518442897	0.479	0.222	7.58244320708923e-122	CM1	Timmdc1
Opa3	3.35938211002252e-126	0.351115347516202	0.376	0.154	9.27424619113917e-122	CM1	Opa3
2810403D21Rik	5.16495441687887e-126	0.785292805196497	0.26	0.08	1.42588896586775e-121	CM1	2810403D21Rik
Scrn3	1.11529089126057e-125	0.679750433117622	0.256	0.078	3.07898356350304e-121	CM1	Scrn3
Gm16599	1.36954601622237e-125	0.667991146889581	0.313	0.114	3.78090568698511e-121	CM1	Gm16599
Cfap97	2.72295456494492e-125	0.632626396445036	0.28	0.093	7.51726066744345e-121	CM1	Cfap97
Bicra	4.83585781312053e-125	0.415823652699467	0.512	0.25	1.33503526646819e-120	CM1	Bicra
Ctnna1	9.52124895202368e-125	0.27338134163382	0.951	0.632	2.62853119818518e-120	CM1	Ctnna1
Zfp866	1.01794558158382e-124	0.401373839404448	0.353	0.139	2.81024236707846e-120	CM1	Zfp866
Pacsin3	1.19462509943063e-124	0.435827327625016	0.38	0.156	3.29800151199815e-120	CM1	Pacsin3
Mcm3ap	1.27031680343795e-124	0.322425625448011	0.384	0.158	3.50696359925114e-120	CM1	Mcm3ap
Apip	1.40437143340927e-124	0.597559300661858	0.269	0.086	3.87704821621297e-120	CM1	Apip
Zfp398	2.11982258016294e-123	0.816627955859421	0.337	0.134	5.85219419705583e-119	CM1	Zfp398
Arhgef10	2.25406335619555e-123	0.280140192284229	0.386	0.158	6.22279270744906e-119	CM1	Arhgef10
Atg4d	2.43440830966993e-123	0.553334584805838	0.316	0.116	6.72067102050577e-119	CM1	Atg4d
Naa16	3.79137837748541e-123	0.319802275054569	0.58	0.294	1.0466858286724e-118	CM1	Naa16
Gramd3	5.92335019239347e-123	0.666267908845417	0.356	0.146	1.63525928761407e-118	CM1	Gramd3
Ubac2	7.21113433570204e-123	0.318074992211337	0.476	0.224	1.99077785605726e-118	CM1	Ubac2
Brwd3	8.21978501365492e-123	0.279023793606281	0.372	0.152	2.26923604871971e-118	CM1	Brwd3
Pms1	8.64429948269232e-123	0.570727593633857	0.283	0.094	2.38643175818687e-118	CM1	Pms1
Ppard	1.59618594510982e-122	0.533384490138009	0.402	0.179	4.40659053866467e-118	CM1	Ppard
Mapkapk3	1.91314607740873e-122	0.696619493285347	0.271	0.09	5.28162237590228e-118	CM1	Mapkapk3
Inpp5b	2.05372701186636e-122	0.717623980532642	0.262	0.084	5.66972416165946e-118	CM1	Inpp5b
Zhx3	2.25734489235181e-122	0.276453	0.56	0.282	6.23185204431563e-118	CM1	Zhx3
Ppp1r3b	3.89953025824487e-122	0.393436282383715	0.342	0.129	1.07654331839366e-117	CM1	Ppp1r3b
Dcakd	9.29961973828646e-122	0.405969603171285	0.388	0.163	2.56734602114874e-117	CM1	Dcakd
Ccdc66	1.07409166615049e-121	0.287704983069071	0.39	0.163	2.96524486274165e-117	CM1	Ccdc66
Ddit3	1.24949233464438e-121	0.607314731874931	0.282	0.095	3.44947348825274e-117	CM1	Ddit3
Abhd12	1.56530150959813e-121	0.628796594301816	0.325	0.124	4.32132787754756e-117	CM1	Abhd12
Taf3	1.59342860440875e-121	0.467783679340505	0.464	0.222	4.39897834819124e-117	CM1	Taf3
Ccl25	2.04134828298727e-121	0.621243181938513	0.354	0.145	5.63555020484297e-117	CM1	Ccl25
Slc35e2	2.80222488994226e-121	0.412767958373415	0.423	0.19	7.73610225366361e-117	CM1	Slc35e2
Tbc1d32	3.54986815435904e-121	0.613418540747272	0.32	0.121	9.800121013739e-117	CM1	Tbc1d32
Cdk19	3.7747109161831e-121	0.263009643998876	0.519	0.259	1.04208444263067e-116	CM1	Cdk19
Ubr3	4.16345057920458e-121	0.252238674805419	0.927	0.574	1.14940380140101e-116	CM1	Ubr3
Cep20	4.32231154612001e-121	0.403575019909819	0.285	0.097	1.19326054853735e-116	CM1	Cep20
Stk39	4.91892409690532e-121	0.320612136961532	0.869	0.567	1.35796737543265e-116	CM1	Stk39
Galnt11	5.92304601705816e-121	0.472877223112173	0.417	0.187	1.63517531392925e-116	CM1	Galnt11
Dmac2l	6.63797089230701e-121	0.705952598725438	0.261	0.083	1.8325446242392e-116	CM1	Dmac2l
Tex2	1.62677337853575e-120	0.253518552556695	0.459	0.216	4.49103326612364e-116	CM1	Tex2
Pi4kb	1.71919173029183e-120	0.280371470161045	0.456	0.211	4.74617260981665e-116	CM1	Pi4kb
Zfp955b	4.55987829260875e-120	0.780151332400586	0.29	0.103	1.2588456002405e-115	CM1	Zfp955b
Camkmt	4.66109966264154e-120	0.518532073298529	0.479	0.235	1.28678978386545e-115	CM1	Camkmt
Iqsec2	4.80800407011822e-120	0.291168490458003	0.462	0.212	1.32734568363754e-115	CM1	Iqsec2
Fbxl12	4.8227948827178e-120	0.691218561486568	0.332	0.13	1.3314289832719e-115	CM1	Fbxl12
Ccdc91	5.1428916422654e-120	0.320781647155983	0.339	0.133	1.41979809568021e-115	CM1	Ccdc91
Bcat2	5.38750584924665e-120	0.500851855254387	0.342	0.136	1.48732873980152e-115	CM1	Bcat2
Cc2d2a	5.9216948902391e-120	0.308257990101997	0.329	0.124	1.63480230834831e-115	CM1	Cc2d2a
Gm13938	1.04935014247966e-119	0.541798801768158	0.345	0.138	2.8969409383436e-115	CM1	Gm13938
Sigmar1	1.31559694503718e-119	0.348812674658995	0.268	0.089	3.63196848616415e-115	CM1	Sigmar1
Dtd1	1.52053074759697e-119	0.639051580934425	0.322	0.123	4.19772923489095e-115	CM1	Dtd1
Zfand1	1.56739404902712e-119	0.544993905941172	0.254	0.078	4.32710475114918e-115	CM1	Zfand1
Msrb3	1.7347338753929e-119	0.280919500423358	0.932	0.578	4.78907980979717e-115	CM1	Msrb3
Gm16759	1.74086354633788e-119	0.921198397804528	0.256	0.083	4.80600199237499e-115	CM1	Gm16759
Ocrl	2.25893881386993e-119	0.449463181228546	0.327	0.127	6.23625238345071e-115	CM1	Ocrl
Tmem175	4.90717495368956e-119	0.361203074431998	0.377	0.157	1.35472378946508e-114	CM1	Tmem175
Xrcc5	1.13350752028676e-118	0.517846201678311	0.305	0.113	3.12927421125564e-114	CM1	Xrcc5
Gm57189	1.31995868541704e-118	0.883062590702285	0.267	0.089	3.64400994283082e-114	CM1	Gm57189
Gm46218	2.02504448707982e-118	0.832627150773547	0.267	0.09	5.59054031548125e-114	CM1	Gm46218
Upf3b	2.20207835155009e-118	0.270498514016335	0.434	0.192	6.07927770512432e-114	CM1	Upf3b
Zfp945	3.99742148017588e-118	0.288808970592415	0.456	0.212	1.10356814803216e-113	CM1	Zfp945
Zfp638	5.10878278776099e-118	0.288780039219261	0.912	0.588	1.41038166421718e-113	CM1	Zfp638
Gcc2	9.25246454949545e-118	0.3926229002779	0.413	0.187	2.55432788817921e-113	CM1	Gcc2
Gypc	9.35977754421869e-118	0.478284871932307	0.296	0.106	2.58395378663245e-113	CM1	Gypc
Dffb	1.71947493143649e-117	0.590269560504915	0.254	0.081	4.74695444321673e-113	CM1	Dffb
Cyp27a1	2.70361422680186e-117	0.272157995872651	0.265	0.088	7.46386779593191e-113	CM1	Cyp27a1
Actr8	7.63068427784982e-117	0.845127196121571	0.259	0.087	2.106603008586e-112	CM1	Actr8
Mycbp2	8.92647977540394e-117	0.25242133212428	0.931	0.604	2.46433327159576e-112	CM1	Mycbp2
Zfp810	9.53120176044073e-117	0.609242488057855	0.307	0.113	2.63127887000487e-112	CM1	Zfp810
Esco1	1.31070440743748e-116	0.268488545527548	0.465	0.218	3.61846165761265e-112	CM1	Esco1
Rrnad1	1.49808815471704e-116	0.375075220558592	0.383	0.163	4.13577196872732e-112	CM1	Rrnad1
Fzd6	1.54439461084664e-116	0.637139387189063	0.306	0.117	4.26361020216432e-112	CM1	Fzd6
Auts2	2.2524025788289e-116	0.304055686001926	0.929	0.657	6.21820779937296e-112	CM1	Auts2
Carns1	2.40468383294731e-116	0.33646257309559	0.29	0.103	6.63861065761765e-112	CM1	Carns1
Mecr	6.57245316799445e-116	0.486245932550293	0.379	0.163	1.81445714608823e-111	CM1	Mecr
Gm57286	1.22392655600783e-115	0.586099633355758	0.304	0.114	3.37889404317081e-111	CM1	Gm57286
Mad1l1	1.23263813324161e-115	0.261082232045816	0.382	0.166	3.40294409444011e-111	CM1	Mad1l1
Tatdn1	2.52308047045665e-115	0.356810489219038	0.434	0.198	6.96546825478968e-111	CM1	Tatdn1
Ciapin1	4.02273412631384e-115	0.386620981229387	0.426	0.195	1.11055621025146e-110	CM1	Ciapin1
Proser1	6.02964270404992e-115	0.833022195340312	0.264	0.09	1.66460346130706e-110	CM1	Proser1
Tarsl2	1.29708910326074e-114	0.654662738517652	0.266	0.09	3.58087388737192e-110	CM1	Tarsl2
Aamdc	1.61840664907198e-114	0.456845681145916	0.272	0.093	4.46793523609302e-110	CM1	Aamdc
Gm49797	4.16267772619403e-114	0.27365952943096	0.603	0.323	1.14919043987039e-109	CM1	Gm49797
Epg5	6.33040656514988e-114	0.534550308747553	0.327	0.131	1.74763534044093e-109	CM1	Epg5
Gatb	8.75107133092371e-114	0.480032302456018	0.292	0.107	2.41590826232811e-109	CM1	Gatb
Clk2	1.20376794779404e-113	0.26028810693433	0.489	0.236	3.323242173475e-109	CM1	Clk2
2810013P06Rik	1.44002269067404e-113	0.780051623325137	0.258	0.087	3.97547064214382e-109	CM1	2810013P06Rik
Plgrkt	2.03253886477972e-113	0.360783883111904	0.34	0.138	5.61123004399739e-109	CM1	Plgrkt
Akirin2	2.27821850449125e-113	0.295504116486828	0.389	0.171	6.28947782534899e-109	CM1	Akirin2
Phf8	2.75285726786477e-113	0.328021426656233	0.373	0.159	7.59981305939428e-109	CM1	Phf8
Rab24	5.19574759975328e-113	0.352320184295433	0.312	0.12	1.43439003986389e-108	CM1	Rab24
Macf1	6.65290552439621e-113	0.259583228389606	0.98	0.801	1.83666762812006e-108	CM1	Macf1
Wdr35	7.63166865078948e-113	0.358025605914362	0.285	0.103	2.10687476442345e-108	CM1	Wdr35
Bcap29	1.33010103866818e-112	0.290695072749717	0.402	0.18	3.67200993745125e-108	CM1	Bcap29
Smap2	3.74806900826489e-112	0.426385376015988	0.379	0.17	1.03472941111169e-107	CM1	Smap2
Pkn1	5.16348208428187e-112	0.418914942457704	0.391	0.176	1.4254824990077e-107	CM1	Pkn1
Gabpb2	5.57405450356056e-112	0.303969778930633	0.436	0.203	1.53882922679796e-107	CM1	Gabpb2
3110056K07Rik	6.45303780150775e-112	0.382866943623585	0.42	0.196	1.78149014586224e-107	CM1	3110056K07Rik
Srsf5	9.61464225579883e-112	0.253344581464672	0.905	0.566	2.65431428755838e-107	CM1	Srsf5
Cdyl	2.40895791394725e-111	0.281071523117324	0.492	0.242	6.65041011303418e-107	CM1	Cdyl
2010315B03Rik	5.45578518666645e-111	0.597086470042079	0.259	0.088	1.50617861648301e-106	CM1	2010315B03Rik
2510002D24Rik	6.43110144916821e-111	0.591559394340141	0.285	0.104	1.77543417707187e-106	CM1	2510002D24Rik
Lrrk2	8.60747265351086e-111	0.319726282113572	0.491	0.242	2.37626497545474e-106	CM1	Lrrk2
Tasp1	2.07247890081654e-110	0.321457960848479	0.444	0.211	5.72149250148422e-106	CM1	Tasp1
C9orf72	9.27606654199671e-110	0.515972534510266	0.288	0.107	2.56084369024903e-105	CM1	C9orf72
Cd46	1.50427574812432e-109	0.630283153486925	0.38	0.173	4.1528540578468e-105	CM1	Cd46
Lnx1	2.04882606654443e-109	0.323284956281922	0.288	0.107	5.65619412190921e-105	CM1	Lnx1
BC065397	2.32266795721061e-109	0.389284316852146	0.314	0.121	6.41218942947133e-105	CM1	BC065397
Birc2	4.09802638765811e-109	0.263733587167283	0.407	0.184	1.13134214484078e-104	CM1	Birc2
Slc33a1	6.03277924137862e-109	0.26191604175371	0.317	0.124	1.6654693651674e-104	CM1	Slc33a1
Senp8	7.24337267914423e-109	0.624658270766177	0.275	0.099	1.99967789553135e-104	CM1	Senp8
Tubd1	1.07268739705469e-108	0.77150213542485	0.256	0.088	2.96136809704888e-104	CM1	Tubd1
Fam149b	1.12714947376154e-108	0.353822204830311	0.374	0.162	3.11172155221348e-104	CM1	Fam149b
Vps26a	1.44212462862921e-108	0.376087063908301	0.345	0.145	3.98127346225666e-104	CM1	Vps26a
Mllt10	1.53764573355215e-108	0.252144831116182	0.932	0.606	4.24497857661742e-104	CM1	Mllt10
Ulk1	2.3010937099776e-108	0.467924631098655	0.267	0.095	6.35262940513516e-104	CM1	Ulk1
Snx19	4.3581565652273e-108	0.338206202152048	0.378	0.167	1.2031562829623e-103	CM1	Snx19
Ush1c	4.83451951279884e-108	0.874063664756986	0.25	0.085	1.33466580189838e-103	CM1	Ush1c
Sdhaf3	6.28710854448641e-108	0.744115875799127	0.277	0.103	1.73568205587636e-103	CM1	Sdhaf3
Parp6	8.08647866365251e-108	0.431173605992031	0.413	0.195	2.23243416467455e-103	CM1	Parp6
Zc3h8	3.17401225936271e-107	0.719580396638037	0.276	0.102	8.76249564442264e-103	CM1	Zc3h8
Sec24a	3.5249569518456e-107	0.256934968847213	0.553	0.292	9.73134865696016e-103	CM1	Sec24a
Gm35438.1	3.60526311252494e-107	0.485399109020409	0.308	0.121	9.9530498747476e-103	CM1	Gm35438.1
2300009A05Rik	3.76534164173182e-107	0.583496528240732	0.27	0.097	1.0394978670329e-102	CM1	2300009A05Rik
Ext1	7.85580904262973e-107	0.371715502873775	0.861	0.587	2.16875320239879e-102	CM1	Ext1
Bicd1	1.28355102503357e-106	0.427887589902278	0.381	0.17	3.54349931481018e-102	CM1	Bicd1
Sepsecs	1.28923074676852e-106	0.53411317837797	0.34	0.144	3.55917932260386e-102	CM1	Sepsecs
Stk35	2.03716671807473e-106	0.452562431665921	0.292	0.112	5.62400615858891e-102	CM1	Stk35
Zgpat	2.15486455514752e-106	0.422330875315275	0.288	0.11	5.94893457739575e-102	CM1	Zgpat
Mtx1	2.36603904476976e-106	0.375776530905632	0.261	0.092	6.53192399089587e-102	CM1	Mtx1
Cacnb2	2.63657273883067e-106	0.325700053557844	0.969	0.719	7.27878636008984e-102	CM1	Cacnb2
Foxred1	5.56658395545071e-106	0.60672497513405	0.27	0.098	1.53676683258128e-101	CM1	Foxred1
Rnf139	5.80536341727668e-106	0.364792830884103	0.316	0.127	1.60268667860757e-101	CM1	Rnf139
Cep57	6.64063327478191e-106	0.359493553385042	0.336	0.14	1.83327962816904e-101	CM1	Cep57
B430010I23Rik	8.50957701028982e-106	0.791422916179274	0.258	0.091	2.34923892523071e-101	CM1	B430010I23Rik
Atg2b	9.44306239567422e-106	0.288738357725009	0.385	0.174	2.60694623557378e-101	CM1	Atg2b
Exoc2	1.008761518269e-105	0.27069682841206	0.452	0.226	2.78488792348523e-101	CM1	Exoc2
Syap1	1.40470065591644e-105	0.440169251563887	0.285	0.11	3.8779571007885e-101	CM1	Syap1
Gm57352	2.05664400206865e-105	0.558854736833621	0.262	0.093	5.67777709651093e-101	CM1	Gm57352
Arfrp1	2.68962195261589e-105	0.409955219948153	0.334	0.14	7.4252393245867e-101	CM1	Arfrp1
Nprl3	7.25130745284593e-105	0.502321918994025	0.329	0.139	2.00186844850718e-100	CM1	Nprl3
Ermard	9.3520176437449e-105	0.58869834865422	0.291	0.113	2.58181151090865e-100	CM1	Ermard
Actn2	1.75313940517871e-104	0.271620019614992	0.966	0.715	4.83989195587687e-100	CM1	Actn2
Mir22hg	4.67281858110507e-104	0.295554794628405	0.427	0.203	1.29002502568568e-99	CM1	Mir22hg
Sync	6.12644411663782e-104	0.809751833073383	0.252	0.089	1.6913274272802e-99	CM1	Sync
Ing4	1.80294773725852e-103	0.362800134427125	0.351	0.153	4.97739781824959e-99	CM1	Ing4
Fbxw2	6.03850452499714e-103	0.346357225591067	0.363	0.164	1.66704994421596e-98	CM1	Fbxw2
Zfpm2	7.51489525539936e-103	0.263622164975527	0.968	0.749	2.0746371331581e-98	CM1	Zfpm2
Ophn1	1.00774548018186e-102	0.311954104287544	0.472	0.244	2.78208294713806e-98	CM1	Ophn1
Otud6b	1.32683596567406e-102	0.34827773588965	0.326	0.138	3.66299605043639e-98	CM1	Otud6b
Ccdc93	1.48323309799662e-102	0.460892113196939	0.344	0.151	4.09476161363927e-98	CM1	Ccdc93
C87436	2.00673397339734e-102	0.645834271904786	0.299	0.121	5.53999048035803e-98	CM1	C87436
Tmem260	2.10543626854691e-102	0.394633752669349	0.371	0.167	5.81247790657745e-98	CM1	Tmem260
Snx25	2.4331341981515e-102	0.317141579083141	0.393	0.183	6.71715358083684e-98	CM1	Snx25
Pard3	2.88614019486751e-102	0.263813446912115	0.925	0.601	7.96776723597072e-98	CM1	Pard3
Smarcd1	2.94178338253004e-102	0.39821206982205	0.29	0.112	8.12138138415068e-98	CM1	Smarcd1
Msl3	3.28871418725444e-102	0.358697036907213	0.28	0.105	9.07915325675333e-98	CM1	Msl3
Ttc4	1.08654859271037e-101	0.588014585182354	0.325	0.138	2.99963469989552e-97	CM1	Ttc4
Bace1	1.30427797194884e-101	0.329199694525398	0.354	0.158	3.60072019715915e-97	CM1	Bace1
Gm42941	5.32621688186709e-101	0.395893941179776	0.271	0.1	1.47040869457705e-96	CM1	Gm42941
Golga5	5.88199659130599e-101	0.315185363587096	0.384	0.176	1.62384279896184e-96	CM1	Golga5
Pex13	5.98554859652843e-101	0.303061138063634	0.342	0.148	1.6524304010436e-96	CM1	Pex13
Gm15614	1.36505450613981e-100	0.773729767545893	0.276	0.107	3.76850597510017e-96	CM1	Gm15614
Mthfs	1.73174134027652e-100	0.591505186778303	0.28	0.108	4.78081831810139e-96	CM1	Mthfs
Abcc4	2.51420047641571e-100	0.272687764854786	0.276	0.105	6.94095325524085e-96	CM1	Abcc4
A930015D03Rik	5.95276974454409e-100	0.654861139937868	0.317	0.137	1.64338114337629e-95	CM1	A930015D03Rik
Pex1	6.61828786665325e-100	0.412419968536553	0.323	0.136	1.82711073134696e-95	CM1	Pex1
Zfp606	8.00597929507459e-100	0.530470951186188	0.256	0.091	2.21021070399124e-95	CM1	Zfp606
St3gal5	2.04343767211449e-99	0.304943520358895	0.302	0.122	5.64131838140646e-95	CM1	St3gal5
Dennd6b	3.55018393999277e-99	0.724796667867698	0.259	0.095	9.80099280313803e-95	CM1	Dennd6b
Gm6712	4.53680486697387e-99	0.419651129293918	0.28	0.109	1.25247571962548e-94	CM1	Gm6712
Inpp4a	5.3247412494313e-99	0.374215077411905	0.365	0.167	1.4700013167305e-94	CM1	Inpp4a
Preb	9.38586248694225e-99	0.403515643960558	0.359	0.165	2.59115505677015e-94	CM1	Preb
Lonrf1	1.60589195630289e-98	0.660434629549355	0.288	0.115	4.43338592376538e-94	CM1	Lonrf1
Dis3l	3.11153793503438e-98	0.425094333207513	0.289	0.115	8.5900227772494e-94	CM1	Dis3l
Wdr44	3.57286148474221e-98	0.290815567789094	0.346	0.157	9.86359870092781e-94	CM1	Wdr44
Trmu	3.88318766269703e-98	0.43268193742363	0.263	0.099	1.07203161804077e-93	CM1	Trmu
Fam110b	4.77334966485044e-98	0.635402079536313	0.321	0.142	1.31777864197526e-93	CM1	Fam110b
Cep43	5.08018640489906e-98	0.412022063328412	0.325	0.139	1.40248706080048e-93	CM1	Cep43
Sipa1l3	6.453772779028e-98	0.617574886850824	0.283	0.118	1.78169305110626e-93	CM1	Sipa1l3
Brms1l	1.5017719734917e-97	0.50351880580151	0.315	0.136	4.14594188721855e-93	CM1	Brms1l
Tubgcp3	2.08755896609792e-97	0.308045973164008	0.335	0.146	5.76312403770652e-93	CM1	Tubgcp3
Supv3l1	3.09472336760419e-97	0.53191423633277	0.314	0.133	8.54360280094488e-93	CM1	Supv3l1
Mapk4	5.82764523386566e-97	0.374403720132544	0.395	0.187	1.60883801971329e-92	CM1	Mapk4
0610030E20Rik	9.57002754194395e-97	0.533707715100034	0.288	0.119	2.64199750350447e-92	CM1	0610030E20Rik
Hmgxb4	1.14936520867414e-96	0.344670703461817	0.387	0.184	3.17305253158669e-92	CM1	Hmgxb4
Mvb12b	1.32900979658299e-96	0.445989266658148	0.307	0.131	3.66899734542667e-92	CM1	Mvb12b
Cryzl1	1.43811321869058e-96	0.277559236925958	0.351	0.157	3.9701991628391e-92	CM1	Cryzl1
Nsf	1.72175954695807e-96	0.270857002503258	0.449	0.226	4.75326158128713e-92	CM1	Nsf
Zfp799	1.73963857808693e-96	0.358533732012335	0.289	0.115	4.8026202225246e-92	CM1	Zfp799
Lzic	2.2390939149866e-96	0.476879493193477	0.281	0.111	6.1814665711035e-92	CM1	Lzic
Mrpl37	3.54361939757901e-96	0.368677231407573	0.258	0.096	9.78287007089637e-92	CM1	Mrpl37
Mb21d2	4.23043042809734e-96	0.589771255313657	0.306	0.129	1.16789492828483e-91	CM1	Mb21d2
Ppp1r13b	5.94971103633782e-96	0.465089310305841	0.376	0.185	1.64253672580178e-91	CM1	Ppp1r13b
Ccdc171	6.47693809106851e-96	0.502329599566358	0.318	0.138	1.78808829880128e-91	CM1	Ccdc171
Nfatc1	7.37320197142121e-96	0.65287954841252	0.277	0.12	2.03551986825025e-91	CM1	Nfatc1
Odf2l	8.39455858582572e-96	0.269322552039565	0.3	0.121	2.31748578878891e-91	CM1	Odf2l
Ythdc2	4.12632104704853e-95	0.275695633734481	0.41	0.2	1.13915345145869e-90	CM1	Ythdc2
Scamp1	5.65964287792992e-95	0.293598052711937	0.348	0.157	1.56245760931011e-90	CM1	Scamp1
5430405H02Rik	7.5211204700029e-95	0.491533303223946	0.295	0.123	2.0763557281537e-90	CM1	5430405H02Rik
Mios	9.70044630958182e-95	0.312438666066429	0.343	0.154	2.67800221268625e-90	CM1	Mios
Pcx	1.03061027696041e-94	0.501104891441031	0.264	0.101	2.8452057916046e-90	CM1	Pcx
Manea	1.85127627890572e-94	0.341046615210234	0.252	0.092	5.11081842317503e-90	CM1	Manea
Plpbp	1.88330563295277e-94	0.414299785639408	0.299	0.124	5.19924186089271e-90	CM1	Plpbp
Zfp597	2.02045193749443e-94	0.574054857518657	0.255	0.097	5.57786166384087e-90	CM1	Zfp597
Zmat1	3.16047079065699e-94	0.341940978731113	0.279	0.107	8.72511171176676e-90	CM1	Zmat1
Timm21	3.98870822252241e-94	0.321253721230507	0.257	0.096	1.10116267899176e-89	CM1	Timm21
Myo19	4.20839509122094e-94	0.354844920753599	0.328	0.142	1.16181163283337e-89	CM1	Myo19
Irf3	6.87321860374074e-94	0.343242967518299	0.392	0.187	1.89748945993471e-89	CM1	Irf3
Med26	7.00341706950889e-94	0.333763556901062	0.364	0.17	1.93343335037932e-89	CM1	Med26
Pskh1	1.17257515766844e-93	0.32328906260632	0.32	0.138	3.23712823777525e-89	CM1	Pskh1
Cdyl2	1.2352673615453e-93	0.94382512575835	0.274	0.116	3.41020260501812e-89	CM1	Cdyl2
Arhgef1	1.64587625621504e-93	0.366931612396724	0.409	0.205	4.54377058053286e-89	CM1	Arhgef1
Trim23	2.59286217078501e-93	0.322853106494774	0.293	0.121	7.15811459488618e-89	CM1	Trim23
Ccnh	3.95245876052653e-93	0.256775673820347	0.332	0.147	1.09115529001856e-88	CM1	Ccnh
Gps2	7.81166233627424e-93	0.458203997062298	0.297	0.125	2.15656562117523e-88	CM1	Gps2
Zcchc4	8.07552702230824e-93	0.37938399854589	0.326	0.143	2.22941074504864e-88	CM1	Zcchc4
Tcta	9.15022631236816e-93	0.443155821135994	0.257	0.1	2.52610297805548e-88	CM1	Tcta
Bend7	9.73187923621815e-93	0.752058791372874	0.293	0.125	2.68667990074274e-88	CM1	Bend7
Ap4s1	1.32288675459807e-92	0.289819925715648	0.319	0.138	3.65209346341888e-88	CM1	Ap4s1
Guf1	3.6610309535366e-92	0.359329094263121	0.317	0.139	1.01070081534285e-87	CM1	Guf1
Lin7c	4.04595436404895e-92	0.264300575904949	0.343	0.156	1.11696662128299e-87	CM1	Lin7c
Mbd1	4.53084024596512e-92	0.316820321775415	0.335	0.151	1.25082906670359e-87	CM1	Mbd1
Mcph1	4.54533807873648e-92	0.31679928554975	0.396	0.194	1.25483148339678e-87	CM1	Mcph1
Edrf1	4.5755452678107e-92	0.275331556174915	0.39	0.187	1.2631707820845e-87	CM1	Edrf1
Xpa	1.34092562055503e-91	0.364386624299269	0.268	0.106	3.70189336066628e-87	CM1	Xpa
Ice2	1.4270043785547e-91	0.417268190470138	0.345	0.156	3.93953098787597e-87	CM1	Ice2
Mrpl47	1.47752563463128e-91	0.368161142726552	0.251	0.095	4.07900501952658e-87	CM1	Mrpl47
Mterf3	2.36153173517884e-91	0.361841231869971	0.338	0.154	6.51948066130823e-87	CM1	Mterf3
2210408I21Rik	1.0753816130068e-90	0.514050205104422	0.339	0.158	2.96880601902787e-86	CM1	2210408I21Rik
Mcu	2.02025052582097e-90	0.372674213276814	0.484	0.273	5.57730562663395e-86	CM1	Mcu
Ring1	2.59231379931594e-90	0.40799368897889	0.256	0.099	7.1566007057715e-86	CM1	Ring1
Gpr89	3.55725437799537e-90	0.511173271189597	0.26	0.102	9.82051216133183e-86	CM1	Gpr89
Ankzf1	3.78109849874032e-90	0.363200664053588	0.251	0.095	1.04384786254724e-85	CM1	Ankzf1
Hps4	5.44164709562715e-90	0.445583668095667	0.26	0.104	1.50227551368979e-85	CM1	Hps4
Zmym6	6.09885549379756e-90	0.316407423682909	0.346	0.159	1.68371103617269e-85	CM1	Zmym6
Mtg2	1.32430074062682e-89	0.340454472220804	0.271	0.109	3.65599705464845e-85	CM1	Mtg2
1700109H08Rik	2.67427795491548e-89	0.425754075025227	0.269	0.108	7.38287915013516e-85	CM1	1700109H08Rik
Zfp277	3.68132912832121e-89	0.396885392702458	0.374	0.179	1.01630453245564e-84	CM1	Zfp277
Patl1	7.1354862723934e-89	0.250025595997834	0.4	0.196	1.96989369521965e-84	CM1	Patl1
Tmem168	2.98629773960169e-88	0.342994802134216	0.312	0.139	8.24427216971839e-84	CM1	Tmem168
Brpf1	6.11025818563217e-88	0.391677341020033	0.251	0.099	1.68685897730747e-83	CM1	Brpf1
C2cd2	8.83754675690763e-88	0.654326617300184	0.274	0.118	2.43978153317949e-83	CM1	C2cd2
Lrig1	8.02686053016417e-87	0.312602848217596	0.35	0.167	2.21597538656242e-82	CM1	Lrig1
Tsacc	1.55580723346941e-86	0.469742482883924	0.28	0.117	4.29511702943901e-82	CM1	Tsacc
Zxdc	1.83928010836664e-86	0.357415944100121	0.3	0.132	5.07770059516779e-82	CM1	Zxdc
Top3b	2.05200061193752e-86	0.37062455866622	0.306	0.136	5.66495808937592e-82	CM1	Top3b
Ints9	6.90926547183087e-86	0.29338307116469	0.32	0.143	1.90744091880835e-81	CM1	Ints9
Cep44	2.52922930916577e-85	0.264997765458312	0.265	0.107	6.98244335381393e-81	CM1	Cep44
Bbs9	2.38340152912822e-84	0.269656030530841	0.332	0.153	6.57985660146427e-80	CM1	Bbs9
Kin	2.73695855770076e-84	0.267841201658183	0.261	0.105	7.5559214902445e-80	CM1	Kin
Cox11	4.30581764408819e-84	0.253029357327454	0.308	0.137	1.18870707700343e-79	CM1	Cox11
Atg16l2	4.62397349503622e-84	0.301346997429226	0.309	0.138	1.27654036277465e-79	CM1	Atg16l2
Gtpbp8	5.02999740914185e-84	0.562841234692665	0.262	0.108	1.38863138474179e-79	CM1	Gtpbp8
Tbc1d22a	9.38141666812423e-84	0.306039916237104	0.328	0.156	2.58992769956906e-79	CM1	Tbc1d22a
Nexn	2.04246874770261e-83	0.269243627277251	0.986	0.752	5.63864347178261e-79	CM1	Nexn
Gca	2.79830563120925e-83	0.299956604836983	0.26	0.104	7.72528235607938e-79	CM1	Gca
Zfp24	6.87052108492148e-83	0.357245256784277	0.295	0.131	1.89674475591427e-78	CM1	Zfp24
Ciz1	5.19080565427898e-82	0.278033766783443	0.301	0.136	1.4330257169768e-77	CM1	Ciz1
Usp49	2.35454157824145e-81	0.506905102445777	0.26	0.109	6.50018293505118e-77	CM1	Usp49
Slc25a17	2.60415796838395e-81	0.306863808972788	0.301	0.135	7.18929890331758e-77	CM1	Slc25a17
Echdc1	2.92920412536508e-81	0.432395424954792	0.262	0.11	8.08665382889537e-77	CM1	Echdc1
Epb41l4a	5.69519070318386e-81	0.37717357390371	0.295	0.132	1.57227129742797e-76	CM1	Epb41l4a
Fas	4.01252385915494e-80	0.381380692211333	0.269	0.117	1.1077374617969e-75	CM1	Fas
Tbc1d22b	4.66420756259366e-80	0.316799641489767	0.29	0.129	1.28764778180523e-75	CM1	Tbc1d22b
Rnf114	1.39418418420417e-79	0.358298949073498	0.307	0.141	3.84892427733246e-75	CM1	Rnf114
Tmco4	2.79882498822654e-79	0.442371043859705	0.281	0.124	7.72671614499701e-75	CM1	Tmco4
Gtf2h2	2.97354004443595e-79	0.322151306304418	0.265	0.113	8.20905200067432e-75	CM1	Gtf2h2
Pfas	3.89491910964532e-79	0.294905870663008	0.266	0.112	1.07527031859978e-74	CM1	Pfas
Lancl1	3.23516457723472e-78	0.320394151103398	0.267	0.115	8.9313188483719e-74	CM1	Lancl1
Plcd1	3.29670978928399e-78	0.358838358087956	0.271	0.119	9.10122671527632e-74	CM1	Plcd1
Atg7	4.20041088123518e-78	0.45866052670097	0.27	0.12	1.1596074319826e-73	CM1	Atg7
Eefsec	4.36386426542743e-78	0.286286734245186	0.336	0.161	1.20473200775655e-73	CM1	Eefsec
Ctnna3	9.26030767160995e-78	0.297875466208536	0.98	0.759	2.55649313890136e-73	CM1	Ctnna3
Slc45a4	1.2945708510263e-77	0.393585696948119	0.265	0.115	3.57392174842831e-73	CM1	Slc45a4
Gm39469	4.31451288354509e-77	0.365545706370392	0.299	0.139	1.19110757176029e-72	CM1	Gm39469
Setd4	7.50475750851703e-77	0.420703473805497	0.286	0.13	2.0718384053763e-72	CM1	Setd4
Rel	1.55130119738906e-76	0.307476154391207	0.342	0.168	4.28267721563197e-72	CM1	Rel
Vamp5	2.00592591136153e-76	0.323109665093509	0.258	0.114	5.53775966349578e-72	CM1	Vamp5
Paxip1	2.34136813922191e-76	0.269499856915789	0.276	0.123	6.46381502194991e-72	CM1	Paxip1
Tmem243	8.48359780080507e-76	0.445894978456902	0.259	0.113	2.34206684486825e-71	CM1	Tmem243
Gm26944	1.8863436246171e-73	0.34887628204541	0.264	0.117	5.20762884448044e-69	CM1	Gm26944
Ftx	1.80642811367602e-72	0.26323226423287	0.315	0.153	4.98700609342538e-68	CM1	Ftx
Slc25a40	2.22268254644836e-72	0.336076702451538	0.268	0.119	6.13615970598e-68	CM1	Slc25a40
Slc38a6	4.20745003766522e-72	0.300226580281263	0.26	0.115	1.16155073189824e-67	CM1	Slc38a6
Mrps10	9.39422257136958e-72	0.358000889530953	0.294	0.14	2.593463025278e-67	CM1	Mrps10
Aven	1.98109198459758e-71	0.368238310036222	0.322	0.162	5.46920064187854e-67	CM1	Aven
Hps3	3.65652105352533e-70	0.271022973381355	0.274	0.128	1.00945576724674e-65	CM1	Hps3
Eif2b4	6.48492955141135e-70	0.257824356487145	0.269	0.123	1.79029450125813e-65	CM1	Eif2b4
Atp8a2	8.79752126587594e-70	0.264906642102272	0.361	0.188	2.42873169587037e-65	CM1	Atp8a2
Wdr41	1.65212835849402e-69	0.306597684238033	0.301	0.146	4.56103075929443e-65	CM1	Wdr41
Wars2	1.59753516686375e-68	0.327501751240254	0.261	0.121	4.41031533516077e-64	CM1	Wars2
Foxp2	4.43044082332064e-66	0.40022189844408	0.334	0.182	1.22311179809413e-61	CM1	Foxp2
Fgd6	1.07381450717195e-65	0.481554138904296	0.305	0.157	2.96447970994959e-61	CM1	Fgd6
Tcf7l1	5.48040193791483e-65	0.267042483850185	0.389	0.228	1.51297456300015e-60	CM1	Tcf7l1
Dapp1	6.30756580326496e-65	0.255615439996479	0.263	0.123	1.74132969130736e-60	CM1	Dapp1
Trub1	1.45224584609071e-63	0.34945966704399	0.25	0.115	4.00921510730261e-59	CM1	Trub1
Rsph3b	2.76972405584749e-63	0.39160641964592	0.252	0.117	7.64637720097815e-59	CM1	Rsph3b
Ap1s2	5.67629430785234e-61	0.309128994106191	0.263	0.129	1.5670545695688e-56	CM1	Ap1s2
Spats2l	2.05821593747372e-59	0.355528890444643	0.272	0.14	5.68211673858369e-55	CM1	Spats2l
1600020E01Rik	2.68987752463379e-59	0.251738760500681	0.279	0.139	7.4259448822565e-55	CM1	1600020E01Rik
Slc35d1	1.42292134514804e-57	0.34419376381098	0.26	0.128	3.9282589575502e-53	CM1	Slc35d1
Phykpl	5.0966527372478e-57	0.350772041388878	0.267	0.135	1.407032921172e-52	CM1	Phykpl
Lrrc4	1.27223622265197e-52	0.329181927621584	0.255	0.131	3.51226253987529e-48	CM1	Lrrc4
Map2k3os	2.16472462304742e-51	0.325905297557492	0.251	0.128	5.97615526684702e-47	CM1	Map2k3os
Skap2	4.0939605797884e-46	0.38646769145633	0.312	0.186	1.13021969726218e-41	CM1	Skap2
Fbn2	0	4.7205812357979	0.821	0.044	0	CM2	Fbn2
C430049B03Rik	0	5.20007218139205	0.801	0.041	0	CM2	C430049B03Rik
mt-Nd3	0	3.86607353731995	0.954	0.197	0	CM2	mt-Nd3
Tnni1	0	4.87928004432899	0.778	0.027	0	CM2	Tnni1
Hbb-bs	0	2.95113583271368	0.933	0.183	0	CM2	Hbb-bs
Hbb-bt	0	3.80941423013803	0.801	0.065	0	CM2	Hbb-bt
Hba-a1	0	2.9613593354178	0.765	0.115	0	CM2	Hba-a1
Ncam1	0	4.00317299835948	0.719	0.079	0	CM2	Ncam1
Hba-a2	0	3.03702130364483	0.729	0.093	0	CM2	Hba-a2
Gpc3	0	4.69699800705199	0.642	0.031	0	CM2	Gpc3
Rplp1	0	2.35229471248277	0.81	0.202	0	CM2	Rplp1
Snap91	0	4.0853461578873	0.767	0.181	0	CM2	Snap91
Kcnq5	0	3.60495493920124	0.695	0.11	0	CM2	Kcnq5
Arhgap31	0	4.31922	0.716	0.151	0	CM2	Arhgap31
Sdk1	0	3.33421837863053	0.633	0.094	0	CM2	Sdk1
Tmsb4x	0	2.30043330207796	0.683	0.148	0	CM2	Tmsb4x
Eef1a1	0	1.62910836885919	0.712	0.181	0	CM2	Eef1a1
mt-Nd2	0	2.44078743937356	0.975	0.444	0	CM2	mt-Nd2
Unc13c	0	5.25136151956671	0.547	0.023	0	CM2	Unc13c
Myl4	0	4.63302669794972	0.556	0.049	0	CM2	Myl4
Mest	0	4.31780815703056	0.522	0.027	0	CM2	Mest
Vcan	0	2.54831956690362	0.575	0.09	0	CM2	Vcan
Plagl1	0	4.49876237362149	0.513	0.029	0	CM2	Plagl1
mt-Nd1	0	2.85122851298761	0.993	0.51	0	CM2	mt-Nd1
Cald1	0	2.62759732084879	0.592	0.114	0	CM2	Cald1
mt-Atp6	0	3.12371643866353	0.997	0.522	0	CM2	mt-Atp6
Rps29	0	2.34185280279642	0.635	0.162	0	CM2	Rps29
Rpl37a	0	2.48455070233569	0.629	0.16	0	CM2	Rpl37a
mt-Nd4l	0	1.37039704840968	0.698	0.235	0	CM2	mt-Nd4l
Hbb-y	0	3.41857540756135	0.479	0.017	0	CM2	Hbb-y
Rps12	0	2.32141126665181	0.655	0.194	0	CM2	Rps12
Ror2	0	4.52696774649383	0.489	0.037	0	CM2	Ror2
Rpl41	0	2.27032288450611	0.666	0.23	0	CM2	Rpl41
Tanc2	0	3.35671007522901	0.684	0.253	0	CM2	Tanc2
Kif26b	0	3.29976153785507	0.614	0.184	0	CM2	Kif26b
mt-Cytb	0	2.28135870708582	0.976	0.546	0	CM2	mt-Cytb
5430431A17Rik	0	3.91626340403723	0.931	0.502	0	CM2	5430431A17Rik
Tmem108	0	3.74071651898971	0.514	0.094	0	CM2	Tmem108
Rpl35a	0	2.08187902964901	0.566	0.147	0	CM2	Rpl35a
Adamts19	0	5.02997112548319	0.442	0.024	0	CM2	Adamts19
Rps16	0	1.86353297321253	0.549	0.132	0	CM2	Rps16
mt-Nd4	0	1.42724144743948	0.955	0.538	0	CM2	mt-Nd4
Rpl39	0	2.73541721485685	0.509	0.094	0	CM2	Rpl39
Epb41l3	0	3.82997530650627	0.504	0.091	0	CM2	Epb41l3
Tpt1	0	1.55344713038277	0.723	0.312	0	CM2	Tpt1
Rps27a	0	1.88366959534358	0.572	0.169	0	CM2	Rps27a
Cdk14	0	3.12750800329114	0.638	0.236	0	CM2	Cdk14
Phldb2	0	2.86463089245108	0.668	0.267	0	CM2	Phldb2
Fn1	0	2.34209708395368	0.442	0.044	0	CM2	Fn1
Rplp0	0	2.01245478845796	0.529	0.132	0	CM2	Rplp0
Rpl32	0	2.08730348210321	0.523	0.126	0	CM2	Rpl32
Nav1	0	2.61970876277432	0.556	0.16	0	CM2	Nav1
Rps23	0	2.03246868335283	0.542	0.148	0	CM2	Rps23
Creb5	0	2.8408252971201	0.686	0.295	0	CM2	Creb5
Rpl38	0	2.11625893357128	0.535	0.145	0	CM2	Rpl38
mt-Co2	0	3.0575737666007	0.995	0.605	0	CM2	mt-Co2
Rps28	0	2.14207023881258	0.544	0.157	0	CM2	Rps28
Plekha7	0	3.97298383801056	0.452	0.068	0	CM2	Plekha7
Grb10	0	2.92908845431788	0.93	0.549	0	CM2	Grb10
Fras1	0	5.05095097346163	0.398	0.021	0	CM2	Fras1
Marcks	0	1.87833471797352	0.449	0.076	0	CM2	Marcks
Sntb1	0	4.72849418668344	0.408	0.041	0	CM2	Sntb1
Meg3	0	4.27538397908874	0.402	0.039	0	CM2	Meg3
Slc38a1	0	4.01717	0.394	0.04	0	CM2	Slc38a1
Cers6	0	3.55171536364693	0.48	0.126	0	CM2	Cers6
Map1b	0	3.35084629681265	0.398	0.05	0	CM2	Map1b
Mcc	0	2.69685670985352	0.435	0.087	0	CM2	Mcc
Tmsb10	0	2.63276743403357	0.386	0.043	0	CM2	Tmsb10
Trerf1	0	3.8213954953255	0.399	0.062	0	CM2	Trerf1
Grip1	0	3.69954661362013	0.367	0.03	0	CM2	Grip1
Myh7	0	3.01403786871197	0.959	0.63	0	CM2	Myh7
Mtss1	0	2.82604094025858	0.718	0.392	0	CM2	Mtss1
Lpar3	0	4.74698081728329	0.34	0.016	0	CM2	Lpar3
Robo1	0	4.65460757819677	0.361	0.038	0	CM2	Robo1
mt-Co3	0	2.79995103755256	1	0.679	0	CM2	mt-Co3
Sox4	0	3.00130550536177	0.385	0.067	0	CM2	Sox4
Nhsl2	0	4.59811554642569	0.343	0.029	0	CM2	Nhsl2
Adamtsl1	0	4.99235405101344	0.334	0.022	0	CM2	Adamtsl1
Flrt2	0	3.3255947422019	0.364	0.056	0	CM2	Flrt2
Slc24a2	0	3.40277267509118	0.341	0.039	0	CM2	Slc24a2
Cacna1d	0	5.50756467993513	0.345	0.045	0	CM2	Cacna1d
Gm10076	0	3.10316937536284	0.329	0.032	0	CM2	Gm10076
Igf2bp1	0	4.21112784740213	0.304	0.013	0	CM2	Igf2bp1
Myl7	0	5.19848355413528	0.297	0.009	0	CM2	Myl7
Ntm	0	4.5079592296598	0.334	0.047	0	CM2	Ntm
Rian	0	3.97644734713428	0.3	0.019	0	CM2	Rian
Igf1r	0	2.08418126885009	0.83	0.552	0	CM2	Igf1r
Postn	0	1.12318893222999	0.294	0.025	0	CM2	Postn
Ptn	0	2.89397192229764	0.287	0.024	0	CM2	Ptn
Ddc	0	4.77557	0.284	0.021	0	CM2	Ddc
Lrrc4c	0	5.24521827633387	0.277	0.018	0	CM2	Lrrc4c
Stmn1	0	3.90303620829491	0.264	0.019	0	CM2	Stmn1
H19	0	3.07242254110023	0.262	0.018	0	CM2	H19
mt-Co1	0	0.893762763378661	0.974	0.795	0	CM2	mt-Co1
Erbb4	0	1.54632672470029	0.957	0.785	0	CM2	Erbb4
Ptprk	0	1.95132838505761	0.822	0.652	0	CM2	Ptprk
Mast4	0	1.94326521708735	0.835	0.685	0	CM2	Mast4
Airn	0	0.916515262474575	0.981	0.842	0	CM2	Airn
Trim55	0	1.70940566175085	0.9	0.771	0	CM2	Trim55
Slc8a1	0	0.973536448047086	0.997	0.904	0	CM2	Slc8a1
Adamts6	5.27951642968035e-308	2.76998322546347	0.717	0.435	1.45751610074185e-303	CM2	Adamts6
Rps5	9.4551500700235e-307	2.03665186532393	0.485	0.12	2.61028327983139e-302	CM2	Rps5
Mcam	9.64790952692954e-304	4.03122538959748	0.265	0.025	2.66349838309944e-299	CM2	Mcam
Mif	2.77796093596114e-303	2.76693587883051	0.336	0.049	7.66911675590792e-299	CM2	Mif
H2az1	1.63416902040397e-301	2.77100485072999	0.378	0.067	4.51145041462924e-297	CM2	H2az1
Unc13b	1.86187446712191e-300	3.29147252300137	0.461	0.117	5.14007684138345e-296	CM2	Unc13b
Dpysl3	7.51423555908529e-299	2.34843944458972	0.613	0.224	2.07445501079668e-294	CM2	Dpysl3
Rps10	1.6139029690514e-298	1.87041036327619	0.536	0.158	4.45550192666019e-294	CM2	Rps10
Fabp5	4.86194787685175e-297	2.38220626592804	0.286	0.032	1.34223795036246e-292	CM2	Fabp5
Rpl23	3.35798973961371e-296	1.61375732835839	0.585	0.197	9.27040227415156e-292	CM2	Rpl23
Rpl26	8.6181848548433e-296	2.0582863464199	0.488	0.127	2.37922229287659e-291	CM2	Rpl26
Bves	1.38294950557355e-295	2.82949660227239	0.695	0.414	3.8179087000369e-291	CM2	Bves
Tubb5	6.1376217655733e-294	2.55345591472635	0.343	0.053	1.69441324082182e-289	CM2	Tubb5
mt-Nd6	1.26588020924949e-293	2.14397710556444	0.383	0.068	3.49471549367506e-289	CM2	mt-Nd6
Ptprd	4.22537469744949e-293	1.78673485414267	0.826	0.625	1.16649919272488e-288	CM2	Ptprd
Fstl1	1.26136621517445e-292	0.547072182584977	0.491	0.118	3.48225371023209e-288	CM2	Fstl1
Akt3	3.14267016650641e-290	3.03596154044376	0.484	0.134	8.67596952867426e-286	CM2	Akt3
Nppa	4.09434275930912e-290	2.20674834890056	0.352	0.056	1.13032520556247e-285	CM2	Nppa
Srgap1	7.72560666857232e-290	3.41367797922347	0.331	0.051	2.13280823299276e-285	CM2	Srgap1
Scd2	1.34469297700392e-288	2.43624001106369	0.258	0.025	3.71229390161471e-284	CM2	Scd2
Rps20	1.22864219257099e-284	2.00394594422662	0.553	0.184	3.39191250103073e-280	CM2	Rps20
Sfrp1	1.45427758416323e-283	2.07880515827242	0.299	0.038	4.01482412659942e-279	CM2	Sfrp1
Septin6	3.90541491120551e-278	4.02715828432959	0.3	0.042	1.0781678945365e-273	CM2	Septin6
Rps7	6.73657434238783e-278	1.96632147994125	0.525	0.164	1.85976607870301e-273	CM2	Rps7
Mical2	8.39729651758909e-278	1.75612553347431	0.818	0.647	2.31824164961082e-273	CM2	Mical2
Rps24	1.182188964766e-277	1.79221311366127	0.679	0.334	3.26366907502951e-273	CM2	Rps24
Rps19	1.22353316938373e-273	1.84660861647292	0.506	0.15	3.37780802071766e-269	CM2	Rps19
Ccdc88a	1.38559578561864e-273	2.55862376777209	0.517	0.167	3.82521428535738e-269	CM2	Ccdc88a
Rps11	1.19277048384594e-272	1.92230779024057	0.466	0.123	3.29288147475349e-268	CM2	Rps11
mt-Nd5	2.39689790141215e-272	0.609315986910603	0.783	0.371	6.61711603642853e-268	CM2	mt-Nd5
Igf2bp3	3.81157511380311e-270	3.30870432050995	0.37	0.075	1.05226154166762e-265	CM2	Igf2bp3
Rps21	2.88254603426329e-269	1.57237441364939	0.541	0.175	7.95784483679067e-265	CM2	Rps21
2610307P16Rik	2.70867683489041e-267	4.08954612865274	0.312	0.05	7.47784413808197e-263	CM2	2610307P16Rik
Rpl37	2.49216695171063e-260	1.98255627947454	0.514	0.168	6.88012530358755e-256	CM2	Rpl37
Itga1	1.01698099529794e-257	2.82258662929818	0.551	0.215	2.80757943371903e-253	CM2	Itga1
Rps26	9.25277652320826e-256	1.97409578056271	0.508	0.167	2.5544140147621e-251	CM2	Rps26
Myef2	2.48451608968392e-251	3.14114648034457	0.315	0.054	6.8590035687904e-247	CM2	Myef2
Myl2	8.60868004473061e-250	0.916544815955302	0.931	0.813	2.37659829994878e-245	CM2	Myl2
Rps14	6.920259944922e-249	1.83132157982376	0.633	0.307	1.91047616299462e-244	CM2	Rps14
Rpl13a	2.12270025311938e-248	1.69289596794544	0.543	0.198	5.86013858878667e-244	CM2	Rpl13a
Adgrl3	2.29040430962914e-248	4.03339480528448	0.279	0.041	6.32311917759317e-244	CM2	Adgrl3
Ppia	1.26166283463673e-246	1.95326878686228	0.528	0.19	3.48307258758163e-242	CM2	Ppia
Rps4x	1.69735333009803e-246	1.55035721892328	0.468	0.135	4.68588333840164e-242	CM2	Rps4x
Arhgap6	6.05913501014421e-242	1.87135976033634	0.772	0.535	1.67274540225051e-237	CM2	Arhgap6
Rpl36a	7.5118960758514e-242	2.2930835225211	0.341	0.068	2.0738091496603e-237	CM2	Rpl36a
Rps15a	5.51821473556186e-240	1.96849146942705	0.558	0.226	1.52341354204656e-235	CM2	Rps15a
Acta2	1.10172748336409e-239	2.57905014788767	0.278	0.04	3.04153906332325e-235	CM2	Acta2
Rps8	6.7243751519537e-239	1.26068603190818	0.641	0.307	1.85639824819986e-234	CM2	Rps8
Palld	7.32692527166179e-234	0.786453620618939	0.987	0.84	2.02274425974767e-229	CM2	Palld
Elf4	1.58524085411641e-233	4.01366106738203	0.3	0.055	4.37637442595917e-229	CM2	Elf4
Rbms3	2.45593730771821e-233	2.01951419679279	0.658	0.353	6.78010612541766e-229	CM2	Rbms3
Nrep	3.09245629248919e-233	3.94266868489802	0.256	0.036	8.53734408667491e-229	CM2	Nrep
Rpl34	9.89859501672845e-231	1.68320097905122	0.448	0.132	2.73270512626822e-226	CM2	Rpl34
Rpl28	1.95657245751184e-228	1.7861284730526	0.47	0.148	5.40150958345294e-224	CM2	Rpl28
Sparc	8.17281097162632e-227	0.387673933139197	0.513	0.162	2.25626792493688e-222	CM2	Sparc
Csrp2	4.8285535820109e-222	3.71223333688152	0.259	0.04	1.33301878738575e-217	CM2	Csrp2
Hmgb2	1.51926041833983e-218	3.06283182013185	0.296	0.055	4.19422223691076e-214	CM2	Hmgb2
Rpl23a	1.59105900562798e-218	1.72890940083609	0.488	0.171	4.39243659683717e-214	CM2	Rpl23a
Rps3	4.85430002084335e-217	1.64704618346376	0.415	0.116	1.34012660675422e-212	CM2	Rps3
Tox3	3.48754515564639e-214	1.96950291839213	0.583	0.266	9.62806591119298e-210	CM2	Tox3
Rpsa	1.88437146860268e-212	1.47525855285466	0.541	0.222	5.20218431337141e-208	CM2	Rpsa
Peg3	1.27662810916996e-211	2.46402679955348	0.295	0.055	3.52438722098551e-207	CM2	Peg3
Rpl18a	3.02976476629208e-210	1.60930433626979	0.477	0.165	8.36427159030256e-206	CM2	Rpl18a
Rps3a1	1.04297725149578e-209	1.55172726327934	0.522	0.208	2.8793472982044e-205	CM2	Rps3a1
Rps9	2.00323402900554e-207	1.84647735290023	0.558	0.256	5.53032818387559e-203	CM2	Rps9
Gm4258	3.28759113783063e-206	2.72234829046303	0.5	0.208	9.07605285420903e-202	CM2	Gm4258
Vim	3.66239488160743e-206	0.560518681573408	0.467	0.146	1.01107735496536e-201	CM2	Vim
Rpl18	4.45002837993496e-206	1.38249813875022	0.451	0.148	1.22851933484864e-201	CM2	Rpl18
Gask1b	4.95247862423989e-206	2.41022739813606	0.353	0.087	1.36723077379391e-201	CM2	Gask1b
Sorbs2	2.29288510453946e-205	0.748769174756591	0.991	0.861	6.3299679081021e-201	CM2	Sorbs2
Rpl13	4.60569877247275e-205	1.25160707606727	0.574	0.258	1.27149526011655e-200	CM2	Rpl13
Clcn5	3.2420611724606e-203	3.30753561720895	0.331	0.08	8.95035827881198e-199	CM2	Clcn5
Slc38a4	5.5368176878166e-203	3.16263311099001	0.324	0.077	1.52854925907553e-198	CM2	Slc38a4
Fau	1.48739679218045e-202	1.3185182483277	0.451	0.146	4.10625632417257e-198	CM2	Fau
Myocd	3.88014265328742e-201	1.1737444288316	0.888	0.724	1.07119098229306e-196	CM2	Myocd
Cachd1	1.79266507897744e-200	3.36459634548177	0.309	0.07	4.94901048353303e-196	CM2	Cachd1
Tcaf1	4.66225519418244e-199	2.69814163804337	0.251	0.041	1.28710879145795e-194	CM2	Tcaf1
Rpl17	1.03392403986049e-197	1.78975737820483	0.538	0.241	2.85435409684287e-193	CM2	Rpl17
Ror1	5.47763635008422e-197	2.05109148225066	0.678	0.453	1.51221106716775e-192	CM2	Ror1
Igf2bp2	2.41547143117924e-196	2.51328452880988	0.487	0.2	6.66839198005652e-192	CM2	Igf2bp2
Igfbp5	5.48702841307192e-196	1.37114673348742	0.401	0.114	1.51480393399676e-191	CM2	Igfbp5
Tbx20	2.76280509753177e-195	1.72813700771573	0.758	0.61	7.62727603275595e-191	CM2	Tbx20
Ctnna31	2.83302096928197e-195	0.63991305378724	0.988	0.844	7.82112098989673e-191	CM2	Ctnna3
St6galnac3	1.85882098805497e-193	0.56925237065319	0.253	0.043	5.13164710172335e-189	CM2	St6galnac3
Rpl8	4.25174341124994e-193	1.65360884340117	0.445	0.153	1.17377880354377e-188	CM2	Rpl8
Agbl4	1.18075821167436e-191	3.66716048414156	0.298	0.068	3.2597191949694e-187	CM2	Agbl4
Cdk6	2.60164590969235e-190	2.79137	0.46	0.182	7.18236386288768e-186	CM2	Cdk6
Kcnq1ot1	3.53468243091417e-190	1.87810098577897	0.718	0.568	9.75819778702475e-186	CM2	Kcnq1ot1
Igf2r	6.62718316673543e-190	1.44841654412337	0.765	0.641	1.82956645684065e-185	CM2	Igf2r
Lta4h	1.44736393282699e-188	2.91065979890188	0.439	0.17	3.99573760935546e-184	CM2	Lta4h
Lrrfip1	1.64274408332328e-188	0.876040129783486	0.9	0.795	4.53512359083058e-184	CM2	Lrrfip1
Ptma	2.95001927343351e-187	1.08120383327433	0.491	0.19	8.14411820816788e-183	CM2	Ptma
Rplp2	7.2831150798174e-187	1.48120068291971	0.493	0.199	2.01064958008519e-182	CM2	Rplp2
Osbpl8	7.69870480524886e-187	1.64615621711763	0.769	0.709	2.12538143558505e-182	CM2	Osbpl8
Rpl30	1.01444944795044e-186	1.71296199039983	0.457	0.169	2.80059059095679e-182	CM2	Rpl30
Rpl27a	1.62612259934744e-186	1.50665138075173	0.478	0.186	4.48923666001847e-182	CM2	Rpl27a
Fnbp1l	7.53004276730201e-186	2.84650557802941	0.354	0.1	2.07881890676907e-181	CM2	Fnbp1l
Rps15	3.47127081515087e-185	1.4958535436301	0.534	0.241	9.58313733938701e-181	CM2	Rps15
Ccnjl	1.90131582939437e-184	3.39127374749766	0.274	0.057	5.24896261020905e-180	CM2	Ccnjl
Ctdspl	3.49011396138239e-183	3.02464438362567	0.262	0.051	9.63515761318836e-179	CM2	Ctdspl
Cacna1a	5.70248406779226e-180	3.75650543902064	0.304	0.077	1.57428477659541e-175	CM2	Cacna1a
Rps18	1.02536906944385e-179	1.73727889783019	0.447	0.167	2.83073639001363e-175	CM2	Rps18
Slit2	2.22389529095501e-179	2.76426002187669	0.314	0.075	6.13950772973949e-175	CM2	Slit2
Hey2	1.07552553960587e-178	3.66479213454899	0.323	0.089	2.96920335718992e-174	CM2	Hey2
Rpl15	1.85512688235468e-177	2.01229689983055	0.417	0.147	5.12144878411657e-173	CM2	Rpl15
Cdon	2.47364399217201e-173	3.03967416241781	0.256	0.051	6.82898896918926e-169	CM2	Cdon
Rpl31	3.09848460303929e-173	1.97796336757356	0.362	0.11	8.55398644361056e-169	CM2	Rpl31
Rpl27	3.91646242497639e-170	1.73812939857119	0.331	0.092	1.08121778166323e-165	CM2	Rpl27
Rpl11	3.08415842887582e-168	1.43769514760681	0.45	0.175	8.51443617459747e-164	CM2	Rpl11
Mef2a	8.50520852342214e-168	1.02337454547488	0.855	0.809	2.34803291706115e-163	CM2	Mef2a
Vegfc	6.15361946191424e-167	3.08946363918577	0.268	0.06	1.69882972485067e-162	CM2	Vegfc
Gata4	1.78844820935962e-166	1.1957299638701	0.803	0.734	4.9373689715791e-162	CM2	Gata4
Rps6	3.0767808219991e-166	1.51902269037982	0.415	0.149	8.49406881529292e-162	CM2	Rps6
Tut4	9.6185189423081e-166	1.66584827907255	0.69	0.556	2.655384524403e-161	CM2	Tut4
Kalrn	2.25240427404963e-165	2.10519383363083	0.668	0.517	6.2182124793688e-161	CM2	Kalrn
App	6.63522689823552e-165	1.19762474213923	0.534	0.255	1.83178708979588e-160	CM2	App
Cbx6	8.32958546024889e-161	2.88926332966145	0.26	0.059	2.29954865801091e-156	CM2	Cbx6
Tcf12	2.27767963015787e-160	1.27982417181757	0.767	0.704	6.28799015497683e-156	CM2	Tcf12
Rpl19	7.1464403280842e-160	1.27725779319075	0.479	0.206	1.97291778137421e-155	CM2	Rpl19
Flna	2.04053597597133e-156	1.47915514065845	0.419	0.156	5.63330766886405e-152	CM2	Flna
Magi1	2.34687555936795e-156	1.07799416291947	0.821	0.714	6.4790193567471e-152	CM2	Magi1
Alcam	4.24359032992036e-155	3.65916622167314	0.25	0.057	1.17152798238111e-150	CM2	Alcam
Kctd16	1.34981440774964e-154	3.38210261492904	0.26	0.061	3.72643263547444e-150	CM2	Kctd16
Fat3	3.91429454321457e-154	3.10183685676631	0.255	0.058	1.08061929454525e-149	CM2	Fat3
Tln2	4.51871532326125e-154	1.79609349424361	0.663	0.538	1.24748173929273e-149	CM2	Tln2
Nedd4	1.64696125370641e-152	0.744569570820657	0.886	0.84	4.54676593310728e-148	CM2	Nedd4
Rps13	4.99288980237533e-151	1.72528510276355	0.476	0.226	1.37838708774176e-146	CM2	Rps13
Spon1	3.97471206643666e-150	2.68096235739756	0.341	0.112	1.09729876018117e-145	CM2	Spon1
Dynll1	1.21832496996201e-149	1.90409616716477	0.253	0.058	3.36342974457412e-145	CM2	Dynll1
Rpl7	9.64386449598183e-148	1.44394959985986	0.392	0.144	2.6623816714057e-143	CM2	Rpl7
Tmem164	2.20871390189486e-145	2.04003894047378	0.583	0.364	6.09759646896114e-141	CM2	Tmem164
Jazf1	1.11069363139643e-144	2.44574492911025	0.4	0.161	3.06629190819612e-140	CM2	Jazf1
Rtn4	6.76254403854303e-142	1.07989756946419	0.606	0.348	1.86693553272057e-137	CM2	Rtn4
Smc4	1.5889636755597e-141	1.74112889777235	0.339	0.106	4.38665201911766e-137	CM2	Smc4
Rpl9	1.66041907988352e-141	1.59388548531194	0.441	0.194	4.58391895383444e-137	CM2	Rpl9
Qki	3.53638656821051e-141	0.621935294573129	0.951	0.871	9.76290239885876e-137	CM2	Qki
Rps27	1.02116060597128e-140	1.73958775092966	0.38	0.142	2.81911808490491e-136	CM2	Rps27
Ralgps2	1.38095433605277e-138	2.84235060337596	0.34	0.121	3.81240063554089e-134	CM2	Ralgps2
Rpl14	2.24790402635599e-138	1.32991199351819	0.387	0.148	6.20578864556099e-134	CM2	Rpl14
Rps17	1.94319235921045e-137	1.70288488801173	0.397	0.158	5.36457114607228e-133	CM2	Rps17
Maml2	2.33865580808687e-137	1.88111126727904	0.539	0.3	6.45632708938543e-133	CM2	Maml2
Rpl24	2.82962852241105e-137	1.34853869651817	0.477	0.232	7.81175546182019e-133	CM2	Rpl24
Rps25	3.08974224763922e-136	1.41351106500478	0.385	0.148	8.5298514230576e-132	CM2	Rps25
Runx1t1	1.42364696643726e-133	2.51847617971554	0.381	0.157	3.93026218024334e-129	CM2	Runx1t1
mt-Atp8	1.94098930199671e-133	0.776031363677167	0.372	0.128	5.35848916602232e-129	CM2	mt-Atp8
Prkca	4.72538092109566e-133	1.34972869493514	0.727	0.655	1.30453591088688e-128	CM2	Prkca
Myh10	6.46547167253283e-131	1.88608883100293	0.44	0.208	1.78492276463614e-126	CM2	Myh10
Zfp462	9.21802482623283e-130	2.40365444512432	0.343	0.122	2.5448201137781e-125	CM2	Zfp462
Nbea	3.06127916320267e-129	1.47455010449969	0.695	0.626	8.45127338585361e-125	CM2	Nbea
Pam	7.45904240698489e-129	1.0135295255399	0.83	0.792	2.05921783729632e-124	CM2	Pam
Evl	2.58498324703474e-126	2.48178601949605	0.315	0.108	7.13636325008882e-122	CM2	Evl
Wsb1	3.85296541144886e-126	2.29742	0.41	0.184	1.06368816113869e-121	CM2	Wsb1
Rpl36	6.11342237911651e-126	1.51368457374422	0.436	0.204	1.6877325162027e-121	CM2	Rpl36
Zfpm21	2.14306469136456e-125	0.678044679721148	0.938	0.839	5.91635869345015e-121	CM2	Zfpm2
Ttc3	5.52724708827708e-125	1.24544298437165	0.724	0.657	1.52590710366065e-120	CM2	Ttc3
Prkg1	1.33686358127351e-124	1.27946297274618	0.846	0.776	3.69067928882178e-120	CM2	Prkg1
Rbms1	1.02413029266225e-123	1.05055149053724	0.778	0.745	2.82731649895268e-119	CM2	Rbms1
Rpl10	3.28318199200867e-123	1.48245689732152	0.408	0.179	9.06388052533833e-119	CM2	Rpl10
Rbm39	7.17767539093039e-123	0.758472421402749	0.866	0.847	1.98154084517415e-118	CM2	Rbm39
Actc1	6.95075942713427e-121	0.530046726993664	0.84	0.714	1.91889615504896e-116	CM2	Actc1
Ddr1	4.16186913386324e-120	2.8402610616148	0.327	0.127	1.14896721178562e-115	CM2	Ddr1
Cemip2	7.68536579625766e-120	1.72864641391625	0.327	0.11	2.12169893537285e-115	CM2	Cemip2
Syne2	5.16298404602095e-119	1.44982	0.459	0.229	1.425345005585e-114	CM2	Syne2
Acsl3	1.863744334871e-117	2.88620415301568	0.264	0.082	5.14523898527837e-113	CM2	Acsl3
Ptbp2	5.94493305413658e-117	1.74129053647392	0.623	0.527	1.64121766825549e-112	CM2	Ptbp2
Rpl12	6.31407198215685e-117	1.6333043354242	0.399	0.182	1.74312585211404e-112	CM2	Rpl12
Rack1	2.11014088937333e-116	1.27946267908155	0.417	0.195	5.82546595329296e-112	CM2	Rack1
Hmcn11	3.39414398165108e-116	1.01671115644425	0.824	0.709	9.37021329014414e-112	CM2	Hmcn1
Rpl35	5.58644015475392e-116	1.87145927984062	0.314	0.113	1.54224853352291e-111	CM2	Rpl35
Scmh1	4.07875074526578e-115	1.47790600363933	0.663	0.6	1.12602071824553e-110	CM2	Scmh1
Ntn4	6.6063854787132e-115	2.84104029576571	0.257	0.079	1.82382483910835e-110	CM2	Ntn4
Tia1	1.21717890673367e-114	1.72172696877577	0.615	0.53	3.36026580781965e-110	CM2	Tia1
Rbm24	3.16707923735211e-114	0.992869194821903	0.799	0.746	8.74335565055797e-110	CM2	Rbm24
Prickle1	9.03130421905172e-114	1.36696394049443	0.679	0.561	2.49327215575361e-109	CM2	Prickle1
Ccnd2	2.26993695219034e-112	2.14210686892816	0.349	0.145	6.26661494391188e-108	CM2	Ccnd2
Celf1	1.06789155731301e-110	1.43710569243138	0.662	0.618	2.94812822227403e-106	CM2	Celf1
Lamb1	1.41833090435149e-108	1.17102646632976	0.479	0.271	3.91558612764314e-104	CM2	Lamb1
Nxn	5.66264676432443e-108	2.19748549176757	0.328	0.126	1.56328689222705e-103	CM2	Nxn
Lmnb1	6.81761229830723e-108	2.31815975038664	0.265	0.085	1.88213822719368e-103	CM2	Lmnb1
Hnrnph1	7.04137407847684e-108	1.50497161697059	0.651	0.603	1.9439121418451e-103	CM2	Hnrnph1
Cox8a	2.15169910876218e-107	1.88888154755045	0.468	0.28	5.94019572955976e-103	CM2	Cox8a
Bcl11a	1.50653385574771e-106	2.52319063392182	0.363	0.168	4.15908801556271e-102	CM2	Bcl11a
Gm41505	1.94606203989725e-103	2.89489992544404	0.27	0.095	5.37249347354434e-99	CM2	Gm41505
Dgkh	1.22187489467403e-102	2.73349433521542	0.273	0.096	3.37323002172661e-98	CM2	Dgkh
Gnas	6.24993411788139e-102	0.986514521049801	0.678	0.595	1.72541931192351e-97	CM2	Gnas
Gjc1	5.29576463130676e-101	2.47848281627612	0.383	0.194	1.46200174176486e-96	CM2	Gjc1
Pgk1	4.56378780396906e-99	2.06236697586358	0.35	0.159	1.25992489904174e-94	CM2	Pgk1
Setd5	1.48035721784668e-98	1.11449938433264	0.705	0.7	4.08682217130932e-94	CM2	Setd5
Camk2d	4.42786104740878e-97	0.61523566961738	0.905	0.831	1.22239959935814e-92	CM2	Camk2d
Actb	5.01608852392266e-97	0.619236368372758	0.634	0.496	1.38479155879933e-92	CM2	Actb
Mid1	6.33219614399318e-97	1.66426558643088	0.626	0.51	1.7481293894722e-92	CM2	Mid1
Ogt	1.05794845487192e-96	1.12387325533357	0.719	0.724	2.92067829936491e-92	CM2	Ogt
Nisch	1.91890997015079e-94	1.30057093104018	0.666	0.654	5.29753475459527e-90	CM2	Nisch
Camk2a	6.44941217856301e-94	2.18424555742104	0.499	0.37	1.78048922013589e-89	CM2	Camk2a
Cpsf6	1.76050662378087e-93	1.77157442462308	0.555	0.442	4.86023063627185e-89	CM2	Cpsf6
Mybpc3	2.3166217256126e-92	0.755307434173402	0.813	0.763	6.3954975978987e-88	CM2	Mybpc3
Pfkp	2.51632617603744e-92	1.95301643161688	0.451	0.274	6.94682167418657e-88	CM2	Pfkp
Eda	6.52720553001963e-92	1.68466442669052	0.379	0.178	1.80196563067252e-87	CM2	Eda
Cgnl1	3.72684896365006e-91	1.20899764821896	0.275	0.098	1.02887119339487e-86	CM2	Cgnl1
Zfr	5.71579566836246e-91	0.960226497239407	0.731	0.727	1.57795971016482e-86	CM2	Zfr
Lama4	4.51810159144423e-90	1.16879667540102	0.596	0.479	1.24731230635001e-85	CM2	Lama4
Rpl3	2.58840626748671e-89	1.3975783525447	0.348	0.162	7.14581318265055e-85	CM2	Rpl3
Tmpo	1.52684889487098e-88	2.02188598617575	0.347	0.165	4.21517174407032e-84	CM2	Tmpo
Rps2	7.64380650800433e-88	1.05338934369412	0.406	0.216	2.11022566266476e-83	CM2	Rps2
Atrx	2.41253024825659e-87	0.968861747618148	0.699	0.649	6.66027225636196e-83	CM2	Atrx
Farp1	5.6020567640765e-87	1.80911776098759	0.437	0.255	1.5465598108586e-82	CM2	Farp1
Hdnr	9.45084722894648e-87	2.85647454802698	0.284	0.119	2.60909539449526e-82	CM2	Hdnr
Pdzrn3	1.13465244242013e-86	0.897185654034991	0.743	0.652	3.13243499778926e-82	CM2	Pdzrn3
Serpinh1	2.60378824540564e-85	0.754847887555491	0.378	0.183	7.18827820909134e-81	CM2	Serpinh1
Usp6nl	5.98120588434837e-85	2.4490740241153	0.25	0.093	1.65123150849205e-80	CM2	Usp6nl
Auts21	7.23840002049756e-85	0.653143990090531	0.876	0.773	1.99830509365876e-80	CM2	Auts2
Casz1	2.13270239058849e-84	1.18197	0.674	0.672	5.88775148969764e-80	CM2	Casz1
Ndrg4	2.13345013004466e-84	2.48059943693012	0.354	0.188	5.8898157740143e-80	CM2	Ndrg4
Pakap.1	6.4245371752287e-84	0.892274577283895	0.728	0.687	1.77362197796539e-79	CM2	Pakap.1
Tshz2	2.60615943817138e-83	0.881708780186339	0.286	0.117	7.19482436095973e-79	CM2	Tshz2
Rpl21	4.61810477632092e-83	1.19751485959947	0.384	0.201	1.27492018559892e-78	CM2	Rpl21
Rpl7a	6.91569140624297e-83	1.1720841295122	0.336	0.153	1.9092149265215e-78	CM2	Rpl7a
Hnrnpr	4.6841572403159e-81	1.51952681981483	0.574	0.49	1.29315528933401e-76	CM2	Hnrnpr
Ptprs	7.45506301664816e-81	1.90566382349881	0.458	0.305	2.05811924700606e-76	CM2	Ptprs
Nlk	8.25575428111164e-81	1.59957110090259	0.548	0.441	2.27916608438649e-76	CM2	Nlk
Pakap	3.15068985650578e-80	1.16859285103321	0.681	0.645	8.69810948685551e-76	CM2	Pakap
Aff2	4.37744558329864e-79	1.53020847611165	0.483	0.321	1.20848140218126e-74	CM2	Aff2
Rfx3	4.90953337799168e-79	1.98917963746049	0.432	0.271	1.35537487966216e-74	CM2	Rfx3
Hdac9	1.02916537736486e-78	0.961788950897015	0.734	0.703	2.84121685729117e-74	CM2	Hdac9
Rpl6	4.36501349228169e-78	0.932053007537657	0.49	0.33	1.20504927481421e-73	CM2	Rpl6
Ank3	1.3213740278623e-77	0.530854349914292	0.858	0.787	3.64791727871944e-73	CM2	Ank3
Atp5k	2.13491298034764e-77	1.22144833368382	0.354	0.18	5.89385426484573e-73	CM2	Atp5k
Iqsec1	6.83820260298445e-77	2.19434664470346	0.467	0.349	1.88782259260592e-72	CM2	Iqsec1
[truncated: 5,748 more rows]

## Sheet: CM_Mfuzz_raw_clusters
gene	cluster	max_membership	mem_c1	mem_c2	mem_c3	mem_c4	mem_c5	mem_c6
Gm1992	2	0.418808425992333	0.0824623575047044	0.418808425992333	0.127017557099155	0.0868679101271717	0.118309599813054	0.166534149463582
Gm37381	2	0.436557369858282	0.0800710210128152	0.436557369858282	0.11399529240405	0.0878683800251378	0.126220689851347	0.155287246848368
Rp1	6	0.47236448666417	0.0389440666221916	0.252800913892078	0.15315559472514	0.037745216024066	0.0449897220723541	0.47236448666417
Sox17	2	0.376732758600897	0.0840426440627206	0.376732758600897	0.137477261853612	0.0894710025111002	0.119710311638004	0.192566021333666
A930006A01Rik	6	0.600590826359299	0.0295152172035127	0.145115162711348	0.164810676408579	0.027797479020654	0.0321706382966074	0.600590826359299
Lypla1	1	0.609866048586178	0.609866048586178	0.0322012045663566	0.0346862191912739	0.205416672919378	0.088120811133447	0.0297090436033662
Rgs20	2	0.453805653865809	0.0503928364142198	0.453805653865809	0.139897829080146	0.0496906485421503	0.0613769604822053	0.244836071615471
4732440D04Rik	3	0.528927647233011	0.0370064338354825	0.0921679251253858	0.528927647233011	0.0329982743761024	0.0357040635021381	0.27319565592788
Rb1cc1	3	0.591461787678933	0.045375953177939	0.0836783150334709	0.591461787678933	0.039472069775298	0.041117378192412	0.198894496141947
Alkal1	3	0.289695508403539	0.109569499638433	0.179513298992798	0.289695508403539	0.095674731554466	0.101341424531121	0.224205536879644
St18	5	0.469798951212378	0.135926364022367	0.0745997251212257	0.0535904751661754	0.21285793113482	0.469798951212378	0.0532265533430333
Gm57122	5	0.272380187135403	0.134208578838269	0.195851751555551	0.109035449224198	0.165962706417218	0.272380187135403	0.122561326829361
Gm26901	4	0.533899638790838	0.255494896709884	0.0298198103801504	0.0283595975765154	0.533899638790838	0.126820699728673	0.025605356813938
Sntg1	6	0.332380055559141	0.0708799810894628	0.220381608805459	0.229978412750332	0.0680011105779438	0.0783788312176612	0.332380055559141
Rrs1	6	0.548109087579264	0.0316170602668518	0.102626581554243	0.255822561399332	0.0291925636610002	0.0326321455393085	0.548109087579264
Adhfe1	6	0.792625111038327	0.0147211749446877	0.0586209284892178	0.104659879950026	0.0137424653225874	0.0156304402551538	0.792625111038327
2610203C22Rik	6	0.820392485542138	0.0129933671222	0.0554826119060897	0.0849997003745819	0.0121854970494732	0.0139463380055174	0.820392485542138
Vxn	6	0.379234476270785	0.040491005927406	0.35180340535234	0.140699164977154	0.0396707865009633	0.0481011609713521	0.379234476270785
Mybl1	4	0.494999201847051	0.297471996814387	0.0302913037507935	0.0292183250379898	0.494999201847051	0.121796152903435	0.0262230196463443
Vcpip1	1	0.650300511668524	0.650300511668524	0.022099621847541	0.022626741970414	0.214165300392611	0.0710864276756659	0.0197213964452441
1700034P13Rik	3	0.198699526801875	0.155439583393899	0.185115496767453	0.198699526801875	0.138555270782383	0.147838923934556	0.174351198319834
Sgk3	3	0.540604103875505	0.0325959336786126	0.0801851246704088	0.540604103875505	0.0292102840034822	0.0315604118295416	0.28584414194245
Mcmdc2	3	0.245405735586792	0.14766496881836	0.154384312827817	0.245405735586792	0.128741249942084	0.127104399163153	0.196699333661794
Tcf24	4	0.484803971118129	0.279998883985086	0.0328973498654257	0.0306999490270166	0.484803971118129	0.143898194760943	0.0277016512433995
Ppp1r42	2	0.45542407509521	0.0393880610157624	0.45542407509521	0.124244917008864	0.0388945556915615	0.0478072345163402	0.294241156672263
Gm15818	2	0.364233135612257	0.0699191559298761	0.364233135612257	0.156371845209323	0.0710758319172038	0.089106801329272	0.249293230002069
Cops5	1	0.374314512811536	0.374314512811536	0.0852907531210676	0.111037365211686	0.201957735725574	0.140577563020633	0.0868220701095024
Cspp1	1	0.608750521048637	0.608750521048637	0.0230482277713924	0.0233742832749644	0.247583998729625	0.0767877806725804	0.0204551885028004
Cpa6	4	0.446650234902417	0.176617338058298	0.0402293481384394	0.0343100896585257	0.446650234902417	0.270134150507101	0.0320588387352193
Prex2	2	0.49354562564365	0.0452965895660496	0.49354562564365	0.120204350974235	0.0455402340829286	0.057075943743062	0.238337255990074
A830018L16Rik	6	0.437137304164227	0.0500423623187973	0.199061138065445	0.21064336754296	0.0477767611631095	0.0553390667454606	0.437137304164227
Sulf1	2	0.443929319556767	0.0483515028903315	0.443929319556767	0.132482400659145	0.0484170785543188	0.060223001575299	0.266596696764139
Slco5a1	6	0.689924441877909	0.0199934763130708	0.0700513750383793	0.18086360540917	0.0184545524806289	0.020712548880842	0.689924441877909
Prdm14	1	0.501229256560579	0.501229256560579	0.0249721839991538	0.0248046105355321	0.337286749381149	0.0898196610701301	0.0218875384534556
Gm29570	2	0.495452556273781	0.0608596395787839	0.495452556273781	0.122276653547821	0.0620008290802732	0.0803076616344202	0.17910265988492
Tram1	5	0.557413513887419	0.104620400532609	0.038833085978993	0.0303412399337402	0.239300252268059	0.557413513887419	0.02949150739918
Lactb2	6	0.560895213091192	0.0254878880135368	0.0816348640401254	0.282724564516336	0.0233274801938152	0.0259299901449953	0.560895213091192
Eya1	6	0.489691285545534	0.0423892583359505	0.194966813517463	0.185029241735077	0.040577930764535	0.0473454701014412	0.489691285545534
Gm9947	2	0.280729870525929	0.111048995819454	0.280729870525929	0.144469833880309	0.121181444209307	0.163586935044696	0.178982920520305
Msc	2	0.275024898019185	0.115177579688427	0.275024898019185	0.131485092537372	0.130343113727821	0.187686407781174	0.16028290824602
Trpa1	5	0.398122403312023	0.160356225500775	0.0541803844686596	0.043387876172124	0.30249583079676	0.398122403312023	0.0414572797496579
Kcnb2	3	0.514170869229222	0.0299108419381403	0.0787194064273157	0.514170869229222	0.0269141112858047	0.029283963416625	0.321000807702892
Terf1	4	0.402814121342256	0.128083398726583	0.0353589071481085	0.029111177859281	0.402814121342256	0.376929743922752	0.0277026510010196
Sbspon	4	0.217639210878836	0.210097612985533	0.124777386491516	0.120883051297881	0.217639210878836	0.213480080222452	0.113122658123782
4930444P10Rik	5	0.427107989468313	0.143002755950752	0.0935621705576606	0.0645438346610992	0.20681872554206	0.427107989468313	0.0649645238201149
Rpl7	4	0.499409996088196	0.1309945193487	0.0317933756392538	0.0267624090668162	0.499409996088196	0.285781028120513	0.025258671736521
Rdh10	3	0.580345057203405	0.0529046405233951	0.0895083853391068	0.580345057203405	0.0451917066374069	0.0464866234104575	0.185563586886229
Gm28095	3	0.352279143409207	0.0753145075857176	0.146594701129212	0.352279143409207	0.0677914857468704	0.0722821310453194	0.285738031083673
Stau2	3	0.655701821344187	0.038307816495324	0.0709420887793528	0.655701821344187	0.0331514739975343	0.0345062152192029	0.167390584164399
Gm7568	3	0.361829219011393	0.0647291556408663	0.159901446583259	0.361829219011393	0.0580176527007888	0.0634208102876997	0.292101715775994
Eloc	1	0.460435653623216	0.460435653623216	0.0588664631422107	0.0684210103357871	0.226882060733263	0.128413426716153	0.0569813854493698
Gm28376	6	0.699921624577312	0.019361322789135	0.0683612804415487	0.174405011547035	0.0178756982273302	0.0200750624176392	0.699921624577312
Jph1	3	0.524724064400742	0.0299042644642201	0.0793575424475605	0.524724064400742	0.0268683809141211	0.0292498935197816	0.309895854253574
Gdap1	2	0.305045580968422	0.100519281202829	0.305045580968422	0.171478299258965	0.0996299624829483	0.123653072885177	0.199673803201658
Pi15	2	0.422196909490667	0.0837723567472047	0.422196909490667	0.114106000971703	0.0925605998219911	0.134964990471655	0.152399142496779
Gm28154	2	0.341753276007933	0.099917224744912	0.341753276007933	0.141625656278083	0.104419831503476	0.14007878224715	0.172205229218446
Crispld1	5	0.642805012960072	0.0865199986427051	0.036400969788556	0.0275593990129808	0.179665417655363	0.642805012960072	0.0270492019403231
Gm28153	1	0.246377626622649	0.246377626622649	0.116297639413297	0.198382378638922	0.166177994666418	0.135318473538175	0.137445887120539
Gm28756	6	0.355581864072903	0.0634244233428565	0.235712948702175	0.212405209659772	0.0612683357572143	0.0716072184650799	0.355581864072903
Tfap2d	2	0.464414702769194	0.0445734990725691	0.464414702769194	0.132718819576047	0.0438940154838415	0.0540390434812076	0.260359919617141
Pkhd1	3	0.30547109528804	0.111803862392679	0.167943541082324	0.30547109528804	0.0959909337655156	0.0997772598448323	0.219013307626609
Il17f	4	0.855882668035912	0.0704313930186326	0.00915282512062798	0.00837247709614122	0.855882668035912	0.0485138792896742	0.00764675743901183
Mcm3	4	0.399454315648417	0.127728303137601	0.0353712712756399	0.0290915308328973	0.399454315648417	0.380665703734529	0.0276888753709163
6720483E21Rik	4	0.618866808396362	0.234623989846275	0.0204389873243226	0.0194276499287086	0.618866808396362	0.0891793314167041	0.0174632330876284
Paqr8	5	0.393109736420269	0.127399589920002	0.0356957335984966	0.0292544040744726	0.386682401227301	0.393109736420269	0.0278581347594591
Efhc1	4	0.276359994187824	0.258913686410264	0.0827947848503042	0.0741491723343848	0.276359994187824	0.240102436547034	0.0676799256701891
Tram2	1	0.505913420171926	0.505913420171926	0.0553316886660057	0.0660238289847116	0.203068038546343	0.11559588185662	0.0540671417743936
Tmem14a	4	0.625498748620466	0.121396686366624	0.0250457940470041	0.0216479649783974	0.625498748620466	0.186177379403363	0.0202334265841449
Gsta3	2	0.539715473198242	0.0596179497068605	0.539715473198242	0.101023257015865	0.0635050207947291	0.0871492067083425	0.148989092575961
Gm28836	2	0.341753269985784	0.0999172241243331	0.341753269985784	0.141625664442512	0.104419828864465	0.140078774587215	0.172205237995691
Gm4956	5	0.26606045494547	0.150373989647904	0.182326844088159	0.110251732251757	0.174964625460491	0.26606045494547	0.116022353606219
Kcnq5	4	0.693305638353043	0.153530860949387	0.0194568534592921	0.0178136793696734	0.693305638353043	0.0996650488401789	0.0162279190284252
Rims1	4	0.619673759982697	0.143150220303213	0.0268762827161895	0.0238114890069062	0.619673759982697	0.164393969165464	0.0220942788255308
Gm29506	5	0.26148147948173	0.148812557096375	0.187299820025453	0.111808145400754	0.172413227724355	0.26148147948173	0.118184770271332
Gm27028	6	0.715934638211208	0.0209727382908755	0.109347950834452	0.110631360148252	0.0199212941520955	0.0231920183631166	0.715934638211208
Gm29107	3	0.550968878951207	0.0291658638113808	0.0752847516983323	0.550968878951207	0.0261654001878534	0.0283971171936263	0.2900179881576
Sdhaf4	6	0.464647152588632	0.0403561604965365	0.229101317949005	0.182454966539125	0.0383806204212691	0.0450597820054318	0.464647152588632
Fam135a	4	0.510218237037475	0.313414919929643	0.0253450661587231	0.0242599414966752	0.510218237037475	0.105049762671203	0.0217120727062805
Col19a1	2	0.385483051877865	0.0721392034082741	0.385483051877865	0.160541148172012	0.0714147272945556	0.0888219965707347	0.221599872676558
Adgrb3	3	0.229929379104846	0.128839836646108	0.198872900815081	0.229929379104846	0.115369053515755	0.125149803192949	0.201839026725262
Ptp4a1	3	0.572688086803166	0.0481530977985828	0.0878923894931954	0.572688086803166	0.0418848912607693	0.0435879452486596	0.205793589395627
Ptp4a1.1	3	0.511179737829088	0.055597761384749	0.108512299834226	0.511179737829088	0.0483293753348853	0.050865769461744	0.225515056155307
4931428L18Rik	6	0.447953647208676	0.0402409766159552	0.273207415360861	0.15267724988542	0.0391157973449571	0.0468049135841316	0.447953647208676
Gm28644	3	0.537354404368356	0.0527869032182261	0.101282891852901	0.537354404368356	0.0457775037174143	0.0480212246753114	0.214777072167791
Gm29128	3	0.358734602066993	0.0770925514767621	0.144329291661015	0.358734602066993	0.0690510573171921	0.0731840279119741	0.277608469566064
Lgsn	3	0.343035805812347	0.112017773104718	0.138079304359832	0.343035805812347	0.0949744817914499	0.0941201731930725	0.217772461738581
Khdrbs2	6	0.693310783384313	0.0208052195204525	0.0744074184415618	0.17049706099693	0.0192758784308329	0.02170363922591	0.693310783384313
Gm37724	3	0.436226337202164	0.0294079818222695	0.0831244151862215	0.436226337202164	0.0266197538279871	0.0291927502573594	0.395428761703998
Prim2	4	0.649455991085982	0.124815280810752	0.0235280780894491	0.0204973482711111	0.649455991085982	0.162654020582718	0.0190492811599875
Gm57180	1	0.327650817210334	0.327650817210334	0.0976018283213437	0.130039265928494	0.197125734158056	0.147122455144436	0.100459899237336
Bag2	3	0.335817459817067	0.140087391280115	0.128760319989833	0.335817459817067	0.108981830393386	0.101666963808929	0.18468603471067
Zfp451	1	0.566750565516384	0.566750565516384	0.040904364887033	0.0456261832222752	0.207177461292269	0.101008911863434	0.038532513218605
Bend6	4	0.5184224202263	0.165354881311106	0.0356347306866284	0.0312221840090196	0.5184224202263	0.220220916101675	0.0291448676652711
Dst	3	0.463201722738567	0.0306727160565268	0.0832886066108047	0.463201722738567	0.0277085745051953	0.0302675709222772	0.364860809166629
Gm26788	3	0.365460754095706	0.0676935491540392	0.140661646218178	0.365460754095706	0.0610589906516213	0.0654830688822064	0.299641990998249
Gm37233	4	0.40296582889435	0.18021736997431	0.048662206506631	0.0418403777354874	0.40296582889435	0.286845826226397	0.0394683906628248
Ccdc115	4	0.662707872429706	0.114657701109202	0.0224272685028104	0.0194601687036504	0.662707872429706	0.162612053553642	0.0181349357009897
Gm28306	3	0.26187573401947	0.117124717818942	0.171083392082636	0.26187573401947	0.106518163637494	0.111853039473683	0.231544952967775
Imp4	1	0.598577379206856	0.598577379206856	0.0355462811693025	0.0389713434233452	0.20146242869852	0.0923077510077944	0.0331348164941814
Ptpn18	2	0.27632820386134	0.111752570237555	0.27632820386134	0.147110863468638	0.12130270732442	0.161963494680955	0.181542160427092
Gm28417	1	0.363431021805226	0.363431021805226	0.0710342010364929	0.0729823121863115	0.258092965456852	0.17138283827639	0.0630766612387281
Prss39	4	0.855882668035912	0.0704313930186329	0.00915282512062801	0.00837247709614124	0.855882668035912	0.0485138792896743	0.00764675743901186
Arhgef4	1	0.435701067053404	0.435701067053404	0.0416127100791441	0.0427877020753937	0.314201043114997	0.128188392521566	0.0375090851554949
Gm38336	1	0.272016289712931	0.272016289712931	0.108958393560666	0.147694480917854	0.198197854907549	0.15595241738017	0.117180563520831
Hs6st1	1	0.488959080954736	0.488959080954736	0.0554326900006355	0.0647961675764535	0.21644285892606	0.120652364559196	0.0537168379829191
Gm33280	3	0.265709920844126	0.107204168463585	0.198338242594913	0.265709920844126	0.0958279701834442	0.104269075396737	0.228650622517195
Neurl3	2	0.534159210310888	0.0584599244184061	0.534159210310888	0.104158304082981	0.0618422281044979	0.083634432904032	0.157745900179195
Arid5a	3	0.36216417143532	0.127374200827761	0.125908795438266	0.36216417143532	0.100565255488827	0.0949252163274359	0.189062360482391
4930403P22Rik	6	0.615572868641805	0.0280918381376408	0.153700737316966	0.144911777258582	0.0266409223734476	0.0310818562715586	0.615572868641805
Fer1l5	2	0.23380971339874	0.123958831343517	0.23380971339874	0.194167379861062	0.117417160227309	0.136239860589285	0.194407054580089
Lman2l	1	0.604345061620962	0.604345061620962	0.0391475644151475	0.0444346561662901	0.182594179932809	0.0923588481574534	0.0371196897073376
Cnnm4	3	0.483225087886105	0.0295793580551002	0.0806370070924512	0.483225087886105	0.0266809567647432	0.0291399946227922	0.350737595578808
Cnnm3	1	0.47479824108362	0.47479824108362	0.0268371589337945	0.0268067543835727	0.352575081073959	0.0953196475810011	0.0236631169440528
Gm38033	1	0.387386154516238	0.387386154516238	0.0790532351059928	0.1014823566776	0.211679366741482	0.139490252905839	0.0809086340528484
Ankrd23	3	0.652144547285415	0.0342186271730408	0.0708765270282332	0.652144547285415	0.0299437585613626	0.0316452180297797	0.181171321922169
Sema4c	5	0.552230527665798	0.111694124067112	0.0623956259511656	0.044146638804561	0.185353256004317	0.552230527665798	0.0441798275070464
D430040D24Rik	4	0.46465589321668	0.15553018314954	0.036525379556844	0.030859073848611	0.46465589321668	0.283459248438782	0.0289702217895426
Fam178b	4	0.444130428745837	0.389248649682216	0.0247625678419617	0.024146491815079	0.444130428745837	0.0962382945832895	0.0214735673316166
Cox5b	5	0.580104021279965	0.101415074607467	0.0618086540712576	0.0429165191156296	0.170201076111215	0.580104021279965	0.0435546548144664
4933424G06Rik	2	0.22454826622947	0.11874529922688	0.22454826622947	0.215006471153887	0.10996893925842	0.124394709857213	0.207336314274129
Zap70	1	0.301975919837461	0.301975919837461	0.0770910882992605	0.0734817373581255	0.275585063166986	0.206416832375613	0.0654493589625534
Tmem131	3	0.477089117453073	0.0303967337591461	0.0819452055391946	0.477089117453073	0.0274302995488399	0.0299344979623728	0.353204145737374
Vwa3b	6	0.312750014351295	0.0678616349953794	0.282638777025066	0.189807248555982	0.0668498814071457	0.0800924436651322	0.312750014351295
Cnga3	6	0.631929147193877	0.0269224206678036	0.156679418545129	0.128496935145312	0.025740726776034	0.0302313516718442	0.631929147193877
4930439A04Rik	5	0.589817874084019	0.100477176479086	0.0466067831876729	0.0348429972612088	0.193772392234392	0.589817874084019	0.0344827767536213
Unc50	5	0.522508886659459	0.11674822851523	0.0671286023663435	0.0480598341779469	0.197085501994306	0.522508886659459	0.0484689462867145
Mgat4a	5	0.578705338810198	0.105853135218081	0.0517182607284004	0.0378067500640581	0.188498215419861	0.578705338810198	0.037418299759401
Cracdl	2	0.47210134417883	0.0723744933138256	0.47210134417883	0.115811313231577	0.0765325862794912	0.104829310671308	0.158350952324968
Gm26805	1	0.696981895013328	0.696981895013328	0.0232304225410521	0.0244805421340092	0.16709937015719	0.0671454809367089	0.0210622892177115
Lipt1	6	0.473660835260141	0.0280804393152596	0.0847223307894391	0.359757749628622	0.0255556302812294	0.028223014725309	0.473660835260141
Gm37062	3	0.341022086898744	0.059900519198081	0.143725250735213	0.341022086898744	0.0547291175492032	0.0597517674581586	0.3408712581606
Aff3	5	0.453407266220347	0.132646630891705	0.0429162174525192	0.0342890136404301	0.303875608508983	0.453407266220347	0.0328652632860168
Gm16150	5	0.278858068147188	0.16618152454582	0.1528901062954	0.103700610133476	0.193438610677436	0.278858068147188	0.10493108020068
Gm16151	4	0.531880427969655	0.307447871141114	0.023136035962064	0.022262968680062	0.531880427969655	0.0953634257498227	0.0199092704972819
Lonrf2	2	0.381612834433667	0.0718419000393409	0.381612834433667	0.148629947249415	0.0738390561526854	0.0940447202770821	0.230031541847809
Chst10	4	0.488012112275813	0.132794537531635	0.0327687176326666	0.0275666833438627	0.488012112275813	0.292815958733732	0.0260419904822898
Pdcl3	1	0.507579325635808	0.507579325635808	0.0556693142442228	0.0654337353869959	0.200992771792192	0.11668716451881	0.0536376884219717
Rpl31	4	0.714349400346782	0.103731469882008	0.019074067698783	0.0166988008198927	0.714349400346782	0.130635832221723	0.0155104290308106
Tbc1d8	4	0.633560221157686	0.122268369174624	0.0247678963369049	0.0215021671026251	0.633560221157686	0.177829031524091	0.0200723147040699
Rnf149	1	0.378378770268786	0.378378770268786	0.0540097813804066	0.0559151954565883	0.308376796392459	0.154241943842189	0.0490775126595714
D930019O06Rik	2	0.211690894547686	0.12595574817945	0.211690894547686	0.186805507461905	0.12615071427884	0.146093908392125	0.203303227139993
Rfx8	4	0.357631366143827	0.258726789370169	0.0558020106358467	0.0498236999674958	0.357631366143827	0.232402443875298	0.0456136900073639
Gm3646	3	0.2398142074586	0.168233268725629	0.152348237482412	0.2398142074586	0.135181030858407	0.130196411707664	0.174226843767288
1700066B17Rik	3	0.450299831259047	0.029774607293138	0.0840764717860666	0.450299831259047	0.0269132817603208	0.0295039655792315	0.379431842322196
Il1r2	3	0.666419505318216	0.0281418067351016	0.0636124214685129	0.666419505318216	0.0248864850769257	0.0265814624559105	0.190358318945334
Gm16894	2	0.530885023899083	0.052282342686416	0.530885023899083	0.115554165467837	0.0528583515018219	0.0676698441391668	0.180750272305674
Il1r1	5	0.352088539009035	0.155642295404586	0.111785355888548	0.0804269590453417	0.217815521834652	0.352088539009035	0.0822413288178371
Il1rl2	2	0.355635981635348	0.0874982053335729	0.355635981635348	0.158313083486509	0.0878673167434607	0.111370691176979	0.199314721624131
Il1rl1	4	0.39163773905396	0.295679344564055	0.0483786563783511	0.0466805184774741	0.39163773905396	0.175495856161063	0.0421278853650971
Il18r1	2	0.341753276007966	0.0999172247449049	0.341753276007966	0.141625656278072	0.104419831503471	0.140078782247147	0.172205229218439
Il18rap	2	0.308238779273266	0.0686706183913983	0.308238779273266	0.200933490430888	0.0658086445040421	0.0783168326314101	0.278031634768995
Slc9a4	6	0.636481593630465	0.0280450498071865	0.132115966529286	0.145865598258907	0.0266250994682004	0.0308666923059545	0.636481593630465
Slc9a2	6	0.75457520950595	0.0164595561240482	0.0608011862663086	0.135691165901603	0.0152575364944902	0.0172153457075997	0.75457520950595
Gm37623	2	0.453317867541292	0.0490336957877535	0.453317867541292	0.13929824017346	0.0483004220003976	0.0595574912589875	0.25049228323811
Gm37915	1	0.183917665473694	0.183917665473694	0.150142176318305	0.168192894287021	0.172830287930543	0.172020330792899	0.152896645197537
Mfsd9	1	0.206760316829182	0.206760316829182	0.135181127056342	0.167227931734827	0.181221018790542	0.166584885432638	0.143024720156469
Tmem182	6	0.763356312262616	0.0165983739608712	0.0637564175772169	0.123307513117949	0.0154576760649988	0.0175237070163483	0.763356312262616
Gm29260	6	0.211597081875632	0.124311202570369	0.204786737896899	0.199318500152473	0.121965382311669	0.138021095192958	0.211597081875632
Gm28175	4	0.855882668035912	0.0704313930186329	0.009152825120628	0.00837247709614124	0.855882668035912	0.0485138792896743	0.00764675743901185
Pantr1	2	0.44124310902953	0.0594085204168979	0.44124310902953	0.134201326198812	0.0606791462159549	0.0772043172599497	0.227263580878856
Pou3f3	4	0.621746883779764	0.232344179528393	0.02033351585738	0.0193197052114175	0.621746883779764	0.0888866246894202	0.0173690909336248
Gpr45	5	0.219237856800396	0.166382380587045	0.163098586589393	0.132396234085678	0.183622269219666	0.219237856800396	0.135262672717822
8430432A02Rik	6	0.366641118884698	0.054840860116073	0.229527369883967	0.238115361436779	0.05143115023103	0.059444139447454	0.366641118884698
Fhl2	6	0.739032547857394	0.0184650478208629	0.0791310276768678	0.126423660572483	0.0172428909104161	0.0197048251619769	0.739032547857394
Gm30307	6	0.428120782387511	0.0375392319401444	0.311869629117388	0.142097661493523	0.0364850770333676	0.0438876180280657	0.428120782387511
Gm29040	6	0.737707726409121	0.0183659009478757	0.0764784894447637	0.130821873938352	0.017116360674978	0.01950964858491	0.737707726409121
Nck2	4	0.447738151590963	0.342505304089336	0.0314875716115835	0.0307711416418515	0.447738151590963	0.120026403475564	0.0274714275907026
Ecrg4	6	0.443414189292899	0.0439893072603754	0.176668088617862	0.248247144911212	0.0409263305782462	0.0467549393394061	0.443414189292899
Gm29155	3	0.624933339607782	0.0438585273825437	0.0775895243732884	0.624933339607782	0.0378138451848325	0.0391194921737087	0.176685271277844
Gm57117	3	0.334142140003489	0.084398559777426	0.152960436789365	0.334142140003489	0.0758681795699421	0.0804137947641964	0.272216889095582
Tpp2	3	0.455532776339021	0.0893578675626328	0.113087719898804	0.455532776339021	0.0735938224837543	0.0724015336672218	0.196026280048565
Mettl21c	6	0.571211443950685	0.0252729686051062	0.0812093610742242	0.273403648376382	0.0231522592811104	0.0257503187124925	0.571211443950685
Gm8251	4	0.291681491870096	0.286298049747828	0.0763891688301291	0.0766240432881601	0.291681491870096	0.200229532435496	0.0687777138282906
Tex30	1	0.608555312304923	0.608555312304923	0.0277852274810669	0.028540016179556	0.224482112461843	0.0858481405030705	0.0247891910695403
Mettl21e	6	0.651628335861228	0.025083413014863	0.108950357629966	0.164088652767118	0.0234305699577173	0.0268186707691074	0.651628335861228
Gulp1	5	0.541783000797203	0.110319014619225	0.0694737830297712	0.0481219001359051	0.181306724134095	0.541783000797203	0.0489955772838011
Col3a1	5	0.503501438947321	0.115102323683397	0.0887974461541601	0.0574198671856554	0.175518137560141	0.503501438947321	0.0596607864693252
Col5a2	5	0.490316202397678	0.117628118206918	0.0922206640936557	0.0595593634069842	0.178254738770175	0.490316202397678	0.0620209131245891
Wdr75	3	0.33047135530818	0.143696913513513	0.127799740813122	0.33047135530818	0.111383345370344	0.103141781033396	0.183506863961445
Gm57168	6	0.726874155726056	0.019894481955967	0.103654828505329	0.10883832118114	0.0188409614106123	0.0218972512208955	0.726874155726056
Slc40a1	6	0.675423775696852	0.0218687774185409	0.0770375987373233	0.182672939563227	0.0202401533202406	0.0227567552638164	0.675423775696852
Dnah7b	5	0.496174580594773	0.116471802562635	0.092043618517502	0.0588606641592156	0.175225722016728	0.496174580594773	0.0612236121491471
Dnah7c	4	0.650093393547331	0.126688663175966	0.0235449356624676	0.0205524825866385	0.650093393547331	0.16003758809764	0.0190829369299572
Slc39a10	1	0.249790636999095	0.249790636999095	0.116779188172873	0.194433903328535	0.167079996563976	0.136440519996501	0.135475754939021
Gm28151	1	0.55971868006547	0.55971868006547	0.0438925691844739	0.0485993969622447	0.201386270406151	0.105551555327861	0.040851528053799
4933411E06Rik	2	0.497786466652041	0.0571932642098434	0.497786466652041	0.117521700521489	0.0592381866820779	0.0771771141046059	0.191083267829943
Tmeff2	5	0.440602669225285	0.121534140662175	0.0364376556325955	0.0295329015681318	0.343634167941891	0.440602669225285	0.0282584649699214
Gm28320	1	0.445971345423205	0.445971345423205	0.0534607567881775	0.0556041661788748	0.256048614474002	0.141032995198232	0.0478821219375089
9330175M20Rik	5	0.249967073366711	0.18898302172768	0.127161861336067	0.107674956869666	0.220481563781327	0.249967073366711	0.105731522918548
Cavin2	5	0.521129919632106	0.114916373870427	0.0744007443016231	0.0513118227550691	0.185859850572031	0.521129919632106	0.0523812888687442
Nabp1	3	0.529739269872458	0.0417118373566991	0.0912574560911841	0.529739269872458	0.0370964739205167	0.0395843108965039	0.260610651862638
Gm57109	6	0.393281307684149	0.0374682784311396	0.111851688681055	0.385881635336597	0.0339800182997038	0.0375370715673554	0.393281307684149
Gm17767	6	0.355976166248623	0.0632515620847015	0.236434689485566	0.211752111242419	0.0611183869957754	0.0714670839429142	0.355976166248623
Gm28055	4	0.486246751839663	0.171985594098268	0.0388956158437976	0.0339788247453256	0.486246751839663	0.237114144717407	0.0317790687555381
Myo1b	4	0.507265048090948	0.131995719739073	0.031742592924831	0.0268031741999093	0.507265048090948	0.276912606990397	0.025280858054842
Gm28323	4	0.402658183994789	0.214742421444121	0.051869226639158	0.0464136972982783	0.402658183994789	0.241122495186786	0.0431939754368679
Stat4	5	0.212486824145788	0.186433962625656	0.144146942215415	0.131761650067536	0.197354051985751	0.212486824145788	0.127816568959855
Gm31812	6	0.762903490245935	0.0174736806561259	0.0860594487008386	0.0978691440313398	0.0165361118842674	0.0191581244814931	0.762903490245935
Stat1	6	0.675572561170064	0.0236486413698855	0.123796043340063	0.128596946397869	0.0223761843304445	0.0260096233916736	0.675572561170064
Gls	1	0.529312779942813	0.529312779942813	0.0282174064239155	0.0286964686202952	0.295086979610515	0.0935231411119655	0.0251632242904958
Nab1	1	0.333075630385475	0.333075630385475	0.0768602372766091	0.0841905760736447	0.262106597840941	0.171036197345257	0.072730761078072
Gm53065	4	0.333416182131542	0.253575310277673	0.0669591553892312	0.0626955154519536	0.333416182131542	0.22571221169477	0.0576416250548302
Nemp2	4	0.550026124313629	0.130924333117008	0.0292186320932498	0.0248457604850242	0.550026124313629	0.241663153287452	0.0233219967036359
Mfsd6	1	0.397423716622585	0.397423716622585	0.0327369202501639	0.0325108179356175	0.391396487108191	0.117094014179345	0.0288380439040974
Gm29670	5	0.387792199667109	0.169229960388217	0.06630712966832	0.0521332519907825	0.274450860198454	0.387792199667109	0.0500865980871171
Hibch	6	0.476797758218479	0.0283575170875849	0.0848833998569053	0.355630114200047	0.0258238919504164	0.0285073186865678	0.476797758218479
1700019D03Rik	2	0.639188811838542	0.0382374397133569	0.639188811838542	0.0868638482122983	0.0388782768674387	0.0500546669273529	0.146776956441011
Mstn	4	0.627571677326267	0.131462934171655	0.0258201202651491	0.0226257065324568	0.627571677326267	0.171452154557013	0.0210674071474593
1700019A02Rik	1	0.22929696921672	0.22929696921672	0.11732800835563	0.104383232332933	0.225043415914639	0.228341424675373	0.0956069495047052
Gm28777	3	0.590974080264675	0.0319344360262677	0.0773514982309909	0.590974080264675	0.0284089576998461	0.0306105052922125	0.240720522486008
Osgepl1	6	0.75180073393961	0.0163819142751282	0.0605478684711117	0.139001602758196	0.0151657205061963	0.0171021600497581	0.75180073393961
ENSMUSG00000121346	5	0.228594042282585	0.221650770051396	0.123115521242552	0.108065290670469	0.219031592272557	0.228594042282585	0.0995427834804414
Asnsd1	5	0.301441935696918	0.126961125948217	0.200003583540724	0.0992116225574931	0.160445323448613	0.301441935696918	0.111936408808035
Dnah7a	1	0.531614883121584	0.531614883121584	0.0259708979930492	0.0259322565494099	0.303187158273742	0.0904824468206469	0.0228123572415675
Stk17b	4	0.483704899510682	0.164632281285494	0.0383874020078732	0.0332537728633862	0.483704899510682	0.248833502716454	0.0311881416161109
Hecw2	1	0.227350911659933	0.227350911659933	0.121915333088745	0.199790009896826	0.166481419885589	0.139765004596904	0.144697320872004
Ccdc150	2	0.436017632222476	0.0550744595776383	0.436017632222476	0.136272431123879	0.0556841293530596	0.0699544064441668	0.246996941278781
Pgap1	5	0.585647679883224	0.101560478780694	0.0523081258369731	0.0381548475384442	0.184216666882745	0.585647679883224	0.0381122010779198
Ankrd44	5	0.589616735792645	0.102259163495502	0.0535985617496869	0.0384774112134291	0.177703474677334	0.589616735792645	0.0383446530714029
4930444A19Rik	5	0.516729201752425	0.11964779349659	0.0610361653678954	0.0451737267545668	0.212382966158515	0.516729201752425	0.0450301464700073
Sf3b1	3	0.48177561622525	0.0811781931741292	0.108584862284304	0.48177561622525	0.0673209331463987	0.0668164724519187	0.194323922717999
Coq10b	3	0.499941352764733	0.0296878826607273	0.0803919081057661	0.499941352764733	0.0267362886945551	0.029173334841519	0.334069232932699
Hspd1	1	0.481503684401112	0.481503684401112	0.0562394845282479	0.0656048503953168	0.219512585833598	0.122671594921545	0.0544677999201797
Mob4	1	0.628317437658549	0.628317437658549	0.0341401044517823	0.0378917422388794	0.181857094360994	0.0857952928953884	0.0319983283944064
Rftn2	5	0.346226023529059	0.13858358863787	0.152370117909865	0.088687001679976	0.1796516035924	0.346226023529059	0.0944816646508304
Gm10561	2	0.227972583295005	0.140114600837267	0.227972583295005	0.154524236600698	0.141318903851926	0.175979290117217	0.160090385297888
Boll	4	0.253897315639667	0.235513206722464	0.100484936510111	0.0968325946019699	0.253897315639667	0.223875289923099	0.0893966566026892
Satb2	1	0.227054799942815	0.227054799942815	0.123399885449826	0.140275160665908	0.204307655490335	0.182025895188356	0.12293660326276
9130024F11Rik	2	0.265467752017227	0.119910344601899	0.265467752017227	0.115070543064409	0.139892784198209	0.225607739502346	0.13405083661591
4930558J18Rik	4	0.372388031087865	0.186154781305035	0.0493687495374049	0.0414048355068939	0.372388031087865	0.311797376431146	0.0388862261316553
Gm17234	3	0.33242733968139	0.121746213766343	0.145343252735324	0.33242733968139	0.0998735669811587	0.0988357131858946	0.20177391364989
Aox1	6	0.645255374339047	0.0228941361730806	0.0778484107348679	0.209255071796143	0.0211098161709045	0.0236371907859565	0.645255374339047
Aox3	2	0.385682035857975	0.0774116686651617	0.385682035857975	0.142002845107099	0.0809385916981027	0.105553932037556	0.208410926634106
Aox4	6	0.346513644291913	0.0589646868891008	0.283699498017708	0.18385468071548	0.0577982911477927	0.0691691989380055	0.346513644291913
Gm15759	1	0.690728336273741	0.690728336273741	0.02241283833804	0.0233776434615505	0.176183992037242	0.0670946373348501	0.020202552554577
Aox2	1	0.305685192646126	0.305685192646126	0.0706379858849977	0.071674070243606	0.298648104652196	0.189488710787033	0.0638659357860403
Bzw1	4	0.595881279783946	0.20422303675198	0.0260538168563263	0.0239075844232787	0.595881279783946	0.128195403471159	0.0217388787133101
Gm15834	6	0.728713904472223	0.0197234937777757	0.0991416040081287	0.112219825940683	0.0186240241235339	0.0215771476776553	0.728713904472223
Hycc2	3	0.507817695949721	0.0733031512558352	0.103440299834108	0.507817695949721	0.0612930904423689	0.0613396864467022	0.192806076071265
Gm20257	6	0.284112799451921	0.073935699783144	0.258466413842287	0.233387163383615	0.0694853035531959	0.0806126199858371	0.284112799451921
Cflar	3	0.665752372541883	0.0278739377939127	0.063313437164786	0.665752372541883	0.0246677518527605	0.0263633988902648	0.192029101756393
Casp8	5	0.419171879707345	0.148677758176007	0.064811660538616	0.0508060678744527	0.266773459913119	0.419171879707345	0.0497591737904601
Trak2	3	0.608166939410049	0.0300872680039218	0.072765685331428	0.608166939410049	0.0267724692758795	0.0288352270579622	0.23337241092076
Stradb	6	0.427150696369904	0.029966551360942	0.0888224093356112	0.39690705965494	0.0271887398541043	0.0299645434244989	0.427150696369904
Gm29018	5	0.443140408175251	0.124104817329504	0.11115205140212	0.0689192699573128	0.179846600752123	0.443140408175251	0.0728368523836899
Tmem237	4	0.611377231900329	0.122281880642996	0.0257449842438651	0.022156213735626	0.611377231900329	0.197705233734214	0.0207344557429702
G730003C15Rik	6	0.45436005512798	0.0384092170373856	0.277950295932983	0.147247510829261	0.0373214849389592	0.0447114361334315	0.45436005512798
Mpp4	1	0.641927425417023	0.641927425417023	0.0328929404993904	0.0365026824466481	0.175244114221904	0.0826272535486433	0.0308055838663913
Gm29017	1	0.438246057211368	0.438246057211368	0.0621536765604162	0.0721644080165995	0.232714337623568	0.134502089537097	0.0602194310509516
Gm33667	3	0.287520604039052	0.10931694636387	0.18114200002038	0.287520604039052	0.0956639048131158	0.101581637700191	0.224774907063392
Cdk15	1	0.628780879136393	0.628780879136393	0.0230791560109691	0.0235112542381859	0.228885926455341	0.0752183166731216	0.020524467485989
Fzd7	2	0.296259109360092	0.11383487032086	0.296259109360092	0.12097970907737	0.128801381822334	0.196688820132433	0.143436109286912
Gm973	1	0.266602526269192	0.266602526269192	0.112126019493148	0.181436644382026	0.173372079249786	0.13793659345116	0.128526137154688
Nop58	1	0.585719597552961	0.585719597552961	0.0421023662052381	0.0482423132865365	0.18686301389319	0.0969329347617504	0.0401397743003236
B430105G09Rik	6	0.669539142891248	0.0207717943125824	0.071991054602007	0.197121735497662	0.0191345142188125	0.0214417584776876	0.669539142891248
Bmpr2	1	0.490849019257229	0.490849019257229	0.0576119395102874	0.0690234242962139	0.206895008235671	0.119138728977096	0.0564818797235037
Fam117b	1	0.451226494101277	0.451226494101277	0.0249622972204491	0.0246595063197505	0.384843283635116	0.0924762987394484	0.0218321199839586
Ica1l	4	0.395232397338459	0.3334944365448	0.040584385539942	0.0384003443597121	0.395232397338459	0.157870709261424	0.0344177269556633
Wdr12	3	0.289070991459568	0.167831380628421	0.129603737226047	0.289070991459568	0.126223107304051	0.114079277262097	0.173191506119817
Carf	6	0.534687198132413	0.0306855534404597	0.0965911969567157	0.278427612597538	0.0282112218987504	0.0313972169741231	0.534687198132413
Cyp20a1	1	0.68858702016435	0.68858702016435	0.022017266925002	0.0228840745697371	0.179886349410439	0.0668168167054222	0.0198084722250497
Abi2	1	0.435403968074894	0.435403968074894	0.0339955188771613	0.0342166055781342	0.350790724651494	0.115399986320436	0.0301931964978808
Raph1	3	0.613137665006607	0.0406993208939876	0.0811784403719329	0.613137665006607	0.0354490304583963	0.037303992415547	0.192231550853529
Gm57165	6	0.775269435476616	0.0157324119049487	0.0607670229095462	0.116962054216657	0.0146525127042613	0.0166165627879713	0.775269435476616
Gm57147	2	0.294972084146126	0.0960244817792355	0.294972084146126	0.165484386215218	0.0995084027393669	0.125509860760335	0.218500784359718
Cd28	6	0.795672416250533	0.0146377723114798	0.0662752549687551	0.0939147443161117	0.013731067474566	0.0157687446785549	0.795672416250533
Gm11579	3	0.370547707670837	0.114953559277726	0.127496876104316	0.370547707670837	0.09410579524021	0.0908665026481666	0.202029559058745
2310016D23Rik	6	0.699521501835639	0.0222312043103373	0.117260271318733	0.11520485988578	0.0211404641915294	0.0246416984579807	0.699521501835639
Ctla4	6	0.768596448797014	0.0154466494284593	0.0576995772503733	0.127774989472909	0.014317407977493	0.0161649270737508	0.768596448797014
Icos	3	0.626821843514183	0.0288317478963301	0.0689211395744546	0.626821843514183	0.02563661382624	0.0275704153625273	0.222218239826265
Pard3bos1	6	0.708245985175253	0.0219301946291343	0.0938677985890871	0.131621745204926	0.0206441201862811	0.023690156215319	0.708245985175253
Pard3bos2	5	0.538247682991157	0.109372452160723	0.0381351713616574	0.0299710541148301	0.255320498083034	0.538247682991157	0.0289531412885993
Pard3bos3	6	0.588689788743007	0.0304164643864306	0.139935351539206	0.179604184190123	0.0285209176050702	0.032833293536162	0.588689788743007
Nrp2	5	0.318594397188586	0.12928690466419	0.18514913100214	0.0955875385881718	0.165181692175603	0.318594397188586	0.106200336381308
Gm20342	4	0.361586956969262	0.181505991637098	0.0500876279563087	0.0417007070444577	0.361586956969262	0.325845798870572	0.0392729175223014
Eef1b2	4	0.848910654909557	0.0663031895536323	0.00992070652548832	0.00892213752590344	0.848910654909557	0.0577414590684988	0.00820185241692016
Cmklr2	5	0.244121682442937	0.180771283185526	0.138297285347912	0.114488563636487	0.208273769550221	0.244121682442937	0.114047415836917
Zdbf2	4	0.835953847821014	0.0731097677323982	0.0107218148684373	0.00965566429395776	0.835953847821014	0.0616919306904753	0.00886697459371722
Adam23	6	0.310175553316521	0.074969558906469	0.243069238968547	0.213619471077299	0.0728825982508662	0.0852835794802986	0.310175553316521
4933402D24Rik	4	0.340350605476835	0.182372464162796	0.0536526669368966	0.0443136797687467	0.340350605476835	0.337469034413583	0.0418415492411429
Klf7	1	0.350767701371036	0.350767701371036	0.0907263563498473	0.126544972012642	0.196294305453634	0.139255935775343	0.0964107290374976
Gm13748	3	0.348212033020347	0.133964657713834	0.127591061359691	0.348212033020347	0.104939605251578	0.098470064319141	0.186822578335409
Gm28981	6	0.559323397322358	0.0349669174071686	0.168033033232656	0.165434029481505	0.0333669230125901	0.0388756995437226	0.559323397322358
Creb1	4	0.454302414675871	0.248245580061387	0.0422565874051074	0.0394838250978659	0.454302414675871	0.179678608866225	0.036032983893544
2810408I11Rik	4	0.575023422342098	0.150461382499564	0.0304000056888078	0.0267080577508468	0.575023422342098	0.192532469646539	0.0248746620721452
Ccnyl1	1	0.533622136705183	0.533622136705183	0.051401279599104	0.0603854225469365	0.195198808431938	0.109804367120971	0.0495879855958668
Fzd5	4	0.395396274999077	0.130974264359281	0.036930939113746	0.0304261574170718	0.395396274999077	0.377282332362978	0.0289900317478463
Plekhm3	6	0.607935337468032	0.0285062818974007	0.122984397006672	0.183506428314752	0.0266121025405924	0.0304554527725511	0.607935337468032
Akr1cl	2	0.341179505754527	0.0998637060945862	0.341179505754527	0.142376841008099	0.104182831958349	0.139387514722715	0.173009600461723
D630023F18Rik	2	0.242233283214607	0.10387547979041	0.242233283214607	0.220195594557738	0.0971110053800514	0.111555184026851	0.225029453030342
Idh1	6	0.485087082427327	0.0399207863287232	0.228737347301682	0.162055239267902	0.0385526806155955	0.0456468640587702	0.485087082427327
Pikfyve	1	0.477606520785239	0.477606520785239	0.0435357570764866	0.0461832124960224	0.27099612566078	0.12171575013946	0.0399626338420116
Pth2r	2	0.441453941197208	0.0609162905569944	0.441453941197208	0.143767340767454	0.0605919015543545	0.0758484375615383	0.217422088362451
Map2	5	0.555720587712626	0.1109248787324	0.0444316863430819	0.0339764863367968	0.221849751025881	0.555720587712626	0.0330966098492145
Unc80	5	0.278060222675742	0.163732405288123	0.156532167058222	0.104533011589574	0.19079440184842	0.278060222675742	0.106347791539919
Rpe	4	0.421241995205943	0.23995076824299	0.0482318641168323	0.0445117493175271	0.421241995205943	0.205171065746831	0.0408925573698757
Gm57189	6	0.465654023232957	0.0383466425898042	0.114273306301346	0.307350883764773	0.0352545882347449	0.0391205558763753	0.465654023232957
Acadl	3	0.520496501132166	0.0571005830898947	0.100103228586977	0.520496501132166	0.0496053731675479	0.0514081108818527	0.221286203141562
Cps1	3	0.255363732107562	0.106373917336778	0.207216923688719	0.255363732107562	0.0960322824418179	0.105715583894053	0.22929756053107
Erbb4	4	0.814405697492179	0.0956356052709006	0.0115226633256653	0.0106417601221313	0.814405697492179	0.0581082096403964	0.00968606414872697
Gm16076	5	0.337361420597142	0.173164288585194	0.108639819763433	0.0791435060572229	0.223667133811983	0.337361420597142	0.0780238311850251
Gm29113	6	0.46581769043773	0.0321420845269504	0.101977500774872	0.338204315094196	0.029307930252772	0.0325504789134802	0.46581769043773
Gm29114	6	0.324502644744093	0.0735067455185789	0.21542352846295	0.235624301398203	0.0703221901642331	0.0806205897119417	0.324502644744093
Ikzf2	6	0.685527402242705	0.0212727250235017	0.0819369564930864	0.169247032204675	0.0197103847326549	0.0223054993033769	0.685527402242705
Gm29112	1	0.668132778830185	0.668132778830185	0.0288041275346795	0.0311482702784422	0.168958201577922	0.0764592994102401	0.0264973223685315
Gm28112	3	0.441144459922066	0.0296078143010076	0.0841570326571739	0.441144459922066	0.0267825983089089	0.0293824064864751	0.388925688324369
Spag16	4	0.381086575586227	0.362561504268774	0.0390535410789508	0.0374201159301416	0.381086575586227	0.146500457902133	0.0333778052337724
Vwc2l	5	0.181038775393653	0.16620210663986	0.167016891337617	0.16123848553995	0.166798702110587	0.181038775393653	0.157705038978332
Bard1	4	0.6822090911245	0.174294980206732	0.019002967415434	0.017668868163438	0.6822090911245	0.0908197521719111	0.016004340917985
Abca12	6	0.831887601646615	0.0121856988215116	0.0561126902972458	0.0751498821625339	0.0114662926690433	0.0131978344030504	0.831887601646615
Atic	1	0.456844498121494	0.456844498121494	0.0391017523688207	0.0402591371327839	0.307527738682566	0.121022698467601	0.0352441752267341
Fn1	5	0.470698047273747	0.12089208604015	0.0397448799158886	0.0318875843263651	0.306069750566852	0.470698047273747	0.0307076518769973
Apol7d	4	0.855882668035911	0.0704313930186334	0.00915282512062805	0.00837247709614128	0.855882668035911	0.0485138792896745	0.00764675743901189
Gm28818	5	0.383295145587374	0.161720729267179	0.0507594512039515	0.0411339179431576	0.323945119492386	0.383295145587374	0.0391456365059525
4930556G22Rik	5	0.395123667629669	0.160655265333184	0.0533679827377825	0.0428558821057081	0.307086711411094	0.395123667629669	0.0409104907825635
Mreg	6	0.552815425605941	0.0319122087922763	0.105047457363491	0.247650292880768	0.0295170848790662	0.0330575304784575	0.552815425605941
Gm57184	2	0.387838648121199	0.0653897025921528	0.387838648121199	0.149596508369058	0.0664636895817182	0.0835896373519717	0.2471218139839
Pecr	6	0.354316023684761	0.0615271008019726	0.157436263145165	0.30716401261043	0.0568129876087613	0.06274361214891	0.354316023684761
Tmem169	5	0.254203947611974	0.122573032558814	0.235664082314572	0.109879332660019	0.14940959357441	0.254203947611974	0.12827001128021
Xrcc5	6	0.690767086818987	0.0225069854961982	0.123052478933065	0.117348372372602	0.0213798270470612	0.0249452493320871	0.690767086818987
Marchf4	2	0.337390039255118	0.0996797832349704	0.337390039255118	0.146537264232888	0.103053848560955	0.135986858732339	0.177352205983731
Gm39662	6	0.435600209229129	0.0496370077080179	0.160696545455741	0.255000226147591	0.0465065532595683	0.0525594581999527	0.435600209229129
Rpl37a	4	0.682507016103802	0.113799639832375	0.0215469336610259	0.0188854539836893	0.682507016103802	0.145697551816475	0.0175634046026329
Igfbp5	5	0.487087453723438	0.128126191301975	0.0616552748085731	0.0465467166570907	0.230470403014233	0.487087453723438	0.0461139604946908
1700027A15Rik	6	0.771279009877754	0.0166891901906248	0.0834057924431338	0.0945635679578349	0.0157789551468116	0.0182834843838412	0.771279009877754
Gm29185	6	0.391568125860468	0.0517851819590233	0.265580759209192	0.18067772775888	0.050407629472495	0.0599805757399411	0.391568125860468
D530049I02Rik	1	0.398724991679889	0.398724991679889	0.0542443100766473	0.0571559040300339	0.292040994852822	0.148049921464223	0.0497838778963839
6030407O03Rik	6	0.628932084755536	0.028611249249792	0.137977735366932	0.145674139219758	0.0272033472538181	0.0316014441541634	0.628932084755536
Tns1	6	0.683626937025962	0.0200556793626728	0.0705445004799757	0.186536530090556	0.0184895467042986	0.0207468063365358	0.683626937025962
Rufy4	3	0.323715188874974	0.14749349323175	0.128087321181679	0.323715188874974	0.113792785267661	0.104917989345101	0.181993222098834
Cxcr2	6	0.456301224285256	0.0422927135117616	0.213597380194952	0.201305695612981	0.0399597387714881	0.0465432476235611	0.456301224285256
Arpc2	1	0.454906787658033	0.454906787658033	0.0305962646138976	0.0301068957030051	0.347892166040866	0.109887998483214	0.0266098875009843
Pnkd	4	0.750591676711535	0.0948895075243402	0.0166553434868143	0.0146742616735306	0.750591676711535	0.109592352159436	0.0135968584443444
Tmbim1	3	0.323335552777457	0.143801636993353	0.132130439427552	0.323335552777457	0.111882697128698	0.104699558943063	0.184150114729877
Catip	2	0.311072525090282	0.100259073245789	0.311072525090282	0.167182473971162	0.0999988740373011	0.125211694347719	0.196275359307746
Slc11a1	5	0.291999923645858	0.209425337910656	0.0942759261432447	0.0766884083916614	0.254999982820133	0.291999923645858	0.0726104210884476
Ctdsp1	1	0.450557178145956	0.450557178145956	0.0321424232846687	0.0323525894455023	0.346712161903617	0.109706056586312	0.0285295906339437
Vil1	6	0.318836455632081	0.0704534108036758	0.256373094355334	0.204313381366558	0.0687898301049293	0.0812338277374227	0.318836455632081
Usp37	1	0.435116641880942	0.435116641880942	0.0330243985642852	0.0331623764260741	0.35603936816648	0.11337568115526	0.0292815338069589
Cnot9	4	0.541348700334113	0.268449816472872	0.0271685321230321	0.0260164705783018	0.541348700334113	0.113616036075336	0.0234004444163448
Plcd4	1	0.24391265967615	0.24391265967615	0.115944146492375	0.135712816508488	0.209906537464606	0.17791425189536	0.116609587963022
Bcs1l	3	0.602006395270642	0.0380939559622505	0.0820713550293102	0.602006395270642	0.0334633397337084	0.0355690420665707	0.208795911937518
Rnf25	1	0.254343430601663	0.254343430601663	0.11557688113685	0.190778208763518	0.168816216010505	0.136937656694315	0.133547606793149
Stk36	1	0.30277582699452	0.30277582699452	0.070339164087774	0.0710026301064634	0.301239102386717	0.191244892209578	0.0633983842149472
Ttll4	1	0.619946860693885	0.619946860693885	0.0355226369763425	0.0396284679487577	0.183503280668964	0.0880066636621349	0.0333920900499161
Cyp27a1	6	0.809917342448427	0.0138350487945177	0.0598011948440561	0.0885707279476178	0.0129897097073138	0.0148859762580674	0.809917342448427
Prkag3	1	0.617862758509464	0.617862758509464	0.0367377395639336	0.0408465291941706	0.180409681111816	0.0898127166686866	0.0343305749519291
Wnt6	2	0.555677395847807	0.0557743651758466	0.555677395847807	0.0992736393918148	0.0589920758304338	0.0799581344635978	0.1503243892905
Cfap65	2	0.576937844354846	0.050021107587365	0.576937844354846	0.0970487422768976	0.0522655047372707	0.0694416455241687	0.154285155519452
Ihh	5	0.519576785177776	0.118644647723467	0.051849173091292	0.0396593183668431	0.231260233116998	0.519576785177776	0.0390098425236243
Nhej1	3	0.443589151373363	0.0793983603106915	0.125114298149079	0.443589151373363	0.0673048202572078	0.068936001423595	0.215657368486064
Slc23a3	3	0.275191068271262	0.115892763728017	0.164893977134667	0.275191068271262	0.104091505682744	0.108111214939195	0.231819470244115
Cnppd1	4	0.437522523139523	0.258587224250374	0.0440657812402985	0.0414253608476401	0.437522523139523	0.180666435301194	0.037732675220971
Gm57175	6	0.330974908599674	0.0621800577175756	0.231931221618457	0.250079693919123	0.0580596782039289	0.066774439941242	0.330974908599674
Retreg2	4	0.470527476006908	0.28194978864564	0.0361306622955486	0.0345786211306894	0.470527476006908	0.145619758347988	0.031193693573225
Abcb6	6	0.390442520554391	0.0582079494400718	0.200821467974047	0.231450021202753	0.0554100684836806	0.0636679723450576	0.390442520554391
Glb1l	4	0.467845389166738	0.141812567709808	0.0357902691038822	0.030208179217761	0.467845389166738	0.295791230595307	0.0285523642065034
Tuba4a	6	0.603730004486349	0.0292899537544272	0.170092195946293	0.135830320951732	0.0280585788287481	0.0329989460324503	0.603730004486349
A630095N17Rik	2	0.29529870620479	0.0733217382235401	0.29529870620479	0.184052	0.0729338894239409	0.0882679127852519	0.286126114124477
Dnajb2	6	0.425102632554112	0.0294831297719467	0.0867220463487349	0.402501619040383	0.0267426308625037	0.0294479414223205	0.425102632554112
Ptprn	6	0.840758168035157	0.0114113631406943	0.0483426753408427	0.0765812094521558	0.0106881219957055	0.0122184620354446	0.840758168035157
Gm28294	2	0.402994380129755	0.0754693202162389	0.402994380129755	0.148464333625045	0.0759331870408017	0.0966162158045548	0.200522563183605
Des	3	0.573971796488823	0.055753681701029	0.0904025874222251	0.573971796488823	0.0473958457543845	0.0484380666624369	0.184038021971101
Gm15179	6	0.517763509894729	0.032377805334732	0.113527098793171	0.273161012644527	0.0297616680166928	0.0334089053161482	0.517763509894729
Speg	3	0.625290442945374	0.0447541155951782	0.0781602827099715	0.625290442945374	0.0384555546809265	0.039705357382303	0.173634246686247
Gm15178	6	0.52467688082953	0.034852790360761	0.137772655978972	0.233600384643303	0.0323376975188251	0.0367595906686093	0.52467688082953
Asic4	5	0.506969029688764	0.114481746937725	0.0881059445894407	0.0568957551005698	0.17447977709937	0.506969029688764	0.0590677465841303
Chpf	5	0.449132568403479	0.125155930335269	0.104429381132241	0.0668007325586006	0.184424564551156	0.449132568403479	0.0700568230192544
Obsl1	4	0.443346320095868	0.370438882006202	0.0275110567031725	0.026587951930356	0.443346320095868	0.108423276057591	0.0236925132068106
Tmem198	1	0.291391986086384	0.291391986086384	0.104875909642986	0.157592398896653	0.186672371580386	0.14250234688842	0.116964986905171
Slc4a3	6	0.630637102068953	0.0230286063446064	0.0799062815068007	0.221518536890136	0.0211813429767871	0.0237281302127167	0.630637102068953
Gm29069	2	0.316578196511647	0.0717547392355177	0.316578196511647	0.195748623560972	0.0690432363489527	0.0826114826937749	0.264263721649136
Gm816	2	0.569908479469906	0.055104914488246	0.569908479469906	0.0955122434565766	0.0583498141439889	0.0796551928737314	0.141469355567551
Epha4	6	0.677162187151378	0.0245003774509685	0.117719574606945	0.130428434621717	0.023241957696456	0.0269474684725362	0.677162187151378
Gm28387	3	0.297364362130017	0.114115228687862	0.155379331927748	0.297364362130017	0.100538026198403	0.10272650694236	0.22987654411361
Pax3	3	0.236771782880132	0.119752068288888	0.183813701139253	0.236771782880132	0.111808809961813	0.120293272251516	0.227560365478398
Sgpp2	1	0.255003206681263	0.255003206681263	0.121670360183963	0.159289278351526	0.183649706379102	0.156242342852726	0.12414510555142
Farsb	3	0.32138957660287	0.14847453194881	0.127957169930844	0.32138957660287	0.11463897923457	0.105512777276962	0.182026965005945
Mogat1	2	0.442545248423266	0.0701513618993412	0.442545248423266	0.126300210798738	0.0739086721790608	0.0982774298767101	0.188817076822885
5730419F03Rik	3	0.684746831022236	0.0285918072017294	0.0615784528068853	0.684746831022236	0.0251605663120401	0.0267121665579264	0.173210176099183
Acsl3	4	0.668840025497747	0.13939585982874	0.0229848339552215	0.020709501903493	0.668840025497747	0.128985470163637	0.0190843086511608
Utp14b	4	0.723518590880809	0.130062951350119	0.0183659305356461	0.0168125925724585	0.723518590880809	0.0958544603964081	0.0153854742645594
Gm29536	4	0.321446093805121	0.185236393545741	0.0651915151766367	0.0548331821649041	0.321446093805121	0.32086839967581	0.0524244156317869
Kcne4	5	0.375334320145286	0.128616149654734	0.14737183553776	0.083529689042737	0.17433067054965	0.375334320145286	0.0908173350698325
Ap1s3	4	0.727482918533243	0.149099634589352	0.0164224249576762	0.0153570701392608	0.727482918533243	0.0777202764923999	0.0139176752880689
Wdfy1	3	0.505256615464683	0.0736148048121746	0.103798516273858	0.505256615464683	0.0616138731968747	0.0616572950485378	0.194058895203872
Mrpl44	5	0.255270384316513	0.230883757410547	0.0991795080254789	0.0851333418083406	0.250552220703053	0.255270384316513	0.0789807877360678
Serpine2	5	0.366836188429314	0.133066299246822	0.142601271357435	0.084869310369284	0.180976723851348	0.366836188429314	0.0916502067457967
Fam124b	3	0.291386770955546	0.114558346984509	0.157854530528729	0.291386770955546	0.101440231126316	0.104086882626556	0.230673237778344
2310015K22Rik	2	0.457771445274575	0.0481508277748242	0.457771445274575	0.129277575415372	0.0483250509030959	0.0603113160551428	0.25616378457699
Dock10	4	0.669884791020163	0.124018899905461	0.022217999078578	0.0194914898255561	0.669884791020163	0.146324320318313	0.0180624998519285
Nyap2	3	0.368694273571957	0.114115002088379	0.128425500683793	0.368694273571957	0.0938447823663486	0.0909123142330174	0.204008127056505
Irs1	4	0.458125140583408	0.198193986956054	0.0433783619347573	0.0386484021382021	0.458125140583408	0.225720016444731	0.0359340919428484
Gm28940	2	0.356507979724086	0.0536450082399256	0.356507979724086	0.156506678543017	0.0532315938099772	0.0651051944693428	0.31500354521365
Col4a4	5	0.357716427039629	0.128807596518911	0.158782889516109	0.087345552161166	0.171585667346151	0.357716427039629	0.0957618674180332
Col4a3	5	0.201718369791059	0.145555275865961	0.196068843697026	0.142570825203727	0.159739013265277	0.201718369791059	0.154347672176949
C430014B12Rik	3	0.29250272943705	0.125408640266087	0.162992631718197	0.29250272943705	0.105692418005085	0.107547214809561	0.205856365764019
Tm4sf20	3	0.405663922177761	0.0546389678026687	0.122750525449609	0.405663922177761	0.0492179734798888	0.0530052466379457	0.314723364452127
Agfg1	1	0.653997309369724	0.653997309369724	0.0258657079824813	0.0269508034635968	0.193186331607034	0.0767207414471147	0.0232791061300492
A030005L19Rik	1	0.40245352803629	0.40245352803629	0.0765400850852997	0.0984408421064832	0.208592111893135	0.135761552291035	0.0782118805877574
Slc19a3	1	0.420422581543538	0.420422581543538	0.0595956478754297	0.0661386642439656	0.255815134056373	0.141660210471888	0.0563677618088062
Sphkap	4	0.61287884449679	0.233610776126387	0.0214952945239747	0.0204801584357908	0.61287884449679	0.0931112056021792	0.0184237208148785
4933436I20Rik	2	0.327810519557248	0.063287782453733	0.327810519557248	0.190171423639821	0.0609586190521241	0.0730220776334898	0.284749577663584
Pid1	2	0.378983858316742	0.076995483433445	0.378983858316742	0.145349083627572	0.0800982519554467	0.103609801968453	0.214963520698341
Dner	4	0.773733885609434	0.0885578600875269	0.0150958872467295	0.0133546377919921	0.773733885609434	0.0969020532332211	0.0123556760310964
Slc16a14	3	0.3083623863585	0.112323110425279	0.165836227012086	0.3083623863585	0.0961114986521632	0.0995311816048558	0.217835595947116
C130026I21Rik	2	0.264491895099671	0.113135767390568	0.264491895099671	0.155843456897547	0.120634880400838	0.155813593058662	0.190080407152715
A530032D15Rik	5	0.308121683371332	0.191991686254258	0.0818821822821333	0.0685568656496299	0.283382858418285	0.308121683371332	0.0660647240243611
A530040E14Rik	5	0.407599787050086	0.130987590466424	0.0394575318839499	0.0322341155314067	0.358879601188735	0.407599787050086	0.0308413738793978
Gm7609	6	0.296530294982629	0.073770186259326	0.276186787569132	0.193588296589103	0.0728139047587346	0.0871105298410756	0.296530294982629
ENSMUSG00000121478	2	0.43978240241547	0.0705330462676546	0.43978240241547	0.126986252323654	0.0742989177959762	0.0987375167460121	0.189661864451234
Sp110	2	0.333127418326702	0.0652857998467161	0.333127418326702	0.188017820096218	0.0630175873911605	0.0757127364041017	0.274838637935102
Gm17017	2	0.341753276007965	0.0999172247449054	0.341753276007965	0.141625656278071	0.104419831503472	0.140078782247149	0.172205229218437
Sp100	2	0.511392460464316	0.039125456223933	0.511392460464316	0.113827176996567	0.0389544212597992	0.0483850293743177	0.248315455681066
A630001G21Rik	5	0.354141522057034	0.141223937814829	0.143259038262705	0.0862116813541679	0.184338898880159	0.354141522057034	0.0908249216311058
Itm2c	5	0.5496943223056	0.111029000260395	0.0534790817311849	0.0398791526607157	0.206343177948023	0.5496943223056	0.039575265094082
2810459M11Rik	1	0.278586334419756	0.278586334419756	0.110152966326847	0.169900105914875	0.178111648111419	0.140466000279285	0.122782944947818
Armc9	5	0.413875189417044	0.145912526096629	0.0528675515416247	0.0425570041168327	0.303647466265892	0.413875189417044	0.0411402625619775
Gm16341	2	0.622722447837742	0.0365330324514522	0.622722447837742	0.0912995196302279	0.0367827469997448	0.0466548897652587	0.166007363315574
B3gnt7	2	0.313922433915154	0.100144099434216	0.313922433915154	0.165138184023493	0.100194243500331	0.126008403014704	0.194592636112103
C130036L24Rik	4	0.234511688870133	0.219663006895307	0.113408074320944	0.108277702770073	0.234511688870133	0.223050456928747	0.101089070214797
Nmur1	4	0.428972727617381	0.312820127096184	0.0374969271319583	0.0352379282174088	0.428972727617381	0.153787632915028	0.0316846570220395
Gm57129	6	0.455015547589956	0.0379319087007088	0.128260333727442	0.305078854779338	0.034771559511707	0.0389417956908487	0.455015547589956
Gm57170	6	0.558841715778194	0.0355681584508572	0.151031808736352	0.181982249527502	0.033705211400856	0.0388708561062388	0.558841715778194
Gm57118	2	0.28338862111687	0.113256265402641	0.28338862111687	0.12531674533388	0.130039458065326	0.194565606203886	0.153433303877397
Ptma	5	0.469843284455039	0.118394197219687	0.0375986780936852	0.0302408022789559	0.314866610733526	0.469843284455039	0.029056427219106
Nppc	3	0.188550671948323	0.151152771210333	0.176231868049792	0.188550671948323	0.145718615001402	0.156214405542989	0.182131668247161
Gm29055	3	0.245639307421674	0.201283899413029	0.124914534801408	0.245639307421674	0.144900707184016	0.125113010752346	0.158148540427527
ENSMUSG00000121351	2	0.326165876847302	0.0997442456457228	0.326165876847302	0.156074263389573	0.101278391135625	0.130110584450035	0.186626638531743
Chrng	6	0.409711006730849	0.041784201389697	0.296369615357567	0.163901483709713	0.0402341651294734	0.0479995276827	0.409711006730849
Efhd1	3	0.532737238784711	0.0302978648192378	0.0797294075658979	0.532737238784711	0.0271914904095336	0.0295741906992242	0.300469807721396
Kcnj13	6	0.431640045162898	0.0499281064342213	0.15859915725375	0.260468140409018	0.0467013777382738	0.0526631730018384	0.431640045162898
Ngef	2	0.576873090004274	0.0405076982343702	0.576873090004274	0.100325514419322	0.0410444022140952	0.0521513271018815	0.189097968026057
Neu2	3	0.372131535313304	0.117642415368369	0.125944737849753	0.372131535313304	0.0952868910801646	0.0913099401612029	0.197684480227207
Inpp5d	2	0.310747245771915	0.106782538975411	0.310747245771915	0.122512772755205	0.122199138737301	0.184660979089283	0.153097324670884
Sag	6	0.549110253099058	0.0336100015285782	0.175693917271731	0.172818491696064	0.0317793080311538	0.0369880283734152	0.549110253099058
Dgkd	3	0.413893620541314	0.104468654745618	0.119608898788261	0.413893620541314	0.0847414246559241	0.0820096140446479	0.195277787224235
Usp40	3	0.553812498780671	0.0308481380729854	0.0767719909639444	0.553812498780671	0.0276411217760174	0.0298913031544839	0.281034947251898
Gm20528	4	0.452076571252049	0.381475485207141	0.0246658889631988	0.0240220631192287	0.452076571252049	0.0963857935818066	0.0213741978765761
Ugt1a7c	3	0.328311296009437	0.118444720156969	0.150048898563671	0.328311296009437	0.0983264481844999	0.0985405317788923	0.206328105306531
Ugt1a6a	4	0.451649287122959	0.20734438136923	0.0443803793877195	0.0398603491273129	0.451649287122959	0.21980513221769	0.0369604707750882
Ugt1a2	2	0.211690894547686	0.12595574817945	0.211690894547686	0.186805507461905	0.12615071427884	0.146093908392125	0.203303227139993
Dnajb3	4	0.791081355799201	0.0931257614906833	0.0136813170809944	0.0123096451881942	0.791081355799201	0.0785005197712223	0.0113014006697048
Mroh2a	5	0.337768356644128	0.178449548011193	0.0670087077031259	0.0555074895598741	0.307877545313152	0.337768356644128	0.0533883527685263
Hjurp	4	0.782399493363761	0.101347321347362	0.0143169824644686	0.0130524480111962	0.782399493363761	0.0769284586049802	0.0119552962082316
Glrp1	6	0.400368752849186	0.0387006376295776	0.337386144962971	0.140129537686713	0.0377716083343386	0.0456433185372129	0.400368752849186
Arl4c	1	0.25786014841447	0.25786014841447	0.108642681711441	0.105005684300574	0.228525217751438	0.206916854787539	0.0930494130345385
Gm57145	3	0.31107566359351	0.152543502000694	0.131036209912308	0.31107566359351	0.117151000919813	0.108154898823816	0.18003872474986
Sh3bp4	1	0.575955012410475	0.575955012410475	0.0282552664392752	0.029196073157396	0.252643969734161	0.0885138360085144	0.0254358422501784
Gm34331	1	0.596603765993677	0.596603765993677	0.0297593024130964	0.031289963550669	0.227413851591574	0.0878608096121509	0.0270723068388329
C030007H22Rik	2	0.24533137050906	0.1036873343636	0.24533137050906	0.217451366046583	0.0972154473706919	0.112081732439343	0.224232749270722
Gm41914	1	0.261387832524681	0.261387832524681	0.111644343058379	0.144073505610638	0.202286352957854	0.162986610790309	0.117621355058139
Gm28499	6	0.296135682729874	0.083542281714243	0.192732687697868	0.261592706396715	0.0785160499785376	0.0874805914827616	0.296135682729874
D130058E05Rik	3	0.308446200486727	0.112338872302743	0.165775012781745	0.308446200486727	0.0961153897713035	0.0995242791301825	0.217800245527298
Asb18	6	0.791633441238824	0.0140682009405182	0.0537280898746693	0.112736950684591	0.0130590056784031	0.0147743115829948	0.791633441238824
Iqca	5	0.623033595781581	0.0920335796129228	0.0493630937095801	0.0353991019376557	0.164677432092238	0.623033595781581	0.0354931968660228
Ackr3	6	0.74910499163624	0.0175975471191573	0.0669644367173143	0.131393503279071	0.0163816752110581	0.0185578460371585	0.74910499163624
Gm28721	6	0.66997489581168	0.0252210846719522	0.115072699159889	0.138291200487705	0.0238692054706091	0.0275709143981648	0.66997489581168
Gm28723	6	0.849005729729867	0.0107796186976101	0.0456370364881744	0.0729514426374252	0.0100921467734621	0.0115340256734609	0.849005729729867
Col6a3	2	0.342635586734187	0.0992290121918562	0.342635586734187	0.123128990352575	0.111744655720895	0.165028164360397	0.158233590640089
Mlph	4	0.466894446731081	0.272290542593159	0.0378577915667524	0.0360293635168047	0.466894446731081	0.154333136336554	0.0325947192556489
Rab17	4	0.351514251764472	0.336621200492905	0.0509751995335386	0.0507557570149235	0.351514251764472	0.164883262322402	0.0452503288717594
Lrrfip1	1	0.439540402043503	0.439540402043503	0.0701594434498323	0.0884951904235108	0.202780465631823	0.128569923700529	0.0704545747508012
Rbm44	4	0.353743246128954	0.339625482745741	0.0499665373674118	0.0497600786921609	0.353743246128954	0.162560644458628	0.0443440106071041
Ramp1	5	0.39561268199048	0.130480450734369	0.0381002267350794	0.0312380727857041	0.374737928907296	0.39561268199048	0.0298306388470719
Scly	1	0.4601964320101	0.4601964320101	0.0642924886850002	0.0762334556532592	0.208625220007174	0.128493456828883	0.0621589468155829
Espnl	5	0.333181275028805	0.152452405509983	0.139567220969464	0.0892526879453208	0.193474885210134	0.333181275028805	0.092071525336293
Klhl30	1	0.419104558624318	0.419104558624318	0.0322528611589983	0.0321916673319307	0.374506832469516	0.113454861702546	0.0284892187126911
Erfe	4	0.513656003558903	0.252096520230489	0.0318153795613117	0.029396783139585	0.513656003558903	0.146400990276559	0.0266343232331523
Hes6	4	0.606617558669689	0.238637176125756	0.0217246981531219	0.020719899363316	0.606617558669689	0.0936689848375532	0.0186316828505637
Gm57139	2	0.33061198125895	0.0821815038397227	0.33061198125895	0.162304351384997	0.0843367367097351	0.106217637366973	0.234347789439622
Per2	3	0.573131672615231	0.0480042898037646	0.087766942027199	0.573131672615231	0.0417634354190726	0.0434714987171529	0.20586216141758
Traf3ip1	6	0.551439807063624	0.0289788633448193	0.0921245671209681	0.271166709028271	0.0266351696445097	0.0296548837978077	0.551439807063624
Asb1	6	0.681777234602056	0.0240054638662584	0.118882314223252	0.126050181973132	0.0227985879958781	0.0264862173394238	0.681777234602056
Twist2	2	0.439973543493626	0.0705065732063387	0.439973543493626	0.126938745142977	0.0742718600479508	0.0987056514786945	0.189603626630414
Gm29101	4	0.435239864917769	0.163486312271318	0.0396200775254854	0.0333745566444096	0.435239864917769	0.296932320320195	0.0313468683208227
Hdac4	6	0.700647492030038	0.0213628876453155	0.0801000970898151	0.155463044589863	0.0198964967859647	0.0225299818590047	0.700647492030038
Gm35992	6	0.852176067412529	0.0106018679151827	0.0459199052209115	0.0699821738945731	0.00993904242703642	0.0113809431297673	0.852176067412529
Ndufa10	6	0.47112142493764	0.0389093884802903	0.142208635512863	0.271318158631378	0.0358986025159636	0.0405437899218651	0.47112142493764
Cops9	4	0.535553489623893	0.129231312069544	0.0298677203844407	0.0253091630986873	0.535553489623893	0.256222859333076	0.0238154554903589
Gm29483	5	0.182893156034974	0.181517982891568	0.152714274217375	0.157310803753763	0.177668520055046	0.182893156034974	0.147895263047274
Gm29481	6	0.696995556653379	0.0223266047531329	0.0876852187043573	0.148327178279198	0.0208883652083044	0.0237770764016282	0.696995556653379
Gpc1	6	0.35068847714771	0.065384193148665	0.228142258267531	0.219641528483432	0.062962246173074	0.073181296779589	0.35068847714771
Gm29480	6	0.452103957013432	0.0387525586031445	0.132118221731033	0.301613752133664	0.0355511391796613	0.0398603713390656	0.452103957013432
Dusp28	1	0.442212713898995	0.442212713898995	0.0658636429103857	0.0758180411696986	0.21780748355377	0.135749221624307	0.0625488968428437
5033417F24Rik	3	0.472467847808905	0.0460333503724223	0.112725086898711	0.472467847808905	0.0409979802670881	0.0443729134337735	0.2834028212191
Rnpepl1	1	0.653864875237015	0.653864875237015	0.0319676086151025	0.0353383426802946	0.168691437998614	0.0803301660644859	0.0298075694044875
9430060I03Rik	3	0.473668352291882	0.0823164122233973	0.109809852449731	0.473668352291882	0.0684734607628174	0.0679486262780807	0.197783295994092
Capn10	1	0.36104280860257	0.36104280860257	0.0650452660405581	0.0648495663409505	0.277044378782216	0.175258018644221	0.0567599615894845
Gpr35	1	0.235942967951209	0.235942967951209	0.115486838726851	0.105066779035507	0.225754662884401	0.222353888041635	0.0953948633603973
Kif1a	4	0.409907487509782	0.220055997318385	0.0468876597817121	0.0409568922025369	0.409907487509782	0.244327801429355	0.0378641617582293
Crocc2	5	0.330178552438049	0.173276835490204	0.113210871328865	0.0819540486004405	0.220406516593012	0.330178552438049	0.0809731755494287
Sned1	6	0.469728476550616	0.0407722873341757	0.242090268966164	0.161073704218855	0.0394640693413268	0.0468711935888623	0.469728476550616
Mterf4	6	0.447692645030671	0.0451417764898015	0.236111094997923	0.175833966054695	0.0436359030006207	0.051584614426288	0.447692645030671
Gm28535	5	0.308531576912331	0.196593871218406	0.0979110798549593	0.0770671388981697	0.246028618958111	0.308531576912331	0.073867714158024
Pask	4	0.599360249473775	0.140678723756103	0.0281638526015787	0.0246851621867662	0.599360249473775	0.184115415883025	0.0229965960987519
Ppp1r7	1	0.394539582030821	0.394539582030821	0.0384075953276109	0.0372545223227304	0.358533122462614	0.138195656459731	0.0330695213964926
Ano7	2	0.37865791566292	0.0796448521860089	0.37865791566292	0.142577557764141	0.0835205719181714	0.109256187429092	0.206342915039667
Hdlbp	6	0.505717387253609	0.0282594484506623	0.0860632024309835	0.325605603549684	0.0258029218264814	0.0285514364885799	0.505717387253609
Farp2	3	0.540556847390485	0.0317243966435819	0.0790465434953376	0.540556847390485	0.0284479135401902	0.0307759394480718	0.289448359482333
Stk25	1	0.431073794270682	0.431073794270682	0.0707534907045288	0.0894268575503135	0.206899798727749	0.130395611727832	0.0714504470188949
Bok	4	0.563369817254465	0.215541809394089	0.0288390561335713	0.0263759888338486	0.563369817254465	0.141868843913573	0.0240044844704533
Thap4	1	0.522661670711789	0.522661670711789	0.0520691268962178	0.0598791016384741	0.201832058330336	0.114030403742117	0.0495276386810669
Gm10550	6	0.379644724833443	0.051341114694654	0.175449895986406	0.292988115642784	0.0472582544493828	0.0533178943933295	0.379644724833443
Dtymk	4	0.454189260310722	0.340437268931389	0.0299856557596411	0.028681301336181	0.454189260310722	0.121061675008437	0.0256448386536297
Gm57164	3	0.311730427663411	0.113175022837227	0.149667279515546	0.311730427663411	0.0985289075297867	0.0996960673930643	0.227202295060965
Ing5	1	0.457211462634691	0.457211462634691	0.048501160119686	0.049756429191467	0.265151840616614	0.13626867469168	0.0431104327458621
D2hgdh	6	0.700043409887489	0.0213188691739984	0.091318634459612	0.144675064232445	0.0199006097777441	0.0227434124687107	0.700043409887489
Gal3st2	2	0.319151363517598	0.099951047924291	0.319151363517598	0.161341531510793	0.100599305280243	0.127600723375569	0.191356028391506
Gal3st2b	6	0.664445315127076	0.0244016542035652	0.138805796136458	0.121872142734803	0.023251482736885	0.0272236090612131	0.664445315127076
Gal3st2c	6	0.836574966121683	0.0116777359035262	0.0519112928180953	0.0763296440887571	0.0109493045095135	0.0125570565584246	0.836574966121683
St8sia4	2	0.317317725592543	0.106786084961485	0.317317725592543	0.115851249526235	0.123227162233307	0.194583685627188	0.142234092059243
Gm30431	4	0.855882668035912	0.0704313930186328	0.00915282512062799	0.00837247709614123	0.855882668035912	0.0485138792896743	0.00764675743901185
4930533P14Rik	2	0.211690894547686	0.12595574817945	0.211690894547686	0.186805507461905	0.12615071427884	0.146093908392125	0.203303227139993
Slco6b1	5	0.217884850255487	0.15332236003818	0.181035659018192	0.133891459087875	0.171687295199298	0.217884850255487	0.142178376400969
ENSMUSG00000121413	5	0.224634771834327	0.174262952848152	0.168868251645854	0.126397608342607	0.181694573931367	0.224634771834327	0.124141841397694
Macir	1	0.325905698910026	0.325905698910026	0.0819463355479849	0.0832930010915445	0.251528178689971	0.185051446730144	0.07227533903033
Ppip5k2	6	0.630250699313253	0.0267075135687113	0.158225630980417	0.129395300000093	0.0254912355840574	0.0299296205534686	0.630250699313253
Gin1	6	0.786999996999033	0.0149064758214494	0.0624317506259508	0.105897351712051	0.0139057299455335	0.0158586948959825	0.786999996999033
Pam	1	0.70213554700854	0.70213554700854	0.0239019793925097	0.0256242712748979	0.160017341086703	0.0663885956432852	0.0219322655940634
B230216N24Rik	1	0.642362272279343	0.642362272279343	0.0266283879670642	0.0281083277277983	0.200833046311808	0.0778115427340545	0.0242564229799322
1810006J02Rik	5	0.312005749041341	0.205939730017877	0.0665795780979902	0.0552961911730691	0.30815848585036	0.312005749041341	0.052020265819363
Gm7967	6	0.747455127110127	0.0170824149351088	0.0664666974091609	0.135190390912394	0.0158508015345536	0.0179545680986556	0.747455127110127
Cntnap5b	6	0.199356923508277	0.133287107401151	0.196577063922221	0.19290827136713	0.130993868144749	0.146876765656474	0.199356923508277
Gm28187	6	0.662485160344501	0.0253941599793736	0.131098711353043	0.128665034888604	0.0241759174752503	0.028181015959228	0.662485160344501
Cdh20	4	0.693192765657662	0.120774309496263	0.0206080261196368	0.0181965674273121	0.693192765657662	0.130408480251369	0.0168198510477564
Gm29012	6	0.774590836605103	0.016485638972319	0.0819577876089989	0.0933151023387418	0.0155895153924401	0.0180611190823972	0.774590836605103
Rnf152	6	0.340157750027301	0.058240824726264	0.259507546586081	0.222799265674978	0.0550354708592056	0.0642591421261701	0.340157750027301
Tnfrsf11a	6	0.35845451744283	0.0508845518805924	0.316230667091045	0.16399338505335	0.0500143321297253	0.0604225464024581	0.35845451744283
Gm7160	1	0.311177111006748	0.311177111006748	0.0984200415511746	0.135738805997775	0.200936638602916	0.148214753943485	0.105512648897901
Gm20753	6	0.690258213924641	0.0234176176331839	0.112198729069731	0.126200851539462	0.0222003436881124	0.0257242441448693	0.690258213924641
Phlpp1	4	0.780945691621762	0.117847093852984	0.0132328348616433	0.0123019693324096	0.780945691621762	0.0645071754377208	0.0111652348934798
Bcl2	1	0.465682116894621	0.465682116894621	0.0271965626049561	0.0268037835768627	0.357325279914378	0.0992925065557287	0.0236997504534538
D630008O14Rik	4	0.229780650181169	0.210736616658735	0.117839552384242	0.109614377981787	0.229780650181169	0.228408033395285	0.103620769398783
Serpinb3b	5	0.31206355106068	0.138706811714492	0.173835811112895	0.0971299516193684	0.173483836295629	0.31206355106068	0.104780038196936
Serpinb8	5	0.290482678644275	0.126059877273651	0.207280343197883	0.101792986631258	0.158442005523312	0.290482678644275	0.115942108729621
D830032E09Rik	6	0.77376223781762	0.015146085383441	0.0576118896104722	0.12355552102824	0.0140450405663106	0.0158792255939153	0.77376223781762
Cdh19	6	0.709504681757372	0.0216576205430888	0.109293955941373	0.115089114701638	0.0205598846345513	0.0238947424219774	0.709504681757372
Dsel	5	0.410266853703216	0.134060713416021	0.112420595268321	0.0732309233397388	0.193253227514528	0.410266853703216	0.0767676867581747
9330185C12Rik	6	0.610208535410337	0.0286422053982987	0.150394342812491	0.152155119008493	0.0270901765120123	0.0315096208583684	0.610208535410337
Cntnap5a	2	0.457803865547413	0.0478421493251532	0.457803865547413	0.137300861307785	0.0471316842561523	0.0581101527370567	0.25181128682644
Tsn	4	0.41561085905427	0.400317699168711	0.0275551685968156	0.0267999237390537	0.41561085905427	0.105894797655738	0.0238215517854114
Nifk	1	0.286128860661626	0.286128860661626	0.108845902190869	0.161461383518677	0.181968569629559	0.14285988891272	0.118735395086549
Gm28867	6	0.297404217712973	0.0718210646969584	0.215450532316069	0.274367609277718	0.0661511695399749	0.0748054064563064	0.297404217712973
Gm57162	3	0.324104739757979	0.0760320401520285	0.157692084686275	0.324104739757979	0.0692773751754489	0.0748170297256774	0.298076730502592
2900060B14Rik	3	0.321538126331206	0.0645117371020386	0.179489459666906	0.321538126331206	0.0585908894691871	0.0650900701393262	0.310779717291336
Tfcp2l1	4	0.836025804969223	0.0825318702188373	0.0102919753331128	0.00946480930142139	0.836025804969223	0.0530573623422732	0.00862817783513194
Gli2	5	0.489877279893354	0.116255958517329	0.0385162719146336	0.0307791275559381	0.294908872470721	0.489877279893354	0.0296624896480257
Gm29456	6	0.409199046428725	0.042718924217913	0.1381373638264	0.327324082463217	0.039036525294162	0.0435840577695832	0.409199046428725
Inhbb	6	0.519003711797171	0.0283917302425618	0.0872734029160832	0.310598093824352	0.0259640450100443	0.0287690162097878	0.519003711797171
Gm27184	1	0.213004762939501	0.213004762939501	0.127243920769665	0.130166803603589	0.209898120395696	0.200138601519632	0.119547790771917
Tmem185b	4	0.475788493204039	0.299479876578998	0.0330307308159364	0.0318648825893071	0.475788493204039	0.13121427067219	0.0286217461395295
3830432H09Rik	4	0.484085695826493	0.292833370548235	0.0326064942323572	0.0313844258825876	0.484085695826493	0.130876143721105	0.0282138697892223
Epb41l5	1	0.336653336110024	0.336653336110024	0.0564412884350784	0.0568762020852761	0.329026539502912	0.170454459019147	0.0505481748475621
Tmem177	4	0.289454669167512	0.248125275277545	0.0827077756238747	0.078393600546989	0.289454669167512	0.229118919118151	0.0721997602659278
Cfap221	5	0.249948734310033	0.208854323242851	0.107663004543554	0.0959089591578199	0.246096674312607	0.249948734310033	0.0915283044331351
Sctr	4	0.669299328396084	0.196003547591862	0.0184469273827978	0.017418110148537	0.669299328396084	0.0831305739253754	0.0157015125553443
Tmem37	5	0.490595036882981	0.125519696552447	0.0804700831240707	0.0550930536136835	0.192624037361554	0.490595036882981	0.0556980924652637
Dbi	4	0.708516696118426	0.106579671457919	0.0194620449825833	0.0170414452442144	0.708516696118426	0.132579415486884	0.0158207267099733
3110009E18Rik	3	0.529435400891002	0.0314541750687861	0.0796176134036872	0.529435400891002	0.028242738570981	0.0306083306984419	0.300641741367101
Steap3	6	0.856736138380705	0.0101389264354614	0.0430324775609425	0.0697754637518288	0.00948302152335776	0.0108339723477046	0.856736138380705
Marco	4	0.855882668035912	0.0704313930186329	0.00915282512062801	0.00837247709614124	0.855882668035912	0.0485138792896743	0.00764675743901186
2610027F03Rik	3	0.291366694523102	0.109770751039577	0.178269514925019	0.291366694523102	0.095687433493608	0.101160532743873	0.223745073274821
Gm29346	3	0.589656727703614	0.0373373885047251	0.083606702790463	0.589656727703614	0.0329341160001989	0.0351766600566103	0.221288404944388
Celrr	3	0.253545426283891	0.106235066616691	0.208835514381284	0.253545426283891	0.0960745406173845	0.10598146667908	0.229327985421669
Ccdc93	3	0.604552241869886	0.0449975937132368	0.0813002378456783	0.604552241869886	0.0389953740600304	0.0404871622196082	0.189667390291561
Gm15392	3	0.295916441737455	0.11421995581637	0.155973221571243	0.295916441737455	0.100752932296698	0.103050350039124	0.23008709853911
Htr5b	5	0.389432831766416	0.13622629657241	0.0406413216829955	0.0333661319931043	0.368444822784929	0.389432831766416	0.0318885952001463
Dpp10	4	0.254658823678754	0.251060560007129	0.0973522525810543	0.097640133148687	0.254658823678754	0.210724959238681	0.0885632713456948
Gm57176	3	0.44781891379651	0.0503927772782366	0.122437722792554	0.44781891379651	0.044874661783491	0.048592966248262	0.285882958100947
Gpr39	5	0.539226302008282	0.109630533825702	0.0764098451494545	0.0507244073170349	0.171964682049673	0.539226302008282	0.0520442296498535
Lypd1	2	0.579492920814105	0.0415791603819656	0.579492920814105	0.10328622961757	0.0417454850956822	0.0528174758891709	0.181078728201506
Nckap5	6	0.538794969272762	0.0334765613951393	0.20178440126997	0.156481592271442	0.0319231901386944	0.0375392856519924	0.538794969272762
Mgat5	3	0.458668431853697	0.088515585160918	0.113264345777349	0.458668431853697	0.0728264780083694	0.071797525092358	0.194927634107309
Tmem163	4	0.800483956011561	0.083039398477744	0.0132167900044761	0.0117832729621409	0.800483956011561	0.0806133579007941	0.0108632246432837
Acmsd	6	0.407324003432746	0.0446216696495442	0.122666392907863	0.339494821286152	0.0408640552234229	0.0450290575002713	0.407324003432746
2900009J06Rik	3	0.377217218973285	0.0628786199127098	0.152753760146919	0.377217218973285	0.0562033885655204	0.061222815028851	0.289724197372715
Map3k19	3	0.601956402293446	0.0371170438188856	0.0778244488646043	0.601956402293446	0.0327534962247027	0.0347068658055349	0.215641742992827
Rab3gap1	3	0.587182172345945	0.0361976972590321	0.0829587291276764	0.587182172345945	0.0320076451604155	0.0342803380118266	0.227373418095104
Gm28800	6	0.286865675946052	0.0873109798172468	0.198175837596384	0.253038384220558	0.0824497447103564	0.0921593777094026	0.286865675946052
Ubxn4	1	0.223882702769301	0.223882702769301	0.12243903061322	0.218994186610109	0.155876330951256	0.131616408230785	0.147191340825328
Lct	5	0.381760428975954	0.171808137676508	0.0674481634972127	0.0531126895863387	0.274879190364036	0.381760428975954	0.05099138989995
Mcm6	4	0.584640167400442	0.233379579873738	0.0253736365638754	0.0240679713503232	0.584640167400442	0.110810753809471	0.0217278910021499
Cxcr4	5	0.223750163266762	0.1398149864113	0.221546582953893	0.124695746997951	0.155362834553262	0.223750163266762	0.134829685816831
Thsd7b	5	0.467348443150332	0.13974271583804	0.0585340288277574	0.0447313919112436	0.246160777000473	0.467348443150332	0.0434826432721544
Cd55b	4	0.30434177470891	0.224710099388868	0.077636576392044	0.0697475994856671	0.30434177470891	0.258142116697052	0.0654218333274589
Cd55os	4	0.328734622683161	0.23122712726991	0.0692562319478422	0.0627772272118246	0.328734622683161	0.249512347430733	0.0584924434565285
Gm15675	1	0.407815794032855	0.407815794032855	0.0340595434952309	0.0340005466752566	0.375009515553559	0.119007292708558	0.0301073075345403
Cd55	2	0.336264173186117	0.10067503318173	0.336264173186117	0.123395244644351	0.113633249984172	0.168245145397592	0.157787153606037
Gm16083	4	0.447626757926005	0.353615192995351	0.0298333705295349	0.0292044513954459	0.447626757926005	0.113682922624834	0.0260373045288288
Zp3r	5	0.368956642246407	0.142507374371139	0.123352501248128	0.0814686213447228	0.198192694973368	0.368956642246407	0.0855221658162351
C4bp	3	0.327073459002797	0.0621550816987807	0.174773107735995	0.327073459002797	0.0564383328392623	0.0626714481917322	0.316888570531432
Pfkfb2	6	0.621989106774748	0.0293014518342777	0.118987323154721	0.17056715817841	0.0275785032674424	0.0315764567904011	0.621989106774748
Yod1	1	0.26700015741107	0.26700015741107	0.105829211624148	0.123628909008656	0.221379972268749	0.176702336960832	0.105459412726545
AA986860	3	0.220847624602534	0.213722403717008	0.12392022376104	0.220847624602534	0.156055361483584	0.132937438160106	0.152516948275728
Fcmr	5	0.615194066509773	0.0933106022263261	0.0398482998740105	0.0302075454747576	0.191746331561458	0.615194066509773	0.0296931543536748
Il10	3	0.290408720985891	0.0887006848756172	0.172753169572325	0.290408720985891	0.0815062057464351	0.08821462175874	0.278416597060991
Dyrk3	1	0.377231876086309	0.377231876086309	0.0833802711253651	0.111494484217062	0.203082432550169	0.137908607083598	0.0869023289374967
Rassf5	4	0.453957397117914	0.149230068281663	0.0381718692357601	0.032313817130783	0.453957397117914	0.295786037687576	0.0305408105463041
Ikbke	4	0.456948200769172	0.159368426575825	0.0375187196176233	0.0317105797975517	0.456948200769172	0.284696745416276	0.0297573278235516
Srgap2	1	0.696777242633532	0.696777242633532	0.0229265127106521	0.0242848508786213	0.168909641467302	0.0662038204096373	0.0208979319002555
Gm29488	4	0.569767508188532	0.177136315860401	0.0299254713762983	0.0265595699826844	0.569767508188532	0.172151566300639	0.0244595682914445
Fam72a	3	0.280577202059096	0.134568917103294	0.149020063657539	0.280577202059096	0.115289108338998	0.113526323996364	0.20701838484471
Ctse	5	0.295161052159807	0.202210976210254	0.10088791564421	0.0804092529185264	0.244619385028754	0.295161052159807	0.0767114180384476
Rab7b	2	0.58797818436203	0.0426780946166003	0.58797818436203	0.0973489726518937	0.0436652349546787	0.0562250157583278	0.17210449765647
Slc26a9	2	0.44128958560643	0.0484082039557231	0.44128958560643	0.142050212248797	0.0475645793346296	0.0584351371490379	0.262252281705382
Pm20d1	6	0.758446833132049	0.0177098645669071	0.0894958733078256	0.0981195469884984	0.01676964011844	0.0194582418862799	0.758446833132049
Slc41a1	6	0.77578407206429	0.0164462923791278	0.0700375346788704	0.104604400442711	0.0154423659840429	0.0176853344509576	0.77578407206429
Nucks1	4	0.645154823510559	0.117415002463043	0.0236901980884519	0.0205206350573937	0.645154823510559	0.174062202217541	0.0191571386630112
Slc45a3	6	0.322874712274532	0.0639859651396171	0.236385000110566	0.248135365836553	0.0597876928926657	0.068831263746066	0.322874712274532
Mfsd4a	2	0.509966819522345	0.0512971495359286	0.509966819522345	0.116388896784158	0.0524829454194509	0.0672741965905213	0.202589992147596
Cdk18	6	0.507883363482593	0.0398474670517799	0.138162081787224	0.234666787352641	0.0372645563609399	0.0421757439648221	0.507883363482593
Gm29629	6	0.776412626479916	0.0164474474200207	0.071165946115122	0.102784515205504	0.0154595325188074	0.0177299322606299	0.776412626479916
Klhdc8a	6	0.456308608545957	0.0397468213917692	0.266558837613016	0.152659676115268	0.0385978751050859	0.0461281812289029	0.456308608545957
Nuak2	6	0.354867967632993	0.0639287539411657	0.170260178406774	0.285117500491887	0.0595201809646467	0.0663054185625343	0.354867967632993
F730311O21Rik	2	0.321948130464276	0.0998599297970916	0.321948130464276	0.159272840448882	0.100847557197433	0.128539850677275	0.189531691415042
Tmcc2	4	0.495314999553144	0.134848197000489	0.0321709315400583	0.0270645517837296	0.495314999553144	0.285100921152434	0.0255003989701452
Tmem81	3	0.597844929305534	0.0288234148750806	0.0714597936760265	0.597844929305534	0.0257322524302254	0.0277928538989027	0.24834675581423
Cntn2	6	0.640960365904041	0.0264587042623872	0.149830082014528	0.127834614736215	0.0252767970861538	0.0296394359966749	0.640960365904041
Nfasc	5	0.317967994994496	0.15395678295735	0.135115424768372	0.0931794929997439	0.202423893257898	0.317967994994496	0.0973564110221401
Lrrn2	5	0.631093036742026	0.0901965196589451	0.0462814507861343	0.0335625936674703	0.165349304271725	0.631093036742026	0.0335170948736993
Pik3c2b	6	0.390088020015455	0.0402301326304398	0.107422363764419	0.385628585499121	0.0365790380195499	0.0400518600710158	0.390088020015455
Gm28609	6	0.541497300222583	0.0322746336153143	0.218318592495685	0.140035269755895	0.0310486152682898	0.0368255886422332	0.541497300222583
Plekha6	6	0.613418819127682	0.0243853163499614	0.0852590640365981	0.229359060634435	0.0224308682051399	0.0251468716461835	0.613418819127682
Gm19461	6	0.72624918992193	0.0199425481135386	0.104117258708356	0.10884318609841	0.0188897788734934	0.0219580382842712	0.72624918992193
Etnk2	4	0.505102020861816	0.201447590868491	0.0377913555287689	0.0342420456844589	0.505102020861816	0.189827216768524	0.031589770287942
Sox13	6	0.837463846498818	0.0113508038453677	0.0457209386284541	0.0828389461826843	0.0105853904031239	0.0120400744415525	0.837463846498818
Snrpe	4	0.559673264087631	0.149337418376022	0.0301040696489178	0.0260024926350179	0.559673264087631	0.21066412099036	0.0242186342620518
Zc3h11a	1	0.412308766519473	0.412308766519473	0.0386640741926698	0.0377679548120396	0.342577703388403	0.135253323574936	0.0334281775124786
Zbed6	1	0.42617840480743	0.42617840480743	0.0730756569721992	0.0933826399281533	0.20274615388233	0.130683180220696	0.0739339641891917
Lax1	4	0.560795542525646	0.130010805615205	0.0290937953759866	0.0248701413756014	0.560795542525646	0.2318766367419	0.0233530783656622
Atp2b4	5	0.512174569113223	0.117069390418155	0.0760942568390254	0.0525341150427784	0.188483701740352	0.512174569113223	0.0536439668464656
Optc	4	0.855882668035912	0.0704313930186328	0.00915282512062799	0.00837247709614123	0.855882668035912	0.0485138792896743	0.00764675743901185
Prelp	2	0.510395833971442	0.0451451267720377	0.510395833971442	0.116364396557574	0.0455336433989025	0.0573332063902781	0.225227792909765
Bmncr	5	0.292704042135564	0.195481723314044	0.0923977509467961	0.0776947433044579	0.266632501525791	0.292704042135564	0.075089238773346
Fmod	4	0.606970080935097	0.141837731477241	0.026751195688675	0.0233156338515163	0.606970080935097	0.179478147969458	0.021647210078013
Gm19497	1	0.175268264679536	0.175268264679536	0.173692751783008	0.169974758742232	0.158798946611306	0.169653027760617	0.152612250423301
Btg2	3	0.426118719714624	0.099871518133194	0.118802866036729	0.426118719714624	0.0812215893458025	0.0791537235117864	0.194831583257864
Gm31974	3	0.31107566359351	0.152543502000693	0.131036209912308	0.31107566359351	0.117151000919813	0.108154898823816	0.18003872474986
Chit1	5	0.564081333758651	0.104564142728357	0.0689922720564877	0.0465449994686259	0.168292993309806	0.564081333758651	0.047524258678073
Mybph	4	0.244980994479681	0.238177570405072	0.104342162523075	0.103438016184905	0.244980994479681	0.214416332124218	0.0946449242830486
Ppfia4	4	0.632618941518487	0.12900055358918	0.0246920698910274	0.0214657052934456	0.632618941518487	0.172260233901207	0.0199624958066527
Gm57107	4	0.406788647353244	0.215145020796733	0.0472089681155535	0.0410226573114134	0.406788647353244	0.25183264430165	0.0380020621214062
Tmem183a	1	0.508077203069742	0.508077203069742	0.039841050947106	0.0422477435865776	0.260685012187451	0.112626724672028	0.0365222655370948
Cyb5r1	1	0.282261135388257	0.282261135388257	0.104160855328134	0.13247716900236	0.210452215450487	0.162416086565796	0.108232538264966
Platr1	2	0.321814116095358	0.0998640638555669	0.321814116095358	0.159372769385409	0.100835057940893	0.128493191609406	0.189620801113367
Rabif	1	0.680157118094942	0.680157118094942	0.0224527834975646	0.0232842487593361	0.185399044834944	0.0685362666096907	0.0201705382035232
Kdm5b	4	0.446301180585285	0.354681898942485	0.0298927957108485	0.0292713587477739	0.446301180585285	0.113758607645075	0.0260941583685317
Syt2	6	0.699728335811489	0.0224458601973209	0.0919633917933411	0.140707098625095	0.0210700546092226	0.0240852589635316	0.699728335811489
Ppp1r12b	6	0.438006783329237	0.0338164867074933	0.104988530759232	0.358302927492636	0.0307745062251723	0.03411076548623	0.438006783329237
Gm28892	6	0.646507809630471	0.0243142262444375	0.0849546877668351	0.196383629876064	0.022519746546468	0.025319899935724	0.646507809630471
Ube2t	4	0.741100391875404	0.105630744829182	0.0172553182702193	0.0153221662933821	0.741100391875404	0.106553935516602	0.01413744321521
Lgr6	6	0.757762864320005	0.0173167672362381	0.0773379532065905	0.112759047550718	0.0162199704609031	0.0186033972255453	0.757762864320005
Ptprv	3	0.372156004680257	0.117150707099622	0.126127552667237	0.372156004680257	0.0950464739417498	0.091187056108568	0.198332205502566
Ptpn7	5	0.448904140530301	0.136303540584943	0.0519025106202411	0.0411640030531966	0.281738250561641	0.448904140530301	0.0399875546496781
Arl8a	1	0.61424603433274	0.61424603433274	0.0238063471780491	0.0241840493627896	0.238496136822262	0.0781367576116251	0.0211306746925339
Gm15445	1	0.334104413495147	0.334104413495147	0.0670155640668644	0.0650676154998504	0.286942993332398	0.189312836710712	0.0575565768950279
Gm26642	3	0.251528730620645	0.118160887876084	0.176161696423873	0.251528730620645	0.108576658310931	0.115085834578535	0.230486192189932
Lmod1	3	0.276554070186679	0.115773330298725	0.1642815815454	0.276554070186679	0.103856180460011	0.107751725527136	0.23178311198205
Shisa4	1	0.427313384073804	0.427313384073804	0.0634864440354686	0.068930542646623	0.236932413094009	0.145070188994684	0.0582670271554118
Ipo9	4	0.549929263339664	0.291002796829523	0.0228471075125902	0.0219936099764979	0.549929263339664	0.0945390515910173	0.0196881707507074
Gm28277	1	0.278882015655587	0.278882015655587	0.108925001073342	0.171919578288262	0.177836447046657	0.139005369617956	0.123431588318196
Nav1	5	0.53619291036343	0.110570832928998	0.0415764081706467	0.0325220633921571	0.247502818719196	0.53619291036343	0.0316349664255713
Gm4793	5	0.3633038145416	0.16569617495325	0.0844799565710861	0.0660323944262464	0.255312893749782	0.3633038145416	0.0651747657580351
Gm57161	4	0.371780459801782	0.255686905921062	0.0529376278806389	0.0472604665136005	0.371780459801782	0.229051683597524	0.043282856285393
Csrp1	5	0.657400329661199	0.0840344729693785	0.0412183342543635	0.0300843466444178	0.157360697520491	0.657400329661199	0.0299018189501501
Phlda3	5	0.459814339354702	0.129732898745762	0.086536140747064	0.0601928627757627	0.202176572035029	0.459814339354702	0.0615471863416806
Tnni1	4	0.82705145240406	0.0837646360725964	0.0110049866654822	0.0100345687259835	0.82705145240406	0.0589761506989877	0.00916820543289027
Lad1	1	0.231217291650538	0.231217291650538	0.133161747702341	0.158490609389681	0.182044081501978	0.165832719034705	0.129253550720757
Tnnt2	6	0.702192530860128	0.0191022617580205	0.0682307304779072	0.173031435459577	0.0176305291697102	0.0198125122746571	0.702192530860128
Tmem9	4	0.54262802662065	0.132561606383177	0.0297179415876755	0.0252476934232262	0.54262802662065	0.246142500724937	0.0237022312603345
Cacna1s	6	0.538107234715798	0.0339777873595379	0.194091637365493	0.163680251697773	0.0322994236602857	0.0378436652011122	0.538107234715798
Gm15850	4	0.357788943641052	0.218235723016628	0.0609822958033863	0.054327167109726	0.357788943641052	0.257869909253868	0.0507959611753393
Kif21b	5	0.562869500684954	0.102847070978701	0.0376980089611812	0.0294789692259542	0.238479821052897	0.562869500684954	0.0286266290963113
Gm26781	3	0.217299814159052	0.154131814387939	0.161027452970308	0.217299814159052	0.139003538741254	0.13998639689733	0.188550982844118
Kif14	4	0.414525572697068	0.288891188040818	0.0448150375352734	0.0429918102626433	0.414525572697068	0.169929162250213	0.0388472292139851
Gm37799	4	0.855882668035911	0.0704313930186333	0.00915282512062804	0.00837247709614128	0.855882668035911	0.0485138792896745	0.00764675743901189
Gm19705	1	0.231850543140351	0.231850543140351	0.121070885463922	0.21042825102926	0.159629406365188	0.133594428603662	0.143426485397618
Platr22	5	0.64267904297185	0.08745813801604	0.0464181062882857	0.0332407459838588	0.156927603348319	0.64267904297185	0.0332763633916469
Nr5a2	5	0.51903950211338	0.109923069148048	0.036818359394534	0.0292415828031863	0.276775296449245	0.51903950211338	0.0282021900916063
Gm4258	4	0.531788314986727	0.135953765504663	0.0314000105630116	0.0267921009220803	0.531788314986727	0.248869703140268	0.0251961048832505
Gm26936	5	0.307921163972555	0.180451550590637	0.103216539956585	0.0825125002016903	0.244418470894379	0.307921163972555	0.0814797743841538
Gm26930	4	0.426015801411972	0.173366308883447	0.0448703536269862	0.038565003088656	0.426015801411972	0.280842558787655	0.0363399742012834
Mir181a-1hg	5	0.395540106786891	0.157894624717807	0.050798726023109	0.0409458875424154	0.315773376360341	0.395540106786891	0.0390472785694357
Ptprc	2	0.457887389268435	0.0623606197327293	0.457887389268435	0.12742990075457	0.0645472424869507	0.0837261735544127	0.204048674202902
Gm28501	3	0.333985905254143	0.141404817955973	0.127470965504679	0.333985905254143	0.110110845730635	0.102188415064245	0.184839050490325
2310009B15Rik	5	0.22660219202918	0.193385533931944	0.14805659089497	0.120744570475737	0.196540630411021	0.22660219202918	0.114670482257148
4930596I21Rik	3	0.352146349722773	0.112110713828988	0.134806065274033	0.352146349722773	0.0942295819190017	0.0927670573065884	0.213940231948616
Crb1	6	0.797362020033479	0.0148820049312348	0.0675497451863891	0.0900542623397953	0.0140180777207089	0.0161338897883927	0.797362020033479
Aspm	4	0.729152105865199	0.151496821449431	0.0158721882490929	0.0148234687361184	0.729152105865199	0.0752384133071948	0.0134170023929638
Cfhr4	3	0.588565634942578	0.0498416995039797	0.0854360743835063	0.588565634942578	0.0428997848914671	0.0442076697864222	0.189049136492047
Cfhr2	5	0.188638506060692	0.157323719600358	0.178145924440234	0.154234018530012	0.164022848622497	0.188638506060692	0.157634982746207
Cfh	6	0.359693976023365	0.0438651321029984	0.355468608898492	0.145400935919453	0.0431381747390786	0.0524331723166128	0.359693976023365
Kcnt2	2	0.629873073777518	0.0426974945515941	0.629873073777518	0.0856499194826854	0.0443738491038778	0.0586769637380691	0.138728699346256
4930590L20Rik	1	0.366095711240206	0.366095711240206	0.0869685121490868	0.111082308413822	0.204229963127127	0.144108456525421	0.0875150485443374
B3galt2	6	0.650373683860736	0.0221920032420543	0.0754953171462462	0.208609724227366	0.0204453355772652	0.0228839359463325	0.650373683860736
Ro60	4	0.461652877118851	0.297337481509786	0.0342938069712382	0.0321526387192038	0.461652877118851	0.145610794897654	0.0289524007832667
Uchl5	4	0.738126926232604	0.145820959535811	0.0154709950811658	0.0144786313628197	0.738126926232604	0.0729936103357622	0.0131088774518368
Gm29170	3	0.43283389463976	0.0628197622831763	0.120809127113169	0.43283389463976	0.0556852824089249	0.0587520371377536	0.269099896417216
Rgs2	6	0.532567664044536	0.0337043599276619	0.219703584032222	0.142969545902466	0.0324967338540328	0.0385581122390816	0.532567664044536
Rgs13	6	0.702601620688969	0.0192605154502644	0.0681375855128792	0.172230346571723	0.017788045309785	0.0199818864663793	0.702601620688969
Rgs1	3	0.432670654293972	0.0894568239420259	0.118573833492786	0.432670654293972	0.0750166968940454	0.0745580414252176	0.209723949951954
Rgs21	6	0.683730300025966	0.0225568377454833	0.0834138293807239	0.165560043101554	0.0209936429557429	0.0237453467905308	0.683730300025966
Gm29514	4	0.855882668035912	0.0704313930186329	0.00915282512062801	0.00837247709614125	0.855882668035912	0.0485138792896744	0.00764675743901186
Brinp3	5	0.340840468773186	0.173689324493916	0.0596351515999152	0.0496144790824163	0.328696061698052	0.340840468773186	0.0475245143525149
A230059L01Rik	2	0.361482007823031	0.0870507823748237	0.361482007823031	0.140662525516888	0.0926774924368046	0.123609855386137	0.194517336462316
Pla2g4a	5	0.550406733337556	0.109657693777072	0.0688651477797954	0.0471304408078435	0.176179843211774	0.550406733337556	0.0477601410859588
Ptgs2os	2	0.493282500774429	0.0684913565241439	0.493282500774429	0.111597832116825	0.0724267989648959	0.0991659044624364	0.15503560715727
Ptgs2	2	0.429006921047258	0.0414740823955709	0.429006921047258	0.130018005709631	0.0410125643379421	0.0503692765484155	0.308119149961183
Ptgs2os2	2	0.341753276007965	0.0999172247449054	0.341753276007965	0.141625656278071	0.104419831503472	0.140078782247149	0.172205229218437
2310030A07Rik	3	0.31107566359351	0.152543502000694	0.131036209912308	0.31107566359351	0.117151000919813	0.108154898823816	0.18003872474986
Prg4	6	0.745438350349699	0.0185244768891584	0.0939504564759532	0.1042664597412	0.0175124848261376	0.0203077717178518	0.745438350349699
Hmcn1	5	0.606576531325591	0.0981507407768733	0.0464803778098833	0.0341905942321596	0.180810902753785	0.606576531325591	0.0337908531017078
Gm20631	5	0.358787995509452	0.131300702812924	0.151561392401823	0.0870265807138742	0.176477024821246	0.358787995509452	0.09484630374068
Gm29188	3	0.623245007108701	0.0320686886206126	0.0711456183439367	0.623245007108701	0.0284185135586115	0.03030992512392	0.214812247244218
C730036E19Rik	6	0.389854507932775	0.0403183084504974	0.340575478748665	0.142041505055035	0.0394548185415321	0.0477553812714949	0.389854507932775
Gm47985	2	0.336230947795546	0.0996576739995495	0.336230947795546	0.147650644512327	0.102796380490234	0.135181355385847	0.178482997816497
Gm10138	2	0.387726187264069	0.0409807591087539	0.387726187264069	0.141265018853195	0.0400005716550046	0.0485488688607758	0.341478594258202
Swt1	1	0.325282112081747	0.325282112081747	0.0972683561180671	0.140880460975413	0.190892322549009	0.14029633304794	0.105380415227825
Rnf2	1	0.513874409808413	0.513874409808413	0.0544791003237657	0.0650112193134977	0.199772697395401	0.113689778602412	0.0531727945565096
Niban1	4	0.457351005874388	0.173070969742118	0.0416750532773483	0.0361364773874075	0.457351005874388	0.257853522153221	0.0339129715655173
2810414N06Rik	6	0.522580360163278	0.0328262536720791	0.103258141211534	0.277428051918976	0.030229513413799	0.0336776796203344	0.522580360163278
1700025G04Rik	3	0.301884706518291	0.155798021789562	0.133011782963084	0.301884706518291	0.119629396055289	0.110577084986898	0.179099007686877
Gm28610	3	0.305112521724713	0.0911957116532222	0.164148400982435	0.305112521724713	0.0827700081163415	0.0882741585148821	0.268499199008406
Tsen15	1	0.490911728640288	0.490911728640288	0.0310977326722191	0.0315785664051549	0.315580593347651	0.103096328385562	0.0277350505491251
Colgalt2	5	0.575633379741242	0.102093629230359	0.0642081668873788	0.0441318082446214	0.16901285858026	0.575633379741242	0.0449201573161382
Rgl1	4	0.652972918692197	0.207560769314402	0.0192653587068111	0.018261855872678	0.652972918692197	0.0854904050127309	0.0164486924011807
Gm28792	6	0.307819659888512	0.065761770314309	0.264987585705039	0.226943610176928	0.062074443951896	0.0724129299633161	0.307819659888512
Apobec4	3	0.298550725463921	0.114030697027877	0.154895349789426	0.298550725463921	0.100363653931355	0.102463794373239	0.229695779414182
Arpc5	4	0.449749289476656	0.158456621426551	0.0402185421841681	0.0342948850429745	0.449749289476656	0.284923831966866	0.0323568299027853
Ncf2	2	0.259721865394145	0.119230809755174	0.259721865394145	0.121699666233589	0.139457632398671	0.214361059233924	0.145528966984498
Gm28791	1	0.464057344660059	0.464057344660059	0.0248758594876339	0.0246044699760513	0.37312719562598	0.0915689019253982	0.021766228324877
Nmnat2	2	0.419502262435183	0.041398245385353	0.419502262435183	0.136536260650759	0.0405458038185177	0.0494554728856088	0.312561954824579
Gm28960	2	0.211690894547686	0.12595574817945	0.211690894547686	0.186805507461905	0.12615071427884	0.146093908392125	0.203303227139993
Lamc2	1	0.538827741743612	0.538827741743612	0.0307164011525397	0.0316506730759706	0.274353825655344	0.0968243089345863	0.0276270494379479
Lamc1	4	0.521806574490866	0.25007400639162	0.0321424773803464	0.030415002679316	0.521806574490866	0.13802443417083	0.0275375048870218
E330020D12Rik	2	0.452475186255409	0.0687961055525926	0.452475186255409	0.123845688607367	0.072520791622321	0.0966326096216858	0.185729618340625
Shcbp1l	4	0.471407271066058	0.166090172970142	0.0395805389068958	0.0342148418183781	0.471407271066058	0.25658293116623	0.0321242440722959
Dhx9	1	0.653238849294253	0.653238849294253	0.0222246169112307	0.0228689494927429	0.211102202720329	0.070654092464695	0.0199112891167488
Npl	4	0.472794191960178	0.273840945891416	0.0352197809054557	0.0326388678885105	0.472794191960178	0.155984692239852	0.0295215211145883
C230024C17Rik	5	0.492892387065332	0.125510377340388	0.0788006909759711	0.0542766332264188	0.193763581312292	0.492892387065332	0.0547563300795983
Rgs16	4	0.458439811671167	0.197485696585693	0.040422860050593	0.0351717335971513	0.458439811671167	0.235881857150353	0.032598040945043
Rnasel	4	0.427906567177837	0.129975896634762	0.0347146424116222	0.0287626222519774	0.427906567177837	0.351328237056946	0.0273120344668554
Gm28512	4	0.811835653120724	0.0982384156504567	0.0115561675106187	0.0106806050547498	0.811835653120724	0.0579758850779067	0.00971327358554385
Rgsl1	2	0.392381934213064	0.0880418053189194	0.392381934213064	0.120674162512739	0.0973079537359919	0.140164226476773	0.161429917742514
Teddm2	6	0.722003090150318	0.0202140157790782	0.10148757844762	0.115105818799371	0.0190830975028451	0.0221063993207679	0.722003090150318
Teddm1b	1	0.3038222826797	0.3038222826797	0.0791730641649995	0.0830021625437545	0.274020046299027	0.186777666025375	0.0732047782871446
Glul	6	0.446816450551658	0.0328173286952396	0.0944370825558753	0.363089152458382	0.0299045923524828	0.0329353933863619	0.446816450551658
Gm28286	6	0.815703793776931	0.0134545938724252	0.0604159572268795	0.0832165126526853	0.0126583812568955	0.0145507612141837	0.815703793776931
A830008E24Rik	6	0.50142751056406	0.0359718111442188	0.227351045946775	0.160249643801049	0.0343949786948292	0.0406050098490673	0.50142751056406
Cacna1e	6	0.389091030780046	0.0405467180279738	0.333071066655247	0.150697489636387	0.0393105125875037	0.0472831823128418	0.389091030780046
Gm29282	1	0.408371786125643	0.408371786125643	0.057914603559323	0.0591947397991551	0.268231101505369	0.154970544151168	0.0513172248593422
Gm9530	3	0.288567648473994	0.0782134312209084	0.203579826874658	0.288567648473994	0.0712429514580818	0.0794630613537281	0.27893308061863
Gm57167	3	0.505185775006444	0.0577444563563599	0.103427434439838	0.505185775006444	0.0503782148057983	0.0524090251389916	0.230855094252568
Ier5	1	0.225867030477782	0.225867030477782	0.129123403587534	0.196162770189008	0.163614243505924	0.142478099512312	0.142754452727439
Mr1	6	0.431582098046632	0.0414511783458416	0.284742851296585	0.15345141694053	0.0403676317648677	0.0484048236055434	0.431582098046632
BC034090	3	0.480825291089645	0.0350094524904891	0.094488236374201	0.480825291089645	0.0314627011283231	0.0343446232967411	0.323869695620601
Gm37622	3	0.500511388259139	0.0478878342544211	0.100309543961324	0.500511388259139	0.0425115078107438	0.0451729584658699	0.263606767248502
Gm57136	3	0.328353547576887	0.100004626512123	0.149805465488267	0.328353547576887	0.0881227570813828	0.0908302186793783	0.242883384661963
Xpr1	1	0.598919352085379	0.598919352085379	0.0398613369188587	0.045328586089987	0.184393375736402	0.0936514919930534	0.0378458571763192
Gm5532	6	0.555173045332641	0.0256826029386181	0.0819786773549529	0.287560650459768	0.0234968557142544	0.0261081681997657	0.555173045332641
Acbd6	1	0.700975862185443	0.700975862185443	0.0236467867867448	0.0252752502812311	0.162116488405428	0.0663218698790187	0.0216637424621355
Lhx4	4	0.855882668035911	0.0704313930186331	0.00915282512062802	0.00837247709614126	0.855882668035911	0.0485138792896744	0.00764675743901187
Qsox1	1	0.350809679411577	0.350809679411577	0.0910104946092024	0.117334404709425	0.202579889478514	0.146244191089165	0.0920213407021163
Gm37571	3	0.20309095701466	0.141084094444782	0.200922902148902	0.20309095701466	0.128479714992253	0.141295177419294	0.185127153980109
Cep350	3	0.595272327099092	0.0286330555823322	0.071174860470274	0.595272327099092	0.0255787796041354	0.0276361044424589	0.251704872801708
Tor1aip1	3	0.441250075192931	0.0309949817531965	0.0852563114479262	0.441250075192931	0.0280476701178889	0.0306895416359833	0.383761419852074
Fam163a	4	0.415255545863017	0.228532944937942	0.0497153143161597	0.0453000892545478	0.415255545863017	0.219354874938493	0.0418412306898407
Nphs2	5	0.352825561903139	0.180870139582864	0.0584789484576485	0.0476565304594279	0.314966117211271	0.352825561903139	0.0452027023856488
Gm2000	5	0.606889197263428	0.0956538136116878	0.054113285128805	0.0382942743458896	0.166462351480782	0.606889197263428	0.0385870781694085
Soat1	5	0.519550936924342	0.115020569256841	0.0754859935826906	0.0518360164495109	0.185115929152547	0.519550936924342	0.0529905546340681
Abl2	1	0.430203952741257	0.430203952741257	0.0693650449173816	0.0860569034026566	0.212803296617292	0.132051699241188	0.0695191030802254
Tor3a	6	0.776790779596893	0.0161421382019413	0.0657964887217795	0.108934179373063	0.0151070973872513	0.0172293167190724	0.776790779596893
Ralgps2	4	0.790529218203162	0.0838307400885753	0.0139945679388437	0.0124309996269498	0.790529218203162	0.0877258449975191	0.0114886291449502
Angptl1	2	0.297470849520948	0.110043959343657	0.297470849520948	0.118432358591173	0.127988452361812	0.20047747373696	0.145586906445451
4930439D14Rik	3	0.236939233492782	0.105030719405329	0.224530711005761	0.236939233492782	0.0965339277571349	0.108581494315894	0.228383914023099
Gm28694	2	0.336700076172518	0.0502552668734697	0.336700076172518	0.173866195919669	0.0485105622795635	0.0581872773016719	0.332480621453108
Tex35	4	0.406791770763097	0.357906563195057	0.0362809507502248	0.0357614442577835	0.406791770763097	0.131397380194016	0.0318618908398212
Cryzl2	4	0.67528565985567	0.113395527993185	0.0216396322217586	0.0188333093090638	0.67528565985567	0.153320496297364	0.0175253743229588
Gm15486	2	0.295101220298375	0.100985297544021	0.295101220298375	0.17857002328693	0.099114713044793	0.121355618200705	0.204873127625176
Sec16b	5	0.478566150476684	0.128769726186026	0.0725082106397832	0.0527959127159711	0.214295207379744	0.478566150476684	0.0530647926017914
Brinp2	4	0.481766322474601	0.333562148137348	0.0272639183958577	0.0265275106042856	0.481766322474601	0.107190798104896	0.0236893022830117
Astn1	4	0.458447822188643	0.304381579254218	0.035171003360893	0.033985077763832	0.458447822188643	0.13748922211931	0.0305252953131043
Gm37679	4	0.439264756882202	0.3884368240248	0.0258309883925481	0.0253423171128118	0.439264756882202	0.0985976184416231	0.0225274951460157
4930562F17Rik	5	0.39381944083886	0.140695206223878	0.119033157763737	0.0758703807878231	0.192131006354661	0.39381944083886	0.0784508080310415
Tnr	6	0.374573366348469	0.0477485871924409	0.148093288242401	0.337590690576588	0.0435203148677486	0.0484737527723523	0.374573366348469
Gm37294	2	0.340989961370986	0.0862082574568261	0.340989961370986	0.152660610636653	0.0900291646512476	0.11620501097047	0.213906994913818
4930562F07Rik	2	0.415139723766584	0.0740377092131481	0.415139723766584	0.13317099238922	0.0778683397329925	0.102893024665711	0.196890210232344
Cacybp	4	0.350320148079004	0.341887502495134	0.0483171804466977	0.0459342064323936	0.350320148079004	0.172492242541602	0.0410487200051684
Rabgap1l	1	0.52329131573101	0.52329131573101	0.0451956898781855	0.0501701399381777	0.226687203663744	0.112122433586985	0.0425332172018974
Gm36975	3	0.351184890530984	0.0613569169030735	0.141766325934051	0.351184890530984	0.055851326939224	0.0606800660695521	0.329160473623115
Gm37529	1	0.511265586468709	0.511265586468709	0.0535635897778983	0.0613381328259307	0.205680288118196	0.117350317107118	0.0508020857021485
Gm37328	1	0.53845009883349	0.53845009883349	0.0491996870614479	0.0561460798567613	0.199407402425776	0.110193166529842	0.0466035652926833
Gm37083	3	0.384693521592687	0.0823686012850809	0.134940155982549	0.384693521592687	0.0722777469100126	0.0748736876475878	0.250846286582083
Gm37362	6	0.359422978156561	0.0591321201284363	0.151700786910391	0.315221542129749	0.0544697586216196	0.0600528140532435	0.359422978156561
Gas5	1	0.279140568161251	0.279140568161251	0.108808039132114	0.171692592357528	0.178000114026146	0.139030284839158	0.123328401483803
Dars2	1	0.650060418077904	0.650060418077904	0.0288245176966717	0.0305954184821702	0.184132724086933	0.0801722079165163	0.0262147137398047
Gm37634	6	0.440580972118598	0.0494122582607892	0.200621061825456	0.207390528923719	0.0472180221346573	0.0547771567367803	0.440580972118598
Cenpl	1	0.333171597374297	0.333171597374297	0.0760441608407272	0.0760913172667426	0.262546266352945	0.185685040308374	0.0664616178569143
Klhl20	4	0.789818472069765	0.084909105803638	0.0139753438830377	0.0124114782386448	0.789818472069765	0.0874234399878903	0.0114621600170239
Ankrd45	5	0.576302311210531	0.104001230790723	0.0405572701897183	0.0311563346870116	0.217657430806894	0.576302311210531	0.0303254223151224
Tex50	6	0.42325702749301	0.0328927550615262	0.0926216226652023	0.388487155789859	0.029900062588151	0.0328413764022515	0.42325702749301
ENSMUSG00000121369	6	0.339572722134287	0.0693088054018308	0.214440441904466	0.234274599779775	0.0662741917232645	0.0761292390563761	0.339572722134287
Prdx6	3	0.623009050937377	0.044159181475996	0.0779938874635795	0.623009050937377	0.0380705364017476	0.0393770495738097	0.17739029414749
Tnfsf18	3	0.332646507726113	0.131455666769898	0.137524461317592	0.332646507726113	0.105008717533927	0.101052824090351	0.192311822562119
Fasl	4	0.371357013648681	0.163844243663978	0.0452589109114291	0.0374047275561927	0.371357013648681	0.346775017873543	0.0353600863461754
Suco	1	0.440406590647297	0.440406590647297	0.0368593132975326	0.0374337211725195	0.332189592828818	0.120172163506633	0.0329386185471991
Dnm3	2	0.368959271109865	0.0822614088697076	0.368959271109865	0.143857322833223	0.08647863837908	0.113331887342498	0.205111471465627
Dnm3os	2	0.234128571422288	0.128098577079104	0.234128571422288	0.133538063855149	0.145429137047689	0.203771495430996	0.155034155164774
Mettl13	3	0.37786229485238	0.119420021446774	0.125394689453957	0.37786229485238	0.0951207363120634	0.0908185264308166	0.191383731504009
Myoc	2	0.567706116013259	0.0368551264660601	0.567706116013259	0.102084023323842	0.0368464384627531	0.046107110593529	0.210401185140557
Myocos	6	0.208913593603489	0.124872605019696	0.207206954602962	0.19501249596606	0.123353329245084	0.140641021562708	0.208913593603489
Fmo1	2	0.382841601383008	0.0584196847849932	0.382841601383008	0.165880399399855	0.0569944409302558	0.0694401996249416	0.266423673876946
Fmo2	2	0.474095903013857	0.0608674097604422	0.474095903013857	0.122950294205088	0.06314246774086	0.082287759275131	0.196656166004622
Fmo6	2	0.211690894547686	0.12595574817945	0.211690894547686	0.186805507461905	0.12615071427884	0.146093908392125	0.203303227139993
Fmo3	4	0.402917499406954	0.233853983848446	0.0517463020195435	0.0473263630324759	0.402917499406954	0.220477786968933	0.0436780647236472
Prrx1	6	0.643008311684158	0.0224082708723828	0.0757802756135	0.215104308041826	0.0206280038206838	0.0230708299674491	0.643008311684158
Gm20471	6	0.683114398833063	0.0230582224403012	0.124368427593321	0.122107091298385	0.0218692746992803	0.0254825851356501	0.683114398833063
Mettl11b	6	0.51432954915605	0.0348781809057495	0.232433503710422	0.144622082122387	0.0336854982760375	0.0400511858293539	0.51432954915605
BC055324	4	0.472597028360124	0.210150280393058	0.0416175740020452	0.0376954806754477	0.472597028360124	0.203124398254493	0.034815238314832
Mettl18	6	0.434579308502577	0.0385574042438544	0.109495319143162	0.343225397710967	0.035258571901688	0.0388839984977513	0.434579308502577
Sele	5	0.342016872201402	0.184172140254509	0.0888470740778659	0.0686822484069064	0.249987491478698	0.342016872201402	0.0662941735806192
Sell	2	0.306738428547909	0.108201696234934	0.306738428547909	0.116605567546566	0.125815877033217	0.198988440513917	0.143649990123457
Selp	5	0.268599727495957	0.15034509529216	0.180973903837089	0.109393525588567	0.175571958375395	0.268599727495957	0.115115789410833
F5	4	0.214812557018984	0.214085296930258	0.124823850963547	0.125172848685016	0.214812557018984	0.205481345928973	0.115624100473222
Ccdc181	4	0.288085377309242	0.287923228954251	0.0773551024554076	0.0780789435962231	0.288085377309242	0.198626625421121	0.0699307222637549
Blzf1	3	0.430448130603462	0.0922796713576974	0.122845954714796	0.430448130603462	0.0763027746351673	0.0759902052071558	0.202133263481722
Nme7	4	0.607324376771482	0.13022005656393	0.0262121672986616	0.0226246322147498	0.607324376771482	0.192516808826568	0.0211019583246074
Atp1b1	4	0.649823846472776	0.158162621433359	0.0233451138583718	0.0210228125874285	0.649823846472776	0.128379753004856	0.0192658526432084
Gm32391	5	0.42011877598242	0.14310463285531	0.0981840824725053	0.0668539364165843	0.204149698513082	0.42011877598242	0.0675888737600984
Gm26685	2	0.549815519393511	0.056662409061814	0.549815519393511	0.100440099083788	0.0599737145276875	0.081340270206111	0.151767987727089
Gm37853	3	0.260643573323851	0.117244560433639	0.171675627669141	0.260643573323851	0.106755005413773	0.112222032830676	0.231459200328919
Gm37184	3	0.572692271032949	0.0557880991400071	0.0895467276765849	0.572692271032949	0.0475203213924935	0.0484858576921902	0.185966723065775
Dpt	2	0.544636659590974	0.0512333566419357	0.544636659590974	0.106323364966052	0.0530400891315558	0.0692882242030695	0.175478305466413
Gm32569	2	0.430062762603411	0.0394106858582018	0.430062762603411	0.12911787493954	0.0387532861814483	0.0474068419084878	0.315248548508911
Gm32652	2	0.490929620348571	0.0402106337762218	0.490929620348571	0.121539968511713	0.0397165617392256	0.0490068681441379	0.25859634748013
Gm20743	6	0.829700748990915	0.012346614611248	0.0540990998457574	0.0789622353510802	0.0115943235448558	0.0132969776561439	0.829700748990915
Xcl1	6	0.222913153026042	0.121434876514238	0.191747129675235	0.222287240548454	0.115369279619427	0.126248320616604	0.222913153026042
4930568G15Rik	4	0.80890256052806	0.100094964082519	0.0117138993160573	0.0108320190527863	0.80890256052806	0.0586077047033558	0.00984885231722192
Sft2d2	1	0.334174027757674	0.334174027757674	0.0670784147431582	0.0651449385473952	0.286719631096837	0.189264055991585	0.0576189318633502
Tiprl	1	0.594125765955215	0.594125765955215	0.026863479257747	0.02733536729127	0.241603157364407	0.0862298671848632	0.0238423629464976
Gm38190	1	0.531945412842949	0.531945412842949	0.0513411481714797	0.0597965111554567	0.196870398046895	0.110806600818298	0.0492399289649223
Gpr161	4	0.760966444991012	0.101729775859556	0.0161216665287344	0.0144960272163922	0.760966444991012	0.0933344617986039	0.013351623605702
Dcaf6	3	0.553621420586436	0.0325956798222542	0.0789822434122632	0.553621420586436	0.0291658955905456	0.0314549848219787	0.274179775766522
Gm37864	3	0.414198995732928	0.0318106972279794	0.0930247619376417	0.414198995732928	0.0288103099027876	0.0317118380611314	0.400443397137532
Mpc2	6	0.779651406272478	0.0158655799426474	0.0736244864695827	0.0987991968067569	0.0149056400246995	0.0171536904838356	0.779651406272478
Adcy10	2	0.481495734478958	0.0474955022491288	0.481495734478958	0.12361278164694	0.0478373429457503	0.0600325061638954	0.239526132515328
Gm38325	3	0.288888944858118	0.114751719031945	0.158907592741428	0.288888944858118	0.101829084279873	0.104674163718894	0.230948495369742
Mpzl1	4	0.829334430890999	0.0870875287293421	0.0106087443831154	0.00976608110148867	0.829334430890999	0.0543084153452825	0.00889479954977241
Rcsd1	6	0.716535429026437	0.0196568912242103	0.0796800083918521	0.145057889576988	0.0182821263945874	0.0207876553859252	0.716535429026437
Creg1	6	0.583742215216175	0.0308410622089953	0.181080464727286	0.139896547883531	0.0295881696518231	0.0348515403121887	0.583742215216175
Gm16565	2	0.387885066701297	0.0472014527799369	0.387885066701297	0.154223645964248	0.0459739894395763	0.0557798081205006	0.308936036994441
Cd247	2	0.484899542150958	0.0709428304932511	0.484899542150958	0.110720016614691	0.0757457676600591	0.105230332704221	0.15246151037682
Gm26665	5	0.274784515541145	0.147968343659511	0.18125288586256	0.107412878287271	0.174859661926461	0.274784515541145	0.113721714723053
Dusp27	1	0.470242473943291	0.470242473943291	0.0635105095460199	0.0772643830807012	0.202705474752832	0.123865852251399	0.0624113064257571
Ildr2	5	0.472546725426938	0.119869042412587	0.100177421170844	0.0632693240057573	0.177814167974544	0.472546725426938	0.066323319009329
Gm15853	3	0.43635278877348	0.032759643203558	0.0936436764230108	0.43635278877348	0.0296045296634144	0.0325095491054266	0.375129812831111
[truncated: 17,889 more rows]

## Sheet: CM_Mfuzz_clusters GO BP
cluster	cluster_label	ID	Description	GeneRatio	BgRatio	RichFactor	FoldEnrichment	zScore	pvalue	p.adjust	qvalue	geneID	Count
[truncated: 517 more rows]
