# Supplementary material for: Life-span–dependent transcriptional dynamics of the human heart
Source: Sci Adv. 2026 Jun 17;12(25):eaeg2614. doi: 10.1126/sciadv.aeg2614 (PMC13274588; doi:10.1126/sciadv.aeg2614)
Supplement: Supplementary file 2 — Tables S1 to S55 [file sciadv.aeg2614_tables_s1_to_s55.zip › Tables/Supplementary_Table_3.xlsx]

## Sheet: maintype_prop_among_sample_r
Sample_name	fill.bar	count	frac		Sample_name	fill.bar	count	frac
AG6_LV_5	Cardiomyocyte	1688	0.566253		AG6_RV_5	Cardiomyocyte	1954	0.487039
AG6_LV_5	Fibroblast	567	0.190205		AG6_RV_5	Fibroblast	802	0.1999
AG6_LV_5	Pericyte	163	0.0546796		AG6_RV_5	Pericyte	468	0.11665
AG6_LV_5	Endothelial cell	319	0.107011		AG6_RV_5	Endothelial cell	411	0.102443
AG6_LV_5	Myeloid cell	118	0.039584		AG6_RV_5	Myeloid cell	177	0.0441176
AG6_LV_5	Lymphoid cell	60	0.0201275		AG6_RV_5	Lymphoid cell	110	0.0274177
AG6_LV_5	Neural cell	17	0.00570278		AG6_RV_5	Neural cell	16	0.00398804
AG6_LV_5	SMC	30	0.0100637		AG6_RV_5	SMC	14	0.00348953
AG6_LV_5	Adipocyte	3	0.00100637		AG6_RV_5	Adipocyte	14	0.00348953
AG6_LV_5	Proliferative cell	10	0.00335458		AG6_RV_5	Proliferative cell	22	0.00548355
AG6_LV_5	Lymphoendothelial cell	6	0.00201275		AG6_RV_5	Lymphoendothelial cell	24	0.00598205
AG6_LV_4	Cardiomyocyte	973	0.601732		AG6_RV_4	Cardiomyocyte	1075	0.328044
AG6_LV_4	Fibroblast	313	0.193568		AG6_RV_4	Fibroblast	1439	0.439121
AG6_LV_4	Pericyte	80	0.0494743		AG6_RV_4	Pericyte	172	0.052487
AG6_LV_4	Endothelial cell	153	0.0946197		AG6_RV_4	Endothelial cell	199	0.0607263
AG6_LV_4	Myeloid cell	47	0.0290662		AG6_RV_4	Myeloid cell	212	0.0646933
AG6_LV_4	Lymphoid cell	33	0.0204082		AG6_RV_4	Lymphoid cell	79	0.0241074
AG6_LV_4	Neural cell	12	0.00742115		AG6_RV_4	Neural cell	18	0.00549283
AG6_LV_4	SMC	1	0.000618429		AG6_RV_4	SMC	4	0.00122063
AG6_LV_4	Adipocyte	1	0.000618429		AG6_RV_4	Adipocyte	55	0.0167836
AG6_LV_4	Proliferative cell	2	0.00123686		AG6_RV_4	Proliferative cell	13	0.00396704
AG6_LV_4	Lymphoendothelial cell	2	0.00123686		AG6_RV_4	Lymphoendothelial cell	11	0.00335673
AG6_LV_3	Cardiomyocyte	3000	0.548948		AG6_RV_3	Cardiomyocyte	2593	0.666067
AG6_LV_3	Fibroblast	1314	0.240439		AG6_RV_3	Fibroblast	271	0.0696121
AG6_LV_3	Pericyte	536	0.0980787		AG6_RV_3	Pericyte	853	0.219111
AG6_LV_3	Endothelial cell	238	0.0435499		AG6_RV_3	Endothelial cell	53	0.0136142
AG6_LV_3	Myeloid cell	218	0.0398902		AG6_RV_3	Myeloid cell	65	0.0166966
AG6_LV_3	Lymphoid cell	39	0.00713632		AG6_RV_3	Lymphoid cell	8	0.00205497
AG6_LV_3	Neural cell	30	0.00548948		AG6_RV_3	Neural cell	12	0.00308246
AG6_LV_3	SMC	13	0.00237877		AG6_RV_3	SMC	7	0.0017981
AG6_LV_3	Adipocyte	47	0.00860018		AG6_RV_3	Adipocyte	5	0.00128436
AG6_LV_3	Proliferative cell	11	0.00201281		AG6_RV_3	Proliferative cell	10	0.00256871
AG6_LV_3	Lymphoendothelial cell	19	0.00347667		AG6_RV_3	Lymphoendothelial cell	16	0.00410994
AG6_LV_2	Cardiomyocyte	2304	0.546619		AG6_RV_2	Cardiomyocyte	2124	0.394942
AG6_LV_2	Fibroblast	624	0.148043		AG6_RV_2	Fibroblast	2061	0.383228
AG6_LV_2	Pericyte	774	0.18363		AG6_RV_2	Pericyte	526	0.0978059
AG6_LV_2	Endothelial cell	294	0.0697509		AG6_RV_2	Endothelial cell	197	0.0366307
AG6_LV_2	Myeloid cell	127	0.0301305		AG6_RV_2	Myeloid cell	260	0.0483451
AG6_LV_2	Lymphoid cell	15	0.00355872		AG6_RV_2	Lymphoid cell	55	0.0102269
AG6_LV_2	Neural cell	25	0.0059312		AG6_RV_2	Neural cell	36	0.00669394
AG6_LV_2	SMC	9	0.00213523		AG6_RV_2	SMC	16	0.00297508
AG6_LV_2	Adipocyte	12	0.00284698		AG6_RV_2	Adipocyte	37	0.00687988
AG6_LV_2	Proliferative cell	21	0.00498221		AG6_RV_2	Proliferative cell	20	0.00371885
AG6_LV_2	Lymphoendothelial cell	10	0.00237248		AG6_RV_2	Lymphoendothelial cell	46	0.00855337
AG6_LV_1	Cardiomyocyte	2363	0.324232		AG6_RV_1	Cardiomyocyte	2614	0.413281
AG6_LV_1	Fibroblast	2289	0.314078		AG6_RV_1	Fibroblast	1611	0.254704
AG6_LV_1	Pericyte	1611	0.221048		AG6_RV_1	Pericyte	1324	0.209328
AG6_LV_1	Endothelial cell	418	0.0573546		AG6_RV_1	Endothelial cell	400	0.0632411
AG6_LV_1	Myeloid cell	332	0.0455543		AG6_RV_1	Myeloid cell	134	0.0211858
AG6_LV_1	Lymphoid cell	69	0.00946762		AG6_RV_1	Lymphoid cell	45	0.00711462
AG6_LV_1	Neural cell	60	0.00823271		AG6_RV_1	Neural cell	55	0.00869565
AG6_LV_1	SMC	76	0.0104281		AG6_RV_1	SMC	22	0.00347826
AG6_LV_1	Adipocyte	32	0.00439078		AG6_RV_1	Adipocyte	22	0.00347826
AG6_LV_1	Proliferative cell	21	0.00288145		AG6_RV_1	Proliferative cell	10	0.00158103
AG6_LV_1	Lymphoendothelial cell	17	0.0023326		AG6_RV_1	Lymphoendothelial cell	88	0.013913
AG5_LV_3	Cardiomyocyte	1809	0.205849		AG5_RV_3	Cardiomyocyte	4166	0.430728
AG5_LV_3	Fibroblast	2411	0.274351		AG5_RV_3	Fibroblast	1354	0.139992
AG5_LV_3	Pericyte	1864	0.212107		AG5_RV_3	Pericyte	1496	0.154673
AG5_LV_3	Endothelial cell	1510	0.171825		AG5_RV_3	Endothelial cell	1407	0.145471
AG5_LV_3	Myeloid cell	779	0.0886436		AG5_RV_3	Myeloid cell	875	0.0904673
AG5_LV_3	Lymphoid cell	25	0.00284479		AG5_RV_3	Lymphoid cell	18	0.00186104
AG5_LV_3	Neural cell	257	0.0292444		AG5_RV_3	Neural cell	201	0.0207816
AG5_LV_3	SMC	102	0.0116067		AG5_RV_3	SMC	110	0.011373
AG5_LV_3	Adipocyte	8	0.000910332		AG5_RV_3	Adipocyte	3	0.000310174
AG5_LV_3	Proliferative cell	13	0.00147929		AG5_RV_3	Proliferative cell	10	0.00103391
AG5_LV_3	Lymphoendothelial cell	10	0.00113792		AG5_RV_3	Lymphoendothelial cell	32	0.00330852
AG5_LV_2	Cardiomyocyte	1823	0.264394		AG5_RV_2	Cardiomyocyte	1268	0.169655
AG5_LV_2	Fibroblast	1706	0.247426		AG5_RV_2	Fibroblast	1954	0.26144
AG5_LV_2	Pericyte	927	0.134445		AG5_RV_2	Pericyte	1591	0.212871
AG5_LV_2	Endothelial cell	1810	0.262509		AG5_RV_2	Endothelial cell	986	0.131924
AG5_LV_2	Myeloid cell	325	0.0471356		AG5_RV_2	Myeloid cell	1143	0.15293
AG5_LV_2	Lymphoid cell	41	0.00594634		AG5_RV_2	Lymphoid cell	76	0.0101686
AG5_LV_2	Neural cell	134	0.0194344		AG5_RV_2	Neural cell	213	0.0284988
AG5_LV_2	SMC	81	0.0117476		AG5_RV_2	SMC	156	0.0208724
AG5_LV_2	Adipocyte	5	0.000725163		AG5_RV_2	Adipocyte	26	0.00347873
AG5_LV_2	Proliferative cell	13	0.00188542		AG5_RV_2	Proliferative cell	23	0.00307733
AG5_LV_2	Lymphoendothelial cell	30	0.00435098		AG5_RV_2	Lymphoendothelial cell	38	0.00508429
AG5_LV_1	Cardiomyocyte	1561	0.142038		AG5_RV_1	Cardiomyocyte	2158	0.218112
AG5_LV_1	Fibroblast	3543	0.322384		AG5_RV_1	Fibroblast	2914	0.294522
AG5_LV_1	Pericyte	1919	0.174613		AG5_RV_1	Pericyte	1477	0.149282
AG5_LV_1	Endothelial cell	2320	0.211101		AG5_RV_1	Endothelial cell	1865	0.188498
AG5_LV_1	Myeloid cell	884	0.0804368		AG5_RV_1	Myeloid cell	768	0.0776228
AG5_LV_1	Lymphoid cell	182	0.0165605		AG5_RV_1	Lymphoid cell	164	0.0165757
AG5_LV_1	Neural cell	278	0.0252957		AG5_RV_1	Neural cell	155	0.0156661
AG5_LV_1	SMC	152	0.0138308		AG5_RV_1	SMC	171	0.0172832
AG5_LV_1	Adipocyte	4	0.000363967		AG5_RV_1	Adipocyte	75	0.00758035
AG5_LV_1	Proliferative cell	66	0.00600546		AG5_RV_1	Proliferative cell	71	0.00717607
AG5_LV_1	Lymphoendothelial cell	81	0.00737034		AG5_RV_1	Lymphoendothelial cell	76	0.00768142
AG4_LV_3	Cardiomyocyte	1986	0.218146		AG4_RV_3	Cardiomyocyte	3725	0.302649
AG4_LV_3	Fibroblast	2987	0.328098		AG4_RV_3	Fibroblast	3481	0.282824
AG4_LV_3	Pericyte	972	0.106766		AG4_RV_3	Pericyte	1727	0.140315
AG4_LV_3	Endothelial cell	1711	0.187939		AG4_RV_3	Endothelial cell	1849	0.150227
AG4_LV_3	Myeloid cell	970	0.106547		AG4_RV_3	Myeloid cell	908	0.0737732
AG4_LV_3	Lymphoid cell	59	0.00648067		AG4_RV_3	Lymphoid cell	46	0.00373741
AG4_LV_3	Neural cell	163	0.0179042		AG4_RV_3	Neural cell	195	0.0158434
AG4_LV_3	SMC	120	0.013181		AG4_RV_3	SMC	172	0.0139747
AG4_LV_3	Adipocyte	4	0.000439367		AG4_RV_3	Adipocyte	17	0.00138122
AG4_LV_3	Proliferative cell	69	0.00757909		AG4_RV_3	Proliferative cell	125	0.010156
AG4_LV_3	Lymphoendothelial cell	63	0.00692004		AG4_RV_3	Lymphoendothelial cell	63	0.00511862
AG4_LV_2	Cardiomyocyte	1525	0.167693		AG4_RV_2	Cardiomyocyte	2522	0.207949
AG4_LV_2	Fibroblast	2202	0.242138		AG4_RV_2	Fibroblast	2405	0.198301
AG4_LV_2	Pericyte	961	0.105674		AG4_RV_2	Pericyte	1664	0.137203
AG4_LV_2	Endothelial cell	1742	0.191555		AG4_RV_2	Endothelial cell	1775	0.146356
AG4_LV_2	Myeloid cell	1569	0.172531		AG4_RV_2	Myeloid cell	2457	0.202589
AG4_LV_2	Lymphoid cell	351	0.0385969		AG4_RV_2	Lymphoid cell	468	0.0385884
AG4_LV_2	Neural cell	262	0.0288102		AG4_RV_2	Neural cell	353	0.0291062
AG4_LV_2	SMC	291	0.0319991		AG4_RV_2	SMC	231	0.0190468
AG4_LV_2	Adipocyte	41	0.00450847		AG4_RV_2	Adipocyte	126	0.0103892
AG4_LV_2	Proliferative cell	29	0.00318892		AG4_RV_2	Proliferative cell	47	0.00387533
AG4_LV_2	Lymphoendothelial cell	121	0.0133055		AG4_RV_2	Lymphoendothelial cell	80	0.00659631
AG4_LV_1	Cardiomyocyte	1660	0.218507		AG4_RV_1	Cardiomyocyte	2798	0.228613
AG4_LV_1	Fibroblast	2069	0.272344		AG4_RV_1	Fibroblast	2703	0.220851
AG4_LV_1	Pericyte	1062	0.139792		AG4_RV_1	Pericyte	2268	0.185309
AG4_LV_1	Endothelial cell	1589	0.209162		AG4_RV_1	Endothelial cell	2203	0.179998
AG4_LV_1	Myeloid cell	705	0.0927998		AG4_RV_1	Myeloid cell	1270	0.103767
AG4_LV_1	Lymphoid cell	77	0.0101356		AG4_RV_1	Lymphoid cell	75	0.00612795
AG4_LV_1	Neural cell	265	0.0348822		AG4_RV_1	Neural cell	426	0.0348068
AG4_LV_1	SMC	82	0.0107937		AG4_RV_1	SMC	197	0.0160961
AG4_LV_1	Adipocyte	10	0.00131631		AG4_RV_1	Adipocyte	171	0.0139717
AG4_LV_1	Proliferative cell	26	0.0034224		AG4_RV_1	Proliferative cell	28	0.00228777
AG4_LV_1	Lymphoendothelial cell	52	0.00684481		AG4_RV_1	Lymphoendothelial cell	100	0.0081706
AG3_LV_7	Cardiomyocyte	9454	0.766375		AG3_RV_7	Cardiomyocyte	6057	0.66002
AG3_LV_7	Fibroblast	1024	0.0830091		AG3_RV_7	Fibroblast	1308	0.14253
AG3_LV_7	Pericyte	522	0.0423152		AG3_RV_7	Pericyte	519	0.0565544
AG3_LV_7	Endothelial cell	780	0.0632296		AG3_RV_7	Endothelial cell	746	0.0812902
AG3_LV_7	Myeloid cell	196	0.0158885		AG3_RV_7	Myeloid cell	219	0.023864
AG3_LV_7	Lymphoid cell	58	0.00470169		AG3_RV_7	Lymphoid cell	113	0.0123134
AG3_LV_7	Neural cell	131	0.0106193		AG3_RV_7	Neural cell	96	0.0104609
AG3_LV_7	SMC	79	0.00640402		AG3_RV_7	SMC	45	0.00490356
AG3_LV_7	Adipocyte	12	0.000972763		AG3_RV_7	Adipocyte	14	0.00152555
AG3_LV_7	Proliferative cell	54	0.00437743		AG3_RV_7	Proliferative cell	43	0.00468563
AG3_LV_7	Lymphoendothelial cell	26	0.00210765		AG3_RV_7	Lymphoendothelial cell	17	0.00185246
AG3_LV_5	Cardiomyocyte	7249	0.773392		AG3_RV_6	Cardiomyocyte	6048	0.648162
AG3_LV_5	Fibroblast	664	0.0708418		AG3_RV_6	Fibroblast	1218	0.130533
AG3_LV_5	Pericyte	413	0.0440627		AG3_RV_6	Pericyte	656	0.0703033
AG3_LV_5	Endothelial cell	537	0.0572922		AG3_RV_6	Endothelial cell	780	0.0835923
AG3_LV_5	Myeloid cell	117	0.0124827		AG3_RV_6	Myeloid cell	176	0.0188619
AG3_LV_5	Lymphoid cell	195	0.0208044		AG3_RV_6	Lymphoid cell	83	0.00889508
AG3_LV_5	Neural cell	44	0.00469433		AG3_RV_6	Neural cell	43	0.00460829
AG3_LV_5	SMC	49	0.00522778		AG3_RV_6	SMC	142	0.0152181
AG3_LV_5	Adipocyte	5	0.000533447		AG3_RV_6	Adipocyte	11	0.00117887
AG3_LV_5	Proliferative cell	96	0.0102422		AG3_RV_6	Proliferative cell	169	0.0181117
AG3_LV_5	Lymphoendothelial cell	4	0.000426758		AG3_RV_6	Lymphoendothelial cell	5	0.000535848
AG3_LV_4	Cardiomyocyte	9142	0.779768		AG3_RV_4	Cardiomyocyte	6545	0.637355
AG3_LV_4	Fibroblast	954	0.0813715		AG3_RV_4	Fibroblast	1341	0.130587
AG3_LV_4	Pericyte	536	0.0457182		AG3_RV_4	Pericyte	780	0.0759568
AG3_LV_4	Endothelial cell	719	0.0613272		AG3_RV_4	Endothelial cell	990	0.0964067
AG3_LV_4	Myeloid cell	84	0.00716479		AG3_RV_4	Myeloid cell	175	0.0170416
AG3_LV_4	Lymphoid cell	67	0.00571477		AG3_RV_4	Lymphoid cell	154	0.0149966
AG3_LV_4	Neural cell	32	0.00272944		AG3_RV_4	Neural cell	71	0.00691401
AG3_LV_4	SMC	75	0.00639713		AG3_RV_4	SMC	119	0.0115883
AG3_LV_4	Adipocyte	7	0.000597066		AG3_RV_4	Adipocyte	8	0.000779044
AG3_LV_4	Proliferative cell	99	0.00844422		AG3_RV_4	Proliferative cell	62	0.00603759
AG3_LV_4	Lymphoendothelial cell	9	0.000767656		AG3_RV_4	Lymphoendothelial cell	24	0.00233713
AG3_LV_3	Cardiomyocyte	5078	0.46366		AG3_RV_3	Cardiomyocyte	5805	0.583534
AG3_LV_3	Fibroblast	2707	0.247169		AG3_RV_3	Fibroblast	1839	0.184861
AG3_LV_3	Pericyte	1291	0.117878		AG3_RV_3	Pericyte	920	0.0924809
AG3_LV_3	Endothelial cell	1016	0.0927684		AG3_RV_3	Endothelial cell	790	0.0794129
AG3_LV_3	Myeloid cell	332	0.0303141		AG3_RV_3	Myeloid cell	167	0.0167873
AG3_LV_3	Lymphoid cell	121	0.0110482		AG3_RV_3	Lymphoid cell	71	0.00713711
AG3_LV_3	Neural cell	191	0.0174397		AG3_RV_3	Neural cell	124	0.0124648
AG3_LV_3	SMC	113	0.0103178		AG3_RV_3	SMC	99	0.00995175
AG3_LV_3	Adipocyte	10	0.000913075		AG3_RV_3	Adipocyte	16	0.00160836
AG3_LV_3	Proliferative cell	79	0.00721329		AG3_RV_3	Proliferative cell	102	0.0102533
AG3_LV_3	Lymphoendothelial cell	14	0.00127831		AG3_RV_3	Lymphoendothelial cell	15	0.00150784
AG3_LV_2	Cardiomyocyte	9330	0.72292		AG3_RV_2	Cardiomyocyte	6698	0.664616
AG3_LV_2	Fibroblast	1228	0.0951495		AG3_RV_2	Fibroblast	1113	0.110439
AG3_LV_2	Pericyte	746	0.0578026		AG3_RV_2	Pericyte	583	0.0578488
AG3_LV_2	Endothelial cell	960	0.074384		AG3_RV_2	Endothelial cell	775	0.0769002
AG3_LV_2	Myeloid cell	210	0.0162715		AG3_RV_2	Myeloid cell	372	0.0369121
AG3_LV_2	Lymphoid cell	54	0.0041841		AG3_RV_2	Lymphoid cell	48	0.00476285
AG3_LV_2	Neural cell	56	0.00433907		AG3_RV_2	Neural cell	170	0.0168684
AG3_LV_2	SMC	103	0.00798078		AG3_RV_2	SMC	86	0.00853344
AG3_LV_2	Adipocyte	1	7.74833e-05		AG3_RV_2	Adipocyte	10	0.00099226
AG3_LV_2	Proliferative cell	192	0.0148768		AG3_RV_2	Proliferative cell	204	0.0202421
AG3_LV_2	Lymphoendothelial cell	26	0.00201457		AG3_RV_2	Lymphoendothelial cell	19	0.00188529
AG3_LV_1	Cardiomyocyte	3953	0.507771		AG3_RV_1	Cardiomyocyte	4236	0.570889
AG3_LV_1	Fibroblast	1809	0.23237		AG3_RV_1	Fibroblast	1294	0.174394
AG3_LV_1	Pericyte	423	0.0543353		AG3_RV_1	Pericyte	387	0.0521563
AG3_LV_1	Endothelial cell	1240	0.159281		AG3_RV_1	Endothelial cell	1115	0.15027
AG3_LV_1	Myeloid cell	66	0.00847784		AG3_RV_1	Myeloid cell	94	0.0126685
AG3_LV_1	Lymphoid cell	8	0.00102762		AG3_RV_1	Lymphoid cell	28	0.00377358
AG3_LV_1	Neural cell	116	0.0149004		AG3_RV_1	Neural cell	124	0.0167116
AG3_LV_1	SMC	9	0.00115607		AG3_RV_1	SMC	54	0.00727763
AG3_LV_1	Adipocyte	2	0.000256904		AG3_RV_1	Adipocyte	5	0.000673854
AG3_LV_1	Proliferative cell	121	0.0155427		AG3_RV_1	Proliferative cell	71	0.00956873
AG3_LV_1	Lymphoendothelial cell	38	0.00488118		AG3_RV_1	Lymphoendothelial cell	12	0.00161725
AG2_LV_6	Cardiomyocyte	2218	0.353974		AG2_RV_6	Cardiomyocyte	761	0.16226
AG2_LV_6	Fibroblast	1711	0.273061		AG2_RV_6	Fibroblast	2036	0.434115
AG2_LV_6	Pericyte	822	0.131184		AG2_RV_6	Pericyte	496	0.105757
AG2_LV_6	Endothelial cell	1105	0.176349		AG2_RV_6	Endothelial cell	967	0.206183
AG2_LV_6	Myeloid cell	52	0.00829876		AG2_RV_6	Myeloid cell	68	0.0144989
AG2_LV_6	Lymphoid cell	15	0.00239387		AG2_RV_6	Lymphoid cell	14	0.00298507
AG2_LV_6	Neural cell	159	0.025375		AG2_RV_6	Neural cell	148	0.0315565
AG2_LV_6	SMC	32	0.00510693		AG2_RV_6	SMC	29	0.00618337
AG2_LV_6	Adipocyte	4	0.000638366		AG2_RV_6	Adipocyte	8	0.00170576
AG2_LV_6	Proliferative cell	130	0.0207469		AG2_RV_6	Proliferative cell	116	0.0247335
AG2_LV_6	Lymphoendothelial cell	18	0.00287265		AG2_RV_6	Lymphoendothelial cell	47	0.0100213
AG2_LV_4	Cardiomyocyte	9451	0.834304		AG2_RV_5	Cardiomyocyte	3936	0.503389
AG2_LV_4	Fibroblast	665	0.0587041		AG2_RV_5	Fibroblast	1697	0.217035
AG2_LV_4	Pericyte	320	0.0282486		AG2_RV_5	Pericyte	776	0.0992454
AG2_LV_4	Endothelial cell	363	0.0320445		AG2_RV_5	Endothelial cell	888	0.11357
AG2_LV_4	Myeloid cell	128	0.0112994		AG2_RV_5	Myeloid cell	103	0.013173
AG2_LV_4	Lymphoid cell	32	0.00282486		AG2_RV_5	Lymphoid cell	88	0.0112546
AG2_LV_4	Neural cell	62	0.00547316		AG2_RV_5	Neural cell	145	0.0185446
AG2_LV_4	SMC	36	0.00317797		AG2_RV_5	SMC	32	0.00409259
AG2_LV_4	Adipocyte	8	0.000706215		AG2_RV_5	Adipocyte	5	0.000639468
AG2_LV_4	Proliferative cell	256	0.0225989		AG2_RV_5	Proliferative cell	95	0.0121499
AG2_LV_4	Lymphoendothelial cell	7	0.000617938		AG2_RV_5	Lymphoendothelial cell	54	0.00690625
AG2_LV_3	Cardiomyocyte	8137	0.672035		AG2_RV_4	Cardiomyocyte	7454	0.758986
AG2_LV_3	Fibroblast	1716	0.141724		AG2_RV_4	Fibroblast	930	0.094695
AG2_LV_3	Pericyte	637	0.0526098		AG2_RV_4	Pericyte	357	0.0363507
AG2_LV_3	Endothelial cell	851	0.0702841		AG2_RV_4	Endothelial cell	493	0.0501986
AG2_LV_3	Myeloid cell	184	0.0151966		AG2_RV_4	Myeloid cell	193	0.0196518
AG2_LV_3	Lymphoid cell	89	0.00735051		AG2_RV_4	Lymphoid cell	40	0.0040729
AG2_LV_3	Neural cell	167	0.0137925		AG2_RV_4	Neural cell	49	0.00498931
AG2_LV_3	SMC	94	0.00776346		AG2_RV_4	SMC	61	0.00621118
AG2_LV_3	Adipocyte	7	0.00057813		AG2_RV_4	Adipocyte	11	0.00112005
AG2_LV_3	Proliferative cell	189	0.0156095		AG2_RV_4	Proliferative cell	223	0.0227064
AG2_LV_3	Lymphoendothelial cell	37	0.00305583		AG2_RV_4	Lymphoendothelial cell	10	0.00101823
AG2_LV_2	Cardiomyocyte	6611	0.705625		AG2_RV_3	Cardiomyocyte	1674	0.324293
AG2_LV_2	Fibroblast	1160	0.123813		AG2_RV_3	Fibroblast	2093	0.405463
AG2_LV_2	Pericyte	271	0.0289252		AG2_RV_3	Pericyte	375	0.0726463
AG2_LV_2	Endothelial cell	351	0.037464		AG2_RV_3	Endothelial cell	493	0.0955056
AG2_LV_2	Myeloid cell	96	0.0102466		AG2_RV_3	Myeloid cell	165	0.0319644
AG2_LV_2	Lymphoid cell	31	0.00330878		AG2_RV_3	Lymphoid cell	63	0.0122046
AG2_LV_2	Neural cell	46	0.00490981		AG2_RV_3	Neural cell	128	0.0247966
AG2_LV_2	SMC	45	0.00480307		AG2_RV_3	SMC	15	0.00290585
AG2_LV_2	Adipocyte	2	0.00021347		AG2_RV_3	Adipocyte	3	0.00058117
AG2_LV_2	Proliferative cell	733	0.0782367		AG2_RV_3	Proliferative cell	117	0.0226656
AG2_LV_2	Lymphoendothelial cell	23	0.0024549		AG2_RV_3	Lymphoendothelial cell	36	0.00697404
AG2_LV_1	Cardiomyocyte	3784	0.616789		AG2_RV_2	Cardiomyocyte	3968	0.711111
AG2_LV_1	Fibroblast	999	0.162836		AG2_RV_2	Fibroblast	161	0.028853
AG2_LV_1	Pericyte	392	0.0638957		AG2_RV_2	Pericyte	263	0.0471326
AG2_LV_1	Endothelial cell	383	0.0624287		AG2_RV_2	Endothelial cell	470	0.0842294
AG2_LV_1	Myeloid cell	29	0.00472698		AG2_RV_2	Myeloid cell	120	0.0215054
AG2_LV_1	Lymphoid cell	23	0.00374898		AG2_RV_2	Lymphoid cell	26	0.0046595
AG2_LV_1	Neural cell	45	0.00733496		AG2_RV_2	Neural cell	79	0.0141577
AG2_LV_1	SMC	53	0.00863896		AG2_RV_2	SMC	2	0.000358423
AG2_LV_1	Adipocyte	2	0.000325998		AG2_RV_2	Adipocyte	4	0.000716846
AG2_LV_1	Proliferative cell	420	0.0684597		AG2_RV_2	Proliferative cell	434	0.0777778
AG2_LV_1	Lymphoendothelial cell	5	0.000814996		AG2_RV_2	Lymphoendothelial cell	53	0.00949821
AG1_LV_6	Cardiomyocyte	7208	0.745013		AG1_RV_6	Cardiomyocyte	6067	0.656673
AG1_LV_6	Fibroblast	1119	0.115659		AG1_RV_6	Fibroblast	1406	0.152181
AG1_LV_6	Pericyte	285	0.0294574		AG1_RV_6	Pericyte	380	0.04113
AG1_LV_6	Endothelial cell	417	0.0431008		AG1_RV_6	Endothelial cell	745	0.0806364
AG1_LV_6	Myeloid cell	181	0.018708		AG1_RV_6	Myeloid cell	173	0.018725
AG1_LV_6	Lymphoid cell	47	0.00485788		AG1_RV_6	Lymphoid cell	41	0.00443771
AG1_LV_6	Neural cell	84	0.00868217		AG1_RV_6	Neural cell	73	0.00790129
AG1_LV_6	SMC	41	0.00423773		AG1_RV_6	SMC	74	0.00800952
AG1_LV_6	Adipocyte	2	0.000206718		AG1_RV_6	Adipocyte	8	0.000865895
AG1_LV_6	Proliferative cell	267	0.0275969		AG1_RV_6	Proliferative cell	246	0.0266263
AG1_LV_6	Lymphoendothelial cell	24	0.00248062		AG1_RV_6	Lymphoendothelial cell	26	0.00281416
AG1_LV_5	Cardiomyocyte	3831	0.578177		AG1_RV_5	Cardiomyocyte	2741	0.424106
AG1_LV_5	Fibroblast	954	0.143978		AG1_RV_5	Fibroblast	1526	0.236113
AG1_LV_5	Pericyte	247	0.0372774		AG1_RV_5	Pericyte	466	0.0721027
AG1_LV_5	Endothelial cell	859	0.129641		AG1_RV_5	Endothelial cell	1221	0.188922
AG1_LV_5	Myeloid cell	29	0.0043767		AG1_RV_5	Myeloid cell	38	0.00587962
AG1_LV_5	Lymphoid cell	22	0.00332025		AG1_RV_5	Lymphoid cell	15	0.0023209
AG1_LV_5	Neural cell	59	0.00890432		AG1_RV_5	Neural cell	93	0.0143896
AG1_LV_5	SMC	31	0.00467854		AG1_RV_5	SMC	46	0.00711744
AG1_LV_5	Adipocyte	0	0		AG1_RV_5	Adipocyte	6	0.000928361
AG1_LV_5	Proliferative cell	583	0.0879867		AG1_RV_5	Proliferative cell	287	0.0444066
AG1_LV_5	Lymphoendothelial cell	11	0.00166013		AG1_RV_5	Lymphoendothelial cell	24	0.00371345
AG1_LV_4	Cardiomyocyte	7759	0.669514		AG1_RV_4	Cardiomyocyte	3991	0.583394
AG1_LV_4	Fibroblast	2083	0.179739		AG1_RV_4	Fibroblast	1492	0.218097
AG1_LV_4	Pericyte	315	0.0271809		AG1_RV_4	Pericyte	284	0.0415144
AG1_LV_4	Endothelial cell	392	0.0338252		AG1_RV_4	Endothelial cell	411	0.0600789
AG1_LV_4	Myeloid cell	223	0.0192424		AG1_RV_4	Myeloid cell	161	0.0235346
AG1_LV_4	Lymphoid cell	96	0.00828372		AG1_RV_4	Lymphoid cell	63	0.00920918
AG1_LV_4	Neural cell	186	0.0160497		AG1_RV_4	Neural cell	67	0.00979389
AG1_LV_4	SMC	52	0.00448701		AG1_RV_4	SMC	54	0.00789358
AG1_LV_4	Adipocyte	12	0.00103546		AG1_RV_4	Adipocyte	14	0.00204648
AG1_LV_4	Proliferative cell	414	0.0357235		AG1_RV_4	Proliferative cell	274	0.0400526
AG1_LV_4	Lymphoendothelial cell	57	0.00491846		AG1_RV_4	Lymphoendothelial cell	30	0.00438532
AG1_LV_2	Cardiomyocyte	2967	0.482832		AG1_RV_2	Cardiomyocyte	1790	0.333271
AG1_LV_2	Fibroblast	1106	0.179984		AG1_RV_2	Fibroblast	1461	0.272016
AG1_LV_2	Pericyte	300	0.0488202		AG1_RV_2	Pericyte	388	0.0722398
AG1_LV_2	Endothelial cell	609	0.099105		AG1_RV_2	Endothelial cell	655	0.121951
AG1_LV_2	Myeloid cell	142	0.0231082		AG1_RV_2	Myeloid cell	94	0.0175014
AG1_LV_2	Lymphoid cell	37	0.00602116		AG1_RV_2	Lymphoid cell	18	0.00335133
AG1_LV_2	Neural cell	63	0.0102522		AG1_RV_2	Neural cell	102	0.0189909
AG1_LV_2	SMC	6	0.000976404		AG1_RV_2	SMC	9	0.00167567
AG1_LV_2	Adipocyte	5	0.00081367		AG1_RV_2	Adipocyte	5	0.000930925
AG1_LV_2	Proliferative cell	795	0.129373		AG1_RV_2	Proliferative cell	666	0.123999
AG1_LV_2	Lymphoendothelial cell	115	0.0187144		AG1_RV_2	Lymphoendothelial cell	183	0.0340719
AG1_LV_1	Cardiomyocyte	5064	0.578809		AG1_RV_1	Cardiomyocyte	1846	0.377351
AG1_LV_1	Fibroblast	1228	0.140359		AG1_RV_1	Fibroblast	1271	0.259812
AG1_LV_1	Pericyte	343	0.0392045		AG1_RV_1	Pericyte	295	0.0603025
AG1_LV_1	Endothelial cell	775	0.0885816		AG1_RV_1	Endothelial cell	670	0.136958
AG1_LV_1	Myeloid cell	84	0.0096011		AG1_RV_1	Myeloid cell	139	0.0284137
AG1_LV_1	Lymphoid cell	20	0.00228598		AG1_RV_1	Lymphoid cell	24	0.00490597
AG1_LV_1	Neural cell	51	0.00582924		AG1_RV_1	Neural cell	58	0.0118561
AG1_LV_1	SMC	4	0.000457195		AG1_RV_1	SMC	7	0.00143091
AG1_LV_1	Adipocyte	9	0.00102869		AG1_RV_1	Adipocyte	3	0.000613246
AG1_LV_1	Proliferative cell	983	0.112356		AG1_RV_1	Proliferative cell	470	0.0960752
AG1_LV_1	Lymphoendothelial cell	188	0.0214882		AG1_RV_1	Lymphoendothelial cell	109	0.0222813
