# Supplementary material for: Life-span–dependent transcriptional dynamics of the human heart
Source: Sci Adv. 2026 Jun 17;12(25):eaeg2614. doi: 10.1126/sciadv.aeg2614 (PMC13274588; doi:10.1126/sciadv.aeg2614)
Supplement: Supplementary file 2 — Tables S1 to S55 [file sciadv.aeg2614_tables_s1_to_s55.zip › Tables/Supplementary_Table_30.xlsx]

## Sheet: Sheet1
Well	Sample Name	Target Name	Ct Mean	ΔCT	ΔΔCT	2^-ΔΔCT
289	Aged_1	Prdm16-1	24.7685	5.9885	-0.168821	1.12414
337	Aged_2	Prdm16-1	24.9451	6.26755	0.110224	0.926444
10	Aged_3	Prdm16-1	24.7049	6.21592	0.0585963	0.960198
58	Young_1	Prdm16-1	24.0304	5.63014	-0.527183	1.44111
154	Young_2	Prdm16-1	24.084	5.74719	-0.410133	1.32881
298	Young_3	Prdm16-1	24.3378	5.91344	-0.243881	1.18417
295	Aged_1	Rpl5	18.78
343	Aged_2	Rpl5	18.6775
16	Aged_3	Rpl5	18.489
64	D1-1	Rpl5	18.4002
160	D1-3	Rpl5	18.3369
304	D7-3	Rpl5	18.4244
Analysis Type
Endogenous Control
RQ Min/Max Confidence Level
Reference Sample
