# Supplementary material for: Life-span–dependent transcriptional dynamics of the human heart
Source: Sci Adv. 2026 Jun 17;12(25):eaeg2614. doi: 10.1126/sciadv.aeg2614 (PMC13274588; doi:10.1126/sciadv.aeg2614)
Supplement: Supplementary file 2 — Tables S1 to S55 [file sciadv.aeg2614_tables_s1_to_s55.zip › Tables/Supplementary_Table_31.xlsx]

## Sheet: 0_day
	MV E	E'	E/E'	LVAW;d	LVID;d	LVPW;d	LVAW;s	LVID;s	LVPW;s	LV Vol;d	LV Vol;s	EF	FS	LV Mass Cor
Young-AD-GFP
1	613.648	-22.3034	-27.5137	1.04276	3.4469	1.01379	1.44828	2.25931	1.62207	49.0295	17.3262	64.6617	34.4538	132.399
2	760.218	-34.9586	-21.7462	0.984828	3.36	0.897931	1.39034	1.94069	1.62207	46.0992	11.7871	74.431	42.2414	111.799
3	681.961	-27.2414	-25.034	1.15862	3.21517	0.984828	1.62207	1.85379	1.47724	41.4331	10.4835	74.6978	42.3423	127.029
4	496.185	-21.458	-23.1235	0.753103	3.82345	0.811034	1.36138	2.25931	1.39034	62.8684	17.3262	72.4405	40.9091	105.812
5	594.622	-28.3304	-20.9888	0.782069	3.18621	1.24552	1.36138	1.94069	1.65103	40.5325	11.7871	70.9194	39.0909	115.181
6	674.508	-30.6719	-21.9911	0.724138	4.05517	0.84	1.53517	1.88276	1.65103	72.3133	10.9083	84.9152	53.5714	116.624
7	701.542	-29.7854	-23.5532	0.608276	3.62069	0.984828	1.21655	2.08552	1.39034	55.1856	14.1556	74.3491	42.4	99.2608
Aged-AD-GFP
1	698.73	-23.3655	-29.9043	1.15862	3.79448	1.04276	1.70897	2.28828	1.33241	61.7377	27.89	54.825	19.6947	169.449
2	541.515	-20.269	-26.7164	1.15862	3.4469	1.33241	1.65103	2.4331	1.5931	49.0295	20.8619	57.4503	29.4118	177.339
3	652.148	-24.9586	-26.1292	1.39034	3.36	0.84	1.94069	1.85379	1.53517	46.0992	20.4835	55.5665	24.8276	144.025
4	561.496	-22.978	-24.4362	0.717241	3.86207	0.827586	1.10345	3.11724	0.993103	64.3932	38.4315	40.3175	19.2857	105.788
5	772.15	-27.5612	-28.0158	0.955862	4.08414	0.926897	1.21655	3.4469	0.984828	73.544	49.0295	33.3331	15.6028	151.969
6	653.148	-22.9701	-28.4347	1.04276	4.08414	0.984828	1.44828	3.01241	1.44828	73.544	35.355	51.9267	26.2411	168.657
7	621.599	-31.5834	-19.6812	1.07172	4.02621	1.10069	1.30345	3.18621	1.41931	71.0938	40.5325	42.9873	20.8633	182.067
Aged-AD-Prdm16
1	676.37	-23.3655	-28.9474	1.04276	3.56276	1.41931	1.65103	2.23034	2.14345	53.0897	26.7726	49.571	27.3984	182.663
2	536.624	-26.0207	-20.623	1.15862	3.56276	0.941379	1.68	2.23034	1.37586	53.1116	27.096	48.9829	27.276	143.587
3	922.323	-27.6138	-33.4008	1.36138	3.07034	1.01379	1.85379	1.73793	1.65103	37.0378	12.88	65.2247	23.3962	139.56
4	575.753	-26.0207	-22.1267	1.18759	3.56276	0.926897	1.7669	2.17241	1.47724	53.0897	25.6957	51.5995	29.0244	145.062
5	702.576	-29.7408	-23.6233	1.30345	4.30862	1.05	1.73793	3.43966	1.26724	83.4602	48.7816	41.5511	20.1681	227.13
6	624.585	-26.3584	-23.6959	1.01379	4.25793	0.897931	1.24552	3.30207	1.30345	81.1623	44.2002	45.541	22.449	166.005
7	537.932	-19.8252	-27.1337	1.27241	3.78621	0.993103	1.61379	3.04138	0.993103	61.4167	36.191	41.073	19.6721	176.228
P value
ANOVA			0.3102	0.0117	0.3434	0.7575	0.1566	0.04	0.3308	0.3501	0.0016	<0.0001	<0.0001	0.0017
Young-AD-GFP vs. Aged-AD-GFP (Tukey)			0.3184	0.1146	0.3327	0.897	0.857	0.0405	0.3039	0.3482	0.0029	<0.0001	<0.0001	0.0131
Young-AD-GFP vs. Aged-AD-Prdm16 (Tukey)			0.4677	0.0094	0.5554	0.7396	0.1506	0.1307	0.8204	0.5327	0.0057	<0.0001	<0.0001	0.0019
Aged-AD-GFP vs. Aged-AD-Prdm16 (Tukey)			0.9548	0.4458	0.9123	0.9515	0.347	0.8139	0.6347	0.9389	0.9493	0.9685	0.7404	0.6537

## Sheet: 14_day
	MV E	E'	E/E'	LVAW;d	LVID;d	LVPW;d	LVAW;s	LVID;s	LVPW;s	LV Vol;d	LV Vol;s	EF	FS	LV Mass Cor
Young-AD-GFP
1	603.702	-25.4897	-23.6842	1.21655	3.38897	1.01379	1.91172	1.7669	1.47724	47.065	9.26656	80.3112	47.8633	145.858
2	611.143	-29.6483	-20.6131	1.01379	3.70759	0.868966	1.56414	2.63586	1.24552	58.412	25.4561	56.4197	28.9063	130.302
3	637.241	-22.3034	-28.5715	1.01379	3.24414	0.782069	1.44828	2.11448	1.27448	42.3446	14.6589	65.3818	34.8214	98.857
4	472.619	-18.3152	-25.8047	1.34069	3.6869	1.34069	2.07807	2.27917	1.60883	57.6348	17.7117	69.2691	38.1818	131.68
5	555.384	-22.3108	-24.8931	0.955862	3.79448	1.01379	1.33241	2.37517	1.65103	61.7377	19.6424	68.1841	37.4046	144.137
6	448.207	-20.7794	-21.5698	1.25131	4.14124	0.655448	1.87697	2.68138	1.16193	76.0028	26.5577	65.0569	35.2518	158.165
7	684.935	-21.3752	-32.0434	1.07255	3.99228	0.804414	1.57903	2.41324	1.51945	69.6793	20.4391	70.6669	39.5522	145.897
Aged-AD-GFP
1	586.933	-20.2691	-28.957	1.18759	3.70759	0.984828	1.79586	1.91172	1.85379	48.412	21.3429	55.914	28.4375	160.406
2	514.265	-24.4276	-21.0526	1.36138	3.36	0.782069	1.79586	1.79586	1.36138	42.0992	19.6626	53.2945	26.5517	185.578
3	765.808	-28.1448	-27.2096	1.12966	4.08414	0.868966	1.68	2.86759	1.39034	73.544	31.3354	57.3923	29.7872	165.255
4	693.707	-19.8034	-35.0297	1.09241	3.77379	1.11724	1.53931	2.90483	1.21655	60.9369	32.3436	46.9228	23.0263	168.978
5	516.834	-22.5545	-22.9149	1.09241	3.50069	0.893793	1.63862	2.65655	1.19172	50.8928	25.9537	49.0032	24.1135	203.77
6	701.445	-27.3891	-25.6104	1.5931	3.56276	0.955862	1.91172	2.83862	1.07172	53.0897	30.5635	42.4305	20.3252	192.772
7	621.806	-23.7784	-26.15	1.65103	3.59172	1.01379	2.28828	2.78069	1.18759	54.1321	29.0515	46.3322	22.5806	209.099
Aged-AD-Prdm16
1	721.089	-27.0828	-26.6253	1.21655	4.31586	0.811034	1.91172	2.46207	1.53517	53.7913	21.4871	60.0547	32.953	184.134
2	765.808	-28.1448	-27.2096	1.15862	3.50483	0.955862	1.7669	1.91172	1.62207	51.0377	21.3429	58.1821	35.4545	141.509
3	405.263	-26.5517	-15.2632	1.10069	3.50483	0.666207	1.73793	1.91172	1.41931	51.0377	17.3429	66.0194	35.4545	108.937
4	564.189	-23.4885	-24.0198	1.55172	3.66207	1.08621	1.73793	2.51379	1.42759	56.7096	22.6292	60.0964	31.3559	149.085
5	662.155	-27.8399	-23.7844	1.70897	3.07034	1.07172	1.96966	2.17241	1.27448	37.0378	15.6957	57.6225	29.2453	180.446
6	671.842	-29.6652	-22.6475	1.44828	3.76552	0.984828	1.88276	2.75172	1.30345	60.6181	28.3113	53.2956	26.9231	194.57
7	496.151	-17.6084	-28.1769	1.44828	3.59172	1.27448	1.88276	2.57793	1.73793	54.1321	24.0915	55.495	28.2258	141.328
P value
ANOVA			0.5016	0.09	0.8943	0.8619	0.3879	0.5036	0.4178	0.4365	0.0249	<0.0001	0.0002	0.0053
Young-AD-GFP vs. Aged-AD-GFP (Tukey)			0.8177	0.2679	0.9449	0.9781	0.5558	0.5584	0.6775	0.7067	0.0223	<0.0001	0.0001	0.0039
Young-AD-GFP vs. Aged-AD-Prdm16 (Tukey)			0.8273	0.0834	0.8894	0.8521	0.3901	0.9997	0.8781	0.4098	0.6501	0.0195	0.0442	0.2521
Aged-AD-GFP vs. Aged-AD-Prdm16 (Tukey)			0.4697	0.778	0.989	0.9381	0.9537	0.5732	0.3935	0.8699	0.1285	0.0317	0.0326	0.1158
