# Supplementary material for: Life-span–dependent transcriptional dynamics of the human heart
Source: Sci Adv. 2026 Jun 17;12(25):eaeg2614. doi: 10.1126/sciadv.aeg2614 (PMC13274588; doi:10.1126/sciadv.aeg2614)
Supplement: Supplementary file 2 — Tables S1 to S55 [file sciadv.aeg2614_tables_s1_to_s55.zip › Tables/Supplementary_Table_32.xlsx]

## Sheet: Major_cell_type_annotation
	p_val	avg_log2FC	pct.1	pct.2	p_val_adj	cluster	gene		Cluster	Annotation
1	0	5.54299901660878	0.915	0.094	0	0	Cyyr1		0	EC	endothelial cell
2	0	6.02133404166512	0.898	0.086	0	0	Adgrl4		1	MC	myeloid cell
3	0	5.42900132646301	0.906	0.112	0	0	Flt1		2	CM	cardiomyocyte
4	0	5.35394725941679	0.808	0.094	0	0	Ptprb		3	FB	fibroblast
5	0	6.67121047341673	0.654	0.038	0	0	Ccdc85a		4	FB	fibroblast
6	0	6.12349527408325	0.612	0.038	0	0	Mcf2l		5	MC	myeloid cell
7	0	5.89895314080884	0.609	0.04	0	0	Ushbp1		6	PC	pericyte
8	0	5.3702851470299	0.597	0.047	0	0	Rasgrf2		7	LC	lymphoid cell
9	0	5.51777876542816	0.62	0.082	0	0	Tspan7		8	CM	cardiomyocyte
10	0	5.55025516254704	0.564	0.044	0	0	Rassf9		9	MC	myeloid cell
11	0	6.20895317729726	0.463	0.025	0	0	Dipk2b		10	EC	endothelial cell
12	0	5.92913701235858	0.457	0.031	0	0	Gm12002		11	LC	lymphoid cell
13	0	6.7580920485236	0.443	0.02	0	0	Gm29007		12	LC	lymphoid cell
14	0	5.34523176871946	0.453	0.035	0	0	Myct1		13	LC	lymphoid cell
15	0	6.33460139062394	0.397	0.025	0	0	Btnl9		14	MC	myeloid cell
16	0	5.39776141505371	0.4	0.03	0	0	Cd300lg		15	LEC	Lymphoendothelial cell
17	0	5.60609263388896	0.351	0.036	0	0	Trpm3		16	CM	cardiomyocyte
18	0	5.5844625839973	0.302	0.021	0	0	Pcdh17		17	MC	myeloid cell
19	0	5.78417027861049	0.292	0.025	0	0	Vwa3a		18	EpiC	epicardial cell
20	0	6.80685259247722	0.268	0.01	0	0	Gm57007		19	PC	pericyte
21	0	3.57485993975988	0.647	0.096	0	1	Nlrp1b		20	ProC	proliferative cell
22	0	4.81496175193911	0.598	0.067	0	1	Klra2		21	FB	fibroblast
23	0	3.56203861449115	0.682	0.154	0	1	Ms4a7		22	CM	cardiomyocyte
24	0	3.89076757899771	0.61	0.083	0	1	Hck		23	CM	cardiomyocyte
25	0	3.58934331852224	0.567	0.101	0	1	Lpcat2		24	ProC	proliferative cell
26	0	3.64084874423586	0.529	0.081	0	1	Clec12a		25	CM	cardiomyocyte
27	0	3.57831565731407	0.548	0.125	0	1	Tgfbi		26	CM	cardiomyocyte
28	0	4.20163299161817	0.463	0.049	0	1	Fgr
29	0	4.72099814877298	0.455	0.055	0	1	Slfn4
30	0	5.22595011931297	0.393	0.027	0	1	Sirpb1b
31	0	4.37974373134869	0.386	0.043	0	1	5430437J10Rik.1
32	0	4.13301254112008	0.382	0.051	0	1	Hk3
33	0	4.37945991349609	0.371	0.043	0	1	Csf3r
34	0	3.6084100498647	0.382	0.054	0	1	Lst1
35	0	4.63571057950927	0.347	0.031	0	1	Cd300lf
36	0	5.13634419975714	0.323	0.022	0	1	Sirpb1c
37	0	4.85673784822671	0.308	0.022	0	1	Sirpb1a
38	0	3.56702291491297	0.328	0.046	0	1	Cd300c2
39	0	4.92493017301379	0.294	0.032	0	1	Gpr141
40	0	3.82844151689045	0.262	0.033	0	1	Dpep2
41	0	6.75074770120571	0.949	0.047	0	2	Tnni3k
42	0	7.10567291818851	0.95	0.075	0	2	Mhrt
43	0	6.99830212982899	0.903	0.029	0	2	Kcnn2
44	0	7.18255725707076	0.9	0.027	0	2	Hs3st5
45	0	6.85261460189019	0.934	0.074	0	2	Grm1
46	0	6.94876694392097	0.87	0.03	0	2	Gm57283
47	0	6.7683248373598	0.84	0.025	0	2	Gm31251
48	0	6.89677438302028	0.672	0.013	0	2	Gm47493
49	0	6.67422420783222	0.612	0.012	0	2	Gm56646
50	0	7.04695866307357	0.596	0.018	0	2	Gm56843
51	0	6.68846199468507	0.588	0.011	0	2	Asb18
52	0	6.95051847351264	0.509	0.009	0	2	Gm42209
53	0	6.9571708559591	0.489	0.008	0	2	Gm20757
54	0	6.76627836564851	0.453	0.027	0	2	Gm12381
55	0	6.96239939903554	0.376	0.007	0	2	Gm35041
56	0	7.10274439269651	0.367	0.007	0	2	D7Ertd443e
57	0	7.01319765114196	0.359	0.005	0	2	Gm47494
58	0	6.59654952921439	0.329	0.005	0	2	Gm10435
59	0	6.85632275103058	0.325	0.005	0	2	Gm56583
60	0	6.59580544354522	0.3	0.004	0	2	Gm30866
61	0	4.53150497160413	0.96	0.161	0	3	Abca8a
62	0	4.3071335339631	0.895	0.116	0	3	Tnxb
63	0	4.8234599146615	0.855	0.089	0	3	Htra3
64	0	4.33999941000316	0.768	0.086	0	3	Pcsk6
65	0	4.83078130247569	0.754	0.076	0	3	Abca6
66	0	4.51685931953964	0.702	0.099	0	3	Gfpt2
67	0	4.35259323415823	0.588	0.053	0	3	4930578G10Rik
68	0	5.81642254440185	0.549	0.026	0	3	Scara5
69	0	5.21741816015419	0.508	0.049	0	3	C7
70	0	4.32748557328249	0.428	0.035	0	3	Enpp2
71	0	5.04208135065203	0.416	0.026	0	3	Gsta3
72	0	5.52922816447092	0.395	0.02	0	3	Hmcn2
73	0	5.21981418085969	0.396	0.026	0	3	Gfra1
74	0	5.46979387795646	0.36	0.018	0	3	Lvrn
75	0	4.38947766598483	0.351	0.025	0	3	Ppl
76	0	4.69395773843857	0.346	0.027	0	3	Rgs17
77	0	5.84259718226243	0.33	0.014	0	3	Col6a6
78	0	4.64968227816058	0.336	0.028	0	3	Acss3
79	0	5.72733886957797	0.257	0.012	0	3	Vit
80	0	4.25994851663522	0.258	0.022	0	3	Syt17
81	0	4.07604989746792	0.859	0.105	0	4	Dclk1
82	0	4.43722080344757	0.95	0.214	0	4	Pdzrn3
83	0	4.77682503176559	0.742	0.041	0	4	Ltbp2
84	0	4.70366082523901	0.745	0.049	0	4	Gpr39
85	0	4.14076986585071	0.645	0.052	0	4	Gria3
86	0	5.84029994249583	0.656	0.069	0	4	Kif26b
87	0	4.27107250810671	0.622	0.061	0	4	Klhl29
88	0	4.18483659158102	0.556	0.034	0	4	Gm43921
89	0	4.53148678519648	0.493	0.033	0	4	Piezo2
90	0	4.15121843521746	0.466	0.026	0	4	Gpr176
91	0	4.99712352642608	0.456	0.028	0	4	Ddah1
92	0	4.3479	0.42	0.041	0	4	Ptn
93	0	4.4153051821877	0.307	0.013	0	4	Ccn4
94	0	4.42392292185424	0.307	0.019	0	4	Unc5c
95	0	4.43259385666843	0.3	0.016	0	4	Fbn2
96	0	6.57152147784259	0.277	0.013	0	4	Kcnma1
97	0	5.65616098435485	0.261	0.006	0	4	P4ha3
98	0	4.47012069051006	0.261	0.013	0	4	9530086O07Rik
99	0	4.04861845527815	0.267	0.021	0	4	Sntg2
100	0	4.13958744692202	0.253	0.017	0	4	B830012L14Rik
101	0	5.47618706654879	0.965	0.12	0	5	F13a1
102	0	3.98805828361784	0.971	0.187	0	5	Mrc1
103	0	6.02290775470158	0.58	0.028	0	5	Cd163
104	0	3.85256028222257	0.974	0.441	0	5	Rbpj
105	0	3.83902091896107	0.59	0.059	0	5	Ms4a4a
106	0	3.64016933336765	0.54	0.071	0	5	Ccl6
107	0	5.23297891791612	0.474	0.02	0	5	Cbr2
108	0	4.6496498767212	0.468	0.028	0	5	Gm56975
109	0	4.0713387726032	0.49	0.051	0	5	Lyve1
110	0	4.60936446643662	0.428	0.026	0	5	Alox5
111	0	3.66005935483639	0.377	0.034	0	5	Hpgd
112	0	6.2239193507554	0.329	0.011	0	5	Vsig4
113	0	4.17145478396791	0.339	0.026	0	5	Ltc4s
114	0	5.03765945815086	0.304	0.013	0	5	Hrh1
115	0	6.20524821371776	0.296	0.007	0	5	Timd4
116	0	3.82024160828779	0.308	0.027	0	5	Gpr34
117	0	4.3397584544449	0.301	0.024	0	5	Gm56990
118	0	3.91895757718225	0.282	0.023	0	5	Folr2
119	0	4.18113997282533	0.273	0.022	0	5	Clec10a
120	0	3.73093517162997	0.27	0.021	0	5	Lilra5
121	0	7.07898299219861	0.885	0.043	0	6	Notch3
122	0	8.1551832612157	0.832	0.016	0	6	Trpc3
123	0	7.60594966384513	0.779	0.027	0	6	Pde8b
124	0	7.41750332272094	0.764	0.017	0	6	Ano1
125	0	8.24944162880306	0.678	0.009	0	6	Rerg
126	0	8.27148857181884	0.671	0.008	0	6	Lin7a
127	0	6.80937609563544	0.684	0.023	0	6	4833422C13Rik
128	0	7.09217813478492	0.669	0.023	0	6	Mdga2
129	0	7.12707661042786	0.636	0.015	0	6	Kcnj8
130	0	7.27857934265058	0.631	0.018	0	6	Egflam
131	0	7.45279692187801	0.603	0.015	0	6	Grm7
132	0	6.54279774601578	0.582	0.016	0	6	Colec11
133	0	8.11642	0.508	0.008	0	6	Dgkb
134	0	6.7696745840507	0.491	0.013	0	6	Il34
135	0	8.67576229494283	0.454	0.009	0	6	Nrxn1
136	0	7.36964938978523	0.422	0.008	0	6	Lrrc4c
137	0	6.65082488213518	0.352	0.01	0	6	Ntm
138	0	8.1884707363678	0.284	0.003	0	6	Lrfn2
139	0	7.64538994043059	0.265	0.003	0	6	Bmp5
140	0	6.58345605794309	0.265	0.005	0	6	Cox4i2
141	0	5.69906435269588	0.849	0.044	0	7	Gm2682
142	0	5.66981734362103	0.778	0.027	0	7	Themis
143	0	5.54651137808965	0.772	0.032	0	7	Itk
144	0	6.01641538736019	0.647	0.021	0	7	Bcl11b
145	0	5.51459527428247	0.634	0.031	0	7	Gimap3
146	0	5.60935221553485	0.57	0.023	0	7	Camk4
147	0	6.02108468084591	0.562	0.029	0	7	Il7r
148	0	6.08231959092711	0.418	0.015	0	7	Gm37004
149	0	5.74641986536506	0.415	0.016	0	7	Cd3e
150	0	6.05786615826305	0.404	0.015	0	7	Lef1
151	0	5.9123212336256	0.393	0.013	0	7	Gm44174
152	0	5.67357163596079	0.393	0.019	0	7	Cxcr6
153	0	5.66401553874499	0.357	0.014	0	7	Ubash3a
154	0	5.64871146176236	0.313	0.013	0	7	Cd5
155	0	6.95550301440874	0.3	0.006	0	7	Ifngas1
156	0	5.91246624966942	0.301	0.011	0	7	2010016I18Rik
157	0	6.13646245865238	0.299	0.009	0	7	Cd6
158	0	5.61936837259011	0.287	0.014	0	7	Myo3b
159	0	5.81103645854266	0.264	0.011	0	7	Icos
160	0	6.1047589237152	0.261	0.01	0	7	Tcf7
161	0	3.31668952018612	0.699	0.654	0	8	Tpm1
162	1.09205887566087e-213	4.07065329644285	0.556	0.473	3.46859740087404e-209	8	Actc1
163	1.56388758246007e-196	3.93976186639464	0.43	0.259	4.96721973940967e-192	8	Ankrd1
164	3.50615964486733e-138	3.77825599193451	0.464	0.365	1.11362642640276e-133	8	Col1a1
165	1.80084072252322e-116	3.35146334429993	0.447	0.361	5.71983030287824e-112	8	Col1a2
166	9.66634506377748e-90	3.8717039676306	0.378	0.296	3.070224519157e-85	8	Fabp3
167	3.15981026396658e-84	3.31538090042364	0.465	0.459	1.00361893604107e-79	8	mt-Cytb
168	5.74463559704826e-76	3.42502267782305	0.359	0.282	1.82461115833447e-71	8	Tnni3
169	1.22521185331891e-66	3.50097986650219	0.356	0.291	3.89151788851151e-62	8	Myl2
170	4.2149110585656e-65	4.10529978898594	0.309	0.23	1.3387400504216e-60	8	Cryab
171	1.07708831427066e-63	3.62697245202609	0.348	0.286	3.42104790378648e-59	8	Myl3
172	9.47704932669195e-61	4.24180144582664	0.31	0.237	3.0101004071439e-56	8	Mb
173	3.96168774683452e-59	3.63435741858819	0.356	0.305	1.25831126214958e-54	8	mt-Nd5
174	3.25770454725856e-44	3.43723545354209	0.371	0.359	1.03471211830026e-39	8	mt-Nd4
175	2.52535073736631e-42	3.43186242593057	0.361	0.343	8.02101901202288e-38	8	Slc25a4
176	5.32886453880146e-42	3.37986378297233	0.342	0.311	1.69255395481412e-37	8	Tpt1
177	8.71457088646683e-38	3.45874719656883	0.339	0.318	2.7679220049596e-33	8	mt-Nd2
178	1.05355098381949e-32	3.72154574250984	0.259	0.212	3.34628863480747e-28	8	Gapdh
179	2.31451998029318e-19	3.39729394918413	0.286	0.278	7.35137836140719e-15	8	Cox4i1
180	6.99113047357918e-09	3.25302150341549	0.255	0.266	0.000222052286101822	8	Atp5f1b
181	0	5.36414422321554	0.706	0.03	0	9	Knl1
182	0	5.24377482794065	0.669	0.032	0	9	Kif15
183	0	5.7525712746683	0.643	0.022	0	9	Neil3
184	0	5.19965772432647	0.591	0.025	0	9	Kif4
185	0	5.41829173722237	0.577	0.028	0	9	Kif23
186	0	5.31310185083541	0.511	0.02	0	9	Ckap2l
187	0	5.22952048858872	0.509	0.024	0	9	Efcab11
188	0	5.35603086966532	0.486	0.019	0	9	Stil
189	0	5.22337708604702	0.486	0.02	0	9	Ncapg
190	0	5.26557253631859	0.477	0.02	0	9	Ccnf
191	0	5.6692279710854	0.465	0.015	0	9	Bub1
192	0	5.29357588961588	0.451	0.019	0	9	Cdca2
193	0	5.28059126689593	0.451	0.023	0	9	Aspm
194	0	5.41814944870037	0.433	0.015	0	9	Esco2
195	0	6.23306703269127	0.396	0.009	0	9	Iqgap3
196	0	5.26351770235668	0.396	0.014	0	9	Kif14
197	0	5.24231448179481	0.398	0.016	0	9	Ttk
198	0	5.19597623869726	0.395	0.017	0	9	Cep55
199	0	5.56560399278649	0.365	0.012	0	9	Melk
200	0	5.27284307903045	0.253	0.009	0	9	Troap
201	0	8.89814226449628	0.973	0.035	0	10	Tmem108
202	0	6.62573234386066	0.921	0.046	0	10	Chrm3
203	0	7.94342202278573	0.898	0.035	0	10	Npr3
204	0	5.32022767349794	0.967	0.149	0	10	Cgnl1
205	0	6.12163973898325	0.874	0.061	0	10	Cdh11
206	0	5.05867	0.831	0.055	0	10	Vwf
207	0	8.60456236513203	0.745	0.012	0	10	Smoc1
208	0	8.35248778232695	0.738	0.042	0	10	Nrg1
209	0	5.45537697841998	0.827	0.155	0	10	Rps6ka2
210	0	5.61218162504649	0.699	0.051	0	10	Bace2
211	0	5.02358093162869	0.627	0.023	0	10	Gpm6a
212	0	6.25830464021261	0.599	0.017	0	10	Bmx
213	0	7.37272736711335	0.582	0.012	0	10	Plagl1
214	0	5.83416106640753	0.636	0.068	0	10	Epha7
215	0	5.76415846827745	0.472	0.014	0	10	Enpp6
216	0	6.64403466830214	0.449	0.007	0	10	Gm30648
217	0	5.34241697831659	0.339	0.025	0	10	Tuft1
218	0	6.94564479771908	0.308	0.007	0	10	H19
219	0	5.03776145160022	0.296	0.018	0	10	Mal
220	0	5.48748749744622	0.252	0.006	0	10	Cytl1
221	0	6.22170557299846	0.901	0.017	0	11	Clnk
222	0	9.87062	0.861	0.005	0	11	Ncr1
223	0	7.09907846018939	0.846	0.014	0	11	Klre1
224	0	9.11375159004022	0.707	0.008	0	11	Styk1
225	0	6.00185033589048	0.705	0.017	0	11	Klrc2
226	0	7.56923724384535	0.638	0.006	0	11	Klrb1f
227	0	6.13817007615213	0.616	0.022	0	11	Gm36723
228	0	6.03385463264738	0.571	0.025	0	11	Adamts14
229	0	5.87356576284427	0.563	0.025	0	11	Gzma
230	0	9.85427543946301	0.534	0.006	0	11	Klra8
231	0	10.6276332470631	0.46	0.003	0	11	Klra4
232	0	6.43853816726692	0.463	0.008	0	11	Gm16341
233	0	8.95426202277423	0.458	0.003	0	11	Klri2
234	0	7.26836141467474	0.449	0.007	0	11	Klra7
235	0	6.45203360607713	0.452	0.011	0	11	Prf1
236	0	8.2808601296167	0.402	0.002	0	11	Gm43647
237	0	10.4274300000908	0.38	0.001	0	11	ENSMUSG00000121359
238	0	6.59364705532443	0.347	0.005	0	11	Klrc3
239	0	6.86723878378245	0.328	0.008	0	11	Klra3
240	0	6.07469915407776	0.256	0.006	0	11	Dscam
241	0	4.91676755804926	0.911	0.059	0	12	Top2a
242	0	4.72334493968437	0.759	0.037	0	12	Knl1
243	0	4.87055632221481	0.685	0.032	0	12	Kif11
244	0	4.76052639941696	0.654	0.03	0	12	Kif4
245	0	4.81281156719717	0.642	0.032	0	12	Clspn
246	0	4.73770139583313	0.561	0.028	0	12	Nusap1
247	0	4.68802590620629	0.546	0.024	0	12	Ncapg
248	0	5.32431050769459	0.515	0.016	0	12	Depdc1a
249	0	4.81531878200934	0.47	0.02	0	12	Sgo1
250	0	4.76716255668313	0.471	0.023	0	12	Parpbp
251	0	4.7307837071399	0.457	0.02	0	12	Esco2
252	0	4.88972087089966	0.442	0.018	0	12	Kif14
253	0	4.77014015402203	0.437	0.019	0	12	Shcbp1
254	0	4.65597787940416	0.408	0.019	0	12	Kif22
255	0	4.65996330423328	0.392	0.021	0	12	Rad51ap1
256	0	4.99282167058063	0.383	0.015	0	12	Rrm2
257	0	4.89121540131141	0.38	0.013	0	12	Kif18b
258	0	5.05930655486688	0.355	0.014	0	12	Depdc1b
259	0	4.92842273897791	0.345	0.014	0	12	Ticrr
260	0	4.80578919264858	0.26	0.011	0	12	Fanci
261	0	10.3696377945791	0.826	0.004	0	13	Pax5
262	0	9.00128913292311	0.644	0.004	0	13	Gm30211
263	0	9.65368157553791	0.618	0.003	0	13	Pou2af1
264	0	9.10423824849588	0.609	0.004	0	13	Ighd
265	0	7.47412822419133	0.595	0.01	0	13	Gm56536
266	0	7.13614260157149	0.571	0.011	0	13	Cd22
267	0	9.54108741382411	0.561	0.002	0	13	Ms4a1
268	0	7.77523132485752	0.518	0.009	0	13	Cacna1e
269	0	10.6696404964819	0.504	0.001	0	13	Gm43388
270	0	8.65476229902833	0.469	0.003	0	13	Cd79a
271	0	7.55090829527077	0.445	0.005	0	13	Siglecg
272	0	6.89467838147719	0.455	0.015	0	13	Chst3
273	0	7.27824826037168	0.425	0.007	0	13	H2-Ob
274	0	7.08311781180692	0.42	0.006	0	13	Igkc
275	0	9.9121337058236	0.331	0.001	0	13	2010309G21Rik
276	0	8.42761923074572	0.313	0.002	0	13	Iglc2
277	0	9.22458748834497	0.299	0.001	0	13	Cd19
278	0	10.5699160644529	0.267	0.001	0	13	Fcmr
279	0	9.48417180618116	0.26	0.002	0	13	Fcer2a
280	0	6.94208791587425	0.252	0.004	0	13	Cxcr5
281	0	4.46299345229531	0.836	0.091	0	14	Dpp4
282	0	4.56191137313843	0.654	0.038	0	14	Btla
283	0	8.1406631892037	0.611	0.005	0	14	Flt3
284	0	4.49978150309944	0.641	0.069	0	14	Pkib
285	0	5.46577697636297	0.592	0.025	0	14	Htr7
286	0	5.15144672845726	0.565	0.025	0	14	Kynu
287	0	4.72625717799375	0.703	0.178	0	14	Wdfy4
288	0	4.64983112232189	0.521	0.028	0	14	Napsa
289	0	4.32266866110802	0.511	0.033	0	14	Ap1s3
290	0	5.13861970972086	0.515	0.038	0	14	Kmo
291	0	5.09438032892034	0.489	0.046	0	14	Bcl11a
292	0	4.38173520787714	0.48	0.088	0	14	Ccser1
293	0	4.79354696144743	0.408	0.048	0	14	Ctnnd2
294	0	4.39670591812706	0.378	0.025	0	14	BC035044
295	0	4.41857616183034	0.379	0.027	0	14	Gm36723
296	0	4.69724921495379	0.382	0.035	0	14	Clec9a
297	0	4.40500444904953	0.334	0.024	0	14	St8sia1
298	0	6.49998599798945	0.277	0.006	0	14	Klri1
299	0	5.98036078910891	0.266	0.009	0	14	Itgae
300	1.6084038817405e-300	4.25802460269358	0.331	0.042	5.10861240918417e-296	14	Ly75
301	0	10.9209656944516	0.954	0.01	0	15	Reln
302	0	9.2423538460124	0.917	0.009	0	15	Mmrn1
303	0	6.23405188984621	0.852	0.024	0	15	Sema3d
304	0	6.40676584724053	0.86	0.04	0	15	Pard6g
305	0	6.93278631910991	0.849	0.034	0	15	Adamtsl1
306	0	7.51920995831022	0.838	0.023	0	15	Sema3a
307	0	9.03077822158724	0.795	0.007	0	15	Tc2n
308	0	6.86194072737085	0.793	0.012	0	15	Adgrg3
309	0	7.08534826023459	0.784	0.029	0	15	Ccl21a
310	0	6.05002482336852	0.706	0.022	0	15	Tll1
311	0	6.59598570033114	0.657	0.025	0	15	Col23a1
312	0	8.58811526193326	0.555	0.002	0	15	Sh3gl3
313	0	6.40203479827208	0.494	0.008	0	15	Ackr2
314	0	7.02985756576009	0.486	0.005	0	15	Sgsm1
315	0	6.90565537227991	0.463	0.011	0	15	Htr2b
316	0	6.93185449947892	0.394	0.006	0	15	Rspo3
317	0	6.15251207950211	0.335	0.007	0	15	Nrcam
318	0	6.77999229832977	0.328	0.003	0	15	Dtx1
319	0	9.76713932900039	0.313	0	0	15	Tbx1
320	0	7.87793443669697	0.305	0.007	0	15	Pld5
321	0	5.62169158530527	0.825	0.045	0	16	Klhl41
322	0	5.78759266693645	0.538	0.015	0	16	Sh3gl2
323	0	7.77053561399546	0.489	0.002	0	16	Wdr72
324	0	5.9045454298332	0.482	0.008	0	16	Ankrd45
325	0	6.28061989101604	0.465	0.008	0	16	Slc6a17
326	0	8.5048288176184	0.452	0.001	0	16	Anxa10
327	0	9.85152302315844	0.453	0.005	0	16	Gm35019
328	0	7.93079489265104	0.419	0.003	0	16	Cntn1
329	0	5.49344606330124	0.426	0.015	0	16	Gm15934
330	0	8.74570366416197	0.409	0.002	0	16	Atf7ip2
331	0	5.97375368584883	0.358	0.005	0	16	Gm33424
332	0	9.82458488268397	0.345	0.001	0	16	Gm42951
333	0	5.94952809765099	0.343	0.008	0	16	Gm49173
334	0	5.49338721532279	0.334	0.01	0	16	ENSMUSG00000121597
335	0	8.49298280786646	0.323	0.001	0	16	Gm37985
336	0	7.21975175161609	0.309	0.003	0	16	Kcnb2
337	0	9.5662155431477	0.304	0.001	0	16	6430553K19Rik
338	0	8.43986119454505	0.272	0.001	0	16	Tmem40
339	0	7.58118920872306	0.27	0.003	0	16	Cntnap5a
340	0	7.00408861801976	0.255	0.002	0	16	Gm47381
341	2.44776408079967e-137	1.3205865286329	0.711	0.24	7.77458827343592e-133	17	Ms4a7
342	2.37540515221918e-122	1.32187621656152	0.624	0.193	7.54476184447857e-118	17	P2ry6
343	2.7103548917203e-118	1.35619877340654	0.295	0.055	8.60862920708201e-114	17	Robo2
344	1.31799635020997e-110	1.32597123574494	0.582	0.189	4.18622000753692e-106	17	F630028O10Rik
345	4.38179954568854e-104	1.26755040194651	0.631	0.234	1.39174717170159e-99	17	Mrc1
346	5.02133598945128e-101	1.25561292690898	0.503	0.15	1.59487673696952e-96	17	Hpgds
347	7.09972120549701e-101	1.28234226723765	0.272	0.053	2.25501344928996e-96	17	Sox17
348	1.74190227293627e-99	1.27316871780842	0.499	0.155	5.5326299993002e-95	17	Klra2
349	1.10844300787393e-95	1.30550434165665	0.467	0.139	3.52063668160916e-91	17	Rnf180
350	3.22815248295749e-91	1.27571776701482	0.467	0.144	1.02532579163696e-86	17	C5ar1
351	1.50423457587782e-89	1.24288147527641	0.448	0.133	4.77774985990312e-85	17	Gm46224
352	5.21497797348765e-86	1.32182746753927	0.456	0.143	1.65638130393915e-81	17	C3ar1
353	3.67646565442768e-85	1.25797855693953	0.416	0.122	1.16771902115932e-80	17	Gm35154
354	5.52597632316262e-84	1.27336528501249	0.401	0.114	1.75516059976291e-79	17	Anxa2r1
355	7.24682549637988e-77	1.23974429690581	0.414	0.128	2.30173671416018e-72	17	Clec4a1
356	2.3475531523164e-76	1.29284381854161	0.257	0.059	7.45629832238734e-72	17	Apol10b
357	6.25498972568729e-76	1.32022501590427	0.363	0.104	1.9867098366728e-71	17	Tlr8
358	4.43033795395442e-66	1.43692980557261	0.327	0.097	1.407163940935e-61	17	Slc7a8
359	1.73734690423116e-58	1.22876690247247	0.357	0.118	5.51816123721902e-54	17	Irf5
360	7.66690591841038e-52	1.31209334060602	0.272	0.084	2.43516265780551e-47	17	Gm39816
361	0	11.6925447716833	0.729	0.006	0	18	Muc16
362	0	10.3504820445029	0.664	0.002	0	18	Upk1b
363	0	9.37575709018798	0.598	0.011	0	18	Pcdh15
364	0	8.51695647587567	0.544	0.002	0	18	Nkain4
365	0	11.195044546314	0.51	0.001	0	18	Gm29266
366	0	9.41239546701401	0.51	0.002	0	18	Wwc1
367	0	9.00483046475388	0.515	0.007	0	18	Cadm2
368	0	10.9265707963821	0.506	0	0	18	Bnc1
369	0	8.47372281154465	0.501	0.005	0	18	Fras1
370	0	9.96143336688564	0.418	0.001	0	18	Lrp2
371	0	9.23325299446904	0.363	0.001	0	18	Zdbf2
372	0	10.732999912878	0.363	0.001	0	18	Slc26a3
373	0	9.63575528168694	0.35	0.001	0	18	Vtcn1
374	0	8.02265992598998	0.314	0.001	0	18	Krt19
375	0	7.68174163480535	0.312	0.001	0	18	Crb2
376	0	8.13332366700192	0.298	0.002	0	18	Chrdl1
377	0	8.31356107036098	0.293	0.002	0	18	Pcnx2
378	0	9.57003487091017	0.28	0.001	0	18	Grin2a
379	0	8.1733301269483	0.271	0.001	0	18	Gata5
380	0	8.65232346861981	0.26	0.001	0	18	Dpysl5
381	1.04314390959407e-171	1.65868064536778	0.706	0.179	3.31323368565267e-167	19	Gucy1a2
382	4.06395413177766e-157	1.6508823544602	0.575	0.13	1.29079311133522e-152	19	Lsamp
383	1.36217490664748e-122	1.6142203494282	0.501	0.12	4.32653993849373e-118	19	Sgip1
384	3.34533017076459e-116	1.63012478532552	0.434	0.096	1.06254376883825e-111	19	Rem1
385	2.25935233219213e-112	1.62476346501177	0.593	0.176	7.17615487750864e-108	19	C1qtnf7
386	7.17464723582347e-107	1.53255083964122	0.492	0.127	2.27881145504225e-102	19	Col4a4
387	2.58764058634751e-92	1.53639509915062	0.439	0.114	8.21886403035696e-88	19	Pla1a
388	2.39903913340367e-89	1.65543031424305	0.398	0.101	7.61982809551674e-85	19	Adgrl3
389	9.35842444859861e-89	1.60976781518639	0.425	0.113	2.97242277336389e-84	19	4930578G10Rik
390	5.13834665047973e-79	1.54354892911676	0.345	0.085	1.63204166312537e-74	19	Scara5
391	8.08761872328595e-78	1.54183350362732	0.29	0.063	2.56878945889009e-73	19	Ppfia2
392	6.18132270867924e-77	1.56956909712962	0.29	0.064	1.9633117187307e-72	19	Steap4
393	1.71781905527516e-76	1.6389558428004	0.274	0.059	5.45613688336497e-72	19	Trpc3
394	2.26021128425184e-64	1.56944889485974	0.276	0.067	7.17888308104069e-60	19	Myrip
395	2.12406151451659e-63	1.65090166671447	0.262	0.062	6.74644418240758e-59	19	Hmcn2
396	2.04466251721862e-62	1.64283040163475	0.303	0.082	6.49425708718977e-58	19	Rgs5
397	4.26244374972822e-59	1.62956692867251	0.274	0.07	1.35383738378868e-54	19	Gsta3
398	1.84329783238632e-56	1.57330065671799	0.251	0.062	5.85468257522543e-52	19	Ppl
399	9.95013887893541e-53	1.51605113506082	0.257	0.068	3.16036311072747e-48	19	Gfra1
400	1.90083055288705e-52	1.50423079852323	0.269	0.074	6.03741800207985e-48	19	Serpini1
401	0	4.43565093259229	0.756	0.088	0	20	Diaph3
402	0	3.95135307599442	0.611	0.046	0	20	Prc1
403	0	4.03386902183602	0.539	0.032	0	20	Mastl
404	0	3.98131379927439	0.511	0.025	0	20	Hmmr
405	0	4.52982909519149	0.501	0.028	0	20	Ckap2
406	0	4.01216488329574	0.486	0.022	0	20	Ttk
407	0	4.06163333234448	0.489	0.026	0	20	Parpbp
408	0	4.30518713491085	0.474	0.023	0	20	Cep55
409	0	4.08652871079673	0.481	0.031	0	20	Aspm
410	0	3.98440012228219	0.471	0.023	0	20	Esco2
411	0	4.4951194221194	0.451	0.016	0	20	Iqgap3
412	0	3.98879917611128	0.424	0.019	0	20	Kifc1
413	0	4.20069212235822	0.419	0.021	0	20	Depdc1a
414	0	4.06956267741159	0.411	0.017	0	20	Nuf2
415	0	4.27743898480646	0.369	0.014	0	20	Cdkn3
416	0	3.99487221595931	0.357	0.016	0	20	Cenpn
417	0	3.96888298365454	0.339	0.016	0	20	Kif18b
418	0	4.31131861250754	0.324	0.013	0	20	Troap
419	0	4.14118383103021	0.304	0.012	0	20	Kif20a
420	0	4.40679682486084	0.302	0.012	0	20	Ccnb1
421	1.74015879352891e-182	1.75871293180696	0.857	0.175	5.52709236000652e-178	21	Htra3
422	3.91491631826388e-170	1.83700458207255	0.961	0.251	1.24345572100697e-165	21	Abca8a
423	3.01373111639048e-154	1.90738593275966	0.738	0.152	9.57221277187944e-150	21	Abca6
424	2.32770957812727e-153	1.78832907502419	0.771	0.163	7.39327116204785e-149	21	Pcsk6
425	6.50132901599391e-152	1.70706370030889	0.803	0.176	2.06495212205999e-147	21	C1qtnf7
426	1.31704798157012e-129	1.79351385019648	0.713	0.166	4.183207799063e-125	21	Gfpt2
427	9.75345449459827e-128	2.02562675471311	0.452	0.07	3.0978922165743e-123	21	Gsta3
428	6.36809874282003e-127	1.93943446147644	0.502	0.085	2.0226355226945e-122	21	Scara5
429	3.56977948860974e-125	1.82014107495508	0.584	0.113	1.13383336117222e-120	21	4930578G10Rik
430	2.15961970294491e-119	1.71841896149417	0.627	0.134	6.85938410049361e-115	21	Negr1
431	2.76502234111117e-116	1.74822761949792	0.703	0.171	8.78226395983729e-112	21	Abca8b
432	1.15419973778666e-92	1.96867060411907	0.47	0.1	3.665969207158e-88	21	C7
433	5.55527343439732e-86	1.86647878735507	0.315	0.05	1.76446594823328e-81	21	Col6a6
434	2.98060457961543e-82	1.75448059748867	0.351	0.062	9.46699626577454e-78	21	Ppl
435	8.74975338418396e-80	1.7800893614637	0.362	0.068	2.77909666988451e-75	21	Gfra1
436	1.04003404437618e-73	1.76942825700267	0.315	0.056	3.30335613174761e-69	21	Lvrn
437	2.15874502426156e-66	1.73495170381795	0.369	0.079	6.85660594605957e-62	21	Gm36535
438	7.65477526689643e-66	1.69955580135288	0.319	0.063	2.43130972027164e-61	21	Rgs17
439	3.87502667720779e-62	1.79186647134409	0.312	0.063	1.23078597321474e-57	21	Acss3
440	3.4588648209885e-51	1.70615982984092	0.344	0.085	1.09860464444237e-46	21	Dnm1
441	4.41821082060252e-221	2.85215713258736	0.958	0.151	1.40331212083977e-216	22	Chrm2
442	4.2903693095234e-196	2.76632908221768	0.969	0.175	1.36270710009082e-191	22	Mhrt
443	2.92352030394153e-190	2.78102672281072	0.948	0.172	9.28568518937909e-186	22	Grm1
444	8.05366923183795e-176	2.74279733715831	0.974	0.198	2.55800642141637e-171	22	Trdn
445	9.93574266114249e-162	2.80702892452027	0.677	0.097	3.15579058403208e-157	22	Gm32027
446	1.09937124169613e-142	2.9104223239725	0.542	0.069	3.49182293787523e-138	22	Mapk10
447	8.20132846979217e-135	2.92066398696027	0.516	0.067	2.60490594857539e-130	22	Gm42209
448	1.49021721006383e-123	2.76408442333219	0.542	0.078	4.73322790260473e-119	22	Gm57242
449	5.46890164320571e-121	2.7540729717655	0.469	0.06	1.737032539915e-116	22	4930512H18Rik
450	1.92912144309311e-118	2.79315520534518	0.505	0.072	6.12727552755235e-114	22	Mylk4
451	2.04629347657651e-107	2.80422529050576	0.396	0.049	6.4994373403023e-103	22	Gm35041
452	1.05062768056607e-96	2.85790184226108	0.391	0.052	3.33700363901397e-92	22	Crhr2
453	7.3854311972995e-95	2.76203523003874	0.349	0.042	2.34576065688627e-90	22	Gm10435
454	3.4502098143878e-87	2.8390529104057	0.349	0.046	1.09585564124585e-82	22	Myo5c
455	4.86143597336714e-87	2.95245744949243	0.344	0.045	1.54408929386087e-82	22	Gm47845
456	5.79990448149991e-85	3.05585161661914	0.307	0.037	1.842165661414e-80	22	Gm44127
457	1.19540770428055e-81	3.04864272140976	0.25	0.026	3.7968539503359e-77	22	Strit1
458	1.7373154456478e-76	2.83821436204989	0.339	0.049	5.51806131846654e-72	22	Gm49390
459	1.67053679116163e-73	2.81004854483183	0.276	0.034	5.30595895608756e-69	22	A930002C04Rik
460	7.48871700857517e-72	3.03972487962603	0.302	0.041	2.37856629626365e-67	22	Gm56583
461	2.14256924629718e-177	3.09887650002788	0.94	0.13	6.80522844008911e-173	23	Kcnj3
462	9.01161891950427e-155	2.93593750487658	0.933	0.144	2.86227040121295e-150	23	Ppp1r3a
463	3.28989747499671e-153	2.84499	0.858	0.119	1.04493723600846e-148	23	Gm31251
464	3.28210256659797e-138	2.86885414834714	0.963	0.176	1.04246141720285e-133	23	Mhrt
465	1.15438806758852e-110	2.95579717252251	0.642	0.089	3.66656738027467e-106	23	Gm47493
466	2.58979966360459e-109	2.95774377357783	0.56	0.069	8.2257216915409e-105	23	Gm26862
467	8.66761900490095e-93	3.35591103487148	0.373	0.037	2.75300914833664e-88	23	Gm20647
468	4.13602964794753e-87	2.86272540825848	0.463	0.058	1.31368573678109e-82	23	Gm40124
469	6.26037952825361e-82	3.15534406920069	0.299	0.027	1.98842174576391e-77	23	2310016D03Rik
470	8.78045834445703e-82	2.85860301559831	0.97	0.378	2.78884917936644e-77	23	Fhl2
471	2.39800102165792e-65	3.07434320164222	0.291	0.031	7.61653084498987e-61	23	Gm35268
472	5.74925169780476e-65	2.87295535529019	0.291	0.031	1.82607732425675e-60	23	Slc25a34
473	2.71454650705313e-64	2.84371403000255	0.44	0.07	8.62194261570215e-60	23	Myot
474	4.82199921334959e-62	3.05121911379533	0.269	0.028	1.5315633901441e-57	23	Gm40604
475	5.73804321044818e-56	3.0949993658809	0.299	0.038	1.82251728450255e-51	23	Ky
476	3.00826548002559e-55	2.97296248357735	0.328	0.046	9.55485281765728e-51	23	Cirbil
477	6.98099233513648e-53	2.96815113434854	0.291	0.037	2.21730278548605e-48	23	Gm44127
478	2.05828449149701e-51	2.90688759455221	0.291	0.039	6.53752320189279e-47	23	Gm57015
479	4.98877807756339e-50	2.9115	0.313	0.046	1.58453569299569e-45	23	Gm30307
480	2.76729801685569e-46	2.84173056358247	0.261	0.034	8.78949196113704e-42	23	A930002C04Rik
481	0	4.86923878734523	0.879	0.048	0	24	Prc1
482	0	4.91804038228832	0.782	0.032	0	24	Aspm
483	0	5.48065650948772	0.758	0.029	0	24	Ckap2
484	0	4.86968639009556	0.694	0.028	0	24	Cdca2
485	0	4.79099146722611	0.677	0.025	0	24	Cep55
486	0	5.24740039185963	0.629	0.018	0	24	Iqgap3
487	0	4.89141291877274	0.629	0.022	0	24	Depdc1a
488	0	4.92954985654857	0.621	0.02	0	24	Kifc1
489	0	5.37301050632504	0.605	0.015	0	24	Cdkn3
490	0	4.93613556272012	0.597	0.017	0	24	Kif18b
491	0	5.04845278987673	0.597	0.018	0	24	Nuf2
492	0	5.36635493551195	0.589	0.014	0	24	Troap
493	0	5.04970258083682	0.427	0.013	0	24	Ccnb1
494	0	5.4495931121179	0.379	0.006	0	24	Pimreg
495	0	4.89379799405784	0.379	0.01	0	24	Cdc25c
496	0	4.91609350487573	0.363	0.01	0	24	Ankle1
497	1.93091388701707e-285	5.01393974086788	0.323	0.009	6.13296868794362e-281	24	Trpc6
498	1.96734453771739e-273	4.92068924254663	0.315	0.009	6.24867972069799e-269	24	Fam83d
499	1.39325529608172e-231	4.90415175816252	0.266	0.007	4.42525747141477e-227	24	Arhgef39
500	4.95123906114448e-217	5.28836227536182	0.331	0.012	1.57261255060071e-212	24	Zfp804b
501	9.49134278181039e-61	3.01640484616315	0.868	0.127	3.01464029435861e-56	25	Gm57283
502	9.57415304950199e-58	3.07012766237489	1	0.205	3.04094249158282e-53	25	Ckmt2
503	1.42454306371426e-57	3.2655649886938	0.509	0.046	4.52463367896923e-53	25	Srrm4
504	2.84881018170528e-52	2.95558454685345	0.604	0.069	9.0483908991323e-48	25	Klhl31
505	6.24315667828861e-50	3.13484114830191	0.736	0.111	1.98295142415803e-45	25	Gm12295
506	2.78878454348406e-49	3.78804327826229	0.358	0.027	8.85773746701407e-45	25	2310016D03Rik
507	6.80091668829039e-49	3.06642334311613	0.491	0.049	2.16010715853479e-44	25	Gm35041
508	9.3829045610363e-48	3.79793687242608	0.377	0.031	2.98019814667635e-43	25	Ush1c
509	1.16814837666832e-46	3.29912718762615	0.566	0.07	3.71027287397393e-42	25	Car14
510	7.13934854524851e-45	3.45303292786176	0.566	0.073	2.26759988494183e-40	25	Mylk4
511	1.25453878593136e-42	3.16155787685841	0.434	0.045	3.98466609187517e-38	25	Gm56984
512	3.47048581983607e-41	3.34046369956542	0.434	0.046	1.10229570609633e-36	25	Gm47494
513	1.54339253031958e-38	2.94913261482247	0.491	0.061	4.90212335480105e-34	25	4930512H18Rik
514	9.71420879142697e-35	2.94707553224915	0.547	0.082	3.08542699633304e-30	25	Gm5532
515	6.02790174856334e-34	3.28117782562045	0.491	0.07	1.91458215337869e-29	25	Myot
516	2.61998845960399e-29	3.1380105434861	0.34	0.039	8.32160734539419e-25	25	Gm57015
517	4.80023509822018e-29	2.98181828161567	0.509	0.086	1.52465067189669e-24	25	Myh7b
518	2.54813023765216e-26	3.07170373110974	0.264	0.027	8.09337126083078e-22	25	Strit1
519	6.08193126089465e-26	2.99533049558407	0.34	0.044	1.93174300708536e-21	25	Gm11734
520	2.38522294819587e-23	2.99694069378816	0.302	0.038	7.57594512805973e-19	25	Gm42971
521	2.56910035886194e-53	3.46051960024456	0.378	0.024	8.15997655981729e-49	26	Kcnj5
522	2.14331805212494e-49	3.1873554293596	0.844	0.129	6.80760679715923e-45	26	D830032E09Rik
523	1.63911129129542e-41	3.17535199816289	0.267	0.015	5.20614528341253e-37	26	Gm30667
524	1.52174872305586e-40	3.02807061700463	0.578	0.07	4.83337829417003e-36	26	Mapk10
525	7.03994091981201e-38	3.42626780074532	0.311	0.023	2.23602603495069e-33	26	Tpd52l1
526	1.15329778562216e-35	4.11765891203599	0.378	0.035	3.66310442669309e-31	26	Gm12519
527	2.68460372276798e-32	3.25469920844438	0.333	0.03	8.52683834425567e-28	26	Spata33
528	1.22904627049848e-30	3.10943426138297	0.467	0.061	3.90369676435728e-26	26	4930512H18Rik
529	1.65754752801077e-30	3.17224481474121	0.333	0.032	5.26470245846781e-26	26	Gm35268
530	1.23172240942378e-29	3.02138691514111	0.444	0.056	3.9121967168118e-25	26	Gm44386
531	3.32596001034272e-29	3.44006732363565	0.356	0.038	1.05639141848505e-24	26	Ky
532	1.06839619321662e-28	3.03524539686671	0.444	0.057	3.39343998889463e-24	26	Gm36037
533	1.0956843988242e-27	3.20841350876684	0.444	0.061	3.48011278754542e-23	26	Tbx5
534	2.57045857299567e-25	3.18750769133512	0.4	0.053	8.16429051954885e-21	26	Crhr2
535	6.75100945936238e-25	3.04113065299784	0.378	0.048	2.14425562448268e-20	26	Gm33609
536	1.53542502357968e-24	3.36561329183285	0.378	0.05	4.87681695989379e-20	26	Gm35041
537	8.85566773351015e-23	3.04215480638106	0.333	0.042	2.8127371855175e-18	26	Kif6
538	1.29600622541954e-22	3.16521577461622	0.356	0.046	4.11637497317755e-18	26	Myo5c
539	1.0789545899593e-20	3.13917020703287	0.4	0.064	3.42697556862872e-16	26	Gm20757
540	1.94318748697372e-17	2.99797901595712	0.289	0.04	6.17195209612592e-13	26	Gpr22

## Sheet: CM_cell_state annotation
	p_val	avg_log2FC	pct.1	pct.2	p_val_adj	cluster	gene			Cluster	Annotation
Mhrt	0	0.902792684530279	0.975	0.688	0	0	Mhrt			0	CM1
Gpcpd1	0	0.923852141376945	0.954	0.72	0	0	Gpcpd1			1	CM-X1
Ckmt2	0	0.847308741721845	0.971	0.739	0	0	Ckmt2			2	CM2
D830005E20Rik	0	0.816585988281272	0.971	0.763	0	0	D830005E20Rik			3	CM3
Fhl2	3.96664424903784e-298	0.78095773835747	0.985	0.855	1.2598855463794e-293	0	Fhl2			4	CM4
Hs3st5	9.01479847231633e-295	0.869537210939079	0.931	0.607	2.86328029077711e-290	0	Hs3st5			5	CM5
Mir133a-1hg	2.14411693134967e-288	0.925342708445328	0.887	0.587	6.81014419735284e-284	0	Mir133a-1hg			6	CM-X2
Lrtm1	2.78051968789066e-288	1.40125136412834	0.637	0.306	8.83148663267831e-284	0	Lrtm1			7	CM-X3
Ivns1abp	3.02996247659417e-282	0.728518875657574	0.978	0.774	9.62376681815839e-278	0	Ivns1abp			8	CM6
Vegfa	2.0543751168658e-281	0.867626083477273	0.913	0.653	6.52510624618914e-277	0	Vegfa			9	CM-X4
Grm1	2.36801526705053e-280	0.811602914655143	0.949	0.69	7.52129009120588e-276	0	Grm1			10	CM-X5
Myh7b	2.27972273746744e-271	1.2176464707138	0.699	0.375	7.24085535874407e-267	0	Myh7b
Gm49708	4.75379939370154e-263	0.711254287674002	0.982	0.744	1.50990176342748e-258	0	Gm49708
Ppip5k2	4.00333801129857e-259	0.721304319103147	0.963	0.712	1.27154021914865e-254	0	Ppip5k2
Gm31251	3.83648663136392e-252	0.833568531676685	0.875	0.556	1.21854488385381e-247	0	Gm31251
Pde7a	3.11971506044042e-250	0.930211705279115	0.864	0.607	9.90883897497086e-246	0	Pde7a
Slc4a3	4.79982148963772e-250	0.778987437911504	0.921	0.638	1.52451930153873e-245	0	Slc4a3
Rpl3l	6.64980012352338e-243	0.947916299616308	0.737	0.416	2.11210951523349e-238	0	Rpl3l
Sorbs1	2.73500260817785e-238	0.627873299882058	0.982	0.809	8.68691528409448e-234	0	Sorbs1
Gm20619	1.1346181576554e-237	0.813557903279659	0.913	0.61	3.6037741923451e-233	0	Gm20619
Rmdn1	9.25281833836908e-237	0.725832677752686	0.939	0.715	2.93888016063279e-232	0	Rmdn1
Synpo2	7.13474736718737e-236	0.767417042328119	0.889	0.593	2.26613845876605e-231	0	Synpo2
Ppara	2.57307931494455e-232	0.884762563896608	0.824	0.528	8.17261452012688e-228	0	Ppara
Cpeb3	1.19576958418856e-228	0.727028317387151	0.959	0.732	3.79800335329972e-224	0	Cpeb3
Adk	1.15874166564953e-226	0.64899374947609	0.964	0.754	3.68039527843603e-222	0	Adk
Myh6	2.25762889704287e-222	0.513723513666939	0.994	0.879	7.17068090278756e-218	0	Myh6
Rbm20	3.26372180833181e-217	0.611026201214784	0.979	0.791	1.03662332076235e-212	0	Rbm20
Malat1	1.27351342700364e-216	0.549945562189444	1	1	4.04493334684897e-212	0	Malat1
Pde4dip	7.84644377837438e-216	0.542076818336233	0.986	0.821	2.49218747288727e-211	0	Pde4dip
Gm57283	1.20944798110015e-213	0.73997121693523	0.886	0.585	3.8414486775703e-209	0	Gm57283
Pln	5.26764445004197e-212	0.541020938180781	0.984	0.809	1.67310923022233e-207	0	Pln
Kcnn2	1.00291914643022e-205	0.696287543087106	0.919	0.632	3.18547179289167e-201	0	Kcnn2
Tnni3k	2.79925117169087e-204	0.63866639870198	0.955	0.686	8.89098157152453e-200	0	Tnni3k
Nfyc	8.90690460799022e-202	0.705616364990937	0.89	0.641	2.82901104158985e-197	0	Nfyc
Dhrs11	3.2437015229891e-200	0.863942719480568	0.776	0.5	1.0302644777318e-195	0	Dhrs11
Rbm24	1.34168936823349e-199	0.65688320574394	0.914	0.633	4.26147377138321e-195	0	Rbm24
Ppargc1a	4.80647024771279e-194	0.714732363283948	0.917	0.659	1.52663108007853e-189	0	Ppargc1a
Metap1d	2.47805674356285e-193	0.715720271813832	0.877	0.63	7.87080382890433e-189	0	Metap1d
Ralgapa2	9.19311260823136e-193	0.58096828490226	0.971	0.771	2.91991642662644e-188	0	Ralgapa2
Fsd2	1.30265878825971e-192	0.643612412129791	0.868	0.596	4.1375048432705e-188	0	Fsd2
Cdc37l1	2.80250999904029e-192	0.708122315129365	0.903	0.686	8.90133225895177e-188	0	Cdc37l1
Mlip	8.30136931838028e-190	0.601912731719077	0.959	0.715	2.63668092290394e-185	0	Mlip
Slc8a1	9.85872474965242e-188	0.535341108375569	0.987	0.916	3.1313281549846e-183	0	Slc8a1
A130023E24Rik	3.94656835407319e-187	0.999254524325946	0.644	0.375	1.25350904062073e-182	0	A130023E24Rik
Coro6	7.98268798733336e-186	0.704447776438309	0.855	0.598	2.53546135853682e-181	0	Coro6
Cobll1	1.78297735239561e-184	0.723450099343523	0.869	0.627	5.66309266667894e-180	0	Cobll1
Ttn	2.41223925010955e-183	0.386439421214383	0.998	0.973	7.66175430619796e-179	0	Ttn
Svil	3.17654303730453e-182	0.533271299502511	0.977	0.795	1.00893359950867e-177	0	Svil
Fhod3	6.95615552034171e-182	0.560182412107205	0.972	0.769	2.20941411637093e-177	0	Fhod3
Itgb1bp2	1.65589680763886e-181	0.778370785058071	0.746	0.481	5.25945944042256e-177	0	Itgb1bp2
Ndufaf4	5.73174853639771e-181	0.708452983028845	0.841	0.606	1.82051797013064e-176	0	Ndufaf4
Kbtbd12	7.61773837053763e-180	0.61471155800665	0.933	0.693	2.41954606125016e-175	0	Kbtbd12
Cacnb2	2.20181188107044e-178	0.564633616577602	0.968	0.746	6.99339489665592e-174	0	Cacnb2
D830032E09Rik	9.16192396849733e-175	0.598117104384904	0.903	0.616	2.91001029087412e-170	0	D830032E09Rik
Esrrg	2.46523453282014e-174	0.561493155984312	0.962	0.745	7.83007792314334e-170	0	Esrrg
Gm42209	3.41754412156181e-174	1.13191165133337	0.574	0.315	1.08548036389046e-169	0	Gm42209
Ryr2	1.30469537738331e-173	0.524651397479318	0.991	0.887	4.14397345764487e-169	0	Ryr2
Chchd3	7.45791677288675e-173	0.544346799994501	0.957	0.756	2.36878352540429e-168	0	Chchd3
Per3	2.23106182023824e-172	0.675680121073255	0.872	0.626	7.08629855344068e-168	0	Per3
Cacna1c	1.62132248510745e-170	0.543376322953161	0.986	0.866	5.14964447719828e-166	0	Cacna1c
Ppp1r3a	1.38912553776224e-167	0.596184411904198	0.908	0.663	4.41214053304042e-163	0	Ppp1r3a
Asb2	3.522674911227e-167	0.695340488811879	0.797	0.528	1.11887200530392e-162	0	Asb2
Ptgds	4.33617775844833e-167	0.460870103802247	0.543	0.279	1.37725677963836e-162	0	Ptgds
Asb14	6.21424507416902e-167	0.806823453571314	0.741	0.475	1.97376852045756e-162	0	Asb14
Kcnd2	1.19222797475005e-166	0.563504457718273	0.909	0.679	3.78675449340111e-162	0	Kcnd2
Ddx5	2.01467878234009e-166	0.448863020291461	0.983	0.887	6.3990227484686e-162	0	Ddx5
Car14	6.28437887468648e-166	1.05990081285521	0.556	0.305	1.99604441817792e-161	0	Car14
Dmd	1.30161287147183e-165	0.501898154459307	0.959	0.871	4.13418280236883e-161	0	Dmd
Stk39	6.65456695199472e-165	0.730324334298804	0.822	0.582	2.11362355529256e-160	0	Stk39
Lmo7	3.62073740309917e-164	0.509847538785928	0.973	0.76	1.15001861397236e-159	0	Lmo7
Ppargc1b	6.68057496569428e-164	0.673370878262368	0.861	0.619	2.12188422060382e-159	0	Ppargc1b
Actn2	1.00555053180792e-162	0.508803758359845	0.972	0.757	3.19382959912831e-158	0	Actn2
Filip1	1.04924844871375e-162	0.568474508629243	0.946	0.73	3.33262292280461e-158	0	Filip1
Idh2	2.8746567233709e-162	0.263114015512432	0.857	0.59	9.13048468477065e-158	0	Idh2
Shld1	1.7797341232312e-161	0.792537106738175	0.729	0.467	5.65279152220694e-157	0	Shld1
Art1	6.53341169234782e-160	0.602259471864768	0.868	0.582	2.07514222172351e-155	0	Art1
Filip1l	3.82733128791794e-159	0.538400284652254	0.962	0.764	1.2156369636685e-154	0	Filip1l
Ank2	9.07719294727581e-158	0.524322510907481	0.96	0.777	2.88309802391374e-153	0	Ank2
Wnk2	1.8806746389036e-157	0.959596971031399	0.559	0.304	5.97339878808562e-153	0	Wnk2
Acacb	5.47422150229638e-156	0.608012071254865	0.863	0.613	1.73872223355938e-151	0	Acacb
Luc7l2	2.76549263317896e-155	0.491057631182934	0.973	0.825	8.78375770150301e-151	0	Luc7l2
Ogdh	1.01166960383562e-154	0.498478661253754	0.942	0.726	3.2132649957027e-150	0	Ogdh
Ctnna3	1.50851039052717e-152	0.521302545585285	0.971	0.777	4.7913307023924e-148	0	Ctnna3
Mitf	3.96074995128818e-151	0.520666986897235	0.942	0.74	1.25801339952815e-146	0	Mitf
Corin	4.45496832055967e-151	0.530568190345805	0.925	0.655	1.41498703797616e-146	0	Corin
Gm26862	1.88165789530029e-150	0.918678660062713	0.574	0.32	5.97652180705277e-146	0	Gm26862
Slc25a13	3.79803656024541e-150	0.576362988747916	0.909	0.675	1.20633237226515e-145	0	Slc25a13
Pde4d	3.27159452078093e-149	0.481859031539838	0.987	0.848	1.03912385169044e-144	0	Pde4d
Slc4a4	5.08731762650312e-149	0.691935118707721	0.778	0.546	1.61583382452992e-144	0	Slc4a4
Myocd	2.90951557742814e-148	0.563434460509191	0.918	0.667	9.24120337702724e-144	0	Myocd
Obscn	8.5959345757668e-148	0.508664705699753	0.931	0.66	2.73024073995505e-143	0	Obscn
Mlf1	1.35257747792498e-147	0.663100675033055	0.796	0.536	4.29605658538532e-143	0	Mlf1
Esrrb	5.34967268323857e-145	0.68021491964709	0.761	0.508	1.69916303765023e-140	0	Esrrb
Sox6	3.72455155439851e-144	0.497851285854224	0.962	0.732	1.18299206470806e-139	0	Sox6
Gm32027	9.64194467862103e-144	0.745104672602769	0.722	0.474	3.06247446882361e-139	0	Gm32027
Ubr2	1.68376075088212e-142	0.55784218621144	0.898	0.684	5.34796089695178e-138	0	Ubr2
Myot	7.80138037908508e-140	0.972015651874123	0.551	0.315	2.477874436005e-135	0	Myot
Trim55	5.31418954755769e-139	0.512110699334854	0.932	0.695	1.68789288409527e-134	0	Trim55
Dmac2	1.14045312941657e-138	0.852390987351094	0.629	0.395	3.6223072296529e-134	0	Dmac2
Rnf207	1.22226772051775e-138	0.812881569550688	0.644	0.401	3.88216673390849e-134	0	Rnf207
Hand2os1	2.7325069922616e-138	0.532109046068211	0.921	0.689	8.67898870882128e-134	0	Hand2os1
Chd6	3.50921854390532e-138	0.60613636196896	0.859	0.648	1.11459799391521e-133	0	Chd6
Ccdc141	5.64915647386367e-138	0.462107025649879	0.963	0.741	1.79428507922858e-133	0	Ccdc141
Cd36	1.50366966218961e-137	0.441361956897565	0.973	0.805	4.77595558104665e-133	0	Cd36
Rilpl1	3.94661057630294e-137	0.650945390826947	0.698	0.457	1.25352245124534e-132	0	Rilpl1
Ablim1	4.36180016579719e-137	0.467080934660653	0.972	0.789	1.3853949686605e-132	0	Ablim1
Cox10	5.12407047873304e-137	0.742006060281054	0.731	0.505	1.62750726545519e-132	0	Cox10
Thrb	1.09741711121319e-136	0.483685078321878	0.945	0.718	3.48561622863534e-132	0	Thrb
Srrm4	1.94196982371921e-136	1.27108125717959	0.406	0.199	6.16808455409695e-132	0	Srrm4
Mfn1	1.50778738240746e-135	0.514194076149033	0.845	0.615	4.78903428400258e-131	0	Mfn1
Atad3a	1.84054890425181e-135	0.691309562560049	0.727	0.497	5.84595142968461e-131	0	Atad3a
Tfdp2	1.44916316186333e-134	0.624266252999902	0.765	0.531	4.6028320347103e-130	0	Tfdp2
Dpf3	3.50690796505086e-134	0.632630731192873	0.772	0.542	1.11386410785946e-129	0	Dpf3
Acsl1	9.18122510379286e-134	0.49284027331464	0.853	0.61	2.91614071746669e-129	0	Acsl1
Tmem38a	2.03546475307316e-133	0.57959126922526	0.771	0.54	6.46504314871098e-129	0	Tmem38a
Prpf4b	3.5550649219629e-133	0.475288403755602	0.944	0.769	1.12915972051386e-128	0	Prpf4b
Mylk4	3.77518391809581e-133	0.845613710515401	0.556	0.315	1.19907391606559e-128	0	Mylk4
Hmcn1	8.68480068867449e-133	0.48813696699332	0.922	0.674	2.75846639473679e-128	0	Hmcn1
Hadha	9.39465750893221e-133	0.362694770409134	0.914	0.686	2.98393111798705e-128	0	Hadha
Vldlr	1.03684728179275e-132	0.535111925282397	0.746	0.498	3.29323433643014e-128	0	Vldlr
Grb14	5.63543066061234e-131	0.482312115980409	0.92	0.674	1.78992548642369e-126	0	Grb14
Dip2c	7.45747236017822e-131	0.452400262013889	0.961	0.764	2.36864237103981e-126	0	Dip2c
Acyp2	3.58445600662073e-130	0.483421540777442	0.931	0.707	1.13849491682288e-125	0	Acyp2
Abcd3	4.52666854557769e-130	0.564952706677594	0.784	0.544	1.43776046344639e-125	0	Abcd3
Usp2	1.23893668403353e-129	0.534120555854807	0.734	0.489	3.93511069582728e-125	0	Usp2
Prune2	2.3078445457812e-129	0.421463238865203	0.972	0.788	7.33017584631025e-125	0	Prune2
Trdn	2.55754081197481e-129	0.434833876176138	0.969	0.787	8.12326112699438e-125	0	Trdn
Kcnj3	4.86865443008439e-129	0.44282891901339	0.882	0.619	1.5463820200834e-124	0	Kcnj3
Dmpk	1.66645107959367e-128	0.468477773030707	0.889	0.66	5.29298191900541e-124	0	Dmpk
4732440D04Rik	2.91220114160709e-128	0.643880731662874	0.747	0.529	9.24973326597244e-124	0	4732440D04Rik
Magi2	1.43077347954102e-127	0.435280697304425	0.978	0.819	4.54442272571818e-123	0	Magi2
Larp1b	2.56226713900373e-127	0.648550300570674	0.72	0.488	8.13827288690364e-123	0	Larp1b
Prepl	7.696822919559e-125	0.769453199198957	0.607	0.387	2.44466489571033e-120	0	Prepl
Atcayos	2.08791941582545e-124	0.529713537619951	0.847	0.621	6.63164964854481e-120	0	Atcayos
Gata6os	4.87608483724525e-123	0.689434724696223	0.703	0.484	1.54874206600584e-118	0	Gata6os
Asb11	5.0825578087155e-123	0.620916939020458	0.715	0.473	1.61432201120422e-118	0	Asb11
Pxmp2	1.42951053805291e-122	0.756846121013224	0.584	0.355	4.54041137096366e-118	0	Pxmp2
Galm	1.61702958452517e-122	0.818772548714277	0.583	0.36	5.13600936636884e-118	0	Galm
Jph2	3.21429840027062e-122	0.477277830024292	0.822	0.577	1.02092545789395e-117	0	Jph2
Ppp1r12b	5.33807170967051e-122	0.452139809882576	0.948	0.739	1.69547833642555e-117	0	Ppp1r12b
Trim63	5.86004452974042e-122	0.541255858341301	0.824	0.579	1.86126734353615e-117	0	Trim63
Yipf7	3.05385653188435e-121	0.725770960284931	0.627	0.407	9.69965911657108e-117	0	Yipf7
Optn	7.13537273019907e-121	0.620610062500886	0.695	0.482	2.26633708656583e-116	0	Optn
Mrpl3	7.27461768978979e-121	0.610511843303805	0.661	0.44	2.31056407063103e-116	0	Mrpl3
Pde3a	4.6226264930899e-120	0.481497234503647	0.911	0.701	1.46823862673522e-115	0	Pde3a
Tnnc1	1.07160745736979e-119	0.264261343625662	0.95	0.738	3.40363960609792e-115	0	Tnnc1
Hk2	1.79221597263079e-119	0.50644362534187	0.824	0.598	5.69243637226993e-115	0	Hk2
Tef	2.01674013901737e-119	0.661465116472866	0.706	0.494	6.40557002954698e-115	0	Tef
Gck	3.39486405593676e-119	1.05729591792997	0.429	0.23	1.07827672144663e-114	0	Gck
Zfp445	1.16930525489416e-118	0.607131277355908	0.768	0.564	3.71394735059484e-114	0	Zfp445
Retreg1	1.49495244442354e-118	0.549198830957827	0.848	0.633	4.74826795397805e-114	0	Retreg1
Smtn	1.20964396681102e-117	0.482001351275881	0.889	0.644	3.84207116738515e-113	0	Smtn
Rhot1	4.88280516610765e-117	0.508755189851661	0.853	0.629	1.55087657685911e-112	0	Rhot1
Insr	1.19283093544867e-116	0.484323673869306	0.919	0.715	3.78866961717206e-112	0	Insr
Arhgap26.1	3.30558813965348e-116	0.442852708583648	0.934	0.704	1.04992090491674e-111	0	Arhgap26.1
Slc38a3	2.3801129875052e-115	0.939432327661031	0.444	0.241	7.55971487091403e-111	0	Slc38a3
Plscr2	2.4770549393709e-115	0.543804620477868	0.804	0.569	7.86762189842986e-111	0	Plscr2
Vps13a	2.76262012932447e-115	0.521244670678521	0.852	0.643	8.77463405476037e-111	0	Vps13a
Arhgap29	4.56368274607347e-115	0.462407371567257	0.893	0.68	1.44951691380785e-110	0	Arhgap29
Txlnb	7.18426292531837e-114	0.318593455628341	0.953	0.739	2.28186559033962e-109	0	Txlnb
Rsrp1	3.91015889753153e-113	0.384523506690442	0.978	0.865	1.24194466903396e-108	0	Rsrp1
Agl	4.59959726473705e-113	0.481449038702797	0.86	0.633	1.46092408322578e-108	0	Agl
Apex2	6.40593146785751e-113	0.691189968654831	0.678	0.465	2.0346519528209e-108	0	Apex2
Asb15	1.6827065430067e-112	0.607360450875598	0.726	0.496	5.34461252189789e-108	0	Asb15
Cep85	3.58880166920836e-112	0.627255480466643	0.714	0.499	1.13987518617396e-107	0	Cep85
D7Ertd443e	3.92639206043746e-112	1.05580050830271	0.419	0.222	1.24710064623615e-107	0	D7Ertd443e
Nexn	7.18381288188887e-112	0.350315495680234	0.977	0.769	2.28172264754554e-107	0	Nexn
Mypn	8.68213184988301e-112	0.494062145899419	0.862	0.627	2.75761871815984e-107	0	Mypn
Nr3c2	2.47178817856043e-111	0.443119225801184	0.921	0.704	7.85089361274363e-107	0	Nr3c2
Trak2	2.83241496678677e-111	0.471049465213544	0.821	0.616	8.99631641750813e-107	0	Trak2
Gm37376	4.77298546149078e-111	0.449605743199061	0.901	0.717	1.5159956422787e-106	0	Gm37376
Ldb3	5.93420252390983e-111	0.421812101547137	0.972	0.754	1.88482140564424e-106	0	Ldb3
Zbtb16	7.40070107937498e-111	0.559478059477236	0.811	0.584	2.35061067683108e-106	0	Zbtb16
Myom1	1.45858293203428e-110	0.36178763022873	0.973	0.781	4.63275110872729e-106	0	Myom1
Slk	3.56755618036059e-110	0.422313396551102	0.832	0.612	1.13312719400613e-105	0	Slk
Adra1a	3.9202071957222e-110	0.780560044625631	0.559	0.346	1.24513620950529e-105	0	Adra1a
Alpk2	5.07214615969184e-110	0.464156973755764	0.845	0.595	1.61101506324132e-105	0	Alpk2
Fyco1	5.10950935558327e-109	0.450326406197041	0.909	0.689	1.62288236152036e-104	0	Fyco1
Ube2b	9.64408011761601e-109	0.38023725200142	0.868	0.658	3.0631527269572e-104	0	Ube2b
Slf1	1.34843470778273e-108	0.670329940801189	0.675	0.475	4.28289831885951e-104	0	Slf1
Vwa8	2.50286940214424e-108	0.473248025020116	0.902	0.693	7.94961379509054e-104	0	Vwa8
Lmod2	6.12207014272689e-108	0.346117867909125	0.957	0.766	1.94449191873291e-103	0	Lmod2
Mical3	1.29705620687724e-107	0.422862800894038	0.927	0.692	4.11970992428348e-103	0	Mical3
Gm57414	6.98297017689439e-107	0.375119311915776	0.616	0.399	2.2179309875852e-102	0	Gm57414
Gm43185	1.5503152102922e-106	0.589134769457678	0.722	0.5	4.9241111709301e-102	0	Gm43185
Pfkm	3.30079052149752e-106	0.390853845503735	0.756	0.535	1.04839708543804e-101	0	Pfkm
Luc7l	6.30878992389554e-106	0.557605288679161	0.775	0.576	2.0037978556277e-101	0	Luc7l
Kif16b	1.50716002068468e-105	0.541696059648236	0.827	0.616	4.78704165769868e-101	0	Kif16b
Lrpprc	1.67608630293355e-105	0.471434086175742	0.708	0.5	5.32358531537755e-101	0	Lrpprc
Dlat	2.41520442833651e-105	0.389896866083843	0.749	0.537	7.67117230528242e-101	0	Dlat
Mccc1	3.08920482274044e-105	0.611317984943251	0.654	0.445	9.81193235798817e-101	0	Mccc1
Clip1	4.52805609432602e-105	0.403936675625817	0.944	0.743	1.43820117667983e-100	0	Clip1
Pcca	5.42894663229962e-105	0.525187384517595	0.809	0.601	1.72434202935101e-100	0	Pcca
Rcan2	1.11667814237222e-104	0.394664567327579	0.971	0.77	3.54679311580265e-100	0	Rcan2
Frmd5	2.97553701099122e-104	0.513929631191704	0.542	0.329	9.45090065431032e-100	0	Frmd5
Meis2	4.87266517856146e-104	0.459417610169486	0.887	0.695	1.54765591401469e-99	0	Meis2
Gm13481	5.63832581258756e-104	0.424131947540917	0.834	0.6	1.79084504459406e-99	0	Gm13481
Oxct1	8.78233440335604e-104	0.365251238998278	0.922	0.72	2.78944505319394e-99	0	Oxct1
Gm43359	3.54646813789244e-103	0.684194305544787	0.584	0.371	1.1264292099574e-98	0	Gm43359
Lrrc2	5.23445261016706e-103	0.416191302444775	0.857	0.608	1.66256683804126e-98	0	Lrrc2
Trim7	7.27776050762008e-103	1.07271204590821	0.402	0.221	2.31156229243029e-98	0	Trim7
Pcdh7	9.43944410043874e-103	0.392078444476778	0.982	0.839	2.99815623518135e-98	0	Pcdh7
Bag3	1.66722544843108e-102	0.382665110307851	0.854	0.643	5.2954414693068e-98	0	Bag3
Akap6	1.90849389356e-102	0.369421310141357	0.96	0.76	6.06175830472527e-98	0	Akap6
Clk4	4.03075579336815e-102	0.542913438445156	0.795	0.599	1.28024865508959e-97	0	Clk4
Osbpl1a	8.85449307794815e-102	0.54129491974992	0.772	0.567	2.81236409141789e-97	0	Osbpl1a
Gm9895	1.99899111935011e-101	0.717819544317156	0.601	0.398	6.34919559327983e-97	0	Gm9895
Myzap	1.06154411513481e-100	0.411924869505529	0.906	0.681	3.37167641849117e-96	0	Myzap
Gm12295	1.57594357215223e-100	0.46423215040654	0.762	0.54	5.00551197386992e-96	0	Gm12295
Adcy6	2.67961997492479e-100	0.534727606716986	0.715	0.493	8.51100896435612e-96	0	Adcy6
Aldh9a1	3.62313997035206e-100	0.650519571781363	0.551	0.343	1.15078171738322e-95	0	Aldh9a1
Son	3.78159205686763e-100	0.39218625983478	0.969	0.822	1.2011092691023e-95	0	Son
Mgrn1	4.85413728007265e-100	0.614295358714797	0.643	0.438	1.54177108289668e-95	0	Mgrn1
Intu	5.97981169467533e-100	0.723232995892165	0.585	0.387	1.89930779046278e-95	0	Intu
Myoz2	3.02358664840195e-99	0.269341642674144	0.853	0.633	9.60351591265428e-95	0	Myoz2
Chpt1	3.48074071094517e-99	0.391500926914004	0.807	0.587	1.10555286461041e-94	0	Chpt1
2310002L09Rik	4.01981364643739e-99	0.565347560176094	0.606	0.394	1.27677321038144e-94	0	2310002L09Rik
Ackr3	6.49098771344652e-99	0.904343994466757	0.449	0.262	2.06166751754488e-94	0	Ackr3
Rbm39	9.84511905911435e-99	0.361734674434241	0.971	0.845	3.1270067155559e-94	0	Rbm39
Ktn1	1.44412077607732e-98	0.368657184169944	0.974	0.803	4.58681640897678e-94	0	Ktn1
Lrrtm3	1.03868153910792e-97	0.680159406509913	0.659	0.459	3.29906030451458e-93	0	Lrrtm3
Dlc1	1.0744073529273e-97	0.355570683903528	0.946	0.81	3.41253263436769e-93	0	Dlc1
Gm35330	1.13921672119604e-97	0.354216597009047	0.928	0.698	3.61838014986286e-93	0	Gm35330
Gm56646	2.58594193780428e-97	0.658858414375145	0.613	0.409	8.21346878285396e-93	0	Gm56646
D830024N08Rik	2.66496028807859e-97	0.601902640097589	0.699	0.495	8.46444686699523e-93	0	D830024N08Rik
Rhobtb1	7.24277823034778e-97	0.504914348643246	0.741	0.518	2.30045122152306e-92	0	Rhobtb1
Hdac4	1.18215530823727e-96	0.589664315952816	0.71	0.512	3.75476169002323e-92	0	Hdac4
Ank	2.13329725288614e-96	0.487182972246835	0.785	0.572	6.77577873461696e-92	0	Ank
Qrsl1	2.1597903126226e-96	0.789747868414948	0.484	0.292	6.8599259909519e-92	0	Qrsl1
Ppp1r9a	2.34375804055425e-96	0.508421676248211	0.78	0.574	7.4442442884084e-92	0	Ppp1r9a
Miga2	3.40331006306583e-96	0.740228653540687	0.545	0.35	1.08095934223097e-91	0	Miga2
Prkaa2	5.40107713897451e-96	0.419095500734068	0.756	0.538	1.71549012088109e-91	0	Prkaa2
Akap8l	5.4247653178837e-96	0.518582645570533	0.79	0.593	1.72301396026622e-91	0	Akap8l
Acss1	6.91548902705227e-96	0.546115950691726	0.705	0.491	2.19649762477234e-91	0	Acss1
Zfp1003	7.22264555171032e-96	0.793770453018104	0.445	0.256	2.29405668013423e-91	0	Zfp1003
Kcnip2	2.08668482595153e-95	1.0273209251097	0.345	0.175	6.62772834418725e-91	0	Kcnip2
Slmap	2.41448886191621e-95	0.396126544802335	0.893	0.682	7.66889952321826e-91	0	Slmap
Tmem135	2.85560551950513e-95	0.503326065865027	0.763	0.569	9.06997425105219e-91	0	Tmem135
Ptprm	2.06691450459691e-94	0.395467393011573	0.939	0.777	6.5649338495007e-90	0	Ptprm
Gm20757	3.60012157402878e-94	0.748393664943626	0.513	0.317	1.14347061434302e-89	0	Gm20757
Pdss1	4.87358173846021e-94	0.777471007438106	0.545	0.359	1.54794703176973e-89	0	Pdss1
Trpm7	1.47440531491374e-93	0.40658699895054	0.913	0.726	4.68300616122901e-89	0	Trpm7
Ndufs4	1.99783099869009e-93	0.388691552850476	0.811	0.603	6.34551081803947e-89	0	Ndufs4
Atp2a2	2.81783807379611e-93	0.258741482925194	0.976	0.794	8.95001728999119e-89	0	Atp2a2
Pkd2l2	8.63155215751036e-93	0.598095713245096	0.649	0.445	2.74155359626844e-88	0	Pkd2l2
Pcnt	8.75775123106121e-93	0.483216822794402	0.718	0.508	2.78163694600966e-88	0	Pcnt
Smyd1	1.79291115511927e-92	0.3719992046055	0.812	0.586	5.69464441088982e-88	0	Smyd1
Kcnd3	2.91834105901558e-92	0.525848066780558	0.725	0.518	9.26923487164528e-88	0	Kcnd3
Cluh	4.51466816941184e-92	0.505040665965554	0.545	0.353	1.43394890396859e-87	0	Cluh
Speg	7.52996259665273e-92	0.399839940393642	0.852	0.625	2.39166671994884e-87	0	Speg
Rmnd1	1.43474452676671e-91	0.692216508703015	0.504	0.322	4.55703556591643e-87	0	Rmnd1
Jarid2	1.98704513434939e-91	0.523870751249313	0.788	0.608	6.31125275572053e-87	0	Jarid2
Crhr2	3.18157097955629e-91	0.908895550522803	0.424	0.244	1.01053057452667e-86	0	Crhr2
Rnpc3	4.76260288036723e-91	0.35569338298706	0.875	0.679	1.51269792686224e-86	0	Rnpc3
Clk1	6.11254897046989e-91	0.428054461722015	0.844	0.667	1.94146780400065e-86	0	Clk1
Gm47493	1.61710167249191e-90	0.577003616404264	0.666	0.46	5.13623833216881e-86	0	Gm47493
Appl2	3.31864097510454e-90	0.51889451003528	0.678	0.478	1.0540667465127e-85	0	Appl2
Casz1	5.79822795539685e-90	0.537870475409594	0.741	0.544	1.84163316319315e-85	0	Casz1
Ccnl2	5.85126541038705e-90	0.423860921927512	0.883	0.705	1.85847891964714e-85	0	Ccnl2
Gm5532	7.80504090716733e-90	0.628218924678117	0.581	0.383	2.47903709293449e-85	0	Gm5532
Setbp1	9.53245796904799e-90	0.439364855880432	0.824	0.629	3.02769930012902e-85	0	Setbp1
Pik3r1	1.27738986312216e-89	0.388010456569725	0.833	0.614	4.05724568324862e-85	0	Pik3r1
Cdkal1	1.40814816661934e-89	0.427938720413083	0.89	0.694	4.47256020681635e-85	0	Cdkal1
Usp13	1.68680316045473e-89	0.364164522834836	0.881	0.665	5.3576241982363e-85	0	Usp13
Pfkfb1	1.819439485576e-89	0.612004755493781	0.557	0.357	5.77890369408648e-85	0	Pfkfb1
Sesn1	3.77199249159682e-89	0.429170938016222	0.87	0.67	1.19806025518098e-84	0	Sesn1
Isca2	4.6574256244038e-89	0.514720131591415	0.511	0.325	1.47929152682314e-84	0	Isca2
Ehbp1	2.27931682258657e-88	0.339569650186359	0.948	0.738	7.23956609189947e-84	0	Ehbp1
Prkce	2.37504902885775e-88	0.44673793617233	0.867	0.668	7.54363072545798e-84	0	Prkce
Prkg1	6.01593880160127e-88	0.325097579558351	0.921	0.759	1.9107824821646e-83	0	Prkg1
Ppp2r3a	9.44553123676643e-88	0.398986998337033	0.909	0.712	3.00008963142175e-83	0	Ppp2r3a
Tango2	1.11340880124217e-87	0.531727260213598	0.69	0.491	3.5364090345054e-83	0	Tango2
Abhd18	5.27522817969851e-87	0.531233080846571	0.693	0.491	1.67551797443584e-82	0	Abhd18
Slc16a10	1.08808810866324e-86	0.549475622538627	0.699	0.507	3.45598545073617e-82	0	Slc16a10
Etfdh	1.15752967825321e-86	0.473837048517904	0.647	0.447	3.67654576406784e-82	0	Etfdh
Epb41	2.40286088103437e-86	0.431689561796356	0.86	0.657	7.63196673034138e-82	0	Epb41
Strip2	2.90671372156165e-86	0.447556727610544	0.701	0.49	9.23230412242412e-82	0	Strip2
Pkp2	4.92771469600363e-86	0.405018018740025	0.873	0.647	1.56514074174467e-81	0	Pkp2
Myo18b	1.42979116792078e-85	0.325819047949885	0.902	0.665	4.54130270754997e-81	0	Myo18b
Mtus2	1.72919461901331e-85	0.342921824537474	0.768	0.548	5.49226794891007e-81	0	Mtus2
Rps6ka2	1.90456943697106e-85	0.721105156535134	0.566	0.382	6.04929344570749e-81	0	Rps6ka2
Gm30866	2.59393635542043e-85	1.04483520933544	0.34	0.18	8.23886065208637e-81	0	Gm30866
Sirt3	1.70077987130749e-84	0.667741724125605	0.565	0.382	5.40201702724684e-80	0	Sirt3
Mia2	2.54847898849047e-84	0.421052177616648	0.819	0.628	8.09447896324342e-80	0	Mia2
Ednra	7.8984114488064e-84	0.589627778593415	0.663	0.469	2.50869344436989e-79	0	Ednra
Gm15543	8.81994605714079e-84	0.818378714254745	0.396	0.223	2.80139126666906e-79	0	Gm15543
Gm20732	1.04647518684877e-83	0.436237239929768	0.825	0.623	3.32381448846907e-79	0	Gm20732
Lrrc10	2.96445780445415e-83	0.467803887954065	0.654	0.447	9.41571087850726e-79	0	Lrrc10
Fgf13	3.1005965326481e-83	0.337606484227578	0.936	0.773	9.8481147069969e-79	0	Fgf13
Mix23	3.98521699005122e-83	0.558625462753936	0.688	0.505	1.26578462038007e-78	0	Mix23
Il15ra	4.11839407439958e-83	0.490771985158648	0.717	0.52	1.3080843259108e-78	0	Il15ra
Neat1	4.77918714655709e-83	0.27529433920407	0.99	0.882	1.51796542148946e-78	0	Neat1
Ifrd1	5.49397382348882e-83	0.293143415346357	0.877	0.679	1.74499596581652e-78	0	Ifrd1
Atosa	1.7197330788181e-82	0.45034099654411	0.759	0.562	5.46221620494206e-78	0	Atosa
Tmem144	1.78877835962127e-82	0.675844508733058	0.522	0.336	5.68151782582907e-78	0	Tmem144
Phtf2	2.87920731804384e-82	0.393262005736517	0.808	0.6	9.14493828357084e-78	0	Phtf2
Dgat2	2.97427684662803e-82	0.499055489969238	0.494	0.305	9.44689812025995e-78	0	Dgat2
Tbc1d4	5.04100662657578e-82	0.370977540096366	0.876	0.674	1.601124524733e-77	0	Tbc1d4
Zkscan3	7.75113020053818e-82	0.530051072657843	0.709	0.53	2.46191397429494e-77	0	Zkscan3
Tacc2	1.26797361940034e-81	0.27992803920768	0.963	0.752	4.02733780993937e-77	0	Tacc2
Gm19461	1.48971456148404e-81	1.04585784036585	0.326	0.172	4.73163139018562e-77	0	Gm19461
Msi2	2.38857649247905e-81	0.362924177911767	0.963	0.765	7.58659665541195e-77	0	Msi2
Ghr	3.67894988484782e-81	0.335472828305662	0.94	0.772	1.16850806242537e-76	0	Ghr
Cavin4	7.145875577624e-81	0.510679158712091	0.538	0.348	2.26967300096494e-76	0	Cavin4
Camta1	7.75429982029872e-81	0.386903391285321	0.917	0.714	2.46292070892328e-76	0	Camta1
Cdh2	1.15522158715747e-80	0.330177554292329	0.97	0.796	3.66921480512956e-76	0	Cdh2
Mir99ahg	1.25894300121757e-80	0.281686682995076	0.965	0.815	3.99865476046724e-76	0	Mir99ahg
Cep68	2.23535882723841e-80	0.679150402422779	0.545	0.37	7.09994670707464e-76	0	Cep68
Stard7	2.94707741749237e-80	0.488553138949276	0.6	0.419	9.36050729343927e-76	0	Stard7
Immp2l	1.21125435710007e-79	0.295386868943129	0.924	0.733	3.84718608902124e-75	0	Immp2l
Tecrl	2.10874974185574e-79	0.348735810575473	0.88	0.65	6.6978109300822e-75	0	Tecrl
Gm35546	2.21949054681081e-79	0.287889440237974	0.661	0.451	7.04954587478051e-75	0	Gm35546
Prkn	8.32178173124096e-79	0.326525408720695	0.957	0.761	2.64316431347675e-74	0	Prkn
Gm35268	1.22972233718898e-78	1.07757050027199	0.289	0.144	3.90584408737964e-74	0	Gm35268
Lonp2	1.46331781876711e-78	0.440005401020008	0.778	0.595	4.64779005596809e-74	0	Lonp2
Usp54	1.90342336924166e-78	0.606018899227074	0.573	0.399	6.04565330538537e-74	0	Usp54
Nnt	2.2730477775129e-78	0.847379570072949	0.428	0.263	7.21965435093647e-74	0	Nnt
Fry	2.33394105402898e-78	0.378378294806971	0.903	0.703	7.41306357580686e-74	0	Fry
D3Ertd751e	2.53476700772206e-78	0.609548126158396	0.582	0.403	8.0509269699268e-74	0	D3Ertd751e
Tmem150a	3.18040382877422e-78	0.703677443284319	0.486	0.313	1.01015986409527e-73	0	Tmem150a
Nebl	3.77098565825473e-78	0.312449497874074	0.957	0.732	1.19774046477487e-73	0	Nebl
Kidins220	1.72943439561803e-77	0.363747513008149	0.891	0.708	5.49302952736198e-73	0	Kidins220
4632427E13Rik	1.84441077722453e-77	0.42327827605735	0.806	0.625	5.85821751062056e-73	0	4632427E13Rik
Gm12092	2.76434747718654e-77	0.524891390218121	0.568	0.376	8.78012045703988e-73	0	Gm12092
Kcng2	4.19422979375871e-77	0.408720848006132	0.758	0.548	1.33217126709364e-72	0	Kcng2
Kmt5a	4.30599474947151e-77	0.439539727382242	0.612	0.432	1.36767005232714e-72	0	Kmt5a
Dtna	5.69539982788909e-77	0.34314650847382	0.918	0.685	1.80897289333413e-72	0	Dtna
Pstk	9.51134835660645e-77	0.581147206232954	0.586	0.408	3.02099446502534e-72	0	Pstk
Tbc1d5	1.23318007605785e-76	0.383324054474376	0.892	0.731	3.91682655757495e-72	0	Tbc1d5
Rnf13	1.52248261636912e-76	0.404191216418023	0.77	0.579	4.8357092861116e-72	0	Rnf13
Qki	3.45807275844145e-76	0.32629353537405	0.963	0.809	1.09835306953617e-71	0	Qki
Vps13d	3.55928358521953e-76	0.380143595815787	0.884	0.696	1.13049965233743e-71	0	Vps13d
Socs2	3.80833767351557e-76	0.516588138051069	0.683	0.496	1.20960421186202e-71	0	Socs2
Perm1	5.92013004736422e-76	0.533496809281899	0.395	0.234	1.88035170564382e-71	0	Perm1
Efcab2	1.30198801690851e-75	0.483997914312925	0.558	0.378	4.13537433930481e-71	0	Efcab2
Mtr	2.32162656307504e-75	0.536369615030216	0.554	0.379	7.37395028963896e-71	0	Mtr
Tia1	2.56477530704354e-75	0.478585513027106	0.703	0.528	8.14623933023171e-71	0	Tia1
Zfp827	4.05280968603945e-75	0.450210791956326	0.694	0.507	1.28725341247985e-70	0	Zfp827
Gm49390	7.15140206895495e-75	0.786296796292559	0.396	0.236	2.27142832514147e-70	0	Gm49390
Ces1d	9.79048702401366e-75	0.645295300803933	0.423	0.247	3.10965448856722e-70	0	Ces1d
Erbb4	1.46397401055978e-74	0.285591543557861	0.917	0.686	4.64987425233997e-70	0	Erbb4
Tsnax	1.93520788007582e-74	0.453491428113402	0.69	0.511	6.14660726869681e-70	0	Tsnax
Rarb	2.22134960564491e-74	0.405970117102254	0.773	0.572	7.05545061744938e-70	0	Rarb
Fbxw7	3.62495822046446e-74	0.386946275116156	0.759	0.572	1.15135922998392e-69	0	Fbxw7
Klhl24	4.84308951688029e-74	0.29640917687143	0.836	0.642	1.53826209235152e-69	0	Klhl24
Ivd	6.19763613755103e-74	0.376210749102575	0.632	0.45	1.96849319000896e-69	0	Ivd
C920021L13Rik	9.22301346507149e-74	0.684892640120093	0.513	0.347	2.92941353677601e-69	0	C920021L13Rik
Pank1	1.64889098221821e-73	0.495907068428744	0.602	0.412	5.23720753772148e-69	0	Pank1
Kif1b	2.29236179213752e-73	0.279062576983138	0.843	0.657	7.2809995241872e-69	0	Kif1b
Nceh1	3.7346234129018e-73	0.262183697143358	0.647	0.454	1.18619108840587e-68	0	Nceh1
Mccc2	4.92153852322318e-73	0.666145416167366	0.486	0.314	1.56317906574615e-68	0	Mccc2
Gpatch8	6.02415613728415e-73	0.349502794567619	0.875	0.699	1.91339247232419e-68	0	Gpatch8
Ccnt2	7.11216494012773e-73	0.348833861080455	0.851	0.667	2.25896582828337e-68	0	Ccnt2
Slc25a12	9.33360110195141e-73	0.380502209239019	0.812	0.615	2.96453838200181e-68	0	Slc25a12
Pakap	1.30013468886369e-72	0.501452740341418	0.614	0.433	4.12948779876884e-68	0	Pakap
Limch1	2.05799061443669e-72	0.279733389408274	0.964	0.751	6.53658978957382e-68	0	Limch1
Raph1	2.06685229996909e-72	0.305629904558959	0.92	0.733	6.56473627516183e-68	0	Raph1
Ankrd9	3.14882601401783e-72	0.729988565590433	0.375	0.221	1.00013011857234e-67	0	Ankrd9
Ppm1l	3.48232222147489e-72	0.422154585888773	0.692	0.503	1.10605518398486e-67	0	Ppm1l
Gm43283	3.93684501910504e-72	1.02405154565773	0.252	0.121	1.25042071496814e-67	0	Gm43283
Pbx1	4.6553908736911e-72	0.315024717749671	0.95	0.776	1.47864524930177e-67	0	Pbx1
Samd4	8.24078942989517e-72	0.3267255452361	0.915	0.716	2.6174395387233e-67	0	Samd4
Asb18	1.00555106214746e-71	0.544508836485988	0.583	0.395	3.19383128359275e-67	0	Asb18
Gm45670	1.59303835253381e-71	0.716631949518508	0.281	0.144	5.05980841531788e-67	0	Gm45670
Hnrnpdl	2.23570502587922e-71	0.32266804343494	0.809	0.638	7.10104630319759e-67	0	Hnrnpdl
Homer2	9.35840669256144e-71	0.406100169105987	0.604	0.423	2.97241713369137e-66	0	Homer2
Kcnq1	1.30400682531855e-70	0.456312036661824	0.673	0.475	4.14178647857677e-66	0	Kcnq1
Syde2	1.44200759995462e-70	0.58815516840091	0.467	0.301	4.58010453897587e-66	0	Syde2
Jam2	3.81075507589519e-70	0.482410827788873	0.556	0.381	1.21037202720583e-65	0	Jam2
Mast2	3.84069597621997e-70	0.314091742078062	0.961	0.76	1.21988185596699e-65	0	Mast2
Lrrfip2	5.82993629080946e-70	0.291093531639582	0.957	0.757	1.8517043646869e-65	0	Lrrfip2
R3hdm1	2.03145066233027e-69	0.358209985827433	0.887	0.707	6.45229359369342e-65	0	R3hdm1
Sbk1	2.20667518299475e-69	0.586785343048901	0.551	0.38	7.00884171622791e-65	0	Sbk1
Hnrnpl	2.9874466567138e-69	0.285905534404981	0.724	0.534	9.48872807105436e-65	0	Hnrnpl
Asap1	3.7800932219567e-69	0.36083396019264	0.875	0.711	1.20063320915789e-64	0	Asap1
Palld	3.89758062100525e-69	0.293165893865456	0.969	0.805	1.23794955684369e-64	0	Palld
Bdh1	3.97056200061442e-69	0.670240074177029	0.349	0.2	1.26112990263515e-64	0	Bdh1
Carmn	5.06192206691298e-69	0.673100187088137	0.441	0.285	1.6077676868929e-64	0	Carmn
Cnst	8.66964368351245e-69	0.437228070311618	0.694	0.505	2.75365222675722e-64	0	Cnst
Timmdc1	9.91886440482919e-69	0.574751756465262	0.59	0.426	3.15042971226185e-64	0	Timmdc1
Gm37240	1.55169929034708e-68	0.47911939735958	0.656	0.486	4.92850728600038e-64	0	Gm37240
Gm8189	1.11431058939424e-67	0.711172364910478	0.451	0.291	3.53927329403398e-63	0	Gm8189
Fam13a	1.17815528823341e-67	0.368710806843783	0.764	0.573	3.74205682648696e-63	0	Fam13a
Dsg2	1.39246184562853e-67	0.403918122603885	0.699	0.507	4.42273731408532e-63	0	Dsg2
Adhfe1	1.39246910158615e-67	0.554421668931625	0.559	0.388	4.42276036045794e-63	0	Adhfe1
Fastkd1	1.54432497938546e-67	0.512401215898748	0.601	0.428	4.90508499952409e-63	0	Fastkd1
Ganc	1.60876107122124e-67	0.611817944230181	0.541	0.38	5.1097469144129e-63	0	Ganc
Rora	1.63079488378792e-67	0.303886722929433	0.892	0.754	5.17973070988718e-63	0	Rora
Ncapd3	2.10844612548288e-67	0.589186688452432	0.554	0.39	6.69684658375874e-63	0	Ncapd3
Cyth1	2.11531611494896e-67	0.532082250949257	0.637	0.477	6.71866704430089e-63	0	Cyth1
Best3	2.28606111075896e-67	0.860465554400761	0.385	0.236	7.26098729999261e-63	0	Best3
Dsc2	3.41948094518115e-67	0.552738755537457	0.552	0.381	1.08609553780844e-62	0	Dsc2
Camk2d	3.83800752057787e-67	0.293556834577611	0.96	0.797	1.21902794868594e-62	0	Camk2d
Asph	5.81375558294983e-67	0.283331030728623	0.905	0.705	1.84656504825653e-62	0	Asph
Exoc3	8.09641998022868e-67	0.384846158725589	0.721	0.531	2.57158491412023e-62	0	Exoc3
Abcc9	8.7513852127551e-67	0.38299351258637	0.649	0.464	2.77961497127528e-62	0	Abcc9
BC034090	1.61100043359698e-66	0.56918117594082	0.524	0.359	5.11685957719073e-62	0	BC034090
Hsdl2	4.3617772278348e-66	0.394328207039298	0.517	0.346	1.38538768310489e-61	0	Hsdl2
Sacm1l	6.17753607392561e-66	0.413298346839343	0.689	0.507	1.96210900780025e-61	0	Sacm1l
Erlec1	9.09725699366137e-66	0.29972044183931	0.692	0.515	2.88947076632672e-61	0	Erlec1
Slc25a42	9.32257893077244e-66	0.629413352223743	0.477	0.318	2.96103751999194e-61	0	Slc25a42
Homer1	1.93908030789551e-65	0.396887896105282	0.644	0.465	6.15890687393772e-61	0	Homer1
Adam22	3.50462812320207e-65	0.474125485456557	0.634	0.463	1.11313998449144e-60	0	Adam22
Mat2a	4.48088778651989e-65	0.343442782804381	0.792	0.616	1.42321957875445e-60	0	Mat2a
Sgcg	5.78100179276202e-65	0.300667152835173	0.856	0.644	1.83616178941707e-60	0	Sgcg
Mbnl2	6.93807045320318e-65	0.284299161399705	0.959	0.809	2.20366993734639e-60	0	Mbnl2
Cdh4	2.59374822818236e-64	0.598435690569491	0.496	0.332	8.23826312235282e-60	0	Cdh4
Gm31013	2.83913874206235e-64	0.568249981397865	0.453	0.292	9.01767247253844e-60	0	Gm31013
Acad10	3.78769976644002e-64	0.686290178548379	0.465	0.313	1.20304919981668e-59	0	Acad10
Gm50321	5.71400650338631e-64	0.406049029420449	0.48	0.308	1.81488274560556e-59	0	Gm50321
Gipc2	9.32773395942486e-64	0.329151579110614	0.739	0.548	2.96267486019252e-59	0	Gipc2
Ints10	1.16204477647689e-63	0.69512954619168	0.439	0.292	3.69088661904589e-59	0	Ints10
6720427I07Rik	1.43186419042694e-63	0.495317158953505	0.577	0.424	4.54788704163406e-59	0	6720427I07Rik
Ano5	1.70005700755616e-63	0.671226501141005	0.432	0.276	5.39972106739987e-59	0	Ano5
Nckap5	2.07835127339211e-63	0.319092781008407	0.829	0.641	6.60125931454801e-59	0	Nckap5
Mrps5	2.14079876885415e-63	0.50450104634417	0.584	0.423	6.79960504963456e-59	0	Mrps5
Tnrc6b	3.24452837090427e-63	0.305320106546054	0.932	0.757	1.03052710116662e-58	0	Tnrc6b
Rcsd1	3.66754372048256e-63	0.456749177011727	0.671	0.495	1.16488523649967e-58	0	Rcsd1
BB218582	5.280752309219e-63	0.508270958288864	0.564	0.391	1.67727254845414e-58	0	BB218582
Acad11	6.16268718054857e-63	0.492165906650233	0.481	0.323	1.95739270228584e-58	0	Acad11
Palmd	6.17261827829337e-63	0.446598024710934	0.608	0.44	1.96054701755154e-58	0	Palmd
Lgals4	7.60858736184783e-63	0.656119430630564	0.404	0.248	2.41663951787011e-58	0	Lgals4
Gpam	8.37593024505281e-63	0.355033443170781	0.706	0.519	2.66036296443367e-58	0	Gpam
Dlst	8.64882670045768e-63	0.302458626569868	0.623	0.45	2.74704033659937e-58	0	Dlst
Pals1	9.15643176984085e-63	0.323671440752007	0.747	0.562	2.90826585873685e-58	0	Pals1
Antxr2	9.78893017734198e-63	0.354586902853973	0.766	0.59	3.10916000292736e-58	0	Antxr2
Msrb3	1.38706596105212e-62	0.296505539994087	0.879	0.685	4.40559890549375e-58	0	Msrb3
Afg1l	1.88424306461457e-62	0.533459594131798	0.629	0.471	5.9847328218288e-58	0	Afg1l
Foxn3	2.84721311658369e-62	0.333150481196782	0.861	0.698	9.04331830089311e-58	0	Foxn3
Gm11967	3.23194492487784e-62	0.968329958633781	0.288	0.16	1.0265303470397e-57	0	Gm11967
Pptc7	4.2759467233628e-62	0.525938883103055	0.477	0.319	1.35812619827449e-57	0	Pptc7
Prxl2c	4.53243997722476e-62	0.548635933280305	0.527	0.372	1.43959358556613e-57	0	Prxl2c
Sik3	9.82277254205007e-62	0.318482708491769	0.847	0.671	3.11990901480594e-57	0	Sik3
Srrm2	1.02083239996571e-61	0.273266020378479	0.972	0.857	3.2423678687711e-57	0	Srrm2
Tmem117	1.04612686370355e-61	0.391142241041657	0.716	0.533	3.3227081444952e-57	0	Tmem117
Zfp638	1.2379554581133e-61	0.372681125148483	0.86	0.699	3.93199412605946e-57	0	Zfp638
Zfyve9	1.88011615188521e-61	0.490433669406366	0.621	0.458	5.97162492161781e-57	0	Zfyve9
Ggnbp1	2.06998199249504e-61	0.838381267950471	0.347	0.209	6.57467680456276e-57	0	Ggnbp1
Thoc2l	2.95990452165968e-61	0.527254223328257	0.507	0.355	9.40124874169547e-57	0	Thoc2l
Tcf7l2	5.55072899176045e-61	0.347868851363267	0.778	0.603	1.76302254236295e-56	0	Tcf7l2
Lrrc39	6.62718928880544e-61	0.2831983777284	0.586	0.412	2.10492786191038e-56	0	Lrrc39
Ccbe1	1.18015031296156e-60	0.390866026314011	0.617	0.433	3.74839342402852e-56	0	Ccbe1
2700097O09Rik	1.5823761978612e-60	0.506332132138501	0.543	0.389	5.02594327964675e-56	0	2700097O09Rik
Trabd2b	1.87330210274268e-60	0.290930582256698	0.841	0.63	5.94998213873131e-56	0	Trabd2b
Hibadh	3.15179503178778e-60	0.283052269278584	0.695	0.521	1.00107313799644e-55	0	Hibadh
Mapk8ip3	3.56152552882837e-60	0.433154058484087	0.651	0.495	1.13121173846647e-55	0	Mapk8ip3
Plbd1	4.72808036222203e-60	0.452079795569237	0.393	0.244	1.50173288464896e-55	0	Plbd1
Art3	6.2074325081963e-60	0.27562569214309	0.775	0.574	1.97160471325331e-55	0	Art3
Lmod3	7.41072450268808e-60	0.384304778707268	0.453	0.298	2.35379431654379e-55	0	Lmod3
3222401L13Rik	7.98401087416626e-60	0.591016915779808	0.526	0.371	2.53588153385269e-55	0	3222401L13Rik
Arhgap10	1.11217307646787e-59	0.328243048622253	0.858	0.673	3.53248412547724e-55	0	Arhgap10
AI480526	1.49282718474606e-59	0.494126797081929	0.579	0.423	4.74151770419042e-55	0	AI480526
Slc47a1	1.69160327061962e-59	0.68070361806374	0.395	0.252	5.37287030814205e-55	0	Slc47a1
Gm47494	1.71963870857163e-59	0.841895396521114	0.37	0.233	5.46191646616522e-55	0	Gm47494
U2surp	1.75324616279267e-59	0.264370708779194	0.823	0.649	5.56866046226207e-55	0	U2surp
Fstl4	1.87056589075901e-59	0.653348213725424	0.485	0.331	5.94129138222875e-55	0	Fstl4
Srpk2	2.09580230162832e-59	0.31230590330439	0.856	0.668	6.65668727043188e-55	0	Srpk2
Asb10	2.3054797933066e-59	0.644426760486159	0.294	0.165	7.32266491950041e-55	0	Asb10
Trip11	2.3458364989959e-59	0.281309280425568	0.827	0.659	7.45084588811077e-55	0	Trip11
Ppip5k1	2.59044728101861e-59	0.371088319141207	0.716	0.537	8.2277786539713e-55	0	Ppip5k1
4633401B06Rik	2.79741312933362e-59	0.820204181101856	0.332	0.2	8.88514358138944e-55	0	4633401B06Rik
Fgf1	4.70708444164721e-59	0.281099480916741	0.839	0.614	1.49506416035599e-54	0	Fgf1
Actr3b	4.89793432558645e-59	0.661085848857873	0.473	0.32	1.55568190049277e-54	0	Actr3b
Fus	5.01721229919712e-59	0.319276820291174	0.906	0.745	1.59356697047099e-54	0	Fus
Fnip1	6.19997317639695e-59	0.30770163671233	0.824	0.649	1.9692354802872e-54	0	Fnip1
Mrtfb	9.72806337587931e-59	0.419446738793389	0.727	0.56	3.08982748944679e-54	0	Mrtfb
Osbp2	9.91549488197444e-59	0.632955639907023	0.443	0.295	3.14935948441272e-54	0	Osbp2
Ube2g1	1.25680516011047e-58	0.277312831857594	0.8	0.617	3.99186454954289e-54	0	Ube2g1
Ttc14	1.46434658104534e-58	0.337022480305382	0.829	0.664	4.65105761071619e-54	0	Ttc14
Gm28609	1.67190327768093e-58	0.684487329330009	0.388	0.246	5.31029919057017e-54	0	Gm28609
Ppfibp2	1.72355256613894e-58	0.430894637360752	0.665	0.496	5.47434766057051e-54	0	Ppfibp2
Anks1	2.04266024524365e-58	0.506989200412394	0.589	0.438	6.48789747094287e-54	0	Anks1
Tmem161b	2.8031874725822e-58	0.570906686041807	0.501	0.356	8.90348405041558e-54	0	Tmem161b
Fblim1	3.40742536139371e-58	0.263477174452158	0.544	0.377	1.08226644328587e-53	0	Fblim1
Dnaaf9	4.16762462848063e-58	0.313007116025431	0.856	0.668	1.32372093449802e-53	0	Dnaaf9
Ripor2	5.6181477837572e-58	0.511834127102228	0.489	0.329	1.78443609907696e-53	0	Ripor2
Pitpnc1	5.87196714581073e-58	0.398640166742578	0.69	0.52	1.8650542048524e-53	0	Pitpnc1
Ptcd3	6.92163051148596e-58	0.366017126646718	0.588	0.432	2.19844828305817e-53	0	Ptcd3
Rbm5	9.00568225754851e-58	0.342661842909561	0.831	0.668	2.86038479864256e-53	0	Rbm5
Zscan26	1.04536128354839e-57	0.540478893582108	0.538	0.394	3.3202765088064e-53	0	Zscan26
Arhgap21	1.57308575679221e-57	0.301399683194647	0.825	0.647	4.99643498072342e-53	0	Arhgap21
Gin1	1.62798865512285e-57	0.453726308157472	0.523	0.373	5.17081756640121e-53	0	Gin1
Tmem106b	1.74773754956795e-57	0.253161387732878	0.606	0.439	5.55116400493771e-53	0	Tmem106b
Uqcc1	1.95213794576552e-57	0.449868287794321	0.599	0.437	6.20038054334044e-53	0	Uqcc1
Secisbp2	3.58432894051841e-57	0.509745152020397	0.619	0.475	1.13845455808746e-52	0	Secisbp2
Gm47845	4.46124547944776e-57	0.79114736961695	0.363	0.229	1.4169807891822e-52	0	Gm47845
Cep70	4.7256849452338e-57	0.635136891163855	0.472	0.327	1.50097205230516e-52	0	Cep70
Aak1	1.2700213234965e-56	0.317084663331192	0.795	0.623	4.03384172768959e-52	0	Aak1
Rnf128	1.73076859142684e-56	0.368997859788533	0.376	0.235	5.49726720008993e-52	0	Rnf128
Bbof1	2.04180390220324e-56	0.802286524112354	0.376	0.243	6.48517755417793e-52	0	Bbof1
Pgap4	2.65861897215216e-56	0.589281531208372	0.373	0.235	8.44430557934969e-52	0	Pgap4
Ptpn3	4.08562028407775e-56	0.454302859646646	0.619	0.46	1.29767471462877e-51	0	Ptpn3
4732491K20Rik	4.31361593911237e-56	0.818521829267066	0.316	0.189	1.37009069458087e-51	0	4732491K20Rik
Slc27a1	5.01681053619099e-56	0.443286319690382	0.52	0.363	1.59343936250498e-51	0	Slc27a1
Unc45b	9.35640706386608e-56	0.414362600501111	0.534	0.374	2.97178201162514e-51	0	Unc45b
Trip10	9.82017565202737e-56	0.280247310790789	0.494	0.341	3.11908419059693e-51	0	Trip10
Pcmtd2	1.21586089794963e-55	0.383072275427215	0.644	0.483	3.86181738406761e-51	0	Pcmtd2
Fign	1.48824338309192e-55	0.300419855916089	0.75	0.556	4.72695863337655e-51	0	Fign
Usp46	2.36690543598149e-55	0.413420459701949	0.49	0.341	7.5177650457644e-51	0	Usp46
Srsf10	2.43254617333249e-55	0.263738860356129	0.698	0.533	7.72625315573865e-51	0	Srsf10
Usp28	2.61703379133375e-55	0.254951949499975	0.773	0.588	8.31222272803427e-51	0	Usp28
Atf6	3.87886320846305e-55	0.315914919122231	0.832	0.651	1.23200453227203e-50	0	Atf6
Dnajb2	5.24519826122768e-55	0.500971324559828	0.478	0.332	1.66597987173114e-50	0	Dnajb2
Mef2c	9.95583313325582e-55	0.318605196288622	0.857	0.683	3.16217171978471e-50	0	Mef2c
Fktn	1.83413571036924e-54	0.555916941747234	0.516	0.367	5.82558184327479e-50	0	Fktn
Gk	1.94592775283478e-54	0.290629359286428	0.704	0.524	6.18065572855384e-50	0	Gk
Slc12a7	2.02242893299069e-54	0.320324496322848	0.593	0.429	6.42363877696503e-50	0	Slc12a7
Pip5k1b	2.78961866158029e-54	0.285460470427415	0.837	0.629	8.86038679291132e-50	0	Pip5k1b
Hnrnph3	3.76732019471156e-54	0.374427149363208	0.644	0.491	1.19657624024429e-49	0	Hnrnph3
Bmpr1a	3.83740365463555e-54	0.265515668096769	0.783	0.601	1.21883614878534e-49	0	Bmpr1a
Tmem65	4.56352206200403e-54	0.302969836174281	0.683	0.514	1.44946587733372e-49	0	Tmem65
Phf20l1	4.60798688362443e-54	0.310277498303014	0.856	0.683	1.46358879397679e-49	0	Phf20l1
Clasp1	5.97271920891511e-54	0.278336082651213	0.921	0.738	1.89705507513562e-49	0	Clasp1
Letm2	7.61912257857527e-54	0.599412660885328	0.488	0.347	2.41998571340708e-49	0	Letm2
Tcea3	1.00658129345977e-53	0.363487017471705	0.484	0.33	3.19710350428691e-49	0	Tcea3
Gata4	1.24708163979834e-53	0.270577634561719	0.839	0.651	3.96098070432748e-49	0	Gata4
Tnik	1.54206746771316e-53	0.282003406581274	0.816	0.621	4.89791469095053e-49	0	Tnik
Agtr1a	1.58343609556719e-53	0.560923844435168	0.469	0.321	5.0293097267405e-49	0	Agtr1a
2300009A05Rik	1.9916588635545e-53	0.469830333346313	0.329	0.203	6.32590688242182e-49	0	2300009A05Rik
Mrps33	2.07595488386327e-53	0.365912898860262	0.433	0.292	6.59364790212652e-49	0	Mrps33
Fbxo3	2.17814703809413e-53	0.375341687585021	0.579	0.433	6.91823062239458e-49	0	Fbxo3
Apoo	3.57970281017023e-53	0.304615215276571	0.53	0.374	1.13698520656627e-48	0	Apoo
Tgfbr3	4.90350245292007e-53	0.339848302181697	0.677	0.514	1.55745044909647e-48	0	Tgfbr3
Gpbp1l1	5.60476864459428e-53	0.407922602767883	0.653	0.506	1.78018661689603e-48	0	Gpbp1l1
Prox1	7.36238666596275e-53	0.281286092993426	0.613	0.45	2.33844125284309e-48	0	Prox1
Ogdhl	1.05348027337245e-52	0.813745949060634	0.25	0.136	3.34606404428558e-48	0	Ogdhl
Fgd4	1.33556563456051e-52	0.388677521894234	0.668	0.52	4.2420235684911e-48	0	Fgd4
Chchd7	1.6866350667576e-52	0.320599947827463	0.433	0.294	5.35709029903547e-48	0	Chchd7
Akap1	2.48137789163864e-52	0.480032655006669	0.389	0.252	7.88135245942266e-48	0	Akap1
Afg3l2	5.19167804954908e-52	0.268356436412533	0.578	0.422	1.64898078209778e-47	0	Afg3l2
Eps15l1	5.8101474267142e-52	0.480951533941384	0.574	0.432	1.84541902567296e-47	0	Eps15l1
Zfp970	6.33276740966429e-52	0.683849473531261	0.39	0.259	2.01141358465757e-47	0	Zfp970
Trappc9	8.86715859221935e-52	0.436701224472121	0.657	0.505	2.81638691206071e-47	0	Trappc9
Dcaf11	1.08430713962555e-51	0.570502850970493	0.459	0.325	3.44397633687868e-47	0	Dcaf11
Timm9	1.81431416026832e-51	0.592694728956466	0.491	0.354	5.76262463584425e-47	0	Timm9
N4bp2l2	1.8281094907283e-51	0.296653959041875	0.841	0.671	5.80644136445122e-47	0	N4bp2l2
Gm56843	1.88146267083567e-51	0.340076256270431	0.578	0.41	5.97590173510825e-47	0	Gm56843
Kif13a	2.03003999142192e-51	0.339736473068245	0.732	0.568	6.4478130207543e-47	0	Kif13a
Mrps35	2.07380943293156e-51	0.382984515523147	0.464	0.321	6.58683352087723e-47	0	Mrps35
Ptpn4	2.53618269416968e-51	0.331210207020818	0.736	0.572	8.05542347322173e-47	0	Ptpn4
Zfp397	2.55432437339185e-51	0.476807332034488	0.569	0.428	8.1130450747672e-47	0	Zfp397
Bckdhb	3.32805969468232e-51	0.433919472139279	0.543	0.389	1.057058320225e-46	0	Bckdhb
A330023F24Rik	4.66265066183893e-51	0.437083784610646	0.632	0.493	1.48095110321328e-46	0	A330023F24Rik
Rbmx	4.7248112855667e-51	0.463474000106854	0.574	0.429	1.50069456052169e-46	0	Rbmx
Ppp1r10	5.14247233314288e-51	0.280822293476886	0.728	0.564	1.63335206245284e-46	0	Ppp1r10
Gm56880	5.26902063990742e-51	0.611562821321429	0.428	0.289	1.67354633564739e-46	0	Gm56880
Nrg4	5.90538397567201e-51	0.708769201148259	0.363	0.233	1.87566805835294e-46	0	Nrg4
Trak1	7.38921752388022e-51	0.282611527786474	0.716	0.555	2.34696326993484e-46	0	Trak1
Mrps17	1.01342441736675e-50	0.408526044320522	0.417	0.281	3.21883863444026e-46	0	Mrps17
Urgcp	1.76824715121909e-50	0.420449056857461	0.631	0.484	5.61630660170206e-46	0	Urgcp
Pdss2	1.99292166623042e-50	0.400986620586963	0.606	0.459	6.32991779628106e-46	0	Pdss2
Stau2	2.11636113646589e-50	0.256992007826215	0.795	0.614	6.72198624164296e-46	0	Stau2
Naa20	2.84983992763654e-50	0.435599080173671	0.504	0.364	9.05166157815918e-46	0	Naa20
Itgb6	3.01582629644385e-50	0.391561345063154	0.537	0.378	9.57886748276497e-46	0	Itgb6
Aldh6a1	3.08573321067545e-50	0.457997400279072	0.47	0.329	9.80090582374738e-46	0	Aldh6a1
Rnf111	4.23864391383772e-50	0.354494779559979	0.66	0.506	1.34627807991314e-45	0	Rnf111
Fnip2	5.71650457377125e-50	0.466451447875987	0.655	0.513	1.81567618272122e-45	0	Fnip2
Narf	7.27611147694217e-50	0.497693407878963	0.457	0.316	2.31103852730637e-45	0	Narf
Cish	1.03635232689776e-49	0.606035487635732	0.318	0.194	3.29166226069268e-45	0	Cish
Hecw2	1.16362607778679e-49	0.336967862110023	0.726	0.561	3.69590914826641e-45	0	Hecw2
Usp15	1.22413574655431e-49	0.292748155530006	0.838	0.677	3.88809995820578e-45	0	Usp15
Gm50100	1.38499501910574e-49	0.572338955677718	0.373	0.243	4.39902117968364e-45	0	Gm50100
Tbc1d16	1.69875952650267e-49	0.556120894169864	0.421	0.287	5.39560000807777e-45	0	Tbc1d16
Sgca	1.70721304371953e-49	0.640369165297249	0.293	0.174	5.42245006946197e-45	0	Sgca
Arhgap20	2.25498211084092e-49	0.536577839101859	0.421	0.282	7.16227418045292e-45	0	Arhgap20
Tnfaip8	2.25823451727828e-49	0.371786535145508	0.61	0.455	7.17260447377927e-45	0	Tnfaip8
Tmem182	2.71151784239474e-49	0.292699650883074	0.545	0.393	8.61232297101416e-45	0	Tmem182
Pdk2	2.86669589373681e-49	0.463883369520734	0.462	0.325	9.10519949768686e-45	0	Pdk2
D5Ertd579e	3.7481957169867e-49	0.274849239752478	0.675	0.524	1.19050192362931e-44	0	D5Ertd579e
Pfkfb2	6.25948423952577e-49	0.626534294881156	0.32	0.2	1.98813738415818e-44	0	Pfkfb2
Klhl7	7.09763584541424e-49	0.441842752952611	0.526	0.384	2.25435109722047e-44	0	Klhl7
Ptgr2	7.61342664807041e-49	0.251594003827664	0.581	0.432	2.41817657196013e-44	0	Ptgr2
Garem1	9.42760620844923e-49	0.287814908927268	0.788	0.605	2.99439628392765e-44	0	Garem1
Myo6	1.30388096031799e-48	0.418178648966754	0.649	0.513	4.14138670616199e-44	0	Myo6
D230022J07Rik	1.4134734311841e-48	0.696130794070113	0.395	0.268	4.48947431212693e-44	0	D230022J07Rik
Sltm	1.42719602597955e-48	0.317349039688156	0.769	0.625	4.53306001771623e-44	0	Sltm
Gm43360	1.46550187708969e-48	0.653402853633442	0.373	0.245	4.65472706201226e-44	0	Gm43360
Supv3l1	1.58959569147374e-48	0.600929470504535	0.393	0.267	5.04887383525891e-44	0	Supv3l1
Atp6v0b	2.04337837913853e-48	0.274776240579526	0.716	0.559	6.49017840781981e-44	0	Atp6v0b
Tob2	2.08839399389876e-48	0.276109004039556	0.483	0.337	6.63315700342126e-44	0	Tob2
Sh2d4a	2.18295275662974e-48	0.768110508672225	0.339	0.218	6.93349454560737e-44	0	Sh2d4a
Sbf2	2.1958885854896e-48	0.300761566182753	0.831	0.67	6.97458132523207e-44	0	Sbf2
Wdr33	2.52821532484999e-48	0.317151930211959	0.781	0.629	8.03011751478853e-44	0	Wdr33
2210408F21Rik	3.94074634430639e-48	0.284490107968618	0.817	0.639	1.25165985387859e-43	0	2210408F21Rik
Ciapin1	4.42613131690983e-48	0.419418573959999	0.47	0.331	1.4058278288769e-43	0	Ciapin1
Ubac1	6.6837569923067e-48	0.395758034545155	0.445	0.306	2.12289489589645e-43	0	Ubac1
Gm43361	7.21070113041047e-48	0.786307333664137	0.306	0.189	2.29026289304097e-43	0	Gm43361
Cd2ap	8.75721141572374e-48	0.273642230444525	0.715	0.557	2.78146548986218e-43	0	Cd2ap
Gm57242	1.17945587889932e-47	0.424173036004773	0.553	0.404	3.74618776256001e-43	0	Gm57242
Clasp2	2.03785820014217e-47	0.336572556712249	0.751	0.606	6.47264521529155e-43	0	Clasp2
Gm53610	2.65109814687658e-47	0.59068739520665	0.43	0.302	8.4204179341094e-43	0	Gm53610
Fam133b	3.04765108494073e-47	0.351500974585967	0.58	0.437	9.67994937598875e-43	0	Fam133b
Dtnbp1	3.28281325343683e-47	0.335279996292574	0.549	0.411	1.04268714555661e-42	0	Dtnbp1
Zmynd8	3.93873005686955e-47	0.270796213110623	0.812	0.638	1.25101944066291e-42	0	Zmynd8
Hibch	4.56868693435436e-47	0.388238552603437	0.539	0.396	1.45110634408963e-42	0	Hibch
Tra2a	7.77558753183317e-47	0.336146226222842	0.746	0.602	2.46968211186085e-42	0	Tra2a
Dym	1.03714853230418e-46	0.394505690426995	0.656	0.51	3.29419116830453e-42	0	Dym
Opa1	1.08971285253815e-46	0.293216682209902	0.615	0.467	3.46114596223166e-42	0	Opa1
Mapk10	1.20401925581613e-46	0.504283502465215	0.5	0.36	3.82420596032321e-42	0	Mapk10
Atxn2	1.3511447170497e-46	0.316551038997398	0.649	0.505	4.29150585029325e-42	0	Atxn2
Tmem94	1.6351274104883e-46	0.488387242679437	0.389	0.262	5.19349168119294e-42	0	Tmem94
Foxo3	1.81097496010447e-46	0.331027544742631	0.632	0.482	5.75201866828382e-42	0	Foxo3
Hmg20a	4.47449190631117e-46	0.341540303765975	0.671	0.525	1.42118811928256e-41	0	Hmg20a
Mllt10	4.89688972220624e-46	0.276923413898486	0.878	0.706	1.55535011356715e-41	0	Mllt10
Timm21	4.93667265473696e-46	0.44076767911663	0.304	0.186	1.56798596859755e-41	0	Timm21
Cpq	5.90749238119927e-46	0.300709706228577	0.831	0.672	1.87633773011651e-41	0	Cpq
Lcor	6.19259145673662e-46	0.318926599189188	0.763	0.61	1.96689089848868e-41	0	Lcor
Rap1gap2	7.19689225240042e-46	0.53326325966747	0.435	0.307	2.28587691720742e-41	0	Rap1gap2
Tom1l2	7.524999667487e-46	0.329091313132808	0.712	0.566	2.39009039438722e-41	0	Tom1l2
Mapkap1	8.31167990010905e-46	0.297806490133906	0.726	0.577	2.63995576987264e-41	0	Mapkap1
Zfp438	8.87819698795956e-46	0.503651337345072	0.499	0.372	2.81989292731572e-41	0	Zfp438
Ephx2	9.29541208242013e-46	0.329894451994605	0.576	0.425	2.95240878561828e-41	0	Ephx2
Ppfia1	9.81722708052272e-46	0.282152741322451	0.623	0.473	3.11814766531563e-41	0	Ppfia1
Clybl	1.02854582046125e-45	0.279867682434443	0.712	0.55	3.26686723494903e-41	0	Clybl
Timm44	1.16871763491337e-45	0.318249056042723	0.558	0.416	3.71208095201185e-41	0	Timm44
Fars2	1.35560941997941e-45	0.271296872256916	0.778	0.608	4.3056866397386e-41	0	Fars2
Slc25a36	1.46147502434092e-45	0.342083664773673	0.678	0.533	4.64193697231163e-41	0	Slc25a36
Emc9	1.56365822749537e-45	0.466999560582823	0.35	0.228	4.96649126217081e-41	0	Emc9
Rnls	1.68005809074545e-45	0.593657429027365	0.41	0.282	5.3362005078257e-41	0	Rnls
Tmem131l	1.87622716027699e-45	0.472915667573676	0.544	0.408	5.95927270647179e-41	0	Tmem131l
Mapk1ip1	2.32473064236589e-45	0.518497746069465	0.472	0.345	7.38380946628255e-41	0	Mapk1ip1
Fam174b	3.6770339510546e-45	0.411770620991807	0.39	0.262	1.16789952353396e-40	0	Fam174b
Cirbil	3.74422318662774e-45	0.638650755053813	0.354	0.232	1.1892401685367e-40	0	Cirbil
Isoc2a	4.29197163510932e-45	0.737789472805412	0.32	0.203	1.36321603074342e-40	0	Isoc2a
Fbxo9	5.76669039576865e-45	0.398171173416526	0.436	0.303	1.83161620350404e-40	0	Fbxo9
Lin52	5.96104443925349e-45	0.460665407781351	0.55	0.42	1.89334693479569e-40	0	Lin52
4930481A15Rik	6.48304290524772e-45	0.767588824489575	0.296	0.185	2.05914408756478e-40	0	4930481A15Rik
Pcyt2	1.35317179114678e-44	0.525134316723775	0.442	0.314	4.29794424304039e-40	0	Pcyt2
A530058N18Rik	2.01066440960355e-44	0.304042333266798	0.44	0.306	6.3862722977828e-40	0	A530058N18Rik
Adck1	2.09626541620321e-44	0.565526488863826	0.407	0.283	6.65815821494464e-40	0	Adck1
Phka1	2.44014461213405e-44	0.441687497894226	0.586	0.453	7.75038731706017e-40	0	Phka1
Gm11266	2.88371367534946e-44	0.404407454782587	0.595	0.45	9.15925137564496e-40	0	Gm11266
Pdhx	3.68680784207611e-44	0.389220752143322	0.473	0.346	1.17100390680022e-39	0	Pdhx
Plin4	3.72252343738699e-44	0.257085903849744	0.431	0.302	1.18234789418286e-39	0	Plin4
Dpm1	5.11197216641212e-44	0.343853162230363	0.554	0.411	1.62366459949582e-39	0	Dpm1
Lpin1	6.26519523594692e-44	0.266187898752929	0.575	0.429	1.98995131084146e-39	0	Lpin1
Adamts3	6.36672037245743e-44	0.418137426538069	0.424	0.294	2.02219772469993e-39	0	Adamts3
Arhgef6	6.95321578822207e-44	0.32060052240511	0.64	0.495	2.20848039865509e-39	0	Arhgef6
Hycc1	8.13146634738208e-44	0.390032533246583	0.556	0.417	2.5827163412555e-39	0	Hycc1
Ttc19	1.47208348582157e-43	0.445051498259445	0.453	0.326	4.67563156766648e-39	0	Ttc19
Cipc	1.48968470860653e-43	0.417715291244145	0.537	0.401	4.73153657147605e-39	0	Cipc
Me3	1.52836847621135e-43	0.281138469353759	0.682	0.517	4.85440395414249e-39	0	Me3
Trmt5	1.77792322793972e-43	0.717461021413494	0.305	0.192	5.64703975658213e-39	0	Trmt5
Cdadc1	2.92466537166444e-43	0.374141728600873	0.54	0.404	9.28932215348059e-39	0	Cdadc1
Dbp	3.85360708422651e-43	0.599871211975126	0.306	0.194	1.22398268209202e-38	0	Dbp
Srsf7	3.86077731658698e-43	0.257452660194879	0.717	0.57	1.22626009129436e-38	0	Srsf7
Gse1	3.97009597373514e-43	0.351132401809498	0.606	0.465	1.26098188317776e-38	0	Gse1
Kif13b	4.57926728828241e-43	0.323163075016621	0.717	0.582	1.45446687610426e-38	0	Kif13b
Gm41717	4.63520489338799e-43	0.722426384476722	0.266	0.16	1.47223377823789e-38	0	Gm41717
Magi3	4.97762785986512e-43	0.259790789529549	0.789	0.628	1.58099416085036e-38	0	Magi3
Gm44127	5.55367938077337e-43	0.626625196750286	0.302	0.189	1.76395964492124e-38	0	Gm44127
Coq10b	7.58991914768166e-43	0.355845958228174	0.554	0.417	2.41071011968665e-38	0	Coq10b
Ralgapa1	7.59440210798529e-43	0.266075876359829	0.822	0.66	2.41213399753829e-38	0	Ralgapa1
Snhg7	8.75559275501546e-43	0.323213455274794	0.582	0.436	2.78095137084801e-38	0	Snhg7
Rmst	8.84402619293214e-43	0.696570795613075	0.258	0.152	2.80903959939911e-38	0	Rmst
Trim72	9.57952824302636e-43	0.44220717876658	0.372	0.251	3.04264976055003e-38	0	Trim72
Dot1l	9.62459716172694e-43	0.274470445654482	0.6	0.455	3.05696455050771e-38	0	Dot1l
Gm56583	9.68985048584002e-43	0.663069631437962	0.329	0.211	3.07769031131251e-38	0	Gm56583
Mtif2	1.78350124807993e-42	0.375010000224478	0.431	0.308	5.66475666415147e-38	0	Mtif2
Klhl31	2.03715586138029e-42	0.347558739257246	0.475	0.341	6.47041444691607e-38	0	Klhl31
Zc3h8	2.03770946146935e-42	0.615262729043665	0.304	0.194	6.47217279151894e-38	0	Zc3h8
Pard3	2.09027435040858e-42	0.271851740585562	0.827	0.665	6.63912939176774e-38	0	Pard3
Capn7	3.62076840580505e-42	0.40115222003943	0.51	0.381	1.1500284610518e-37	0	Capn7
Herc1	4.13491928320484e-42	0.294975203126034	0.768	0.63	1.31333306273152e-37	0	Herc1
Tafazzin	4.3402494398164e-42	0.461577527034597	0.512	0.386	1.37855002707448e-37	0	Tafazzin
Abcc8	5.73669897529744e-42	0.682659590034665	0.295	0.185	1.82209032853397e-37	0	Abcc8
Uty	6.4394940783643e-42	0.295339861958072	0.699	0.558	2.04531210917007e-37	0	Uty
Gm10435	8.95284617619349e-42	0.647196429062912	0.332	0.216	2.84360300248258e-37	0	Gm10435
Gzf1	1.18217752537865e-41	0.431757091556193	0.46	0.334	3.75483225610767e-37	0	Gzf1
Polr3a	1.52337551222969e-41	0.538816428335502	0.431	0.314	4.83854530194394e-37	0	Polr3a
Slc30a9	1.76534917536718e-41	0.250491880508353	0.513	0.378	5.60710205080125e-37	0	Slc30a9
Gm45012	1.94167002973354e-41	0.784964049689976	0.263	0.16	6.16713234843968e-37	0	Gm45012
Lactb2	2.08260153822943e-41	0.433823290580168	0.526	0.399	6.61475900572432e-37	0	Lactb2
Reep1	2.26998893777701e-41	0.451262639466593	0.45	0.321	7.20993886416733e-37	0	Reep1
Mocs2	2.32125250463084e-41	0.433794400129421	0.397	0.277	7.37276220520848e-37	0	Mocs2
Kansl1l	2.39868725539618e-41	0.282542241026887	0.704	0.555	7.61871046058934e-37	0	Kansl1l
Bves	2.81956963635771e-41	0.435110361634186	0.405	0.279	8.95551707899937e-37	0	Bves
Gm45132	5.4231397964207e-41	0.596377167086128	0.376	0.26	1.72249766213914e-36	0	Gm45132
Gmpr	5.83320631840518e-41	0.347006091942132	0.524	0.389	1.85274299085185e-36	0	Gmpr
Srsf1	7.57806020301592e-41	0.306501302040289	0.556	0.422	2.40694348168192e-36	0	Srsf1
Bcl9	9.53843252966652e-41	0.338360175428155	0.595	0.448	3.02959694007268e-36	0	Bcl9
Gm44386	9.78194541289784e-41	0.469566636559674	0.368	0.249	3.10694150204461e-36	0	Gm44386
Mcee	1.09427906030136e-40	0.362248398088113	0.305	0.193	3.47564915132919e-36	0	Mcee
Cep57	1.70220547302726e-40	0.497346141896888	0.415	0.297	5.40654502342917e-36	0	Cep57
Klf12	1.74217011048567e-40	0.259193682029586	0.778	0.621	5.53348070492457e-36	0	Klf12
Esrra	2.36525567400888e-40	0.447189158050384	0.385	0.267	7.51252507178699e-36	0	Esrra
Ush1c	2.61136924082335e-40	0.841255379187038	0.252	0.153	8.29423098270314e-36	0	Ush1c
Fahd1	4.22099121408621e-40	0.351920101205001	0.366	0.249	1.34067122941806e-35	0	Fahd1
Acot11	4.54301246241544e-40	0.726389625770117	0.262	0.16	1.44295161831239e-35	0	Acot11
Dido1	5.50145317793853e-40	0.347786217101196	0.628	0.497	1.74737155837684e-35	0	Dido1
Slc35e2	5.83287190533049e-40	0.613730147799346	0.355	0.244	1.85263677457107e-35	0	Slc35e2
Zfp961	6.24220049325547e-40	0.583704295442805	0.334	0.223	1.9826477206678e-35	0	Zfp961
Dhtkd1	9.7639785800339e-40	0.703834763246602	0.302	0.196	3.10123487659037e-35	0	Dhtkd1
Hdhd2	1.1085669365383e-39	0.381329493487508	0.46	0.336	3.52103030383294e-35	0	Hdhd2
Vis1	1.13064054913829e-39	0.510442323842546	0.437	0.315	3.59114051217305e-35	0	Vis1
Abcc5	1.434195067023e-39	0.278335673587729	0.704	0.56	4.55529037187845e-35	0	Abcc5
Auh	1.46096335473556e-39	0.292023236982661	0.465	0.337	4.64031180731108e-35	0	Auh
Agtpbp1	1.72403109856514e-39	0.276652162891817	0.629	0.49	5.47586757526261e-35	0	Agtpbp1
B3galnt2	2.25081506751319e-39	0.423611412784658	0.523	0.401	7.14903881743538e-35	0	B3galnt2
Marchf2	2.45266448025825e-39	0.521748719106974	0.411	0.295	7.79015292219627e-35	0	Marchf2
Macrod2	2.65041030073404e-39	0.329316851335167	0.648	0.503	8.41823319719144e-35	0	Macrod2
Map3k4	3.29506822550567e-39	0.364721710175699	0.497	0.372	1.04657956978511e-34	0	Map3k4
Suclg2	3.30502240504038e-39	0.331869846899942	0.586	0.453	1.04974121628893e-34	0	Suclg2
Osgepl1	3.4308005399741e-39	0.663087323293308	0.345	0.236	1.08969086750657e-34	0	Osgepl1
Cnksr3	3.87849700044486e-39	0.406065106965144	0.511	0.387	1.2318882172813e-34	0	Cnksr3
Ky	5.07578520929424e-39	0.714714084945235	0.288	0.182	1.61217089817604e-34	0	Ky
Rev3l	7.67199044657614e-39	0.264717716258882	0.613	0.478	2.43677760564151e-34	0	Rev3l
Yae1d1	7.90141049823798e-39	0.302151611250264	0.52	0.39	2.50964600245035e-34	0	Yae1d1
4933431K23Rik	1.0255053579846e-38	0.686805026984475	0.3	0.194	3.2572101180307e-34	0	4933431K23Rik
Atpaf1	1.10547099663981e-38	0.38707481570006	0.506	0.377	3.51119697952737e-34	0	Atpaf1
Rere	1.23797159184614e-38	0.250226390176465	0.845	0.69	3.93204537002171e-34	0	Rere
Gm57015	1.40726558003326e-38	0.631779347337797	0.301	0.194	4.46975693530164e-34	0	Gm57015
Ppp6r2	1.41713415916004e-38	0.321076236193564	0.532	0.405	4.50110151632411e-34	0	Ppp6r2
Mgat5	1.66549402818259e-38	0.296879086755717	0.676	0.537	5.28994213231353e-34	0	Mgat5
Cpped1	3.32091969375171e-38	0.416921270492939	0.581	0.453	1.05479051312942e-33	0	Cpped1
Sycp3	3.56308174754859e-38	0.723598267470728	0.284	0.184	1.13170602465638e-33	0	Sycp3
Lynx1	4.49906024435253e-38	0.429555763715843	0.34	0.23	1.42899151481125e-33	0	Lynx1
Osbpl3	4.70320055702672e-38	0.320134937978307	0.569	0.438	1.49383056092283e-33	0	Osbpl3
Rbm28	5.15756351347837e-38	0.285585675670841	0.632	0.501	1.638145323151e-33	0	Rbm28
Pibf1	5.56881533392009e-38	0.272221089841986	0.742	0.603	1.7687671263597e-33	0	Pibf1
Gpr157	6.4136038490131e-38	0.737210977498679	0.261	0.164	2.03708885452354e-33	0	Gpr157
Hsd17b4	6.54627171417137e-38	0.318833330984189	0.458	0.338	2.07922682185511e-33	0	Hsd17b4
Wwox	7.30063609628104e-38	0.288363515324771	0.707	0.567	2.31882803690078e-33	0	Wwox
Tmem245	7.5645046843171e-38	0.271838928626703	0.671	0.525	2.4026379778328e-33	0	Tmem245
Mlxipl	8.29240234091131e-38	0.367187429495308	0.506	0.376	2.63383283152025e-33	0	Mlxipl
Zfp326	8.31804760967041e-38	0.371999731259676	0.525	0.403	2.64197828178352e-33	0	Zfp326
Mrpl41	8.9670246558336e-38	0.318700936414623	0.273	0.173	2.84810637118587e-33	0	Mrpl41
Zfp346	1.64933607581295e-37	0.409900660409935	0.513	0.392	5.2386212439971e-33	0	Zfp346
Myh14	1.91423287699499e-37	0.350803604786526	0.39	0.272	6.07998646391148e-33	0	Myh14
Gm35438.1	2.15038582497107e-37	0.649377397988995	0.283	0.181	6.8300554572731e-33	0	Gm35438.1
Smyd3	3.17406436638484e-37	0.295148439595579	0.658	0.519	1.00814632405115e-32	0	Smyd3
Tcp11l2	3.22723307650932e-37	0.302193786609323	0.521	0.388	1.02503376976089e-32	0	Tcp11l2
Zfp971	3.67222302320044e-37	0.742330573507321	0.288	0.189	1.16637147662892e-32	0	Zfp971
Cep43	4.03097493961411e-37	0.447621868008876	0.455	0.339	1.28031826032023e-32	0	Cep43
Wipf3	4.33580190420899e-37	0.311778304844054	0.508	0.379	1.37713740081486e-32	0	Wipf3
Zfp407	4.42556298127529e-37	0.354374446593924	0.737	0.602	1.40564731411266e-32	0	Zfp407
St3gal6	4.4763504864437e-37	0.519269027068936	0.377	0.268	1.42177844150425e-32	0	St3gal6
Vipas39	4.59378389396643e-37	0.455222728482495	0.448	0.329	1.45907764040162e-32	0	Vipas39
Gab1	5.05881341265951e-37	0.269890530631615	0.784	0.627	1.60678031612891e-32	0	Gab1
Myo19	5.56871317513009e-37	0.672419614495895	0.312	0.209	1.76873467868482e-32	0	Myo19
Myo5c	5.78847166276545e-37	0.594719330430298	0.348	0.238	1.83853436952756e-32	0	Myo5c
Ncoa1	6.75763620502763e-37	0.317188946722131	0.686	0.558	2.14636041144087e-32	0	Ncoa1
Mtpap	7.00836104246553e-37	0.409440413671095	0.441	0.324	2.2259956343079e-32	0	Mtpap
Gm12519	7.44522556295876e-37	0.677160004998499	0.278	0.176	2.36475254330696e-32	0	Gm12519
Arfrp1	1.11058899591919e-36	0.657684931355737	0.274	0.177	3.52745276883854e-32	0	Arfrp1
Rbm15	1.35712462525811e-36	0.291492060196637	0.385	0.274	4.31049923474481e-32	0	Rbm15
Ppp6r3	1.93785274017821e-36	0.262887537338127	0.694	0.563	6.15500787335404e-32	0	Ppp6r3
Dennd4c	1.99579960020135e-36	0.292392519381797	0.647	0.512	6.33905869015953e-32	0	Dennd4c
Chuk	2.12434307630857e-36	0.342247292735864	0.537	0.415	6.74733847897127e-32	0	Chuk
Nmnat3	2.17849214415507e-36	0.540497755074767	0.413	0.3	6.91932674826534e-32	0	Nmnat3
Naa40	2.3547739076048e-36	0.595358026606354	0.365	0.256	7.47923288533436e-32	0	Naa40
Jph1	3.19213125109407e-36	0.359666867847977	0.549	0.422	1.0138847279725e-31	0	Jph1
Bri3bp	3.33404768676872e-36	0.335949064118138	0.289	0.187	1.05896022627148e-31	0	Bri3bp
Sec22a	3.40836156248864e-36	0.476890316356813	0.492	0.378	1.08256379947764e-31	0	Sec22a
Sirt5	6.61421882450776e-36	0.566456853763746	0.319	0.217	2.10080818304015e-31	0	Sirt5
Ppp1r3c	8.0942355743278e-36	0.405197097212433	0.271	0.172	2.570891103118e-31	0	Ppp1r3c
Rab30	1.09768796838034e-35	0.463310086132672	0.391	0.28	3.48647652516963e-31	0	Rab30
Crtc3	1.16093124778586e-35	0.340315910317021	0.499	0.38	3.68734982921746e-31	0	Crtc3
Arfgef2	1.18549267583881e-35	0.291098666012673	0.499	0.386	3.76536183699923e-31	0	Arfgef2
Gm14399	2.20739967852776e-35	0.692364098045513	0.31	0.211	7.01114285893988e-31	0	Gm14399
Prodh	2.88816288931027e-35	0.809976970355215	0.253	0.161	9.17338296902728e-31	0	Prodh
Ints4	2.97239527541032e-35	0.389041934126515	0.372	0.262	9.44092187375824e-31	0	Ints4
Plekha5	3.17923847371107e-35	0.250746994956196	0.742	0.6	1.00978972402011e-30	0	Plekha5
Sclt1	3.27808231091885e-35	0.454816527408978	0.449	0.338	1.04118450359405e-30	0	Sclt1
Zdhhc17	3.400271829717e-35	0.326310464683817	0.559	0.434	1.07999433855471e-30	0	Zdhhc17
Nudt12	3.57179410044891e-35	0.686917432512379	0.262	0.168	1.13447324218458e-30	0	Nudt12
Fto	4.8449642349305e-35	0.259989863164161	0.788	0.641	1.53885754029863e-30	0	Fto
Zswim7	4.97155872500372e-35	0.688424909404784	0.276	0.18	1.57906648223568e-30	0	Zswim7
Ublcp1	6.46713526585679e-35	0.350377600888696	0.404	0.289	2.05409150314143e-30	0	Ublcp1
Washc2	7.23526207812932e-35	0.325382353671216	0.512	0.394	2.29806394125543e-30	0	Washc2
Hagh	7.42811655598507e-35	0.35863586035556	0.382	0.272	2.35931838051198e-30	0	Hagh
Zbed5-ps	9.6788599784278e-35	0.327651168125768	0.584	0.451	3.07419950634824e-30	0	Zbed5-ps
Gm13479	1.06929458199496e-34	0.528524353836537	0.353	0.244	3.39629345133239e-30	0	Gm13479
Gm12353	1.21962535772676e-34	0.674928662040699	0.348	0.248	3.87377406121172e-30	0	Gm12353
Snta1	1.59137903712462e-34	0.330170340880765	0.449	0.328	5.05453809771523e-30	0	Snta1
Rptor	1.59972298111819e-34	0.31894561759941	0.584	0.458	5.08104013262759e-30	0	Rptor
Usp40	1.76952687590077e-34	0.337444356224289	0.561	0.436	5.62037126323603e-30	0	Usp40
Stk38	2.09385805817225e-34	0.261823555309225	0.63	0.508	6.65051196436672e-30	0	Stk38
Rab11fip2	2.44191403703813e-34	0.458908948837192	0.436	0.325	7.75600736444052e-30	0	Rab11fip2
Ankrd33b	2.46866733625014e-34	0.428908471146847	0.417	0.305	7.84098119339769e-30	0	Ankrd33b
Scmh1	2.48611808830514e-34	0.290849307322963	0.639	0.508	7.89640827207478e-30	0	Scmh1
St3gal3	2.77058639214254e-34	0.43445265356571	0.521	0.409	8.79993649872315e-30	0	St3gal3
D830013O20Rik	3.44371674645343e-34	0.536353100666572	0.316	0.21	1.09379331300854e-29	0	D830013O20Rik
Ndufb4	4.94933051862332e-34	0.52942525364747	0.288	0.191	1.57200635932514e-29	0	Ndufb4
Nek1	5.05009880533714e-34	0.270945134159733	0.522	0.4	1.60401238255118e-29	0	Nek1
Ttc17	5.55917623428279e-34	0.27853740315429	0.69	0.55	1.7657055555329e-29	0	Ttc17
Gm10138	7.3278870535531e-34	0.563517216406791	0.322	0.221	2.32748348594954e-29	0	Gm10138
Mfsd4b1	8.24207482830905e-34	0.295275156466342	0.414	0.297	2.61784780696752e-29	0	Mfsd4b1
Gm26621	9.67457568365907e-34	0.491095487147357	0.41	0.301	3.07283872864379e-29	0	Gm26621
Rev1	1.0692791460437e-33	0.366381838762484	0.483	0.367	3.396244423664e-29	0	Rev1
Zfp950	1.93205005881945e-33	0.356936627901989	0.598	0.485	6.13657739682235e-29	0	Zfp950
Zfp710	2.13664030590991e-33	0.320602159127915	0.528	0.41	6.78639693963104e-29	0	Zfp710
Zfp672	2.56452350595366e-33	0.426813393874914	0.433	0.326	8.14543955961002e-29	0	Zfp672
Txndc11	3.16079897422191e-33	0.432079341933562	0.372	0.268	1.00393297019236e-28	0	Txndc11
Csad	4.08625024381014e-33	0.345479166999387	0.361	0.253	1.29787480243898e-28	0	Csad
Nt5m	5.25367902946288e-33	0.588913911962554	0.351	0.251	1.668673533338e-28	0	Nt5m
E430024I08Rik	5.56284062972838e-33	0.496096926420069	0.347	0.246	1.76686944081433e-28	0	E430024I08Rik
Bdnf	5.5907550278279e-33	0.48536848473743	0.27	0.176	1.7757356119387e-28	0	Bdnf
Gys1	8.12488976251663e-33	0.380661720346847	0.331	0.228	2.58062748637053e-28	0	Gys1
Nsmaf	9.08470365250411e-33	0.311018152949648	0.532	0.411	2.88548357410836e-28	0	Nsmaf
Cog6	9.10986991543804e-33	0.401262329283963	0.356	0.254	2.89347688254143e-28	0	Cog6
Lrch1	9.34144217004557e-33	0.256203444531997	0.708	0.581	2.96702886204987e-28	0	Lrch1
Rap1gap	1.02376489983346e-32	0.504725562569615	0.269	0.177	3.25168207485103e-28	0	Rap1gap
1700081N11Rik	1.2410894446729e-32	0.538340918661985	0.31	0.21	3.94194829417007e-28	0	1700081N11Rik
Lrrc3b	1.37386193809649e-32	0.314133950099374	0.518	0.392	4.36366028778207e-28	0	Lrrc3b
Mrs2	1.79297555749915e-32	0.483510703601751	0.316	0.217	5.69484896572879e-28	0	Mrs2
C230035I16Rik	2.66496646596048e-32	0.527395580733799	0.256	0.166	8.46446648918368e-28	0	C230035I16Rik
Rbm38	3.15600677836e-32	0.346797024483683	0.256	0.165	1.0024108729427e-27	0	Rbm38
Kbtbd3	3.37843208340641e-32	0.45439211654488	0.343	0.241	1.07305759833154e-27	0	Kbtbd3
Aig1	3.5115631018932e-32	0.31599516451027	0.592	0.469	1.11534267242332e-27	0	Aig1
Gm14410	3.89183301506966e-32	0.705443842661444	0.265	0.176	1.23612400224643e-27	0	Gm14410
3110056K07Rik	4.76408563836371e-32	0.316044840049628	0.412	0.306	1.51316888045708e-27	0	3110056K07Rik
Gm48882	5.89245250791135e-32	0.689951335958039	0.266	0.173	1.8715607655628e-27	0	Gm48882
Plpbp	6.29646083396567e-32	0.372826787731107	0.38	0.277	1.99988189008418e-27	0	Plpbp
Nfatc3	6.87543803301417e-32	0.34252081846945	0.459	0.349	2.18377662804596e-27	0	Nfatc3
Rtn4ip1	7.33895569691613e-32	0.447703177780661	0.345	0.245	2.3309991084545e-27	0	Rtn4ip1
Strbp	8.30661674633506e-32	0.276904016942082	0.63	0.508	2.63834761097094e-27	0	Strbp
4930512H18Rik	9.62340548050385e-32	0.439413528881905	0.423	0.314	3.05658604871763e-27	0	4930512H18Rik
Krba1	1.46746070025212e-31	0.470654619679773	0.439	0.334	4.6609486761408e-27	0	Krba1
Lztfl1	1.81374948791263e-31	0.326760366725443	0.44	0.332	5.76083112350809e-27	0	Lztfl1
Mrps9	1.95388222049198e-31	0.320090006993158	0.462	0.354	6.20592070872664e-27	0	Mrps9
Prickle1	2.28739359386806e-31	0.273579846823455	0.601	0.472	7.26521953284373e-27	0	Prickle1
Pm20d1	3.35045004544353e-31	0.5158024777254	0.35	0.247	1.06416994343377e-26	0	Pm20d1
Tmt1a	3.62792808328253e-31	0.4181314296787	0.355	0.252	1.1523025178122e-26	0	Tmt1a
Cradd	3.75549255698215e-31	0.297287517985631	0.573	0.455	1.19281954594867e-26	0	Cradd
Ablim2	4.75552581006865e-31	0.400189615870004	0.479	0.364	1.510450107794e-26	0	Ablim2
Prickle3	5.32883797544144e-31	0.663438111396886	0.279	0.189	1.69254551775971e-26	0	Prickle3
Armh3	5.53167135510478e-31	0.36911853077818	0.501	0.392	1.75696945580838e-26	0	Armh3
Zfp46	6.76915998235091e-31	0.446238098483441	0.378	0.272	2.1500205935943e-26	0	Zfp46
Coq5	7.86443339436699e-31	0.356818730606955	0.317	0.221	2.49790133471884e-26	0	Coq5
Ssbp1	9.60654213820318e-31	0.327766353226874	0.454	0.346	3.05122991393609e-26	0	Ssbp1
Pick1	9.69661583698657e-31	0.464553870151101	0.288	0.195	3.07983912214367e-26	0	Pick1
Hjv	1.13228570021869e-30	0.401953432012664	0.254	0.165	3.59636584103462e-26	0	Hjv
Kcnj11	1.52607646303685e-30	0.372105477141456	0.257	0.167	4.84712406189763e-26	0	Kcnj11
Plxna4	1.61560095013174e-30	0.355953872353629	0.572	0.456	5.13147173780843e-26	0	Plxna4
Fh1	2.15643872087846e-30	0.275006924069783	0.324	0.227	6.84928066525416e-26	0	Fh1
Proser1	2.74935843598733e-30	0.452137086192917	0.324	0.23	8.73251226438295e-26	0	Proser1
Il15	2.92208507650282e-30	0.251682188488049	0.558	0.43	9.28112661998826e-26	0	Il15
Dpf2	2.97581557208421e-30	0.394210525712504	0.348	0.25	9.45178542005388e-26	0	Dpf2
9330159M07Rik	3.47308129522713e-30	0.497471387526559	0.36	0.26	1.10312008099004e-25	0	9330159M07Rik
Max	3.87253966527594e-30	0.296863048060816	0.545	0.432	1.22999604848494e-25	0	Max
ENSMUSG00000121307	8.11881671977512e-30	0.388452487636191	0.379	0.275	2.57869856653497e-25	0	ENSMUSG00000121307
Zgpat	1.20954723945979e-29	0.514102158095176	0.278	0.189	3.84176394197219e-25	0	Zgpat
Gm57352	1.45747251341543e-29	0.492549964838754	0.339	0.244	4.62922419711009e-25	0	Gm57352
Cdc40	1.461227293918e-29	0.27098075015272	0.453	0.35	4.64115013094234e-25	0	Cdc40
Zfp799	1.84560694172901e-29	0.583375124045218	0.351	0.256	5.86201676831969e-25	0	Zfp799
Zfp62	1.87796972420006e-29	0.35876696068871	0.465	0.363	5.96480743800423e-25	0	Zfp62
Ciao3	2.23317627824058e-29	0.474101839987439	0.314	0.221	7.09301449494772e-25	0	Ciao3
Mrps28	2.29948305038448e-29	0.349709453917263	0.421	0.318	7.30361806463118e-25	0	Mrps28
Asb8	2.30477095411076e-29	0.369433506736345	0.471	0.363	7.32041350444659e-25	0	Asb8
Fam120b	2.57174361952036e-29	0.419728126498355	0.433	0.333	8.16837208432058e-25	0	Fam120b
Mlh3	2.88150563657401e-29	0.55832358510965	0.321	0.229	9.15223820288637e-25	0	Mlh3
Cep95	3.01505844361871e-29	0.45205299638728	0.353	0.257	9.57642862862176e-25	0	Cep95
Tcaim	3.8921880116526e-29	0.413461092007683	0.339	0.243	1.2362367562611e-24	0	Tcaim
Tmem116	6.26132964196369e-29	0.479253151897053	0.357	0.258	1.98872352088051e-24	0	Tmem116
Tle4	6.76654814533052e-29	0.278140503120498	0.574	0.46	2.14919102191988e-24	0	Tle4
Phb1	8.88227914626204e-29	0.333512562447169	0.287	0.196	2.82118950243575e-24	0	Phb1
Mrgbp	1.05480854099054e-28	0.509769849964632	0.275	0.187	3.35028288789415e-24	0	Mrgbp
St7l	1.31577536998523e-28	0.333674392407547	0.533	0.426	4.17916573014709e-24	0	St7l
Vps37a	1.53366578133336e-28	0.317869679057594	0.508	0.403	4.87122925467101e-24	0	Vps37a
Pde4a	1.88168992980196e-28	0.376208558848685	0.429	0.331	5.97662355503699e-24	0	Pde4a
Tmem60	2.65079686965873e-28	0.41284890510951	0.294	0.204	8.41946101741006e-24	0	Tmem60
Snhg20	2.87497849807568e-28	0.375872932625811	0.443	0.344	9.13150670558796e-24	0	Snhg20
Mmut	2.88858272137952e-28	0.277521097603457	0.302	0.208	9.17471643964562e-24	0	Mmut
Zfp160	3.10236051151956e-28	0.390291877003713	0.488	0.384	9.85371745668841e-24	0	Zfp160
Fam228b	5.89922042245454e-28	0.56225905156479	0.295	0.205	1.87371039058001e-23	0	Fam228b
Slc25a26	1.01765104744087e-27	0.478595466207109	0.394	0.299	3.23226325688169e-23	0	Slc25a26
Cep83os	1.08560574922622e-27	0.575497714036103	0.34	0.25	3.44810098069232e-23	0	Cep83os
Acss2	1.1101831754774e-27	0.310753168907548	0.477	0.371	3.52616380195132e-23	0	Acss2
Clec16a	1.16069596905179e-27	0.292501920816018	0.583	0.467	3.68660253690229e-23	0	Clec16a
Prlr	1.33352096887047e-27	0.406775101344913	0.364	0.262	4.23552930132638e-23	0	Prlr
Atg4d	1.38373809570793e-27	0.51369195637211	0.374	0.281	4.39502893958752e-23	0	Atg4d
Abcb7	1.45314684205382e-27	0.26170227890916	0.455	0.349	4.61548499973133e-23	0	Abcb7
Gm42583	1.94824269901843e-27	0.589064777867363	0.256	0.172	6.18800846062233e-23	0	Gm42583
Sugp2	2.20805465359177e-27	0.340537027734746	0.472	0.37	7.01322319073819e-23	0	Sugp2
Acad12	2.32986440055402e-27	0.541057820718123	0.279	0.193	7.40011530903967e-23	0	Acad12
Klhdc1	2.59994698600623e-27	0.414605726440463	0.412	0.312	8.257951616953e-23	0	Klhdc1
Ccdc73	2.67156902008478e-27	0.571915618796259	0.306	0.216	8.48543752159326e-23	0	Ccdc73
Lrrcc1	2.67864080682956e-27	0.406173727988231	0.362	0.265	8.50789893065204e-23	0	Lrrcc1
Mrps18b	2.77775048854149e-27	0.277500362813547	0.262	0.176	8.82269110170548e-23	0	Mrps18b
Dhx32	3.18109013294817e-27	0.280607162198408	0.462	0.356	1.010377848027e-22	0	Dhx32
Kifc3	3.86603105331166e-27	0.45545924784131	0.324	0.233	1.22792878315285e-22	0	Kifc3
Wdr37	4.16826547343693e-27	0.272776348967391	0.486	0.384	1.32392447967304e-22	0	Wdr37
Nudt7	4.52947284944629e-27	0.409394105737458	0.336	0.244	1.43865116644113e-22	0	Nudt7
Lekr1	4.54798448763598e-27	0.368177926470414	0.358	0.26	1.44453083296294e-22	0	Lekr1
Blcap	4.90613911321643e-27	0.347524984742954	0.311	0.222	1.5582879051398e-22	0	Blcap
Pts	5.98181093803265e-27	0.432990005706014	0.38	0.287	1.89994279013793e-22	0	Pts
AW011738	6.22140860636722e-27	0.512392720435188	0.253	0.17	1.97604380155436e-22	0	AW011738
Dis3l2	6.25094251471483e-27	0.364162659089538	0.512	0.419	1.98542436152372e-22	0	Dis3l2
Nudt3	6.58851306500903e-27	0.259988574031966	0.324	0.231	2.09264351970817e-22	0	Nudt3
Ppat	9.12831187580384e-27	0.473088296928199	0.294	0.208	2.89933441799282e-22	0	Ppat
Tatdn1	1.01356415336188e-26	0.305440195577607	0.46	0.358	3.21928246390802e-22	0	Tatdn1
Hycc2	1.19331206926484e-26	0.259780807722853	0.422	0.32	3.79019779439898e-22	0	Hycc2
Wdr82	1.30967021825758e-26	0.288553020245278	0.369	0.274	4.15977454722972e-22	0	Wdr82
Zfp612	1.53204745538838e-26	0.504584589445376	0.331	0.239	4.86608912780458e-22	0	Zfp612
Mmaa	2.13655885021307e-26	0.339630303691029	0.396	0.3	6.78613822004675e-22	0	Mmaa
Osbpl6	2.20752751938346e-26	0.255854085427814	0.54	0.424	7.01154890706574e-22	0	Osbpl6
Sgta	2.37447742362856e-26	0.333636599069649	0.322	0.234	7.54181519292902e-22	0	Sgta
Dus4l	2.45999822339002e-26	0.575733672623136	0.283	0.198	7.81344635713137e-22	0	Dus4l
Ric8b	3.24939682804562e-26	0.351861162031973	0.492	0.392	1.03207342052385e-21	0	Ric8b
C330018D20Rik	3.6654275348963e-26	0.59416553669557	0.282	0.2	1.16421309363376e-21	0	C330018D20Rik
Cdc14b	3.96639936823888e-26	0.321157867667362	0.407	0.31	1.25980776734003e-21	0	Cdc14b
Thap2	4.48175349843448e-26	0.368034618853275	0.42	0.325	1.42349454617276e-21	0	Thap2
Hmgxb3	4.60662077142915e-26	0.369880698122612	0.435	0.341	1.46315488942133e-21	0	Hmgxb3
Glt8d1	5.73553846763545e-26	0.34757548555009	0.362	0.27	1.82172172809037e-21	0	Glt8d1
Jpx	6.56913782094658e-26	0.4681333357456	0.365	0.274	2.08648955468905e-21	0	Jpx
Kcnj2	7.67921471179548e-26	0.346607963785378	0.329	0.237	2.43907217676048e-21	0	Kcnj2
Anapc16	8.44670801509059e-26	0.258371942642706	0.352	0.259	2.68284339975307e-21	0	Anapc16
Zfp655	1.02552568407696e-25	0.344984035488965	0.324	0.235	3.25727467776524e-21	0	Zfp655
Slc22a5	1.192223936927e-25	0.349001928979227	0.31	0.219	3.78674166846754e-21	0	Slc22a5
Gm57354	1.34440228072563e-25	0.361592299355804	0.407	0.309	4.27009052404074e-21	0	Gm57354
Senp8	1.35907382776955e-25	0.547791313803416	0.297	0.213	4.31669029176165e-21	0	Senp8
Ythdc2	1.3866272883461e-25	0.392439629396683	0.38	0.291	4.40420559324489e-21	0	Ythdc2
Mrpl37	2.27111199123963e-25	0.289333407413512	0.268	0.185	7.21350590657531e-21	0	Mrpl37
Foxred1	3.0266146536677e-25	0.450403796149192	0.272	0.19	9.61313346297935e-21	0	Foxred1
Thoc1	3.50706647496816e-25	0.266334626659088	0.529	0.426	1.11391445377939e-20	0	Thoc1
Rufy1	3.75396679159761e-25	0.325132339865519	0.404	0.306	1.19233493234723e-20	0	Rufy1
Epha4	3.75501574784502e-25	0.40677264165336	0.356	0.264	1.19266810183053e-20	0	Epha4
2810449D17Rik	3.87150398143117e-25	0.425484454194593	0.338	0.248	1.22966709458217e-20	0	2810449D17Rik
Patl1	4.89119761893361e-25	0.420253464266348	0.334	0.249	1.55354218772569e-20	0	Patl1
Tmem175	5.625782072383e-25	0.508527099635016	0.368	0.281	1.78686090183029e-20	0	Tmem175
Pitpnm2	6.79909618666536e-25	0.370198221960614	0.453	0.355	2.15952893080865e-20	0	Pitpnm2
Fbrsl1	7.30958455447763e-25	0.347815543869961	0.36	0.272	2.32167024619318e-20	0	Fbrsl1
Carnmt1	1.09244491404548e-24	0.33010012341509	0.314	0.227	3.46982353599124e-20	0	Carnmt1
Cox11	1.3047479066222e-24	0.361707867952694	0.402	0.312	4.14414030101344e-20	0	Cox11
Gpatch2	1.37482315321008e-24	0.2663099302272	0.521	0.423	4.36671329922585e-20	0	Gpatch2
Nmnat1	1.51571663025783e-24	0.318834524866412	0.282	0.2	4.81421916102491e-20	0	Nmnat1
Amy1	2.36313101148079e-24	0.265119584161903	0.422	0.324	7.50577671866529e-20	0	Amy1
Gm57403	2.65368427753638e-24	0.640958236106489	0.277	0.2	8.42863200231106e-20	0	Gm57403
Trmt1	2.74999486448083e-24	0.462647261865601	0.3	0.219	8.734533688564e-20	0	Trmt1
Lgr6	2.83800760321358e-24	0.349445171604753	0.352	0.259	9.01407974932699e-20	0	Lgr6
0610030E20Rik	2.94291886032211e-24	0.499378434893668	0.351	0.268	9.34729888415508e-20	0	0610030E20Rik
Pik3c2b	2.94864040507833e-24	0.341924662325435	0.407	0.311	9.3654716546098e-20	0	Pik3c2b
Cdip1	3.41590101017651e-24	0.293765541928161	0.46	0.364	1.08495847885226e-19	0	Cdip1
Fzd6	3.61167350075026e-24	0.468540751472078	0.322	0.239	1.1471397373083e-19	0	Fzd6
Carf	4.40923432248444e-24	0.399946002906565	0.314	0.229	1.40046100550751e-19	0	Carf
Coq3	5.08085834304475e-24	0.351041819777303	0.382	0.289	1.61378222691787e-19	0	Coq3
Pxn	5.55493906075586e-24	0.354168715254273	0.355	0.272	1.76435974447728e-19	0	Pxn
Nob1	5.93760421431069e-24	0.348372630777961	0.385	0.295	1.88590185054936e-19	0	Nob1
Exoc6	6.39925837850173e-24	0.310168722458665	0.478	0.383	2.03253244617972e-19	0	Exoc6
Dcun1d2	7.49487168201292e-24	0.375321552008095	0.291	0.209	2.38052114364094e-19	0	Dcun1d2
Cry2	8.43447665026982e-24	0.400400444646722	0.415	0.322	2.6789584736587e-19	0	Cry2
6030443J06Rik	9.92123217081033e-24	0.505770912743311	0.322	0.239	3.15118176209278e-19	0	6030443J06Rik
Rimoc1	1.13791989950574e-23	0.269091953323644	0.427	0.336	3.61426118481014e-19	0	Rimoc1
Nprl3	1.35719600883643e-23	0.431824744869995	0.342	0.259	4.31072596326628e-19	0	Nprl3
Gm36372	1.48966236882776e-23	0.512819998427229	0.32	0.235	4.73146561587074e-19	0	Gm36372
Gm56546	1.91268654192336e-23	0.388573701232316	0.308	0.222	6.07507499445696e-19	0	Gm56546
Nr2c1	1.96365532349255e-23	0.454192471562513	0.339	0.257	6.23696203847704e-19	0	Nr2c1
Pdpr	2.00151223637326e-23	0.257600184022688	0.351	0.263	6.35720316516876e-19	0	Pdpr
Klhdc10	2.1460475063091e-23	0.318333198659633	0.381	0.294	6.81627608953896e-19	0	Klhdc10
2810013P06Rik	2.16731850414888e-23	0.421492510621557	0.305	0.225	6.88383703287766e-19	0	2810013P06Rik
Galnt11	2.24362373560784e-23	0.405573821288027	0.322	0.238	7.12619770903763e-19	0	Galnt11
Snrnp48	2.28016548091992e-23	0.258484956614254	0.497	0.401	7.24226160049785e-19	0	Snrnp48
Trmt2b	2.38215833944655e-23	0.400200291138404	0.347	0.261	7.56621131775012e-19	0	Trmt2b
Gna12	2.76299625849208e-23	0.280366763803148	0.399	0.311	8.77582871622254e-19	0	Gna12
Cenpa	3.0796132040103e-23	0.325417903257289	0.28	0.198	9.78146745857752e-19	0	Cenpa
Smyd4	3.2666570565624e-23	0.435739772133089	0.312	0.229	1.03755561430535e-18	0	Smyd4
Rabl6	3.79122867808596e-23	0.25304506911573	0.424	0.334	1.20417005273366e-18	0	Rabl6
Ammecr1	4.22308828741959e-23	0.271609102397322	0.429	0.336	1.34133730185021e-18	0	Ammecr1
Etfbkmt	4.23120329624655e-23	0.432337107979893	0.305	0.223	1.34391479095383e-18	0	Etfbkmt
Lrrc1	5.12658205796954e-23	0.474813353914245	0.296	0.216	1.62830499325229e-18	0	Lrrc1
Gm37677	7.61810604030425e-23	0.598751942239593	0.294	0.216	2.41966284052143e-18	0	Gm37677
Arhgef37	7.68989166223235e-23	0.486888768784424	0.282	0.201	2.44246338975824e-18	0	Arhgef37
Mapk4	8.7489002161443e-23	0.313873115939378	0.342	0.255	2.77882568665175e-18	0	Mapk4
Dnajc11	9.00683965920999e-23	0.379872200932947	0.32	0.238	2.86075241255828e-18	0	Dnajc11
Gtpbp8	9.83137224322293e-23	0.467103247151834	0.302	0.224	3.12264045189247e-18	0	Gtpbp8
Hdhd5	1.16516159877736e-22	0.438140291365746	0.294	0.215	3.70078627003665e-18	0	Hdhd5
Lin7c	1.26833483944798e-22	0.323564176459861	0.321	0.24	4.02848511705466e-18	0	Lin7c
Gm56952	1.36716765282573e-22	0.540330992399752	0.258	0.183	4.3423978989051e-18	0	Gm56952
Pstpip2	1.4086052421518e-22	0.381410603357223	0.41	0.323	4.47401197012253e-18	0	Pstpip2
Gm14296	1.45615215694373e-22	0.551494535780766	0.268	0.191	4.62503048088468e-18	0	Gm14296
A930002C04Rik	1.47710881249776e-22	0.558613072413237	0.254	0.179	4.6915930102554e-18	0	A930002C04Rik
Npc1	2.92205124181483e-22	0.263670148701015	0.352	0.267	9.28101915425227e-18	0	Npc1
Eef2k	3.00131735507973e-22	0.361219264098527	0.372	0.286	9.53278418320423e-18	0	Eef2k
Tmem241	3.16927934589924e-22	0.40259911328292	0.294	0.214	1.00662650584452e-17	0	Tmem241
Epm2aip1	3.2643240492964e-22	0.267939714290484	0.279	0.202	1.03681460453752e-17	0	Epm2aip1
Gm33609	4.20801114918392e-22	0.380001342124529	0.335	0.248	1.3365485012038e-17	0	Gm33609
Gtpbp2	5.11866962142595e-22	0.338515152737202	0.404	0.318	1.62579184515731e-17	0	Gtpbp2
B130034C11Rik	6.47976573533608e-22	0.455449409208103	0.254	0.18	2.05810319285745e-17	0	B130034C11Rik
Zfp1006	6.53211016221627e-22	0.515370439844554	0.308	0.23	2.07472882972313e-17	0	Zfp1006
Esco1	6.92791040296839e-22	0.318888169129123	0.441	0.354	2.20044290219082e-17	0	Esco1
Camk2a	7.09486277584985e-22	0.43387063311849	0.29	0.211	2.25347031486543e-17	0	Camk2a
Stx17	7.2006716210132e-22	0.359710869683659	0.41	0.325	2.28707732026621e-17	0	Stx17
Aasdh	7.27591803880607e-22	0.378387400698283	0.388	0.301	2.31097708748558e-17	0	Aasdh
Cep44	7.58886956980379e-22	0.465315536080013	0.299	0.22	2.41037675276108e-17	0	Cep44
9330162G02Rik	8.52782167460073e-22	0.324910864699622	0.306	0.23	2.70860672028669e-17	0	9330162G02Rik
Rsbn1	1.08895307103968e-21	0.260445678324301	0.429	0.344	3.45873274423622e-17	0	Rsbn1
Zfp536	1.53015091832638e-21	0.32900525802401	0.394	0.303	4.86006534678824e-17	0	Zfp536
Fam135a	1.67219052236365e-21	0.267509818681542	0.523	0.424	5.31121153713142e-17	0	Fam135a
Cilk1	2.50730603546209e-21	0.294712677092837	0.379	0.296	7.9637054298347e-17	0	Cilk1
Dcp1b	2.55918139181819e-21	0.311427227119216	0.455	0.366	8.12847193669293e-17	0	Dcp1b
Rnf123	2.62542124630879e-21	0.352530690186444	0.366	0.282	8.33886296252599e-17	0	Rnf123
Gm39214	3.18600861521624e-21	0.387210267054753	0.277	0.198	1.01194005636498e-16	0	Gm39214
Polr3gl	3.87217798255407e-21	0.322143742162868	0.31	0.232	1.22988117081882e-16	0	Polr3gl
Zfp866	4.16361418560891e-21	0.543096883332461	0.268	0.196	1.3224471376331e-16	0	Zfp866
Ecsit	5.21794481860788e-21	0.446673776784217	0.261	0.188	1.65732363328624e-16	0	Ecsit
Tmem126b	5.95910426157472e-21	0.468660490080945	0.251	0.179	1.89273069556136e-16	0	Tmem126b
Fech	6.0094593819976e-21	0.286124596286411	0.377	0.295	1.90872448891008e-16	0	Fech
Tfrc	6.5964895276199e-21	0.464724253062126	0.266	0.193	2.09517700376263e-16	0	Tfrc
Ice2	8.04362571194599e-21	0.297274475557777	0.303	0.227	2.55481639862828e-16	0	Ice2
Arhgef9	1.24867076831473e-20	0.315627949507608	0.324	0.242	3.96602809432125e-16	0	Arhgef9
Msra	1.31011724240118e-20	0.285223638387811	0.453	0.367	4.16119438531464e-16	0	Msra
Mlh1	1.35991717170543e-20	0.482295028701147	0.266	0.194	4.31936892077079e-16	0	Mlh1
Ube2v2	1.37238181904074e-20	0.328974401829777	0.329	0.252	4.35895913363721e-16	0	Ube2v2
Serac1	1.41158026752862e-20	0.485671485912601	0.278	0.205	4.4834612457244e-16	0	Serac1
Gm16124	1.98051078267972e-20	0.47087591494097	0.3	0.225	6.29049834794731e-16	0	Gm16124
Asb3	2.32906385079885e-20	0.305044433032257	0.5	0.414	7.39757260290731e-16	0	Asb3
Mink1	2.39080415339142e-20	0.409391642767002	0.302	0.229	7.59367215200184e-16	0	Mink1
Slco5a1	2.64049407152245e-20	0.321336356904446	0.424	0.335	8.3867372699696e-16	0	Slco5a1
Zfp955a	2.67304789676882e-20	0.425480036872478	0.256	0.184	8.49013472971713e-16	0	Zfp955a
Trmu	3.03767130417466e-20	0.460990864027742	0.274	0.201	9.64825159631956e-16	0	Trmu
Nos1ap	3.92958107605295e-20	0.301565153128631	0.434	0.347	1.24811354137594e-15	0	Nos1ap
Gm49599	7.69095772540908e-20	0.338133930898427	0.419	0.338	2.44280199274443e-15	0	Gm49599
Gm3587	8.17277019757428e-20	0.308452767040796	0.353	0.272	2.59583527015354e-15	0	Gm3587
Gm20647	9.3223188226708e-20	0.402371484052962	0.273	0.199	2.9609549044567e-15	0	Gm20647
Gm43362	9.98309389092465e-20	0.318343953507485	0.388	0.309	3.17083028163549e-15	0	Gm43362
Echdc2	1.0336069571794e-19	0.382712431432958	0.38	0.299	3.28294241739321e-15	0	Echdc2
A630072M18Rik	1.35766945742852e-19	0.350229680000402	0.352	0.272	4.31222973068448e-15	0	A630072M18Rik
Btf3l4	1.3748444461289e-19	0.325112504501339	0.292	0.219	4.3667809297946e-15	0	Btf3l4
Rai2	1.54075604302049e-19	0.314294109292198	0.314	0.235	4.89374934384168e-15	0	Rai2
Dele1	1.6009011541672e-19	0.270865584996354	0.263	0.191	5.08478224586586e-15	0	Dele1
Gm14325	1.65907200807671e-19	0.32074627041339	0.28	0.208	5.26954451205324e-15	0	Gm14325
Gpr22	1.91309445760421e-19	0.345641066583302	0.255	0.181	6.07637061624249e-15	0	Gpr22
Mavs	2.2900567107829e-19	0.378339715637867	0.254	0.183	7.27367812478864e-15	0	Mavs
Tab1	2.4361669590398e-19	0.443416830011646	0.276	0.205	7.7377534953022e-15	0	Tab1
2610008E11Rik	2.92535786084631e-19	0.254847600775789	0.417	0.34	9.29152163762005e-15	0	2610008E11Rik
Manba	3.19647145639656e-19	0.285043662934583	0.432	0.348	1.01526326398068e-14	0	Manba
Rxrg	3.42307430850763e-19	0.398458977277196	0.299	0.226	1.08723686186819e-14	0	Rxrg
Plag1	3.4540530486483e-19	0.371686175726958	0.41	0.328	1.09707632931167e-14	0	Plag1
Gm42639	3.6603494250156e-19	0.339972456471352	0.39	0.309	1.16260018437345e-14	0	Gm42639
Gm26632	3.71639966255451e-19	0.429058518801997	0.294	0.222	1.18040286082056e-14	0	Gm26632
Ccdc191	5.20747127852367e-19	0.366353621031238	0.382	0.305	1.65399702748469e-14	0	Ccdc191
Cecr2	5.20957830866999e-19	0.337209052479075	0.439	0.358	1.65466626239976e-14	0	Cecr2
Rnf144b	5.37632832601034e-19	0.34092910998323	0.352	0.273	1.70762940290741e-14	0	Rnf144b
Mtm1	7.23025928605876e-19	0.290573586524094	0.405	0.322	2.29647495443798e-14	0	Mtm1
Zfp280c	7.48890003834235e-19	0.339212395217478	0.448	0.371	2.3786244301783e-14	0	Zfp280c
Rfwd3	1.02335714253944e-18	0.312693800328135	0.337	0.26	3.25038695613378e-14	0	Rfwd3
Kctd9	1.07194446641437e-18	0.274349231902176	0.3	0.227	3.40471001422531e-14	0	Kctd9
Vps8	1.0730389113143e-18	0.369151421035134	0.346	0.275	3.40818619011649e-14	0	Vps8
Patj	1.12659459683079e-18	0.270982807557483	0.398	0.314	3.57828975845395e-14	0	Patj
Pde11a	1.33422291221301e-18	0.267893995488734	0.352	0.269	4.23775881377096e-14	0	Pde11a
Sfxn5	1.60689067550693e-18	0.458194303455564	0.273	0.205	5.1038061635451e-14	0	Sfxn5
Mtx3	1.64582718564924e-18	0.321554240044801	0.309	0.236	5.22747630705912e-14	0	Mtx3
Gm9993	1.66442861915275e-18	0.424553225184336	0.281	0.21	5.28655818015296e-14	0	Gm9993
Dmxl2	1.75777026598703e-18	0.27857533089488	0.4	0.321	5.583029918828e-14	0	Dmxl2
Pla2g4e	1.89310856838111e-18	0.283543561982359	0.331	0.249	6.01289143489207e-14	0	Pla2g4e
Uvssa	2.13230336683125e-18	0.269732465428343	0.294	0.223	6.77262195372941e-14	0	Uvssa
Dancr	2.46995824524425e-18	0.312926182778714	0.27	0.199	7.84508137854477e-14	0	Dancr
Gm11734	3.52643614224443e-18	0.451149431052815	0.289	0.219	1.12006664749968e-13	0	Gm11734
Guf1	3.84731248472957e-18	0.292139403312198	0.285	0.214	1.22198339139981e-13	0	Guf1
Dclre1a	4.05422412089676e-18	0.261223776657745	0.292	0.221	1.28770266527923e-13	0	Dclre1a
Rars2	6.54157124499204e-18	0.293629332800881	0.459	0.376	2.07773385883437e-13	0	Rars2
6430590A07Rik	9.8912433163253e-18	0.317445956933264	0.38	0.302	3.14165670213124e-13	0	6430590A07Rik
Gm46218	1.21010833748429e-17	0.439065388628792	0.324	0.254	3.84354610151761e-13	0	Gm46218
Per2	1.39110119148749e-17	0.437357450774278	0.254	0.187	4.41841560440255e-13	0	Per2
Pabpn1	1.54166970623629e-17	0.341386320056546	0.317	0.247	4.89665132094771e-13	0	Pabpn1
Kdm5d	2.38492978383753e-17	0.332913371426548	0.413	0.339	7.57501397942477e-13	0	Kdm5d
Gabpb2	2.56223802688801e-17	0.325586545661164	0.378	0.305	8.1381804210017e-13	0	Gabpb2
Dmac2l	2.56493688439777e-17	0.371747887465467	0.278	0.21	8.1467525322242e-13	0	Dmac2l
Stradb	5.44165938346229e-17	0.2769781405783	0.335	0.262	1.72837985337529e-12	0	Stradb
Brd9	5.90317884865619e-17	0.261037809274008	0.362	0.288	1.87496766591018e-12	0	Brd9
Ccdc93	6.21038587555275e-17	0.416061147731464	0.289	0.223	1.97254276179306e-12	0	Ccdc93
Kif6	7.44322198872895e-17	0.348466570345474	0.273	0.205	2.36411616806009e-12	0	Kif6
Parp6	7.62150645869774e-17	0.341804535815767	0.299	0.232	2.42074288141157e-12	0	Parp6
Gm36037	8.40707831811534e-17	0.329181951869183	0.375	0.3	2.67025621539979e-12	0	Gm36037
Atp10d	9.14578794352425e-17	0.264893840328687	0.436	0.358	2.90488516662217e-12	0	Atp10d
Armc8	9.88082313938685e-17	0.251608281274023	0.464	0.385	3.13834704553205e-12	0	Armc8
Dhx35	1.02142835192632e-16	0.404648676010571	0.266	0.2	3.24426073138836e-12	0	Dhx35
Rnf25	1.09710028790438e-16	0.35501622081991	0.331	0.262	3.4846099344419e-12	0	Rnf25
Zcchc4	1.1322706070042e-16	0.302672570464458	0.319	0.248	3.59631790196674e-12	0	Zcchc4
Pex1	1.67583694547521e-16	0.446878266792201	0.256	0.192	5.32279330621837e-12	0	Pex1
Tex2	2.14992883660698e-16	0.285839495536982	0.331	0.26	6.82860397083111e-12	0	Tex2
Gm47547	2.85867273000908e-16	0.299819082375531	0.263	0.197	9.07971632505484e-12	0	Gm47547
Mecr	3.54210656010684e-16	0.376056572862762	0.295	0.228	1.12504388562113e-11	0	Mecr
Ccdc91	3.72044690896481e-16	0.264020259284898	0.329	0.261	1.1816883472254e-11	0	Ccdc91
Zfand4	4.82889321559925e-16	0.412983370742666	0.287	0.219	1.53375306313863e-11	0	Zfand4
Ppwd1	9.10002259718628e-16	0.418672524212329	0.333	0.269	2.89034917731831e-11	0	Ppwd1
Ercc6l2	1.08842397140833e-15	0.384594802706239	0.297	0.232	3.45705221798712e-11	0	Ercc6l2
Zfp810	1.15104820344127e-15	0.454644833407469	0.257	0.196	3.65595930377016e-11	0	Zfp810
Kdm4b	1.45316164641321e-15	0.387720522239584	0.258	0.195	4.61553202133764e-11	0	Kdm4b
Kat14	1.86335425324621e-15	0.365273161960723	0.252	0.191	5.91838577916061e-11	0	Kat14
Psmg2	1.95198410438854e-15	0.341984365620921	0.263	0.2	6.19989191235889e-11	0	Psmg2
C130023A14Rik	3.46721228910743e-15	0.409393160114117	0.267	0.203	1.1012559672663e-10	0	C130023A14Rik
Ddo	4.29796270130259e-15	0.272498604687518	0.419	0.343	1.36511891318773e-10	0	Ddo
Riox2	4.44437480444245e-15	0.329958812351058	0.27	0.208	1.41162232538701e-10	0	Riox2
Czib	5.32035626865191e-15	0.264995956633545	0.256	0.196	1.68985155804922e-10	0	Czib
AU041133	5.61195973201608e-15	0.384721856951939	0.331	0.266	1.78247065008295e-10	0	AU041133
Cc2d2a	5.87315269827462e-15	0.295613228023755	0.264	0.2	1.86543076002599e-10	0	Cc2d2a
Bbip1	6.86912890234464e-15	0.315197311791067	0.311	0.245	2.1817727219627e-10	0	Bbip1
Gm15626	7.1075011003886e-15	0.322859658411749	0.343	0.272	2.25748449950543e-10	0	Gm15626
Zfp1	9.73919263684829e-15	0.313398742902314	0.31	0.247	3.09336236531575e-10	0	Zfp1
Mettl25b	1.03340851573651e-14	0.337423027508108	0.275	0.212	3.28231212768229e-10	0	Mettl25b
Sepsecs	1.10091759308173e-14	0.337380315866275	0.331	0.267	3.49673445914618e-10	0	Sepsecs
Maob	1.23515682621885e-14	0.306723288651158	0.281	0.213	3.92310511143632e-10	0	Maob
Rai1	1.67605580817968e-14	0.305621118444873	0.438	0.369	5.32348845794031e-10	0	Rai1
Gm56680	2.80456108693713e-14	0.414509987448952	0.266	0.206	8.90784692432972e-10	0	Gm56680
Stard13	3.66660431936005e-14	0.326404131284272	0.251	0.193	1.16458686391514e-09	0	Stard13
Ccnh	3.75294504267073e-14	0.289465846948452	0.299	0.239	1.19201040445308e-09	0	Ccnh
Zfp131	3.76758676080595e-14	0.307942619257016	0.264	0.205	1.19666090696719e-09	0	Zfp131
Edrf1	4.14928595569629e-14	0.257555342890743	0.343	0.281	1.31789620524826e-09	0	Edrf1
Zc3h6	5.04300324121243e-14	0.259219905670186	0.321	0.257	1.60175868947389e-09	0	Zc3h6
Zfp597	6.47054800458332e-14	0.30364687089338	0.285	0.225	2.05517545721575e-09	0	Zfp597
Prpf18	7.36067363035902e-14	0.354131155149424	0.29	0.232	2.33789715847463e-09	0	Prpf18
B230369F24Rik	8.10538507482598e-14	0.379748127450168	0.27	0.21	2.57443240746623e-09	0	B230369F24Rik
Cyp4f13	1.65653992469222e-13	0.293843343777766	0.321	0.259	5.26150210880742e-09	0	Cyp4f13
Dgke	1.85969713589522e-13	0.298325799728196	0.321	0.258	5.90677004303038e-09	0	Dgke
Hlcs	3.11862948282567e-13	0.340703305323119	0.343	0.283	9.9053909633509e-09	0	Hlcs
2810403D21Rik	5.10240163121531e-13	0.268181588369417	0.287	0.226	1.62062480610661e-08	0	2810403D21Rik
Slc25a27	6.29232342340633e-13	0.30257979373595	0.27	0.214	1.99856776574232e-08	0	Slc25a27
Fbxl12	8.38443918825488e-13	0.327859086318127	0.349	0.292	2.66306557497351e-08	0	Fbxl12
Trappc12	9.95671069378568e-13	0.275607309210983	0.339	0.277	3.16245045056021e-08	0	Trappc12
Galnt17	1.4939169426954e-12	0.250154496239056	0.269	0.209	4.74497899338912e-08	0	Galnt17
4921504A21Rik	1.98352736962352e-12	0.287717091210084	0.268	0.21	6.30007963139823e-08	0	4921504A21Rik
Gm42635	2.64160023932938e-12	0.367316571842238	0.322	0.264	8.39025068015797e-08	0	Gm42635
Eefsec	4.6226268099044e-12	0.281225577392521	0.278	0.224	1.46823872736183e-07	0	Eefsec
Plet1os	5.64797466955104e-12	0.363641448046532	0.297	0.241	1.7939097145428e-07	0	Plet1os
Fbxl9	6.8320422847195e-12	0.347394246485872	0.273	0.218	2.16999327047261e-07	0	Fbxl9
Lrrc20	7.8061975553772e-12	0.250961052478382	0.306	0.247	2.47940446753891e-07	0	Lrrc20
Echdc1	9.20029248693267e-12	0.311456458275785	0.253	0.2	2.92219689969955e-07	0	Echdc1
Gm56812	1.95522185123192e-11	0.344963549830543	0.275	0.219	6.21017564388283e-07	0	Gm56812
Ammecr1l	2.74225427460668e-11	0.266337175378325	0.322	0.268	8.70994802700572e-07	0	Ammecr1l
1110059E24Rik	3.87795029025e-11	0.390840675909747	0.252	0.204	1.2317145711892e-06	0	1110059E24Rik
Taf3	6.60465613580238e-11	0.261827159734283	0.347	0.292	2.09777088185355e-06	0	Taf3
Zfp869	7.51702753269286e-11	0.256013022317367	0.281	0.231	2.38755828493391e-06	0	Zfp869
Tbc1d32	1.17840515821192e-10	0.330004192540721	0.301	0.251	3.74285046351269e-06	0	Tbc1d32
Atg16l1	1.23543153603719e-10	0.315246957588914	0.29	0.241	3.92397764476132e-06	0	Atg16l1
Gm42484	5.34424832522601e-10	0.348961887871593	0.275	0.224	1.69744015305828e-05	0	Gm42484
Tfeb	8.69337523665456e-10	0.310415804067166	0.26	0.213	2.76118984266622e-05	0	Tfeb
Lysmd4	1.10581863531174e-09	0.332062537312929	0.275	0.229	3.51230114947714e-05	0	Lysmd4
Dcaf17	1.18341996412473e-09	0.276579554475547	0.379	0.33	3.75877849005296e-05	0	Dcaf17
Clk2	1.65190772908045e-09	0.277144441790228	0.306	0.258	5.24678932910532e-05	0	Clk2
Gm13483	2.46357110421129e-09	0.257248876883655	0.262	0.213	7.82479454119589e-05	0	Gm13483
Ralgps1	1.07347582931646e-08	0.296012983755569	0.329	0.285	0.000340957392907495	0	Ralgps1
Rasgef1b	1.40489733247522e-08	0.286841756142482	0.271	0.226	0.000446223490740779	0	Rasgef1b
Gps2	1.50545464169504e-08	0.25342917433918	0.265	0.224	0.000478162503295178	0	Gps2
Slc25a40	1.55198435048701e-08	0.259978271624895	0.277	0.234	0.000492941269401684	0	Slc25a40
Med12	1.94793831704802e-08	0.297646969377016	0.285	0.243	0.000618704168260794	0	Med12
Angel2	3.33275249836016e-08	0.313800281383747	0.266	0.225	0.00105854884852915	0	Angel2
Tigd2	5.29628035666721e-07	0.256316547343079	0.273	0.234	0.0168220456688464	0	Tigd2
Eml6	1.53916791894997e-06	0.25145344797806	0.365	0.325	0.0488870514416889	0	Eml6
Dsp	0	0.424322688998417	0.204	0.837	0	1	Dsp
Ldhb	0	0.492246912427461	0.178	0.761	0	1	Ldhb
Gpc6	0	7.5741976924103	0.529	0.141	0	1	Gpc6
Ebf1	0	5.24370956533734	0.507	0.144	0	1	Ebf1
Fbn1	0	8.06171038843397	0.435	0.149	0	1	Fbn1
Col8a1	0	10.2607370519661	0.414	0.136	0	1	Col8a1
Col3a1	0	6.75053824467349	0.624	0.396	0	1	Col3a1
Dcn	0	5.2693445169148	0.643	0.479	0	1	Dcn
mt-Rnr1	0	5.91602976705028	0.765	0.619	0	1	mt-Rnr1
mt-Rnr2	0	5.80268117752385	0.964	0.927	0	1	mt-Rnr2
Rn18s-rs5	0	4.71246715880477	0.999	1	0	1	Rn18s-rs5
Sox5	7.90658669410569e-303	5.55810724455396	0.324	0.072	2.51129006578185e-298	1	Sox5
Naca	5.02251700859875e-298	0.423913391567015	0.219	0.801	1.59525185227113e-293	1	Naca
Acadm	2.10320284055833e-297	0.307990822449081	0.219	0.799	6.68019286218135e-293	1	Acadm
Col5a2	1.00847637194541e-287	9.16904833281802	0.367	0.109	3.20312265257301e-283	1	Col5a2
Aco2	4.72887306999435e-287	0.434734727971477	0.235	0.832	1.50198466449161e-282	1	Aco2
Fxyd1	1.80277454154451e-286	0.732242121601843	0.171	0.705	5.72597249885367e-282	1	Fxyd1
Idh21	1.20039291637679e-279	0.37580502243664	0.219	0.788	3.81268798099597e-275	1	Idh2
Kcnt2	7.19040088248941e-275	7.88780221172913	0.281	0.057	2.28381512829629e-270	1	Kcnt2
Pcdh9	1.96557955837233e-274	5.27669759077714	0.331	0.086	6.2430737933022e-270	1	Pcdh9
Fstl1	4.54847506560544e-268	6.95451621419541	0.399	0.145	1.4446866503376e-263	1	Fstl1
Golga4	1.48455507426348e-256	0.398624415744698	0.241	0.802	4.71524382687568e-252	1	Golga4
Ndufa10	5.83069118011627e-255	0.473988450741215	0.151	0.63	1.85194413262853e-250	1	Ndufa10
Col1a2	1.65785324281822e-254	7.03189761510312	0.453	0.211	5.26567346983924e-250	1	Col1a2
Cox7b	5.34754942905565e-253	0.421620918309229	0.251	0.82	1.69848864965666e-248	1	Cox7b
Sparc	1.68446325226856e-247	5.98744844355928	0.533	0.336	5.3501921818554e-243	1	Sparc
Mdh1	7.96910804506678e-243	0.823015956724418	0.256	0.843	2.53114809727411e-238	1	Mdh1
Cald1	4.62592015381299e-240	6.10335889868188	0.308	0.084	1.46928475925408e-235	1	Cald1
Col1a1	7.15286182783596e-239	7.02053113515831	0.465	0.24	2.27189197375726e-234	1	Col1a1
Cfh	1.68542111465256e-236	5.86977674409161	0.442	0.21	5.35323454435947e-232	1	Cfh
Acadl	5.08249614331514e-235	0.608804761702388	0.229	0.769	1.61430242503976e-230	1	Acadl
Adprhl1	6.5499058785316e-233	0.77902745692938	0.135	0.579	2.08038110513921e-228	1	Adprhl1
Got1	1.78896833826569e-232	0.621831770953938	0.142	0.592	5.6821212359995e-228	1	Got1
Cs	4.69653898150185e-232	0.257496945668314	0.154	0.606	1.49171471130462e-227	1	Cs
Tecr	1.28995247805468e-231	0.259616482269099	0.123	0.548	4.09714706079728e-227	1	Tecr
Cfl2	2.35460066788125e-229	0.309066127780866	0.223	0.734	7.47868264132442e-225	1	Cfl2
Ccser2	3.41667058322846e-223	0.321549965866503	0.199	0.661	1.08520291064502e-218	1	Ccser2
Atp1b1	1.56171168030022e-221	0.90229808631185	0.121	0.544	4.96030863896956e-217	1	Atp1b1
Mpc1	1.9231682895133e-221	1.08356825214953	0.215	0.732	6.10836712115214e-217	1	Mpc1
3425401B19Rik	1.59690455430964e-219	0.40436511361367	0.068	0.431	5.07208824539829e-215	1	3425401B19Rik
Atp5f1c	3.44933528103129e-217	0.795065657831069	0.248	0.792	1.09557787196116e-212	1	Atp5f1c
Sucla2	1.26870395790843e-215	0.59551092905925	0.152	0.585	4.02965751110875e-211	1	Sucla2
Hspa9	9.29302899758082e-215	0.651177682373499	0.18	0.646	2.95165187021162e-210	1	Hspa9
Gm47644	1.4735956467468e-214	0.572528877773823	0.119	0.516	4.68043449319719e-210	1	Gm47644
Uqcrc2	1.59326540045462e-213	0.706048969936805	0.167	0.622	5.06052956492396e-209	1	Uqcrc2
Ccng1	3.77413239280009e-209	0.684399330917149	0.161	0.601	1.19873993060116e-204	1	Ccng1
Pcbp2	4.450006296275e-203	0.452624101869149	0.24	0.736	1.41341099982287e-198	1	Pcbp2
Postn	9.49918544507664e-203	7.01310229141416	0.439	0.235	3.01713128106524e-198	1	Postn
Pid1	4.13673287627617e-202	1.95846028786009	0.347	0.122	1.31390909616284e-197	1	Pid1
Prdx6	1.99541823456083e-200	0.331684633211639	0.108	0.487	6.33784739661209e-196	1	Prdx6
Eno3	4.86649568704482e-199	0.827705488477325	0.129	0.53	1.54569636011917e-194	1	Eno3
Sec24d	2.85208073882195e-196	0.280448157391156	0.186	0.594	9.05877884264627e-192	1	Sec24d
Fam162a	1.00191582844791e-195	0.25158947810615	0.123	0.51	3.18228505431625e-191	1	Fam162a
Vdac1	6.71685983537905e-194	1.10130053783935	0.196	0.663	2.13340902091309e-189	1	Vdac1
Ehd4	1.3442415171134e-193	0.381453590622725	0.244	0.732	4.26957990665557e-189	1	Ehd4
Ccdc47	4.31920736315504e-193	0.518175288749138	0.139	0.539	1.3718666426853e-188	1	Ccdc47
Psmd11	5.19382151593173e-191	0.268308478728821	0.172	0.587	1.64966158989024e-186	1	Psmd11
Abca8a	5.91044342525882e-191	8.73697863667007	0.259	0.072	1.87727504073071e-186	1	Abca8a
Paip2	1.89714119491226e-190	0.2840681894488	0.176	0.587	6.02569986328033e-186	1	Paip2
Tcap	1.34202338555097e-189	1.04031915938557	0.244	0.748	4.26253467718699e-185	1	Tcap
Atp5f1a	1.89818603272491e-189	0.820961840770401	0.285	0.844	6.02901847714087e-185	1	Atp5f1a
Ech1	6.14489057017654e-189	1.00456294754612	0.158	0.576	1.95174014289947e-184	1	Ech1
Zfp106	6.41299116919535e-185	0.898339841442613	0.304	0.858	2.03689425515983e-180	1	Zfp106
Tenm3	1.1067131577926e-184	9.3517169137573	0.258	0.074	3.51514233178086e-180	1	Tenm3
Atp5pb	6.23370128903267e-184	1.16287566932343	0.237	0.737	1.97994820342256e-179	1	Atp5pb
Psmd1	1.86167918007569e-183	0.295776555668866	0.159	0.555	5.91306541175641e-179	1	Psmd1
Got2	3.59523300643795e-183	1.2481806305691	0.15	0.555	1.14191790750482e-178	1	Got2
Hk1	2.48016934827742e-182	0.256830687988144	0.124	0.487	7.87751388399874e-178	1	Hk1
Cat	1.12656492001418e-181	0.400678928287224	0.106	0.461	3.57819549894903e-177	1	Cat
Scp2	3.17153817802064e-181	0.45933224496234	0.147	0.54	1.00734395610292e-176	1	Scp2
Slc25a3	2.83753750098667e-179	0.996729773982357	0.258	0.776	9.01258661063387e-175	1	Slc25a3
Pygm	9.28366590936909e-179	0.76453907548558	0.111	0.47	2.94867796613381e-174	1	Pygm
Sh3bgr	1.01454742837793e-175	0.917314418509469	0.123	0.488	3.22240554201397e-171	1	Sh3bgr
Csrp3	1.60359383908787e-174	1.3017736148275	0.245	0.745	5.09333475171088e-170	1	Csrp3
Slc16a1	2.54332920495732e-173	0.366009563948227	0.066	0.378	8.07812222078545e-169	1	Slc16a1
Igfbp7	2.23790436477595e-172	6.41240817152063	0.272	0.088	7.10803184340136e-168	1	Igfbp7
Kcnk3	7.2643844088644e-172	0.405992501234949	0.064	0.37	2.30731377594351e-167	1	Kcnk3
Ifi203	1.53221656819828e-170	4.18877014469792	0.29	0.1	4.86662626391138e-166	1	Ifi203
Mettl9	2.06073681180344e-169	0.411023812479444	0.099	0.428	6.54531226165008e-165	1	Mettl9
Idh3a	7.73208163408448e-166	0.912084989165357	0.105	0.444	2.45586376861791e-161	1	Idh3a
Mndal	9.97880029334166e-166	3.94897071623173	0.322	0.127	3.16946654917118e-161	1	Mndal
Ckm	1.6359280975938e-165	1.21455854843942	0.138	0.51	5.19603482357742e-161	1	Ckm
Mpc2	2.2100888671097e-164	0.975536737514314	0.151	0.532	7.01968425971384e-160	1	Mpc2
Ndrg2	7.13550485341181e-164	1.22905929729168	0.134	0.504	2.26637905154066e-159	1	Ndrg2
Lrp1	1.29628356807003e-163	6.13354995391103	0.318	0.132	4.11725586890402e-159	1	Lrp1
Trps1	6.59035181486643e-163	3.51505237154122	0.435	0.244	2.09322754343788e-158	1	Trps1
Hrc	1.25469836890084e-160	1.32077115810646	0.133	0.496	3.98517295930286e-156	1	Hrc
Ndufs3	1.49825219759707e-160	1.01477509224312	0.119	0.467	4.75874863000781e-156	1	Ndufs3
Fuca2	4.69417672135633e-160	0.409914328921021	0.085	0.396	1.4909644102372e-155	1	Fuca2
Gsn	2.03227414146965e-159	4.77064286048305	0.534	0.451	6.45490912813591e-155	1	Gsn
Lpgat1	5.00133526585561e-159	0.414998732020719	0.134	0.486	1.58852410714106e-154	1	Lpgat1
Baz1b	2.44054452330285e-158	0.38335790077552	0.172	0.549	7.75165751491452e-154	1	Baz1b
Dstn	9.89220924742908e-158	0.832101969198971	0.153	0.522	3.14196350116842e-153	1	Dstn
Hdlbp	5.47170578805113e-157	0.815595410213002	0.278	0.766	1.7379231924008e-152	1	Hdlbp
Hspa4	3.39360263207844e-156	0.786804249864548	0.183	0.578	1.07787606800075e-151	1	Hspa4
Ptpn11	2.03235478342833e-154	0.929038437254144	0.146	0.505	6.45516526312506e-150	1	Ptpn11
Eno1	9.09354641218641e-154	0.469957601617616	0.105	0.423	2.88829221143865e-149	1	Eno1
Crip2	1.7932038428029e-153	1.35420215624816	0.228	0.683	5.69557404551057e-149	1	Crip2
Myh7	8.22695705366896e-153	1.39761971153974	0.196	0.6	2.61304609938633e-148	1	Myh7
1110002E22Rik	4.02332772179518e-152	0.282022027476385	0.061	0.339	1.27788935099658e-147	1	1110002E22Rik
Fn1	7.2196346367274e-151	7.11995969978264	0.31	0.133	2.29310035331736e-146	1	Fn1
Lbh	3.2319221862524e-150	0.605155339292008	0.171	0.544	1.02652312479749e-145	1	Lbh
Sdhc	3.41199621052039e-149	1.03520195593267	0.113	0.44	1.08371823638549e-144	1	Sdhc
Ubap2l	6.12628044622018e-149	0.367379785940321	0.222	0.624	1.94582919532845e-144	1	Ubap2l
Nrdc	2.73683809168139e-148	0.535355273368331	0.234	0.646	8.69274514679842e-144	1	Nrdc
App	4.72484686278246e-148	4.5666225952585	0.408	0.242	1.50070586055697e-143	1	App
Atp5mk	2.7437028772546e-147	1.16755819391484	0.124	0.458	8.71454907873607e-143	1	Atp5mk
Rab10	5.64620880405927e-147	0.409809104138573	0.229	0.636	1.7933488403453e-142	1	Rab10
Pabpc4	2.87877868304994e-146	0.429269471673236	0.084	0.376	9.14357685310322e-142	1	Pabpc4
Chd4	4.23633691702289e-146	0.656971608090521	0.273	0.735	1.34554533158481e-141	1	Chd4
Scaf11	5.0137424051665e-146	0.487954084009708	0.196	0.579	1.59246486272898e-141	1	Scaf11
Uqcrc1	6.63702640783443e-146	1.28555799525906	0.138	0.485	2.10805232765637e-141	1	Uqcrc1
Nap1l4	9.29447202728905e-146	0.274981877997651	0.121	0.437	2.95211020530755e-141	1	Nap1l4
Sqstm1	2.25510044326908e-144	1.13427346808661	0.227	0.651	7.16265002791126e-140	1	Sqstm1
Clic4	2.77965454922523e-144	0.603064650304446	0.267	0.722	8.82873877924918e-140	1	Clic4
Gmps	1.0931509409628e-143	0.262881226150536	0.125	0.439	3.47206601868606e-139	1	Gmps
Sgcb	2.29662335446024e-143	0.408961879351639	0.088	0.377	7.29453509843662e-139	1	Sgcb
Cox7c	5.33824618210577e-143	1.2327728221408	0.268	0.751	1.69553375236044e-138	1	Cox7c
Zfand5	7.27356200046784e-143	0.599690631333328	0.141	0.475	2.31022876258859e-138	1	Zfand5
Dag1	6.16701192696717e-142	1.32857981520129	0.171	0.547	1.95876632824331e-137	1	Dag1
Atxn10	6.09316406607677e-141	0.321692225729006	0.172	0.522	1.9353107706673e-136	1	Atxn10
mt-Cytb	1.29255048446379e-140	5.44171521018771	0.471	0.353	4.10539884875388e-136	1	mt-Cytb
Prpf19	3.79621701067963e-140	0.297302087399936	0.072	0.346	1.20575444693206e-135	1	Prpf19
Eci1	3.19513144386155e-139	0.539603416237445	0.083	0.365	1.01483764919931e-134	1	Eci1
Zmym2	2.13810725216544e-138	0.257376622952166	0.203	0.569	6.79105625432787e-134	1	Zmym2
mt-Co1	4.24053423478218e-138	5.1368619689912	0.494	0.4	1.34687848365152e-133	1	mt-Co1
Ube2d3	5.49269732782477e-138	0.617743764816553	0.277	0.727	1.7445905252637e-133	1	Ube2d3
Nav1	2.9650317824192e-137	5.01500928713371	0.293	0.124	9.41753394731987e-133	1	Nav1
Ndufv1	3.21920611179646e-137	0.962673910988769	0.1	0.397	1.02248424522879e-132	1	Ndufv1
Cul1	8.29154337595886e-137	0.359681055189374	0.221	0.605	2.63356000707205e-132	1	Cul1
Cdc73	1.19666803883696e-136	0.251938107092751	0.159	0.484	3.80085702495396e-132	1	Cdc73
Gm20186	1.63437226786674e-136	0.374052093052413	0.137	0.449	5.19109319719833e-132	1	Gm20186
Akt3	3.95181719182414e-136	4.40662364732806	0.268	0.102	1.25517617646718e-131	1	Akt3
Ndufa6	7.92658295083385e-136	1.55590226371148	0.145	0.485	2.51764127684385e-131	1	Ndufa6
Phyh	8.88282679223345e-136	0.990917791413392	0.109	0.414	2.82136344574919e-131	1	Phyh
Egln1	5.60455166761691e-135	0.367208837120047	0.086	0.365	1.78011770066848e-130	1	Egln1
Eef1a2	2.65710139688553e-134	0.944683059744957	0.064	0.327	8.43948545678782e-130	1	Eef1a2
Golgb1	2.88781493956388e-134	0.852774520571872	0.182	0.543	9.1722778110428e-130	1	Golgb1
Kmt2a	4.69850108611434e-134	0.437547686581955	0.199	0.556	1.49233791497164e-129	1	Kmt2a
Tpr	1.88207781765133e-133	0.466434063704041	0.326	0.814	5.97785556442414e-129	1	Tpr
Vim	2.09814737713854e-133	5.64606253794588	0.354	0.191	6.66413569926744e-129	1	Vim
Mat2b	2.53504290713291e-133	0.515328297079726	0.104	0.392	8.05180328163553e-129	1	Mat2b
Eif4e	3.11407762337194e-133	0.628188128489038	0.109	0.404	9.89093334735395e-129	1	Eif4e
Alas1	5.67527555493673e-133	0.478914697186841	0.094	0.377	1.80258102175901e-128	1	Alas1
Golga3	6.5073301237606e-133	0.400087613784323	0.143	0.461	2.06685819390884e-128	1	Golga3
Pdzrn3	6.92573268089146e-133	0.37596587941246	0.277	0.688	2.19975121410474e-128	1	Pdzrn3
Immt	7.47958284327868e-133	1.21938560551813	0.172	0.534	2.37566510268217e-128	1	Immt
Vezf1	8.44199564715227e-133	0.354464078288665	0.103	0.389	2.6813466574485e-128	1	Vezf1
Spop	1.36690743872189e-132	0.33232535773264	0.232	0.609	4.34157140686847e-128	1	Spop
Bgn	1.97771862264512e-132	6.02549529315506	0.298	0.134	6.28162988924542e-128	1	Bgn
Trp53inp2	3.04340639419219e-132	0.641184203960483	0.065	0.323	9.66646738923323e-128	1	Trp53inp2
Prpf40a	3.06645131085668e-132	0.410087464348643	0.196	0.548	9.73966265354297e-128	1	Prpf40a
Syngr1	1.03554922481354e-131	0.761996230608207	0.063	0.318	3.28911144785276e-127	1	Syngr1
Pbrm1	2.125444460224e-131	0.385175953744278	0.221	0.596	6.75083669456347e-127	1	Pbrm1
Otud4	3.02586846958446e-131	0.275575586824251	0.111	0.397	9.61076343309416e-127	1	Otud4
Tpd52l2	4.16109766930902e-131	0.321748983588685	0.097	0.376	1.32164784172593e-126	1	Tpd52l2
Atp5mg	4.59420240715206e-131	1.22891199829286	0.122	0.431	1.45921056855964e-126	1	Atp5mg
1700120C14Rik	5.70407715924823e-131	0.256364714507862	0.046	0.286	1.81172898732042e-126	1	1700120C14Rik
Eprs1	6.72930081333694e-131	0.984625619892451	0.192	0.56	2.13736052433208e-126	1	Eprs1
Pcp4l1	7.92949661684888e-131	0.476870373336421	0.057	0.306	2.51856671544354e-126	1	Pcp4l1
Lars1	1.02675529812827e-130	0.413871634909334	0.15	0.467	3.26118017791501e-126	1	Lars1
Synpo	2.76787263997156e-130	0.287054171645375	0.119	0.414	8.79131707907767e-126	1	Synpo
Arl6ip5	3.40011011848982e-130	0.604074360951621	0.145	0.462	1.07994297583474e-125	1	Arl6ip5
Vdac2	4.60504335157581e-129	1.14865047371287	0.153	0.488	1.46265386932751e-124	1	Vdac2
Xirp2	4.91115785829147e-129	0.459285378889095	0.387	0.941	1.55988195895054e-124	1	Xirp2
Ranbp2	5.72601434838012e-129	0.448811623710324	0.228	0.606	1.81869667733249e-124	1	Ranbp2
Med13	2.49299038054438e-128	0.479082143884685	0.208	0.564	7.91823604668505e-124	1	Med13
Nfe2l2	3.43572565435489e-128	0.465701391697591	0.189	0.534	1.0912551823362e-123	1	Nfe2l2
Senp6	1.18581622717787e-127	0.342024263900336	0.196	0.536	3.76638950076236e-123	1	Senp6
Hapstr1	1.9991046920244e-127	0.780567952817031	0.164	0.496	6.3495563228079e-123	1	Hapstr1
Sar1b	2.30422583054036e-127	0.524733423104657	0.096	0.371	7.31868208296228e-123	1	Sar1b
Glul	2.35780638142871e-127	1.16091576538509	0.143	0.465	7.48886462869386e-123	1	Glul
Setd3	4.88488755531138e-127	0.305879558523449	0.136	0.432	1.551537985318e-122	1	Setd3
Ppig	7.48750341488771e-127	0.55766344195603	0.138	0.443	2.37818083463663e-122	1	Ppig
Top2b	2.05609794532474e-126	0.328655535383295	0.164	0.483	6.53057829394043e-122	1	Top2b
Mrps21	3.35484939570609e-126	0.345605063800319	0.076	0.332	1.06556726506417e-121	1	Mrps21
Psma1	2.57946932792363e-125	0.343324231635995	0.109	0.39	8.19291047935104e-121	1	Psma1
Actg1	2.67262053638699e-125	0.762630368069373	0.338	0.847	8.48877734767237e-121	1	Actg1
Rbbp6	9.05679082878281e-125	0.647727336721548	0.18	0.516	2.87661790303799e-120	1	Rbbp6
Timm17a	1.17118691344507e-124	1.02318948939886	0.106	0.391	3.71992387448424e-120	1	Timm17a
Hadh	1.74555313904773e-124	0.888800516164479	0.09	0.361	5.5442258802434e-120	1	Hadh
Fbln2	2.0402723490347e-124	6.57725686030606	0.25	0.097	6.48031303500402e-120	1	Fbln2
Cdk13	3.94468208268413e-124	0.477599786204886	0.219	0.571	1.25290992310213e-119	1	Cdk13
Ociad1	5.25109341518278e-124	0.596609059882913	0.118	0.406	1.66785229053035e-119	1	Ociad1
Tnks2	5.64387888517506e-124	0.387646678053335	0.161	0.457	1.7926088115093e-119	1	Tnks2
Cox6a1	5.65040322560471e-124	0.988688429448431	0.103	0.387	1.79468107251657e-119	1	Cox6a1
Yme1l1	6.2720876021572e-124	0.578820032132452	0.203	0.554	1.99214046419717e-119	1	Yme1l1
Ube2k	1.88701434814783e-123	0.578812219032629	0.22	0.599	5.99353497258714e-119	1	Ube2k
Azi2	7.87742108235395e-123	0.594817885573961	0.153	0.467	2.50202648417726e-118	1	Azi2
Ubap2	1.06207017119808e-122	0.464461509508238	0.132	0.421	3.37334727775935e-118	1	Ubap2
Ubr4	3.78425255455817e-122	0.620216821730422	0.177	0.509	1.20195429637876e-117	1	Ubr4
Smc6	7.0555830821397e-122	0.443743276798892	0.173	0.499	2.24099429854921e-117	1	Smc6
mt-Nd1	9.02506815666974e-122	5.2768627743726	0.465	0.369	2.86654214792144e-117	1	mt-Nd1
Khdrbs1	9.43586756638022e-122	0.265859228538566	0.181	0.501	2.99702025643369e-117	1	Khdrbs1
Nek9	1.13453386326737e-121	0.355924644079921	0.102	0.375	3.60350645650981e-117	1	Nek9
Kif1c	1.54202600000717e-121	0.821010656844387	0.078	0.333	4.89778298122278e-117	1	Kif1c
Sp100	1.89427805822325e-121	3.87769657177129	0.262	0.105	6.01660596852869e-117	1	Sp100
Tor1aip1	5.32323035739392e-121	0.616537732366486	0.191	0.528	1.69076442611546e-116	1	Tor1aip1
Hectd1	1.70552733635689e-120	0.617867686403225	0.234	0.599	5.41709592573675e-116	1	Hectd1
Ppp2r2a	1.87812814559731e-120	0.288788112181635	0.162	0.467	5.96531061604617e-116	1	Ppp2r2a
Sdhb	2.79385865404456e-120	1.36464888172401	0.154	0.478	8.87385385697634e-116	1	Sdhb
Fhl1	1.13671244720348e-119	0.314046585838141	0.132	0.422	3.61042607480768e-115	1	Fhl1
Aifm1	1.3590177218757e-119	0.28126162134394	0.084	0.335	4.3165120882216e-115	1	Aifm1
Gatad2b	1.40312287008837e-119	0.427373936974009	0.178	0.493	4.45659885997468e-115	1	Gatad2b
Prkar1a	1.73837989056967e-119	1.17579633524468	0.231	0.624	5.52144220842737e-115	1	Prkar1a
Anxa6	5.41059251370953e-119	0.507627926722879	0.119	0.396	1.71851239420442e-114	1	Anxa6
Psmd4	6.07206118561134e-119	0.886192538728956	0.136	0.435	1.92860807377388e-114	1	Psmd4
Naa15	6.23284710025269e-119	0.528367275707208	0.16	0.472	1.97967689598226e-114	1	Naa15
Synpo2l	1.1800315509739e-118	0.898357078948616	0.054	0.285	3.74801621220331e-114	1	Synpo2l
Ndufb3	1.24028743496326e-118	1.0496519222189	0.099	0.373	3.93940095093031e-114	1	Ndufb3
Tkt	2.24841630853957e-118	0.447661560770124	0.07	0.31	7.14141987918337e-114	1	Tkt
Pdpk1	2.95855725157098e-118	0.348879720422498	0.136	0.415	9.39696954243975e-114	1	Pdpk1
Capza1	1.02604288398064e-117	0.291069090795893	0.173	0.48	3.2589174080993e-113	1	Capza1
Pafah1b1	2.58153443226627e-117	0.296325237961496	0.355	0.844	8.19946966376414e-113	1	Pafah1b1
Caprin1	2.63284594827842e-117	0.933378823000324	0.209	0.566	8.36244530092191e-113	1	Caprin1
Psmd12	2.93064131721268e-117	0.85672152661342	0.129	0.418	9.30830295173092e-113	1	Psmd12
Anapc5	3.11757288737355e-117	0.699212261310949	0.2	0.534	9.90203500487587e-113	1	Anapc5
Cul3	5.72212382550285e-117	0.410182017678943	0.167	0.476	1.81746096945621e-112	1	Cul3
Ankrd23	6.46923766885336e-117	0.733686341417918	0.078	0.325	2.05475926838121e-112	1	Ankrd23
Cox5a	8.50382053145639e-117	2.10584384573322	0.238	0.655	2.70098347720118e-112	1	Cox5a
Eif3h	8.74256083034458e-117	0.769938390503164	0.138	0.432	2.77681217093404e-112	1	Eif3h
Rbbp7	4.12176370780242e-116	0.937940433654742	0.12	0.402	1.3091545888722e-111	1	Rbbp7
Ptp4a3	1.80027611355508e-115	0.332556795643197	0.068	0.302	5.71803699187363e-111	1	Ptp4a3
Txndc9	3.56407588084358e-115	0.310360726279161	0.081	0.323	1.13202178127354e-110	1	Txndc9
Ubxn4	6.35889958434918e-115	0.7289074209682	0.189	0.521	2.01971368598099e-110	1	Ubxn4
Dync1li2	7.332665818682e-115	0.559663046011521	0.127	0.408	2.32900131732978e-110	1	Dync1li2
Supt6	8.63047199983597e-115	0.519451288285293	0.139	0.426	2.7412105165879e-110	1	Supt6
Prrx1	1.03480937494348e-114	0.795551652084679	0.151	0.453	3.28676153669549e-110	1	Prrx1
Utp11	1.43870805797193e-114	0.253229532422428	0.073	0.31	4.56962453373046e-110	1	Utp11
Hook3	1.46575919213845e-114	0.494722572060081	0.233	0.597	4.65554434607015e-110	1	Hook3
Pdha1	3.16113473996802e-114	1.62509794457181	0.133	0.429	1.00403961610864e-109	1	Pdha1
Mier1	6.0256849465015e-114	0.404819113215875	0.236	0.587	1.91387805270781e-109	1	Mier1
Ptprc	8.8901069053212e-114	3.3277929255334	0.307	0.146	2.82367575526812e-109	1	Ptprc
Tomm70a	1.21307177531544e-113	0.577177461234911	0.14	0.427	3.85295857275691e-109	1	Tomm70a
Smim14	1.2694776613475e-113	0.567122084760775	0.113	0.38	4.03211494797193e-109	1	Smim14
Sarnp	2.85728712207879e-113	0.389457869499339	0.139	0.416	9.07531535714665e-109	1	Sarnp
Hspb8	3.28492856389681e-113	1.48325876453518	0.1	0.367	1.04335901046491e-108	1	Hspb8
Des	1.32570000071081e-112	2.23213056633667	0.233	0.637	4.21068834225766e-108	1	Des
Rel	1.51715649468748e-112	0.357508220501493	0.102	0.357	4.81879245842637e-108	1	Rel
Syncrip	4.50867153218929e-112	1.02498815492633	0.205	0.553	1.43204425205396e-107	1	Syncrip
Usp16	4.77354542539618e-112	0.32391807891201	0.103	0.358	1.51617349801434e-107	1	Usp16
Idh3g	1.03019545332569e-111	1.06207973089771	0.089	0.342	3.27210679885306e-107	1	Idh3g
Wwtr1	4.31110761928047e-111	0.260564405696119	0.18	0.488	1.36929400203586e-106	1	Wwtr1
Ptgds1	4.53535888509941e-111	0.991775703700998	0.13	0.414	1.44052068908527e-106	1	Ptgds
Vapa	7.11087819033272e-111	0.971523881294844	0.169	0.485	2.25855713081348e-106	1	Vapa
Rcan1	7.16128200158507e-111	0.413686159824708	0.098	0.35	2.27456638934345e-106	1	Rcan1
Trpc4ap	1.15798201947877e-110	0.37188357230749	0.139	0.405	3.67798249026847e-106	1	Trpc4ap
Tax1bp1	2.04728251776325e-110	0.976085099999875	0.254	0.645	6.50257873291964e-106	1	Tax1bp1
Ddx46	2.76616541086802e-110	0.294088930311791	0.18	0.486	8.78589457799902e-106	1	Ddx46
Hnrnpa1	2.90981440177625e-110	0.516479184883239	0.13	0.4	9.24215250292171e-106	1	Hnrnpa1
Cystm1	4.17530224831697e-110	0.643808361126338	0.076	0.315	1.32615950011044e-105	1	Cystm1
Ddx3y	4.2660939821867e-110	0.687799928263967	0.147	0.433	1.35499677062214e-105	1	Ddx3y
Phf3	5.285134315276e-110	0.293329337980394	0.147	0.425	1.67866436121796e-105	1	Phf3
Cox17	3.11440431756927e-109	1.40587098622124	0.116	0.388	9.89197099346353e-105	1	Cox17
Flnc	3.16240096716646e-109	1.15286907944536	0.129	0.409	1.00444179519141e-104	1	Flnc
Riok3	4.27656807725444e-109	0.335151466189196	0.197	0.512	1.35832355269755e-104	1	Riok3
Hp1bp3	4.56737126007604e-109	1.16479434959504	0.193	0.53	1.45068845962535e-104	1	Hp1bp3
Mecom	2.4073317754415e-108	4.32336124955521	0.325	0.178	7.64616718515731e-104	1	Mecom
Nek7	3.81579653513353e-108	0.493917983958996	0.199	0.513	1.21197329548911e-103	1	Nek7
Plxdc2	1.21267816770887e-107	4.02468101964757	0.314	0.166	3.8517083962769e-103	1	Plxdc2
Me1	1.30548571693052e-107	0.503676560661486	0.08	0.315	4.14648373411473e-103	1	Me1
Chp1	1.82996709183559e-107	0.256675907068299	0.09	0.326	5.8123414770882e-103	1	Chp1
Srsf2	2.66305937351672e-107	1.14511499541118	0.152	0.447	8.45840918216382e-103	1	Srsf2
Arhgap15	3.11225822785992e-107	1.97169412693764	0.275	0.115	9.88515458332867e-103	1	Arhgap15
Zfand6	4.08021487767551e-107	0.433406411430691	0.184	0.487	1.29595784944729e-102	1	Zfand6
Akr1b1	6.60762687439338e-107	0.446852946722615	0.077	0.311	2.09871444784482e-102	1	Akr1b1
Eif5b	7.6373122158417e-107	1.07168187420094	0.166	0.474	2.42576310599564e-102	1	Eif5b
Secisbp2l	1.00916651122302e-106	0.404260210148237	0.164	0.454	3.20531467294657e-102	1	Secisbp2l
Psmd7	1.80415039227299e-106	0.98650699663462	0.136	0.42	5.73034247593749e-102	1	Psmd7
Hnrnpr	2.20790783427118e-106	0.297993936172292	0.176	0.469	7.01275686321211e-102	1	Hnrnpr
Sod2	3.06299530320213e-106	1.60862797710975	0.15	0.451	9.72868568203059e-102	1	Sod2
Suclg1	4.29137684116544e-106	1.16779509669816	0.094	0.344	1.36302711229097e-101	1	Suclg1
Cltc	4.68826042787745e-106	0.50155088699744	0.294	0.693	1.48908527710244e-101	1	Cltc
Txnip	5.24036232156943e-106	0.860788399408766	0.265	0.649	1.66444388057688e-101	1	Txnip
Lamb2	8.65483522542592e-106	1.19365913051597	0.114	0.381	2.74894876429978e-101	1	Lamb2
Adss1	1.08148072099123e-105	0.565560987078824	0.047	0.254	3.43499906601235e-101	1	Adss1
H2-K1	1.16678020800022e-105	3.89550098331528	0.523	0.514	3.70592729665029e-101	1	H2-K1
Ndufb9	1.27547460525539e-105	2.00433266841648	0.177	0.506	4.05116244121217e-101	1	Ndufb9
Grb2	1.83212186268484e-105	0.311726505298052	0.163	0.447	5.81918546025959e-101	1	Grb2
Matr3	2.3318341023734e-105	0.413206295120067	0.128	0.388	7.40637147595839e-101	1	Matr3
Papola	2.60287774304677e-105	0.622598227147077	0.204	0.518	8.26726028746515e-101	1	Papola
Nfe2l1	2.60376901053262e-105	1.48797156272482	0.19	0.526	8.2700911312537e-101	1	Nfe2l1
Gpi1	3.31271130474413e-105	1.34652700785297	0.138	0.427	1.05218336461283e-100	1	Gpi1
Nckap1	2.41582563123622e-104	0.289544290134454	0.174	0.461	7.67314536993249e-100	1	Nckap1
Bach1	2.70031721495377e-104	0.471519542402954	0.112	0.36	8.57674753813616e-100	1	Bach1
Metap2	3.46781361166597e-104	1.24629198063944	0.141	0.425	1.10144695933735e-99	1	Metap2
Ppt1	3.78948847907286e-104	0.286659148453059	0.101	0.34	1.20361733072312e-99	1	Ppt1
Snx6	2.25361591416644e-103	0.315492262672227	0.15	0.423	7.15793486657544e-99	1	Snx6
Setd2	4.46019404408749e-103	0.630578667031234	0.201	0.51	1.41664683228307e-98	1	Setd2
Smarcc2	7.74682504799693e-103	0.370926071871535	0.133	0.393	2.46054657174479e-98	1	Smarcc2
Ndufv2	7.84389989528445e-103	1.50229162837482	0.139	0.423	2.49137948474025e-98	1	Ndufv2
Tmem87a	1.28080401133427e-102	0.309726719845067	0.151	0.421	4.06808970079991e-98	1	Tmem87a
Add1	1.33184327816219e-102	0.579656932781965	0.177	0.472	4.23020062009873e-98	1	Add1
Dnaja2	1.5553553343547e-102	1.46633824049786	0.13	0.406	4.9401196129774e-98	1	Dnaja2
BC004004	1.65057257128421e-102	0.851520918282971	0.085	0.319	5.2425486009129e-98	1	BC004004
Slc25a11	1.74170169842324e-102	0.977990662868104	0.077	0.306	5.5319929345319e-98	1	Slc25a11
Usp8	1.88483657506192e-102	0.296800870467511	0.167	0.446	5.98661792971166e-98	1	Usp8
Cox6c	2.95279874365943e-102	2.20662735447935	0.201	0.551	9.37867936961109e-98	1	Cox6c
Vmp1	4.80163130359066e-102	0.282430009066872	0.276	0.634	1.52509413464647e-97	1	Vmp1
Sptan1	5.030299734294e-102	0.707247694094973	0.251	0.622	1.59772380160646e-97	1	Sptan1
Xirp1	8.07286434179514e-102	1.18963913896865	0.059	0.273	2.56410317224097e-97	1	Xirp1
Myo10	8.45835335048125e-102	0.516006252613458	0.15	0.422	2.68654219117985e-97	1	Myo10
Idh1	8.570628551251e-102	0.604606279138752	0.081	0.307	2.72220304044834e-97	1	Idh1
Mtdh	1.80377277766569e-101	0.708117648797025	0.274	0.669	5.72914309642177e-97	1	Mtdh
Lzts2	2.14296093400281e-101	0.570931624808793	0.082	0.309	6.80647251857973e-97	1	Lzts2
Afap1	2.18848292570832e-101	0.399430167098654	0.134	0.392	6.95105946863475e-97	1	Afap1
Ginm1	2.52873699309145e-101	0.558889611052523	0.075	0.299	8.03177443745705e-97	1	Ginm1
mt-Nd5	4.87675917909536e-101	5.29556229675555	0.36	0.231	1.54895625046427e-96	1	mt-Nd5
Faf2	7.40546224605237e-101	0.411525103012683	0.108	0.347	2.35212291859115e-96	1	Faf2
Zc3h14	7.82453866969402e-101	0.36326056351706	0.089	0.315	2.48522997226821e-96	1	Zc3h14
Pik3ca	9.43689228406867e-101	0.337817428180158	0.15	0.415	2.99734572726589e-96	1	Pik3ca
Tob1	1.55744803322644e-100	0.690730656544055	0.06	0.27	4.94676644313382e-96	1	Tob1
Itga7	6.51688087583898e-100	0.514177275639904	0.05	0.251	2.06989170378398e-95	1	Itga7
Ahdc1	8.14889039434032e-100	0.413053121135773	0.093	0.322	2.58825056705037e-95	1	Ahdc1
Hnrnpc	1.36851317488999e-99	0.924535772571932	0.203	0.524	4.34667154608559e-95	1	Hnrnpc
Dhx15	3.2853956571877e-99	0.4169736673983	0.179	0.464	1.04350736863596e-94	1	Dhx15
Rtf1	3.90142733033751e-99	0.822018371287579	0.137	0.404	1.2391713486618e-94	1	Rtf1
Odr4	3.91724949576211e-99	0.437149665284322	0.092	0.319	1.24419678484396e-94	1	Odr4
Ddx1	4.95656470181138e-99	0.574940389726793	0.111	0.353	1.57430408058933e-94	1	Ddx1
Ppm1a	5.77640422733375e-99	0.642319701732371	0.105	0.347	1.83470151068574e-94	1	Ppm1a
Ndufab1	6.95706382633203e-99	1.12645341783378	0.092	0.328	2.20970261251958e-94	1	Ndufab1
Slc2a4	7.29346889230493e-99	0.638912882302379	0.055	0.258	2.31655158957389e-94	1	Slc2a4
Gfm1	8.25332429014003e-99	0.43477150606726	0.074	0.291	2.62142086103428e-94	1	Gfm1
Sh3glb1	1.08355007545862e-98	1.05535500761486	0.252	0.633	3.44157174967166e-94	1	Sh3glb1
Tnpo1	1.27811713987344e-98	0.362506518399357	0.196	0.489	4.05955565966601e-94	1	Tnpo1
Lrp6	2.43096959178189e-98	0.281896248992575	0.159	0.429	7.72124561741764e-94	1	Lrp6
Eif3j1	7.03237496130194e-98	0.636417947245362	0.107	0.348	2.23362293520872e-93	1	Eif3j1
Copa	1.36375355837187e-97	0.731701854683329	0.212	0.532	4.33155405210074e-93	1	Copa
Txn2	1.48658352419969e-97	0.834091725011572	0.079	0.3	4.72168658956306e-93	1	Txn2
Tspan3	3.02713782179339e-97	1.28578246076308	0.118	0.373	9.61479514958017e-93	1	Tspan3
Rock2	3.37925317764088e-97	0.519251353268691	0.346	0.797	1.0733183942823e-92	1	Rock2
Dusp3	3.86117207359417e-97	0.505411482807405	0.121	0.366	1.22638547401498e-92	1	Dusp3
Zfc3h1	9.97824065455886e-97	0.482440705360553	0.257	0.581	3.16928879670098e-92	1	Zfc3h1
mt-Nd2	1.27304237320422e-96	5.49127565544511	0.346	0.218	4.04343718577123e-92	1	mt-Nd2
Sec31a	1.31097282764439e-96	1.06283702798128	0.217	0.549	4.1639118951641e-92	1	Sec31a
Bltp2	1.8584202106657e-96	1.13024935285528	0.151	0.431	5.90271427311639e-92	1	Bltp2
Camk1d	2.7488891313445e-96	4.41727444831883	0.28	0.141	8.73102165897641e-92	1	Camk1d
Trip12	3.01459361860258e-96	0.560562522958034	0.323	0.747	9.5749522514055e-92	1	Trip12
Ppp1cb	1.34240891738277e-95	0.952912509864487	0.155	0.434	4.26375920339116e-91	1	Ppp1cb
Cd99l2	2.0661817399682e-95	0.332564286480401	0.077	0.286	6.56260644248701e-91	1	Cd99l2
Mrpl33	2.88658476586695e-95	0.683822359892861	0.096	0.326	9.16837053334662e-91	1	Mrpl33
Scfd1	2.96363394597966e-95	0.406027732411795	0.157	0.417	9.41309413922061e-91	1	Scfd1
Eef1a1	3.57746650960607e-95	5.29270995658861	0.328	0.198	1.13627491278108e-90	1	Eef1a1
Rab7	1.58471104216565e-94	1.02133832139415	0.143	0.408	5.03335921212654e-90	1	Rab7
Aff4	2.44966234663643e-94	0.724514183680708	0.214	0.53	7.78061754538662e-90	1	Aff4
Baz2a	7.67372908176559e-94	0.427282545195028	0.134	0.378	2.43732983095039e-89	1	Baz2a
Uck2	7.83390014858892e-94	0.577497800363731	0.06	0.26	2.48820336519481e-89	1	Uck2
Mob1b	1.23036191593858e-93	0.691756508271521	0.117	0.361	3.90787551740411e-89	1	Mob1b
Mgp	1.6125174364533e-93	5.42618061032013	0.355	0.234	5.12167788166298e-89	1	Mgp
Wdr26	1.7670612957162e-93	0.870474365360336	0.207	0.517	5.6125400874538e-89	1	Wdr26
Dld	1.80826403595908e-93	1.15689399583621	0.1	0.334	5.74340823101321e-89	1	Dld
Btg2	1.94812431875412e-93	0.90308156028921	0.124	0.37	6.18763246122684e-89	1	Btg2
Wls	5.45189347432459e-93	0.753092610282145	0.222	0.546	1.73163040531498e-88	1	Wls
Arih2	8.07745927762531e-93	0.586560866440227	0.122	0.358	2.56556261575935e-88	1	Arih2
Atp5if1	1.3238893926979e-92	1.45675369172749	0.126	0.381	4.20493748908708e-88	1	Atp5if1
Man2a1	1.88112179689902e-92	0.381727767383667	0.25	0.581	5.97481905131068e-88	1	Man2a1
Kdm7a	2.04406233554676e-92	0.422850829454002	0.141	0.388	6.49235079016363e-88	1	Kdm7a
mt-Nd4	2.31067175372592e-92	5.29865356938883	0.374	0.263	7.33915562418428e-88	1	mt-Nd4
Igf2r	2.566658210025e-92	1.10103191543014	0.232	0.581	8.1522198066814e-88	1	Igf2r
Rabggtb	6.46656761108677e-92	0.44109180755215	0.068	0.271	2.05391120463338e-87	1	Rabggtb
Gyg1	6.50383718753652e-92	0.902380220887414	0.074	0.284	2.06574876750535e-87	1	Gyg1
Kpna4	7.33393750243471e-92	0.526422200080961	0.191	0.472	2.32940522952331e-87	1	Kpna4
Chtop	7.75338993631308e-92	0.290710440581769	0.086	0.298	2.46263171157176e-87	1	Chtop
Marchf5	7.97924185622041e-92	0.524671754342512	0.093	0.311	2.53436679837273e-87	1	Marchf5
Rbm26	9.21631729029726e-92	0.532919192005586	0.169	0.431	2.92728669774422e-87	1	Rbm26
Pcmt1	1.30055483458465e-91	0.777902088488972	0.123	0.365	4.13082226560776e-87	1	Pcmt1
Ppp2r5a	1.458118051121e-91	0.320270773794466	0.114	0.343	4.63127455397052e-87	1	Ppp2r5a
Hspb7	1.98512396341184e-91	2.27109212408597	0.151	0.431	6.30515073258868e-87	1	Hspb7
Csde1	2.02582610427114e-91	1.6165478060252	0.267	0.663	6.43442887238599e-87	1	Csde1
Cyc1	3.186697003064e-91	1.85848824532209	0.143	0.414	1.01215870211319e-86	1	Cyc1
Kif5b	3.59401179219748e-91	0.875224989314478	0.324	0.756	1.14153002543776e-86	1	Kif5b
Bnip3	4.17529255142452e-91	1.21211595191552	0.076	0.286	1.32615642018346e-86	1	Bnip3
Cep83	7.42241890895386e-91	0.267330625507175	0.128	0.361	2.35750869386192e-86	1	Cep83
Acadvl	7.44905796322121e-91	1.45138602286809	0.092	0.316	2.36596979027832e-86	1	Acadvl
Cops5	1.02157782853436e-90	0.259377183846174	0.101	0.322	3.24473549899083e-86	1	Cops5
BC005537	1.26938400269471e-90	1.26309503742355	0.217	0.541	4.03181746935893e-86	1	BC005537
Uqcrh	2.34113616308775e-90	2.02125570053027	0.164	0.456	7.43591668119932e-86	1	Uqcrh
C3	6.47857210994434e-90	5.5248894054473	0.331	0.208	2.05772407356052e-85	1	C3
Myo9a	7.13456506430551e-90	0.267629619376442	0.245	0.548	2.26608055572472e-85	1	Myo9a
Arrdc3	7.44298997592369e-90	0.278095160348764	0.072	0.268	2.36404247615288e-85	1	Arrdc3
Mphosph8	1.08351406198438e-89	0.629636897748368	0.096	0.317	3.44145736367477e-85	1	Mphosph8
Sspn	1.29134941051668e-89	1.11909496836534	0.076	0.284	4.10158399768309e-85	1	Sspn
Myl2	1.46462398333244e-89	1.56117193451655	0.367	0.9	4.65193869586051e-85	1	Myl2
Mrpl42	1.59966983087345e-89	1.44267393652117	0.099	0.326	5.08087131682025e-85	1	Mrpl42
Serf2	1.63297045527644e-89	1.8629849275873	0.217	0.561	5.18664076004903e-85	1	Serf2
Mapk14	1.85075184601505e-89	0.574596226073696	0.137	0.38	5.87835801331299e-85	1	Mapk14
Map4k4	2.17444183506418e-89	0.610050380346711	0.212	0.515	6.90646215653086e-85	1	Map4k4
Creg1	6.08329343813844e-89	1.49955749389796	0.135	0.393	1.93217566182153e-84	1	Creg1
Map7d1	6.49249450166375e-89	0.713604726027157	0.104	0.331	2.06214610361844e-84	1	Map7d1
Tm2d1	6.81403665566605e-89	0.347218348261158	0.082	0.284	2.16427432257265e-84	1	Tm2d1
Polr2m	1.00436239354136e-88	0.838905568583764	0.073	0.277	3.19005583436605e-84	1	Polr2m
Dnajc5	1.11254001569653e-88	0.61563277185372	0.136	0.372	3.53364959785531e-84	1	Dnajc5
Azin1	1.15696462842274e-88	1.07261769817841	0.14	0.396	3.67475105279631e-84	1	Azin1
Rab22a	1.31811415573053e-88	0.525351212023266	0.115	0.339	4.18659418143131e-84	1	Rab22a
Tgs1	1.94506540847862e-88	0.258450783079637	0.12	0.342	6.17791675040978e-84	1	Tgs1
Acadsb	2.19771653759641e-88	0.643991502811591	0.115	0.345	6.98038726671371e-84	1	Acadsb
Dctn2	2.46361024213627e-88	0.319751691519114	0.089	0.297	7.82491885107323e-84	1	Dctn2
Vdac3	3.64804841581119e-88	1.3815166982202	0.108	0.341	1.15869313782995e-83	1	Vdac3
Mgst3	3.8108706100899e-88	1.44212528327164	0.076	0.284	1.21040872317675e-83	1	Mgst3
Dnttip2	4.69227088722009e-88	0.464236296493099	0.083	0.289	1.49035907919884e-83	1	Dnttip2
Pdcd10	6.34444606010605e-88	0.526492037633875	0.14	0.387	2.01512295761088e-83	1	Pdcd10
Reep5	7.01937049503217e-88	1.53696216838217	0.161	0.441	2.22949245663212e-83	1	Reep5
Cop1	9.74820025942978e-88	0.606355735548347	0.173	0.431	3.09622336640009e-83	1	Cop1
Ifngr2	1.14182878902019e-87	0.817079387116095	0.112	0.343	3.62667659968593e-83	1	Ifngr2
Prkacb	1.30422958423312e-87	0.302351962116985	0.123	0.35	4.14249400544125e-83	1	Prkacb
Prrc2c	1.80710345010405e-87	0.564093769151879	0.355	0.79	5.73972197822047e-83	1	Prrc2c
Rnf10	2.07781647913662e-87	1.47127158733416	0.148	0.413	6.59956070103373e-83	1	Rnf10
Fam13b	2.99157303075638e-87	0.452370845731011	0.192	0.454	9.5018342602884e-83	1	Fam13b
Lamtor3	3.02661769050479e-87	0.257601497112216	0.075	0.27	9.61314310858131e-83	1	Lamtor3
Ndel1	3.29419041967788e-87	0.4353744788504	0.158	0.406	1.04630076109809e-82	1	Ndel1
Tpm1	5.26857485420684e-87	1.51233004054911	0.707	0.982	1.67340474519318e-82	1	Tpm1
Ulk2	5.83629474310021e-87	0.32217026536519	0.134	0.363	1.85372393630349e-82	1	Ulk2
Rbms3	7.56421418452518e-87	2.90569572650069	0.385	0.266	2.40254570928889e-82	1	Rbms3
Higd1a	1.22884234848056e-86	0.936871823411682	0.072	0.271	3.90304906724394e-82	1	Higd1a
Garre1	2.44579674172976e-86	0.360272684072685	0.217	0.511	7.76833961108205e-82	1	Garre1
Samm50	2.49993490495125e-86	0.783100569206804	0.069	0.267	7.94029324510616e-82	1	Samm50
Cnbp	2.57877481792399e-86	1.34416214587132	0.152	0.417	8.19070457669017e-82	1	Cnbp
Zfp809	2.73570826842719e-86	0.330782134555447	0.119	0.34	8.68915660217845e-82	1	Zfp809
Card19	3.06771731157602e-86	0.789317810865351	0.061	0.251	9.74368372502777e-82	1	Card19
Ddx42	5.71465751727294e-86	0.59936553756998	0.161	0.413	1.81508952063623e-81	1	Ddx42
Tnrc18	7.28397399105601e-86	0.76655383506016	0.156	0.405	2.31353581903921e-81	1	Tnrc18
Nppb	2.21391747671934e-85	1.38639569474997	0.124	0.365	7.03184468955597e-81	1	Nppb
Specc1l	2.69289821738428e-85	0.360263565446212	0.162	0.406	8.55318331805596e-81	1	Specc1l
Tnni3	2.9652395808651e-85	1.36794536720506	0.373	0.902	9.41819395674372e-81	1	Tnni3
Atrx	4.97075594953714e-85	0.289429320139624	0.344	0.732	1.57881150469199e-80	1	Atrx
Armc1	5.19953142230748e-85	0.252500582967535	0.066	0.255	1.6514751703533e-80	1	Armc1
Tmx4	6.27766115026965e-85	0.657617460922608	0.092	0.302	1.99391073454865e-80	1	Tmx4
Exosc10	7.98324092918282e-85	0.257344719854554	0.076	0.268	2.53563698392705e-80	1	Exosc10
Cdc42bpb	9.57437195590564e-85	0.615468613366293	0.128	0.358	3.04101202063475e-80	1	Cdc42bpb
Brd4	1.16545489930079e-84	0.662015492077031	0.199	0.471	3.70171785115918e-80	1	Brd4
Herpud2	2.16946420410773e-84	0.621262267927156	0.095	0.303	6.89065220508697e-80	1	Herpud2
Ppp3cb	2.19247535419851e-84	0.587912192259926	0.16	0.406	6.9637402200053e-80	1	Ppp3cb
Maea	2.2456916221473e-84	0.335144296377055	0.08	0.277	7.13276573026427e-80	1	Maea
Rab2a	5.24968639693412e-84	0.760376507777167	0.213	0.514	1.66740539339422e-79	1	Rab2a
Rab28	1.33988895809349e-83	0.788309614572543	0.117	0.339	4.25575530869655e-79	1	Rab28
Mbtps1	1.59645743628303e-83	0.281444622001378	0.087	0.287	5.07066810912217e-79	1	Mbtps1
Micos10	1.75655254677677e-83	1.67046473082673	0.129	0.374	5.57916219907239e-79	1	Micos10
Ipo7	2.21252624000502e-83	0.927495511066505	0.13	0.365	7.02742584350394e-79	1	Ipo7
Sh3pxd2a	2.52664742870185e-83	0.376882828360289	0.107	0.32	8.02513756304282e-79	1	Sh3pxd2a
Ptprj	2.54678216531919e-83	3.25516947420209	0.259	0.128	8.08908951348681e-79	1	Ptprj
Bptf	3.80193235762786e-83	0.640425251082075	0.16	0.409	1.20756975542976e-78	1	Bptf
Commd3	4.53962054281177e-83	0.64238034773294	0.087	0.29	1.44187427680787e-78	1	Commd3
Pigp	4.60071490805804e-83	0.323092970785797	0.067	0.253	1.46127906909739e-78	1	Pigp
Rnf20	7.01116985563049e-83	0.534946544192886	0.104	0.313	2.22688776954536e-78	1	Rnf20
Ctps1	1.09408773906253e-82	0.553317266567548	0.085	0.285	3.47504147681042e-78	1	Ctps1
Trap1	1.12520543646728e-82	0.512006541546112	0.073	0.26	3.57387750730737e-78	1	Trap1
Vps26a	1.12807969941037e-82	0.522963144869453	0.087	0.287	3.58300674126723e-78	1	Vps26a
Nol11	1.16512758609996e-82	0.396751879071186	0.073	0.261	3.70067823897071e-78	1	Nol11
Mrpl48	1.18978871661732e-82	0.583321602114373	0.082	0.278	3.77900692171994e-78	1	Mrpl48
Pip5k1a	1.22886572219605e-82	0.770127223420118	0.11	0.326	3.9031233068391e-78	1	Pip5k1a
Gas6	1.38342078176104e-82	1.19150461179927	0.193	0.485	4.39402108702941e-78	1	Gas6
Kat6a	1.66009474509132e-82	0.35262879629767	0.188	0.444	5.27279292935904e-78	1	Kat6a
Ly6e	2.47615092425659e-82	4.78982254448492	0.281	0.158	7.86475056562378e-78	1	Ly6e
Rbm3	2.80349848890369e-82	1.1336674674947	0.127	0.364	8.90447190045589e-78	1	Rbm3
Plin3	3.3536112834017e-82	1.18831784870288	0.071	0.264	1.06517401583405e-77	1	Plin3
Serping1	3.56731589826677e-82	5.16975737846142	0.301	0.181	1.13305087560749e-77	1	Serping1
Fbxo38	3.91301075924968e-82	0.272991216462666	0.103	0.301	1.24285047735288e-77	1	Fbxo38
Pten	4.24542271773489e-82	0.659961006188407	0.217	0.509	1.34843116360696e-77	1	Pten
Taok1	7.52262165924087e-82	1.14056458491188	0.225	0.545	2.38933509140808e-77	1	Taok1
Apoe	7.83133227260273e-82	4.87151566806591	0.374	0.277	2.48738775642408e-77	1	Apoe
Eif4g2	8.76018680345358e-82	1.5401881836527	0.308	0.742	2.78241053251293e-77	1	Eif4g2
Hnrnph2	1.18439174885798e-81	0.333130193938568	0.095	0.294	3.76186507272271e-77	1	Hnrnph2
Gsto1	1.46974990391941e-81	1.1860335125347	0.066	0.254	4.66821964482883e-77	1	Gsto1
Kdm3b	1.53799270881022e-81	0.48282640588781	0.143	0.37	4.88497244172302e-77	1	Kdm3b
Tmsb4x	2.67973146538896e-81	5.29149224146632	0.348	0.24	8.51136308036841e-77	1	Tmsb4x
Adar	6.70473714601296e-81	0.26825039608443	0.112	0.316	2.12955861231664e-76	1	Adar
Sf3b2	1.27936289634589e-80	1.49706464116215	0.154	0.416	4.0635124313738e-76	1	Sf3b2
Ltn1	1.35105000492274e-80	0.508147431851536	0.1	0.302	4.29120502563561e-76	1	Ltn1
Ptar1	1.6398807643306e-80	0.482078098722575	0.092	0.288	5.20858928366685e-76	1	Ptar1
Myl3	2.19223697736251e-80	1.69945857024036	0.361	0.881	6.96298308749882e-76	1	Myl3
Ndufb1	2.77362468363436e-80	1.10353357073733	0.103	0.317	8.80958672015945e-76	1	Ndufb1
Ndufa12	2.89802095846848e-80	1.34677515856137	0.077	0.273	9.20469416828759e-76	1	Ndufa12
Ptprs	3.50582657562295e-80	0.819528336879844	0.092	0.295	1.11352063694936e-75	1	Ptprs
Ubxn2a	3.86789866190417e-80	0.925131102789858	0.079	0.272	1.228521972994e-75	1	Ubxn2a
Gnaq	5.55054518841779e-80	0.286369907837133	0.303	0.566	1.76296416274526e-75	1	Gnaq
Rlim	6.62585380300954e-80	0.271779288320449	0.104	0.305	2.10450368491189e-75	1	Rlim
Trappc8	7.94515329633971e-80	0.277957733966819	0.122	0.333	2.52353958998342e-75	1	Trappc8
Nasp	1.08871607755989e-79	0.30878949802848	0.07	0.251	3.45798000554572e-75	1	Nasp
Ergic2	1.11826932010732e-79	0.585733217314527	0.11	0.323	3.55184701452486e-75	1	Ergic2
Saraf	1.33611433247376e-79	1.4708130284224	0.129	0.365	4.24376634280316e-75	1	Saraf
Creb1	2.64750109007103e-79	0.281822490003279	0.154	0.375	8.4089929622836e-75	1	Creb1
Tmbim4	2.90062254734155e-79	0.641608966293325	0.101	0.306	9.21295733486622e-75	1	Tmbim4
Ddrgk1	2.96371833243904e-79	0.731642628544485	0.082	0.275	9.41336216749287e-75	1	Ddrgk1
Fam168a	3.33682094213667e-79	0.692651967328762	0.154	0.396	1.05984106764145e-74	1	Fam168a
Abl2	5.1554581208253e-79	0.525450036160124	0.128	0.343	1.63747660833653e-74	1	Abl2
Abce1	5.28176680167263e-79	0.882609119358388	0.122	0.342	1.67759477154726e-74	1	Abce1
Hmox2	5.39702025248542e-79	0.386421932794965	0.09	0.281	1.71420157259442e-74	1	Hmox2
Fbxo11	5.54201572209e-79	0.650002055646148	0.192	0.439	1.76025503365023e-74	1	Fbxo11
Xiap	6.30212161246434e-79	0.349815836623299	0.193	0.45	2.00167986655092e-74	1	Xiap
Nus1	1.25277885212944e-78	0.873831576744634	0.077	0.266	3.97907619013354e-74	1	Nus1
Rcor1	1.43107745273237e-78	0.447731969251628	0.11	0.316	4.54538820536856e-74	1	Rcor1
Erp44	4.07247725406978e-78	0.950048013212835	0.12	0.338	1.29350022543764e-73	1	Erp44
Edem3	5.70185747530059e-78	0.541912558592383	0.092	0.287	1.81102397130497e-73	1	Edem3
Kat2b	9.27223386847976e-78	0.260893444271984	0.171	0.41	2.94504692130654e-73	1	Kat2b
Scarb2	1.06868561819413e-77	1.11927661886867	0.228	0.544	3.39435926050819e-73	1	Scarb2
Relch	1.79733709738747e-77	0.398211548052235	0.188	0.427	5.7087020887221e-73	1	Relch
Ddx23	2.72952614992313e-77	0.345786721693278	0.092	0.283	8.66952095738585e-73	1	Ddx23
Rab14	2.87517843664492e-77	1.29355028134902	0.199	0.487	9.13214175047159e-73	1	Rab14
Kank2	3.60898971026248e-77	0.584381629772073	0.074	0.259	1.14628731177357e-72	1	Kank2
Btbd1	4.23729520900197e-77	0.561390869281469	0.103	0.302	1.34584970428321e-72	1	Btbd1
Hs2st1	4.70137236225816e-77	0.400206284598327	0.113	0.319	1.49324988970044e-72	1	Hs2st1
Ccdc59	5.20351496796033e-77	0.282465810244818	0.074	0.254	1.65274042412356e-72	1	Ccdc59
Cab39	6.88494543622795e-77	0.570324948362408	0.119	0.334	2.18679636945472e-72	1	Cab39
Sulf2	7.81240266764683e-77	0.790722487988756	0.107	0.315	2.48137533529799e-72	1	Sulf2
Rspry1	9.07214158514809e-77	0.405561778916588	0.108	0.308	2.88149361027474e-72	1	Rspry1
Pttg1	9.79032676372824e-77	1.10823209923817	0.076	0.263	3.10960358669536e-72	1	Pttg1
Zmym5	1.20255685355865e-76	0.429049772284688	0.109	0.309	3.81956107827299e-72	1	Zmym5
Chd8	1.48419573978494e-76	0.386273417156065	0.123	0.329	4.71410250870492e-72	1	Chd8
Bicc1	1.52240827799987e-76	4.25177621000261	0.269	0.147	4.8354731725832e-72	1	Bicc1
Ppp2ca	1.52956666583699e-76	0.951166123628755	0.11	0.321	4.85820964403143e-72	1	Ppp2ca
Sel1l	1.80137007355783e-76	0.60161894686244	0.145	0.375	5.72151162763439e-72	1	Sel1l
Rhoq	2.95502567116668e-76	0.842923033091429	0.144	0.376	9.3857525367596e-72	1	Rhoq
Med13l	3.16931665274144e-76	0.533440224087167	0.213	0.478	1.00663835524374e-71	1	Med13l
Cdc27	5.35509332888292e-76	0.596699559571976	0.117	0.32	1.70088474311979e-71	1	Cdc27
Lamp2	6.54682608646879e-76	0.731226528969857	0.341	0.745	2.07940290158422e-71	1	Lamp2
Uggt1	7.14316865471593e-76	0.395282852265637	0.116	0.308	2.26881322811087e-71	1	Uggt1
Cbx1	7.66012950537658e-76	0.764544732135703	0.125	0.341	2.43301033349771e-71	1	Cbx1
Fkbp3	1.01745108482985e-75	1.75096675506987	0.117	0.339	3.23162813563657e-71	1	Fkbp3
Galnt1	1.06669959293176e-75	0.463231243886925	0.129	0.343	3.38805124706986e-71	1	Galnt1
Ndufs2	4.64579880343099e-75	1.82388596205892	0.113	0.331	1.47559861594575e-70	1	Ndufs2
Maml2	5.65516347095748e-75	2.26890406788812	0.392	0.27	1.79619302164551e-70	1	Maml2
Clta	7.24905496849088e-75	1.0581931623092	0.117	0.332	2.30244483909207e-70	1	Clta
Syap1	7.89642968551941e-75	0.61062704365152	0.092	0.284	2.50806399671468e-70	1	Syap1
Usp7	1.17139930265814e-74	0.519845593467594	0.11	0.313	3.72059846510278e-70	1	Usp7
Exoc5	1.89525798082134e-74	0.664963733693378	0.131	0.339	6.01971839868473e-70	1	Exoc5
Ik	1.92643265578908e-74	1.08193017006033	0.113	0.323	6.11873540131729e-70	1	Ik
Ppp6c	2.49638228669306e-74	0.445825794149105	0.092	0.278	7.9290094189945e-70	1	Ppp6c
Usp10	3.1584492073326e-74	0.649926919886947	0.081	0.261	1.00318663723298e-69	1	Usp10
Sypl1	3.15963070482387e-74	0.980435828131436	0.119	0.333	1.00356190446616e-69	1	Sypl1
Phldb1	5.31759165525271e-74	0.592187390629034	0.107	0.306	1.68897346154137e-69	1	Phldb1
Klf9	5.64961228450603e-74	1.30991774804912	0.138	0.366	1.79442985380481e-69	1	Klf9
Rnps1	5.8421138910016e-74	0.896176766134649	0.081	0.266	1.85557221405993e-69	1	Rnps1
Stt3b	1.32995549843031e-73	0.388723009214785	0.097	0.286	4.22420465411435e-69	1	Stt3b
Wnk1	1.41901299563446e-73	0.382101187119941	0.401	0.828	4.50706907673416e-69	1	Wnk1
Tent2	2.25538697132869e-73	0.699871875036068	0.181	0.421	7.16356009833419e-69	1	Tent2
Cdc123	2.38922556448476e-73	0.481271186880966	0.096	0.282	7.58865823791651e-69	1	Cdc123
Usp9x	2.47049481234561e-73	1.07930461634872	0.277	0.631	7.84678562297212e-69	1	Usp9x
Ndufa5	5.49271157022298e-73	2.14116404378291	0.119	0.34	1.74459504893422e-68	1	Ndufa5
Sri	5.84530226360776e-73	0.566132895303773	0.102	0.298	1.8565849049671e-68	1	Sri
Htt	7.31895685641318e-73	0.380605466222642	0.137	0.346	2.32464707673396e-68	1	Htt
Actn4	8.82432196324268e-73	0.737843973958779	0.159	0.398	2.80278114196514e-68	1	Actn4
Trafd1	9.15130230002793e-73	0.698430046171897	0.127	0.334	2.90663663653487e-68	1	Trafd1
Cdc5l	9.6274373915917e-73	0.916576103305324	0.103	0.3	3.05786666431736e-68	1	Cdc5l
Uhrf2	1.42171712533053e-72	0.455476950074665	0.164	0.374	4.51565793347484e-68	1	Uhrf2
Psmd14	2.29715380370503e-72	0.530574880019499	0.149	0.373	7.29621991132793e-68	1	Psmd14
Vps4b	5.35052933054929e-72	0.575845223825219	0.141	0.355	1.69943512596907e-67	1	Vps4b
Togaram1	7.43152716431867e-72	0.439564789250222	0.093	0.272	2.36040165793089e-67	1	Togaram1
Fbxl3	8.63518454856483e-72	0.492103485217933	0.097	0.284	2.74270731631516e-67	1	Fbxl3
Chd1	2.42221784739822e-71	0.45505522790056	0.13	0.337	7.69344832690623e-67	1	Chd1
Atp5pd	2.93833977642166e-71	2.37675687178397	0.188	0.47	9.33275479787048e-67	1	Atp5pd
Rab21	3.61516832872183e-71	0.329418752610715	0.082	0.259	1.14824976456863e-66	1	Rab21
Ipo5	4.50261210406306e-71	0.984543075837579	0.077	0.256	1.43011965649251e-66	1	Ipo5
H2-D1	4.55221055722826e-71	4.27084131982606	0.409	0.349	1.44587311718684e-66	1	H2-D1
Ube2f	6.27010555856507e-71	0.454017252255132	0.093	0.276	1.99151092751144e-66	1	Ube2f
Ipo8	6.89033830458473e-71	0.485186745901747	0.084	0.262	2.1885092523022e-66	1	Ipo8
Cox20	8.09727490742039e-71	0.956508392789736	0.077	0.255	2.57185645609486e-66	1	Cox20
Appbp2	9.22077814482365e-71	0.808710824350603	0.129	0.337	2.92870355435889e-66	1	Appbp2
Herpud1	1.04383707865226e-70	1.06611772772029	0.091	0.279	3.31543532921532e-66	1	Herpud1
Glg1	1.25348056875353e-70	1.30802303500517	0.264	0.605	3.98130498247496e-66	1	Glg1
Itgb5	1.32890715245731e-70	1.13825831334184	0.169	0.418	4.22087489763492e-66	1	Itgb5
Ctcf	1.75999702597939e-70	0.501149287393409	0.106	0.294	5.59010255391575e-66	1	Ctcf
Smarcc1	3.71262883217725e-70	0.782420084593632	0.128	0.337	1.17920516967614e-65	1	Smarcc1
Plod2	3.82982454498433e-70	1.35668869708128	0.183	0.442	1.21642887197792e-65	1	Plod2
Ola1	3.90388332313187e-70	0.641547311058793	0.106	0.296	1.23995142109314e-65	1	Ola1
Tgfb2	4.01873635651858e-70	0.292349619365596	0.103	0.292	1.27643104155743e-65	1	Tgfb2
Spen	5.35271946993809e-70	0.554965667335461	0.099	0.286	1.70013075804174e-65	1	Spen
Gas5	9.96582722422791e-70	1.09205247214068	0.156	0.385	3.16534604295927e-65	1	Gas5
Flot1	1.02390768341381e-69	1.46405720895819	0.093	0.281	3.25213558405895e-65	1	Flot1
Arfgap1	1.19472907230811e-69	0.342050087995483	0.111	0.293	3.79469847946502e-65	1	Arfgap1
Gdi1	1.37782898457185e-69	0.307792096175063	0.088	0.264	4.3762604207971e-65	1	Gdi1
Rab12	1.92237783610355e-69	0.927549788866374	0.081	0.26	6.10585648303208e-65	1	Rab12
Fam120a	2.27546241812142e-69	0.980240517325425	0.176	0.421	7.22732373243727e-65	1	Fam120a
Klf7	2.61894490060963e-69	0.37015252455743	0.185	0.418	8.31829279331631e-65	1	Klf7
Araf	2.7025215502796e-69	0.683009395821896	0.086	0.266	8.58374894799805e-65	1	Araf
Cap1	2.76095706071148e-69	0.331347977573171	0.138	0.341	8.7693518162318e-65	1	Cap1
Srsf6	3.02775276811196e-69	0.829081080737832	0.1	0.288	9.61674834207721e-65	1	Srsf6
Flii	3.50776234992223e-69	0.950993795491091	0.091	0.276	1.1141354775823e-64	1	Flii
Hspe1	3.52017770150716e-69	1.50864367060314	0.083	0.265	1.11807884155271e-64	1	Hspe1
Mia3	6.43457299566641e-69	1.34744566958343	0.194	0.463	2.04374907488356e-64	1	Mia3
Prdm2	1.15574666837871e-68	0.876058347935504	0.156	0.376	3.67088256810445e-64	1	Prdm2
Ap1s2	1.61702087656474e-68	0.427121171900995	0.123	0.32	5.13598170814492e-64	1	Ap1s2
Vcp	1.62456496626468e-68	1.81996838585516	0.205	0.491	5.15994324584989e-64	1	Vcp
Bri3	1.67489727629215e-68	1.40801337297733	0.092	0.28	5.31980872895914e-64	1	Bri3
Fer	1.69264803871234e-68	0.526148203602648	0.226	0.484	5.37618870055812e-64	1	Fer
Actr3	2.43783109293977e-68	0.629758548329509	0.277	0.588	7.74303911739531e-64	1	Actr3
Setd7	2.80261453141819e-68	0.57804489485272	0.098	0.282	8.90166427469046e-64	1	Setd7
Cyrib	3.79813897008044e-68	0.364808511794928	0.227	0.478	1.20636489967695e-63	1	Cyrib
Ufsp2	4.35002482118131e-68	0.544843405758832	0.085	0.261	1.38165488370361e-63	1	Ufsp2
Ndufa9	5.28858837047988e-68	1.41766912567076	0.077	0.252	1.67976143823182e-63	1	Ndufa9
Gnptab	5.32813886777542e-68	0.46316843533389	0.112	0.3	1.69232346718283e-63	1	Gnptab
Pls3	8.09488080074868e-68	0.897469620801739	0.145	0.362	2.5710960399338e-63	1	Pls3
Stub1	1.2296445948809e-67	1.2439639202775	0.083	0.261	3.9055971622607e-63	1	Stub1
Zfp871	1.24309665542947e-67	0.526931378153885	0.108	0.296	3.94832359697508e-63	1	Zfp871
Reep3	1.30639629973396e-67	1.01631502595877	0.118	0.319	4.14937592721501e-63	1	Reep3
Ube2r2	1.41197564629482e-67	1.22840676387677	0.123	0.33	4.48471704776159e-63	1	Ube2r2
Cd74	1.44448097581029e-67	4.75992481416077	0.323	0.224	4.58796047536863e-63	1	Cd74
Csf1	1.609322591262e-67	0.801359134381325	0.125	0.329	5.11153041436636e-63	1	Csf1
Nipa2	1.66811219124082e-67	0.347713057533778	0.109	0.295	5.29825794181908e-63	1	Nipa2
Szrd1	1.75081191083392e-67	0.495147587995418	0.09	0.265	5.5609287911907e-63	1	Szrd1
Cycs	2.01301351408208e-67	2.43975965910856	0.174	0.434	6.3937335234275e-63	1	Cycs
Psmb1	2.26364926737413e-67	1.47049622932023	0.129	0.343	7.1898028030337e-63	1	Psmb1
Anapc4	2.26369715807984e-67	0.733075477679767	0.122	0.319	7.18995491349318e-63	1	Anapc4
Atp6v1e1	2.64138517729084e-67	0.919393679621491	0.097	0.284	8.38956760011118e-63	1	Atp6v1e1
Atp5mf	3.29348889747071e-67	2.12503697946646	0.153	0.392	1.04607794361465e-62	1	Atp5mf
Gphn	4.58473862791253e-67	0.47683959263188	0.436	0.905	1.45620468299758e-62	1	Gphn
Golga2	5.19928123557637e-67	0.677789662441929	0.08	0.252	1.65139570604377e-62	1	Golga2
Atp5mj	6.63492590670877e-67	1.95032291268771	0.094	0.281	2.10738516648884e-62	1	Atp5mj
Peak1	7.40363026776356e-67	0.259589832458538	0.351	0.681	2.35154104564706e-62	1	Peak1
Pkm	8.66799368781106e-67	2.05196001271126	0.183	0.448	2.75312815512255e-62	1	Pkm
Pum2	9.40043929163548e-67	0.996752125752537	0.227	0.51	2.98576752780926e-62	1	Pum2
Smarca5	1.43494785661156e-66	1.20014765060603	0.096	0.283	4.55768138216963e-62	1	Smarca5
Zwint	1.49683498157039e-66	0.535989608323086	0.09	0.263	4.75424726846388e-62	1	Zwint
Zfp260	1.84208691883409e-66	0.692274098912358	0.113	0.303	5.85083647160084e-62	1	Zfp260
Gak	3.46402316122506e-66	0.294955437121754	0.123	0.313	1.1002430364683e-61	1	Gak
Cdc42bpa	3.76108057557102e-66	0.658455538879712	0.178	0.411	1.19459441241287e-61	1	Cdc42bpa
Prr14l	5.40128201512572e-66	0.296951599335839	0.126	0.309	1.71555519364423e-61	1	Prr14l
Itga5	5.66258814818789e-66	1.03460214578088	0.114	0.308	1.79855124762744e-61	1	Itga5
Supt16	7.5515477142215e-66	0.724187055287098	0.143	0.353	2.39852258499103e-61	1	Supt16
Acbd5	1.27817265029106e-65	0.689959957904701	0.108	0.293	4.05973197185447e-61	1	Acbd5
Uso1	1.29099003860144e-65	1.26267619131332	0.144	0.36	4.1004425606059e-61	1	Uso1
Rnf130	1.33323192112244e-65	0.358621458616638	0.097	0.275	4.23461122786908e-61	1	Rnf130
Sars1	1.49276521080056e-65	1.14890947346706	0.088	0.266	4.74132086254473e-61	1	Sars1
Napg	1.50846090237337e-65	0.654098357670667	0.091	0.264	4.7911735181183e-61	1	Napg
Cnot6l	1.78505659935411e-65	0.825334906260127	0.151	0.367	5.66969677086853e-61	1	Cnot6l
Bod1l	2.10491820019591e-65	0.694019436005582	0.124	0.318	6.68564118746224e-61	1	Bod1l
Dync1h1	3.28866603481772e-65	1.31436952308555	0.267	0.596	1.04454610597881e-60	1	Dync1h1
Sugt1	4.32222489833696e-65	0.453447207940394	0.085	0.252	1.37282507220979e-60	1	Sugt1
Tsc22d2	6.14712297012879e-65	0.67893073716088	0.168	0.381	1.95244919777231e-60	1	Tsc22d2
Tasor2	6.25488169827798e-65	0.627821379591752	0.142	0.343	1.98667552500705e-60	1	Tasor2
Rheb	7.09715224101889e-65	1.04463311509326	0.111	0.304	2.25419749479242e-60	1	Rheb
Mdm2	9.41393622706406e-65	1.07615703002692	0.13	0.333	2.99005442444009e-60	1	Mdm2
Pds5a	9.56633523922122e-65	0.565360775423472	0.161	0.366	3.03845939868144e-60	1	Pds5a
Rmnd5a	1.002550279241e-64	0.673536336909782	0.095	0.27	3.18430019692526e-60	1	Rmnd5a
Eif3a	1.03197683851783e-64	1.45163402526146	0.241	0.543	3.27776483450032e-60	1	Eif3a
Dnajc19	1.65651626672989e-64	0.931958649200066	0.083	0.253	5.26142696638748e-60	1	Dnajc19
Pds5b	2.75494485161649e-64	0.567497642637797	0.127	0.324	8.75025583770429e-60	1	Pds5b
Sumo1	3.15593253405055e-64	0.896971505953306	0.107	0.291	1.00238729146514e-59	1	Sumo1
Por	3.40114059491884e-64	0.448728520180431	0.086	0.25	1.08027027575812e-59	1	Por
Cebpz	7.26103927567778e-64	0.595127431336384	0.087	0.257	2.30625129474078e-59	1	Cebpz
Cplane1	1.10894550863718e-63	0.3874630917035	0.155	0.349	3.52223272453342e-59	1	Cplane1
Mark3	1.13003945174804e-63	0.89316216610173	0.137	0.339	3.58923130664214e-59	1	Mark3
Dnajc3	1.2770413086162e-63	1.20989279445038	0.141	0.354	4.05613860442677e-59	1	Dnajc3
Serbp1	1.37811545197869e-63	1.69288448356912	0.232	0.533	4.37717029857471e-59	1	Serbp1
Glrx3	1.49752685417661e-63	0.872036170876287	0.091	0.266	4.75644479423575e-59	1	Glrx3
Tm9sf2	1.54861759783702e-63	1.3949034696205	0.189	0.444	4.91871921424994e-59	1	Tm9sf2
Ssu72	1.72903891402613e-63	0.88216877954241	0.127	0.322	5.4917733987298e-59	1	Ssu72
Pggt1b	2.0659119521624e-63	0.625367029781915	0.104	0.282	6.56174954245821e-59	1	Pggt1b
Anxa5	3.9654358107597e-63	1.79622800934627	0.2	0.472	1.2595017222135e-58	1	Anxa5
Oga	2.48989109414453e-62	0.786455904824335	0.19	0.421	7.90839209322184e-58	1	Oga
Zbtb44	2.91860083871793e-62	0.619568544390574	0.101	0.273	9.27005998393588e-58	1	Zbtb44
Cox7a2	5.02954150467282e-62	2.32573554623374	0.149	0.376	1.59748297271418e-57	1	Cox7a2
Ly6a	5.17388971801173e-62	5.1609472429423	0.272	0.171	1.64333085223489e-57	1	Ly6a
Smc3	5.18977533868438e-62	0.887994893295924	0.11	0.294	1.64837644307293e-57	1	Smc3
Dnajc8	6.45521234436131e-62	0.885041306963674	0.09	0.261	2.05030454481604e-57	1	Dnajc8
Mdh2	9.57525777960566e-62	2.25120771176152	0.166	0.407	3.04129337595835e-57	1	Mdh2
Chmp3	1.13755342513005e-61	1.09876723359295	0.11	0.295	3.61309718889805e-57	1	Chmp3
Nrbp1	1.13810948631912e-61	0.674079353344865	0.095	0.265	3.6148633504468e-57	1	Nrbp1
Anxa7	1.93696264055396e-61	0.85784888495257	0.099	0.275	6.15218073892749e-57	1	Anxa7
Srp72	2.39866752485188e-61	1.15179223870119	0.101	0.279	7.61864779243453e-57	1	Srp72
Capzb	3.73161325728547e-61	1.52828360910791	0.195	0.454	1.18523500277901e-56	1	Capzb
B2m	5.79288239973321e-61	4.2234626731673	0.435	0.418	1.83993530780326e-56	1	B2m
Ilrun	8.30359433046165e-61	0.956866674687254	0.095	0.269	2.63738763124123e-56	1	Ilrun
Itga9	1.47487896694559e-60	0.470345599079218	0.142	0.335	4.6845105748126e-56	1	Itga9
Zfp451	1.90599032832485e-60	0.521321305153764	0.116	0.294	6.0538064808254e-56	1	Zfp451
Mob4	2.52663496860795e-60	0.924259999495002	0.105	0.281	8.02509798729258e-56	1	Mob4
Sp3	3.86827676216185e-60	0.78186594603325	0.18	0.395	1.22864206519785e-55	1	Sp3
Dab2ip	4.65835249173679e-60	0.843979502560633	0.137	0.331	1.47958591842544e-55	1	Dab2ip
Taf1	6.87207463509371e-60	0.653526294183864	0.101	0.27	2.18270834559846e-55	1	Taf1
Golph3	7.68663524502372e-60	0.937199329994203	0.094	0.263	2.44142908652443e-55	1	Golph3
Ptges3	7.7101759489103e-60	1.60517346771574	0.156	0.378	2.44890608489289e-55	1	Ptges3
Itprid2	1.13157058752218e-59	0.455721616121344	0.118	0.29	3.59409450008794e-55	1	Itprid2
Tet3	1.90963100847131e-59	0.44164263141458	0.141	0.32	6.06537000910658e-55	1	Tet3
Cog3	1.94255326917891e-59	0.370032145800406	0.101	0.255	6.16993769356607e-55	1	Cog3
Rnf38	2.63832673768575e-59	0.407552972779807	0.113	0.284	8.37985338423747e-55	1	Rnf38
Eif4h	3.18771683209952e-59	0.855246592520381	0.092	0.256	1.01248262021145e-54	1	Eif4h
Ywhaz	5.71708328065273e-59	1.41915540467615	0.189	0.431	1.81585999160092e-54	1	Ywhaz
Ccz1	1.46336228901086e-58	0.522627282557026	0.092	0.254	4.6479313023563e-54	1	Ccz1
Cpne3	1.70833815933159e-58	0.885558009518534	0.101	0.271	5.42602366166899e-54	1	Cpne3
Lgals8	1.90093761644738e-58	0.67676235974459	0.105	0.276	6.03775805736018e-54	1	Lgals8
Sec16a	1.92336240814425e-58	0.809812639169376	0.096	0.262	6.10898368074776e-54	1	Sec16a
Smc1a	2.34534531268121e-58	1.01382156892233	0.176	0.397	7.44928578213806e-54	1	Smc1a
Hnrnpul1	2.84019511745535e-58	1.06964653599342	0.118	0.3	9.02102773206168e-54	1	Hnrnpul1
Tpi1	3.2334680118205e-58	1.97428842789358	0.118	0.309	1.02701410991443e-53	1	Tpi1
Tab2	3.30945299255511e-58	0.64346771278015	0.135	0.322	1.05114845949535e-53	1	Tab2
G3bp1	3.59131827852754e-58	1.31375806022553	0.114	0.297	1.14067451162592e-53	1	G3bp1
Mib1	4.93108062600415e-58	0.999485527180422	0.185	0.416	1.56620982843144e-53	1	Mib1
Hnrnpk	5.93113248859892e-58	1.76015875195035	0.186	0.431	1.88384630102879e-53	1	Hnrnpk
Crk	7.20194429016114e-58	0.912118400093839	0.115	0.293	2.28748154544098e-53	1	Crk
Phf8	1.6953162003915e-57	0.591052775243753	0.092	0.253	5.38466331568347e-53	1	Phf8
Ncor2	1.85743140749405e-57	1.09365736984541	0.13	0.318	5.89957363648261e-53	1	Ncor2
Myl6	1.99499572702649e-57	1.88202342515197	0.259	0.577	6.33650542818153e-53	1	Myl6
Cbx5	2.26426697535804e-57	1.42628059707953	0.165	0.387	7.19176476713221e-53	1	Cbx5
Laptm4a	2.33208895957116e-57	1.61109498443649	0.261	0.576	7.4071809533899e-53	1	Laptm4a
Rassf1	3.23346687181896e-57	0.526155355182551	0.105	0.263	1.02701374782714e-52	1	Rassf1
Pcnp	3.59495259104639e-57	0.907678196328054	0.114	0.289	1.14182884196815e-52	1	Pcnp
Cox4i1	7.10017146375317e-57	2.5532527801421	0.297	0.678	2.25515646031728e-52	1	Cox4i1
Ctsa	8.2727140992645e-57	1.29698295983536	0.096	0.263	2.62757945220839e-52	1	Ctsa
Abcf1	8.7380643161925e-57	1.21438258431713	0.119	0.303	2.77538398810906e-52	1	Abcf1
Pitpna	1.25232672034873e-56	0.724629873112772	0.138	0.31	3.97764012917163e-52	1	Pitpna
Trim33	1.93944964041042e-56	0.425762488944236	0.106	0.266	6.16007994787159e-52	1	Trim33
Dhx9	2.09070959735295e-56	1.00032539621456	0.16	0.364	6.64051182311245e-52	1	Dhx9
Srpk1	2.21435315561057e-56	0.753458525997097	0.105	0.271	7.0332284928503e-52	1	Srpk1
Ube2i	2.44345669222339e-56	0.994339477274188	0.112	0.288	7.76090714583993e-52	1	Ube2i
Dync1li1	2.68350352778278e-56	0.951761293670121	0.097	0.263	8.52334390494367e-52	1	Dync1li1
Nfix	3.04400274927817e-56	1.49433703182587	0.194	0.439	9.66836153225733e-52	1	Nfix
Ctss	5.75308125403663e-56	4.47782624045474	0.252	0.155	1.82729366790711e-51	1	Ctss
Ythdc1	6.21775386243044e-56	1.02599788395687	0.114	0.284	1.97488298178516e-51	1	Ythdc1
Nup153	6.40112818389673e-56	0.595998097945392	0.106	0.271	2.03312633376928e-51	1	Nup153
Abhd12	1.0073681890772e-55	0.319936198976466	0.127	0.289	3.19960284214701e-51	1	Abhd12
Cbl	1.04173263079931e-55	0.606529473488498	0.151	0.342	3.30875118194478e-51	1	Cbl
Adam10	1.10897280961547e-55	1.05710231365341	0.19	0.417	3.52231943790065e-51	1	Adam10
Ccn1	1.30220694342536e-55	1.42529	0.098	0.267	4.13606969370763e-51	1	Ccn1
Hspd1	1.49527463756533e-55	1.95603064279677	0.119	0.306	4.749291303835e-51	1	Hspd1
Nsd2	2.73735004057532e-55	0.415311285054091	0.102	0.262	8.69437119887533e-51	1	Nsd2
Ccdc80	1.45600091692542e-54	4.98831217748617	0.258	0.165	4.62455011233853e-50	1	Ccdc80
Nedd9	2.13677606257523e-54	0.266703204936202	0.207	0.402	6.78682812995144e-50	1	Nedd9
Pikfyve	2.42587430970735e-54	0.679728765559967	0.138	0.307	7.70506198249248e-50	1	Pikfyve
Actb	3.91330357832101e-54	4.33868116313491	0.471	0.517	1.24294348254632e-49	1	Actb
Lsm14a	5.86798927816659e-54	0.297807781500352	0.109	0.268	1.86379075453127e-49	1	Lsm14a
Rab1a	6.41894706982206e-54	1.09516202264435	0.157	0.357	2.03878596831688e-49	1	Rab1a
Uqcrfs1	8.38240026981222e-54	2.43136148397844	0.133	0.329	2.66241797369776e-49	1	Uqcrfs1
Jak1	2.1771654481237e-53	0.96639519758085	0.275	0.569	6.91511289633048e-49	1	Jak1
Lhfpl6	2.42516793076512e-53	0.370339202818025	0.364	0.711	7.70281838169619e-49	1	Lhfpl6
Tmed5	2.52614418990884e-53	1.1110879471539	0.096	0.256	8.02353917598844e-49	1	Tmed5
Fabp4	2.57499770026324e-53	4.48281199958091	0.32	0.241	8.17870769557611e-49	1	Fabp4
Ube2d2a	5.55728113274149e-53	1.39074890382816	0.158	0.361	1.76510363338135e-48	1	Ube2d2a
Arid4a	1.17568600161778e-52	0.621787387795034	0.162	0.352	3.73421387833839e-48	1	Arid4a
Bmpr2	1.62423873789657e-52	1.0748546005815	0.209	0.448	5.15890707930709e-48	1	Bmpr2
Epb41l2	2.00763677254591e-52	3.36836143422662	0.27	0.175	6.37665591696033e-48	1	Epb41l2
Ror1	2.06605493261268e-52	0.647495302629257	0.215	0.442	6.56220367696441e-48	1	Ror1
Ncl	2.08469483632382e-52	1.78404282562423	0.243	0.526	6.6214077391317e-48	1	Ncl
Atp5pf	2.35684768305427e-52	2.54369526620204	0.207	0.467	7.48581961091696e-48	1	Atp5pf
Rsu1	3.8156509494544e-52	0.553747207061791	0.203	0.417	1.21192705456571e-47	1	Rsu1
Agfg1	6.92961553015871e-52	0.557499313617037	0.117	0.28	2.20098448468901e-47	1	Agfg1
Psmc1	9.27143297348508e-52	1.42233271541046	0.095	0.254	2.94479254103833e-47	1	Psmc1
Ireb2	1.06359511010689e-51	0.716923728347886	0.129	0.294	3.3781907887215e-47	1	Ireb2
Cox8a	1.48121701240417e-51	2.45206045129959	0.121	0.302	4.70464147479811e-47	1	Cox8a
Atp5f1b	1.93000179713804e-51	2.64892024349723	0.267	0.592	6.13007170806985e-47	1	Atp5f1b
Cyth3	2.48266705448485e-51	0.992116461909443	0.214	0.445	7.88544709845477e-47	1	Cyth3
Clint1	2.59343214171166e-51	0.884934290708629	0.19	0.405	8.23725916850456e-47	1	Clint1
Tmem234	3.29747468644854e-51	1.30127176377126	0.117	0.286	1.04734390990978e-46	1	Tmem234
Ywhaq	4.03785114302965e-51	0.768546330957498	0.116	0.28	1.28250228004908e-46	1	Ywhaq
Rc3h2	5.18716526992709e-51	1.03140294054638	0.15	0.337	1.64754743303424e-46	1	Rc3h2
Acbd3	5.27599976404461e-51	1.05863218977617	0.123	0.293	1.67576304505585e-46	1	Acbd3
Tsn	7.03581595124263e-51	1.4451031040623	0.097	0.256	2.23471586243368e-46	1	Tsn
Ppfibp1	9.71005987636409e-51	1.11919909420766	0.216	0.457	3.08410921793076e-46	1	Ppfibp1
Eif5	1.16781414145901e-50	1.81650549443797	0.17	0.384	3.70921127610211e-46	1	Eif5
Tmem87b	1.20699727928604e-50	0.393203464452692	0.129	0.287	3.83366475846833e-46	1	Tmem87b
Pak2	1.49369170431436e-50	1.21808273326746	0.192	0.413	4.74426359124326e-46	1	Pak2
Adam19	1.93959338905747e-50	0.276748919843773	0.161	0.333	6.16053652232432e-46	1	Adam19
Ncoa3	2.34455800864385e-50	0.61761006835179	0.178	0.36	7.44678514705461e-46	1	Ncoa3
Larp1	2.42343269193271e-50	0.948787591102069	0.107	0.266	7.69730691611669e-46	1	Larp1
Ndufb5	3.23743388864637e-50	2.18994145945264	0.106	0.275	1.02827375171186e-45	1	Ndufb5
Sppl2a	4.21898896529599e-50	1.24364120564864	0.182	0.396	1.34003527515731e-45	1	Sppl2a
Smad4	4.4086540496717e-50	0.689633294980955	0.118	0.277	1.40027669925673e-45	1	Smad4
Wdfy3	7.46514869655113e-50	1.02713493938185	0.205	0.415	2.37108052899857e-45	1	Wdfy3
Slc25a4	7.81834576466076e-50	2.09845089370158	0.375	0.839	2.48326298177155e-45	1	Slc25a4
Stat1	1.60815388769512e-49	0.544831913740022	0.136	0.31	5.10781837809724e-45	1	Stat1
Acvr1	2.63660398321301e-49	0.933959373588585	0.116	0.273	8.37438157148116e-45	1	Acvr1
Zfp652	2.64850767468202e-49	0.603331523148123	0.106	0.257	8.41219007632504e-45	1	Zfp652
Arid1a	7.52356134107238e-49	1.02045490419016	0.176	0.373	2.38963355315141e-44	1	Arid1a
Pdxdc1	7.7766439062585e-49	1.15221071602901	0.141	0.317	2.47001763750582e-44	1	Pdxdc1
Ddx6	1.30420298114847e-48	1.44311682004828	0.217	0.463	4.14240950872376e-44	1	Ddx6
Pik3c2a	1.49845864284198e-48	0.554083904743094	0.165	0.341	4.75940434139468e-44	1	Pik3c2a
Csnk1g3	2.30376842161629e-48	0.578604291515769	0.125	0.282	7.31722926073766e-44	1	Csnk1g3
Stag1	6.91735573039628e-48	0.290499775036648	0.365	0.655	2.19709052708847e-43	1	Stag1
Tns3	7.97161092815331e-48	0.517398313442637	0.164	0.344	2.53194306300005e-43	1	Tns3
Irgm1	1.25925264648821e-47	0.538340920713873	0.121	0.279	3.99963825577586e-43	1	Irgm1
Dync1i2	1.30072885967141e-47	1.10034237488696	0.181	0.385	4.13137500408833e-43	1	Dync1i2
Lpl	1.80473776022571e-47	1.24740107664955	0.415	0.895	5.73220807402888e-43	1	Lpl
Acap2	2.05789384691111e-47	0.483262704760068	0.228	0.429	6.53628243655907e-43	1	Acap2
Galnt7	2.58931028919936e-47	0.537036170212973	0.122	0.279	8.22416734055501e-43	1	Galnt7
Fndc3b	3.5350937092511e-47	0.571943365221333	0.394	0.789	1.12281646393233e-42	1	Fndc3b
Iqgap1	6.75882967451838e-47	1.13081567675233	0.336	0.666	2.14673948122053e-42	1	Iqgap1
Yy1	8.02576663234549e-47	0.981042281555522	0.106	0.256	2.54914399776557e-42	1	Yy1
Fth1	1.11650793615831e-46	4.59482065844471	0.387	0.365	3.54625250682603e-42	1	Fth1
Erbin	1.5659085881987e-46	1.13566454918334	0.232	0.467	4.97363885783671e-42	1	Erbin
Morf4l1	1.82429885801438e-46	1.93945812690448	0.246	0.524	5.79433803282526e-42	1	Morf4l1
Smarca4	1.85691862648985e-46	1.1152089090912	0.108	0.259	5.89794494145708e-42	1	Smarca4
Ubn1	1.8855719801521e-46	0.650299493363522	0.118	0.27	5.98895372335911e-42	1	Ubn1
Kdm5b	3.57355309360334e-46	1.22124282122888	0.129	0.295	1.13503193359029e-41	1	Kdm5b
Bnip2	3.57971595447756e-46	1.55204069866924	0.127	0.297	1.13698938146116e-41	1	Bnip2
Psmc3	7.11042265467668e-46	1.81280857662624	0.1	0.254	2.25841244357841e-41	1	Psmc3
Ep300	8.389235868824e-46	0.799827385294994	0.164	0.342	2.66458909665588e-41	1	Ep300
Vti1b	9.39584883535735e-46	1.01678655177248	0.108	0.257	2.9843095070862e-41	1	Vti1b
Gspt1	1.44568628591993e-45	1.46611849235811	0.123	0.289	4.59178878133889e-41	1	Gspt1
Rplp1	2.05786699563586e-45	5.09786579374287	0.255	0.174	6.53619715153861e-41	1	Rplp1
Etf1	3.21918492815872e-45	1.71851593013478	0.135	0.31	1.02247751688177e-40	1	Etf1
Pank2	3.58987804704786e-45	0.397447338126104	0.111	0.255	1.14021706530334e-40	1	Pank2
Xpo1	5.258329072819e-45	1.14853387512757	0.146	0.318	1.67015048010877e-40	1	Xpo1
Lyz2	5.48047886157969e-45	4.65060995718594	0.258	0.177	1.74070969601494e-40	1	Lyz2
Luzp1	1.38507854011517e-44	1.10037904648906	0.225	0.451	4.3992864591138e-40	1	Luzp1
Tpt1	1.83810267070272e-44	4.85811753344343	0.343	0.296	5.83818170268598e-40	1	Tpt1
Atp6v1a	2.52657711974325e-44	1.05641493274792	0.111	0.257	8.02491424772852e-40	1	Atp6v1a
Rab18	3.68213985175047e-44	1.66293412139429	0.106	0.258	1.16952125971298e-39	1	Rab18
Rbbp4	3.85441379455761e-44	1.26989107017294	0.103	0.251	1.22423890942739e-39	1	Rbbp4
Sem1	8.64149241273867e-44	1.80100473004931	0.129	0.297	2.74471082013406e-39	1	Sem1
Prrc2b	1.37823855538525e-43	1.50968754905863	0.145	0.318	4.37756129961462e-39	1	Prrc2b
Calm2	3.78611397736207e-43	1.89305961828724	0.167	0.362	1.20254552148974e-38	1	Calm2
Rbx1	6.49114598041461e-43	1.67427407509743	0.106	0.254	2.06171778629929e-38	1	Rbx1
Stx5a	8.94131164439831e-43	0.999267056481044	0.111	0.256	2.83993940449379e-38	1	Stx5a
Anp32a	1.30275659752108e-42	1.96552628204675	0.116	0.271	4.13781550504645e-38	1	Anp32a
Eif2s2	4.32665779964773e-42	1.77485547216781	0.163	0.352	1.37423305032411e-37	1	Eif2s2
Epas1	8.15006909579106e-42	1.04257926744591	0.13	0.286	2.58862494620516e-37	1	Epas1
Arglu1	8.40555058169023e-42	1.06486522130472	0.155	0.323	2.66977097575645e-37	1	Arglu1
Tcf20	1.58175901382413e-41	1.28973	0.162	0.324	5.02398297970819e-37	1	Tcf20
Copb1	2.8522905605853e-41	1.5539105438455	0.135	0.297	9.05944527853102e-37	1	Copb1
Atg3	3.83743530566666e-41	1.15991471612317	0.116	0.261	1.21884620178585e-36	1	Atg3
Rab11b	4.56007073800537e-41	1.36026237009845	0.107	0.252	1.44836966780526e-36	1	Rab11b
Ppp1r2	7.23555016988424e-41	1.20545060581023	0.164	0.342	2.29815544495863e-36	1	Ppp1r2
Atp5po.1	1.19968816283257e-40	2.55682938145506	0.147	0.327	3.81044954278882e-36	1	Atp5po.1
Ptpn1	1.37134443254869e-40	0.719518478188173	0.141	0.29	4.35566418666114e-36	1	Ptpn1
Ptpra	1.40661074770652e-40	0.675261898172897	0.147	0.302	4.46767705686544e-36	1	Ptpra
Ndufb10	1.96080463754408e-40	2.63877739685904	0.13	0.294	6.22790768976751e-36	1	Ndufb10
Eef1g	9.47332939487002e-40	1.60745542092497	0.111	0.256	3.00891888239861e-35	1	Eef1g
Gng12	1.3005621307514e-39	0.698121847848426	0.164	0.327	4.13084543969259e-35	1	Gng12
Nars1	1.76360833511465e-39	1.83591822266434	0.117	0.268	5.60157279399115e-35	1	Nars1
Phldb2	2.37154597529239e-39	1.14066968578373	0.196	0.392	7.53250432672368e-35	1	Phldb2
Slc25a5	2.72666347362687e-39	2.19036499937146	0.108	0.252	8.66042852493366e-35	1	Slc25a5
Ptma	2.93104782024324e-39	4.79149234806638	0.271	0.203	9.30959408665658e-35	1	Ptma
Ctnnb1	7.01552461289784e-39	1.56195219852031	0.124	0.276	2.22827092754861e-34	1	Ctnnb1
Mbd2	8.69282114548359e-39	0.633887240014601	0.118	0.256	2.7610138522285e-34	1	Mbd2
Ubl3	1.70122454764519e-38	0.725737708185011	0.12	0.258	5.40342940823065e-34	1	Ubl3
Gnas	1.95564867535555e-38	1.9926121029481	0.236	0.486	6.21153132266429e-34	1	Gnas
Eif4g1	2.4553252301541e-38	2.15273902179468	0.208	0.432	7.79860399601545e-34	1	Eif4g1
Myh10	3.07131745301609e-38	1.74470114102435	0.114	0.259	9.75511849426971e-34	1	Myh10
Tbk1	3.15891199895556e-38	0.768070030480219	0.133	0.275	1.00333362910827e-33	1	Tbk1
Dennd5a	3.88105372036991e-38	1.32963063853742	0.146	0.301	1.23270028266389e-33	1	Dennd5a
Fbxl5	5.94241581131179e-38	0.530685225790747	0.15	0.293	1.88743010998885e-33	1	Fbxl5
Sec63	5.94716268970979e-38	1.4329059772165	0.162	0.333	1.88893781350562e-33	1	Sec63
Ankfy1	1.37831031106676e-37	1.00785988039307	0.154	0.304	4.37778921001024e-33	1	Ankfy1
Ndfip1	1.82314625496929e-37	1.8504474800228	0.164	0.342	5.79067713503346e-33	1	Ndfip1
Fabp3	2.52603798065987e-37	2.2146935430287	0.388	0.843	8.02320183417187e-33	1	Fabp3
Fgfr1op2	5.78367380768231e-37	1.03818869989475	0.143	0.291	1.83701047479606e-32	1	Fgfr1op2
Rap1a	5.80716678776981e-37	0.916426857992836	0.235	0.444	1.84447231513145e-32	1	Rap1a
Xdh	9.7178373884268e-37	2.28825341158788	0.259	0.176	3.08657951131212e-32	1	Xdh
Rdx	1.05423908582837e-36	1.46747280539065	0.184	0.373	3.34847418440805e-32	1	Rdx
Il6st	1.31589959781613e-36	1.35776496381592	0.197	0.391	4.17956030258359e-32	1	Il6st
Pdcd6ip	1.90315185249927e-36	1.23081390339751	0.16	0.32	6.04479091390817e-32	1	Pdcd6ip
Snx24	2.21020274004663e-36	0.619447540641463	0.152	0.281	7.02004594293612e-32	1	Snx24
Atp2b1	3.64025849640725e-36	0.961716012363769	0.324	0.605	1.15621890362887e-31	1	Atp2b1
Mcl1	3.93776643529231e-36	1.55770219740386	0.116	0.256	1.25071337517754e-31	1	Mcl1
Lman1	4.37619190449809e-36	2.16137939988388	0.145	0.31	1.38996607270668e-31	1	Lman1
Nedd4	1.18710674608068e-35	1.11498917664772	0.418	0.883	3.77048844690144e-31	1	Nedd4
Rbpj	1.5612237679266e-35	0.433082409119008	0.236	0.413	4.95875893168848e-31	1	Rbpj
Nrf1	1.60835534343521e-35	0.844620964893408	0.133	0.272	5.10845824181893e-31	1	Nrf1
Stat2	1.67004867241675e-35	0.385066687978028	0.217	0.389	5.30440859333007e-31	1	Stat2
Plpp1	2.96891069763864e-35	0.99725241323467	0.168	0.331	9.42985415783984e-31	1	Plpp1
Smurf2	3.29296533987997e-35	1.27792366617182	0.205	0.392	1.04591165125268e-30	1	Smurf2
Arf4	4.4324561007069e-35	1.92259553803083	0.215	0.424	1.40783670670653e-30	1	Arf4
Sec62	2.00672750060437e-34	2.18591739142507	0.173	0.354	6.37376788741961e-30	1	Sec62
Srpr	7.39828680833913e-34	1.81246488297975	0.153	0.314	2.34984385606467e-29	1	Srpr
Stx7	8.12891075258653e-34	0.957070848692752	0.132	0.266	2.58190463323653e-29	1	Stx7
Asah1	1.28939031352291e-32	1.07410028557802	0.127	0.261	4.09536151381146e-28	1	Asah1
Tln1	1.49036906851132e-32	1.71685489500458	0.241	0.468	4.73371023540565e-28	1	Tln1
Prpf38b	1.74668920063389e-32	1.11080309565016	0.139	0.276	5.54783423905338e-28	1	Prpf38b
Fat1	4.57976720128209e-32	2.16919665151142	0.15	0.308	1.45462565847122e-27	1	Fat1
Jun	5.88593463280061e-32	2.04316637345387	0.131	0.274	1.86949055807013e-27	1	Jun
Oaz1	8.72527518030893e-32	2.54745870546783	0.177	0.359	2.77132190276972e-27	1	Oaz1
[truncated: 11,987 more rows]

## Sheet: GO_enrichment_CM_cell_state
ID	Description	GeneRatio	BgRatio	RichFactor	FoldEnrichment	zScore	pvalue	p.adjust	qvalue	geneID	Count	cluster
GO:0045333	cellular respiration	16/175	271/28928	0.0590405904059041	9.7595782814971	11.3026849344359	1.08998170313041e-11	2.55381303078005e-08	2.1255726571976e-08	Ogdhl/Idh2/Atp5f1a/Mdh1/Got1/Ogdh/Ndufa6/Cox10/Uqcrfs1/Cyc1/Cox7b/Cox4i1/Ppargc1a/Pdhb/Sod2/Dlat	16	CM1
GO:0015980	energy derivation by oxidation of organic compounds	18/175	380/28928	0.0473684210526316	7.83013533834587	10.4559236539109	2.08389476195843e-11	2.55381303078005e-08	2.1255726571976e-08	Gck/Ogdhl/Idh2/Atp5f1a/Mdh1/Got1/Ogdh/Ndufa6/Cox10/Uqcrfs1/Ppp1r3c/Cyc1/Cox7b/Cox4i1/Ppargc1a/Pdhb/Sod2/Dlat	18	CM1
GO:0060047	heart contraction	15/175	246/28928	0.0609756097560976	10.0794425087108	11.1570957652132	3.12751522184745e-11	2.55517993624937e-08	2.12671035085627e-08	Myh7b/Kcnip2/Crhr2/Tcap/Myh6/Pln/Rnf207/Gsn/Adra1a/Slc4a3/Tnnc1/Hrc/Tnni3/Myl3/Tmem38a	15	CM1
GO:0003015	heart process	15/175	256/28928	0.0585938	9.68571428571429	10.8899445372345	5.4910992422049e-11	3.36467106066105e-08	2.8004606135245e-08	Myh7b/Kcnip2/Crhr2/Tcap/Myh6/Pln/Rnf207/Gsn/Adra1a/Slc4a3/Tnnc1/Hrc/Tnni3/Myl3/Tmem38a	15	CM1
GO:0009060	aerobic respiration	13/175	206/28928	0.0631067961165049	10.4317	10.5985619227546	4.42506097691132e-10	1.88135060713868e-07	1.56587321034799e-07	Ogdhl/Idh2/Atp5f1a/Mdh1/Ogdh/Ndufa6/Cox10/Uqcrfs1/Cyc1/Cox7b/Cox4i1/Pdhb/Dlat	13	CM1
GO:0003012	muscle system process	18/175	460/28928	0.0391304347826087	6.46837267080745	9.22332859687264	4.60550944219996e-10	1.88135060713868e-07	1.56587321034799e-07	Myh7b/Kcnip2/Tcap/Ppara/Myh6/Sgca/Pln/Rnf207/Gsn/Adra1a/Tnnc1/Asb2/Hrc/Tnni3/Myl3/Tmem38a/Akap1/Trip10	18	CM1
GO:0060048	cardiac muscle contraction	11/175	136/28928	0.0808823529411765	13.3700840336134	11.2806812344665	7.32845132815287e-10	2.56600488647181e-07	2.13572010134741e-07	Myh7b/Tcap/Myh6/Pln/Rnf207/Gsn/Adra1a/Tnnc1/Tnni3/Myl3/Tmem38a	11	CM1
GO:0090257	regulation of muscle system process	14/175	272/28928	0.0514705882352941	8.50823529411765	9.70607587240536	1.33336319724128e-09	4.08509149554796e-07	3.40007615296526e-07	Myh7b/Ppara/Sgca/Pln/Rnf207/Gsn/Adra1a/Tnnc1/Hrc/Tnni3/Myl3/Tmem38a/Akap1/Trip10	14	CM1
GO:0006090	pyruvate metabolic process	11/175	147/28928	0.0748299319727891	12.3696015549077	10.7815229774908	1.68084651728203e-09	4.5775053487314e-07	3.80991877250594e-07	Gck/Eno3/Ppara/Pfkfb2/Ogdh/Mpc2/Slc16a1/Ppargc1a/Pdhb/Slc4a4/Dlat	11	CM1
GO:0008016	regulation of heart contraction	12/175	205/28928	0.0585365853658537	9.67626480836237	9.72576944231079	4.95525902469101e-09	1.21453398695177e-06	1.01087284103697e-06	Myh7b/Kcnip2/Crhr2/Myh6/Pln/Rnf207/Adra1a/Slc4a3/Hrc/Tnni3/Myl3/Tmem38a	12	CM1
GO:0006941	striated muscle contraction	11/175	181/28928	0.0607734806629834	10.0460299921073	9.52423683391485	1.49460343067517e-08	3.33024818962257e-06	2.77180999870667e-06	Myh7b/Tcap/Myh6/Pln/Rnf207/Gsn/Adra1a/Tnnc1/Tnni3/Myl3/Tmem38a	11	CM1
GO:0043500	muscle adaptation	10/175	145/28928	0.0689655172413793	11.400197044335	9.79459944150366	2.06813265155504e-08	4.22416094080116e-06	3.51582550764356e-06	Tcap/Ppara/Myh6/Sgca/Gsn/Adra1a/Tnnc1/Asb2/Akap1/Trip10	10	CM1
GO:0006099	tricarboxylic acid cycle	6/175	34/28928	0.176470588235294	29.1710924369748	12.822374377773	5.25553871128746e-08	9.90871183181966e-06	8.2471530546357e-06	Ogdhl/Idh2/Mdh1/Ogdh/Pdhb/Dlat	6	CM1
GO:0140053	mitochondrial gene expression	10/175	168/28928	0.0595238095238095	9.83945578231292	8.96426873736377	8.36361053604631e-08	1.46422924456068e-05	1.21869753525246e-05	Mrpl41/Rmnd1/Qrsl1/Mrpl3/Supv3l1/Mrps33/Lrpprc/Mtif2/Mrps17/Trmt5	10	CM1
GO:1903522	regulation of blood circulation	12/175	279/28928	0.043010752688172	7.10980030721966	8.0002493626115	1.48599682532508e-07	2.42811881258119e-05	2.02095568244212e-05	Myh7b/Kcnip2/Crhr2/Myh6/Pln/Rnf207/Adra1a/Slc4a3/Hrc/Tnni3/Myl3/Tmem38a	12	CM1
GO:0048738	cardiac muscle tissue development	12/175	290/28928	0.0413793103448276	6.84011822660099	7.79791389801732	2.2523868236178e-07	3.45037506542952e-05	2.8717932001127e-05	Vegfa/Tcap/Ppara/Myh6/Pln/Fhl2/Adra1a/Tnnc1/Asb2/Tnni3/Myl3/Trip10	12	CM1
GO:0019362	pyridine nucleotide metabolic process	10/175	191/28928	0.0523560209424084	8.65459985041137	8.28032917824659	2.76914042140063e-07	3.77064620714053e-05	3.13835914425405e-05	Gck/Eno3/Idh2/Ppara/Nnt/Mdh1/Pfkfb2/Ogdh/Ppargc1a/Slc4a4	10	CM1
GO:0046496	nicotinamide nucleotide metabolic process	10/175	191/28928	0.0523560209424084	8.65459985041137	8.28032917824659	2.76914042140063e-07	3.77064620714053e-05	3.13835914425405e-05	Gck/Eno3/Idh2/Ppara/Nnt/Mdh1/Pfkfb2/Ogdh/Ppargc1a/Slc4a4	10	CM1
GO:0006006	glucose metabolic process	11/175	248/28928	0.0443548387096774	7.33198156682028	7.81277017049833	3.66857069810387e-07	4.73245620055399e-05	3.93888643375363e-05	Gck/Eno3/Ppara/Galm/Mdh1/Got1/Pfkfb2/Dgat2/Ppargc1a/Pdhb/Dlat	11	CM1
GO:0072524	pyridine-containing compound metabolic process	10/175	200/28928	0.05	8.26514285714286	8.04332468348969	4.23449269010843e-07	5.18937079172788e-05	4.3191825439106e-05	Gck/Eno3/Idh2/Ppara/Nnt/Mdh1/Pfkfb2/Ogdh/Ppargc1a/Slc4a4	10	CM1
GO:0055013	cardiac muscle cell development	8/175	116/28928	0.0689655172413793	11.400197044335	8.75614609586254	5.56854973493088e-07	6.49929304776933e-05	5.40944831393286e-05	Vegfa/Tcap/Ppara/Myh6/Fhl2/Adra1a/Asb2/Trip10	8	CM1
GO:0022904	respiratory electron transport chain	8/175	118/28928	0.0677966101694915	11.2069733656174	8.66753284359739	6.34656621169998e-07	7.07065172039847e-05	5.88499775993998e-05	Mdh1/Got1/Uqcrfs1/Cyc1/Cox7b/Cox4i1/Ppargc1a/Sod2	8	CM1
GO:0006163	purine nucleotide metabolic process	14/175	456/28928	0.0307017543859649	5.07508771929825	6.84288963372994	8.11834680830797e-07	8.6513339248534e-05	7.20062064736881e-05	Gck/Pde7a/Eno3/Idh2/Ppara/Atp5f1a/Myh6/Nnt/Mdh1/Pfkfb2/Ogdh/Ndufa6/Ppargc1a/Slc4a4	14	CM1
GO:0006936	muscle contraction	12/175	329/28928	0.0364741641337386	6.02928354320452	7.15744115630626	8.58909160605119e-07	8.77160980267978e-05	7.30072786514351e-05	Myh7b/Kcnip2/Tcap/Myh6/Pln/Rnf207/Gsn/Adra1a/Tnnc1/Tnni3/Myl3/Tmem38a	12	CM1
GO:0055006	cardiac cell development	8/175	125/28928	0.064	10.5793828571429	8.37341883960989	9.84473450100994e-07	9.65177770479015e-05	8.03330335282411e-05	Vegfa/Tcap/Ppara/Myh6/Fhl2/Adra1a/Asb2/Trip10	8	CM1
GO:0022900	electron transport chain	8/175	127/28928	0.062992125984252	10.4127784026997	8.29363754237998	1.11044992041669e-06	0.000104681259805435	8.71276091403867e-05	Mdh1/Got1/Uqcrfs1/Cyc1/Cox7b/Cox4i1/Ppargc1a/Sod2	8	CM1
GO:0032543	mitochondrial translation	8/175	129/28928	0.062015503875969	10.2513399778516	8.21561222275375	1.24991960945689e-06	0.000113464924547364	9.44383704922984e-05	Mrpl41/Rmnd1/Qrsl1/Mrpl3/Mrps33/Lrpprc/Mtif2/Mrps17	8	CM1
GO:0019318	hexose metabolic process	11/175	283/28928	0.03886925795053	6.42519939424533	7.15506608034776	1.34388488024767e-06	0.000117272970192451	9.76078576877191e-05	Gck/Eno3/Ppara/Galm/Mdh1/Got1/Pfkfb2/Dgat2/Ppargc1a/Pdhb/Dlat	11	CM1
GO:0006942	regulation of striated muscle contraction	7/175	91/28928	0.0769230769230769	12.7156043956044	8.73251812479477	1.38756268281562e-06	0.000117272970192451	9.76078576877191e-05	Myh7b/Pln/Rnf207/Adra1a/Tnni3/Myl3/Tmem38a	7	CM1
GO:0006103	2-oxoglutarate metabolic process	4/175	15/28928	0.266666666666667	44.0807619047619	13.0200174650779	1.67680293662252e-06	0.00013699479992206	0.000114022599690331	Ogdhl/Idh2/Got1/Ogdh	4	CM1
GO:0051146	striated muscle cell differentiation	12/175	365/28928	0.0328767123287671	5.43461	6.65165220413956	2.52596370403395e-06	0.00019196283467838	0.000159773228373682	Rpl3l/Vegfa/Tcap/Ppara/Myh6/Rbm38/Fhl2/Adra1a/Asb2/Jam2/Rbm24/Trip10	12	CM1
GO:0006637	acyl-CoA metabolic process	7/175	100/28928	0.07	11.5712	8.26125775835744	2.62175763223712e-06	0.00019196283467838	0.000159773228373682	Acot11/Dgat2/Ogdh/Mpc2/Pdhb/Acaa2/Dlat	7	CM1
GO:0035383	thioester metabolic process	7/175	100/28928	0.07	11.5712	8.26125775835744	2.62175763223712e-06	0.00019196283467838	0.000159773228373682	Acot11/Dgat2/Ogdh/Mpc2/Pdhb/Acaa2/Dlat	7	CM1
GO:0046034	ATP metabolic process	10/175	245/28928	0.0408163265306122	6.74705539358601	7.04766542951365	2.66288713956137e-06	0.00019196283467838	0.000159773228373682	Gck/Eno3/Ppara/Atp5f1a/Myh6/Pfkfb2/Ogdh/Ndufa6/Ppargc1a/Slc4a4	10	CM1
GO:0005996	monosaccharide metabolic process	11/175	306/28928	0.0359477124183007	5.94225957049486	6.78055769358854	2.85901883288378e-06	0.000200213004554233	0.000166639954830941	Gck/Eno3/Ppara/Galm/Mdh1/Got1/Pfkfb2/Dgat2/Ppargc1a/Pdhb/Dlat	11	CM1
GO:0016052	carbohydrate catabolic process	9/175	194/28928	0.0463917525773196	7.66868924889543	7.27063665502522	3.01043229641897e-06	0.000204960265514525	0.000170591163463742	Gck/Eno3/Ppara/Galm/Pfkfb2/Ogdh/Ppp1r3c/Ppargc1a/Slc4a4	9	CM1
GO:0009154	purine ribonucleotide catabolic process	8/175	151/28928	0.0529801324503311	8.75776726584674	7.45644127428867	4.06727499613862e-06	0.000269429486906372	0.000224249756543859	Gck/Pde7a/Eno3/Ppara/Pfkfb2/Ogdh/Ppargc1a/Slc4a4	8	CM1
GO:0046434	organophosphate catabolic process	10/175	265/28928	0.0377358490566038	6.23784366576819	6.68257415873096	5.33750106981699e-06	0.000344268819003196	0.000286539531116491	Gck/Gpcpd1/Pde7a/Eno3/Ppara/Plbd1/Pfkfb2/Ogdh/Ppargc1a/Slc4a4	10	CM1
GO:0006096	glycolytic process	7/175	113/28928	0.0619469026548673	10.24	7.67769792392995	5.92200782156195e-06	0.000363132529989654	0.000302240049440593	Gck/Eno3/Ppara/Pfkfb2/Ogdh/Ppargc1a/Slc4a4	7	CM1
GO:0055117	regulation of cardiac muscle contraction	6/175	74/28928	0.0810810810810811	13.4029343629344	8.33424823021822	5.92627547922732e-06	0.000363132529989654	0.000302240049440593	Myh7b/Pln/Rnf207/Adra1a/Tnni3/Tmem38a	6	CM1
GO:0009261	ribonucleotide catabolic process	8/175	160/28928	0.05	8.26514285714286	7.18916505573709	6.23918062502117e-06	0.000367084652917554	0.000305529454080706	Gck/Pde7a/Eno3/Ppara/Pfkfb2/Ogdh/Ppargc1a/Slc4a4	8	CM1
GO:0009205	purine ribonucleoside triphosphate metabolic process	10/175	270/28928	0.037037037037037	6.12232804232804	6.59713651154386	6.29031228989688e-06	0.000367084652917554	0.000305529454080706	Gck/Eno3/Ppara/Atp5f1a/Myh6/Pfkfb2/Ogdh/Ndufa6/Ppargc1a/Slc4a4	10	CM1
GO:0043502	regulation of muscle adaptation	7/175	115/28928	0.0608695652173913	10.0619130434783	7.59632803865621	6.65064776812944e-06	0.000379086922783378	0.000315519103418234	Ppara/Sgca/Gsn/Adra1a/Tnnc1/Akap1/Trip10	7	CM1
GO:0006195	purine nucleotide catabolic process	8/175	163/28928	0.049079754601227	8.11302366345311	7.10468792970364	7.15231809493763e-06	0.000398416628424821	0.000331607475310745	Gck/Pde7a/Eno3/Ppara/Pfkfb2/Ogdh/Ppargc1a/Slc4a4	8	CM1
GO:0046032	ADP catabolic process	7/175	117/28928	0.0598290598290598	9.88991452991453	7.51692972645292	7.45227645517525e-06	0.000398593261240833	0.000331754489160057	Gck/Eno3/Ppara/Pfkfb2/Ogdh/Ppargc1a/Slc4a4	7	CM1
GO:0055007	cardiac muscle cell differentiation	8/175	164/28928	0.0487804878048781	8.06355400696864	7.07700812179964	7.48073848106011e-06	0.000398593261240833	0.000331754489160057	Vegfa/Tcap/Ppara/Myh6/Fhl2/Adra1a/Asb2/Trip10	8	CM1
GO:0009199	ribonucleoside triphosphate metabolic process	10/175	277/28928	0.036101083032491	5.96761217122228	6.48107152955377	7.86984250395133e-06	0.000410403914408185	0.000341584653362994	Gck/Eno3/Ppara/Atp5f1a/Myh6/Pfkfb2/Ogdh/Ndufa6/Ppargc1a/Slc4a4	10	CM1
GO:0009144	purine nucleoside triphosphate metabolic process	10/175	278/28928	0.0359712230215827	5.94614594039054	6.4648157412561	8.12134278003169e-06	0.000414696065705368	0.000345157068151347	Gck/Eno3/Ppara/Atp5f1a/Myh6/Pfkfb2/Ogdh/Ndufa6/Ppargc1a/Slc4a4	10	CM1
GO:0009137	purine nucleoside diphosphate catabolic process	7/175	121/28928	0.0578512396694215	9.56297520661157	7.3637238820416	9.29742165662753e-06	0.000439321736788705	0.000365653342737233	Gck/Eno3/Ppara/Pfkfb2/Ogdh/Ppargc1a/Slc4a4	7	CM1
GO:0009181	purine ribonucleoside diphosphate catabolic process	7/175	121/28928	0.0578512396694215	9.56297520661157	7.3637238820416	9.29742165662753e-06	0.000439321736788705	0.000365653342737233	Gck/Eno3/Ppara/Pfkfb2/Ogdh/Ppargc1a/Slc4a4	7	CM1
GO:0019364	pyridine nucleotide catabolic process	7/175	121/28928	0.0578512396694215	9.56297520661157	7.3637238820416	9.29742165662753e-06	0.000439321736788705	0.000365653342737233	Gck/Eno3/Ppara/Pfkfb2/Ogdh/Ppargc1a/Slc4a4	7	CM1
GO:0006937	regulation of muscle contraction	8/175	169/28928	0.0473372781065089	7.82498732037194	6.94204541870699	9.32057540310595e-06	0.000439321736788705	0.000365653342737233	Myh7b/Pln/Rnf207/Adra1a/Tnnc1/Tnni3/Myl3/Tmem38a	8	CM1
GO:0003300	cardiac muscle hypertrophy	7/175	122/28928	0.0573770491803279	9.48459016393443	7.32653192403816	9.81353378715331e-06	0.000445425394672458	0.000370733498625792	Tcap/Ppara/Myh6/Gsn/Adra1a/Akap1/Trip10	7	CM1
GO:0046031	ADP metabolic process	7/175	122/28928	0.0573770491803279	9.48459016393443	7.32653192403816	9.81353378715331e-06	0.000445425394672458	0.000370733498625792	Gck/Eno3/Ppara/Pfkfb2/Ogdh/Ppargc1a/Slc4a4	7	CM1
GO:0042692	muscle cell differentiation	13/175	491/28928	0.0264765784114053	4.37665405877218	5.88727830102501	1.0046847659287e-05	0.000447724065689317	0.000372646713180827	Rpl3l/Vegfa/Tcap/Ppara/Myh6/Rbm38/Fhl2/Adra1a/Asb2/Jam2/Rbm24/Trip10/Sod2	13	CM1
GO:0009191	ribonucleoside diphosphate catabolic process	7/175	125/28928	0.056	9.25696	7.21747793704183	1.1506411210888e-05	0.000494775682068183	0.00041180840123178	Gck/Eno3/Ppara/Pfkfb2/Ogdh/Ppargc1a/Slc4a4	7	CM1
GO:0072526	pyridine-containing compound catabolic process	7/175	125/28928	0.056	9.25696	7.21747793704183	1.1506411210888e-05	0.000494775682068183	0.00041180840123178	Gck/Eno3/Ppara/Pfkfb2/Ogdh/Ppargc1a/Slc4a4	7	CM1
GO:0014897	striated muscle hypertrophy	7/175	126/28928	0.0555555555555556	9.18349206349206	7.18193971024509	1.21217386334402e-05	0.000512247955009688	0.000426350807107207	Tcap/Ppara/Myh6/Gsn/Adra1a/Akap1/Trip10	7	CM1
GO:0009141	nucleoside triphosphate metabolic process	10/175	294/28928	0.0340136054421769	5.62254616132167	6.21502745708002	1.32008511864407e-05	0.000539794870460728	0.000449278472354094	Gck/Eno3/Ppara/Atp5f1a/Myh6/Pfkfb2/Ogdh/Ndufa6/Ppargc1a/Slc4a4	10	CM1
GO:0009134	nucleoside diphosphate catabolic process	7/175	128/28928	0.0546875	9.04	7.11203572750705	1.34343072615685e-05	0.000539794870460728	0.000449278472354094	Gck/Eno3/Ppara/Pfkfb2/Ogdh/Ppargc1a/Slc4a4	7	CM1
GO:0014896	muscle hypertrophy	7/175	128/28928	0.0546875	9.04	7.11203572750705	1.34343072615685e-05	0.000539794870460728	0.000449278472354094	Tcap/Ppara/Myh6/Gsn/Adra1a/Akap1/Trip10	7	CM1
GO:0009150	purine ribonucleotide metabolic process	11/175	362/28928	0.0303867403314917	5.02301499605367	6.00911285941422	1.39653469955932e-05	0.00054126549243289	0.000450502490641818	Gck/Pde7a/Eno3/Ppara/Atp5f1a/Myh6/Pfkfb2/Ogdh/Ndufa6/Ppargc1a/Slc4a4	11	CM1
GO:0009135	purine nucleoside diphosphate metabolic process	7/175	129/28928	0.0542635658914729	8.96992248062016	7.0776549886764	1.41334114711159e-05	0.00054126549243289	0.000450502490641818	Gck/Eno3/Ppara/Pfkfb2/Ogdh/Ppargc1a/Slc4a4	7	CM1
GO:0009179	purine ribonucleoside diphosphate metabolic process	7/175	129/28928	0.0542635658914729	8.96992248062016	7.0776549886764	1.41334114711159e-05	0.00054126549243289	0.000450502490641818	Gck/Eno3/Ppara/Pfkfb2/Ogdh/Ppargc1a/Slc4a4	7	CM1
GO:0009166	nucleotide catabolic process	8/175	181/28928	0.0441988950276243	7.30620363062352	6.63957304512101	1.53477110097005e-05	0.000578726764381167	0.000481682007073676	Gck/Pde7a/Eno3/Ppara/Pfkfb2/Ogdh/Ppargc1a/Slc4a4	8	CM1
GO:0072523	purine-containing compound catabolic process	8/175	182/28928	0.043956043956044	7.26605965463108	6.61562147822776	1.59715088712617e-05	0.00059312376126458	0.000493664819657178	Gck/Pde7a/Eno3/Ppara/Pfkfb2/Ogdh/Ppargc1a/Slc4a4	8	CM1
GO:0009259	ribonucleotide metabolic process	11/175	383/28928	0.0287206266318538	4.74760164117867	5.75992626307809	2.34842356986476e-05	0.000859102413393812	0.000715042400376734	Gck/Pde7a/Eno3/Ppara/Atp5f1a/Myh6/Pfkfb2/Ogdh/Ndufa6/Ppargc1a/Slc4a4	11	CM1
GO:0009185	ribonucleoside diphosphate metabolic process	7/175	140/28928	0.05	8.26514285714286	6.72251173797774	2.4020691432014e-05	0.000865804627939212	0.000720620742960421	Gck/Eno3/Ppara/Pfkfb2/Ogdh/Ppargc1a/Slc4a4	7	CM1
GO:0043271	negative regulation of monoatomic ion transport	7/175	141/28928	0.049645390070922	8.20652482269504	6.69216097856712	2.51479914298259e-05	0.000893300391224684	0.00074350583357746	Wnk2/Crhr2/Stk39/Best3/Pln/Hrc/Usp2	7	CM1
GO:0019693	ribose phosphate metabolic process	11/175	392/28928	0.0280612244897959	4.63860058309038	5.65861322289057	2.9033898535159e-05	0.00101513160813338	0.000844907580820932	Gck/Pde7a/Eno3/Ppara/Atp5f1a/Myh6/Pfkfb2/Ogdh/Ndufa6/Ppargc1a/Slc4a4	11	CM1
GO:0014888	striated muscle adaptation	5/175	59/28928	0.0847457627118644	14.0087167070218	7.80321784844311	2.94060971756305e-05	0.00101513160813338	0.000844907580820932	Tcap/Myh6/Gsn/Tnnc1/Asb2	5	CM1
GO:0007517	muscle organ development	11/175	395/28928	0.0278481012658228	4.60337070524412	5.62552310916104	3.1119700505922e-05	0.00105624302577396	0.000879125162210886	Rpl3l/Gpcpd1/Crhr2/Tcap/Myh6/Tnnc1/Asb2/Tnni3/Myl3/Usp2/Rbm24	11	CM1
GO:0009132	nucleoside diphosphate metabolic process	7/175	146/28928	0.0479452054794521	7.92547945205479	6.54477813101502	3.14588906085268e-05	0.00105624302577396	0.000879125162210886	Gck/Eno3/Ppara/Pfkfb2/Ogdh/Ppargc1a/Slc4a4	7	CM1
GO:1901292	nucleoside phosphate catabolic process	8/175	202/28928	0.0396039603960396	6.54664780763791	6.1716009500249	3.37290737022443e-05	0.00111716161681352	0.000929828518278086	Gck/Pde7a/Eno3/Ppara/Pfkfb2/Ogdh/Ppargc1a/Slc4a4	8	CM1
GO:0035051	cardiocyte differentiation	8/175	203/28928	0.0394088669950739	6.51439831104856	6.15099356549341	3.49339902675933e-05	0.00114164280194495	0.000950204535278537	Vegfa/Tcap/Ppara/Myh6/Fhl2/Adra1a/Asb2/Trip10	8	CM1
GO:0002026	regulation of the force of heart contraction	4/175	31/28928	0.129032258064516	21.329400921659	8.8350332585197	3.583760305524e-05	0.00115576269853149	0.00096195671358802	Myh6/Pln/Adra1a/Myl3	4	CM1
GO:0070252	actin-mediated cell contraction	6/175	103/28928	0.058252427184466	9.62929264909848	6.84444585138051	3.95806764066183e-05	0.00125989919315093	0.00104863090739612	Myh7b/Myh6/Pln/Rnf207/Gsn/Tnnc1	6	CM1
GO:0006094	gluconeogenesis	6/175	106/28928	0.0566037735849057	9.35676549865229	6.72447264407735	4.65221852413937e-05	0.00146187020546995	0.00121673407554414	Gck/Ppara/Mdh1/Got1/Dgat2/Ppargc1a	6	CM1
GO:0055002	striated muscle cell development	8/175	215/28928	0.0372093023255814	6.15080398671096	5.91403795783084	5.2433603126194e-05	0.00162676912990255	0.00135398165034729	Vegfa/Tcap/Ppara/Myh6/Fhl2/Adra1a/Asb2/Trip10	8	CM1
GO:0019319	hexose biosynthetic process	6/175	110/28928	0.0545454545454545	9.01651948051948	6.57172552375014	5.72589754944473e-05	0.00175427186171113	0.00146010387510841	Gck/Ppara/Mdh1/Got1/Dgat2/Ppargc1a	6	CM1
GO:0006790	sulfur compound metabolic process	10/175	352/28928	0.0284090909090909	4.6961038961039	5.44307005171924	6.07407076684997e-05	0.00183796882093201	0.00152976597091036	Acot11/Hs3st5/Dgat2/Ogdh/Mpc2/Mtr/Pdhb/Acaa2/Sod2/Dlat	10	CM1
GO:0055008	cardiac muscle tissue morphogenesis	5/175	72/28928	0.0694444444444444	11.4793650793651	6.94564039116909	7.71347763806777e-05	0.00230557727937855	0.00191896272947052	Tcap/Myh6/Tnnc1/Tnni3/Myl3	5	CM1
GO:0046364	monosaccharide biosynthetic process	6/175	118/28928	0.0508474576271186	8.40523002421308	6.28835524010185	8.46516722382536e-05	0.00249977408019229	0.0020805953176631	Gck/Ppara/Mdh1/Got1/Dgat2/Ppargc1a	6	CM1
GO:0006086	acetyl-CoA biosynthetic process from pyruvate	3/175	15/28928	0.2	33.0605714285714	9.68945723065863	9.38588274041484e-05	0.00270644689373609	0.00225261185769956	Mpc2/Pdhb/Dlat	3	CM1
GO:0010882	regulation of cardiac muscle contraction by calcium ion signaling	3/175	15/28928	0.2	33.0605714285714	9.68945723065863	9.38588274041484e-05	0.00270644689373609	0.00225261185769956	Pln/Tnni3/Tmem38a	3	CM1
GO:0003007	heart morphogenesis	9/175	301/28928	0.0299003322259136	4.94261034646417	5.36424155350898	9.67705964884851e-05	0.00275796199992182	0.00229548856786639	Vegfa/Tcap/Myh6/Rnf207/Fhl2/Tnnc1/Asb2/Tnni3/Myl3	9	CM1
GO:0006084	acetyl-CoA metabolic process	4/175	42/28928	0.0952380952380952	15.7431292517007	7.4593288657444	0.000121041717492411	0.00341003735142413	0.00283821958258067	Mpc2/Pdhb/Acaa2/Dlat	4	CM1
GO:0043470	regulation of carbohydrate catabolic process	5/175	81/28928	0.0617283950617284	10.2038800705467	6.47131102101467	0.000135194280285321	0.00376546796567412	0.00313404922479608	Gck/Ppara/Ppp1r3c/Ppargc1a/Slc4a4	5	CM1
GO:0030048	actin filament-based movement	6/175	129/28928	0.0465116279069767	7.6885049833887	5.93969775459905	0.000138349064929436	0.00378620664710285	0.00315131030603419	Myh7b/Myh6/Pln/Rnf207/Gsn/Tnnc1	6	CM1
GO:0007512	adult heart development	3/175	17/28928	0.176470588235294	29.1710924369748	9.06412179376279	0.00013902839585445	0.00378620664710285	0.00315131030603419	Tcap/Myh6/Adra1a	3	CM1
GO:0055001	muscle cell development	8/175	249/28928	0.0321285140562249	5.31093516924842	5.32989070211505	0.000145311192981227	0.00391382125271413	0.00325752564485387	Vegfa/Tcap/Ppara/Myh6/Fhl2/Adra1a/Asb2/Trip10	8	CM1
GO:0010611	regulation of cardiac muscle hypertrophy	5/175	83/28928	0.0602409638554217	9.95800344234079	6.37593879572172	0.000151718448908209	0.00404197737254371	0.00336419169318203	Ppara/Gsn/Adra1a/Akap1/Trip10	5	CM1
GO:0014743	regulation of muscle hypertrophy	5/175	86/28928	0.0581395348837209	9.61063122923588	6.23879433695464	0.000179347419433149	0.00467638856415584	0.00389222059195346	Ppara/Gsn/Adra1a/Akap1/Trip10	5	CM1
GO:0060415	muscle tissue morphogenesis	5/175	86/28928	0.0581395348837209	9.61063122923588	6.23879433695464	0.000179347419433149	0.00467638856415584	0.00389222059195346	Tcap/Myh6/Tnnc1/Tnni3/Myl3	5	CM1
GO:0019320	hexose catabolic process	4/175	47/28928	0.0851063829787234	14.0683282674772	6.9950688069964	0.000188397565260795	0.00481002533806467	0.00400344826179189	Gck/Eno3/Galm/Pfkfb2	4	CM1
GO:0043268	positive regulation of potassium ion transport	4/175	47/28928	0.0851063829787234	14.0683282674772	6.9950688069964	0.000188397565260795	0.00481002533806467	0.00400344826179189	Kcnip2/Wnk2/Stk39/Rnf207	4	CM1
GO:0046365	monosaccharide catabolic process	4/175	50/28928	0.08	13.2242285714286	6.7491961164963	0.000239844773521441	0.00606040762784589	0.0050441581235437	Gck/Eno3/Galm/Pfkfb2	4	CM1
GO:1901136	carbohydrate derivative catabolic process	8/175	271/28928	0.029520295202952	4.87978914074855	5.00618098962088	0.000258137902345692	0.0063489735938712	0.00528433542696746	Gck/Pde7a/Eno3/Ppara/Pfkfb2/Ogdh/Ppargc1a/Slc4a4	8	CM1
GO:0000266	mitochondrial fission	4/175	51/28928	0.0784313725490196	12.9649299719888	6.67188193884723	0.000259036050341542	0.0063489735938712	0.00528433542696746	Ggnbp1/Dcn/Cox10/Ppargc1a	4	CM1
GO:0006739	NADP metabolic process	4/175	51/28928	0.0784313725490196	12.9649299719888	6.67188193884723	0.000259036050341542	0.0063489735938712	0.00528433542696746	Gck/Idh2/Nnt/Mdh1	4	CM1
GO:0001976	nervous system process involved in regulation of systemic arterial blood pressure	3/175	21/28928	0.142857142857143	23.614693877551	8.08775504840473	0.00026712492811085	0.00648240790890786	0.00539539458758549	Adra1a/Tnni3/Sod2	3	CM1
GO:0048644	muscle organ morphogenesis	5/175	95/28928	0.0526315789473684	8.70015037593985	5.86469232796495	0.000285608443810327	0.00686300289979522	0.00571216887620655	Tcap/Myh6/Tnnc1/Tnni3/Myl3	5	CM1
GO:0006085	acetyl-CoA biosynthetic process	3/175	22/28928	0.136363636363636	22.5412987012987	7.88530259956435	0.000307929918613862	0.00732753621866578	0.00609880615507066	Mpc2/Pdhb/Dlat	3	CM1
GO:0006119	oxidative phosphorylation	6/175	154/28928	0.038961038961039	6.44037105751391	5.28102109494448	0.000360639970227951	0.00845512426626691	0.00703731273079743	Atp5f1a/Ndufa6/Uqcrfs1/Cyc1/Cox7b/Cox4i1	6	CM1
GO:0043648	dicarboxylic acid metabolic process	5/175	100/28928	0.05	8.26514285714286	5.67761633439406	0.000362214625849868	0.00845512426626691	0.00703731273079743	Ogdhl/Idh2/Mdh1/Got1/Ogdh	5	CM1
GO:0055010	ventricular cardiac muscle tissue morphogenesis	4/175	56/28928	0.0714285714285714	11.8073469387755	6.31544289295734	0.000371874842269686	0.00859872866417926	0.00715683658707699	Myh6/Tnnc1/Tnni3/Myl3	4	CM1
GO:0010880	regulation of release of sequestered calcium ion into cytosol by sarcoplasmic reticulum	3/175	24/28928	0.125	20.6628571428571	7.51800154235748	0.000401125314491158	0.00918839388614792	0.00764762281833609	Pln/Hrc/Tmem38a	3	CM1
GO:0010959	regulation of metal ion transport	10/175	447/28928	0.0223713646532438	3.69805049536593	4.48492678874008	0.0004170946252695	0.00946573080125504	0.00787845403286833	Gck/Kcnip2/Wnk2/Crhr2/Stk39/Pln/Rnf207/Hrc/Tmem38a/Usp2	10	CM1
GO:0033108	mitochondrial respiratory chain complex assembly	5/175	105/28928	0.0476190476190476	7.87156462585034	5.50313078192781	0.000453423733076568	0.0101957942180795	0.00848609555482751	Dmac2/Ndufaf4/Timm21/Ndufa6/Chchd7	5	CM1
GO:0016051	carbohydrate biosynthetic process	7/175	225/28928	0.0311111111111111	5.14275555555556	4.86682871635111	0.000459222193571881	0.0102323054222244	0.00851648431715124	Gck/Ppara/Mdh1/Got1/Dgat2/Ppp1r3c/Ppargc1a	7	CM1
GO:1902600	proton transmembrane transport	6/175	164/28928	0.0365853658536585	6.04766550522648	5.05727991056249	0.000503646090105433	0.0110911673830403	0.00923132658563945	Atp5f1a/Nnt/Slc16a1/Uqcrfs1/Cyc1/Slc47a1	6	CM1
GO:0008217	regulation of blood pressure	7/175	229/28928	0.0305676855895196	5.05292576419214	4.80376936295915	0.000510011915769879	0.0110911673830403	0.00923132658563945	Crhr2/Ppara/Myh6/Stk39/Adra1a/Tnni3/Sod2	7	CM1
GO:0043266	regulation of potassium ion transport	5/175	108/28928	0.0462962962962963	7.65291005291005	5.40387981226828	0.000515868250373969	0.0110911673830403	0.00923132658563945	Gck/Kcnip2/Wnk2/Stk39/Rnf207	5	CM1
GO:0051153	regulation of striated muscle cell differentiation	5/175	108/28928	0.0462962962962963	7.65291005291005	5.40387981226828	0.000515868250373969	0.0110911673830403	0.00923132658563945	Rpl3l/Ppara/Rbm38/Rbm24/Trip10	5	CM1
GO:0043462	regulation of ATP-dependent activity	4/175	62/28928	0.0645161290322581	10.6647004608295	5.94319636212203	0.000549118492886519	0.0117033863136075	0.0097408845694652	Myh6/Pln/Tnnc1/Tnni3	4	CM1
GO:0051147	regulation of muscle cell differentiation	6/175	167/28928	0.0359281437125748	5.9390248075278	4.99374764692471	0.000554161928661053	0.0117090593719676	0.00974560633162541	Rpl3l/Ppara/Rbm38/Rbm24/Trip10/Sod2	6	CM1
GO:0006110	regulation of glycolytic process	4/175	63/28928	0.0634920634920635	10.4954195011338	5.88610208681988	0.000583601942155225	0.0120202383211971	0.010004604722661	Gck/Ppara/Ppargc1a/Slc4a4	4	CM1
GO:0030811	regulation of nucleotide catabolic process	4/175	63/28928	0.0634920634920635	10.4954195011338	5.88610208681988	0.000583601942155225	0.0120202383211971	0.010004604722661	Gck/Ppara/Ppargc1a/Slc4a4	4	CM1
GO:0033121	regulation of purine nucleotide catabolic process	4/175	63/28928	0.0634920634920635	10.4954195011338	5.88610208681988	0.000583601942155225	0.0120202383211971	0.010004604722661	Gck/Ppara/Ppargc1a/Slc4a4	4	CM1
GO:0014808	release of sequestered calcium ion into cytosol by sarcoplasmic reticulum	3/175	28/28928	0.107142857142857	17.7110204081633	6.90179735670985	0.000637817950870054	0.0130274316465208	0.0108429051647909	Pln/Hrc/Tmem38a	3	CM1
GO:0010257	NADH dehydrogenase complex assembly	4/175	65/28928	0.0615384615384615	10.1724835164835	5.77566537536091	0.000657134619634394	0.0132019422354418	0.0109881526561817	Dmac2/Ndufaf4/Timm21/Ndufa6	4	CM1
GO:0032981	mitochondrial respiratory chain complex I assembly	4/175	65/28928	0.0615384615384615	10.1724835164835	5.77566537536091	0.000657134619634394	0.0132019422354418	0.0109881526561817	Dmac2/Ndufaf4/Timm21/Ndufa6	4	CM1
GO:0002027	regulation of heart rate	5/175	115/28928	0.0434782608695652	7.18708074534161	5.18644294176858	0.00068657446323114	0.0136333648123607	0.0113472314227727	Crhr2/Myh6/Pln/Adra1a/Hrc	5	CM1
GO:0019722	calcium-mediated signaling	7/175	241/28928	0.029045643153527	4.80132780082987	4.6230694363343	0.000689733674717554	0.0136333648123607	0.0113472314227727	Myh7b/Ackr3/Grm1/Pln/Fhl2/Tnni3/Tmem38a	7	CM1
GO:0019646	aerobic electron transport chain	4/175	66/28928	0.0606060606060606	10.018354978355	5.72222884788291	0.000696257437968284	0.0136522158436821	0.0113629213876424	Uqcrfs1/Cyc1/Cox7b/Cox4i1	4	CM1
GO:0006007	glucose catabolic process	3/175	29/28928	0.103448275862069	17.1002955665025	6.76738025980316	0.000708261385184933	0.0137773702784783	0.0114670890934703	Gck/Eno3/Pfkfb2	3	CM1
GO:0140374	antiviral innate immune response	4/175	67/28928	0.0597014925373134	9.86882729211087	5.66992157159222	0.000737000417166486	0.0142235277360241	0.0118384318977924	Trim7/Atad3a/Akap1/Nck1	4	CM1
GO:1900745	positive regulation of p38MAPK cascade	3/175	30/28928	0.1	16.5302857142857	6.63949914902857	0.000783472532551743	0.0148859781184831	0.0123897981891904	Vegfa/Stk39/Gsn	3	CM1
GO:1903514	release of sequestered calcium ion into cytosol by endoplasmic reticulum	3/175	30/28928	0.1	16.5302857142857	6.63949914902857	0.000783472532551743	0.0148859781184831	0.0123897981891904	Pln/Hrc/Tmem38a	3	CM1
GO:0043903	regulation of biological process involved in symbiotic interaction	4/175	69/28928	0.0579710144927536	9.58277432712215	5.56853225645261	0.000823494703329759	0.0155260424450865	0.0129225322676362	Ppara/Hs3st5/Gsn/Bsg	4	CM1
GO:0019395	fatty acid oxidation	5/175	121/28928	0.0413223140495868	6.83069657615112	5.01410299466838	0.000863825044293668	0.0161621006378914	0.0134519319874739	Ppara/Dgat2/Hadha/Ppargc1a/Acaa2	5	CM1
GO:0072522	purine-containing compound biosynthetic process	7/175	252/28928	0.0277777777777778	4.59174603174603	4.46761504838214	0.000895488422910987	0.0166275918526881	0.0138393665358971	Idh2/Ppara/Atp5f1a/Mpc2/Ndufa6/Pdhb/Dlat	7	CM1
GO:0003229	ventricular cardiac muscle tissue development	4/175	71/28928	0.0563380281690141	9.3128370221328	5.47119243961472	0.000916913538215819	0.0167713065833356	0.0139589822235841	Myh6/Tnnc1/Tnni3/Myl3	4	CM1
GO:0061951	establishment of protein localization to plasma membrane	4/175	71/28928	0.0563380281690141	9.3128370221328	5.47119243961472	0.000916913538215819	0.0167713065833356	0.0139589822235841	Prepl/Optn/Arfrp1/Rilpl1	4	CM1
GO:0010460	positive regulation of heart rate	3/175	32/28928	0.09375	15.4971428571429	6.40129266342175	0.000948694739812367	0.0172240800539267	0.0143358316238313	Crhr2/Adra1a/Hrc	3	CM1
GO:0007623	circadian rhythm	7/175	257/28928	0.0272373540856031	4.50241245136187	4.39988747185093	0.00100370822420048	0.0180888886582013	0.0150556233630072	Ptgds/Ppara/Dbp/Pln/Gpr157/Usp2/Ppargc1a	7	CM1
GO:0086003	cardiac muscle cell contraction	4/175	73/28928	0.0547945205479452	9.05769080234834	5.37762642126758	0.0010175533478573	0.018204549310936	0.0151518892673641	Myh7b/Pln/Rnf207/Gsn	4	CM1
GO:0034440	lipid oxidation	5/175	129/28928	0.0387596899224806	6.40708748615725	4.8017405205217	0.00115057700378476	0.0204352480889598	0.017008529621166	Ppara/Dgat2/Hadha/Ppargc1a/Acaa2	5	CM1
GO:0048512	circadian behavior	4/175	76/28928	0.0526315789473684	8.70015037593985	5.24381281931011	0.0011827008781816	0.0207057132315936	0.017233641367789	Ptgds/Pln/Gpr157/Usp2	4	CM1
GO:0051926	negative regulation of calcium ion transport	4/175	76/28928	0.0526315789473684	8.70015037593985	5.24381281931011	0.0011827008781816	0.0207057132315936	0.017233641367789	Crhr2/Pln/Hrc/Usp2	4	CM1
GO:0070296	sarcoplasmic reticulum calcium ion transport	3/175	35/28928	0.0857142857142857	14.1688163265306	6.08154022582363	0.0012353191466215	0.0213223044251358	0.0177468384444215	Pln/Hrc/Tmem38a	3	CM1
GO:0090075	relaxation of muscle	3/175	35/28928	0.0857142857142857	14.1688163265306	6.08154022582363	0.0012353191466215	0.0213223044251358	0.0177468384444215	Pln/Gsn/Hrc	3	CM1
GO:0007622	rhythmic behavior	4/175	79/28928	0.0506329113924051	8.36976491862568	5.11718288513059	0.00136576188926097	0.0234089677662841	0.0194835961824642	Ptgds/Pln/Gpr157/Usp2	4	CM1
GO:0035384	thioester biosynthetic process	3/175	37/28928	0.0810810810810811	13.4029343629344	5.88942858965043	0.00145359386623335	0.0242364528308703	0.0201723230416056	Mpc2/Pdhb/Dlat	3	CM1
GO:0071616	acyl-CoA biosynthetic process	3/175	37/28928	0.0810810810810811	13.4029343629344	5.88942858965043	0.00145359386623335	0.0242364528308703	0.0201723230416056	Mpc2/Pdhb/Dlat	3	CM1
GO:1901381	positive regulation of potassium ion transmembrane transport	3/175	37/28928	0.0810810810810811	13.4029343629344	5.88942858965043	0.00145359386623335	0.0242364528308703	0.0201723230416056	Kcnip2/Wnk2/Rnf207	3	CM1
GO:2000765	regulation of cytoplasmic translation	3/175	37/28928	0.0810810810810811	13.4029343629344	5.88942858965043	0.00145359386623335	0.0242364528308703	0.0201723230416056	Cpeb3/Rbm24/Nck1	3	CM1
GO:0042775	mitochondrial ATP synthesis coupled electron transport	4/175	81/28928	0.0493827160493827	8.16310405643739	5.03642744905352	0.00149824648113361	0.0248121765220168	0.0206515055507606	Uqcrfs1/Cyc1/Cox7b/Cox4i1	4	CM1
GO:0006734	NADH metabolic process	3/175	38/28928	0.0789473684210526	13.0502255639098	5.79885625999642	0.0015712154017834	0.0250802678581941	0.0208746415465998	Eno3/Mdh1/Ogdh	3	CM1
GO:0006784	heme A biosynthetic process	2/175	10/28928	0.2	33.0605714285714	7.91072471838697	0.00158606345084459	0.0250802678581941	0.0208746415465998	Alas1/Cox10	2	CM1
GO:0010881	regulation of cardiac muscle contraction by regulation of the release of sequestered calcium ion	2/175	10/28928	0.2	33.0605714285714	7.91072471838697	0.00158606345084459	0.0250802678581941	0.0208746415465998	Pln/Tmem38a	2	CM1
GO:0030049	muscle filament sliding	2/175	10/28928	0.2	33.0605714285714	7.91072471838697	0.00158606345084459	0.0250802678581941	0.0208746415465998	Myh6/Tnnc1	2	CM1
GO:0043490	malate-aspartate shuttle	2/175	10/28928	0.2	33.0605714285714	7.91072471838697	0.00158606345084459	0.0250802678581941	0.0208746415465998	Mdh1/Got1	2	CM1
GO:0046160	heme a metabolic process	2/175	10/28928	0.2	33.0605714285714	7.91072471838697	0.00158606345084459	0.0250802678581941	0.0208746415465998	Alas1/Cox10	2	CM1
GO:2000766	negative regulation of cytoplasmic translation	2/175	10/28928	0.2	33.0605714285714	7.91072471838697	0.00158606345084459	0.0250802678581941	0.0208746415465998	Cpeb3/Rbm24	2	CM1
GO:0007200	phospholipase C-activating G protein-coupled receptor signaling pathway	5/175	139/28928	0.0359712230215827	5.94614594039054	4.56026600969014	0.00160150555042891	0.0251621160519311	0.0209427648902242	Vegfa/Crhr2/Grm1/Gpr157/Adra1a	5	CM1
GO:0042773	ATP synthesis coupled electron transport	4/175	83/28928	0.0481927710843374	7.96640275387263	4.95839925391149	0.00163942913901084	0.0255938905714368	0.0213021365833256	Uqcrfs1/Cyc1/Cox7b/Cox4i1	4	CM1
GO:0003208	cardiac ventricle morphogenesis	4/175	84/28928	0.0476190476190476	7.87156462585034	4.9203576844176	0.00171337369842842	0.0265489435953229	0.0220970399569395	Myh6/Tnnc1/Tnni3/Myl3	4	CM1
GO:0031647	regulation of protein stability	8/175	363/28928	0.0220385674931129	3.64303817394727	3.95338194084636	0.00172226929076146	0.0265489435953229	0.0220970399569395	D7Ertd443e/Qrsl1/Rnf128/Bbof1/Cdc37l1/Gsn/Usp2/Usp46	8	CM1
GO:0048511	rhythmic process	8/175	364/28928	0.021978021978022	3.63302982731554	3.94390185130734	0.00175208015801228	0.0268396779205506	0.0223390220146565	Ptgds/Ppara/Dbp/Pln/Tef/Gpr157/Usp2/Ppargc1a	8	CM1
GO:1901379	regulation of potassium ion transmembrane transport	4/175	85/28928	0.0470588235294118	7.77895798319328	4.88293934904789	0.00178960233300041	0.027244194522882	0.0226757065796325	Kcnip2/Wnk2/Stk39/Rnf207	4	CM1
GO:0014850	response to muscle activity	3/175	40/28928	0.075	12.3977142857143	5.62753447128299	0.0018239458387591	0.0275956250049293	0.0229682068584479	Perm1/Atp5f1a/Ppargc1a	3	CM1
GO:1903578	regulation of ATP metabolic process	4/175	87/28928	0.0459770114942529	7.60013136288998	4.80990156312778	0.00194905695617189	0.0293075987704129	0.0243931054637464	Gck/Ppara/Ppargc1a/Slc4a4	4	CM1
GO:0042398	cellular modified amino acid biosynthetic process	3/175	42/28928	0.0714285714285714	11.8073469387755	5.46800842658442	0.00210065591914835	0.0312042888353492	0.0259717459094706	Ckm/Ckmt2/Aldh9a1	3	CM1
GO:0043001	Golgi to plasma membrane protein transport	3/175	42/28928	0.0714285714285714	11.8073469387755	5.46800842658442	0.00210065591914835	0.0312042888353492	0.0259717459094706	Prepl/Optn/Arfrp1	3	CM1
GO:0044282	small molecule catabolic process	8/175	376/28928	0.0212765957446809	3.5170820668693	3.83267655839026	0.00214267036778029	0.0316366570568042	0.0263316117486253	Gck/Eno3/Galm/Got1/Pfkfb2/Slc16a1/Hadha/Acaa2	8	CM1
GO:1900744	regulation of p38MAPK cascade	3/175	43/28928	0.0697674418604651	11.5327574750831	5.39224065106012	0.00224824292198628	0.0329966670765771	0.0274635662326468	Vegfa/Stk39/Gsn	3	CM1
GO:0006109	regulation of carbohydrate metabolic process	6/175	220/28928	0.0272727272727273	4.50825974025974	4.07502944566395	0.00227899791950918	0.0332489517899821	0.0276735461654686	Gck/Ppara/Dgat2/Ppp1r3c/Ppargc1a/Slc4a4	6	CM1
GO:0033275	actin-myosin filament sliding	2/175	12/28928	0.166666666666667	27.5504761904762	7.1766698812906	0.00230778797631081	0.0334697534315846	0.027857322317598	Myh6/Tnnc1	2	CM1
GO:1902369	negative regulation of RNA catabolic process	4/175	92/28928	0.0434782608695652	7.18708074534161	4.63704519838778	0.00239019181521004	0.0344609419945871	0.0286823017825204	Vegfa/Rbm38/Lrpprc/Rbm24	4	CM1
GO:0010613	positive regulation of cardiac muscle hypertrophy	3/175	45/28928	0.0666666666666667	11.0201904761905	5.24795646864107	0.00256233927992902	0.0355862356116604	0.0296188986731078	Gsn/Adra1a/Trip10	3	CM1
GO:0010830	regulation of myotube differentiation	3/175	45/28928	0.0666666666666667	11.0201904761905	5.24795646864107	0.00256233927992902	0.0355862356116604	0.0296188986731078	Rpl3l/Rbm38/Rbm24	3	CM1
GO:0045823	positive regulation of heart contraction	3/175	45/28928	0.0666666666666667	11.0201904761905	5.24795646864107	0.00256233927992902	0.0355862356116604	0.0296188986731078	Crhr2/Adra1a/Hrc	3	CM1
GO:0046320	regulation of fatty acid oxidation	3/175	45/28928	0.0666666666666667	11.0201904761905	5.24795646864107	0.00256233927992902	0.0355862356116604	0.0296188986731078	Ppara/Dgat2/Ppargc1a	3	CM1
GO:1903580	positive regulation of ATP metabolic process	3/175	45/28928	0.0666666666666667	11.0201904761905	5.24795646864107	0.00256233927992902	0.0355862356116604	0.0296188986731078	Gck/Ppara/Slc4a4	3	CM1
GO:0003206	cardiac chamber morphogenesis	5/175	155/28928	0.032258064516129	5.33235023041475	4.21915979736726	0.0025756125659532	0.0355862356116604	0.0296188986731078	Myh6/Fhl2/Tnnc1/Tnni3/Myl3	5	CM1
GO:1905039	carboxylic acid transmembrane transport	5/175	155/28928	0.032258064516129	5.33235023041475	4.21915979736726	0.0025756125659532	0.0355862356116604	0.0296188986731078	Slc38a3/Grm1/Mpc2/Slc16a1/Slc47a1	5	CM1
GO:0014823	response to activity	4/175	94/28928	0.0425531914893617	7.0341641337386	4.57148962882378	0.00258439409990843	0.0355862356116604	0.0296188986731078	Perm1/Atp5f1a/Ppargc1a/Sod2	4	CM1
GO:0051881	regulation of mitochondrial membrane potential	4/175	95/28928	0.0421052631578947	6.96012030075188	4.53943	0.0026854396232534	0.0363523932484149	0.0302565818958656	Nnt/Got1/Dcn/Sod2	4	CM1
GO:0006107	oxaloacetate metabolic process	2/175	13/28928	0.153846153846154	25.4312087912088	6.87359869730471	0.0027165630224651	0.0363523932484149	0.0302565818958656	Mdh1/Got1	2	CM1
GO:0006122	mitochondrial electron transport, ubiquinol to cytochrome c	2/175	13/28928	0.153846153846154	25.4312087912088	6.87359869730471	0.0027165630224651	0.0363523932484149	0.0302565818958656	Uqcrfs1/Cyc1	2	CM1
GO:0048241	epinephrine transport	2/175	13/28928	0.153846153846154	25.4312087912088	6.87359869730471	0.0027165630224651	0.0363523932484149	0.0302565818958656	Gck/Crhr2	2	CM1
GO:0044272	sulfur compound biosynthetic process	5/175	157/28928	0.0318471337579618	5.26442220200182	4.17985949607555	0.00272206704574484	0.0363523932484149	0.0302565818958656	Hs3st5/Mpc2/Mtr/Pdhb/Dlat	5	CM1
GO:0014742	positive regulation of muscle hypertrophy	3/175	46/28928	0.0652173913043478	10.7806211180124	5.1791782650348	0.00272902503374474	0.0363523932484149	0.0302565818958656	Gsn/Adra1a/Trip10	3	CM1
GO:1903825	organic acid transmembrane transport	5/175	158/28928	0.0316455696202532	5.23110307414105	4.16046006620056	0.00279751352988188	0.0370632738472459	0.0308482573024813	Slc38a3/Grm1/Mpc2/Slc16a1/Slc47a1	5	CM1
GO:0003009	skeletal muscle contraction	3/175	47/28928	0.0638297872340425	10.5512462006079	5.11248439726507	0.00290224963386864	0.0382441604979142	0.0318311250166238	Tcap/Tnnc1/Tnni3	3	CM1
GO:1901293	nucleoside phosphate biosynthetic process	7/175	312/28928	0.0224358974358974	3.70871794871795	3.75288934159206	0.00300553929001763	0.0393934588226375	0.0327877013456469	Idh2/Ppara/Atp5f1a/Mpc2/Ndufa6/Pdhb/Dlat	7	CM1
GO:0045981	positive regulation of nucleotide metabolic process	3/175	48/28928	0.0625	10.3314285714286	5.04776700192189	0.00308209562035955	0.039969398759266	0.0332670638388015	Gck/Ppara/Slc4a4	3	CM1
GO:1900544	positive regulation of purine nucleotide metabolic process	3/175	48/28928	0.0625	10.3314285714286	5.04776700192189	0.00308209562035955	0.039969398759266	0.0332670638388015	Gck/Ppara/Slc4a4	3	CM1
GO:1900542	regulation of purine nucleotide metabolic process	4/175	99/28928	0.0404040404040404	6.67890331890332	4.41566810687916	0.00311672932385677	0.0400891290318309	0.033366716942038	Gck/Ppara/Ppargc1a/Slc4a4	4	CM1
GO:0014889	muscle atrophy	2/175	14/28928	0.142857142857143	23.614693877551	6.60282	0.00315675312245751	0.0400891290318309	0.033366716942038	Gsn/Asb2	2	CM1
GO:0045117	azole transmembrane transport	2/175	14/28928	0.142857142857143	23.614693877551	6.60282	0.00315675312245751	0.0400891290318309	0.033366716942038	Slc38a3/Slc47a1	2	CM1
GO:0090036	regulation of protein kinase C signaling	2/175	14/28928	0.142857142857143	23.614693877551	6.60282	0.00315675312245751	0.0400891290318309	0.033366716942038	Vegfa/Adra1a	2	CM1
GO:0006140	regulation of nucleotide metabolic process	4/175	100/28928	0.04	6.61211428571429	4.38579562241238	0.00323150076960706	0.0408268473520974	0.0339807297422598	Gck/Ppara/Ppargc1a/Slc4a4	4	CM1
GO:1903115	regulation of actin filament-based movement	3/175	49/28928	0.0612244897959184	10.120583090379	4.98492592101457	0.00326864332288327	0.0408747182876882	0.0340205733606218	Myh7b/Pln/Tnnc1	3	CM1
GO:1903524	positive regulation of blood circulation	3/175	49/28928	0.0612244897959184	10.120583090379	4.98492592101457	0.00326864332288327	0.0408747182876882	0.0340205733606218	Crhr2/Adra1a/Hrc	3	CM1
GO:0000959	mitochondrial RNA metabolic process	3/175	50/28928	0.06	9.91817142857143	4.92386800690593	0.00346197088986381	0.042426453255281	0.0353121030766108	Supv3l1/Lrpprc/Trmt5	3	CM1
GO:0003298	physiological muscle hypertrophy	3/175	50/28928	0.06	9.91817142857143	4.92386800690593	0.00346197088986381	0.042426453255281	0.0353121030766108	Ppara/Adra1a/Trip10	3	CM1
GO:0003301	physiological cardiac muscle hypertrophy	3/175	50/28928	0.06	9.91817142857143	4.92386800690593	0.00346197088986381	0.042426453255281	0.0353121030766108	Ppara/Adra1a/Trip10	3	CM1
GO:0061049	cell growth involved in cardiac muscle cell development	3/175	50/28928	0.06	9.91817142857143	4.92386800690593	0.00346197088986381	0.042426453255281	0.0353121030766108	Ppara/Adra1a/Trip10	3	CM1
GO:0043467	regulation of generation of precursor metabolites and energy	5/175	167/28928	0.029940119760479	4.9491873396065	3.99294309159305	0.00354618265870406	0.043242257196436	0.035991107580877	Gck/Ppara/Ppp1r3c/Ppargc1a/Slc4a4	5	CM1
GO:0055119	relaxation of cardiac muscle	2/175	15/28928	0.133333333333333	22.040380952381	6.35889699623934	0.0036279676293888	0.0439178142182037	0.0365533827030337	Gsn/Hrc	2	CM1
GO:0045471	response to ethanol	5/175	168/28928	0.0297619047619048	4.91972789115646	3.97507437776589	0.00363741994544894	0.0439178142182037	0.0365533827030337	Ppara/Atp5f1a/Slc2a4/Sod2/Usp46	5	CM1
GO:1990542	mitochondrial transmembrane transport	4/175	104/28928	0.0384615384615385	6.3578021978022	4.27027025279556	0.00371940070697054	0.0446875055528666	0.0371940070697054	Timm21/Mdh1/Got1/Mpc2	4	CM1
GO:0042181	ketone biosynthetic process	3/175	52/28928	0.0576923076923077	9.5367032967033	4.80676048687068	0.00386926747748757	0.0462613394503514	0.0385039300198763	Pdss1/Pptc7/Ppargc1a	3	CM1
GO:0006892	post-Golgi vesicle-mediated transport	4/175	106/28928	0.0377358490566038	6.23784366576819	4.21475706720409	0.00398110628874373	0.0473674345325771	0.0394245477137729	Prepl/Optn/Arfrp1/Asb14	4	CM1
GO:0006744	ubiquinone biosynthetic process	2/175	16/28928	0.125	20.6628571428571	6.13757323996264	0.00412981942600545	0.0482008924435207	0.0401182458526244	Pdss1/Pptc7	2	CM1
GO:0010459	negative regulation of heart rate	2/175	16/28928	0.125	20.6628571428571	6.13757323996264	0.00412981942600545	0.0482008924435207	0.0401182458526244	Pln/Adra1a	2	CM1
GO:0010766	negative regulation of sodium ion transport	2/175	16/28928	0.125	20.6628571428571	6.13757323996264	0.00412981942600545	0.0482008924435207	0.0401182458526244	Wnk2/Stk39	2	CM1
GO:1901663	quinone biosynthetic process	2/175	16/28928	0.125	20.6628571428571	6.13757323996264	0.00412981942600545	0.0482008924435207	0.0401182458526244	Pdss1/Pptc7	2	CM1
GO:0006813	potassium ion transport	6/175	249/28928	0.0240963855421687	3.98320137693632	3.68832669878488	0.00418743586926815	0.0486417313534419	0.0404851619588011	Gck/Kcnip2/Wnk2/Stk39/Rnf207/Tmem38a	6	CM1
GO:0046596	regulation of viral entry into host cell	3/175	54/28928	0.0555555555555556	9.18349206349206	4.69581749336366	0.0043045680346755	0.0497664917593852	0.0414213150506511	Hs3st5/Gsn/Bsg	3	CM1
GO:0060047	heart contraction	12/169	246/28928	0.0487804878048781	8.34983403088469	8.87459473421242	2.55915956427029e-08	3.29787947169634e-05	2.71812051797718e-05	Strit1/Abcc9/Hopx/Ext1/Tbx5/Pik3r1/Atp2a2/Fgf13/Pde4d/Tmem65/Thrb/Nos1ap	12	CM2
GO:0008016	regulation of heart contraction	11/169	205/28928	0.0536585365853659	9.18481743397316	9.01527933752793	3.76230768653172e-08	3.29787947169634e-05	2.71812051797718e-05	Strit1/Abcc9/Hopx/Tbx5/Pik3r1/Atp2a2/Fgf13/Pde4d/Tmem65/Thrb/Nos1ap	11	CM2
GO:0003015	heart process	12/169	256/28928	0.046875	8.02366863905325	8.65292944825295	3.96856735462857e-08	3.29787947169634e-05	2.71812051797718e-05	Strit1/Abcc9/Hopx/Ext1/Tbx5/Pik3r1/Atp2a2/Fgf13/Pde4d/Tmem65/Thrb/Nos1ap	12	CM2
GO:1903522	regulation of blood circulation	12/169	279/28928	0.043010752688172	7.36221925303811	8.18585710506586	1.01468662376298e-07	6.32403438260274e-05	5.21228497259297e-05	Strit1/Abcc9/Hopx/Tbx5/Pik3r1/Atp2a2/Fgf13/Pde4d/Tmem65/Thrb/Nos1ap/Agtr1a	12	CM2
GO:0032970	regulation of actin filament-based process	14/169	416/28928	0.0336538461538462	5.76058261265362	7.49723441201025	1.7649987102696e-07	8.80028356940425e-05	7.25321575251846e-05	Neb/Dlc1/Strit1/Prkd1/Mtss1/Mylk3/Pik3r1/Lima1/Synpo2/Fhod3/Atp2a2/Fgf13/Pde4d/Spta1	14	CM2
GO:0042692	muscle cell differentiation	13/169	491/28928	0.0264765784114053	4.53203822653924	6.05107327444963	6.88255913320996e-06	0.00285970331984874	0.00235697463649576	Ripor2/Neb/Hopx/Prkd1/Mylk3/Tbx5/Myom2/Rora/Lamb1/Fhod3/Atp2a2/Prickle1/Bcl9	13	CM2
GO:0045214	sarcomere organization	5/169	56/28928	0.0892857142857143	15.2831783601014	8.20141141055641	1.92523544269224e-05	0.00685658851233109	0.00565121741975227	Neb/Prkd1/Mylk3/Myom2/Fhod3	5	CM2
GO:0060562	epithelial tube morphogenesis	11/169	404/28928	0.0272277227722772	4.66061280684281	5.67998806487637	2.76901813872782e-05	0.00862895277481055	0.00711200448262723	Angpt1/Dlc1/Ntn1/Mtss1/Ext1/Cc2d2a/Fgf1/Prickle1/Cecr2/Epha4/Agtr1a	11	CM2
GO:0051146	striated muscle cell differentiation	10/169	365/28928	0.0273972602739726	4.68963281186674	5.43795775960024	6.12458703596511e-05	0.0149850108747489	0.0123506834832309	Ripor2/Neb/Hopx/Prkd1/Mylk3/Tbx5/Myom2/Fhod3/Prickle1/Bcl9	10	CM2
GO:0032956	regulation of actin cytoskeleton organization	10/169	366/28928	0.0273224043715847	4.67681960746274	5.4265863488329	6.26534329306802e-05	0.0149850108747489	0.0123506834832309	Neb/Dlc1/Prkd1/Mtss1/Mylk3/Pik3r1/Lima1/Synpo2/Fhod3/Spta1	10	CM2
GO:0086003	cardiac muscle cell contraction	5/169	73/28928	0.0684931506849315	11.7240820296669	7.03265281254057	6.98844575046561e-05	0.0149850108747489	0.0123506834832309	Strit1/Abcc9/Atp2a2/Fgf13/Pde4d	5	CM2
GO:0086004	regulation of cardiac muscle cell contraction	4/169	40/28928	0.1	17.1171597633136	7.81930094937855	8.71821458281291e-05	0.0149850108747489	0.0123506834832309	Strit1/Atp2a2/Fgf13/Pde4d	4	CM2
GO:0052652	cyclic purine nucleotide metabolic process	4/169	41/28928	0.0975609756097561	16.6996680617694	7.71150842785271	9.61689928363765e-05	0.0149850108747489	0.0123506834832309	Rora/Pde7b/Pde4d/Adcy9	4	CM2
GO:0009187	cyclic nucleotide metabolic process	4/169	42/28928	0.0952380952380952	16.3020569174415	7.60744663389146	0.000105809943155138	0.0149850108747489	0.0123506834832309	Rora/Pde7b/Pde4d/Adcy9	4	CM2
GO:0030239	myofibril assembly	5/169	80/28928	0.0625	10.698224852071	6.65867084987909	0.000108230817143253	0.0149850108747489	0.0123506834832309	Neb/Prkd1/Mylk3/Myom2/Fhod3	5	CM2
GO:0060976	coronary vasculature development	5/169	80/28928	0.0625	10.698224852071	6.65867084987909	0.000108230817143253	0.0149850108747489	0.0123506834832309	Angpt1/Abcc9/Ltbp1/Fgf1/Prickle1	5	CM2
GO:0016054	organic acid catabolic process	8/169	249/28928	0.0321285140562249	5.49948908058269	5.46624	0.000114205859053441	0.0149850108747489	0.0123506834832309	Ces1d/Ech1/Hadh/Irs1/Ppm1k/Abcd3/Bckdhb/Adhfe1	8	CM2
GO:0046395	carboxylic acid catabolic process	8/169	249/28928	0.0321285140562249	5.49948908058269	5.46624	0.000114205859053441	0.0149850108747489	0.0123506834832309	Ces1d/Ech1/Hadh/Irs1/Ppm1k/Abcd3/Bckdhb/Adhfe1	8	CM2
GO:0055001	muscle cell development	8/169	249/28928	0.0321285140562249	5.49948908058269	5.46624	0.000114205859053441	0.0149850108747489	0.0123506834832309	Neb/Prkd1/Mylk3/Tbx5/Myom2/Fhod3/Atp2a2/Prickle1	8	CM2
GO:1902903	regulation of supramolecular fiber organization	10/169	406/28928	0.0246305418719212	4.2160492027866	5.0026932395976	0.000146645219088464	0.018279326559377	0.0150658667189832	Dlc1/Prkd1/Mtss1/Mylk3/Pik3r1/Lima1/Synpo2/Fhod3/Fgf13/Spta1	10	CM2
GO:1903115	regulation of actin filament-based movement	4/169	49/28928	0.0816326530612245	13.9731916435213	6.96725904416186	0.000194022142586633	0.0224968501212055	0.0185419601987009	Strit1/Atp2a2/Fgf13/Pde4d	4	CM2
GO:0006942	regulation of striated muscle contraction	5/169	91/28928	0.0549450549450549	9.4050328369855	6.15592374723631	0.00019883241784552	0.0224968501212055	0.0185419601987009	Strit1/Prkd1/Atp2a2/Fgf13/Pde4d	5	CM2
GO:0055003	cardiac myofibril assembly	3/169	20/28928	0.15	25.6757396449704	8.46222003801954	0.000207552167183204	0.0224968501212055	0.0185419601987009	Neb/Mylk3/Fhod3	3	CM2
GO:0098739	import across plasma membrane	7/169	213/28928	0.0328638497652582	5.62535766869461	5.19384365682319	0.000267554860239167	0.0271495170203985	0.0223766999066092	Abcc9/Kcnj3/Slc27a1/Wnk2/Slc6a6/Slc7a1/Agtr1a	7	CM2
GO:0046058	cAMP metabolic process	3/169	22/28928	0.136363636363636	23.3415814954276	8.03599047382899	0.000277980130331814	0.0271495170203985	0.0223766999066092	Pde7b/Pde4d/Adcy9	3	CM2
GO:0055002	striated muscle cell development	7/169	215/28928	0.0325581395348837	5.57302876014862	5.15931491112659	0.000283147790826458	0.0271495170203985	0.0223766999066092	Neb/Prkd1/Mylk3/Tbx5/Myom2/Fhod3/Prickle1	7	CM2
GO:0070252	actin-mediated cell contraction	5/169	103/28928	0.0485436893203883	8.30930085597748	5.69662920691181	0.000353815739477954	0.0326689866117977	0.0269258605637804	Strit1/Abcc9/Atp2a2/Fgf13/Pde4d	5	CM2
GO:0031032	actomyosin structure organization	7/169	225/28928	0.0311111111111111	5.3253385930309	4.99293466935532	0.000372445037346206	0.0327003160488831	0.0269516823642704	Neb/Dlc1/Prkd1/Mylk3/Myom2/Pik3r1/Fhod3	7	CM2
GO:0034765	regulation of monoatomic ion transmembrane transport	9/169	375/28928	0.024	4.10811834319527	4.64403481997659	0.000380388754680148	0.0327003160488831	0.0269516823642704	Fgf14/Strit1/Abcc9/Kcnj3/Prkd1/Wnk2/Fgf13/Pde4d/Agtr1a	9	CM2
GO:0014074	response to purine-containing compound	6/169	163/28928	0.0368098159509202	6.30079500490072	5.20248434472049	0.000405351835491426	0.0336847375293375	0.0277630450133075	Pfkfb1/Abcc9/Pik3r1/Pde4d/Irs1/Bckdhb	6	CM2
GO:0042632	cholesterol homeostasis	5/169	107/28928	0.0467289719626168	7.99867278659514	5.55982618989946	0.000421694486046391	0.0338264926772994	0.0278798799611917	Ces1d/Gramd1b/Rora/Lima1/Mia2	5	CM2
GO:0055092	sterol homeostasis	5/169	108/28928	0.0462962962962963	7.92461100153408	5.52673231991635	0.000440100019414629	0.0338264926772994	0.0278798799611917	Ces1d/Gramd1b/Rora/Lima1/Mia2	5	CM2
GO:0044242	cellular lipid catabolic process	7/169	233/28928	0.0300429184549356	5.14249434949336	4.86681603600535	0.000459027477951515	0.0338264926772994	0.0278798799611917	Ces1d/Ech1/Hadh/Irs1/Plbd1/Abcd3/Pld1	7	CM2
GO:0045822	negative regulation of heart contraction	3/169	26/28928	0.115384615384615	19.7505689576696	7.33238627150442	0.00046133203009554	0.0338264926772994	0.0278798799611917	Pik3r1/Atp2a2/Pde4d	3	CM2
GO:0009062	fatty acid catabolic process	5/169	111/28928	0.045045045045045	7.71043232581694	5.42994920218569	0.000498961869875383	0.0348196776522285	0.0286984655043174	Ces1d/Ech1/Hadh/Irs1/Abcd3	5	CM2
GO:0072001	renal system development	9/169	390/28928	0.0230769230769231	3.95011379153391	4.49642614362476	0.000504641478128482	0.0348196776522285	0.0286984655043174	Angpt1/Frem2/Mtss1/Ext1/Cc2d2a/Fgf1/Prickle1/Epha4/Agtr1a	9	CM2
GO:0070875	positive regulation of glycogen metabolic process	3/169	27/28928	0.111111111111111	19.0190664036818	7.18068527899916	0.000516778208236043	0.0348196776522285	0.0286984655043174	Phkg1/Esrrb/Irs1	3	CM2
GO:0010595	positive regulation of endothelial cell migration	5/169	114/28928	0.043859649122807	7.50752621197965	5.33672390938309	0.00056355878977604	0.0361028955907	0.0297560969421946	Angpt1/Ccbe1/Prkd1/Fgf1/Plpp3	5	CM2
GO:1903523	negative regulation of blood circulation	3/169	28/28928	0.107142857142857	18.3398140321217	7.03692122590863	0.000576316134369281	0.0361028955907	0.0297560969421946	Pik3r1/Atp2a2/Pde4d	3	CM2
GO:0055013	cardiac muscle cell development	5/169	116/28928	0.0431034482758621	7.37808610487656	5.27643787653935	0.000609982039602463	0.0361028955907	0.0297560969421946	Neb/Mylk3/Tbx5/Fhod3/Prickle1	5	CM2
GO:0048839	inner ear development	7/169	245/28928	0.0285714285714286	4.89061707523246	4.68810579737387	0.000618295050162159	0.0361028955907	0.0297560969421946	Ripor2/Ntn1/Frem2/Sobp/Cecr2/Esrrb/Epha4	7	CM2
GO:0051494	negative regulation of cytoskeleton organization	6/169	180/28928	0.0333333333333333	5.70571992110454	4.85474774936159	0.000683786506251477	0.0361028955907	0.0297560969421946	Dlc1/Pik3r1/Lima1/Fhod3/Fgf13/Spta1	6	CM2
GO:0061337	cardiac conduction	4/169	68/28928	0.0588235294117647	10.0689175078315	5.73944507539149	0.000684224672319833	0.0361028955907	0.0297560969421946	Abcc9/Tbx5/Pde4d/Tmem65	4	CM2
GO:0007162	negative regulation of cell adhesion	8/169	326/28928	0.0245398773006135	4.20053000326714	4.45492771270997	0.000694289289498763	0.0361028955907	0.0297560969421946	Angpt1/Ripor2/Dlc1/Tmx1/Pik3r1/Lamb1/Ctla4/Epha4	8	CM2
GO:0006941	striated muscle contraction	6/169	181/28928	0.0331491712707182	5.6741966066233	4.83568673229715	0.000703862064523175	0.0361028955907	0.0297560969421946	Strit1/Abcc9/Prkd1/Atp2a2/Fgf13/Pde4d	6	CM2
GO:0010594	regulation of endothelial cell migration	6/169	181/28928	0.0331491712707182	5.6741966066233	4.83568673229715	0.000703862064523175	0.0361028955907	0.0297560969421946	Angpt1/Ccbe1/Prkd1/Fbxw7/Fgf1/Plpp3	6	CM2
GO:1902904	negative regulation of supramolecular fiber organization	6/169	181/28928	0.0331491712707182	5.6741966066233	4.83568673229715	0.000703862064523175	0.0361028955907	0.0297560969421946	Dlc1/Pik3r1/Lima1/Fhod3/Fgf13/Spta1	6	CM2
GO:0150146	cell junction disassembly	3/169	30/28928	0.1	17.1171597633136	6.77054150284606	0.000708143962269	0.0361028955907	0.0297560969421946	Pik3r1/Prickle1/Epha4	3	CM2
GO:0010907	positive regulation of glucose metabolic process	4/169	69/28928	0.0579710144927536	9.92299116713832	5.68856243494446	0.000723051933478796	0.0361028955907	0.0297560969421946	Pfkfb1/Phkg1/Esrrb/Irs1	4	CM2
GO:0006936	muscle contraction	8/169	329/28928	0.0243161094224924	4.16222729807018	4.42205121568723	0.000736774109726567	0.0361028955907	0.0297560969421946	Clcn1/Strit1/Abcc9/Prkd1/Myom2/Atp2a2/Fgf13/Pde4d	8	CM2
GO:0019395	fatty acid oxidation	5/169	121/28928	0.0413223140495868	7.07320651376595	5.13180183497421	0.000738567057812155	0.0361028955907	0.0297560969421946	Abcc9/Ech1/Hadh/Irs1/Abcd3	5	CM2
GO:0036315	cellular response to sterol	3/169	31/28928	0.0967741935483871	16.5649933193358	6.64678400746788	0.000780666053188792	0.0374269321269165	0.0308473711705369	Ces1d/Gramd1b/Rora	3	CM2
GO:0003018	vascular process in circulatory system	7/169	256/28928	0.0273438	4.68047337278106	4.53422250784611	0.000800198867774551	0.0376395429690935	0.0310226055590054	Angpt1/Abcc9/Mylk3/Ext1/Slc27a1/Slc22a5/Agtr1a	7	CM2
GO:0055006	cardiac cell development	5/169	125/28928	0.04	6.84686390532544	5.02189108043417	0.000855212350828639	0.0388228380094522	0.0319978802940658	Neb/Mylk3/Tbx5/Fhod3/Prickle1	5	CM2
GO:0030324	lung development	7/169	259/28928	0.027027027027027	4.62625939549017	4.49376788779114	0.000856500637994333	0.0388228380094522	0.0319978802940658	Hopx/Ccbe1/Ext1/Tbx5/Fbxw7/Fgf1/Thrb	7	CM2
GO:0045862	positive regulation of proteolysis	8/169	339/28928	0.023598820058997	4.03944773175542	4.3152226220839	0.000893756927256939	0.038980303910267	0.0321276640837888	Dlc1/Ccbe1/Tmx1/Fbxw7/Cradd/Prickle1/Trib2/Epha4	8	CM2
GO:1904062	regulation of monoatomic cation transmembrane transport	8/169	340/28928	0.0235294117647059	4.02756700313261	4.30476546383222	0.000910826515783927	0.038980303910267	0.0321276640837888	Fgf14/Strit1/Abcc9/Prkd1/Wnk2/Fgf13/Pde4d/Agtr1a	8	CM2
GO:0030323	respiratory tube development	7/169	262/28928	0.0267175572519084	4.57328695966394	4.45392758343432	0.000915885519866884	0.038980303910267	0.0321276640837888	Hopx/Ccbe1/Ext1/Tbx5/Fbxw7/Fgf1/Thrb	7	CM2
GO:0055117	regulation of cardiac muscle contraction	4/169	74/28928	0.0540540540540541	9.25251879098033	5.44888356485548	0.000940846091669616	0.038980303910267	0.0321276640837888	Strit1/Atp2a2/Fgf13/Pde4d	4	CM2
GO:0046434	organophosphate catabolic process	7/169	265/28928	0.0264150943396226	4.52151389974322	4.41468460209964	0.000978471239559654	0.038980303910267	0.0321276640837888	Pfkfb1/Pde7b/Nudt4/Pde4d/Esrrb/Plbd1/Pld1	7	CM2
GO:0010906	regulation of glucose metabolic process	5/169	129/28928	0.0387596899224806	6.63455804779597	4.91670518933591	0.000985061831667397	0.038980303910267	0.0321276640837888	Pfkfb1/Phkg1/Rora/Esrrb/Irs1	5	CM2
GO:0030048	actin filament-based movement	5/169	129/28928	0.0387596899224806	6.63455804779597	4.91670518933591	0.000985061831667397	0.038980303910267	0.0321276640837888	Strit1/Abcc9/Atp2a2/Fgf13/Pde4d	5	CM2
GO:0034440	lipid oxidation	5/169	129/28928	0.0387596899224806	6.63455804779597	4.91670518933591	0.000985061831667397	0.038980303910267	0.0321276640837888	Abcc9/Ech1/Hadh/Irs1/Abcd3	5	CM2
GO:0071375	cellular response to peptide hormone stimulus	8/169	348/28928	0.0229885057471264	3.93497925593416	4.22251990484655	0.00105701246818004	0.0411739387995756	0.033935663452096	Prkd1/Slc27a1/Socs2/Pik3r1/Tbc1d4/Irs1/Agtr1a/Grb14	8	CM2
GO:0051098	regulation of binding	8/169	349/28928	0.0229226361031519	3.92370424373951	4.21241157123113	0.0010765336792014	0.0412892071115243	0.034030667883419	Angpt1/Ripor2/Plcl1/Hopx/Fbxw7/Atp2a2/Epha4/Spta1	8	CM2
GO:0070296	sarcoplasmic reticulum calcium ion transport	3/169	35/28928	0.0857142857142857	14.6718512256974	6.20401996761049	0.00111740499803832	0.0422074342440837	0.0347874729851801	Strit1/Atp2a2/Pde4d	3	CM2
GO:0062013	positive regulation of small molecule metabolic process	6/169	202/28928	0.0297029702970297	5.08430488019216	4.46544165878646	0.00124119704700464	0.0443562175272996	0.0365585055474439	Ces1d/Pfkfb1/Phkg1/Fgf1/Esrrb/Irs1	6	CM2
GO:0060048	cardiac muscle contraction	5/169	136/28928	0.0367647058823529	6.29307344239471	4.74296169266579	0.00124679715419069	0.0443562175272996	0.0365585055474439	Strit1/Abcc9/Atp2a2/Fgf13/Pde4d	5	CM2
GO:0007264	small GTPase-mediated signal transduction	9/169	444/28928	0.0202702702702703	3.46969454661762	4.02015130679795	0.00125641863590595	0.0443562175272996	0.0365585055474439	Ripor2/Dlc1/Ntn1/Arhgap20/Rapgef5/Auts2/Syde2/Arhgef9/Agtr1a	9	CM2
GO:0006635	fatty acid beta-oxidation	4/169	80/28928	0.05	8.5585798816568	5.1896193676849	0.00125864634187225	0.0443562175272996	0.0365585055474439	Ech1/Hadh/Irs1/Abcd3	4	CM2
GO:0043583	ear development	7/169	277/28928	0.0252707581227437	4.32563604127059	4.2633684800901	0.00126325368810199	0.0443562175272996	0.0365585055474439	Ripor2/Ntn1/Frem2/Sobp/Cecr2/Esrrb/Epha4	7	CM2
GO:0010959	regulation of metal ion transport	9/169	447/28928	0.0201342281879195	3.4464080060363	3.99588695779843	0.00131606442952285	0.0455687308722288	0.0375578620822896	Fgf14/Strit1/Abcc9/Tmx1/Prkd1/Wnk2/Fgf13/Pde4d/Agtr1a	9	CM2
GO:0009150	purine ribonucleotide metabolic process	8/169	362/28928	0.0220994475138122	3.78279773774886	4.08431632880878	0.00135758406321658	0.0461362453965685	0.0380256089742233	Pfkfb1/Abcc9/Rora/Pde7b/Nudt4/Pde4d/Adcy9/Esrrb	8	CM2
GO:0071347	cellular response to interleukin-1	4/169	82/28928	0.0487804878048781	8.34983403088469	5.10916370754214	0.00137941884212357	0.0461362453965685	0.0380256089742233	Adamts7/Mylk3/Rora/Rps6ka5	4	CM2
GO:0007266	Rho protein signal transduction	5/169	140/28928	0.0357142857142857	6.11327134404057	4.64906127663967	0.00141766347740047	0.0461362453965685	0.0380256089742233	Ripor2/Dlc1/Ntn1/Arhgap20/Agtr1a	5	CM2
GO:0072329	monocarboxylic acid catabolic process	5/169	140/28928	0.0357142857142857	6.11327134404057	4.64906127663967	0.00141766347740047	0.0461362453965685	0.0380256089742233	Ces1d/Ech1/Hadh/Irs1/Abcd3	5	CM2
GO:0110053	regulation of actin filament organization	7/169	284/28928	0.0246478873239437	4.21901825152096	4.17901506070782	0.00145709931923696	0.0461362453965685	0.0380256089742233	Dlc1/Mtss1/Pik3r1/Lima1/Synpo2/Fhod3/Spta1	7	CM2
GO:0002040	sprouting angiogenesis	5/169	141/28928	0.0354609929078014	6.06991480968568	4.62615493872813	0.0014629475608662	0.0461362453965685	0.0380256089742233	Angpt1/Ccbe1/Fbxw7/Fgf1/Agtr1a	5	CM2
GO:0030210	heparin biosynthetic process	2/169	10/28928	0.2	34.2343195266272	8.05769499214293	0.00148050526743902	0.0461362453965685	0.0380256089742233	Angpt1/Ext1	2	CM2
GO:1903596	regulation of gap junction assembly	2/169	10/28928	0.2	34.2343195266272	8.05769499214293	0.00148050526743902	0.0461362453965685	0.0380256089742233	Hopx/Tbx5	2	CM2
GO:0006163	purine nucleotide metabolic process	9/169	456/28928	0.0197368421052632	3.37838679539084	3.92431697141633	0.00150884467848665	0.0464388862156447	0.038275046295074	Pfkfb1/Abcc9/Nadk2/Rora/Pde7b/Nudt4/Pde4d/Adcy9/Esrrb	9	CM2
GO:0036314	response to sterol	3/169	39/28928	0.0769230769230769	13.1670459717797	5.82853431591343	0.00153381548104612	0.0465496582581289	0.0383663448898464	Ces1d/Gramd1b/Rora	3	CM2
GO:0046683	response to organophosphorus	5/169	143/28928	0.034965034965035	5.9850208962635	4.58099739346835	0.00155670056473399	0.0465496582581289	0.0383663448898464	Pfkfb1/Abcc9/Pik3r1/Pde4d/Bckdhb	5	CM2
GO:0032414	positive regulation of ion transmembrane transporter activity	4/169	85/28928	0.0470588235294118	8.05513400626523	4.99347264167055	0.00157540194245379	0.0465496582581289	0.0383663448898464	Fgf14/Strit1/Wnk2/Fgf13	4	CM2
GO:0030258	lipid modification	6/169	212/28928	0.0283018867924528	4.8444791782963	4.30676952149048	0.00158713235136019	0.0465496582581289	0.0383663448898464	Abcc9/Ech1/Hadh/Irs1/Abcd3/Plpp3	6	CM2
GO:0048738	cardiac muscle tissue development	7/169	290/28928	0.0241379310344828	4.13172821873087	4.10884616732463	0.00164108495905039	0.0471324543466319	0.0388466868852262	Angpt1/Neb/Mylk3/Tbx5/Fhod3/Fgf1/Prickle1	7	CM2
GO:0051149	positive regulation of muscle cell differentiation	4/169	86/28928	0.0465116279069767	7.96146965735517	4.95616359842282	0.00164481489296309	0.0471324543466319	0.0388466868852262	Hopx/Prkd1/Mylk3/Lamb1	4	CM2
GO:0001822	kidney development	8/169	375/28928	0.0213333333333333	3.6516607495069	3.96201286171607	0.00169415823715035	0.0476577040036028	0.0392795989676495	Angpt1/Frem2/Mtss1/Ext1/Cc2d2a/Fgf1/Epha4/Agtr1a	8	CM2
GO:0044282	small molecule catabolic process	8/169	376/28928	0.0212765957446809	3.64194888581141	3.95283080746799	0.00172255740265819	0.0476577040036028	0.0392795989676495	Ces1d/Ech1/Hadh/Irs1/Ppm1k/Abcd3/Bckdhb/Adhfe1	8	CM2
GO:0033002	muscle cell proliferation	7/169	293/28928	0.0238907849829352	4.08942383423875	4.07446760189418	0.00173961133747608	0.0476577040036028	0.0392795989676495	Angpt1/Il15/Tbx5/Pik3r1/Fgf1/Pde4d/Agtr1a	7	CM2
GO:0060541	respiratory system development	7/169	293/28928	0.0238907849829352	4.08942383423875	4.07446760189418	0.00173961133747608	0.0476577040036028	0.0392795989676495	Hopx/Ccbe1/Ext1/Tbx5/Fbxw7/Fgf1/Thrb	7	CM2
GO:0010573	vascular endothelial growth factor production	3/169	41/28928	0.0731707317073171	12.524751046327	5.66083400445086	0.00177386858234278	0.0480679823454407	0.0396177514042689	Ccbe1/Rora/Adamts3	3	CM2
GO:0086064	cell communication by electrical coupling involved in cardiac conduction	2/169	11/28928	0.181818181818182	31.1221086605702	7.65972637177582	0.0018025673768851	0.0483204351674682	0.0398258236522887	Tbx5/Pde4d	2	CM2
GO:0071711	basement membrane organization	3/169	42/28928	0.0714285714285714	12.2265426880811	5.58129700101529	0.00190218078535721	0.0499172283989003	0.0411419046317704	Ext1/Lamb1/Prickle1	3	CM2
GO:2000649	regulation of sodium ion transmembrane transporter activity	3/169	42/28928	0.0714285714285714	12.2265426880811	5.58129700101529	0.00190218078535721	0.0499172283989003	0.0411419046317704	Fgf14/Wnk2/Fgf13	3	CM2
GO:0009259	ribonucleotide metabolic process	8/169	383/28928	0.02088772845953	3.57538585134488	3.88941986898753	0.00193206401032318	0.0499568522679489	0.0411745627238525	Pfkfb1/Abcc9/Rora/Pde7b/Nudt4/Pde4d/Adcy9/Esrrb	8	CM2
GO:0032411	positive regulation of transporter activity	4/169	90/28928	0.0444444444444444	7.60762656147272	4.81273928707795	0.00194376841957122	0.0499568522679489	0.0411745627238525	Fgf14/Strit1/Wnk2/Fgf13	4	CM2
GO:0007015	actin filament organization	19/182	476/28928	0.0399159663865546	6.34444547049589	9.35509943212059	2.07578405798408e-10	3.75020684777119e-07	2.54950816355878e-07	Ccn2/Dpysl3/Ppm1e/Pdlim3/Bcl2/Enah/Elmo1/Shroom3/Synpo2l/Myo5a/Xirp1/Xirp2/Myo1d/Myh10/Mical2/Myo5b/Phldb2/Hip1/Ppfia1	19	CM3
GO:0003300	cardiac muscle hypertrophy	11/182	122/28928	0.0901639344262295	14.3311115114394	11.7409565142975	3.4553493059164e-10	3.75020684777119e-07	2.54950816355878e-07	Nppa/Nppb/Myh7/Sorbs2/Lmcd1/Prkg1/Smad1/Pdlim5/Pparg/Hand2/Csrp3	11	CM3
GO:0014897	striated muscle hypertrophy	11/182	126/28928	0.0873015873015873	13.8761555904413	11.525475359832	4.89515459120501e-10	3.75020684777119e-07	2.54950816355878e-07	Nppa/Nppb/Myh7/Sorbs2/Lmcd1/Prkg1/Smad1/Pdlim5/Pparg/Hand2/Csrp3	11	CM3
GO:0048738	cardiac muscle tissue development	15/182	290/28928	0.0517241379310345	8.22129594543388	9.83425536767679	5.43970823927979e-10	3.75020684777119e-07	2.54950816355878e-07	Tgfb2/Ankrd1/Myh7/Xirp1/Sorbs2/Gjc1/Xirp2/Myh10/Prkg1/Smad7/Smad1/Pdlim5/Hand2/Adprhl1/Csrp3	15	CM3
GO:0014896	muscle hypertrophy	11/182	128/28928	0.0859375	13.6593406593407	11.4213780991062	5.79988686633342e-10	3.75020684777119e-07	2.54950816355878e-07	Nppa/Nppb/Myh7/Sorbs2/Lmcd1/Prkg1/Smad1/Pdlim5/Pparg/Hand2/Csrp3	11	CM3
GO:0001558	regulation of cell growth	18/182	456/28928	0.0394736842105263	6.27414690572585	9.03284041298529	7.60509913153319e-10	4.09788091537447e-07	2.78586789239321e-07	Nppa/Tgfb2/Nppb/Cd44/Bcl2/Rtn4/Bcl6/Fhl1/Myo5b/Rrad/Smad7/Afdn/Efna5/Tnfrsf12a/Pparg/Mapt/Bmpr2/Picalm	18	CM3
GO:0042692	muscle cell differentiation	18/182	491/28928	0.0366598778004073	5.82690629126474	8.58353941666594	2.4398163197403e-09	1.12684659453148e-06	7.66065635431239e-07	Ankrd23/Myh7/Bcl2/Synpo2l/Plekho1/Camk1/Xirp1/Sorbs2/Rcan1/Myh10/Prkg1/Smad1/Pdlim5/Hand2/Dysf/Adprhl1/Bmpr2/Csrp3	18	CM3
GO:0048588	developmental cell growth	14/182	285/28928	0.0491228070175439	7.80782726045884	9.19010317748756	4.04710258027753e-09	1.63553533025466e-06	1.11188818258151e-06	Rtn4/Sorbs2/App/Prkg1/Myo5b/Smad7/Afdn/Efna5/Tnfrsf12a/Pdlim5/Mapt/Pak6/Bmpr2/Picalm	14	CM3
GO:0055001	muscle cell development	13/182	249/28928	0.0522088353413655	8.29833620195066	9.20322878204932	7.15173319046787e-09	2.56906148942029e-06	1.74652852651426e-06	Ankrd23/Myh7/Bcl2/Synpo2l/Xirp1/Sorbs2/Rcan1/Myh10/Prkg1/Pdlim5/Dysf/Adprhl1/Csrp3	13	CM3
GO:0055002	striated muscle cell development	12/182	215/28928	0.0558139534883721	8.87135190391004	9.21781429514358	1.31411794071903e-08	4.24854330234462e-06	2.88829290549614e-06	Ankrd23/Myh7/Bcl2/Synpo2l/Xirp1/Sorbs2/Rcan1/Myh10/Prkg1/Pdlim5/Adprhl1/Csrp3	12	CM3
GO:0060560	developmental growth involved in morphogenesis	13/182	286/28928	0.0454545454545455	7.22477522477523	8.41789881843001	3.69207327003082e-08	1.08513389836451e-05	7.37708037112378e-06	Rtn4/App/Prkg1/Myo5b/Afdn/Efna5/Tnfrsf12a/Zfp568/Adprhl1/Mapt/Pak6/Bmpr2/Picalm	13	CM3
GO:0031346	positive regulation of cell projection organization	16/182	471/28928	0.0339702760084926	5.39940738666853	7.65964703729949	5.61359126809217e-08	1.5123950474785e-05	1.02817355857688e-05	Dpysl3/Ankrd1/Snap91/Camk1/Atp8a2/Kalrn/Hspb1/Myo5b/Afdn/Efna5/Tnfrsf12a/Mapt/Rapgef1/Cpeb1/Bmpr2/Picalm	16	CM3
GO:0003007	heart morphogenesis	13/182	301/28928	0.0431893687707641	6.86473659231134	8.13846539197535	6.70639935706497e-08	1.6678299324147e-05	1.1338430653888e-05	Tgfb2/Ankrd1/Myh7/Rtn4/Synpo2l/Ccn1/Xirp1/Xirp2/Mical2/Smad7/Hand2/Adprhl1/Bmpr2	13	CM3
GO:0051146	striated muscle cell differentiation	14/182	365/28928	0.0383561643835616	6.09652265542677	7.79681379725206	8.98385737854759e-08	2.07462935034603e-05	1.41039806063213e-05	Ankrd23/Myh7/Bcl2/Synpo2l/Plekho1/Xirp1/Sorbs2/Rcan1/Myh10/Prkg1/Pdlim5/Hand2/Adprhl1/Csrp3	14	CM3
GO:0045859	regulation of protein kinase activity	16/182	494/28928	0.0323886639676113	5.1480179739289	7.39918363106069	1.07500004784282e-07	2.31698343645057e-05	1.57515796483917e-05	Nppa/Ppm1e/Tgfb2/Pdgfc/Camk1/Ccn1/Shb/Tlr4/App/Hspb1/Syk/Adam9/Pparg/Taok3/Dok7/Pkia	16	CM3
GO:0048639	positive regulation of developmental growth	11/182	220/28928	0.05	7.94725274725275	8.23041344414539	1.64245914511404e-07	3.31879401009607e-05	2.25622019407771e-05	Bcl2/Serpine1/Atp8a2/Myo5b/Smad7/Afdn/Efna5/Tnfrsf12a/Mapt/Bmpr2/Picalm	11	CM3
GO:0031032	actomyosin structure organization	11/182	225/28928	0.0488888888888889	7.77064713064713	8.11253296884876	2.05857079023365e-07	3.87904705693699e-05	2.63709777618455e-05	Ccn2/Ppm1e/Ankrd23/Myh7/Synpo2l/Xirp1/Myh10/Phldb2/Adprhl1/Ppfia1/Csrp3	11	CM3
GO:1903522	regulation of blood circulation	12/182	279/28928	0.043010752688172	6.83634644924968	7.79447939081406	2.27554753777945e-07	3.87904705693699e-05	2.63709777618455e-05	Nppa/Ccn2/Tgfb2/Myh7/Gnao1/Itga9/Gjc1/App/Sri/Smad7/Bmpr2/Csrp3	12	CM3
GO:0042060	wound healing	14/182	394/28928	0.0355329949238579	5.64779383053495	7.39115514954743	2.27967504119402e-07	3.87904705693699e-05	2.63709777618455e-05	Tgfb2/Cd44/Serpine1/Ccn1/Tlr4/Lyst/Myh10/Itga5/Prkg1/Phldb2/Syk/Tnfrsf12a/Pparg/Dysf	14	CM3
GO:0003012	muscle system process	15/182	460/28928	0.0326086956521739	5.18299092212136	7.19591526188262	2.50403548907089e-07	4.0477733680831e-05	2.75180321114738e-05	Nppa/Ccn2/Nppb/Myh7/Atp8a2/Sorbs2/Lmcd1/Sri/Prkg1/Smad7/Smad1/Pdlim5/Pparg/Hand2/Csrp3	15	CM3
GO:0030100	regulation of endocytosis	13/182	355/28928	0.0366197183098592	5.82052	7.27158539924761	4.44642346632648e-07	6.76885670332999e-05	4.60168095350677e-05	Tgm2/Clu/Snap91/Serpine1/App/Syk/Hip1/Ophn1/Pparg/Dysf/Rapgef1/Picalm/Ehd4	13	CM3
GO:0051056	regulation of small GTPase mediated signal transduction	11/182	244/28928	0.0450819672131148	7.16555575571969	7.69566168155202	4.61974606672066e-07	6.76885670332999e-05	4.60168095350677e-05	Tgfb2/Tgm2/Rtn4/Synpo2l/Bcl6/Myo9b/Ophn1/Rapgef1/Dok7/Picalm/Abra	11	CM3
GO:0030308	negative regulation of cell growth	10/182	195/28928	0.0512820512820513	8.15102845872077	7.97249043393073	4.8154563617875e-07	6.76885670332999e-05	4.60168095350677e-05	Nppa/Tgfb2/Nppb/Bcl2/Rtn4/Bcl6/Fhl1/Rrad/Pparg/Bmpr2	10	CM3
GO:0038063	collagen-activated tyrosine kinase receptor signaling pathway	4/182	12/28928	0.333333333333333	52.981684981685	14.3308037654632	7.21374004031303e-07	9.69501828791019e-05	6.5909773178428e-05	Col4a1/Col4a2/Col4a5/Syk	4	CM3
GO:0030239	myofibril assembly	7/182	80/28928	0.0875	13.9076923076923	9.1988687880548	7.49692103921295e-07	9.69501828791019e-05	6.5909773178428e-05	Ankrd23/Myh7/Synpo2l/Xirp1/Myh10/Adprhl1/Csrp3	7	CM3
GO:0099173	postsynapse organization	12/182	314/28928	0.0382165605095541	6.0743333100021	7.19371469317617	7.98246463953632e-07	9.92588776139266e-05	6.74792962240965e-05	Nrxn3/Rtn4/Elmo1/Sorbs2/Kalrn/App/Myh10/Myo5b/Afdn/Pdlim5/Ophn1/Dok7	12	CM3
GO:0030307	positive regulation of cell growth	10/182	211/28928	0.0473933649289099	7.53294099265663	7.57842767505443	9.89500778212621e-07	0.000118483556146719	8.05488352790625e-05	Tgfb2/Bcl2/Myo5b/Smad7/Afdn/Efna5/Tnfrsf12a/Mapt/Bmpr2/Picalm	10	CM3
GO:0045927	positive regulation of growth	12/182	324/28928	0.037037037037037	5.88685388685389	7.03861410925342	1.10868927905284e-06	0.000128014015684922	8.70279404008393e-05	Tgfb2/Bcl2/Serpine1/Atp8a2/Myo5b/Smad7/Afdn/Efna5/Tnfrsf12a/Mapt/Bmpr2/Picalm	12	CM3
GO:0050769	positive regulation of neurogenesis	12/182	332/28928	0.036144578313253	5.74500198596584	6.91912979187813	1.42965902454776e-06	0.000159382331943549	0.000108353105018357	Tgm2/Snap91/Rtn4/Kalrn/Myo5b/Afdn/Efna5/Tnfrsf12a/Pparg/Mapt/Bmpr2/Picalm	12	CM3
GO:0061448	connective tissue development	12/182	334/28928	0.0359281437125748	5.71060077646904	6.88986571480031	1.52174963039817e-06	0.000161667172598841	0.000109906411313064	Ccn2/Scube2/Tgfb2/Creb5/Ccn1/Sptlc2/Smad7/Smad1/Pparg/Hand2/Klf7/Bmpr2	12	CM3
GO:0048638	regulation of developmental growth	13/182	397/28928	0.0327455919395466	5.20474991003958	6.71236567091863	1.55016466147976e-06	0.000161667172598841	0.000109906411313064	Bcl2/Rtn4/Serpine1/Atp8a2/App/Myo5b/Smad7/Afdn/Efna5/Tnfrsf12a/Mapt/Bmpr2/Picalm	13	CM3
GO:0003299	muscle hypertrophy in response to stress	5/182	33/28928	0.151515151515152	24.0825840825841	10.5567133200491	1.91930476799221e-06	0.000188033706512691	0.000127831207514122	Nppa/Nppb/Myh7/Smad1/Pparg	5	CM3
GO:0014898	cardiac muscle hypertrophy in response to stress	5/182	33/28928	0.151515151515152	24.0825840825841	10.5567133200491	1.91930476799221e-06	0.000188033706512691	0.000127831207514122	Nppa/Nppb/Myh7/Smad1/Pparg	5	CM3
GO:0022604	regulation of cell morphogenesis	11/182	284/28928	0.0387323943661972	6.15632255068875	6.94834054069719	2.04093231606472e-06	0.000194068652289331	0.000131933952815577	Cd44/Shroom3/Plekho1/Kalrn/Myh10/Myo5b/Msn/Afdn/Efna5/Itga7/Picalm	11	CM3
GO:0014887	cardiac muscle adaptation	5/182	34/28928	0.147058823529412	23.3742727860375	10.3868350345167	2.23878212556162e-06	0.000201466437364194	0.000136963198989512	Nppa/Nppb/Myh7/Smad1/Pparg	5	CM3
GO:0033627	cell adhesion mediated by integrin	7/182	94/28928	0.074468085106383	11.8363338788871	8.37322070236128	2.24336274206959e-06	0.000201466437364194	0.000136963198989512	Tgfb2/Serpine1/Itga9/Itga5/Syk/Adam9/Itga7	7	CM3
GO:0042987	amyloid precursor protein catabolic process	6/182	61/28928	0.0983606557377049	15.6339398306611	9.1038278673058	2.37921171420912e-06	0.000207891661406434	0.000141331267689008	Clu/Adam19/Rtn4/App/Adam9/Picalm	6	CM3
GO:0007160	cell-matrix adhesion	10/182	241/28928	0.04149377593361	6.59523049564543	6.94036990228609	3.2678787992271e-06	0.000270898773279518	0.000184165477268183	Ccn2/Bcl2/Serpine1/Bcl6/Itga9/Itga5/Phldb2/Efna5/Adam9/Itga7	10	CM3
GO:0010976	positive regulation of neuron projection development	10/182	241/28928	0.04149377593361	6.59523049564543	6.94036990228609	3.2678787992271e-06	0.000270898773279518	0.000184165477268183	Dpysl3/Ankrd1/Camk1/Atp8a2/Kalrn/Hspb1/Afdn/Mapt/Rapgef1/Cpeb1	10	CM3
GO:0038065	collagen-activated signaling pathway	4/182	17/28928	0.235294117647059	37.3988	11.944805598636	3.38403094655366e-06	0.0002735143012552	0.000185943595168528	Col4a1/Col4a2/Col4a5/Syk	4	CM3
GO:0050772	positive regulation of axonogenesis	7/182	101/28928	0.0693069306930693	11.015993907083	8.02331227490478	3.63278037432734e-06	0.000286458023175617	0.000194743143044814	Snap91/Myo5b/Efna5/Tnfrsf12a/Mapt/Bmpr2/Picalm	7	CM3
GO:0048259	regulation of receptor-mediated endocytosis	8/182	144/28928	0.0555555555555556	8.83028083028083	7.49517353315964	3.82149949764833e-06	0.000294164473235644	0.000199982229350619	Clu/Snap91/Serpine1/App/Syk/Hip1/Ophn1/Picalm	8	CM3
GO:0007528	neuromuscular junction development	6/182	67/28928	0.0895522388059701	14.2338855174676	8.62914503478838	4.14467998344578e-06	0.000311622102011168	0.000211850472593263	Col4a1/Sorbs2/Kalrn/App/Col4a5/Dok7	6	CM3
GO:0045926	negative regulation of growth	10/182	253/28928	0.0395256916996047	6.28241323893498	6.71490080008931	5.02479528432221e-06	0.000369208253504857	0.00025099934338911	Nppa/Tgfb2/Nppb/Bcl2/Rtn4/Bcl6/Fhl1/Rrad/Pparg/Bmpr2	10	CM3
GO:0007264	small GTPase-mediated signal transduction	13/182	444/28928	0.0292792792792793	4.65379665379665	6.17353694377135	5.25096478943987e-06	0.000370594982348749	0.000251942085123541	Tgfb2/Tgm2/Rtn4/Elmo1/Synpo2l/Bcl6/Rras2/Myo9b/Ophn1/Rapgef1/Dok7/Picalm/Abra	13	CM3
GO:0031589	cell-substrate adhesion	12/182	377/28928	0.0318302387267905	5.05925904334392	6.31255915824361	5.27292582370629e-06	0.000370594982348749	0.000251942085123541	Ccn2/Bcl2/Serpine1/Bcl6/Ccn1/Itga9/Itga5/Phldb2/Efna5/Tnfrsf12a/Adam9/Itga7	12	CM3
GO:0010927	cellular component assembly involved in morphogenesis	8/182	152/28928	0.0526315789473684	8.36552920763447	7.24451337824944	5.70373190772749e-06	0.000384170109535062	0.00026117088209068	Ankrd23/Myh7/Synpo2l/Xirp1/Myh10/Phldb2/Adprhl1/Csrp3	8	CM3
GO:0032989	cellular anatomical entity morphogenesis	8/182	152/28928	0.0526315789473684	8.36552920763447	7.24451337824944	5.70373190772749e-06	0.000384170109535062	0.00026117088209068	Ankrd23/Myh7/Synpo2l/Xirp1/Myh10/Phldb2/Adprhl1/Csrp3	8	CM3
GO:0035051	cardiocyte differentiation	9/182	203/28928	0.0443349753694581	7.04682509608618	6.87929745369567	5.99736671302816e-06	0.000387789731664401	0.000263631614669533	Tgfb2/Xirp1/Sorbs2/Myh10/Prkg1/Pdlim5/Hand2/Adprhl1/Csrp3	9	CM3
GO:0045807	positive regulation of endocytosis	9/182	203/28928	0.0443349753694581	7.04682509608618	6.87929745369567	5.99736671302816e-06	0.000387789731664401	0.000263631614669533	Clu/Snap91/Serpine1/App/Syk/Hip1/Pparg/Rapgef1/Picalm	9	CM3
GO:0003205	cardiac chamber development	9/182	204/28928	0.0441176470588235	7.01228183581125	6.85694453506318	6.24057538943426e-06	0.000395603534000803	0.000268943682417724	Tgfb2/Myh7/Ccn1/Xirp2/Myh10/Smad7/Hand2/Adprhl1/Bmpr2	9	CM3
GO:0008016	regulation of heart contraction	9/182	205/28928	0.0439024390243902	6.97807558295363	6.83474	6.49218635610342e-06	0.000403639201716969	0.000274406581205343	Nppa/Ccn2/Tgfb2/Myh7/Gnao1/Gjc1/Sri/Smad7/Csrp3	9	CM3
GO:0050807	regulation of synapse organization	12/182	390/28928	0.0307692307692308	4.89061707523246	6.1551367525894	7.4243774862781e-06	0.000452887026662964	0.000307886796253201	Snap91/Rtn4/Elmo1/Camk1/Kalrn/App/Myh10/Myo5b/Afdn/Efna5/Pdlim5/Picalm	12	CM3
GO:0007517	muscle organ development	12/182	395/28928	0.030379746835443	4.82871052997635	6.09643634435614	8.43740675814788e-06	0.000495435346325154	0.000336812477616332	Tgfb2/Ankrd1/Myh7/Bcl2/Btg2/Fhl1/Des/Xirp2/Rcan1/Smad7/Hdac7/Csrp3	12	CM3
GO:0051926	negative regulation of calcium ion transport	6/182	76/28928	0.0789473684210526	12.5482938114517	8.02112603125883	8.66436361120199e-06	0.000495435346325154	0.000336812477616332	Tgfb2/Gnao1/Bcl2/Sri/Rrad/Dysf	6	CM3
GO:0051962	positive regulation of nervous system development	12/182	397/28928	0.0302267002518892	4.80438453234423	6.0732316261922	8.87538080228465e-06	0.000495435346325154	0.000336812477616332	Tgm2/Snap91/Rtn4/Kalrn/Myo5b/Afdn/Efna5/Tnfrsf12a/Pparg/Mapt/Bmpr2/Picalm	12	CM3
GO:0042116	macrophage activation	7/182	116/28928	0.0603448275862069	9.59151193633952	7.37752297301663	9.09880724031001e-06	0.000495435346325154	0.000336812477616332	Clu/Tlr4/App/Sbno2/Syk/Pparg/Dysf	7	CM3
GO:0055013	cardiac muscle cell development	7/182	116/28928	0.0603448275862069	9.59151193633952	7.37752297301663	9.09880724031001e-06	0.000495435346325154	0.000336812477616332	Xirp1/Sorbs2/Myh10/Prkg1/Pdlim5/Adprhl1/Csrp3	7	CM3
GO:0050803	regulation of synapse structure or activity	12/182	398/28928	0.0301507537688442	4.79231321442377	6.06168732472674	9.10175083372145e-06	0.000495435346325154	0.000336812477616332	Snap91/Rtn4/Elmo1/Camk1/Kalrn/App/Myh10/Myo5b/Afdn/Efna5/Pdlim5/Picalm	12	CM3
GO:0042982	amyloid precursor protein metabolic process	6/182	77/28928	0.0779220779220779	12.3853289567575	7.95992895604892	9.34783672311612e-06	0.000495435346325154	0.000336812477616332	Clu/Adam19/Rtn4/App/Adam9/Picalm	6	CM3
GO:0061035	regulation of cartilage development	6/182	77/28928	0.0779220779220779	12.3853289567575	7.95992895604892	9.34783672311612e-06	0.000495435346325154	0.000336812477616332	Ccn2/Tgfb2/Ccn1/Smad7/Smad1/Bmpr2	6	CM3
GO:0045667	regulation of osteoblast differentiation	8/182	164/28928	0.0487804878048781	7.75341731439292	6.90111956930071	9.96400825386276e-06	0.000508910283680331	0.000345973162395862	Scube2/Ccn1/Tent5a/Hdac7/Smad1/Pparg/Hand2/Bmpr2	8	CM3
GO:0055007	cardiac muscle cell differentiation	8/182	164/28928	0.0487804878048781	7.75341731439292	6.90111956930071	9.96400825386276e-06	0.000508910283680331	0.000345973162395862	Xirp1/Sorbs2/Myh10/Prkg1/Pdlim5/Hand2/Adprhl1/Csrp3	8	CM3
GO:0051057	positive regulation of small GTPase mediated signal transduction	6/182	78/28928	0.0769230769230769	12.2265426880812	7.89985474256235	1.00743143073125e-05	0.000508910283680331	0.000345973162395862	Tgm2/Rtn4/Synpo2l/Dok7/Picalm/Abra	6	CM3
GO:0050727	regulation of inflammatory response	12/182	403/28928	0.0297766749379653	4.73285523409593	6.00453700052814	1.03112420732583e-05	0.000512865317274525	0.000348661918201836	Nppa/Cd44/Serpine1/Bcl6/Ier3/Tlr4/App/Casp12/Sbno2/Otulin/Pparg/Nt5e	12	CM3
GO:0050767	regulation of neurogenesis	13/182	485/28928	0.0268041237113402	4.26038291605302	5.76169757147122	1.34468531808535e-05	0.000658692065662112	0.000447799512625553	Tgm2/Snap91/Btg2/Rtn4/Kalrn/Myo5b/Afdn/Efna5/Tnfrsf12a/Pparg/Mapt/Bmpr2/Picalm	13	CM3
GO:0032970	regulation of actin filament-based process	12/182	416/28928	0.0288461538461538	4.58495350803043	5.86023501644159	1.41380193876929e-05	0.000682212189259867	0.000463789229874356	Ccn2/Ppm1e/Ankrd23/Tgfb2/Synpo2l/Xirp2/Sri/Phldb2/Efna5/Pam/Ppfia1/Csrp3	12	CM3
GO:0055006	cardiac cell development	7/182	125/28928	0.056	8.90092307692308	7.04389152076668	1.48392118862474e-05	0.00070551723570938	0.000479632730936294	Xirp1/Sorbs2/Myh10/Prkg1/Pdlim5/Adprhl1/Csrp3	7	CM3
GO:0050770	regulation of axonogenesis	8/182	178/28928	0.0449438202247191	7.14359797505865	6.54203022648195	1.80580079876797e-05	0.000841128733438584	0.000571825677770284	Snap91/Rtn4/Myo5b/Efna5/Tnfrsf12a/Mapt/Bmpr2/Picalm	8	CM3
GO:0030048	actin filament-based movement	7/182	129/28928	0.0542635658914729	8.62492546213477	6.90622041568599	1.82118810209406e-05	0.000841128733438584	0.000571825677770284	Myh7/Myo5a/Myo1d/Myh10/Sri/Myo5b/Myo9b	7	CM3
GO:0060419	heart growth	7/182	131/28928	0.0534351145038168	8.49324721080446	6.83960099004388	2.01217280925441e-05	0.000916247139763312	0.000622893524940432	Tgfb2/Sorbs2/Myh10/Prkg1/Smad1/Pdlim5/Adprhl1	7	CM3
GO:0050730	regulation of peptidyl-tyrosine phosphorylation	9/182	244/28928	0.0368852459016393	5.86272743649793	6.06951046808279	2.59873579087829e-05	0.001149949032701	0.000781771397033779	Cd44/Pdgfc/Tlr4/App/Itga5/Syk/Efna5/Dok7/Ehd4	9	CM3
GO:0009306	protein secretion	12/182	443/28928	0.0270880361173815	4.30550938903083	5.5786719973818	2.62273780097606e-05	0.001149949032701	0.000781771397033779	Tgfb2/Ankrd1/Gnao1/Myo5a/Tlr4/Lyst/Myh10/Sri/Efna5/Adam9/Pparg/Klf7	12	CM3
GO:0010634	positive regulation of epithelial cell migration	5/182	56/28928	0.0892857142857143	14.1915227629513	7.8622924014773	2.74784546579826e-05	0.001149949032701	0.000781771397033779	Tgfb2/Rtn4/Serpine1/Adam9/Bmpr2	5	CM3
GO:0045214	sarcomere organization	5/182	56/28928	0.0892857142857143	14.1915227629513	7.8622924014773	2.74784546579826e-05	0.001149949032701	0.000781771397033779	Ankrd23/Myh7/Synpo2l/Xirp1/Csrp3	5	CM3
GO:1903170	negative regulation of calcium ion transmembrane transport	5/182	56/28928	0.0892857142857143	14.1915227629513	7.8622924014773	2.74784546579826e-05	0.001149949032701	0.000781771397033779	Tgfb2/Bcl2/Sri/Rrad/Dysf	5	CM3
GO:0060047	heart contraction	9/182	246/28928	0.0365853658536585	5.81506298579469	6.03480847378397	2.77042802072076e-05	0.001149949032701	0.000781771397033779	Nppa/Ccn2/Tgfb2/Myh7/Gnao1/Gjc1/Sri/Smad7/Csrp3	9	CM3
GO:0035592	establishment of protein localization to extracellular region	12/182	446/28928	0.0269058295964126	4.27654856354408	5.54877965040336	2.80093040257599e-05	0.001149949032701	0.000781771397033779	Tgfb2/Ankrd1/Gnao1/Myo5a/Tlr4/Lyst/Myh10/Sri/Efna5/Adam9/Pparg/Klf7	12	CM3
GO:0014812	muscle cell migration	7/182	138/28928	0.0507246376811594	8.06243032329989	6.61715896825422	2.81548568824301e-05	0.001149949032701	0.000781771397033779	Bcl2/Serpine1/Plekho1/Myo5a/Tlr4/Prkg1/Pparg	7	CM3
GO:0002246	wound healing involved in inflammatory response	3/182	10/28928	0.3	47.6835164835165	11.7483835564985	2.8455280734946e-05	0.001149949032701	0.000781771397033779	Cd44/Tlr4/Pparg	3	CM3
GO:0035988	chondrocyte proliferation	4/182	29/28928	0.137931034482759	21.9234558544903	8.96994313092434	3.18349312142384e-05	0.00125738394969738	0.000854809021104116	Ccn2/Scube2/Smad7/Bmpr2	4	CM3
GO:0071692	protein localization to extracellular region	12/182	452/28928	0.0265486725663717	4.21978021978022	5.48977612934231	3.18915817739515e-05	0.00125738394969738	0.000854809021104116	Tgfb2/Ankrd1/Gnao1/Myo5a/Tlr4/Lyst/Myh10/Sri/Efna5/Adam9/Pparg/Klf7	12	CM3
GO:0014888	striated muscle adaptation	5/182	59/28928	0.0847457627118644	13.4699199105979	7.62908547904082	3.54694892216099e-05	0.00138160070666825	0.000939255466007881	Nppa/Nppb/Myh7/Smad1/Pparg	5	CM3
GO:0045765	regulation of angiogenesis	10/182	319/28928	0.0313479623824451	4.98260360329326	5.69127755712647	3.71201200899756e-05	0.00142122475707034	0.000966193137468169	Tgfb2/Tgm2/Rtn4/Serpine1/Hspb1/Itga5/Col4a2/Tnfrsf12a/Smad1/Pparg	10	CM3
GO:0003015	heart process	9/182	256/28928	0.0351562	5.58791208791209	5.86684693003519	3.78055456566807e-05	0.00142122475707034	0.000966193137468169	Nppa/Ccn2/Tgfb2/Myh7/Gnao1/Gjc1/Sri/Smad7/Csrp3	9	CM3
GO:0097529	myeloid leukocyte migration	9/182	256/28928	0.0351562	5.58791208791209	5.86684693003519	3.78055456566807e-05	0.00142122475707034	0.000966193137468169	Tgfb2/Rtn4/Serpine1/Itga9/Lyst/App/Syk/Myo9b/Dysf	9	CM3
GO:0043500	muscle adaptation	7/182	145/28928	0.0482758620689655	7.67320954907162	6.40987286974726	3.86597377968628e-05	0.0014366314057156	0.00097666706013127	Nppa/Nppb/Myh7/Lmcd1/Smad1/Pparg/Hand2	7	CM3
GO:0003085	negative regulation of systemic arterial blood pressure	4/182	31/28928	0.129032258064516	20.509039347749	8.64746939754524	4.17621341372917e-05	0.00153428385983936	0.00104305425931418	Nppa/Nppb/Ier3/Bmpr2	4	CM3
GO:0030278	regulation of ossification	7/182	148/28928	0.0472972972972973	7.51767151767152	6.32523423488081	4.40524811384888e-05	0.00158329896925053	0.0010763762670471	Scube2/Bcl2/Ccn1/Smad7/Tent5a/Kremen1/Bmpr2	7	CM3
GO:1901342	regulation of vasculature development	10/182	326/28928	0.0306748466257669	4.87561518236365	5.59950876242963	4.45496235756668e-05	0.00158329896925053	0.0010763762670471	Tgfb2/Tgm2/Rtn4/Serpine1/Hspb1/Itga5/Col4a2/Tnfrsf12a/Smad1/Pparg	10	CM3
GO:1990138	neuron projection extension	8/182	202/28928	0.0396039603960396	6.2948536611903	6.00884151377395	4.45654828956999e-05	0.00158329896925053	0.0010763762670471	Rtn4/Myo5b/Afdn/Tnfrsf12a/Mapt/Pak6/Bmpr2/Picalm	8	CM3
GO:0072593	reactive oxygen species metabolic process	9/182	263/28928	0.0342205323193916	5.43918438975473	5.75444928609103	4.65985132136818e-05	0.00163753253499819	0.00111324594496759	Ccn2/Bcl2/Gpx3/Ccn1/Ier3/Tlr4/App/Syk/Mapt	9	CM3
GO:1903532	positive regulation of secretion by cell	11/182	399/28928	0.0275689223057644	4.38194387066567	5.41262887352004	4.87999271102908e-05	0.0016964533800814	0.00115330218230093	Nppa/Tgfb2/Ankrd1/Rtn4/Tlr4/Myh10/Sri/Myo5b/Syk/Adam9/Pparg	11	CM3
GO:0016358	dendrite development	10/182	331/28928	0.0302114803625378	4.80196540619501	5.53554774909321	5.0602966644905e-05	0.0017404190549253	0.00118319142614291	Camk1/Kalrn/App/Prkg1/Myo5b/Afdn/Hecw2/Pdlim5/Klf7/Picalm	10	CM3
GO:1901841	regulation of high voltage-gated calcium channel activity	3/182	12/28928	0.25	39.7362637362637	10.6791804537928	5.16859104773879e-05	0.00175895314287784	0.00119579148007519	Sri/Rrad/Dysf	3	CM3
GO:0030198	extracellular matrix organization	10/182	333/28928	0.03003003003003	4.77312477312477	5.51032119595593	5.32135476318212e-05	0.00179207707805915	0.00121831016946538	Ccn2/Tgfb2/Col4a1/Ccn1/App/Col4a2/Phldb2/Col4a5/P4ha1/Pparg	10	CM3
GO:0045229	external encapsulating structure organization	10/182	334/28928	0.029940119760479	4.75883398039087	5.49778310624189	5.45613275155089e-05	0.00181000525269164	0.00123049830453063	Ccn2/Tgfb2/Col4a1/Ccn1/App/Col4a2/Phldb2/Col4a5/P4ha1/Pparg	10	CM3
GO:0007229	integrin-mediated signaling pathway	6/182	105/28928	0.0571428571428571	9.08257456828885	6.60196868247858	5.48656092681043e-05	0.00181000525269164	0.00123049830453063	Ccn2/Itga9/Itga5/Tln1/Syk/Itga7	6	CM3
GO:0043062	extracellular structure organization	10/182	335/28928	0.0298507462686567	4.74462850582254	5.48529465411744	5.5938098796336e-05	0.00182557968018714	0.00124108628851507	Ccn2/Tgfb2/Col4a1/Ccn1/App/Col4a2/Phldb2/Col4a5/P4ha1/Pparg	10	CM3
GO:0048260	positive regulation of receptor-mediated endocytosis	5/182	65/28928	0.0769230769230769	12.2265426880812	7.20992350263827	5.67641106241685e-05	0.00182557968018714	0.00124108628851507	Clu/Serpine1/App/Syk/Hip1	5	CM3
GO:1902903	regulation of supramolecular fiber organization	11/182	406/28928	0.0270935960591133	4.30639311427489	5.33858544429976	5.70317190531708e-05	0.00182557968018714	0.00124108628851507	Ccn2/Ppm1e/Ankrd23/Clu/Togaram2/Synpo2l/Xirp2/App/Phldb2/Mapt/Ppfia1	11	CM3
GO:0006935	chemotaxis	12/182	481/28928	0.0249480249480249	3.96536519613443	5.21832554441508	5.79871137547213e-05	0.00183796410557857	0.00124950560908006	Tgfb2/Serpine1/Ccn1/Itga9/Lyst/App/Hspb1/Syk/Efna5/Myo9b/Dysf/Bmpr2	12	CM3
GO:0003206	cardiac chamber morphogenesis	7/182	155/28928	0.0451612903225806	7.17816377171216	6.13665027671777	5.90646752013499e-05	0.00185394266918412	0.00126036833745957	Tgfb2/Myh7/Ccn1/Smad7/Hand2/Adprhl1/Bmpr2	7	CM3
GO:0042330	taxis	12/182	483/28928	0.0248447204968944	3.94894546447341	5.20039124664309	6.03249360500813e-05	0.00185772513836489	0.00126293977856834	Tgfb2/Serpine1/Ccn1/Itga9/Lyst/App/Hspb1/Syk/Efna5/Myo9b/Dysf/Bmpr2	12	CM3
GO:0090257	regulation of muscle system process	9/182	272/28928	0.0330882352941176	5.25921137685844	5.61570832434484	6.03900911209594e-05	0.00185772513836489	0.00126293977856834	Nppa/Ccn2/Myh7/Lmcd1/Sri/Prkg1/Smad7/Pparg/Hand2	9	CM3
GO:0050900	leukocyte migration	11/182	409/28928	0.0268948655256724	4.27480587871786	5.30736248005498	6.09090209299963e-05	0.00185772513836489	0.00126293977856834	Tgfb2/Rtn4/Serpine1/Itga9/Lyst/App/Msn/Syk/Myo9b/Dysf/Itga7	11	CM3
GO:0003231	cardiac ventricle development	7/182	156/28928	0.0448717948717949	7.13214990138067	6.11066840275571	6.15150517043449e-05	0.00185867441271165	0.00126358512502383	Tgfb2/Myh7/Ccn1/Xirp2/Smad7/Hand2/Bmpr2	7	CM3
GO:0050708	regulation of protein secretion	10/182	341/28928	0.0293255131964809	4.6611453063066	5.41138639785047	6.48364096460101e-05	0.00194088992949584	0.00131947781033986	Tgfb2/Ankrd1/Gnao1/Tlr4/Myh10/Sri/Efna5/Adam9/Pparg/Klf7	10	CM3
GO:0061036	positive regulation of cartilage development	4/182	35/28928	0.114285714285714	18.1651491365777	8.0850733747172	6.81436189554283e-05	0.00202117724846697	0.00137405964634413	Ccn1/Smad7/Smad1/Bmpr2	4	CM3
GO:0051348	negative regulation of transferase activity	8/182	215/28928	0.0372093023255814	5.9142346026067	5.75485666535827	6.90895688453082e-05	0.00203060523706256	0.00138046908850721	Nppa/Ppm1e/Shb/Hspb1/Smad7/Pparg/Mapt/Pkia	8	CM3
GO:0002011	morphogenesis of an epithelial sheet	5/182	68/28928	0.0735294117647059	11.6871363930187	7.02047223620861	7.05549959005049e-05	0.00205385808790673	0.00139627710536059	Cd44/Ccn1/Itga5/Phldb2/Zfp568	5	CM3
GO:0014910	regulation of smooth muscle cell migration	6/182	110/28928	0.0545454545454545	8.66973026973027	6.41273356214004	7.11512854455782e-05	0.00205385808790673	0.00139627710536059	Bcl2/Serpine1/Myo5a/Tlr4/Prkg1/Pparg	6	CM3
GO:0002274	myeloid leukocyte activation	9/182	279/28928	0.032258064516129	5.12725983693726	5.51198288505951	7.33632626054828e-05	0.00209896838941173	0.00142694450228457	Nppa/Clu/Tlr4/App/Sbno2/Syk/Adam9/Pparg/Dysf	9	CM3
GO:0061082	myeloid leukocyte cytokine production	5/182	69/28928	0.072463768115942	11.5177576047141	6.95994399823564	7.56821698094552e-05	0.00214631978064885	0.00145913546225432	Tgfb2/Rtn4/Bcl6/Tlr4/Syk	5	CM3
GO:0071560	cellular response to transforming growth factor beta stimulus	9/182	281/28928	0.0320284697508897	5.09076688436119	5.48298425389348	7.74738208466664e-05	0.00217802489388933	0.00148068959201684	Tgfb2/Ankrd1/Serpine1/Rasl11b/Col4a2/Smad7/Smad1/Adam9/Pparg	9	CM3
GO:0000768	syncytium formation by plasma membrane fusion	5/182	70/28928	0.0714285714285714	11.3532182103611	6.90064926230918	8.10914806187208e-05	0.00220354972215479	0.00149804217033526	Cd44/Plekho1/Camk1/Sbno2/Adam9	5	CM3
GO:0140253	cell-cell fusion	5/182	70/28928	0.0714285714285714	11.3532182103611	6.90064926230918	8.10914806187208e-05	0.00220354972215479	0.00149804217033526	Cd44/Plekho1/Camk1/Sbno2/Adam9	5	CM3
GO:0032409	regulation of transporter activity	8/182	220/28928	0.0363636363636364	5.77982017982018	5.66265510984125	8.11080782358244e-05	0.00220354972215479	0.00149804217033526	Nppa/Bcl2/Fhl1/Myo5a/Cttnbp2nl/Sri/Rrad/Dysf	8	CM3
GO:0043087	regulation of GTPase activity	8/182	220/28928	0.0363636363636364	5.77982017982018	5.66265510984125	8.11080782358244e-05	0.00220354972215479	0.00149804217033526	Tgm2/Bcl6/Kalrn/Asap2/Prkg1/Efna5/Myo9b/Rapgef1	8	CM3
GO:0110020	regulation of actomyosin structure organization	6/182	113/28928	0.0530973451327434	8.43956043956044	6.30486609512138	8.26363289098778e-05	0.00222636042804696	0.00151354960319145	Ccn2/Ppm1e/Ankrd23/Synpo2l/Phldb2/Ppfia1	6	CM3
GO:0006898	receptor-mediated endocytosis	9/182	286/28928	0.0314685314685315	5.00176746330593	5.41167711035076	8.86057846805514e-05	0.00236745869315886	0.0016094726264723	Cd44/Clu/Snap91/Serpine1/App/Syk/Hip1/Ophn1/Picalm	9	CM3
GO:0006949	syncytium formation	5/182	72/28928	0.0694444444444444	11.037851037851	6.78558993876211	9.27987522939957e-05	0.0024289158300139	0.00165125311445098	Cd44/Plekho1/Camk1/Sbno2/Adam9	5	CM3
GO:0055008	cardiac muscle tissue morphogenesis	5/182	72/28928	0.0694444444444444	11.037851037851	6.78558993876211	9.27987522939957e-05	0.0024289158300139	0.00165125311445098	Tgfb2/Ankrd1/Myh7/Xirp2/Smad7	5	CM3
GO:0071559	response to transforming growth factor beta	9/182	288/28928	0.03125	4.96703296703297	5.38361789219424	9.34198027710483e-05	0.0024289158300139	0.00165125311445098	Tgfb2/Ankrd1/Serpine1/Rasl11b/Col4a2/Smad7/Smad1/Adam9/Pparg	9	CM3
GO:0071404	cellular response to low-density lipoprotein particle stimulus	4/182	38/28928	0.105263157894737	16.7310584152689	7.7210195535609	9.4662355268095e-05	0.0024289158300139	0.00165125311445098	Tlr4/App/Syk/Pparg	4	CM3
GO:0097242	amyloid-beta clearance	4/182	38/28928	0.105263157894737	16.7310584152689	7.7210195535609	9.4662355268095e-05	0.0024289158300139	0.00165125311445098	Clu/App/Syk/Picalm	4	CM3
GO:0051924	regulation of calcium ion transport	9/182	289/28928	0.0311418685121107	4.94984600174912	5.36968539243772	9.59079571358532e-05	0.00244149941275759	0.00165980782842654	Nppa/Tgfb2/Gnao1/Bcl2/Serpine1/Myo5a/Sri/Rrad/Dysf	9	CM3
GO:0035265	organ growth	8/182	227/28928	0.0352422907488987	5.6015878394733	5.53822775899956	0.000100805714376945	0.00254613183266143	0.00173094022713044	Tgfb2/Bcl2/Sorbs2/Myh10/Prkg1/Smad1/Pdlim5/Adprhl1	8	CM3
GO:0055094	response to lipoprotein particle	4/182	39/28928	0.102564102564103	16.3020569174415	7.60877152315712	0.000104964805964555	0.00262167818024264	0.00178229900218036	Tlr4/App/Syk/Pparg	4	CM3
GO:0010752	regulation of cGMP-mediated signaling	3/182	15/28928	0.2	31.789010989011	9.49059566507494	0.000105418547303292	0.00262167818024264	0.00178229900218036	Nppa/Nppb/Pde11a	3	CM3
GO:0033002	muscle cell proliferation	9/182	293/28928	0.0307167235494881	4.88227131230544	5.31459017572307	0.000106424193785574	0.00262648411075389	0.0017855662243815	Tgfb2/Nppb/Tgm2/Tlr4/Myh10/Prkg1/Smad1/Pparg/Bmpr2	9	CM3
GO:0061387	regulation of extent of cell growth	6/182	119/28928	0.0504201680672269	8.01403638378428	6.10064964326205	0.000110023478973623	0.00268008831318648	0.00182200804139332	Rtn4/Myo5b/Efna5/Tnfrsf12a/Mapt/Bmpr2	6	CM3
GO:1905475	regulation of protein localization to membrane	8/182	230/28928	0.0347826086956522	5.52852365026278	5.48647524169672	0.000110381595185708	0.00268008831318648	0.00182200804139332	Myo5a/Sorbs2/Kalrn/Myo5b/Dok7/Picalm/Ppfia1/Csrp3	8	CM3
GO:0050731	positive regulation of peptidyl-tyrosine phosphorylation	7/182	172/28928	0.0406976744186047	6.46869409660107	5.72377163346562	0.00011346466702423	0.00268008831318648	0.00182200804139332	Cd44/Tlr4/Itga5/Syk/Efna5/Dok7/Ehd4	7	CM3
GO:0055074	calcium ion homeostasis	10/182	365/28928	0.0273972602739726	4.35465903959055	5.13205839615084	0.000113486526895624	0.00268008831318648	0.00182200804139332	Tgfb2/Bcl2/Tgm2/Myo5a/App/Sri/Nt5e/Atp13a3/Erc2/Csrp3	10	CM3
GO:0045860	positive regulation of protein kinase activity	9/182	296/28928	0.0304054054054054	4.83278883278883	5.27392059255149	0.000114931211474792	0.00268008831318648	0.00182200804139332	Tgfb2/Pdgfc/Camk1/Ccn1/Tlr4/Syk/Adam9/Taok3/Dok7	9	CM3
GO:0032956	regulation of actin cytoskeleton organization	10/182	366/28928	0.0273224043715847	4.34276106407254	5.12094665011131	0.000116048334975271	0.00268008831318648	0.00182200804139332	Ccn2/Ppm1e/Ankrd23/Tgfb2/Synpo2l/Xirp2/Phldb2/Efna5/Pam/Ppfia1	10	CM3
GO:0019934	cGMP-mediated signaling	4/182	40/28928	0.1	15.8945054945055	7.50060038934881	0.000116057025625149	0.00268008831318648	0.00182200804139332	Nppa/Nppb/Prkg1/Pde11a	4	CM3
GO:0044319	wound healing, spreading of cells	4/182	40/28928	0.1	15.8945054945055	7.50060038934881	0.000116057025625149	0.00268008831318648	0.00182200804139332	Cd44/Ccn1/Itga5/Phldb2	4	CM3
GO:0090505	epiboly involved in wound healing	4/182	40/28928	0.1	15.8945054945055	7.50060038934881	0.000116057025625149	0.00268008831318648	0.00182200804139332	Cd44/Ccn1/Itga5/Phldb2	4	CM3
GO:0032760	positive regulation of tumor necrosis factor production	6/182	121/28928	0.0495867768595041	7.88157297248206	6.03573369056676	0.000120601138530221	0.00274579916104369	0.00186668033544182	Clu/Ccn1/Tlr4/App/Hspb1/Syk	6	CM3
GO:0055017	cardiac muscle tissue growth	6/182	121/28928	0.0495867768595041	7.88157297248206	6.03573369056676	0.000120601138530221	0.00274579916104369	0.00186668033544182	Tgfb2/Sorbs2/Myh10/Prkg1/Smad1/Pdlim5	6	CM3
GO:0018108	peptidyl-tyrosine phosphorylation	9/182	299/28928	0.0301003344481605	4.78429931272741	5.23379448135309	0.000124000592997311	0.00279090175506673	0.00189734249257797	Cd44/Pdgfc/Tlr4/App/Itga5/Syk/Efna5/Dok7/Ehd4	9	CM3
GO:0051216	cartilage development	8/182	234/28928	0.0341880341880342	5.43401897248051	5.41886847326521	0.000124308646065453	0.00279090175506673	0.00189734249257797	Ccn2/Scube2/Tgfb2/Ccn1/Smad7/Smad1/Hand2/Bmpr2	8	CM3
GO:0014909	smooth muscle cell migration	6/182	122/28928	0.0491803278688525	7.81696991533057	6.00383150845979	0.000126184097008933	0.00281347024572331	0.00191268525992488	Bcl2/Serpine1/Myo5a/Tlr4/Prkg1/Pparg	6	CM3
GO:0090504	epiboly	4/182	41/28928	0.0975609756097561	15.5068346287858	7.39625795068305	0.000127974725538165	0.00283385128537594	0.0019265409295147	Cd44/Ccn1/Itga5/Phldb2	4	CM3
GO:1903557	positive regulation of tumor necrosis factor superfamily cytokine production	6/182	123/28928	0.0487804878048781	7.75341731439292	5.97228994755824	0.000131970074749787	0.00290244388888478	0.00197317233138243	Clu/Ccn1/Tlr4/App/Hspb1/Syk	6	CM3
GO:0010959	regulation of metal ion transport	11/182	447/28928	0.0246085011185682	3.91139956240627	4.93601690287732	0.000133343988690508	0.00291284537457034	0.00198024358738108	Nppa/Tgfb2/Gnao1/Bcl2/Serpine1/Fhl1/Myo5a/Sri/Rrad/Dysf/Nkain2	11	CM3
GO:0051017	actin filament bundle assembly	7/182	177/28928	0.0395480225988701	6.28596262494568	5.61284339546158	0.000135550739613644	0.00294117812866384	0.0019995050816905	Ccn2/Dpysl3/Ppm1e/Synpo2l/Myh10/Phldb2/Ppfia1	7	CM3
GO:0018212	peptidyl-tyrosine modification	9/182	303/28928	0.0297029702970297	4.72114024589272	5.18111564645866	0.000137018298735753	0.00295320106541793	0.00200767865094914	Cd44/Pdgfc/Tlr4/App/Itga5/Syk/Efna5/Dok7/Ehd4	9	CM3
GO:0051047	positive regulation of secretion	11/182	451/28928	0.024390243902439	3.87670865719646	4.89931896660639	0.000144089091983356	0.00304851003833679	0.00207247267815365	Nppa/Tgfb2/Ankrd1/Rtn4/Tlr4/Myh10/Sri/Myo5b/Syk/Adam9/Pparg	11	CM3
GO:0010632	regulation of epithelial cell migration	5/182	79/28928	0.0632911392405063	10.0598136041174	6.41602588770323	0.000144269111000782	0.00304851003833679	0.00207247267815365	Tgfb2/Rtn4/Serpine1/Adam9/Bmpr2	5	CM3
GO:0045669	positive regulation of osteoblast differentiation	5/182	79/28928	0.0632911392405063	10.0598136041174	6.41602588770323	0.000144269111000782	0.00304851003833679	0.00207247267815365	Scube2/Ccn1/Tent5a/Smad1/Bmpr2	5	CM3
GO:0061572	actin filament bundle organization	7/182	180/28928	0.0388888888888889	6.18119658119658	5.5483159732135	0.000150395051608224	0.00314121418636026	0.00213549586374729	Ccn2/Dpysl3/Ppm1e/Synpo2l/Myh10/Phldb2/Ppfia1	7	CM3
GO:0060840	artery development	6/182	126/28928	0.0476190476190476	7.56881214024071	5.87975828141688	0.000150599504758998	0.00314121418636026	0.00213549586374729	Tgfb2/Rtn4/Myh10/Smad7/Hand2/Bmpr2	6	CM3
GO:0006909	phagocytosis	8/182	241/28928	0.033195020746888	5.27618439651635	5.30421427773262	0.000152165749829161	0.00314334191654068	0.00213694236141662	Tgm2/Elmo1/Tlr4/Lyst/Syk/Pparg/Dysf/Rapgef1	8	CM3
GO:0006941	striated muscle contraction	7/182	181/28928	0.0386740331491713	6.1470463238419	5.52713129315649	0.000155625989495985	0.00314334191654068	0.00213694236141662	Nppa/Ccn2/Myh7/Atp8a2/Sri/Smad7/Csrp3	7	CM3
GO:0007512	adult heart development	3/182	17/28928	0.176470588235294	28.049127343245	8.87656307650506	0.000156094719170058	0.00314334191654068	0.00213694236141662	Myh7/Myh10/Hand2	3	CM3
GO:0060413	atrial septum morphogenesis	3/182	17/28928	0.176470588235294	28.049127343245	8.87656307650506	0.000156094719170058	0.00314334191654068	0.00213694236141662	Tgfb2/Ccn1/Bmpr2	3	CM3
GO:0072673	lamellipodium morphogenesis	3/182	17/28928	0.176470588235294	28.049127343245	8.87656307650506	0.000156094719170058	0.00314334191654068	0.00213694236141662	Cd44/Plekho1/Myo9b	3	CM3
GO:0001649	osteoblast differentiation	8/182	242/28928	0.0330578512396694	5.25438198165471	5.28819970700285	0.000156535121733081	0.00314334191654068	0.00213694236141662	Scube2/Ccn1/Tent5a/Hdac7/Smad1/Pparg/Hand2/Bmpr2	8	CM3
GO:0030595	leukocyte chemotaxis	8/182	243/28928	0.0329218106995885	5.23275901053679	5.27227353021525	0.000161007352486513	0.00321318994190677	0.00218442723841351	Tgfb2/Serpine1/Itga9/Lyst/App/Syk/Myo9b/Dysf	8	CM3
GO:0033674	positive regulation of kinase activity	9/182	310/28928	0.0290322580645161	4.61453385324353	5.09110653509128	0.000162547579293906	0.00322402652673128	0.00219179428844479	Tgfb2/Pdgfc/Camk1/Ccn1/Tlr4/Syk/Adam9/Taok3/Dok7	9	CM3
GO:0003279	cardiac septum development	6/182	130/28928	0.0461538461538462	7.33592561284869	5.76101841436458	0.000178611485233213	0.00352104226682303	0.00239371489837579	Tgfb2/Ccn1/Xirp2/Myh10/Smad7/Bmpr2	6	CM3
GO:0051222	positive regulation of protein transport	9/182	315/28928	0.0285714285714286	4.54128728414443	5.02844171568844	0.00018311609878497	0.00358796574164731	0.00243921157424572	Tgfb2/Ankrd1/Camk1/Tlr4/App/Myh10/Sri/Adam9/Pparg	9	CM3
GO:0010563	negative regulation of phosphorus metabolic process	10/182	388/28928	0.0257731958762887	4.09652203466636	4.88609306115876	0.00018614056399902	0.00360354756532235	0.00244980458638483	Nppa/Ppm1e/Shb/Ier3/Hspb1/Prkg1/Smad7/Pparg/Mapt/Pkia	10	CM3
GO:0045936	negative regulation of phosphate metabolic process	10/182	388/28928	0.0257731958762887	4.09652203466636	4.88609306115876	0.00018614056399902	0.00360354756532235	0.00244980458638483	Nppa/Ppm1e/Shb/Ier3/Hspb1/Prkg1/Smad7/Pparg/Mapt/Pkia	10	CM3
GO:0071402	cellular response to lipoprotein particle stimulus	4/182	46/28928	0.0869565217391304	13.821309125657	6.92462622961679	0.000201225419575635	0.00384947799697058	0.00261699580239132	Tlr4/App/Syk/Pparg	4	CM3
GO:1902991	regulation of amyloid precursor protein catabolic process	4/182	46/28928	0.0869565217391304	13.821309125657	6.92462622961679	0.000201225419575635	0.00384947799697058	0.00261699580239132	Clu/Rtn4/App/Picalm	4	CM3
GO:0035023	regulation of Rho protein signal transduction	5/182	85/28928	0.0588235294117647	9.34971	6.13421897304716	0.000203687632610674	0.00387365950723711	0.0026334351510284	Synpo2l/Bcl6/Myo9b/Ophn1/Abra	5	CM3
GO:0002718	regulation of cytokine production involved in immune response	6/182	134/28928	0.0447761194029851	7.1169427587338	5.64721726522563	0.000210586895980295	0.00398144698657481	0.00270671245802927	Tgfb2/Rtn4/Bcl6/Tlr4/Smad7/Syk	6	CM3
GO:0048844	artery morphogenesis	5/182	86/28928	0.0581395348837209	9.24099156657296	6.08996350738401	0.000215168988222212	0.00401886675246435	0.00273215158778568	Tgfb2/Rtn4/Smad7/Hand2/Bmpr2	5	CM3
GO:0060415	muscle tissue morphogenesis	5/182	86/28928	0.0581395348837209	9.24099156657296	6.08996350738401	0.000215168988222212	0.00401886675246435	0.00273215158778568	Tgfb2/Ankrd1/Myh7/Xirp2/Smad7	5	CM3
GO:0033673	negative regulation of kinase activity	7/182	191/28928	0.0366492146596859	5.82521143777688	5.32366843737948	0.000216505278013271	0.00401886675246435	0.00273215158778568	Nppa/Ppm1e/Shb/Hspb1/Pparg/Mapt/Pkia	7	CM3
GO:1903828	negative regulation of protein localization	8/182	254/28928	0.031496062992126	5.00614346283638	5.1026748655987	0.000217538410665407	0.00401886675246435	0.00273215158778568	Gnao1/App/Astn2/Mapt/Klf7/Picalm/Ppfia1/Pkia	8	CM3
GO:0034763	negative regulation of transmembrane transport	6/182	135/28928	0.0444444444444444	7.06422466422466	5.61949629518652	0.000219244940808201	0.00402738007745974	0.00273793921296366	Tgfb2/Bcl2/Cttnbp2nl/Sri/Rrad/Dysf	6	CM3
GO:0060048	cardiac muscle contraction	6/182	136/28928	0.0441176470588235	7.01228183581125	5.59205648068447	0.00022818102871777	0.00416713262775093	0.00283294737712861	Nppa/Ccn2/Myh7/Sri/Smad7/Csrp3	6	CM3
GO:0050714	positive regulation of protein secretion	7/182	193/28928	0.0362694300518135	5.76484655241132	5.28470384045673	0.000230719684617203	0.00416713262775093	0.00283294737712861	Tgfb2/Ankrd1/Tlr4/Myh10/Sri/Adam9/Pparg	7	CM3
GO:1903169	regulation of calcium ion transmembrane transport	7/182	193/28928	0.0362694300518135	5.76484655241132	5.28470384045673	0.000230719684617203	0.00416713262775093	0.00283294737712861	Nppa/Tgfb2/Bcl2/Myo5a/Sri/Rrad/Dysf	7	CM3
GO:0007162	negative regulation of cell adhesion	9/182	326/28928	0.0276073619631902	4.38805366412728	4.89507737150836	0.000236082403879008	0.00424030228744907	0.00288269040525947	Cd44/Serpine1/Bcl6/Hspb1/Prkg1/Phldb2/Smad7/Efna5/Socs6	9	CM3
GO:0048813	dendrite morphogenesis	7/182	194/28928	0.0360824742268041	5.73513084853291	5.26542567787546	0.000238103714472602	0.00425297960712664	0.00289130884454081	Kalrn/Myo5b/Afdn/Hecw2/Pdlim5/Klf7/Picalm	7	CM3
GO:0007411	axon guidance	8/182	258/28928	0.0310077519379845	4.92852883550558	5.04341415372564	0.000241751856251238	0.00429441621571567	0.00291947874987036	Tgfb2/Enah/Kalrn/App/Myh10/Efna5/Klf7/Bmpr2	8	CM3
GO:0097485	neuron projection guidance	8/182	259/28928	0.0308880308880309	4.90949976664262	5.02878979590734	0.000248138071351437	0.00438377259387539	0.00298022601657637	Tgfb2/Enah/Kalrn/App/Myh10/Efna5/Klf7/Bmpr2	8	CM3
GO:0003281	ventricular septum development	5/182	89/28928	0.0561797752808989	8.92949746882331	5.9614135557134	0.000252584609740515	0.00443807632223415	0.0030171433932391	Tgfb2/Ccn1/Xirp2/Smad7/Bmpr2	5	CM3
GO:0055003	cardiac myofibril assembly	3/182	20/28928	0.15	23.8417582417582	8.13081700150702	0.000258076836243619	0.00451006708959795	0.00306608497340925	Myh10/Adprhl1/Csrp3	3	CM3
GO:0070372	regulation of ERK1 and ERK2 cascade	9/182	333/28928	0.027027027027027	4.2958122958123	4.81324775710143	0.000275986760198574	0.00476684812925658	0.00324065277284834	Ccn2/Cd44/Pdgfc/Ccn1/Tlr4/App/Syk/Hand2/Rapgef1	9	CM3
GO:0002040	sprouting angiogenesis	6/182	141/28928	0.0425531914893617	6.76361935936404	5.45890234256012	0.000277256008461375	0.00476684812925658	0.00324065277284834	Tgm2/Rtn4/Itga5/Otulin/Hdac7/Smad1	6	CM3
GO:0043271	negative regulation of monoatomic ion transport	6/182	141/28928	0.0425531914893617	6.76361935936404	5.45890234256012	0.000277256008461375	0.00476684812925658	0.00324065277284834	Tgfb2/Gnao1/Bcl2/Sri/Rrad/Dysf	6	CM3
GO:0006942	regulation of striated muscle contraction	5/182	91/28928	0.0549450549450549	8.73324477720082	5.87903567471762	0.000280142636733297	0.00476684812925658	0.00324065277284834	Nppa/Ccn2/Myh7/Sri/Smad7	5	CM3
GO:0150076	neuroinflammatory response	5/182	91/28928	0.0549450549450549	8.73324477720082	5.87903567471762	0.000280142636733297	0.00476684812925658	0.00324065277284834	Clu/Myo5a/Tlr4/App/Pparg	5	CM3
GO:1904063	negative regulation of cation transmembrane transport	5/182	92/28928	0.0543478260869565	8.6383182035356	5.8387896974165	0.000294748177434112	0.00498911443792923	0.00339175637631538	Tgfb2/Bcl2/Sri/Rrad/Dysf	5	CM3
GO:0002281	macrophage activation involved in immune response	3/182	21/28928	0.142857142857143	22.7064364207221	7.91763264364879	0.000299698988859897	0.00499365975803865	0.00339484642739665	Sbno2/Syk/Dysf	3	CM3
GO:0048268	clathrin coat assembly	3/182	21/28928	0.142857142857143	22.7064364207221	7.91763264364879	0.000299698988859897	0.00499365975803865	0.00339484642739665	Snap91/Hip1/Picalm	3	CM3
GO:0001774	microglial cell activation	4/182	51/28928	0.0784313725490196	12.4663	6.52124070710982	0.000300703270481233	0.00499365975803865	0.00339484642739665	Clu/Tlr4/App/Pparg	4	CM3
GO:0060326	cell chemotaxis	9/182	337/28928	0.0267062314540059	4.24482342583233	4.76749259910662	0.000301195067373194	0.00499365975803865	0.00339484642739665	Tgfb2/Serpine1/Itga9/Lyst/App/Hspb1/Syk/Myo9b/Dysf	9	CM3
GO:0071900	regulation of protein serine/threonine kinase activity	8/182	268/28928	0.0298507462686567	4.74462850582254	4.90045859583502	0.000312079072269782	0.00514771245228676	0.0034995762776547	Nppa/Camk1/Tlr4/Syk/Adam9/Pparg/Taok3/Pkia	8	CM3
GO:0006874	intracellular calcium ion homeostasis	9/182	339/28928	0.0265486725663717	4.21978021978022	4.74488046497501	0.00031449654825836	0.00516125553563085	0.00350878329021349	Tgfb2/Bcl2/Tgm2/Myo5a/App/Sri/Atp13a3/Erc2/Csrp3	9	CM3
GO:0009612	response to mechanical stimulus	8/182	269/28928	0.0297397769516729	4.72699048163732	4.88655271889071	0.000319944952413605	0.00522415167249082	0.0035515420555003	Ankrd23/Ankrd1/Btg2/Atp8a2/Tlr4/Slc38a2/Usp53/Csrp3	8	CM3
GO:0033628	regulation of cell adhesion mediated by integrin	4/182	52/28928	0.0769230769230769	12.2265426880812	6.44729984561225	0.000324171873874783	0.00526468664594738	0.00357909900100546	Tgfb2/Serpine1/Syk/Adam9	4	CM3
GO:0060395	SMAD protein signal transduction	5/182	94/28928	0.0531914893617021	8.45452419920505	5.76010088362536	0.000325684296068505	0.00526468664594738	0.00357909900100546	Tgfb2/Smad7/Smad1/Pparg/Bmpr2	5	CM3
GO:0048644	muscle organ morphogenesis	5/182	95/28928	0.0526315789473684	8.36552920763447	5.72162675835974	0.000342044128399019	0.00548265763103304	0.0037272825088632	Tgfb2/Ankrd1/Myh7/Xirp2/Smad7	5	CM3
GO:0002263	cell activation involved in immune response	9/182	343/28928	0.0262390670553936	4.17056995482652	4.70017450817132	0.000342560111805962	0.00548265763103304	0.0037272825088632	Nppa/Bcl6/Shb/Tlr4/App/Sbno2/Smad7/Syk/Dysf	9	CM3
GO:0022898	regulation of transmembrane transporter activity	7/182	209/28928	0.0334928229665072	5.32351858667648	4.99142440064295	0.000373652299690334	0.00594300069533787	0.00404023815321128	Nppa/Bcl2/Fhl1/Myo5a/Sri/Rrad/Dysf	7	CM3
GO:0045773	positive regulation of axon extension	4/182	54/28928	0.0740740740740741	11.7737077737078	6.30532209512949	0.000374999115944611	0.00594300069533787	0.00404023815321128	Myo5b/Tnfrsf12a/Mapt/Bmpr2	4	CM3
GO:0007044	cell-substrate junction assembly	5/182	98/28928	0.0510204081632653	8.10944157882933	5.60950949681197	0.000394869387390404	0.00619714917200571	0.00421301625381279	Bcl2/Itga5/Phldb2/Tln1/Efna5	5	CM3
GO:0034766	negative regulation of monoatomic ion transmembrane transport	5/182	98/28928	0.0510204081632653	8.10944157882933	5.60950949681197	0.000394869387390404	0.00619714917200571	0.00421301625381279	Tgfb2/Bcl2/Sri/Rrad/Dysf	5	CM3
GO:0002269	leukocyte activation involved in inflammatory response	4/182	55/28928	0.0727272727272727	11.5596403596404	6.23710704485417	0.000402438064962179	0.00628542156532717	0.00427302659364877	Clu/Tlr4/App/Pparg	4	CM3
GO:0051492	regulation of stress fiber assembly	5/182	99/28928	0.0505050505050505	8.02752802752803	5.57319290745523	0.000413776876663616	0.00643144539544937	0.00437229817041311	Ccn2/Ppm1e/Synpo2l/Phldb2/Ppfia1	5	CM3
GO:0002700	regulation of production of molecular mediator of immune response	7/182	214/28928	0.0327102803738318	5.19913731128684	4.90590118157451	0.000430529794223228	0.00665982212786458	0.00452755583146865	Tgfb2/Rtn4/Bcl6/Tlr4/Smad7/Syk/Il13ra1	7	CM3
GO:0007611	learning or memory	9/182	356/28928	0.0252808988764045	4.01827386097049	4.55944521861472	0.000448432080636827	0.00685096242742777	0.00465749899831318	Nrxn3/Btg2/Rcan1/Kalrn/App/Itga5/Mapt/Pak6/Picalm	9	CM3
GO:0003283	atrial septum development	3/182	24/28928	0.125	19.8681318681319	7.35790592081795	0.000449796477992233	0.00685096242742777	0.00465749899831318	Tgfb2/Ccn1/Bmpr2	3	CM3
GO:0035994	response to muscle stretch	3/182	24/28928	0.125	19.8681318681319	7.35790592081795	0.000449796477992233	0.00685096242742777	0.00465749899831318	Ankrd23/Ankrd1/Csrp3	3	CM3
GO:0007159	leukocyte cell-cell adhesion	10/182	434/28928	0.0230414746543779	3.66232845495518	4.44660415909551	0.00045136251068423	0.00685096242742777	0.00465749899831318	Cd44/Bcl6/Shb/Hspb1/Itga5/Msn/Smad7/Syk/Nt5e/Socs6	10	CM3
GO:0045581	negative regulation of T cell differentiation	4/182	57/28928	0.0701754385964912	11.1540389435126	6.10582032659248	0.000461568897285755	0.00697314133142451	0.00474056004688961	Cd44/Bcl6/Hspb1/Smad7	4	CM3
GO:0008361	regulation of cell size	7/182	217/28928	0.032258064516129	5.12725983693726	4.85586047818435	0.000467844598078824	0.00703507714227367	0.0047826659524533	Rtn4/Myo5b/Msn/Efna5/Tnfrsf12a/Mapt/Bmpr2	7	CM3
GO:0030516	regulation of axon extension	5/182	102/28928	0.0490196078431373	7.7914242620125	5.46723117279888	0.000474612535835092	0.00703863453373785	0.00478508437867538	Rtn4/Myo5b/Tnfrsf12a/Mapt/Bmpr2	5	CM3
GO:0042100	B cell proliferation	5/182	102/28928	0.0490196078431373	7.7914242620125	5.46723117279888	0.000474612535835092	0.00703863453373785	0.00478508437867538	Bcl2/Bcl6/Shb/Tlr4/Ctps1	5	CM3
GO:2001257	regulation of cation channel activity	5/182	102/28928	0.0490196078431373	7.7914242620125	5.46723117279888	0.000474612535835092	0.00703863453373785	0.00478508437867538	Nppa/Myo5a/Sri/Rrad/Dysf	5	CM3
GO:0070371	ERK1 and ERK2 cascade	9/182	362/28928	0.0248618784530387	3.95167263675551	4.49672614815224	0.000505662727455143	0.00737608700390211	0.00501449514517968	Ccn2/Cd44/Pdgfc/Ccn1/Tlr4/App/Syk/Hand2/Rapgef1	9	CM3
GO:0002367	cytokine production involved in immune response	6/182	158/28928	0.0379746835443038	6.03588816247044	5.05048831197447	0.000508724780446666	0.00737608700390211	0.00501449514517968	Tgfb2/Rtn4/Bcl6/Tlr4/Smad7/Syk	6	CM3
GO:0032874	positive regulation of stress-activated MAPK cascade	3/182	25/28928	0.12	19.0734065934066	7.19345022719808	0.000508774327828695	0.00737608700390211	0.00501449514517968	Tgfb2/Tlr4/Taok3	3	CM3
GO:0070304	positive regulation of stress-activated protein kinase signaling cascade	3/182	25/28928	0.12	19.0734065934066	7.19345022719808	0.000508774327828695	0.00737608700390211	0.00501449514517968	Tgfb2/Tlr4/Taok3	3	CM3
GO:0099159	regulation of modification of postsynaptic structure	3/182	25/28928	0.12	19.0734065934066	7.19345022719808	0.000508774327828695	0.00737608700390211	0.00501449514517968	Kalrn/Myh10/Myo5b	3	CM3
GO:0051347	positive regulation of transferase activity	9/182	364/28928	0.0247252747252747	3.92996014974037	4.47611848884129	0.000526022135537866	0.00756726129923753	0.00514446142341575	Tgfb2/Pdgfc/Camk1/Ccn1/Tlr4/Syk/Adam9/Taok3/Dok7	9	CM3
GO:0033059	cellular pigmentation	4/182	59/28928	0.0677966101694915	10.7759359284783	5.98090856803357	0.0005266420638195	0.00756726129923753	0.00514446142341575	Bcl2/Shroom3/Myo5a/Lyst	4	CM3
GO:0150115	cell-substrate junction organization	5/182	105/28928	0.0476190476190476	7.56881214024071	5.3655047243363	0.000541949098653634	0.00775274971658052	0.00527056226357144	Bcl2/Itga5/Phldb2/Tln1/Efna5	5	CM3
GO:0050866	negative regulation of cell activation	7/182	224/28928	0.03125	4.96703296703297	4.74260865180212	0.0005649907518183	0.0080122930595379	0.00544700796337608	Cd44/Bcl6/Hspb1/Prkg1/Smad7/Pparg/Socs6	7	CM3
GO:2001233	regulation of apoptotic signaling pathway	10/182	447/28928	0.0223713646532438	3.5558177840057	4.3331598813939	0.000567197350534398	0.0080122930595379	0.00544700796337608	Tgfb2/Cd44/Bcl2/Clu/Serpine1/Ier3/Tlr4/App/Hspb1/Tnfrsf12a	10	CM3
GO:0051345	positive regulation of hydrolase activity	9/182	368/28928	0.0244565217391304	3.88724319159102	4.43533936365943	0.000568762313940133	0.0080122930595379	0.00544700796337608	Tgm2/Ccn1/Kalrn/Asap2/Syk/Myo9b/Hip1/Pparg/Rapgef1	9	CM3
GO:0033630	positive regulation of cell adhesion mediated by integrin	3/182	26/28928	0.115384615384615	18.3398140321217	7.03826868904086	0.000572483667415173	0.0080122930595379	0.00544700796337608	Tgfb2/Syk/Adam9	3	CM3
GO:1902993	positive regulation of amyloid precursor protein catabolic process	3/182	26/28928	0.115384615384615	18.3398140321217	7.03826868904086	0.000572483667415173	0.0080122930595379	0.00544700796337608	Clu/App/Picalm	3	CM3
GO:0043405	regulation of MAP kinase activity	6/182	162/28928	0.037037037037037	5.88685388685389	4.9630174768704	0.000580379129821834	0.00808778330480167	0.00549832859831211	Nppa/Tlr4/Syk/Adam9/Pparg/Taok3	6	CM3
GO:0061900	glial cell activation	4/182	61/28928	0.0655737704918033	10.4226265537741	5.86185068382837	0.000597985757140535	0.00828228151364055	0.00563055457713431	Clu/Tlr4/App/Pparg	4	CM3
GO:0022612	gland morphogenesis	6/182	163/28928	0.0368098159509202	5.85073821883638	4.94160618332454	0.00059945990541042	0.00828228151364055	0.00563055457713431	Tgfb2/Cd44/Bcl2/Tgm2/Rtn4/Msn	6	CM3
GO:0070374	positive regulation of ERK1 and ERK2 cascade	7/182	227/28928	0.0308370044052863	4.90138935953914	4.69550590001087	0.000611245183555884	0.00838001082384928	0.00569699402549279	Ccn2/Cd44/Pdgfc/Tlr4/App/Hand2/Rapgef1	7	CM3
GO:0051090	regulation of DNA-binding transcription factor activity	9/182	372/28928	0.0241935483870968	3.84544487770294	4.39512915031658	0.000614309485076486	0.00838001082384928	0.00569699402549279	Clu/Tlr4/Sri/Otulin/Syk/Pparg/Hand2/Lrrfip1/Csrp3	9	CM3
GO:1904951	positive regulation of establishment of protein localization	9/182	372/28928	0.0241935483870968	3.84544487770294	4.39512915031658	0.000614309485076486	0.00838001082384928	0.00569699402549279	Tgfb2/Ankrd1/Camk1/Tlr4/App/Myh10/Sri/Adam9/Pparg	9	CM3
GO:0032930	positive regulation of superoxide anion generation	3/182	27/28928	0.111111111111111	17.6605616605617	6.89150009536557	0.000641074663690666	0.00865630491746401	0.0058848274106386	App/Syk/Mapt	3	CM3
GO:1903672	positive regulation of sprouting angiogenesis	3/182	27/28928	0.111111111111111	17.6605616605617	6.89150009536557	0.000641074663690666	0.00865630491746401	0.0058848274106386	Tgm2/Itga5/Smad1	3	CM3
GO:0050848	regulation of calcium-mediated signaling	5/182	109/28928	0.0458715596330275	7.29105756628693	5.23595777846122	0.000642596096563985	0.00865630491746401	0.0058848274106386	Rcan1/App/Lmcd1/Syk/Mapt	5	CM3
GO:0046328	regulation of JNK cascade	6/182	166/28928	0.036144578313253	5.74500198596584	4.8784244398289	0.000659636069890265	0.00881241080146788	0.00599095308364886	Nppa/Ccn2/Tlr4/App/Taok3/Rapgef1	6	CM3
GO:1904375	regulation of protein localization to cell periphery	6/182	166/28928	0.036144578313253	5.74500198596584	4.8784244398289	0.000659636069890265	0.00881241080146788	0.00599095308364886	Myo5a/Kalrn/Myo5b/Picalm/Ppfia1/Csrp3	6	CM3
GO:0010631	epithelial cell migration	5/182	110/28928	0.0454545454545455	7.22477522477523	5.20459306870745	0.000669807754236289	0.00891147518290503	0.0060583001552756	Tgfb2/Rtn4/Serpine1/Adam9/Bmpr2	5	CM3
GO:0010812	negative regulation of cell-substrate adhesion	4/182	63/28928	0.0634920634920635	10.0917495203209	5.74818367953601	0.000675930141288011	0.00895607437206614	0.00608862008200762	Serpine1/Bcl6/Phldb2/Efna5	4	CM3
GO:0051147	regulation of muscle cell differentiation	6/182	167/28928	0.0359281437125748	5.71060077646904	4.85770598101451	0.000680700864356752	0.0089824730386342	0.00610656672299419	Bcl2/Camk1/Rcan1/Smad1/Bmpr2/Csrp3	6	CM3
GO:0070661	leukocyte proliferation	9/182	378/28928	0.0238095238095238	3.78440607012036	4.33584847668075	0.000688195981163936	0.0090444618174919	0.00614870863787034	Cd44/Bcl2/Clu/Bcl6/Shb/Tlr4/Ctps1/Msn/Syk	9	CM3
GO:0010389	regulation of G2/M transition of mitotic cell cycle	5/182	111/28928	0.045045045045045	7.15968715968716	5.17361900063137	0.000697872826123086	0.00913450545285804	0.00620992312356703	Fhl1/Ier3/App/Taok3/Pkia	5	CM3
GO:0003181	atrioventricular valve morphogenesis	3/182	28/28928	0.107142857142857	17.0298273155416	6.75239157478992	0.000714694131620033	0.00922186994749333	0.00626931624541848	Tgfb2/Ccn1/Bmpr2	3	CM3
GO:0032469	endoplasmic reticulum calcium ion homeostasis	3/182	28/28928	0.107142857142857	17.0298273155416	6.75239157478992	0.000714694131620033	0.00922186994749333	0.00626931624541848	Bcl2/Tgm2/App	3	CM3
GO:1901385	regulation of voltage-gated calcium channel activity	3/182	28/28928	0.107142857142857	17.0298273155416	6.75239157478992	0.000714694131620033	0.00922186994749333	0.00626931624541848	Sri/Rrad/Dysf	3	CM3
GO:0007416	synapse assembly	8/182	304/28928	0.0263157894736842	4.18276460381724	4.43889457873682	0.000715957116245229	0.00922186994749333	0.00626931624541848	Nrxn3/Rtn4/Elmo1/App/Afdn/Efna5/Pdlim5/Mapt	8	CM3
GO:0006937	regulation of muscle contraction	6/182	169/28928	0.0355029585798817	5.6430197021913	4.81676734158333	0.00072439088573861	0.00928763249098235	0.00631402368377786	Nppa/Ccn2/Myh7/Sri/Prkg1/Smad7	6	CM3
GO:0097061	dendritic spine organization	5/182	112/28928	0.0446428571428571	7.09576138147567	5.14302698433426	0.000726808233906135	0.00928763249098235	0.00631402368377786	Kalrn/App/Myo5b/Afdn/Pdlim5	5	CM3
GO:0097530	granulocyte migration	6/182	170/28928	0.0352941176470588	5.60983	4.79654237026195	0.000747033448537143	0.00950148703672877	0.00645940870714496	Tgfb2/Rtn4/Itga9/Lyst/Syk/Dysf	6	CM3
GO:0010810	regulation of cell-substrate adhesion	7/182	235/28928	0.0297872340425532	4.73453355155483	4.57384032065228	0.000749421340663729	0.00950148703672877	0.00645940870714496	Bcl2/Serpine1/Bcl6/Ccn1/Itga5/Phldb2/Efna5	7	CM3
GO:0009259	ribonucleotide metabolic process	9/182	383/28928	0.0234986945169713	3.73500129113706	4.28736620353402	0.000755177789297033	0.00951824142628142	0.0064707988663212	Nppa/Uck2/Nppb/Myh7/Ier3/Pfkp/App/Ctps1/Nt5e	9	CM3
GO:0090132	epithelium migration	5/182	113/28928	0.0442477876106195	7.03296703296703	5.11280869456667	0.000756631007285594	0.00951824142628142	0.0064707988663212	Tgfb2/Rtn4/Serpine1/Adam9/Bmpr2	5	CM3
GO:1901020	negative regulation of calcium ion transmembrane transporter activity	3/182	29/28928	0.103448275862069	16.4425918908678	6.62028165989749	0.000793485577820703	0.00993230486620106	0.00675229217139949	Sri/Rrad/Dysf	3	CM3
GO:1901888	regulation of cell junction assembly	8/182	309/28928	0.0258899676375405	4.11508232867456	4.38046508100213	0.000795690368186228	0.00993230486620106	0.00675229217139949	Rtn4/Elmo1/App/Phldb2/Afdn/Efna5/Pdlim5/Rapgef1	8	CM3
GO:0045620	negative regulation of lymphocyte differentiation	4/182	66/28928	0.0606060606060606	9.63303363303363	5.58689964799256	0.000805948904042029	0.0100216646414149	0.00681304174752938	Cd44/Bcl6/Hspb1/Smad7	4	CM3
GO:0032231	regulation of actin filament bundle assembly	5/182	115/28928	0.0434782608695652	6.91065456282848	5.05346125481265	0.000819007294244761	0.010145021388097	0.0068969035304822	Ccn2/Ppm1e/Synpo2l/Phldb2/Ppfia1	5	CM3
GO:0032410	negative regulation of transporter activity	4/182	67/28928	0.0597014925373134	9.48925701164507	5.53541360882933	0.000852948857168469	0.0104059760574553	0.00707430869421158	Cttnbp2nl/Sri/Rrad/Dysf	4	CM3
GO:0032731	positive regulation of interleukin-1 beta production	4/182	67/28928	0.0597014925373134	9.48925701164507	5.53541360882933	0.000852948857168469	0.0104059760574553	0.00707430869421158	Ccn1/Tlr4/App/Hspb1	4	CM3
GO:0045776	negative regulation of blood pressure	4/182	67/28928	0.0597014925373134	9.48925701164507	5.53541360882933	0.000852948857168469	0.0104059760574553	0.00707430869421158	Nppa/Nppb/Ier3/Bmpr2	4	CM3
GO:1901019	regulation of calcium ion transmembrane transporter activity	4/182	67/28928	0.0597014925373134	9.48925701164507	5.53541360882933	0.000852948857168469	0.0104059760574553	0.00707430869421158	Myo5a/Sri/Rrad/Dysf	4	CM3
GO:1990845	adaptive thermogenesis	6/182	175/28928	0.0342857142857143	5.44954474097331	4.69776947223327	0.00086857424169469	0.0105567688849584	0.00717682238487737	Pdgfc/Prkab2/Tlr4/Clic5/Syk/Pparg	6	CM3
GO:0006816	calcium ion transport	10/182	473/28928	0.0211416490486258	3.3603605696629	4.11839793634601	0.000873282032844285	0.0105742352516314	0.00718869656841659	Nppa/Ccn2/Tgfb2/Gnao1/Bcl2/Serpine1/Myo5a/Sri/Rrad/Dysf	10	CM3
GO:0032928	regulation of superoxide anion generation	3/182	30/28928	0.1	15.8945054945055	6.49458648044305	0.000877589243732007	0.0105867388991999	0.00719719693995456	App/Syk/Mapt	3	CM3
GO:0019693	ribose phosphate metabolic process	9/182	392/28928	0.0229591836734694	3.6492487104732	4.20211465633647	0.000889119333097312	0.0106859583788238	0.00726464945219013	Nppa/Uck2/Nppb/Myh7/Ier3/Pfkp/App/Ctps1/Nt5e	9	CM3
GO:0007613	memory	6/182	176/28928	0.0340909090909091	5.41858141858142	4.67846997963392	0.000894610661572002	0.0107121343291196	0.00728244468367384	Rcan1/Kalrn/App/Itga5/Mapt/Pak6	6	CM3
GO:0045778	positive regulation of ossification	4/182	68/28928	0.0588235294117647	9.34971	5.48499606091493	0.000901848473497719	0.010719397480949	0.00728738240194751	Scube2/Ccn1/Tent5a/Bmpr2	4	CM3
GO:2001238	positive regulation of extrinsic apoptotic signaling pathway	4/182	68/28928	0.0588235294117647	9.34971	5.48499606091493	0.000901848473497719	0.010719397480949	0.00728738240194751	Tgfb2/Tlr4/App/Tnfrsf12a	4	CM3
GO:0030038	contractile actin filament bundle assembly	5/182	118/28928	0.0423728813559322	6.73495995529894	4.96704901262183	0.000919658633322701	0.0108304834947708	0.00736290215608169	Ccn2/Ppm1e/Synpo2l/Phldb2/Ppfia1	5	CM3
GO:0043149	stress fiber assembly	5/182	118/28928	0.0423728813559322	6.73495995529894	4.96704901262183	0.000919658633322701	0.0108304834947708	0.00736290215608169	Ccn2/Ppm1e/Synpo2l/Phldb2/Ppfia1	5	CM3
GO:2001236	regulation of extrinsic apoptotic signaling pathway	6/182	177/28928	0.0338983050847458	5.38796796423915	4.65931728146296	0.000921244343044225	0.0108304834947708	0.00736290215608169	Tgfb2/Bcl2/Serpine1/Tlr4/App/Tnfrsf12a	6	CM3
GO:0006469	negative regulation of protein kinase activity	6/182	178/28928	0.0337078651685393	5.35769848129399	4.64030935915002	0.000948484481164428	0.0111103272739297	0.00755314872872359	Nppa/Ppm1e/Shb/Hspb1/Pparg/Pkia	6	CM3
GO:0090130	tissue migration	5/182	119/28928	0.0420168067226891	6.67836365315357	4.93891181902214	0.000955168947109943	0.0111482354007453	0.00757891986154498	Tgfb2/Rtn4/Serpine1/Adam9/Bmpr2	5	CM3
GO:0060561	apoptotic process involved in morphogenesis	3/182	31/28928	0.0967741935483871	15.3817795108118	6.37478842423563	0.000967142148331442	0.011167037734127	0.00759170227712801	Tgfb2/Ccn1/Hand2	3	CM3
GO:0090594	inflammatory response to wounding	3/182	31/28928	0.0967741935483871	15.3817795108118	6.37478842423563	0.000967142148331442	0.011167037734127	0.00759170227712801	Cd44/Tlr4/Pparg	3	CM3
GO:1905244	regulation of modification of synaptic structure	3/182	31/28928	0.0967741935483871	15.3817795108118	6.37478842423563	0.000967142148331442	0.011167037734127	0.00759170227712801	Kalrn/Myh10/Myo5b	3	CM3
GO:0050890	cognition	9/182	401/28928	0.0224438902743142	3.56734537283166	4.11933500691992	0.0010417800961539	0.011986032209486	0.00814848039246806	Nrxn3/Btg2/Rcan1/Kalrn/App/Itga5/Mapt/Pak6/Picalm	9	CM3
GO:0003171	atrioventricular valve development	3/182	32/28928	0.09375	14.9010989010989	6.26042676070068	0.00106227813040199	0.012151688031301	0.00826109841254056	Tgfb2/Ccn1/Bmpr2	3	CM3
GO:0043409	negative regulation of MAPK cascade	6/182	182/28928	0.032967032967033	5.23994686632049	4.56568640647586	0.00106369554990974	0.012151688031301	0.00826109841254056	Nppa/Tlr4/Styxl2/Pparg/Taok3/Rapgef1	6	CM3
GO:0002697	regulation of immune effector process	10/182	487/28928	0.0205338809034908	3.26375882844055	4.00885997999714	0.00108756622987554	0.012380639511224	0.00841674680496714	Nppa/Masp1/Tgfb2/Rtn4/Bcl6/Shb/Tlr4/Smad7/Syk/Il13ra1	10	CM3
GO:0050764	regulation of phagocytosis	5/182	123/28928	0.040650406504065	6.46118109532744	4.82951895892887	0.0011074824313225	0.0125191982533764	0.00851094338093997	Tgm2/Syk/Pparg/Dysf/Rapgef1	5	CM3
GO:1903076	regulation of protein localization to plasma membrane	5/182	123/28928	0.040650406504065	6.46118109532744	4.82951895892887	0.0011074824313225	0.0125191982533764	0.00851094338093997	Myo5a/Myo5b/Picalm/Ppfia1/Csrp3	5	CM3
GO:0045766	positive regulation of angiogenesis	6/182	184/28928	0.0326086956521739	5.18299092212136	4.52919388880888	0.00112518316339698	0.0126749727082314	0.00861684373802635	Tgm2/Rtn4/Serpine1/Hspb1/Itga5/Smad1	6	CM3
GO:0106027	neuron projection organization	5/182	124/28928	0.0403225806451613	6.40907479617157	4.80292836769479	0.00114821848430112	0.0128895498602275	0.00876272001177169	Kalrn/App/Myo5b/Afdn/Pdlim5	5	CM3
GO:0003209	cardiac atrium morphogenesis	3/182	33/28928	0.0909090909090909	14.4495504495505	6.15108983775213	0.00116312789035473	0.0129223108918104	0.00878499198792068	Tgfb2/Ccn1/Bmpr2	3	CM3
GO:1900242	regulation of synaptic vesicle endocytosis	3/182	33/28928	0.0909090909090909	14.4495504495505	6.15108983775213	0.00116312789035473	0.0129223108918104	0.00878499198792068	Snap91/Ophn1/Picalm	3	CM3
GO:1990000	amyloid fibril formation	3/182	33/28928	0.0909090909090909	14.4495504495505	6.15108983775213	0.00116312789035473	0.0129223108918104	0.00878499198792068	Clu/App/Mapt	3	CM3
GO:0006936	muscle contraction	8/182	329/28928	0.0243161094224924	3.86492534820802	4.15847903422051	0.0011890190163735	0.0131312073021224	0.00892700631540903	Nppa/Ccn2/Myh7/Atp8a2/Sri/Prkg1/Smad7/Csrp3	8	CM3
GO:1902749	regulation of cell cycle G2/M phase transition	5/182	125/28928	0.04	6.3578021978022	4.77662889558739	0.00119005373941289	0.0131312073021224	0.00892700631540903	Fhl1/Ier3/App/Taok3/Pkia	5	CM3
GO:1990778	protein localization to cell periphery	9/182	409/28928	0.0220048899755501	3.4975684462237	4.04772116387144	0.00119471336181986	0.013137783329128	0.00893147690468985	Nrxn3/Myo5a/Kalrn/Myo5b/Afdn/Picalm/Ppfia1/Ehd4/Csrp3	9	CM3
GO:1904018	positive regulation of vasculature development	6/182	187/28928	0.0320855614973262	5.09984133513545	4.47543853359608	0.00122248209148489	0.0133975749212564	0.00910809137206226	Tgm2/Rtn4/Serpine1/Hspb1/Itga5/Smad1	6	CM3
GO:0055117	regulation of cardiac muscle contraction	4/182	74/28928	0.0540540540540541	8.59162459162459	5.20290925383646	0.00123747547042739	0.0135160749861208	0.00918865143048507	Nppa/Ccn2/Sri/Smad7	4	CM3
GO:0034250	positive regulation of amide metabolic process	3/182	34/28928	0.0882352941176471	14.0245636716225	6.0464085491138	0.00126981903161089	0.0138226428592525	0.00939706587986366	Clu/Ccn1/Picalm	3	CM3
GO:0046634	regulation of alpha-beta T cell activation	5/182	127/28928	0.0393700787401575	6.25767932854547	4.72488075669745	0.00127709471581007	0.013855192000718	0.00941919380646918	Cd44/Bcl6/Shb/Smad7/Syk	5	CM3
GO:0034248	regulation of amide metabolic process	4/182	75/28928	0.0533333333333333	8.4770695970696	5.15899667652032	0.0013008405820896	0.0139258860989923	0.00946725387034887	Clu/Rtn4/Ccn1/Picalm	4	CM3
GO:0048662	negative regulation of smooth muscle cell proliferation	4/182	75/28928	0.0533333333333333	8.4770695970696	5.15899667652032	0.0013008405820896	0.0139258860989923	0.00946725387034887	Nppb/Prkg1/Pparg/Bmpr2	4	CM3
GO:0050885	neuromuscular process controlling balance	4/182	75/28928	0.0533333333333333	8.4770695970696	5.15899667652032	0.0013008405820896	0.0139258860989923	0.00946725387034887	Myo5a/Clic5/App/Myh10	4	CM3
GO:0060390	regulation of SMAD protein signal transduction	4/182	75/28928	0.0533333333333333	8.4770695970696	5.15899667652032	0.0013008405820896	0.0139258860989923	0.00946725387034887	Tgfb2/Smad7/Pparg/Bmpr2	4	CM3
GO:1990266	neutrophil migration	5/182	128/28928	0.0390625	6.20879120879121	4.69942119702808	0.00132233704299833	0.0141092926073056	0.00959193936348973	Tgfb2/Rtn4/Itga9/Syk/Dysf	5	CM3
GO:0046651	lymphocyte proliferation	8/182	336/28928	0.0238095238095238	3.78440607012036	4.08487361538072	0.00135853665631194	0.0144380675526037	0.00981545087659709	Cd44/Bcl2/Bcl6/Shb/Tlr4/Ctps1/Msn/Syk	8	CM3
GO:0099175	regulation of postsynapse organization	6/182	191/28928	0.031413612565445	4.99303837523733	4.40552971442222	0.00136208184458525	0.0144380675526037	0.00981545087659709	Rtn4/Elmo1/Kalrn/App/Afdn/Pdlim5	6	CM3
GO:0002719	negative regulation of cytokine production involved in immune response	3/182	35/28928	0.0857142857142857	13.6238618524333	5.94605083457874	0.00138247610154734	0.0144830771593738	0.00984604981808405	Tgfb2/Bcl6/Smad7	3	CM3
GO:0048668	collateral sprouting	3/182	35/28928	0.0857142857142857	13.6238618524333	5.94605083457874	0.00138247610154734	0.0144830771593738	0.00984604981808405	App/Prkg1/Efna5	3	CM3
GO:0060142	regulation of syncytium formation by plasma membrane fusion	3/182	35/28928	0.0857142857142857	13.6238618524333	5.94605083457874	0.00138247610154734	0.0144830771593738	0.00984604981808405	Plekho1/Camk1/Adam9	3	CM3
GO:0042326	negative regulation of phosphorylation	8/182	337/28928	0.0237388724035608	3.77317637851763	4.07451997398248	0.00138424709008552	0.0144830771593738	0.00984604981808405	Nppa/Ppm1e/Shb/Hspb1/Smad7/Pparg/Mapt/Pkia	8	CM3
GO:0031400	negative regulation of protein modification process	9/182	420/28928	0.0214285714285714	3.40596546310832	3.95211287821834	0.00143414264608435	0.0148886781848009	0.01012179010854	Nppa/Ppm1e/Shb/Hspb1/Smad7/Pparg/Dysf/Mapt/Pkia	9	CM3
GO:0090278	negative regulation of peptide hormone secretion	4/182	77/28928	0.051948051948052	8.25688597117169	5.07357292811376	0.00143431131055486	0.0148886781848009	0.01012179010854	Gnao1/Kalrn/Pparg/Klf7	4	CM3
GO:0002366	leukocyte activation involved in immune response	8/182	339/28928	0.023598820058997	3.75091575091575	4.05393086370447	0.00143682882575252	0.0148886781848009	0.01012179010854	Nppa/Bcl6/Shb/Tlr4/Sbno2/Smad7/Syk/Dysf	8	CM3
GO:1904062	regulation of monoatomic cation transmembrane transport	8/182	340/28928	0.0235294117647059	3.73988	4.04369483273033	0.00146370837936379	0.0151187514072944	0.0102782010967264	Nppa/Tgfb2/Bcl2/Fhl1/Myo5a/Sri/Rrad/Dysf	8	CM3
GO:0090322	regulation of superoxide metabolic process	3/182	36/28928	0.0833333333333333	13.2454212454212	5.84971702550809	0.00150122063200972	0.0153439993485664	0.0104313317074924	App/Syk/Mapt	3	CM3
GO:2001258	negative regulation of cation channel activity	3/182	36/28928	0.0833333333333333	13.2454212454212	5.84971702550809	0.00150122063200972	0.0153439993485664	0.0104313317074924	Sri/Rrad/Dysf	3	CM3
GO:0060612	adipose tissue development	4/182	78/28928	0.0512820512820513	8.15102845872077	5.03201098088723	0.00150449978147094	0.0153439993485664	0.0104313317074924	Creb5/Sptlc2/Pparg/Klf7	4	CM3
GO:1902893	regulation of miRNA transcription	4/182	78/28928	0.0512820512820513	8.15102845872077	5.03201098088723	0.00150449978147094	0.0153439993485664	0.0104313317074924	Tgfb2/App/Smad1/Pparg	4	CM3
GO:0001952	regulation of cell-matrix adhesion	5/182	132/28928	0.0378787878787879	6.02064602064602	4.60022598647155	0.00151521541265904	0.0153563994643469	0.0104397616948757	Bcl2/Serpine1/Bcl6/Phldb2/Efna5	5	CM3
GO:0048675	axon extension	5/182	132/28928	0.0378787878787879	6.02064602064602	4.60022598647155	0.00151521541265904	0.0153563994643469	0.0104397616948757	Rtn4/Myo5b/Tnfrsf12a/Mapt/Bmpr2	5	CM3
GO:0032943	mononuclear cell proliferation	8/182	343/28928	0.0233236151603499	3.70717329317912	4.0132175233771	0.00154675175473773	0.0155783439970937	0.0105906465449824	Cd44/Bcl2/Bcl6/Shb/Tlr4/Ctps1/Msn/Syk	8	CM3
GO:0097193	intrinsic apoptotic signaling pathway	8/182	343/28928	0.0233236151603499	3.70717329317912	4.0132175233771	0.00154675175473773	0.0155783439970937	0.0105906465449824	Cd44/Bcl2/Clu/Ier3/App/Hspb1/Casp12/Mapt	8	CM3
GO:0002792	negative regulation of peptide secretion	4/182	79/28928	0.0506329113924051	8.04785088329392	4.99118367063701	0.00157704541722935	0.0157191564521378	0.0106863752656206	Gnao1/Kalrn/Pparg/Klf7	4	CM3
GO:0032732	positive regulation of interleukin-1 production	4/182	79/28928	0.0506329113924051	8.04785088329392	4.99118367063701	0.00157704541722935	0.0157191564521378	0.0106863752656206	Ccn1/Tlr4/App/Hspb1	4	CM3
GO:0060997	dendritic spine morphogenesis	4/182	79/28928	0.0506329113924051	8.04785088329392	4.99118367063701	0.00157704541722935	0.0157191564521378	0.0106863752656206	Kalrn/Myo5b/Afdn/Pdlim5	4	CM3
GO:0032102	negative regulation of response to external stimulus	9/182	426/28928	0.0211267605633803	3.3579941185575	3.90129265753404	0.00158018120845802	0.0157191564521378	0.0106863752656206	Cd44/Serpine1/Ier3/Prkg1/Phldb2/Otulin/Kremen1/Pparg/Nt5e	9	CM3
GO:0001953	negative regulation of cell-matrix adhesion	3/182	37/28928	0.0810810810810811	12.8874368874369	5.75713588616438	0.00162617117939713	0.0160210038797894	0.0108915806082017	Serpine1/Bcl6/Phldb2	3	CM3
GO:0007254	JNK cascade	6/182	198/28928	0.0303030303030303	4.81651681651682	4.28776172929289	0.00163530197350155	0.0160210038797894	0.0108915806082017	Nppa/Ccn2/Tlr4/App/Taok3/Rapgef1	6	CM3
GO:0032412	regulation of monoatomic ion transmembrane transporter activity	6/182	198/28928	0.0303030303030303	4.81651681651682	4.28776172929289	0.00163530197350155	0.0160210038797894	0.0108915806082017	Nppa/Fhl1/Myo5a/Sri/Rrad/Dysf	6	CM3
GO:0045580	regulation of T cell differentiation	6/182	198/28928	0.0303030303030303	4.81651681651682	4.28776172929289	0.00163530197350155	0.0160210038797894	0.0108915806082017	Cd44/Bcl6/Shb/Hspb1/Smad7/Syk	6	CM3
GO:1903531	negative regulation of secretion by cell	6/182	198/28928	0.0303030303030303	4.81651681651682	4.28776172929289	0.00163530197350155	0.0160210038797894	0.0108915806082017	Gnao1/Myo5a/Kalrn/Prkg1/Pparg/Klf7	6	CM3
GO:0061614	miRNA transcription	4/182	80/28928	0.05	7.94725274725275	4.95106831926464	0.00165198941688614	0.0161355945159906	0.0109694829144801	Tgfb2/App/Smad1/Pparg	4	CM3
GO:0001890	placenta development	6/182	199/28928	0.0301507537688442	4.79231321442377	4.27138938534453	0.00167749991544739	0.0162863580379622	0.011071976682327	Adam19/Serpine1/Ccn1/Zfp568/Pparg/Bmpr2	6	CM3
GO:0032680	regulation of tumor necrosis factor production	6/182	199/28928	0.0301507537688442	4.79231321442377	4.27138938534453	0.00167749991544739	0.0162863580379622	0.011071976682327	Clu/Ccn1/Tlr4/App/Hspb1/Syk	6	CM3
GO:0032762	mast cell cytokine production	2/182	10/28928	0.2	31.789010989011	7.74836896770339	0.00171365102772274	0.0164887909899632	0.0112095969482616	Bcl6/Syk	2	CM3
GO:0060452	positive regulation of cardiac muscle contraction	2/182	10/28928	0.2	31.789010989011	7.74836896770339	0.00171365102772274	0.0164887909899632	0.0112095969482616	Nppa/Ccn2	2	CM3
GO:2000807	regulation of synaptic vesicle clustering	2/182	10/28928	0.2	31.789010989011	7.74836896770339	0.00171365102772274	0.0164887909899632	0.0112095969482616	Snap91/Picalm	2	CM3
GO:0014046	dopamine secretion	3/182	38/28928	0.0789473684210526	12.5482938114517	5.66806123114638	0.00175744336432248	0.0168101017658419	0.0114280340850369	Tgm2/Rtn4/Myo5a	3	CM3
GO:0014912	negative regulation of smooth muscle cell migration	3/182	38/28928	0.0789473684210526	12.5482938114517	5.66806123114638	0.00175744336432248	0.0168101017658419	0.0114280340850369	Serpine1/Prkg1/Pparg	3	CM3
GO:0048660	regulation of smooth muscle cell proliferation	6/182	201/28928	0.0298507462686567	4.74462850582254	4.23896969461258	0.00176437336501648	0.0168266049825908	0.0114392534890682	Nppb/Tgm2/Tlr4/Prkg1/Pparg/Bmpr2	6	CM3
GO:1903555	regulation of tumor necrosis factor superfamily cytokine production	6/182	202/28928	0.0297029702970297	4.72114024589272	4.22291972901639	0.00180906964878744	0.0171532622421849	0.0116613253330562	Clu/Ccn1/Tlr4/App/Hspb1/Syk	6	CM3
GO:0046637	regulation of alpha-beta T cell differentiation	4/182	82/28928	0.0487804878048781	7.75341731439292	4.87288760925254	0.0018092367536607	0.0171532622421849	0.0116613253330562	Bcl6/Shb/Smad7/Syk	4	CM3
GO:0060996	dendritic spine development	5/182	138/28928	0.036231884057971	5.75887880235706	4.45884151833136	0.00184230879384606	0.0173649688935986	0.0118052501505311	Camk1/Kalrn/Myo5b/Afdn/Pdlim5	5	CM3
GO:0071621	granulocyte chemotaxis	5/182	138/28928	0.036231884057971	5.75887880235706	4.45884151833136	0.00184230879384606	0.0173649688935986	0.0118052501505311	Tgfb2/Itga9/Lyst/Syk/Dysf	5	CM3
GO:2000379	positive regulation of reactive oxygen species metabolic process	4/182	83/28928	0.0481927710843374	7.66000264795446	4.83478156581585	0.00189162191118931	0.0177594772805377	0.0120734493176495	Tlr4/App/Syk/Mapt	4	CM3
GO:1902003	regulation of amyloid-beta formation	3/182	39/28928	0.0769230769230769	12.2265426880812	5.58226902235714	0.0018951499108523	0.0177594772805377	0.0120734493176495	Clu/Rtn4/Picalm	3	CM3
GO:0002695	negative regulation of leukocyte activation	6/182	204/28928	0.0294117647058824	4.6748545572075	4.19113317727494	0.00190103358236859	0.017763125930051	0.0120759297839538	Cd44/Bcl6/Hspb1/Smad7/Pparg/Socs6	6	CM3
GO:0009199	ribonucleoside triphosphate metabolic process	7/182	277/28928	0.0252707581227437	4.01666203832269	4.0141660313788	0.0019290978144639	0.0179734098967199	0.0122188874157459	Uck2/Myh7/Ier3/Pfkp/App/Ctps1/Nt5e	7	CM3
GO:0032640	tumor necrosis factor production	6/182	205/28928	0.0292682926829268	4.65205038863575	4.17539410382854	0.00194832225103006	0.0181003616022419	0.0123051931644004	Clu/Ccn1/Tlr4/App/Hspb1/Syk	6	CM3
GO:0007266	Rho protein signal transduction	5/182	140/28928	0.0357142857142857	5.67660910518053	4.41354971456959	0.00196201470321024	0.0181753396432054	0.0123561655867983	Synpo2l/Bcl6/Myo9b/Ophn1/Abra	5	CM3
GO:0003208	cardiac ventricle morphogenesis	4/182	84/28928	0.0476190476190476	7.56881214024071	4.79730601494424	0.00197656905575614	0.0182578507350274	0.0124122592132897	Tgfb2/Myh7/Smad7/Hand2	4	CM3
GO:0046631	alpha-beta T cell activation	6/182	206/28928	0.029126213592233	4.62946761975888	4.15975620866655	0.00199649613136588	0.018389378896598	0.0125016761802128	Cd44/Bcl2/Bcl6/Shb/Smad7/Syk	6	CM3
GO:0003230	cardiac atrium development	3/182	40/28928	0.075	11.9208791208791	5.4995548671498	0.00203940068533018	0.0186253740555719	0.0126621130864389	Tgfb2/Ccn1/Bmpr2	3	CM3
GO:0032872	regulation of stress-activated MAPK cascade	3/182	40/28928	0.075	11.9208791208791	5.4995548671498	0.00203940068533018	0.0186253740555719	0.0126621130864389	Tgfb2/Tlr4/Taok3	3	CM3
GO:2000515	negative regulation of CD4-positive, alpha-beta T cell activation	3/182	40/28928	0.075	11.9208791208791	5.4995548671498	0.00203940068533018	0.0186253740555719	0.0126621130864389	Cd44/Bcl6/Smad7	3	CM3
GO:0060411	cardiac septum morphogenesis	4/182	85/28928	0.0470588235294118	7.47977	4.76044265925674	0.00206411875566455	0.018715158102437	0.0127231510957359	Tgfb2/Ccn1/Smad7/Bmpr2	4	CM3
GO:0007168	receptor guanylyl cyclase signaling pathway	2/182	11/28928	0.181818181818182	28.8991008991009	7.36391240397117	0.00208580797247023	0.018715158102437	0.0127231510957359	Nppa/Nppb	2	CM3
GO:0016185	synaptic vesicle budding from presynaptic endocytic zone membrane	2/182	11/28928	0.181818181818182	28.8991008991009	7.36391240397117	0.00208580797247023	0.018715158102437	0.0127231510957359	Snap91/Picalm	2	CM3
GO:0086064	cell communication by electrical coupling involved in cardiac conduction	2/182	11/28928	0.181818181818182	28.8991008991009	7.36391240397117	0.00208580797247023	0.018715158102437	0.0127231510957359	Gjc1/Sri	2	CM3
GO:0099515	actin filament-based transport	2/182	11/28928	0.181818181818182	28.8991008991009	7.36391240397117	0.00208580797247023	0.018715158102437	0.0127231510957359	Myo5a/Myo5b	2	CM3
GO:0099640	axo-dendritic protein transport	2/182	11/28928	0.181818181818182	28.8991008991009	7.36391240397117	0.00208580797247023	0.018715158102437	0.0127231510957359	Myo5a/Hspb1	2	CM3
GO:0051963	regulation of synapse assembly	6/182	208/28928	0.0288461538461538	4.58495350803043	4.12877920494396	0.00209554198363198	0.018715158102437	0.0127231510957359	Rtn4/Elmo1/App/Afdn/Efna5/Pdlim5	6	CM3
GO:0071706	tumor necrosis factor superfamily cytokine production	6/182	208/28928	0.0288461538461538	4.58495350803043	4.12877920494396	0.00209554198363198	0.018715158102437	0.0127231510957359	Clu/Ccn1/Tlr4/App/Hspb1/Syk	6	CM3
GO:0070588	calcium ion transmembrane transport	8/182	361/28928	0.0221606648199446	3.52232808742504	3.8372627760326	0.00212671025053038	0.0189411962533463	0.012876818915782	Nppa/Ccn2/Tgfb2/Bcl2/Myo5a/Sri/Rrad/Dysf	8	CM3
GO:0007369	gastrulation	6/182	209/28928	0.0287081339712919	4.56301593143698	4.11343777146225	0.00214643527478297	0.0189778987582831	0.0129017704290605	Itga5/Col4a2/Phldb2/Zfp568/Smad1/Bmpr2	6	CM3
GO:0000086	G2/M transition of mitotic cell cycle	5/182	143/28928	0.034965034965035	5.55751940367325	4.34722490718123	0.00215210221952852	0.0189778987582831	0.0129017704290605	Fhl1/Ier3/App/Taok3/Pkia	5	CM3
GO:0050868	negative regulation of T cell activation	5/182	143/28928	0.034965034965035	5.55751940367325	4.34722490718123	0.00215210221952852	0.0189778987582831	0.0129017704290605	Cd44/Bcl6/Hspb1/Smad7/Socs6	5	CM3
GO:0032722	positive regulation of chemokine production	4/182	86/28928	0.0465116279069767	7.39279325325837	4.72417394291596	0.00215431142724711	0.0189778987582831	0.0129017704290605	Ccn1/Tlr4/App/Syk	4	CM3
GO:0060391	positive regulation of SMAD protein signal transduction	3/182	41/28928	0.0731707317073171	11.6301259715894	5.41973185370976	0.00219030273478744	0.0192425237542603	0.0130816707958701	Tgfb2/Pparg/Bmpr2	3	CM3
GO:0048659	smooth muscle cell proliferation	6/182	210/28928	0.0285714285714286	4.54128728414443	4.09819286558344	0.0021982564143627	0.0192600622971127	0.0130935940470384	Nppb/Tgm2/Tlr4/Prkg1/Pparg/Bmpr2	6	CM3
GO:0016197	endosomal transport	7/182	284/28928	0.0246478873239437	3.91765980498375	3.93165743757115	0.00221925241257863	0.0193914677023424	0.0131829275603533	Lyst/Myo1d/Myo5b/Msn/Rab6a/Picalm/Ehd4	7	CM3
GO:0046632	alpha-beta T cell differentiation	5/182	145/28928	0.0344827586206897	5.48086396362258	4.30404112777312	0.00228606865515568	0.0199214554234995	0.013543229825408	Bcl2/Bcl6/Shb/Smad7/Syk	5	CM3
GO:2000514	regulation of CD4-positive, alpha-beta T cell activation	4/182	88/28928	0.0454545454545455	7.22477522477523	4.65335368515238	0.00234278654223833	0.0201887120493293	0.0137249192566785	Cd44/Bcl6/Shb/Smad7	4	CM3
GO:0009309	amine biosynthetic process	3/182	42/28928	0.0714285714285714	11.3532182103611	5.34262867121265	0.00234796032494519	0.0201887120493293	0.0137249192566785	Tgfb2/Azin1/Hand2	3	CM3
GO:0042401	biogenic amine biosynthetic process	3/182	42/28928	0.0714285714285714	11.3532182103611	5.34262867121265	0.00234796032494519	0.0201887120493293	0.0137249192566785	Tgfb2/Azin1/Hand2	3	CM3
GO:0070302	regulation of stress-activated protein kinase signaling cascade	3/182	42/28928	0.0714285714285714	11.3532182103611	5.34262867121265	0.00234796032494519	0.0201887120493293	0.0137249192566785	Tgfb2/Tlr4/Taok3	3	CM3
GO:1903421	regulation of synaptic vesicle recycling	3/182	42/28928	0.0714285714285714	11.3532182103611	5.34262867121265	0.00234796032494519	0.0201887120493293	0.0137249192566785	Snap91/Ophn1/Picalm	3	CM3
GO:0008360	regulation of cell shape	5/182	146/28928	0.0342465753424658	5.44332379948818	4.28274865614728	0.0023552816283348	0.0201979456350302	0.0137311965376604	Shroom3/Plekho1/Myh10/Msn/Itga7	5	CM3
GO:1902414	protein localization to cell junction	5/182	147/28928	0.0340136054421769	5.40629438588622	4.26165136146358	0.00242600663552266	0.0207494165413883	0.0141061037453949	Nrxn3/Kalrn/Hspb1/Afdn/Mapt	5	CM3
GO:0006182	cGMP biosynthetic process	2/182	12/28928	0.166666666666667	26.4908424908425	7.02755714212238	0.0024926323848688	0.021017633279887	0.014288445891352	Nppa/Nppb	2	CM3
GO:0006241	CTP biosynthetic process	2/182	12/28928	0.166666666666667	26.4908424908425	7.02755714212238	0.0024926323848688	0.021017633279887	0.014288445891352	Uck2/Ctps1	2	CM3
GO:0033275	actin-myosin filament sliding	2/182	12/28928	0.166666666666667	26.4908424908425	7.02755714212238	0.0024926323848688	0.021017633279887	0.014288445891352	Myh7/Myo9b	2	CM3
GO:2000009	negative regulation of protein localization to cell surface	2/182	12/28928	0.166666666666667	26.4908424908425	7.02755714212238	0.0024926323848688	0.021017633279887	0.014288445891352	Astn2/Picalm	2	CM3
GO:0045589	regulation of regulatory T cell differentiation	3/182	43/28928	0.0697674418604651	11.0891898798876	5.26808797149639	0.00251247497781133	0.021017633279887	0.014288445891352	Cd44/Bcl6/Hspb1	3	CM3
GO:0061081	positive regulation of myeloid leukocyte cytokine production involved in immune response	3/182	43/28928	0.0697674418604651	11.0891898798876	5.26808797149639	0.00251247497781133	0.021017633279887	0.014288445891352	Rtn4/Tlr4/Syk	3	CM3
GO:0099174	regulation of presynapse organization	3/182	43/28928	0.0697674418604651	11.0891898798876	5.26808797149639	0.00251247497781133	0.021017633279887	0.014288445891352	Snap91/App/Picalm	3	CM3
GO:1904646	cellular response to amyloid-beta	3/182	43/28928	0.0697674418604651	11.0891898798876	5.26808797149639	0.00251247497781133	0.021017633279887	0.014288445891352	Tlr4/App/Syk	3	CM3
GO:0141091	transforming growth factor beta receptor superfamily signaling pathway	8/182	371/28928	0.0215633423180593	3.42738662954296	3.74427984919533	0.00251587506319711	0.021017633279887	0.014288445891352	Tgfb2/Ccn1/Rasl11b/Smad7/Smad1/Adam9/Pparg/Bmpr2	8	CM3
GO:0042176	regulation of protein catabolic process	8/182	372/28928	0.021505376344086	3.41817322462484	3.73515709734765	0.0025576677132657	0.0213117003015155	0.0144883618700455	Clu/Ier3/App/Msn/Adam9/Ophn1/Azin1/Dysf	8	CM3
GO:0007626	locomotory behavior	7/182	292/28928	0.023972602739726	3.81032665964173	3.84052620950319	0.00259094414830472	0.0215334766875814	0.0146391324087681	Gnao1/Myo5a/Rcan1/Kalrn/App/Mapt/Pak6	7	CM3
GO:0007179	transforming growth factor beta receptor signaling pathway	6/182	218/28928	0.0275229357798165	4.37463453977215	3.97957852829025	0.00264752446569566	0.0219472989681899	0.0149204617661877	Tgfb2/Rasl11b/Smad7/Smad1/Adam9/Pparg	6	CM3
GO:0034765	regulation of monoatomic ion transmembrane transport	8/182	375/28928	0.0213333333333333	3.39082783882784	3.70797456554624	0.00268631672358073	0.0221933699816176	0.0150877485540943	Nppa/Tgfb2/Bcl2/Fhl1/Myo5a/Sri/Rrad/Dysf	8	CM3
GO:0009141	nucleoside triphosphate metabolic process	7/182	294/28928	0.0238095238095238	3.78440607012036	3.81824602170957	0.00269093752947544	0.0221933699816176	0.0150877485540943	Uck2/Myh7/Ier3/Pfkp/App/Ctps1/Nt5e	7	CM3
GO:0022408	negative regulation of cell-cell adhesion	6/182	219/28928	0.0273972602739726	4.35465903959055	3.96515429822244	0.00270818366328012	0.0222222278766107	0.0151073670556476	Cd44/Bcl6/Hspb1/Prkg1/Smad7/Socs6	6	CM3
GO:0031334	positive regulation of protein-containing complex assembly	6/182	219/28928	0.0273972602739726	4.35465903959055	3.96515429822244	0.00270818366328012	0.0222222278766107	0.0151073670556476	Clu/Snap91/Tlr4/Msn/Syk/Mapt	6	CM3
GO:0002440	production of molecular mediator of immune response	7/182	295/28928	0.023728813559322	3.77157757496741	3.80717904396822	0.00274203317886391	0.0224430209297899	0.0152574690938517	Tgfb2/Rtn4/Bcl6/Tlr4/Smad7/Syk/Il13ra1	7	CM3
GO:0051048	negative regulation of secretion	6/182	220/28928	0.0272727272727273	4.33486513486513	3.95081622030516	0.00276987957317981	0.0226136885355816	0.0153734942817635	Gnao1/Myo5a/Kalrn/Prkg1/Pparg/Klf7	6	CM3
GO:0045823	positive regulation of heart contraction	3/182	45/28928	0.0666666666666667	10.596336996337	5.12612602090547	0.00286246806391273	0.0233107285910072	0.0158473639598297	Nppa/Ccn2/Tgfb2	3	CM3
GO:0048771	tissue remodeling	6/182	222/28928	0.027027027027027	4.2958122958123	3.92239473944951	0.00289642571943971	0.023469033461024	0.0159549845724578	Tgfb2/Tgm2/Syk/Pparg/Hand2/Bmpr2	6	CM3
GO:0050905	neuromuscular process	6/182	222/28928	0.027027027027027	4.2958122958123	3.92239473944951	0.00289642571943971	0.023469033461024	0.0159549845724578	Myh7/Myo5a/Atp8a2/Clic5/App/Myh10	6	CM3
GO:0009209	pyrimidine ribonucleoside triphosphate biosynthetic process	2/182	13/28928	0.153846153846154	24.4530853761623	6.72990205261284	0.0029336781593888	0.023534941660804	0.0159997910325292	Uck2/Ctps1	2	CM3
GO:0051549	positive regulation of keratinocyte migration	2/182	13/28928	0.153846153846154	24.4530853761623	6.72990205261284	0.0029336781593888	0.023534941660804	0.0159997910325292	Serpine1/Adam9	2	CM3
GO:0061626	pharyngeal arch artery morphogenesis	2/182	13/28928	0.153846153846154	24.4530853761623	6.72990205261284	0.0029336781593888	0.023534941660804	0.0159997910325292	Tgfb2/Bmpr2	2	CM3
GO:1900244	positive regulation of synaptic vesicle endocytosis	2/182	13/28928	0.153846153846154	24.4530853761623	6.72990205261284	0.0029336781593888	0.023534941660804	0.0159997910325292	Snap91/Picalm	2	CM3
GO:0008088	axo-dendritic transport	4/182	94/28928	0.0425531914893617	6.76361935936404	4.45354097425741	0.0029757933152711	0.0238137123472066	0.0161893080830799	Myo5a/App/Hspb1/Mapt	4	CM3
GO:0002701	negative regulation of production of molecular mediator of immune response	3/182	46/28928	0.0652173913043478	10.3659818442427	5.05844784718383	0.0030481361553781	0.0240976508912888	0.0163823384052652	Tgfb2/Bcl6/Smad7	3	CM3
GO:0010935	regulation of macrophage cytokine production	3/182	46/28928	0.0652173913043478	10.3659818442427	5.05844784718383	0.0030481361553781	0.0240976508912888	0.0163823384052652	Tgfb2/Rtn4/Tlr4	3	CM3
GO:0042554	superoxide anion generation	3/182	46/28928	0.0652173913043478	10.3659818442427	5.05844784718383	0.0030481361553781	0.0240976508912888	0.0163823384052652	App/Syk/Mapt	3	CM3
GO:0050729	positive regulation of inflammatory response	5/182	155/28928	0.032258064516129	5.12725983693726	4.09952716637165	0.00304854290582652	0.0240976508912888	0.0163823384052652	Nppa/Serpine1/Tlr4/App/Casp12	5	CM3
GO:0106106	cold-induced thermogenesis	5/182	155/28928	0.032258064516129	5.12725983693726	4.09952716637165	0.00304854290582652	0.0240976508912888	0.0163823384052652	Pdgfc/Prkab2/Tlr4/Syk/Pparg	5	CM3
GO:0002090	regulation of receptor internalization	4/182	95/28928	0.0421052631578947	6.69242336610758	4.42193913475683	0.00309156251029844	0.0242597611548419	0.0164925460436973	App/Syk/Hip1/Ophn1	4	CM3
GO:0050871	positive regulation of B cell activation	4/182	95/28928	0.0421052631578947	6.69242336610758	4.42193913475683	0.00309156251029844	0.0242597611548419	0.0164925460436973	Bcl2/Bcl6/Tlr4/Syk	4	CM3
GO:2000628	regulation of miRNA metabolic process	4/182	95/28928	0.0421052631578947	6.69242336610758	4.42193913475683	0.00309156251029844	0.0242597611548419	0.0164925460436973	Tgfb2/App/Smad1/Pparg	4	CM3
GO:0071902	positive regulation of protein serine/threonine kinase activity	5/182	156/28928	0.032051282051282	5.09439278670048	4.08004974316239	0.00313374017945594	0.0245311912837314	0.0166770727531643	Camk1/Tlr4/Syk/Adam9/Taok3	5	CM3
GO:1903035	negative regulation of response to wounding	4/182	96/28928	0.0416666666666667	6.62271062271062	4.39078979150361	0.00321036878335412	0.0250676664546187	0.0170417853898917	Serpine1/Prkg1/Phldb2/Kremen1	4	CM3
GO:0030279	negative regulation of ossification	3/182	47/28928	0.0638297872340425	10.1454290390461	4.99281622849637	0.00324104069843199	0.0250676664546187	0.0170417853898917	Bcl2/Smad7/Kremen1	3	CM3
GO:0045622	regulation of T-helper cell differentiation	3/182	47/28928	0.0638297872340425	10.1454290390461	4.99281622849637	0.00324104069843199	0.0250676664546187	0.0170417853898917	Bcl6/Shb/Smad7	3	CM3
GO:0099010	modification of postsynaptic structure	3/182	47/28928	0.0638297872340425	10.1454290390461	4.99281622849637	0.00324104069843199	0.0250676664546187	0.0170417853898917	Kalrn/Myh10/Myo5b	3	CM3
GO:1902742	apoptotic process involved in development	3/182	47/28928	0.0638297872340425	10.1454290390461	4.99281622849637	0.00324104069843199	0.0250676664546187	0.0170417853898917	Tgfb2/Ccn1/Hand2	3	CM3
GO:0043547	positive regulation of GTPase activity	5/182	158/28928	0.0316455696202532	5.0299068020587	4.0415903899183	0.00330926630811318	0.0255342672413602	0.0173589952300975	Tgm2/Kalrn/Asap2/Myo9b/Rapgef1	5	CM3
GO:0017038	protein import	2/182	14/28928	0.142857142857143	22.7064364207221	6.46393738973463	0.00340850337784755	0.0259898382560876	0.0176687066855653	Clu/App	2	CM3
GO:0070142	synaptic vesicle budding	2/182	14/28928	0.142857142857143	22.7064364207221	6.46393738973463	0.00340850337784755	0.0259898382560876	0.0176687066855653	Snap91/Picalm	2	CM3
GO:1902047	polyamine transmembrane transport	2/182	14/28928	0.142857142857143	22.7064364207221	6.46393738973463	0.00340850337784755	0.0259898382560876	0.0176687066855653	Azin1/Atp13a3	2	CM3
GO:1904393	regulation of skeletal muscle acetylcholine-gated channel clustering	2/182	14/28928	0.142857142857143	22.7064364207221	6.46393738973463	0.00340850337784755	0.0259898382560876	0.0176687066855653	Sorbs2/Dok7	2	CM3
GO:1905274	regulation of modification of postsynaptic actin cytoskeleton	2/182	14/28928	0.142857142857143	22.7064364207221	6.46393738973463	0.00340850337784755	0.0259898382560876	0.0176687066855653	Kalrn/Myh10	2	CM3
GO:0002548	monocyte chemotaxis	3/182	48/28928	0.0625	9.93406593406593	4.92912530538003	0.00344127004656353	0.0261164930998589	0.0177548106182966	Serpine1/App/Myo9b	3	CM3
GO:0045066	regulatory T cell differentiation	3/182	48/28928	0.0625	9.93406593406593	4.92912530538003	0.00344127004656353	0.0261164930998589	0.0177548106182966	Cd44/Bcl6/Hspb1	3	CM3
GO:1903038	negative regulation of leukocyte cell-cell adhesion	5/182	160/28928	0.03125	4.96703296703297	4.00377484872695	0.00349176257835103	0.0264376309503721	0.0179731301949882	Cd44/Bcl6/Hspb1/Smad7/Socs6	5	CM3
GO:0044839	cell cycle G2/M phase transition	5/182	161/28928	0.031055900621118	4.93618183059177	3.98510239488144	0.00358567248691424	0.0270852316593312	0.0184133894556737	Fhl1/Ier3/App/Taok3/Pkia	5	CM3
GO:0010543	regulation of platelet activation	3/182	49/28928	0.0612244897959184	9.7313298945952	4.86727677911053	0.00364891002683778	0.0271193703833713	0.0184365980303382	Tlr4/Prkg1/Syk	3	CM3
GO:0030501	positive regulation of bone mineralization	3/182	49/28928	0.0612244897959184	9.7313298945952	4.86727677911053	0.00364891002683778	0.0271193703833713	0.0184365980303382	Ccn1/Tent5a/Bmpr2	3	CM3
GO:0030890	positive regulation of B cell proliferation	3/182	49/28928	0.0612244897959184	9.7313298945952	4.86727677911053	0.00364891002683778	0.0271193703833713	0.0184365980303382	Bcl2/Bcl6/Tlr4	3	CM3
GO:0034205	amyloid-beta formation	3/182	49/28928	0.0612244897959184	9.7313298945952	4.86727677911053	0.00364891002683778	0.0271193703833713	0.0184365980303382	Clu/Rtn4/Picalm	3	CM3
GO:1903524	positive regulation of blood circulation	3/182	49/28928	0.0612244897959184	9.7313298945952	4.86727677911053	0.00364891002683778	0.0271193703833713	0.0184365980303382	Nppa/Ccn2/Tgfb2	3	CM3
GO:1903670	regulation of sprouting angiogenesis	3/182	49/28928	0.0612244897959184	9.7313298945952	4.86727677911053	0.00364891002683778	0.0271193703833713	0.0184365980303382	Tgm2/Itga5/Smad1	3	CM3
GO:1904645	response to amyloid-beta	3/182	49/28928	0.0612244897959184	9.7313298945952	4.86727677911053	0.00364891002683778	0.0271193703833713	0.0184365980303382	Tlr4/App/Syk	3	CM3
GO:0045619	regulation of lymphocyte differentiation	6/182	233/28928	0.0257510729613734	4.09300570673961	3.77184856847882	0.00367132200540677	0.0272233578978901	0.0185072920021471	Cd44/Bcl6/Shb/Hspb1/Smad7/Syk	6	CM3
GO:0030593	neutrophil chemotaxis	4/182	100/28928	0.04	6.3578021978022	4.27049384760856	0.00371672601907045	0.0273716975390769	0.0186081379398612	Tgfb2/Itga9/Syk/Dysf	4	CM3
GO:0036465	synaptic vesicle recycling	4/182	100/28928	0.04	6.3578021978022	4.27049384760856	0.00371672601907045	0.0273716975390769	0.0186081379398612	Snap91/Myo5b/Ophn1/Picalm	4	CM3
GO:0048814	regulation of dendrite morphogenesis	4/182	100/28928	0.04	6.3578021978022	4.27049384760856	0.00371672601907045	0.0273716975390769	0.0186081379398612	Kalrn/Myo5b/Afdn/Hecw2	4	CM3
GO:2000377	regulation of reactive oxygen species metabolic process	5/182	163/28928	0.0306748466257669	4.87561518236365	3.9482163508607	0.00377891166140876	0.0277664122757602	0.0188764773900035	Ier3/Tlr4/App/Syk/Mapt	5	CM3
GO:0045216	cell-cell junction organization	6/182	235/28928	0.025531914893617	4.05817161561842	3.74547	0.0038272849908875	0.0278298791178113	0.0189196241385678	Tgfb2/Gjc1/Xirp2/Smad7/Afdn/Hdac7	6	CM3
GO:0051402	neuron apoptotic process	8/182	398/28928	0.0201005025125628	3.19487547628251	3.50832014701003	0.00384887949941354	0.0278298791178113	0.0189196241385678	Tox3/Tgfb2/Bcl2/Clu/Btg2/App/Casp12/Usp53	8	CM3
GO:0010721	negative regulation of cell development	7/182	314/28928	0.0222929936305732	3.54336109750122	3.60563900307519	0.00386200372061863	0.0278298791178113	0.0189196241385678	Cd44/Btg2/Rtn4/Bcl6/Shb/Hspb1/Smad7	7	CM3
GO:0003298	physiological muscle hypertrophy	3/182	50/28928	0.06	9.5367032967033	4.80717922976467	0.00386404397476259	0.0278298791178113	0.0189196241385678	Sorbs2/Prkg1/Pdlim5	3	CM3
GO:0003301	physiological cardiac muscle hypertrophy	3/182	50/28928	0.06	9.5367032967033	4.80717922976467	0.00386404397476259	0.0278298791178113	0.0189196241385678	Sorbs2/Prkg1/Pdlim5	3	CM3
GO:0006509	membrane protein ectodomain proteolysis	3/182	50/28928	0.06	9.5367032967033	4.80717922976467	0.00386404397476259	0.0278298791178113	0.0189196241385678	Adam19/App/Adam9	3	CM3
GO:0061049	cell growth involved in cardiac muscle cell development	3/182	50/28928	0.06	9.5367032967033	4.80717922976467	0.00386404397476259	0.0278298791178113	0.0189196241385678	Sorbs2/Prkg1/Pdlim5	3	CM3
GO:0031099	regeneration	6/182	236/28928	0.0254237288135593	4.04097597317936	3.73239208994605	0.00390708458240742	0.0278298791178113	0.0189196241385678	Bcl2/Rtn4/Serpine1/Xirp1/Kremen1/Dysf	6	CM3
GO:0045989	positive regulation of striated muscle contraction	2/182	15/28928	0.133333333333333	21.192673992674	6.2243150431023	0.00391667027485436	0.0278298791178113	0.0189196241385678	Nppa/Ccn2	2	CM3
GO:0046036	CTP metabolic process	2/182	15/28928	0.133333333333333	21.192673992674	6.2243150431023	0.00391667027485436	0.0278298791178113	0.0189196241385678	Uck2/Ctps1	2	CM3
GO:0051280	negative regulation of release of sequestered calcium ion into cytosol	2/182	15/28928	0.133333333333333	21.192673992674	6.2243150431023	0.00391667027485436	0.0278298791178113	0.0189196241385678	Tgfb2/Sri	2	CM3
GO:0051547	regulation of keratinocyte migration	2/182	15/28928	0.133333333333333	21.192673992674	6.2243150431023	0.00391667027485436	0.0278298791178113	0.0189196241385678	Serpine1/Adam9	2	CM3
GO:1901386	negative regulation of voltage-gated calcium channel activity	2/182	15/28928	0.133333333333333	21.192673992674	6.2243150431023	0.00391667027485436	0.0278298791178113	0.0189196241385678	Rrad/Dysf	2	CM3
GO:2000343	positive regulation of chemokine (C-X-C motif) ligand 2 production	2/182	15/28928	0.133333333333333	21.192673992674	6.2243150431023	0.00391667027485436	0.0278298791178113	0.0189196241385678	Ccn1/Tlr4	2	CM3
GO:2000811	negative regulation of anoikis	2/182	15/28928	0.133333333333333	21.192673992674	6.2243150431023	0.00391667027485436	0.0278298791178113	0.0189196241385678	Bcl2/Itga5	2	CM3
GO:0072659	protein localization to plasma membrane	7/182	315/28928	0.0222222222222222	3.53211233211233	3.59546635389085	0.00392930745140941	0.0278584451544005	0.0189390442256299	Myo5a/Myo5b/Afdn/Picalm/Ppfia1/Ehd4/Csrp3	7	CM3
GO:0031623	receptor internalization	5/182	165/28928	0.0303030303030303	4.81651681651682	3.91192700984048	0.00397950417177815	0.0280954617312669	0.0191001755237551	App/Syk/Hip1/Ophn1/Picalm	5	CM3
GO:0043406	positive regulation of MAP kinase activity	4/182	102/28928	0.0392156862745098	6.23314	4.21278097318336	0.00398910999320376	0.0280954617312669	0.0191001755237551	Tlr4/Syk/Adam9/Taok3	4	CM3
GO:0043954	cellular component maintenance	4/182	102/28928	0.0392156862745098	6.23314	4.21278097318336	0.00398910999320376	0.0280954617312669	0.0191001755237551	App/Afdn/Ophn1/Erc2	4	CM3
GO:0001933	negative regulation of protein phosphorylation	7/182	316/28928	0.0221518987341772	3.52093476144109	3.58533483828363	0.00399749842139894	0.0280954617312669	0.0191001755237551	Nppa/Ppm1e/Shb/Hspb1/Smad7/Pparg/Pkia	7	CM3
GO:0099072	regulation of postsynaptic membrane neurotransmitter receptor levels	5/182	166/28928	0.0301204819277108	4.78750165497153	3.89400061246646	0.00408260566562561	0.0285984235962475	0.0194421047646685	Nrxn3/Kalrn/Hip1/Ophn1/Ppfia1	5	CM3
GO:0046636	negative regulation of alpha-beta T cell activation	3/182	51/28928	0.0588235294117647	9.34971	4.74874750805624	0.00408675276878018	0.0285984235962475	0.0194421047646685	Cd44/Bcl6/Smad7	3	CM3
GO:0060562	epithelial tube morphogenesis	8/182	404/28928	0.0198019801980198	3.14742683059515	3.45861742232899	0.0042081279183541	0.0293841847949002	0.0199762898568225	Tgfb2/Cd44/Bcl2/Enah/Shroom3/Col4a1/Mical2/Hand2	8	CM3
GO:0007178	cell surface receptor protein serine/threonine kinase signaling pathway	8/182	405/28928	0.0197530864197531	3.13965540632207	3.45042369227334	0.00427043524917783	0.0296568236415417	0.0201616382905039	Tgfb2/Ccn1/Rasl11b/Smad7/Smad1/Adam9/Pparg/Bmpr2	8	CM3
GO:0032651	regulation of interleukin-1 beta production	4/182	104/28928	0.0384615384615385	6.11327134404058	4.15658882944507	0.00427469217969639	0.0296568236415417	0.0201616382905039	Ccn1/Tlr4/App/Hspb1	4	CM3
GO:0099068	postsynapse assembly	4/182	104/28928	0.0384615384615385	6.11327134404058	4.15658882944507	0.00427469217969639	0.0296568236415417	0.0201616382905039	Nrxn3/Rtn4/Elmo1/Afdn	4	CM3
GO:0019722	calcium-mediated signaling	6/182	241/28928	0.024896265560166	3.95713829738726	3.66805865317915	0.00432471702532592	0.0299396362802542	0.0203539031869278	Tox3/Rcan1/App/Lmcd1/Syk/Mapt	6	CM3
GO:0042886	amide transport	8/182	407/28928	0.0196560196560197	3.12422712422712	3.4341120504788	0.00439718243549728	0.0303408215641741	0.0206266415178978	Gnao1/Myo5a/Kalrn/Abcg2/Sri/Efna5/Pparg/Klf7	8	CM3
GO:0050921	positive regulation of chemotaxis	5/182	169/28928	0.029585798816568	4.70251641849275	3.84106924160908	0.00440335960620704	0.0303408215641741	0.0206266415178978	Serpine1/App/Hspb1/Dysf/Bmpr2	5	CM3
GO:0002024	diet induced thermogenesis	2/182	16/28928	0.125	19.8681318681319	6.00687379848739	0.00445774520352078	0.0303408215641741	0.0206266415178978	Clic5/Pparg	2	CM3
GO:0015846	polyamine transport	2/182	16/28928	0.125	19.8681318681319	6.00687379848739	0.00445774520352078	0.0303408215641741	0.0206266415178978	Azin1/Atp13a3	2	CM3
GO:0051044	positive regulation of membrane protein ectodomain proteolysis	2/182	16/28928	0.125	19.8681318681319	6.00687379848739	0.00445774520352078	0.0303408215641741	0.0206266415178978	App/Adam9	2	CM3
GO:0098840	protein transport along microtubule	2/182	16/28928	0.125	19.8681318681319	6.00687379848739	0.00445774520352078	0.0303408215641741	0.0206266415178978	Myo5a/Hspb1	2	CM3
GO:0099118	microtubule-based protein transport	2/182	16/28928	0.125	19.8681318681319	6.00687379848739	0.00445774520352078	0.0303408215641741	0.0206266415178978	Myo5a/Hspb1	2	CM3
GO:1905906	regulation of amyloid fibril formation	2/182	16/28928	0.125	19.8681318681319	6.00687379848739	0.00445774520352078	0.0303408215641741	0.0206266415178978	Clu/App	2	CM3
GO:0042113	B cell activation	7/182	323/28928	0.021671826625387	3.44462967373184	3.51554001315565	0.00450030424424338	0.0304906460829109	0.0207284969219131	Bcl2/Bcl6/Shb/Tlr4/Ctps1/Syk/Hdac7	7	CM3
GO:0010934	macrophage cytokine production	3/182	53/28928	0.0566037735849057	8.99688990255028	4.63656909829689	0.00455520632788307	0.0304906460829109	0.0207284969219131	Tgfb2/Rtn4/Tlr4	3	CM3
GO:0045429	positive regulation of nitric oxide biosynthetic process	3/182	53/28928	0.0566037735849057	8.99688990255028	4.63656909829689	0.00455520632788307	0.0304906460829109	0.0207284969219131	Clu/Tlr4/App	3	CM3
GO:0051403	stress-activated MAPK cascade	3/182	53/28928	0.0566037735849057	8.99688990255028	4.63656909829689	0.00455520632788307	0.0304906460829109	0.0207284969219131	Tgfb2/Tlr4/Taok3	3	CM3
GO:0060412	ventricular septum morphogenesis	3/182	53/28928	0.0566037735849057	8.99688990255028	4.63656909829689	0.00455520632788307	0.0304906460829109	0.0207284969219131	Tgfb2/Smad7/Bmpr2	3	CM3
GO:0061028	establishment of endothelial barrier	3/182	53/28928	0.0566037735849057	8.99688990255028	4.63656909829689	0.00455520632788307	0.0304906460829109	0.0207284969219131	Msn/Afdn/Rapgef1	3	CM3
GO:0071868	cellular response to monoamine stimulus	3/182	53/28928	0.0566037735849057	8.99688990255028	4.63656909829689	0.00455520632788307	0.0304906460829109	0.0207284969219131	Gnao1/Tgm2/App	3	CM3
GO:0071870	cellular response to catecholamine stimulus	3/182	53/28928	0.0566037735849057	8.99688990255028	4.63656909829689	0.00455520632788307	0.0304906460829109	0.0207284969219131	Gnao1/Tgm2/App	3	CM3
GO:0046888	negative regulation of hormone secretion	4/182	106/28928	0.0377358490566038	5.99792660170019	4.10184675200082	0.00457376317797045	0.0305516040379721	0.0207699380504617	Gnao1/Kalrn/Pparg/Klf7	4	CM3
GO:0032535	regulation of cellular component size	8/182	411/28928	0.0194647201946472	3.09382102082832	3.40178788288649	0.00465935555774681	0.0310591680787535	0.0211149959947376	Rtn4/Myo5b/Msn/Efna5/Tnfrsf12a/Mapt/Bmpr2/Picalm	8	CM3
GO:0015844	monoamine transport	4/182	107/28928	0.0373831775700935	5.94187121289925	4.07499866340517	0.00472844656769215	0.0313995916468898	0.021346426606771	Tgm2/Rtn4/Myo5a/Syk	4	CM3
GO:0030336	negative regulation of cell migration	7/182	326/28928	0.0214723926380368	3.41293062765455	3.48621458966582	0.00472984878813342	0.0313995916468898	0.021346426606771	Dpysl3/Bcl2/Serpine1/Prkg1/Phldb2/Afdn/Pparg	7	CM3
GO:0030509	BMP signaling pathway	5/182	172/28928	0.0290697674418605	4.62049578328648	3.7893673877895	0.00474168613864408	0.031413670668517	0.0213559979669733	Ccn1/Smad7/Smad1/Pparg/Bmpr2	5	CM3
GO:0046189	phenol-containing compound biosynthetic process	3/182	54/28928	0.0555555555555556	8.83028083028083	4.58267884810534	0.0048011008697618	0.0317422476726787	0.0215793749134919	Tgfb2/Myo5a/Hand2	3	CM3
GO:0002532	production of molecular mediator involved in inflammatory response	4/182	108/28928	0.037037037037037	5.88685388685389	4.04848863846275	0.00488660908791059	0.0320527002808087	0.0217904303274875	Nppa/Serpine1/Tlr4/Syk	4	CM3
GO:0043280	positive regulation of cysteine-type endopeptidase activity involved in apoptotic process	4/182	108/28928	0.037037037037037	5.88685388685389	4.04848863846275	0.00488660908791059	0.0320527002808087	0.0217904303274875	Ccn1/Syk/Hip1/Pparg	4	CM3
GO:0090100	positive regulation of transmembrane receptor protein serine/threonine kinase signaling pathway	4/182	108/28928	0.037037037037037	5.88685388685389	4.04848863846275	0.00488660908791059	0.0320527002808087	0.0217904303274875	Tgfb2/Ccn1/Pparg/Bmpr2	4	CM3
GO:0060485	mesenchyme development	7/182	328/28928	0.0213414634146341	3.3921200750469	3.46685407704051	0.0048877145804017	0.0320527002808087	0.0217904303274875	Tgfb2/Bcl2/Rtn4/Phldb2/Smad7/Hand2/Bmpr2	7	CM3
GO:0046879	hormone secretion	8/182	415/28928	0.0192771084337349	3.06400105918178	3.36985479900835	0.00493338507755199	0.0322867084124	0.0219495163902164	Nppa/Gnao1/Myo5a/Kalrn/Sri/Efna5/Pparg/Klf7	8	CM3
GO:0050728	negative regulation of inflammatory response	5/182	174/28928	0.028735632183908	4.56738663635215	3.75555695089239	0.00497725158550434	0.0323611768608007	0.0220001423756172	Cd44/Ier3/Otulin/Pparg/Nt5e	5	CM3
GO:0009148	pyrimidine nucleoside triphosphate biosynthetic process	2/182	17/28928	0.117647058823529	18.6994	5.80832055437412	0.00503129860143421	0.0323611768608007	0.0220001423756172	Uck2/Ctps1	2	CM3
GO:0009208	pyrimidine ribonucleoside triphosphate metabolic process	2/182	17/28928	0.117647058823529	18.6994	5.80832055437412	0.00503129860143421	0.0323611768608007	0.0220001423756172	Uck2/Ctps1	2	CM3
GO:0051284	positive regulation of sequestering of calcium ion	2/182	17/28928	0.117647058823529	18.6994	5.80832055437412	0.00503129860143421	0.0323611768608007	0.0220001423756172	Tgfb2/Sri	2	CM3
GO:1903423	positive regulation of synaptic vesicle recycling	2/182	17/28928	0.117647058823529	18.6994	5.80832055437412	0.00503129860143421	0.0323611768608007	0.0220001423756172	Snap91/Picalm	2	CM3
GO:2000047	regulation of cell-cell adhesion mediated by cadherin	2/182	17/28928	0.117647058823529	18.6994	5.80832055437412	0.00503129860143421	0.0323611768608007	0.0220001423756172	Adam19/Afdn	2	CM3
GO:0015872	dopamine transport	3/182	55/28928	0.0545454545454545	8.66973026973027	4.53016647047014	0.00505486987773101	0.0323611768608007	0.0220001423756172	Tgm2/Rtn4/Myo5a	3	CM3
GO:0032965	regulation of collagen biosynthetic process	3/182	55/28928	0.0545454545454545	8.66973026973027	4.53016647047014	0.00505486987773101	0.0323611768608007	0.0220001423756172	Ccn2/Serpine1/Pparg	3	CM3
GO:0099563	modification of synaptic structure	3/182	55/28928	0.0545454545454545	8.66973026973027	4.53016647047014	0.00505486987773101	0.0323611768608007	0.0220001423756172	Kalrn/Myh10/Myo5b	3	CM3
GO:0150052	regulation of postsynapse assembly	3/182	55/28928	0.0545454545454545	8.66973026973027	4.53016647047014	0.00505486987773101	0.0323611768608007	0.0220001423756172	Rtn4/Elmo1/Afdn	3	CM3
GO:1904407	positive regulation of nitric oxide metabolic process	3/182	55/28928	0.0545454545454545	8.66973026973027	4.53016647047014	0.00505486987773101	0.0323611768608007	0.0220001423756172	Clu/Tlr4/App	3	CM3
GO:0042063	gliogenesis	8/182	417/28928	0.0191846522781775	3.04930561045669	3.35403208383827	0.00507495337750812	0.0324255420345529	0.0220438998382296	Tgfb2/Clu/Rtn4/Tlr4/Rras2/App/Afdn/Pparg	8	CM3
GO:0043523	regulation of neuron apoptotic process	7/182	331/28928	0.0211480362537764	3.36137578433651	3.43809241042755	0.00513191884134049	0.0327248394754513	0.0222473716198878	Tox3/Tgfb2/Bcl2/Clu/Btg2/App/Casp12	7	CM3
GO:0021700	developmental maturation	8/182	418/28928	0.0191387559808612	3.04201062095799	3.34615619898778	0.00514689479958764	0.0327557300926513	0.022268372029712	Tgfb2/Bcl2/Shb/Myo5a/Lnx1/App/Pparg/Picalm	8	CM3
GO:0097191	extrinsic apoptotic signaling pathway	6/182	250/28928	0.024	3.81468131868132	3.55650551076389	0.00515830211477857	0.0327638324893499	0.0222738802929535	Tgfb2/Bcl2/Serpine1/Tlr4/App/Tnfrsf12a	6	CM3
GO:0010586	miRNA metabolic process	4/182	110/28928	0.0363636363636364	5.77982017982018	3.99645257527486	0.00521351135892009	0.0328677332814253	0.0223445153081271	Tgfb2/App/Smad1/Pparg	4	CM3
GO:0032611	interleukin-1 beta production	4/182	110/28928	0.0363636363636364	5.77982017982018	3.99645257527486	0.00521351135892009	0.0328677332814253	0.0223445153081271	Ccn1/Tlr4/App/Hspb1	4	CM3
GO:2001243	negative regulation of intrinsic apoptotic signaling pathway	4/182	110/28928	0.0363636363636364	5.77982017982018	3.99645257527486	0.00521351135892009	0.0328677332814253	0.0223445153081271	Cd44/Bcl2/Clu/Hspb1	4	CM3
GO:0030072	peptide hormone secretion	7/182	332/28928	0.0210843373493976	3.35125115848007	3.42857853104059	0.00521532544799604	0.0328677332814253	0.0223445153081271	Gnao1/Myo5a/Kalrn/Sri/Efna5/Pparg/Klf7	7	CM3
GO:0055010	ventricular cardiac muscle tissue morphogenesis	3/182	56/28928	0.0535714285714286	8.5149136577708	4.47897104913386	0.00531658244938133	0.0334406829938713	0.0227340244814831	Tgfb2/Myh7/Smad7	3	CM3
GO:0043281	regulation of cysteine-type endopeptidase activity involved in apoptotic process	5/182	177/28928	0.0282485875706215	4.48997330353263	3.70579116746434	0.00534599694809523	0.0334953645992091	0.0227711987507606	Cd44/Ccn1/Syk/Hip1/Pparg	5	CM3
GO:1903034	regulation of response to wounding	5/182	177/28928	0.0282485875706215	4.48997330353263	3.70579116746434	0.00534599694809523	0.0334953645992091	0.0227711987507606	Serpine1/Prkg1/Phldb2/Kremen1/Tnfrsf12a	5	CM3
GO:0007009	plasma membrane organization	5/182	178/28928	0.0280898876404494	4.46474873441166	3.68944892548405	0.00547309268413369	0.03422535521819	0.0232674692547514	Tgfb2/Clu/Myh10/Dysf/Csrp3	5	CM3
GO:0006576	biogenic amine metabolic process	4/182	112/28928	0.0357142857142857	5.67660910518053	3.94568050124434	0.00555474664796465	0.0344501204643379	0.0234202717142421	Tgfb2/Myo5a/Azin1/Hand2	4	CM3
GO:0035418	protein localization to synapse	4/182	112/28928	0.0357142857142857	5.67660910518053	3.94568050124434	0.00555474664796465	0.0344501204643379	0.0234202717142421	Nrxn3/Kalrn/Hspb1/Mapt	4	CM3
GO:0140029	exocytic process	4/182	112/28928	0.0357142857142857	5.67660910518053	3.94568050124434	0.00555474664796465	0.0344501204643379	0.0234202717142421	Nppa/Gnao1/Syk/Erc2	4	CM3
GO:0003179	heart valve morphogenesis	3/182	57/28928	0.0526315789473684	8.36552920763447	4.42903540180117	0.00558630542449774	0.0344501204643379	0.0234202717142421	Tgfb2/Ccn1/Bmpr2	3	CM3
GO:0051250	negative regulation of lymphocyte activation	5/182	179/28928	0.0279329608938547	4.43980600405181	3.67322706338987	0.0056023097058063	0.0344501204643379	0.0234202717142421	Cd44/Bcl6/Hspb1/Smad7/Socs6	5	CM3
GO:0001967	suckling behavior	2/182	18/28928	0.111111111111111	17.6605616605617	5.62601034145582	0.00563690495689291	0.0344501204643379	0.0234202717142421	App/Hand2	2	CM3
GO:0006878	intracellular copper ion homeostasis	2/182	18/28928	0.111111111111111	17.6605616605617	5.62601034145582	0.00563690495689291	0.0344501204643379	0.0234202717142421	App/Cox19	2	CM3
GO:0014004	microglia differentiation	2/182	18/28928	0.111111111111111	17.6605616605617	5.62601034145582	0.00563690495689291	0.0344501204643379	0.0234202717142421	Tlr4/App	2	CM3
GO:0031987	locomotion involved in locomotory behavior	2/182	18/28928	0.111111111111111	17.6605616605617	5.62601034145582	0.00563690495689291	0.0344501204643379	0.0234202717142421	Myo5a/Rcan1	2	CM3
GO:0045906	negative regulation of vasoconstriction	2/182	18/28928	0.111111111111111	17.6605616605617	5.62601034145582	0.00563690495689291	0.0344501204643379	0.0234202717142421	Itga9/Bmpr2	2	CM3
GO:1900221	regulation of amyloid-beta clearance	2/182	18/28928	0.111111111111111	17.6605616605617	5.62601034145582	0.00563690495689291	0.0344501204643379	0.0234202717142421	Clu/App	2	CM3
GO:2000136	regulation of cell proliferation involved in heart morphogenesis	2/182	18/28928	0.111111111111111	17.6605616605617	5.62601034145582	0.00563690495689291	0.0344501204643379	0.0234202717142421	Hand2/Bmpr2	2	CM3
GO:0009914	hormone transport	8/182	425/28928	0.0188235294117647	2.9919069166128	3.29167462380722	0.0056725937508685	0.0346028218802979	0.0235240829231647	Nppa/Gnao1/Myo5a/Kalrn/Sri/Efna5/Pparg/Klf7	8	CM3
GO:0001657	ureteric bud development	4/182	113/28928	0.0353982300884956	5.62637362637363	3.92075129401197	0.00573082428615471	0.0346961702568131	0.0235875440754801	Cd44/Bcl2/Smad7/Smad1	4	CM3
GO:0032755	positive regulation of interleukin-6 production	4/182	113/28928	0.0353982300884956	5.62637362637363	3.92075129401197	0.00573082428615471	0.0346961702568131	0.0235875440754801	Ccn1/Tlr4/App/Syk	4	CM3
GO:0033135	regulation of peptidyl-serine phosphorylation	4/182	113/28928	0.0353982300884956	5.62637362637363	3.92075129401197	0.00573082428615471	0.0346961702568131	0.0235875440754801	Cd44/Bcl2/App/Smad7	4	CM3
GO:0051952	regulation of amine transport	4/182	113/28928	0.0353982300884956	5.62637362637363	3.92075129401197	0.00573082428615471	0.0346961702568131	0.0235875440754801	Rtn4/Myo5a/Prkg1/Slc38a2	4	CM3
GO:0003018	vascular process in circulatory system	6/182	256/28928	0.0234375	3.72527472527473	3.48497733808078	0.00577590476868965	0.0349037385367731	0.0237286554983256	Nppa/Nppb/Itga9/Abcg2/Prkg1/Bmpr2	6	CM3
GO:0045862	positive regulation of proteolysis	7/182	339/28928	0.0206489675516224	3.28205128205128	3.36298126243394	0.0058280263011393	0.0350437085900669	0.0238238115278492	Clu/Ccn1/App/Syk/Hip1/Adam9/Pparg	7	CM3
GO:0016601	Rac protein signal transduction	3/182	58/28928	0.0517241379310345	8.22129594543388	4.38030579016581	0.00586410341702016	0.0350437085900669	0.0238238115278492	Rtn4/Elmo1/Dok7	3	CM3
GO:0046578	regulation of Ras protein signal transduction	3/182	58/28928	0.0517241379310345	8.22129594543388	4.38030579016581	0.00586410341702016	0.0350437085900669	0.0238238115278492	Tgfb2/Rapgef1/Picalm	3	CM3
GO:0051496	positive regulation of stress fiber assembly	3/182	58/28928	0.0517241379310345	8.22129594543388	4.38030579016581	0.00586410341702016	0.0350437085900669	0.0238238115278492	Ccn2/Ppm1e/Synpo2l	3	CM3
GO:0071869	response to catecholamine	3/182	58/28928	0.0517241379310345	8.22129594543388	4.38030579016581	0.00586410341702016	0.0350437085900669	0.0238238115278492	Gnao1/Tgm2/App	3	CM3
GO:1902895	positive regulation of miRNA transcription	3/182	58/28928	0.0517241379310345	8.22129594543388	4.38030579016581	0.00586410341702016	0.0350437085900669	0.0238238115278492	Tgfb2/Smad1/Pparg	3	CM3
GO:2001234	negative regulation of apoptotic signaling pathway	6/182	257/28928	0.0233463035019455	3.71077949288066	3.47326575193059	0.00588386400919156	0.035096923139698	0.0238599884466731	Cd44/Bcl2/Clu/Serpine1/Ier3/Hspb1	6	CM3
GO:0002275	myeloid cell activation involved in immune response	4/182	114/28928	0.0350877192982456	5.57701947175631	3.89611790358204	0.00591058668632757	0.0351167197641952	0.023873446812522	Nppa/Sbno2/Syk/Dysf	4	CM3
GO:0008630	intrinsic apoptotic signaling pathway in response to DNA damage	4/182	114/28928	0.0350877192982456	5.57701947175631	3.89611790358204	0.00591058668632757	0.0351167197641952	0.023873446812522	Cd44/Bcl2/Clu/Ier3	4	CM3
GO:0022409	positive regulation of cell-cell adhesion	7/182	340/28928	0.0205882352941176	3.27239819004525	3.35375001533058	0.00591976871991536	0.0351167197641952	0.023873446812522	Cd44/Adam19/Bcl6/Shb/Smad7/Afdn/Syk	7	CM3
GO:0002790	peptide secretion	7/182	341/28928	0.0205278592375367	3.26280171441462	3.3445529728971	0.00601258752094413	0.0356020063282278	0.0242033598298271	Gnao1/Myo5a/Kalrn/Sri/Efna5/Pparg/Klf7	7	CM3
GO:0043502	regulation of muscle adaptation	4/182	115/28928	0.0347826086956522	5.52852365026278	3.87177402516896	0.006094067024781	0.035952771334155	0.0244418208754182	Myh7/Lmcd1/Pparg/Hand2	4	CM3
GO:0046330	positive regulation of JNK cascade	4/182	115/28928	0.0347826086956522	5.52852365026278	3.87177402516896	0.006094067024781	0.035952771334155	0.0244418208754182	Ccn2/Tlr4/App/Taok3	4	CM3
GO:2000146	negative regulation of cell motility	7/182	342/28928	0.0204678362573099	3.25326135852452	3.33538989366266	0.00610649036596102	0.0359604432662149	0.0244470364953055	Dpysl3/Bcl2/Serpine1/Prkg1/Phldb2/Afdn/Pparg	7	CM3
GO:2001235	positive regulation of apoptotic signaling pathway	5/182	183/28928	0.0273224043715847	4.34276106407254	3.60951128931163	0.00614075994109488	0.0360200644768814	0.024487568863115	Tgfb2/Clu/Tlr4/App/Tnfrsf12a	5	CM3
GO:0070169	positive regulation of biomineral tissue development	3/182	59/28928	0.0508474576271186	8.08195194635873	4.33273165702632	0.00615003884665591	0.0360200644768814	0.024487568863115	Ccn1/Tent5a/Bmpr2	3	CM3
GO:0071867	response to monoamine	3/182	59/28928	0.0508474576271186	8.08195194635873	4.33273165702632	0.00615003884665591	0.0360200644768814	0.024487568863115	Gnao1/Tgm2/App	3	CM3
GO:0035022	positive regulation of Rac protein signal transduction	2/182	19/28928	0.105263157894737	16.7310584152689	5.45779087446887	0.00627414277540047	0.0362867685024503	0.0246688826194072	Rtn4/Dok7	2	CM3
GO:0045198	establishment of epithelial cell apical/basal polarity	2/182	19/28928	0.105263157894737	16.7310584152689	5.45779087446887	0.00627414277540047	0.0362867685024503	0.0246688826194072	Msn/Ophn1	2	CM3
GO:0046068	cGMP metabolic process	2/182	19/28928	0.105263157894737	16.7310584152689	5.45779087446887	0.00627414277540047	0.0362867685024503	0.0246688826194072	Nppa/Nppb	2	CM3
GO:0055070	copper ion homeostasis	2/182	19/28928	0.105263157894737	16.7310584152689	5.45779087446887	0.00627414277540047	0.0362867685024503	0.0246688826194072	App/Cox19	2	CM3
GO:0061323	cell proliferation involved in heart morphogenesis	2/182	19/28928	0.105263157894737	16.7310584152689	5.45779087446887	0.00627414277540047	0.0362867685024503	0.0246688826194072	Hand2/Bmpr2	2	CM3
GO:0070486	leukocyte aggregation	2/182	19/28928	0.105263157894737	16.7310584152689	5.45779087446887	0.00627414277540047	0.0362867685024503	0.0246688826194072	Cd44/Msn	2	CM3
GO:1902430	negative regulation of amyloid-beta formation	2/182	19/28928	0.105263157894737	16.7310584152689	5.45779087446887	0.00627414277540047	0.0362867685024503	0.0246688826194072	Clu/Rtn4	2	CM3
GO:0044703	multi-organism reproductive process	6/182	261/28928	0.0229885057471264	3.65390930908172	3.42699830353606	0.00633047631800148	0.0365471963144621	0.0248459296089983	Nppa/Kalrn/Abcg2/Itga5/Slc38a2/Bmpr2	6	CM3
GO:0008631	intrinsic apoptotic signaling pathway in response to oxidative stress	3/182	60/28928	0.05	7.94725274725275	4.28626538754774	0.00644417197014766	0.0369699410711141	0.0251333247453029	Bcl2/Hspb1/Mapt	3	CM3
GO:0032413	negative regulation of ion transmembrane transporter activity	3/182	60/28928	0.05	7.94725274725275	4.28626538754774	0.00644417197014766	0.0369699410711141	0.0251333247453029	Sri/Rrad/Dysf	3	CM3
GO:0032642	regulation of chemokine production	4/182	117/28928	0.0341880341880342	5.43401897248051	3.82393052208061	0.00647231260323246	0.0369699410711141	0.0251333247453029	Ccn1/Tlr4/App/Syk	4	CM3
GO:0046032	ADP catabolic process	4/182	117/28928	0.0341880341880342	5.43401897248051	3.82393052208061	0.00647231260323246	0.0369699410711141	0.0251333247453029	Ier3/Pfkp/App/Nt5e	4	CM3
GO:0072163	mesonephric epithelium development	4/182	117/28928	0.0341880341880342	5.43401897248051	3.82393052208061	0.00647231260323246	0.0369699410711141	0.0251333247453029	Cd44/Bcl2/Smad7/Smad1	4	CM3
GO:0072164	mesonephric tubule development	4/182	117/28928	0.0341880341880342	5.43401897248051	3.82393052208061	0.00647231260323246	0.0369699410711141	0.0251333247453029	Cd44/Bcl2/Smad7/Smad1	4	CM3
GO:0140694	non-membrane-bounded organelle assembly	8/182	435/28928	0.0183908045977011	2.92312744726538	3.21575006324858	0.00649349717714971	0.0370255315233245	0.0251711168771718	Ankrd23/Myh7/Synpo2l/Xirp1/Myh10/Msn/Adprhl1/Csrp3	8	CM3
GO:0048762	mesenchymal cell differentiation	6/182	263/28928	0.0228136882129278	3.62612292650315	3.40420443775221	0.00656280648161459	0.0372519428519488	0.0253250383951257	Tgfb2/Bcl2/Rtn4/Phldb2/Smad7/Hand2	6	CM3
GO:0071772	response to BMP	5/182	186/28928	0.0268817204301075	4.27271653078105	3.56291163083869	0.00656777217000026	0.0372519428519488	0.0253250383951257	Ccn1/Smad7/Smad1/Pparg/Bmpr2	5	CM3
GO:0071773	cellular response to BMP stimulus	5/182	186/28928	0.0268817204301075	4.27271653078105	3.56291163083869	0.00656777217000026	0.0372519428519488	0.0253250383951257	Ccn1/Smad7/Smad1/Pparg/Bmpr2	5	CM3
GO:0007265	Ras protein signal transduction	4/182	118/28928	0.0338983050847458	5.38796796423915	3.8004192032853	0.00666714256708895	0.0376062610847271	0.0255659150357043	Tgfb2/Rras2/Rapgef1/Picalm	4	CM3
GO:0016525	negative regulation of angiogenesis	4/182	118/28928	0.0338983050847458	5.38796796423915	3.8004192032853	0.00666714256708895	0.0376062610847271	0.0255659150357043	Tgfb2/Serpine1/Col4a2/Pparg	4	CM3
GO:0043473	pigmentation	4/182	118/28928	0.0338983050847458	5.38796796423915	3.8004192032853	0.00666714256708895	0.0376062610847271	0.0255659150357043	Bcl2/Shroom3/Myo5a/Lyst	4	CM3
GO:0030217	T cell differentiation	7/182	348/28928	0.0201149425287356	3.19717064544651	3.28111142487813	0.00669310182561229	0.0376062610847271	0.0255659150357043	Cd44/Bcl2/Bcl6/Shb/Hspb1/Smad7/Syk	7	CM3
GO:0046883	regulation of hormone secretion	7/182	348/28928	0.0201149425287356	3.19717064544651	3.28111142487813	0.00669310182561229	0.0376062610847271	0.0255659150357043	Nppa/Gnao1/Kalrn/Sri/Efna5/Pparg/Klf7	7	CM3
GO:0001974	blood vessel remodeling	3/182	61/28928	0.0491803278688525	7.81696991533057	4.24086209208965	0.00674656091219974	0.0376062610847271	0.0255659150357043	Tgfb2/Tgm2/Bmpr2	3	CM3
GO:0031098	stress-activated protein kinase signaling cascade	3/182	61/28928	0.0491803278688525	7.81696991533057	4.24086209208965	0.00674656091219974	0.0376062610847271	0.0255659150357043	Tgfb2/Tlr4/Taok3	3	CM3
GO:0032757	positive regulation of interleukin-8 production	3/182	61/28928	0.0491803278688525	7.81696991533057	4.24086209208965	0.00674656091219974	0.0376062610847271	0.0255659150357043	Serpine1/Tlr4/Syk	3	CM3
GO:0034113	heterotypic cell-cell adhesion	3/182	61/28928	0.0491803278688525	7.81696991533057	4.24086209208965	0.00674656091219974	0.0376062610847271	0.0255659150357043	Cd44/Itga5/Itga7	3	CM3
GO:0050435	amyloid-beta metabolic process	3/182	61/28928	0.0491803278688525	7.81696991533057	4.24086209208965	0.00674656091219974	0.0376062610847271	0.0255659150357043	Clu/Rtn4/Picalm	3	CM3
GO:0007596	blood coagulation	5/182	188/28928	0.0265957446808511	4.22726209960252	3.53238849524131	0.00686375510584275	0.0379786940246515	0.0258191066219976	Serpine1/Tlr4/Lyst/Prkg1/Syk	5	CM3
[truncated: 1,017 more rows]

## Sheet: DEGs_in_CM_ADPrdm16_ADGFP
	baseMean	log2FoldChange	lfcSE	stat	pvalue	padj
[truncated: 14,921 more rows]

[truncated: 3 more sheets: GO_UP_DEGs, GO_DOWN_DEGs, GESA_results]
