# Supplementary material for: Life-span–dependent transcriptional dynamics of the human heart
Source: Sci Adv. 2026 Jun 17;12(25):eaeg2614. doi: 10.1126/sciadv.aeg2614 (PMC13274588; doi:10.1126/sciadv.aeg2614)
Supplement: Supplementary file 2 — Tables S1 to S55 [file sciadv.aeg2614_tables_s1_to_s55.zip › Tables/Supplementary_Table_33.xlsx]

## Sheet: Endothelial_har.all.markers.res
	p_val	avg_log2FC	pct.1	pct.2	p_val_adj	cluster	gene
PKD1L1	0	0.999147	0.429	0.298	0	0	PKD1L1
ABLIM3	0	0.922128	0.656	0.536	0	0	ABLIM3
MCF2L	0	0.879177	0.794	0.693	0	0	MCF2L
SEC14L1	0	0.777129	0.725	0.644	0	0	SEC14L1
PRAG1	2.42e-191	0.774026	0.366	0.268	7.12e-187	0	PRAG1
NEURL1B	0	0.755605	0.641	0.517	0	0	NEURL1B
TNNT3	6.57e-286	0.752672	0.515	0.396	1.93e-281	0	TNNT3
ITGA1	9.82e-275	0.750701	0.546	0.453	2.89e-270	0	ITGA1
KIAA1217	0	0.750482	0.929	0.88	0	0	KIAA1217
CD36	7.68e-232	0.712519	0.624	0.565	2.26e-227	0	CD36
TBCD	0	0.677602	0.687	0.627	0	0	TBCD
EGLN1	5.77e-132	0.673326	0.534	0.493	1.7e-127	0	EGLN1
CA4	2.53e-215	0.667217	0.172	0.081	7.43e-211	0	CA4
F8	6.27e-148	0.663662	0.503	0.446	1.84e-143	0	F8
CLIC5	4.3e-213	0.645544	0.595	0.526	1.27e-208	0	CLIC5
AFAP1L1	2.2e-188	0.639062	0.563	0.521	6.47e-184	0	AFAP1L1
LNX1	1.35e-73	0.637448	0.227	0.172	3.98e-69	0	LNX1
MGLL	1.09e-185	0.636448	0.631	0.583	3.21e-181	0	MGLL
PITPNM2	6.01e-234	0.632323	0.565	0.49	1.77e-229	0	PITPNM2
P2RY8	8.65e-65	0.625337	0.149	0.102	2.54e-60	0	P2RY8
CDH13	3.12e-282	0.624461	0.762	0.717	9.16e-278	0	CDH13
RGCC	1.89e-153	0.622504	0.308	0.22	5.56e-149	0	RGCC
ARHGAP18	7.24e-85	0.621991	0.306	0.248	2.13e-80	0	ARHGAP18
ITPKB	6.25e-186	0.621366	0.569	0.507	1.84e-181	0	ITPKB
AL583785.1	2.69e-97	0.614443	0.283	0.214	7.91e-93	0	AL583785.1
WARS	1.1e-141	0.609463	0.508	0.448	3.23e-137	0	WARS
BTNL9	8.94e-240	0.606053	0.519	0.396	2.63e-235	0	BTNL9
SLC9C1	7.21e-211	0.605046	0.49	0.386	2.12e-206	0	SLC9C1
CLVS1	1.23e-48	0.603042	0.256	0.213	3.61e-44	0	CLVS1
ITGA6	2.17e-219	0.602705	0.637	0.579	6.39e-215	0	ITGA6
STXBP6	2.39e-54	0.602316	0.344	0.314	7.04e-50	0	STXBP6
DACH1	4.86e-157	0.601547	0.631	0.584	1.43e-152	0	DACH1
CTNNBIP1	6.43e-110	0.600214	0.378	0.317	1.89e-105	0	CTNNBIP1
PPFIBP1	4.59e-286	0.598456	0.69	0.642	1.35e-281	0	PPFIBP1
FOXN3	5.23e-228	0.596622	0.819	0.818	1.54e-223	0	FOXN3
ARHGEF7	4.56e-150	0.595743	0.567	0.533	1.34e-145	0	ARHGEF7
CASC15	9.13e-216	0.592341	0.664	0.612	2.68e-211	0	CASC15
NRP1	0	0.591611	0.8	0.74	0	0	NRP1
CCDC85A	5.71e-162	0.57567	0.581	0.527	1.68e-157	0	CCDC85A
PHACTR2	1.13e-174	0.574333	0.631	0.602	3.33e-170	0	PHACTR2
ADGRF5	0	0.571902	0.723	0.66	0	0	ADGRF5
VAV3	9.64e-97	0.571506	0.36	0.297	2.83e-92	0	VAV3
SPAAR	2.3e-100	0.568107	0.278	0.211	6.75e-96	0	SPAAR
ANKS1A	4.97e-78	0.547683	0.532	0.525	1.46e-73	0	ANKS1A
MYO1B	5.98e-21	0.542389	0.331	0.325	1.76e-16	0	MYO1B
PCDH17	2.53e-49	0.541706	0.258	0.216	7.45e-45	0	PCDH17
DGKH	9.32e-142	0.541499	0.588	0.569	2.74e-137	0	DGKH
DSCAML1	8.6e-39	0.538061	0.281	0.249	2.53e-34	0	DSCAML1
PPM1H	2.56e-62	0.531802	0.264	0.216	7.53e-58	0	PPM1H
EEPD1	9.47e-112	0.526887	0.525	0.482	2.78e-107	0	EEPD1
ZNF160	1.03e-81	0.519746	0.507	0.49	3.02e-77	0	ZNF160
MAGI1	3.56e-268	0.518752	0.866	0.864	1.05e-263	0	MAGI1
CHST15	1.06e-46	0.516837	0.263	0.224	3.11e-42	0	CHST15
AC002070.1	6.28e-52	0.515106	0.272	0.228	1.85e-47	0	AC002070.1
TSPAN18	3.35e-199	0.513652	0.679	0.652	9.85e-195	0	TSPAN18
CORO2B	1.17e-58	0.5102	0.247	0.202	3.44e-54	0	CORO2B
PXDN	1.13e-79	0.505746	0.425	0.385	3.33e-75	0	PXDN
LOXHD1	4.18e-114	0.505303	0.132	0.073	1.23e-109	0	LOXHD1
IQSEC1	1.34e-40	0.50194	0.413	0.392	3.94e-36	0	IQSEC1
MYO10	7.06e-71	0.497123	0.427	0.386	2.07e-66	0	MYO10
YES1	4.65e-73	0.495366	0.467	0.443	1.37e-68	0	YES1
KITLG	8.05e-46	0.494675	0.394	0.359	2.37e-41	0	KITLG
ADGRL2	2.46e-69	0.492802	0.502	0.489	7.22e-65	0	ADGRL2
COL15A1	7.98e-90	0.491795	0.457	0.409	2.35e-85	0	COL15A1
GRB10	3.12e-144	0.491747	0.697	0.685	9.18e-140	0	GRB10
ARHGAP29	2.61e-228	0.489393	0.718	0.696	7.66e-224	0	ARHGAP29
SHANK3	1.43e-295	0.489157	0.778	0.752	4.19e-291	0	SHANK3
KLHL5	1.11e-66	0.487473	0.381	0.343	3.25e-62	0	KLHL5
AFDN	8.54e-280	0.482896	0.768	0.75	2.51e-275	0	AFDN
SYNE1	7.82e-126	0.482385	0.782	0.792	2.3e-121	0	SYNE1
AL356124.1	4.28e-55	0.478401	0.136	0.094	1.26e-50	0	AL356124.1
JUP	2.39e-46	0.476951	0.305	0.273	7.02e-42	0	JUP
SPTBN1	0	0.473994	0.896	0.887	0	0	SPTBN1
PRKCE	3.54e-142	0.472779	0.671	0.657	1.04e-137	0	PRKCE
PALD1	1.82e-48	0.471173	0.355	0.322	5.34e-44	0	PALD1
FMNL2	1.44e-59	0.469202	0.531	0.521	4.24e-55	0	FMNL2
SPRED2	4.09e-53	0.46854	0.416	0.392	1.2e-48	0	SPRED2
CHSY3	7.07e-45	0.468339	0.371	0.338	2.08e-40	0	CHSY3
ROBO4	2.54e-61	0.468067	0.3	0.252	7.46e-57	0	ROBO4
HSPG2	2.01e-225	0.466908	0.745	0.731	5.91e-221	0	HSPG2
RASAL2	0	0.465617	0.819	0.791	0	0	RASAL2
DOCK4	1.07e-143	0.465296	0.776	0.785	3.14e-139	0	DOCK4
EPB41L2	9.08e-87	0.464755	0.598	0.58	2.67e-82	0	EPB41L2
BAALC	7.95e-69	0.461838	0.122	0.076	2.34e-64	0	BAALC
VWF	0	0.461037	0.899	0.878	0	0	VWF
CA8	6.02e-44	0.460205	0.363	0.326	1.77e-39	0	CA8
COL4A1	3.1e-117	0.459986	0.674	0.653	9.11e-113	0	COL4A1
GYPC	1.78e-33	0.453083	0.261	0.231	5.23e-29	0	GYPC
KANK3	8.91e-80	0.452035	0.496	0.459	2.62e-75	0	KANK3
KALRN	1.13e-148	0.451153	0.663	0.644	3.32e-144	0	KALRN
CDH23	1.51e-57	0.450147	0.279	0.23	4.45e-53	0	CDH23
ANO2	1.19e-184	0.450058	0.796	0.783	3.51e-180	0	ANO2
NCALD	2.61e-47	0.44884	0.466	0.457	7.68e-43	0	NCALD
PLXNA2	4.91e-116	0.444953	0.612	0.579	1.44e-111	0	PLXNA2
KDR	6.62e-55	0.441894	0.353	0.312	1.95e-50	0	KDR
LAMA4	8.3e-24	0.440972	0.312	0.3	2.44e-19	0	LAMA4
RASGRP3	2.38e-52	0.440514	0.433	0.418	6.99e-48	0	RASGRP3
FLT1	3.7e-224	0.43809	0.863	0.858	1.09e-219	0	FLT1
PDGFB	1.81e-68	0.437719	0.399	0.349	5.32e-64	0	PDGFB
COL4A2	6.89e-122	0.437669	0.696	0.681	2.03e-117	0	COL4A2
ZNF366	3.87e-29	0.436286	0.315	0.293	1.14e-24	0	ZNF366
XKR4	1.34e-37	0.434229	0.234	0.195	3.94e-33	0	XKR4
CD300LG	8e-83	0.432283	0.112	0.064	2.35e-78	0	CD300LG
NR5A2	5.78e-45	0.429342	0.229	0.187	1.7e-40	0	NR5A2
HECW2	1.95e-105	0.428596	0.584	0.551	5.72e-101	0	HECW2
CMTM8	3.2e-35	0.428559	0.426	0.411	9.41e-31	0	CMTM8
TCF4	8.69e-237	0.427875	0.869	0.87	2.55e-232	0	TCF4
ESYT2	9.82e-130	0.427162	0.698	0.689	2.89e-125	0	ESYT2
ZDHHC14	3.24e-28	0.424656	0.409	0.408	9.54e-24	0	ZDHHC14
ATOH8	5.14e-18	0.422287	0.183	0.163	1.51e-13	0	ATOH8
LAMB1	1.37e-52	0.420654	0.391	0.353	4.02e-48	0	LAMB1
ETS1	3.12e-87	0.420274	0.57	0.552	9.18e-83	0	ETS1
DENND2A	1.02e-68	0.416051	0.485	0.45	3e-64	0	DENND2A
PLEKHG1	2.57e-160	0.412494	0.806	0.805	7.57e-156	0	PLEKHG1
OSBPL1A	1.31e-28	0.412426	0.36	0.349	3.85e-24	0	OSBPL1A
SV2B	2.14e-36	0.412231	0.119	0.086	6.29e-32	0	SV2B
PIK3R6	1.65e-63	0.409976	0.145	0.099	4.84e-59	0	PIK3R6
KCNQ1OT1	2.3e-13	0.409097	0.285	0.278	6.77e-09	0	KCNQ1OT1
AUTS2	1.08e-282	0.408134	0.858	0.833	3.18e-278	0	AUTS2
HIPK2	4.39e-134	0.407546	0.695	0.679	1.29e-129	0	HIPK2
PPARG	5.64e-35	0.404271	0.349	0.324	1.66e-30	0	PPARG
TSPAN14	4.75e-60	0.40378	0.53	0.524	1.4e-55	0	TSPAN14
CACHD1	1.55e-33	0.403644	0.399	0.382	4.55e-29	0	CACHD1
CARD8	1.93e-39	0.402543	0.414	0.403	5.67e-35	0	CARD8
SH2D3C	9.67e-68	0.400445	0.529	0.504	2.84e-63	0	SH2D3C
JCAD	9.08e-50	0.399346	0.426	0.4	2.67e-45	0	JCAD
NOTCH4	3.03e-110	0.396911	0.554	0.505	8.9e-106	0	NOTCH4
PEAK1	1.02e-228	0.396165	0.814	0.796	3e-224	0	PEAK1
CDK6	1.03e-59	0.395821	0.517	0.506	3.02e-55	0	CDK6
STX3	8.41e-52	0.394918	0.192	0.149	2.47e-47	0	STX3
PTCHD4	1.17e-37	0.39309	0.102	0.071	3.43e-33	0	PTCHD4
LSS	5.17e-22	0.39176	0.199	0.177	1.52e-17	0	LSS
PXN	6.13e-58	0.389446	0.532	0.528	1.8e-53	0	PXN
SPARCL1	6.73e-82	0.389405	0.536	0.499	1.98e-77	0	SPARCL1
PRKCH	6.83e-178	0.388961	0.755	0.751	2.01e-173	0	PRKCH
KDM7A	5.18e-23	0.386367	0.337	0.33	1.52e-18	0	KDM7A
CDC42EP4	4.2e-13	0.385487	0.186	0.17	1.24e-08	0	CDC42EP4
WNK1	1.96e-56	0.382453	0.673	0.701	5.75e-52	0	WNK1
UACA	1.67e-116	0.382444	0.666	0.668	4.9e-112	0	UACA
SMAD1	7.15e-12	0.380553	0.274	0.269	2.1e-07	0	SMAD1
NAV1	2.32e-120	0.379041	0.703	0.689	6.82e-116	0	NAV1
AC119674.1	1.4e-16	0.379034	0.348	0.343	4.12e-12	0	AC119674.1
WT1	1.4e-28	0.378505	0.261	0.232	4.13e-24	0	WT1
FRMD4A	2.85e-136	0.376037	0.712	0.692	8.38e-132	0	FRMD4A
MLEC	4.02e-21	0.375757	0.198	0.176	1.18e-16	0	MLEC
DOCK6	4.45e-52	0.375598	0.531	0.527	1.31e-47	0	DOCK6
NOSTRIN	7.78e-36	0.372647	0.339	0.309	2.29e-31	0	NOSTRIN
TCIM	4e-28	0.372206	0.289	0.261	1.18e-23	0	TCIM
LURAP1L	1.48e-35	0.367955	0.12	0.088	4.36e-31	0	LURAP1L
MICALL1	2.69e-20	0.365152	0.17	0.147	7.9e-16	0	MICALL1
IL16	2.99e-22	0.361431	0.183	0.157	8.79e-18	0	IL16
MTMR12	2.09e-17	0.361251	0.337	0.333	6.14e-13	0	MTMR12
WDR60	8.03e-43	0.360292	0.52	0.528	2.36e-38	0	WDR60
SASH1	5.25e-129	0.35855	0.762	0.776	1.54e-124	0	SASH1
AKAP12	1.86e-06	0.354489	0.498	0.516	0.0547694	0	AKAP12
MYO6	2.16e-27	0.354446	0.386	0.378	6.34e-23	0	MYO6
TSPAN15	2.56e-33	0.35264	0.139	0.107	7.53e-29	0	TSPAN15
AQP1	3.86e-26	0.352618	0.257	0.229	1.14e-21	0	AQP1
SORBS1	2.86e-127	0.351353	0.822	0.823	8.41e-123	0	SORBS1
COL25A1	2.82e-09	0.350535	0.129	0.115	8.29e-05	0	COL25A1
RASIP1	9.18e-26	0.34915	0.493	0.494	2.7e-21	0	RASIP1
CAPN2	3.56e-19	0.345697	0.338	0.33	1.05e-14	0	CAPN2
FAM53B	1.55e-08	0.345319	0.298	0.303	0.000456347	0	FAM53B
RAPGEF1	1.71e-164	0.34479	0.834	0.83	5.03e-160	0	RAPGEF1
NEDD9	4.97e-90	0.343143	0.658	0.649	1.46e-85	0	NEDD9
ST8SIA4	1.77e-21	0.342422	0.213	0.189	5.21e-17	0	ST8SIA4
SYCP2L	9.12e-27	0.341541	0.117	0.09	2.68e-22	0	SYCP2L
TNFAIP8L1	4.63e-29	0.340475	0.166	0.135	1.36e-24	0	TNFAIP8L1
RIN2	9.12e-94	0.33797	0.75	0.773	2.68e-89	0	RIN2
PROM1	1.01e-12	0.336079	0.156	0.14	2.97e-08	0	PROM1
HERC1	1.97e-48	0.331908	0.652	0.675	5.8e-44	0	HERC1
EMCN	3.99e-69	0.330482	0.658	0.66	1.17e-64	0	EMCN
SMTN	3.47e-15	0.32924	0.277	0.269	1.02e-10	0	SMTN
ADGRG1	4.21e-14	0.327853	0.182	0.164	1.24e-09	0	ADGRG1
RBMS2	9.46e-79	0.326705	0.67	0.677	2.78e-74	0	RBMS2
EGFL7	7.69e-89	0.326494	0.678	0.675	2.26e-84	0	EGFL7
EFNB1	5.75e-16	0.324608	0.141	0.12	1.69e-11	0	EFNB1
PCAT19	1.18e-24	0.323412	0.374	0.36	3.47e-20	0	PCAT19
RAPGEF5	1.33e-43	0.323107	0.594	0.595	3.9e-39	0	RAPGEF5
PITPNC1	2.55e-158	0.322899	0.888	0.886	7.51e-154	0	PITPNC1
DAB2IP	5.88e-32	0.322873	0.58	0.61	1.73e-27	0	DAB2IP
NCOA3	1.93e-10	0.321675	0.627	0.683	5.66e-06	0	NCOA3
RANBP17	1.49e-07	0.320668	0.365	0.379	0.00439336	0	RANBP17
MCC	1.29e-41	0.32034	0.598	0.611	3.8e-37	0	MCC
SRGAP2	2.46e-25	0.319117	0.448	0.45	7.25e-21	0	SRGAP2
GNAI1	1.08e-06	0.318578	0.268	0.268	0.0318781	0	GNAI1
EFR3B	5.24e-18	0.318159	0.163	0.141	1.54e-13	0	EFR3B
FLT4	8.7e-32	0.317432	0.157	0.124	2.56e-27	0	FLT4
LRMDA	2.71e-169	0.316702	0.897	0.9	7.97e-165	0	LRMDA
FGD4	2.26e-57	0.316584	0.657	0.675	6.65e-53	0	FGD4
FGF13	9.15e-05	0.316358	0.104	0.119	1	0	FGF13
MEOX1	2.48e-12	0.316213	0.375	0.37	7.28e-08	0	MEOX1
TNS1	9.73e-54	0.315712	0.69	0.714	2.86e-49	0	TNS1
BID	2.42e-10	0.31556	0.125	0.111	7.12e-06	0	BID
FAM49A	5.13e-14	0.313904	0.127	0.109	1.51e-09	0	FAM49A
EPB41L4A	2.54e-36	0.313714	0.602	0.623	7.46e-32	0	EPB41L4A
ABCG1	6.36e-11	0.313441	0.335	0.336	1.87e-06	0	ABCG1
TACC1	6.52e-69	0.313243	0.794	0.81	1.92e-64	0	TACC1
RNF144A	1.5e-08	0.313132	0.341	0.351	0.000441109	0	RNF144A
ENG	1.94e-22	0.313024	0.64	0.671	5.7e-18	0	ENG
NRP2	3.1e-07	0.312663	0.25	0.244	0.00911271	0	NRP2
SLC2A3	2.67e-10	0.312261	0.364	0.366	7.85e-06	0	SLC2A3
CD9	1.05e-19	0.311721	0.341	0.324	3.07e-15	0	CD9
MINDY4	0.000435474	0.309757	0.195	0.195	1	0	MINDY4
DYSF	5.04e-10	0.309075	0.366	0.377	1.48e-05	0	DYSF
MEF2C	5.36e-68	0.307671	0.66	0.668	1.58e-63	0	MEF2C
C1orf21	1.72e-29	0.306089	0.58	0.596	5.05e-25	0	C1orf21
PPP1R16B	6.11e-27	0.304662	0.472	0.474	1.8e-22	0	PPP1R16B
BCL6B	2.44e-14	0.304086	0.152	0.133	7.17e-10	0	BCL6B
RPS6KA2	2.52e-67	0.303496	0.673	0.687	7.4e-63	0	RPS6KA2
RNF152	1.13e-07	0.302091	0.294	0.291	0.00332335	0	RNF152
EPN2	7.33e-14	0.301649	0.474	0.502	2.15e-09	0	EPN2
AP001528.1	3.87e-10	0.300878	0.309	0.309	1.14e-05	0	AP001528.1
ADGRL4	4e-29	0.298059	0.539	0.551	1.18e-24	0	ADGRL4
TMEM204	5.1e-06	0.297635	0.156	0.148	0.149932	0	TMEM204
C1orf54	2.41e-21	0.297433	0.19	0.165	7.07e-17	0	C1orf54
CYTH1	7.25e-14	0.29735	0.528	0.561	2.13e-09	0	CYTH1
PRTG	3.03e-13	0.296639	0.221	0.205	8.89e-09	0	PRTG
TSHZ1	0.00434521	0.295231	0.207	0.212	1	0	TSHZ1
RCSD1	0.000621989	0.295228	0.225	0.23	1	0	RCSD1
PDE8A	2.68e-29	0.294995	0.582	0.609	7.88e-25	0	PDE8A
MTSS1	5.64e-21	0.293211	0.593	0.628	1.66e-16	0	MTSS1
TCF15	1.49e-21	0.290726	0.128	0.104	4.37e-17	0	TCF15
RALA	0.000967517	0.290318	0.268	0.278	1	0	RALA
LRRC8C	1.69e-11	0.289521	0.36	0.362	4.97e-07	0	LRRC8C
CDH5	9.02e-22	0.289253	0.424	0.419	2.65e-17	0	CDH5
DISC1	2.74e-19	0.28808	0.553	0.586	8.06e-15	0	DISC1
FXYD6	5.47e-06	0.286769	0.281	0.286	0.160779	0	FXYD6
CFAP161	1.88e-08	0.285517	0.262	0.253	0.000553463	0	CFAP161
PPM1F	5.99e-09	0.285421	0.257	0.25	0.000176106	0	PPM1F
TMEM44	1.11e-06	0.285061	0.334	0.343	0.0325466	0	TMEM44
MGAT4A	2.72e-06	0.284599	0.331	0.339	0.0800424	0	MGAT4A
CAV1	2.26e-14	0.284479	0.457	0.472	6.64e-10	0	CAV1
ARHGEF15	5.59e-13	0.283798	0.213	0.196	1.64e-08	0	ARHGEF15
IGF2R	0.000210479	0.283209	0.323	0.34	1	0	IGF2R
RHBDF2	1.92e-15	0.282233	0.163	0.142	5.65e-11	0	RHBDF2
NFIB	3.26e-95	0.281678	0.815	0.828	9.59e-91	0	NFIB
CDS2	0.000285637	0.279284	0.298	0.312	1	0	CDS2
SNX25	4.22e-07	0.279216	0.393	0.409	0.0123968	0	SNX25
GALNT18	7.63e-108	0.276558	0.762	0.751	2.24e-103	0	GALNT18
CYYR1	2.27e-14	0.274835	0.478	0.487	6.69e-10	0	CYYR1
FRMD8	0.000102151	0.274789	0.14	0.134	1	0	FRMD8
SEMA6C	1.54e-07	0.274262	0.158	0.149	0.00452993	0	SEMA6C
PDE7B	5.8e-15	0.273635	0.491	0.5	1.7e-10	0	PDE7B
RBP7	8.57e-06	0.272239	0.122	0.113	0.251853	0	RBP7
CTIF	4e-09	0.271956	0.453	0.484	0.000117499	0	CTIF
PLPP3	4.58e-05	0.271795	0.381	0.399	1	0	PLPP3
DEGS1	2.76e-18	0.270828	0.123	0.102	8.12e-14	0	DEGS1
SPRY4	6.35e-14	0.270296	0.12	0.102	1.87e-09	0	SPRY4
RAPGEF2	1.2e-58	0.269563	0.73	0.762	3.54e-54	0	RAPGEF2
FMNL3	3.81e-07	0.26796	0.404	0.425	0.0111951	0	FMNL3
MFSD6	2.69e-05	0.2652	0.179	0.174	0.791815	0	MFSD6
AGAP1	7.04e-41	0.263712	0.683	0.704	2.07e-36	0	AGAP1
ATF7IP2	0.00367633	0.263452	0.261	0.302	1	0	ATF7IP2
RASSF2	4.29e-09	0.262423	0.135	0.121	0.000126069	0	RASSF2
LDLRAD4	5.46e-64	0.260707	0.781	0.796	1.6e-59	0	LDLRAD4
CLDN5	1.63e-17	0.258008	0.197	0.173	4.79e-13	0	CLDN5
PRKAR2B	5.45e-07	0.256123	0.129	0.119	0.0160336	0	PRKAR2B
CTNND1	2.35e-56	0.253969	0.695	0.724	6.89e-52	0	CTNND1
RFLNB	7.58e-21	0.253547	0.109	0.086	2.23e-16	0	RFLNB
CCNY	1.71e-55	0.253057	0.77	0.796	5.03e-51	0	CCNY
ESAM	0.000165802	0.252834	0.31	0.316	1	0	ESAM
KLF6	0.00512303	0.252283	0.333	0.353	1	0	KLF6
DISP1	0.00353762	0.252128	0.191	0.216	1	0	DISP1
ABLIM1	3.42e-106	0.25128	0.924	0.935	1.01e-101	0	ABLIM1
NOX4	9.6e-05	0.251259	0.134	0.126	1	0	NOX4
PTPRM	7e-265	0.25071	0.96	0.963	2.06e-260	0	PTPRM
SLCO2A1	0	2.0728	0.473	0.115	0	1	SLCO2A1
LINC02147	0	1.99114	0.353	0.071	0	1	LINC02147
KCNIP4	3.27e-264	1.95423	0.134	0.038	9.62e-260	1	KCNIP4
ZBTB7C	0	1.85361	0.283	0.047	0	1	ZBTB7C
TSHZ2	0	1.80083	0.886	0.456	0	1	TSHZ2
MYRIP	0	1.55187	0.315	0.085	0	1	MYRIP
FAM155A	0	1.4506	0.676	0.331	0	1	FAM155A
PLVAP	0	1.38889	0.261	0.066	0	1	PLVAP
PGM5	0	1.38155	0.667	0.391	0	1	PGM5
RAMP3	0	1.37983	0.624	0.273	0	1	RAMP3
TPO	0	1.32678	0.449	0.255	0	1	TPO
AC005699.1	0	1.32353	0.199	0.047	0	1	AC005699.1
IGFBP5	3.73e-243	1.30635	0.264	0.124	1.1e-238	1	IGFBP5
SNTG2	0	1.27393	0.362	0.147	0	1	SNTG2
NR2F2-AS1	0	1.26196	0.51	0.214	0	1	NR2F2-AS1
NRG3	1.06e-227	1.24981	0.102	0.025	3.11e-223	1	NRG3
CALCRL	0	1.23126	0.663	0.368	0	1	CALCRL
BMP6	0	1.21286	0.241	0.072	0	1	BMP6
LYST	0	1.20394	0.482	0.236	0	1	LYST
ZNF385D	1.91e-250	1.15865	0.429	0.262	5.6e-246	1	ZNF385D
POSTN	0	1.14214	0.127	0.029	0	1	POSTN
LHX6	0	1.13986	0.262	0.056	0	1	LHX6
PLAT	0	1.13837	0.153	0.023	0	1	PLAT
TGM2	0	1.12567	0.4	0.186	0	1	TGM2
RGS6	4.26e-302	1.12552	0.591	0.406	1.25e-297	1	RGS6
CPXM2	0	1.1177	0.221	0.062	0	1	CPXM2
ENTPD1	0	1.10433	0.471	0.224	0	1	ENTPD1
TLL1	0	1.08539	0.133	0.028	0	1	TLL1
FLRT2	0	1.06279	0.393	0.201	0	1	FLRT2
TMTC2	0	1.02949	0.683	0.433	0	1	TMTC2
ABCB1	5.68e-299	1.02684	0.284	0.122	1.67e-294	1	ABCB1
NR2F2	0	1.0102	0.274	0.082	0	1	NR2F2
CYP1B1-AS1	0	0.949744	0.241	0.08	0	1	CYP1B1-AS1
PTPN5	0	0.9469	0.27	0.084	0	1	PTPN5
NUAK1	3.3e-241	0.933862	0.466	0.301	9.7e-237	1	NUAK1
RASA4B	0	0.905979	0.202	0.046	0	1	RASA4B
ACTN1	0	0.897092	0.573	0.349	0	1	ACTN1
CC2D2B	0	0.892089	0.231	0.082	0	1	CC2D2B
IL1R1	0	0.885809	0.256	0.102	0	1	IL1R1
MIR99AHG	2.5e-306	0.883317	0.555	0.361	7.34e-302	1	MIR99AHG
MCTP1	8.68e-193	0.880019	0.418	0.263	2.55e-188	1	MCTP1
BNC2	0	0.872308	0.356	0.168	0	1	BNC2
TGFBR3	3.92e-206	0.862849	0.346	0.199	1.15e-201	1	TGFBR3
PDIA5	0	0.861559	0.306	0.13	0	1	PDIA5
CADM3-AS1	0	0.857207	0.114	0.005	0	1	CADM3-AS1
SH3RF3	0	0.857005	0.69	0.454	0	1	SH3RF3
STC1	2.15e-177	0.848893	0.204	0.093	6.31e-173	1	STC1
SAMD5	1.47e-239	0.830516	0.183	0.068	4.32e-235	1	SAMD5
ADGRG6	0	0.827646	0.15	0.02	0	1	ADGRG6
TMEM273	0	0.816616	0.177	0.038	0	1	TMEM273
RTN4RL1	1.62e-275	0.798621	0.138	0.038	4.76e-271	1	RTN4RL1
TFPI	1.5e-272	0.794702	0.35	0.179	4.42e-268	1	TFPI
LINC01197	0	0.787523	0.159	0.034	0	1	LINC01197
FOXP1	0	0.78139	0.878	0.731	0	1	FOXP1
SPNS2	1.51e-235	0.776649	0.402	0.232	4.45e-231	1	SPNS2
CEMIP2	2.53e-121	0.775383	0.26	0.156	7.44e-117	1	CEMIP2
RALGAPA2	4.26e-243	0.771269	0.68	0.533	1.25e-238	1	RALGAPA2
GNA14	2.42e-169	0.749783	0.208	0.099	7.11e-165	1	GNA14
MMP16	2.63e-133	0.74808	0.233	0.13	7.74e-129	1	MMP16
PRSS23	4.96e-227	0.741393	0.154	0.052	1.46e-222	1	PRSS23
MYOF	1.34e-171	0.735353	0.245	0.129	3.93e-167	1	MYOF
GSE1	6.73e-243	0.735048	0.763	0.633	1.98e-238	1	GSE1
DAPK1	4.47e-235	0.734251	0.358	0.199	1.32e-230	1	DAPK1
ITPR1	8.31e-288	0.734179	0.589	0.39	2.44e-283	1	ITPR1
RASA4	0	0.7334	0.16	0.033	0	1	RASA4
VEGFC	3.81e-138	0.723639	0.512	0.381	1.12e-133	1	VEGFC
LIFR	1.25e-92	0.719081	0.451	0.354	3.66e-88	1	LIFR
LRRC1	1.56e-232	0.710303	0.164	0.058	4.59e-228	1	LRRC1
IL6ST	3.6e-175	0.710164	0.436	0.293	1.06e-170	1	IL6ST
PRCP	7.09e-264	0.706165	0.357	0.183	2.08e-259	1	PRCP
FRMD4B	8.18e-232	0.700806	0.537	0.364	2.4e-227	1	FRMD4B
DNM3	2.18e-241	0.695391	0.505	0.322	6.41e-237	1	DNM3
IGFBP4	2.16e-208	0.69127	0.553	0.386	6.34e-204	1	IGFBP4
ZNF521	2e-176	0.691038	0.483	0.337	5.88e-172	1	ZNF521
AC007319.1	9.48e-47	0.685257	0.276	0.207	2.79e-42	1	AC007319.1
RARB	1.15e-162	0.684356	0.356	0.226	3.38e-158	1	RARB
OSMR	2.02e-213	0.661407	0.429	0.259	5.93e-209	1	OSMR
MLPH	0	0.654228	0.118	0.019	0	1	MLPH
SEMA3D	0	0.649648	0.119	0.024	0	1	SEMA3D
RAPGEF4	1.21e-196	0.642216	0.402	0.243	3.57e-192	1	RAPGEF4
TNXB	8.38e-209	0.638207	0.576	0.404	2.46e-204	1	TNXB
HEG1	7.78e-201	0.636565	0.659	0.518	2.29e-196	1	HEG1
PTPRB	0	0.636283	0.822	0.685	0	1	PTPRB
PBX1	3.13e-124	0.634146	0.635	0.513	9.2e-120	1	PBX1
CHSY1	7.26e-169	0.631257	0.387	0.245	2.13e-164	1	CHSY1
PCAT1	8.18e-128	0.623456	0.27	0.159	2.4e-123	1	PCAT1
IL33	5.48e-165	0.620752	0.177	0.078	1.61e-160	1	IL33
RDH10	4.52e-175	0.620377	0.126	0.044	1.33e-170	1	RDH10
ST6GAL1	5.58e-140	0.611421	0.574	0.45	1.64e-135	1	ST6GAL1
CIITA	3.01e-179	0.604582	0.222	0.103	8.85e-175	1	CIITA
RNF165	4.15e-139	0.601238	0.208	0.107	1.22e-134	1	RNF165
EPB41L3	5.04e-97	0.600359	0.243	0.153	1.48e-92	1	EPB41L3
ZFPM2	2.55e-181	0.600329	0.648	0.486	7.5e-177	1	ZFPM2
FLNB	5.62e-153	0.599333	0.647	0.519	1.65e-148	1	FLNB
APLNR	2.01e-115	0.598915	0.18	0.094	5.91e-111	1	APLNR
FBN1	6.98e-93	0.598697	0.377	0.271	2.05e-88	1	FBN1
TGFBR2	1.05e-116	0.597599	0.485	0.37	3.1e-112	1	TGFBR2
SHROOM2	1.67e-146	0.592118	0.178	0.083	4.92e-142	1	SHROOM2
ABCC4	4.58e-167	0.586774	0.591	0.448	1.35e-162	1	ABCC4
FAR2	4.57e-146	0.581462	0.365	0.232	1.34e-141	1	FAR2
NOSTRIN1	2.8e-207	0.581422	0.471	0.296	8.22e-203	1	NOSTRIN
EPHB4	3.07e-183	0.579254	0.431	0.273	9.02e-179	1	EPHB4
EXOC3L2	6.41e-242	0.572858	0.116	0.03	1.89e-237	1	EXOC3L2
PIK3C2A	4.89e-170	0.572737	0.616	0.48	1.44e-165	1	PIK3C2A
PLEKHA7	9.64e-70	0.568345	0.24	0.163	2.83e-65	1	PLEKHA7
ENDOD1	6.58e-190	0.565007	0.198	0.085	1.93e-185	1	ENDOD1
SEMA6A	4.65e-154	0.559518	0.476	0.335	1.37e-149	1	SEMA6A
ADIRF	2.63e-150	0.555043	0.111	0.039	7.74e-146	1	ADIRF
EVA1C	2.22e-228	0.548855	0.793	0.643	6.54e-224	1	EVA1C
DOC2B	7.2e-149	0.545357	0.248	0.133	2.12e-144	1	DOC2B
PELI2	8.46e-91	0.543316	0.37	0.267	2.49e-86	1	PELI2
MT-ND3	9.91e-99	0.542407	0.601	0.499	2.91e-94	1	MT-ND3
CA81	1.26e-107	0.541772	0.448	0.325	3.7e-103	1	CA8
MYO5C	4.79e-89	0.540997	0.218	0.134	1.41e-84	1	MYO5C
AL033504.1	2.5e-141	0.538107	0.105	0.037	7.36e-137	1	AL033504.1
PLSCR4	3.56e-135	0.534611	0.284	0.167	1.05e-130	1	PLSCR4
CDH11	1.82e-104	0.530366	0.101	0.041	5.35e-100	1	CDH11
CMIP	5.77e-192	0.527687	0.775	0.649	1.7e-187	1	CMIP
OSBPL10	6.1e-126	0.524206	0.285	0.172	1.79e-121	1	OSBPL10
THSD7A	4.92e-84	0.521832	0.292	0.2	1.45e-79	1	THSD7A
ICAM1	4.43e-46	0.517857	0.146	0.092	1.3e-41	1	ICAM1
ZNF423	3.16e-121	0.514967	0.58	0.457	9.28e-117	1	ZNF423
TPD52L1	9.92e-131	0.51007	0.14	0.061	2.92e-126	1	TPD52L1
NUCB2	3.97e-90	0.507399	0.225	0.138	1.17e-85	1	NUCB2
MT-CYB	3.94e-113	0.503985	0.585	0.468	1.16e-108	1	MT-CYB
AFAP1	7.42e-114	0.503044	0.397	0.278	2.18e-109	1	AFAP1
PPP2R5A	2.16e-123	0.502931	0.459	0.337	6.34e-119	1	PPP2R5A
CHN1	1.13e-116	0.500167	0.419	0.299	3.33e-112	1	CHN1
BDKRB2	2.79e-219	0.499833	0.102	0.026	8.19e-215	1	BDKRB2
ASAP3	7.53e-127	0.497885	0.252	0.146	2.21e-122	1	ASAP3
TMTC1	2.66e-65	0.495443	0.547	0.468	7.81e-61	1	TMTC1
PKP4	5.57e-132	0.493876	0.733	0.625	1.64e-127	1	PKP4
NAMPT	1.28e-79	0.493425	0.214	0.135	3.75e-75	1	NAMPT
MT-ATP8	2.84e-77	0.491706	0.26	0.173	8.36e-73	1	MT-ATP8
MT-ATP6	2.88e-93	0.487375	0.655	0.556	8.46e-89	1	MT-ATP6
EHD4	4.7e-65	0.486675	0.294	0.216	1.38e-60	1	EHD4
MAN1A1	1.08e-119	0.4824	0.382	0.261	3.18e-115	1	MAN1A1
PRRG1	4.52e-105	0.480829	0.299	0.195	1.33e-100	1	PRRG1
PTGIS	3.67e-72	0.479085	0.191	0.117	1.08e-67	1	PTGIS
TPST2	3.87e-106	0.477777	0.313	0.201	1.14e-101	1	TPST2
VCAN	1.41e-37	0.473607	0.145	0.098	4.14e-33	1	VCAN
MT-CO3	3.02e-103	0.473346	0.642	0.535	8.88e-99	1	MT-CO3
NCOA7	7.75e-76	0.472265	0.263	0.177	2.28e-71	1	NCOA7
MT-CO1	2.9e-107	0.471083	0.639	0.528	8.53e-103	1	MT-CO1
ELK3	4.78e-151	0.469025	0.638	0.503	1.41e-146	1	ELK3
OSBPL5	8.14e-89	0.467164	0.306	0.208	2.39e-84	1	OSBPL5
MT-CO2	2.92e-104	0.465892	0.626	0.514	8.57e-100	1	MT-CO2
HIPK3	7.77e-107	0.4652	0.633	0.534	2.29e-102	1	HIPK3
MLLT3	2.13e-46	0.464537	0.365	0.298	6.27e-42	1	MLLT3
PLCB4	7.34e-89	0.455547	0.596	0.506	2.16e-84	1	PLCB4
NOS3	1.4e-88	0.454962	0.257	0.162	4.12e-84	1	NOS3
KCNB2	1.08e-16	0.451877	0.181	0.147	3.17e-12	1	KCNB2
PDE2A	1.32e-134	0.451859	0.239	0.128	3.89e-130	1	PDE2A
MT-ND4	1.76e-85	0.450027	0.605	0.508	5.16e-81	1	MT-ND4
MT-ND5	7.81e-78	0.449978	0.405	0.309	2.3e-73	1	MT-ND5
KLHL2	1.17e-91	0.446216	0.271	0.175	3.44e-87	1	KLHL2
PECAM1	1.18e-170	0.44555	0.841	0.735	3.45e-166	1	PECAM1
CFI	2.48e-165	0.433958	0.139	0.052	7.3e-161	1	CFI
CADPS2	1.36e-150	0.433013	0.681	0.553	4e-146	1	CADPS2
ZFYVE28	2.31e-82	0.430711	0.167	0.093	6.78e-78	1	ZFYVE28
RAB27A	7.96e-82	0.430675	0.289	0.196	2.34e-77	1	RAB27A
SHB	1.46e-97	0.430256	0.397	0.284	4.29e-93	1	SHB
STOX2	4.2e-134	0.425682	0.814	0.724	1.23e-129	1	STOX2
ITGA9	1e-70	0.418332	0.577	0.498	2.94e-66	1	ITGA9
IKBKB	4.75e-86	0.412659	0.324	0.225	1.4e-81	1	IKBKB
PPM1L	4.98e-49	0.412178	0.244	0.178	1.46e-44	1	PPM1L
EHBP1L1	1.2e-94	0.411053	0.274	0.176	3.53e-90	1	EHBP1L1
RAB8B	1.04e-70	0.408938	0.336	0.246	3.06e-66	1	RAB8B
TEK	2.33e-100	0.406492	0.603	0.498	6.84e-96	1	TEK
CD59	1.58e-92	0.404826	0.376	0.266	4.63e-88	1	CD59
KLF8	6.82e-150	0.404748	0.122	0.045	2.01e-145	1	KLF8
CD109	4.81e-74	0.403325	0.324	0.234	1.41e-69	1	CD109
MGAT4A1	2.71e-82	0.402975	0.424	0.319	7.96e-78	1	MGAT4A
ST3GAL5	3.52e-97	0.402814	0.103	0.044	1.03e-92	1	ST3GAL5
IL17RD	1.7e-51	0.40217	0.145	0.092	4.98e-47	1	IL17RD
RAI14	9.53e-71	0.401957	0.49	0.393	2.8e-66	1	RAI14
MDFIC	8.8e-80	0.400716	0.39	0.29	2.59e-75	1	MDFIC
PDE7B1	6.83e-87	0.39857	0.59	0.478	2.01e-82	1	PDE7B
SULF1	3.37e-64	0.396803	0.117	0.063	9.91e-60	1	SULF1
LINC01876	1.3e-34	0.396468	0.139	0.094	3.81e-30	1	LINC01876
BMPR2	1.57e-136	0.395671	0.881	0.817	4.63e-132	1	BMPR2
LINC00472	1.38e-72	0.393876	0.432	0.34	4.05e-68	1	LINC00472
PALM2-AKAP2	1.23e-87	0.391714	0.803	0.727	3.63e-83	1	PALM2-AKAP2
GMDS	7.69e-92	0.390602	0.526	0.411	2.26e-87	1	GMDS
ARHGAP23	2.17e-62	0.389291	0.41	0.325	6.38e-58	1	ARHGAP23
AL359220.1	1.8e-69	0.38928	0.222	0.143	5.3e-65	1	AL359220.1
UBE2E2	1.6e-75	0.385574	0.501	0.399	4.7e-71	1	UBE2E2
LRP5	7.9e-75	0.384145	0.361	0.267	2.32e-70	1	LRP5
GULP1	4.82e-73	0.3835	0.398	0.299	1.42e-68	1	GULP1
MRAS	1e-65	0.378817	0.181	0.115	2.94e-61	1	MRAS
RAPH1	5.02e-51	0.378803	0.453	0.375	1.48e-46	1	RAPH1
PRPSAP1	7.83e-68	0.375741	0.271	0.188	2.3e-63	1	PRPSAP1
SPATA6L	6.03e-95	0.373468	0.131	0.063	1.77e-90	1	SPATA6L
SNTB2	1.3e-56	0.37302	0.274	0.199	3.83e-52	1	SNTB2
CREB3L1	3.66e-29	0.370854	0.166	0.121	1.08e-24	1	CREB3L1
PTPRE	2.98e-53	0.369648	0.399	0.315	8.75e-49	1	PTPRE
STARD9	4.58e-72	0.369319	0.532	0.437	1.35e-67	1	STARD9
MET	3.55e-68	0.368286	0.114	0.058	1.04e-63	1	MET
PREX2	1.38e-101	0.367215	0.693	0.597	4.07e-97	1	PREX2
TNFRSF1A	2.56e-87	0.366587	0.172	0.096	7.52e-83	1	TNFRSF1A
NRP21	4e-68	0.364522	0.325	0.233	1.17e-63	1	NRP2
MT-ND1	7.25e-61	0.363808	0.472	0.387	2.13e-56	1	MT-ND1
XKR41	1.47e-13	0.363434	0.239	0.209	4.31e-09	1	XKR4
CNN3	3.89e-58	0.362984	0.358	0.276	1.14e-53	1	CNN3
PRKAR1B	4.37e-60	0.362539	0.206	0.136	1.29e-55	1	PRKAR1B
ETS2	4.56e-64	0.36207	0.343	0.254	1.34e-59	1	ETS2
HRH1	1.63e-57	0.361678	0.111	0.06	4.8e-53	1	HRH1
TPK1	1.09e-48	0.359704	0.19	0.128	3.2e-44	1	TPK1
ARRB1	3.12e-51	0.358747	0.328	0.25	9.17e-47	1	ARRB1
NXN	2.72e-83	0.353818	0.737	0.649	8e-79	1	NXN
IGSF9B	1.81e-69	0.352488	0.274	0.189	5.32e-65	1	IGSF9B
PCED1B	1.12e-53	0.351976	0.387	0.302	3.28e-49	1	PCED1B
PDE8B	1.64e-20	0.351478	0.117	0.085	4.83e-16	1	PDE8B
AF165147.1	8.22e-22	0.350117	0.141	0.106	2.42e-17	1	AF165147.1
ETV6	3.98e-71	0.348413	0.658	0.572	1.17e-66	1	ETV6
MT-ND2	8.06e-58	0.348386	0.463	0.378	2.37e-53	1	MT-ND2
THBD	6.48e-132	0.347743	0.133	0.055	1.9e-127	1	THBD
BCL3	1.15e-91	0.345282	0.125	0.059	3.39e-87	1	BCL3
PIP4K2A	3.35e-48	0.343764	0.441	0.365	9.85e-44	1	PIP4K2A
PALM	6.78e-45	0.342217	0.244	0.177	1.99e-40	1	PALM
SH3BP2	8.99e-54	0.341207	0.229	0.157	2.64e-49	1	SH3BP2
VPS13A	2.13e-56	0.341059	0.34	0.261	6.27e-52	1	VPS13A
KIAA1522	9.52e-102	0.340269	0.101	0.042	2.8e-97	1	KIAA1522
ABHD6	1.38e-34	0.340073	0.121	0.079	4.05e-30	1	ABHD6
CDC25B	2.97e-56	0.339653	0.117	0.066	8.73e-52	1	CDC25B
ANO1	1.7e-26	0.339001	0.104	0.069	4.98e-22	1	ANO1
KALRN1	2.62e-95	0.337602	0.736	0.638	7.7e-91	1	KALRN
APBB2	2.12e-113	0.33759	0.832	0.751	6.22e-109	1	APBB2
IL4R	2.05e-50	0.336967	0.356	0.277	6.02e-46	1	IL4R
ACER2	2.16e-33	0.336604	0.205	0.151	6.34e-29	1	ACER2
PON2	4.87e-52	0.333994	0.254	0.183	1.43e-47	1	PON2
CD74	2.23e-115	0.332964	0.198	0.101	6.55e-111	1	CD74
GLCE	3.18e-47	0.329398	0.366	0.29	9.34e-43	1	GLCE
MEOX11	6.22e-57	0.328042	0.455	0.357	1.83e-52	1	MEOX1
SBNO2	6.58e-69	0.326867	0.163	0.095	1.93e-64	1	SBNO2
AL445426.1	1.61e-39	0.325387	0.125	0.079	4.75e-35	1	AL445426.1
RASAL21	4.31e-142	0.324661	0.879	0.791	1.27e-137	1	RASAL2
GNB4	1.16e-42	0.323668	0.331	0.264	3.42e-38	1	GNB4
SUN1	2.47e-60	0.323032	0.448	0.362	7.27e-56	1	SUN1
MBNL1	1.17e-64	0.322234	0.731	0.659	3.44e-60	1	MBNL1
DIAPH1	1.64e-55	0.32095	0.376	0.292	4.83e-51	1	DIAPH1
SPTLC2	1.9e-50	0.320656	0.367	0.29	5.58e-46	1	SPTLC2
CNTNAP3B	2.68e-47	0.319317	0.272	0.199	7.86e-43	1	CNTNAP3B
ZNF608	4.56e-32	0.318474	0.259	0.204	1.34e-27	1	ZNF608
ADAMTS1	2.85e-45	0.317865	0.184	0.124	8.37e-41	1	ADAMTS1
AP001347.1	4.88e-39	0.316596	0.17	0.117	1.43e-34	1	AP001347.1
KIF13A	8.79e-74	0.315328	0.704	0.615	2.58e-69	1	KIF13A
MALL	4.96e-109	0.314532	0.122	0.052	1.46e-104	1	MALL
LTBP3	3.04e-45	0.31406	0.221	0.159	8.93e-41	1	LTBP3
PCAT191	1.77e-60	0.311294	0.443	0.353	5.2e-56	1	PCAT19
VGLL4	2.25e-43	0.309916	0.528	0.458	6.61e-39	1	VGLL4
RNF115	5.88e-59	0.309374	0.55	0.468	1.73e-54	1	RNF115
TMEM91	2.85e-34	0.308136	0.221	0.166	8.39e-30	1	TMEM91
ITGA5	2.25e-48	0.307694	0.316	0.242	6.62e-44	1	ITGA5
FBLN2	1.26e-77	0.306073	0.149	0.08	3.71e-73	1	FBLN2
PTPRG	2.08e-68	0.305837	0.919	0.904	6.12e-64	1	PTPRG
TCN2	3.44e-78	0.303482	0.109	0.052	1.01e-73	1	TCN2
LPCAT4	3.37e-75	0.30339	0.103	0.049	9.9e-71	1	LPCAT4
LIMS2	5.32e-91	0.302613	0.665	0.562	1.56e-86	1	LIMS2
NAIP	3.26e-31	0.300966	0.154	0.109	9.58e-27	1	NAIP
OXR1	6.52e-44	0.300851	0.283	0.215	1.92e-39	1	OXR1
ODF2L	8.59e-46	0.300125	0.274	0.207	2.53e-41	1	ODF2L
CHST12	5.67e-49	0.2991	0.184	0.122	1.67e-44	1	CHST12
LIMA1	1e-57	0.298832	0.367	0.278	2.95e-53	1	LIMA1
ADGRL3	6.75e-06	0.297955	0.135	0.157	0.198551	1	ADGRL3
MICAL2	1.62e-13	0.297025	0.242	0.212	4.77e-09	1	MICAL2
KLHL3	1.92e-31	0.296142	0.181	0.134	5.63e-27	1	KLHL3
NFATC2	6.87e-31	0.295761	0.178	0.13	2.02e-26	1	NFATC2
TSPAN7	1.36e-46	0.295291	0.191	0.128	3.99e-42	1	TSPAN7
LINC01515	4.79e-29	0.294893	0.222	0.172	1.41e-24	1	LINC01515
NDRG1	1.37e-30	0.294079	0.509	0.447	4.01e-26	1	NDRG1
INPP1	4.42e-53	0.293111	0.191	0.125	1.3e-48	1	INPP1
IGFBP7	1.14e-46	0.29251	0.531	0.444	3.34e-42	1	IGFBP7
LRRFIP1	1.98e-56	0.291956	0.651	0.565	5.81e-52	1	LRRFIP1
FAM177A1	2.25e-44	0.291476	0.265	0.196	6.6e-40	1	FAM177A1
SULF2	1.07e-49	0.290114	0.418	0.334	3.13e-45	1	SULF2
NFAT5	9.81e-69	0.288922	0.687	0.608	2.88e-64	1	NFAT5
NHSL2	2.3e-51	0.28883	0.278	0.201	6.76e-47	1	NHSL2
FAM171A1	1.78e-35	0.288466	0.427	0.362	5.24e-31	1	FAM171A1
PER3	2.43e-34	0.287687	0.167	0.118	7.15e-30	1	PER3
LRMDA1	7.48e-122	0.287385	0.939	0.891	2.2e-117	1	LRMDA
CHST11	3.18e-36	0.284347	0.273	0.211	9.36e-32	1	CHST11
ACACB	8.2e-14	0.28432	0.36	0.333	2.41e-09	1	ACACB
RORA	4.17e-95	0.284021	0.743	0.621	1.23e-90	1	RORA
SCARB1	3.3e-29	0.283415	0.146	0.103	9.71e-25	1	SCARB1
KIFC3	7.59e-41	0.28252	0.237	0.174	2.23e-36	1	KIFC3
ATP8B1	1.84e-66	0.28113	0.629	0.525	5.41e-62	1	ATP8B1
NAV3	9.09e-44	0.27792	0.491	0.407	2.67e-39	1	NAV3
SSBP3	6.86e-30	0.276965	0.43	0.373	2.02e-25	1	SSBP3
MTMR10	1.59e-19	0.27537	0.272	0.23	4.68e-15	1	MTMR10
ITPR2	7.37e-56	0.275025	0.593	0.509	2.17e-51	1	ITPR2
GOSR2	2.34e-45	0.273113	0.198	0.137	6.88e-41	1	GOSR2
TNFRSF1B	2.05e-30	0.272972	0.257	0.201	6.02e-26	1	TNFRSF1B
KIAA1211L	6.26e-50	0.272949	0.165	0.105	1.84e-45	1	KIAA1211L
GGT5	1.79e-44	0.272674	0.108	0.063	5.27e-40	1	GGT5
BCAR1	4.74e-39	0.27256	0.278	0.215	1.39e-34	1	BCAR1
A4GALT	3.52e-23	0.271912	0.209	0.166	1.03e-18	1	A4GALT
PVR	1.4e-47	0.270549	0.201	0.138	4.11e-43	1	PVR
ANXA4	9.69e-31	0.269759	0.226	0.173	2.85e-26	1	ANXA4
LHFPL6	2.82e-63	0.269717	0.679	0.582	8.29e-59	1	LHFPL6
MEOX2	3.73e-28	0.268	0.36	0.302	1.1e-23	1	MEOX2
KSR1	1.82e-40	0.267536	0.323	0.253	5.34e-36	1	KSR1
NKTR	2.94e-68	0.267298	0.626	0.542	8.65e-64	1	NKTR
GOLM1	9.23e-40	0.26688	0.145	0.096	2.71e-35	1	GOLM1
DNAJC18	2.53e-34	0.26516	0.19	0.136	7.42e-30	1	DNAJC18
AHR	1.03e-49	0.264148	0.185	0.122	3.02e-45	1	AHR
MIR29B2CHG	5.69e-48	0.264057	0.339	0.259	1.67e-43	1	MIR29B2CHG
BCR	1.02e-28	0.263953	0.316	0.259	3e-24	1	BCR
CORO1C	1.02e-27	0.263702	0.381	0.328	2.99e-23	1	CORO1C
SNCAIP	7.58e-26	0.263567	0.15	0.108	2.23e-21	1	SNCAIP
MED13L	1.33e-70	0.262539	0.828	0.765	3.9e-66	1	MED13L
TRIB2	3.63e-57	0.262496	0.167	0.103	1.07e-52	1	TRIB2
HLA-DRB1	1.24e-62	0.262234	0.164	0.096	3.64e-58	1	HLA-DRB1
TMEM241	1e-39	0.261694	0.227	0.165	2.95e-35	1	TMEM241
SSH1	2.74e-30	0.261217	0.462	0.405	8.05e-26	1	SSH1
ACER3	1.48e-30	0.26083	0.325	0.266	4.36e-26	1	ACER3
HYAL1	4.49e-36	0.260643	0.174	0.12	1.32e-31	1	HYAL1
KLF7	7.43e-51	0.260498	0.613	0.537	2.18e-46	1	KLF7
CTTNBP2	7.03e-22	0.259568	0.111	0.079	2.07e-17	1	CTTNBP2
DPP4	2.03e-37	0.258304	0.157	0.106	5.96e-33	1	DPP4
ASS1	1.01e-32	0.257321	0.172	0.122	2.97e-28	1	ASS1
ECSCR	2.83e-43	0.255484	0.225	0.16	8.32e-39	1	ECSCR
SLC38A2	4.01e-16	0.255468	0.225	0.19	1.18e-11	1	SLC38A2
ZDHHC17	1.65e-38	0.252908	0.333	0.268	4.85e-34	1	ZDHHC17
MMRN2	1.69e-48	0.252057	0.27	0.194	4.95e-44	1	MMRN2
B4GALT5	1.59e-31	0.251917	0.394	0.332	4.67e-27	1	B4GALT5
MTHFD1L	2.71e-13	0.251888	0.263	0.229	7.96e-09	1	MTHFD1L
DENND1A	1.31e-40	0.251825	0.544	0.472	3.84e-36	1	DENND1A
MLKL	4.34e-32	0.251342	0.162	0.114	1.28e-27	1	MLKL
SLC1A1	1.05e-46	0.250467	0.159	0.1	3.08e-42	1	SLC1A1
PCSK5	0	2.30783	0.414	0.132	0	2	PCSK5
ARL15	0	2.0021	0.926	0.765	0	2	ARL15
LINC00639	0	1.99177	0.458	0.113	0	2	LINC00639
AMD1	0	1.97949	0.371	0.112	0	2	AMD1
SMAD6	0	1.97253	0.667	0.261	0	2	SMAD6
SH3PXD2B	0	1.93665	0.553	0.222	0	2	SH3PXD2B
FUT8	0	1.86246	0.586	0.245	0	2	FUT8
PRDM16	0	1.75486	0.547	0.167	0	2	PRDM16
CHRM3	0	1.66293	0.217	0.043	0	2	CHRM3
NEBL	0	1.62391	0.654	0.432	0	2	NEBL
SYNJ2	0	1.52122	0.381	0.124	0	2	SYNJ2
ALPL	0	1.46106	0.255	0.043	0	2	ALPL
UNC5B	0	1.43201	0.386	0.109	0	2	UNC5B
PLCG2	0	1.40842	0.414	0.143	0	2	PLCG2
SPECC1	0	1.39021	0.33	0.091	0	2	SPECC1
IGFBP3	4.54e-291	1.38201	0.386	0.215	1.33e-286	2	IGFBP3
PIK3R3	0	1.37353	0.849	0.549	0	2	PIK3R3
AL357507.1	9.62e-189	1.36337	0.299	0.165	2.83e-184	2	AL357507.1
MAST4	0	1.35314	0.838	0.662	0	2	MAST4
CDK19	0	1.31893	0.491	0.278	0	2	CDK19
SERPINE2	0	1.30569	0.205	0.048	0	2	SERPINE2
CXCL12	0	1.29189	0.425	0.183	0	2	CXCL12
MECOM	0	1.29166	0.922	0.771	0	2	MECOM
ADAMTS6	4.61e-201	1.25362	0.294	0.162	1.35e-196	2	ADAMTS6
LINC01695	0	1.24671	0.326	0.11	0	2	LINC01695
SIDT1	0	1.24525	0.211	0.02	0	2	SIDT1
ATP13A3	0	1.22671	0.491	0.292	0	2	ATP13A3
CPAMD8	0	1.22246	0.503	0.282	0	2	CPAMD8
JAG1	0	1.17265	0.307	0.131	0	2	JAG1
CNKSR3	9.69e-202	1.15716	0.49	0.354	2.85e-197	2	CNKSR3
MET1	0	1.14592	0.214	0.042	0	2	MET
KCNN3	0	1.14197	0.301	0.126	0	2	KCNN3
AC008514.1	0	1.10522	0.249	0.05	0	2	AC008514.1
SLC45A4	8.45e-278	1.10483	0.167	0.053	2.48e-273	2	SLC45A4
TOX2	0	1.10248	0.223	0.038	0	2	TOX2
PIK3C2B	0	1.09115	0.539	0.337	0	2	PIK3C2B
TSPAN2	0	1.07817	0.209	0.039	0	2	TSPAN2
ATP8A1	0	1.07551	0.418	0.222	0	2	ATP8A1
EPAS1	0	1.05677	0.851	0.671	0	2	EPAS1
MERTK	0	1.0528	0.3	0.11	0	2	MERTK
THSD7A1	2.7e-221	1.05195	0.341	0.192	7.93e-217	2	THSD7A
EFNB2	0	1.04665	0.559	0.349	0	2	EFNB2
PLPP1	3.67e-127	1.04369	0.625	0.567	1.08e-122	2	PLPP1
PELI1	6.97e-217	1.03828	0.386	0.236	2.05e-212	2	PELI1
SEMA3G	0	1.0185	0.167	0.008	0	2	SEMA3G
VEGFC1	0	1.01058	0.615	0.365	0	2	VEGFC
CCDC88C	5.15e-290	1.00798	0.406	0.229	1.51e-285	2	CCDC88C
FBLN5	0	1.00112	0.213	0.056	0	2	FBLN5
SRGN	0	0.997373	0.284	0.115	0	2	SRGN
FBLN21	0	0.977566	0.208	0.071	0	2	FBLN2
PRKX	1.14e-285	0.958664	0.324	0.156	3.36e-281	2	PRKX
GCNT1	1.16e-294	0.93665	0.252	0.102	3.4e-290	2	GCNT1
FBXO34	1.01e-149	0.929706	0.48	0.366	2.95e-145	2	FBXO34
LINC01320	4.74e-202	0.927718	0.202	0.084	1.39e-197	2	LINC01320
PREX1	8.17e-291	0.924564	0.501	0.319	2.4e-286	2	PREX1
ABCB9	0	0.921596	0.218	0.052	0	2	ABCB9
RNF144B	3.11e-170	0.917099	0.303	0.17	9.14e-166	2	RNF144B
PDE4D	1.98e-297	0.916711	0.727	0.588	5.82e-293	2	PDE4D
SLC6A6	6.66e-191	0.907713	0.389	0.238	1.96e-186	2	SLC6A6
SSUH2	0	0.905503	0.126	0.013	0	2	SSUH2
SOX13	7.57e-232	0.905258	0.384	0.222	2.23e-227	2	SOX13
UTRN	0	0.902142	0.923	0.849	0	2	UTRN
ATP1A1	1.95e-151	0.897433	0.301	0.186	5.75e-147	2	ATP1A1
TIMP3	2.45e-110	0.892642	0.673	0.604	7.21e-106	2	TIMP3
PTPN14	7.13e-256	0.883073	0.564	0.416	2.1e-251	2	PTPN14
LINC00840	0	0.882347	0.134	0.019	0	2	LINC00840
CCDC3	3.9e-182	0.872686	0.101	0.029	1.15e-177	2	CCDC3
GJA5	0	0.871703	0.118	0.014	0	2	GJA5
EYS	3.02e-144	0.867668	0.1	0.034	8.88e-140	2	EYS
ELN	1.15e-162	0.853471	0.237	0.12	3.37e-158	2	ELN
TMC7	1.8e-298	0.846891	0.264	0.107	5.3e-294	2	TMC7
RFTN1	0	0.831795	0.742	0.574	0	2	RFTN1
NTRK2	1.67e-208	0.827965	0.103	0.027	4.91e-204	2	NTRK2
CSNK1A1	1.34e-134	0.827449	0.607	0.537	3.94e-130	2	CSNK1A1
DIAPH2	0	0.82309	0.697	0.544	0	2	DIAPH2
ATP2A3	0	0.818514	0.173	0.049	0	2	ATP2A3
CNOT6L	3.26e-149	0.812646	0.507	0.399	9.58e-145	2	CNOT6L
TBC1D1	1.92e-247	0.794477	0.584	0.438	5.66e-243	2	TBC1D1
FAT4	1.47e-124	0.792477	0.407	0.3	4.33e-120	2	FAT4
CLMN	3e-252	0.785559	0.166	0.054	8.82e-248	2	CLMN
TUSC3	3.04e-135	0.783545	0.432	0.319	8.92e-131	2	TUSC3
TRIM2	4.88e-125	0.775654	0.291	0.187	1.43e-120	2	TRIM2
JAG2	0	0.772442	0.24	0.088	0	2	JAG2
ATP8B11	1.1e-198	0.763708	0.654	0.522	3.23e-194	2	ATP8B1
ST8SIA6	4.71e-275	0.755433	0.711	0.543	1.39e-270	2	ST8SIA6
ABCB11	1.92e-112	0.751809	0.234	0.132	5.64e-108	2	ABCB1
CRYBG3	1.09e-130	0.745521	0.509	0.418	3.22e-126	2	CRYBG3
PODXL	4.85e-226	0.744804	0.643	0.504	1.43e-221	2	PODXL
USP54	3.58e-149	0.73589	0.263	0.149	1.05e-144	2	USP54
SGIP1	6.17e-143	0.735705	0.417	0.286	1.81e-138	2	SGIP1
MAP4	0	0.732514	0.878	0.769	0	2	MAP4
CTTNBP2NL	4.08e-187	0.730309	0.503	0.365	1.2e-182	2	CTTNBP2NL
GALNT181	5.34e-296	0.72915	0.832	0.744	1.57e-291	2	GALNT18
BTNL91	0	0.728983	0.636	0.423	0	2	BTNL9
RNF220	3.57e-130	0.727752	0.375	0.252	1.05e-125	2	RNF220
ADIPOR2	3.01e-195	0.725478	0.469	0.315	8.86e-191	2	ADIPOR2
AC004889.1	1.44e-218	0.721504	0.156	0.054	4.23e-214	2	AC004889.1
AIF1L	1.32e-209	0.717894	0.238	0.106	3.87e-205	2	AIF1L
SYT1	1.85e-48	0.707312	0.109	0.062	5.43e-44	2	SYT1
DOCK9	2.65e-289	0.702858	0.838	0.762	7.8e-285	2	DOCK9
MTUS1	1.64e-142	0.700888	0.61	0.509	4.81e-138	2	MTUS1
CDK14	3.15e-144	0.700037	0.525	0.402	9.26e-140	2	CDK14
DLL4	2.86e-183	0.696434	0.229	0.109	8.42e-179	2	DLL4
LIMCH1	1.13e-192	0.6948	0.729	0.638	3.33e-188	2	LIMCH1
WWTR1	1.38e-144	0.690571	0.683	0.586	4.06e-140	2	WWTR1
CD58	3.46e-159	0.688386	0.37	0.237	1.02e-154	2	CD58
PTPRJ	4.11e-70	0.677574	0.171	0.104	1.21e-65	2	PTPRJ
SIPA1L2	1.75e-140	0.674112	0.353	0.231	5.15e-136	2	SIPA1L2
LPCAT2	7.35e-196	0.670414	0.225	0.103	2.16e-191	2	LPCAT2
PLCB41	8.24e-174	0.67006	0.624	0.502	2.42e-169	2	PLCB4
PLS3	1.95e-57	0.665582	0.425	0.357	5.72e-53	2	PLS3
ICAM2	3.3e-171	0.66271	0.237	0.117	9.71e-167	2	ICAM2
SESTD1	1.38e-109	0.661278	0.422	0.326	4.04e-105	2	SESTD1
RASGRF2	7.62e-209	0.661154	0.621	0.461	2.24e-204	2	RASGRF2
JAM2	2.41e-93	0.655898	0.365	0.266	7.07e-89	2	JAM2
GFOD1	2.62e-151	0.653527	0.573	0.446	7.71e-147	2	GFOD1
PRICKLE2	8.12e-72	0.64926	0.308	0.226	2.39e-67	2	PRICKLE2
SFMBT2	1.15e-69	0.648185	0.519	0.468	3.39e-65	2	SFMBT2
CPNE5	3.11e-61	0.64157	0.285	0.214	9.15e-57	2	CPNE5
ASRGL1	3.64e-200	0.639072	0.134	0.043	1.07e-195	2	ASRGL1
SWAP70	6.03e-137	0.638857	0.433	0.313	1.77e-132	2	SWAP70
ARMH4	4.24e-71	0.63655	0.289	0.211	1.25e-66	2	ARMH4
ULK4	1.55e-91	0.633307	0.357	0.264	4.57e-87	2	ULK4
STOM	9.32e-145	0.631296	0.57	0.456	2.74e-140	2	STOM
ACTN4	4e-258	0.621979	0.763	0.652	1.18e-253	2	ACTN4
XKR6	1.48e-59	0.621081	0.209	0.141	4.35e-55	2	XKR6
ABR	6.42e-116	0.614563	0.657	0.583	1.89e-111	2	ABR
NOTCH41	3.73e-226	0.605888	0.657	0.506	1.1e-221	2	NOTCH4
AQP7	1.12e-150	0.602213	0.286	0.16	3.29e-146	2	AQP7
RAPGEF11	0	0.599962	0.895	0.821	0	2	RAPGEF1
ERC1	2.42e-246	0.599024	0.788	0.698	7.12e-242	2	ERC1
ADAMTSL1	7.83e-98	0.598651	0.21	0.123	2.3e-93	2	ADAMTSL1
DLGAP1	9e-17	0.59262	0.101	0.075	2.65e-12	2	DLGAP1
TACC11	3.11e-177	0.592105	0.847	0.795	9.14e-173	2	TACC1
STK10	7.07e-163	0.590556	0.532	0.393	2.08e-158	2	STK10
AC008050.1	3e-63	0.58934	0.237	0.16	8.82e-59	2	AC008050.1
EXOC6	2.48e-107	0.587693	0.487	0.388	7.29e-103	2	EXOC6
PPA1	6.09e-169	0.586919	0.187	0.082	1.79e-164	2	PPA1
HRH11	2.18e-77	0.580875	0.119	0.059	6.41e-73	2	HRH1
MCTP11	1.73e-73	0.579307	0.367	0.273	5.1e-69	2	MCTP1
LRP6	7.93e-80	0.574714	0.352	0.269	2.33e-75	2	LRP6
ST6GALNAC3	2.97e-211	0.573318	0.867	0.818	8.73e-207	2	ST6GALNAC3
BCR1	5.14e-80	0.571423	0.344	0.255	1.51e-75	2	BCR
NOS1AP	2.22e-134	0.569005	0.127	0.052	6.54e-130	2	NOS1AP
CFH	5.65e-135	0.56768	0.202	0.103	1.66e-130	2	CFH
HEY1	3.04e-252	0.567284	0.131	0.035	8.95e-248	2	HEY1
SH3BP4	1.93e-79	0.566614	0.287	0.203	5.66e-75	2	SH3BP4
CYTH3	6.74e-103	0.566445	0.505	0.41	1.98e-98	2	CYTH3
PLXNA21	1.17e-144	0.564717	0.679	0.58	3.44e-140	2	PLXNA2
GMDS1	5.5e-84	0.563739	0.5	0.416	1.62e-79	2	GMDS
ATP1B3	4.08e-49	0.557396	0.358	0.295	1.2e-44	2	ATP1B3
ENTPD11	2.71e-73	0.554495	0.338	0.249	7.98e-69	2	ENTPD1
ACE	6.78e-182	0.553675	0.137	0.048	1.99e-177	2	ACE
ARID5B	8.64e-42	0.549623	0.315	0.26	2.54e-37	2	ARID5B
RALGAPA1	2.89e-111	0.548383	0.574	0.5	8.49e-107	2	RALGAPA1
LMCD1	3.69e-46	0.542729	0.275	0.213	1.08e-41	2	LMCD1
CDR2	3.77e-83	0.542634	0.515	0.438	1.11e-78	2	CDR2
VEGFA	6.97e-59	0.539778	0.214	0.149	2.05e-54	2	VEGFA
AZIN1	2.92e-88	0.539455	0.176	0.1	8.59e-84	2	AZIN1
DENND3	3.96e-98	0.538243	0.422	0.322	1.16e-93	2	DENND3
GATA2-AS1	3.24e-113	0.534062	0.326	0.213	9.53e-109	2	GATA2-AS1
EMP1	5.92e-50	0.529862	0.386	0.322	1.74e-45	2	EMP1
WNT2B	8.67e-79	0.52643	0.191	0.113	2.55e-74	2	WNT2B
MYO1E	1.41e-112	0.524853	0.7	0.633	4.15e-108	2	MYO1E
GULP11	1.37e-24	0.524181	0.343	0.31	4.02e-20	2	GULP1
MAP2	3.26e-49	0.521938	0.225	0.16	9.6e-45	2	MAP2
RNF1521	1.6e-34	0.517116	0.339	0.285	4.69e-30	2	RNF152
MLLT31	2.46e-48	0.51573	0.363	0.299	7.22e-44	2	MLLT3
NR4A1	4.46e-64	0.511603	0.402	0.324	1.31e-59	2	NR4A1
COL8A1	3.62e-84	0.509561	0.132	0.066	1.06e-79	2	COL8A1
ADAMTS11	1.64e-36	0.509266	0.177	0.126	4.82e-32	2	ADAMTS1
SMAD3	1.74e-52	0.508978	0.407	0.342	5.11e-48	2	SMAD3
CDK17	1.2e-141	0.5051	0.702	0.62	3.52e-137	2	CDK17
KIF13B	2.59e-69	0.503698	0.326	0.247	7.61e-65	2	KIF13B
SLC22A23	5.79e-83	0.50245	0.2	0.119	1.7e-78	2	SLC22A23
ARHGAP4	2.44e-165	0.502029	0.12	0.041	7.18e-161	2	ARHGAP4
TMEM184B	8.25e-84	0.496387	0.495	0.41	2.42e-79	2	TMEM184B
ARHGEF2	4.73e-84	0.494781	0.357	0.263	1.39e-79	2	ARHGEF2
NDRG11	4.49e-29	0.492856	0.481	0.452	1.32e-24	2	NDRG1
SYNPO	8.03e-67	0.492462	0.338	0.257	2.36e-62	2	SYNPO
PCNX1	5.43e-94	0.491889	0.54	0.464	1.6e-89	2	PCNX1
RUNDC3B	1.48e-109	0.48977	0.111	0.045	4.35e-105	2	RUNDC3B
MYH9	6.74e-117	0.488623	0.741	0.686	1.98e-112	2	MYH9
CCNY1	9.87e-127	0.488456	0.824	0.777	2.9e-122	2	CCNY
GIPC2	7.19e-92	0.488441	0.134	0.066	2.11e-87	2	GIPC2
KIAA1549	2e-52	0.487777	0.176	0.116	5.89e-48	2	KIAA1549
SNCAIP1	1.55e-40	0.485298	0.158	0.108	4.55e-36	2	SNCAIP
KIAA1671	1.24e-133	0.483537	0.658	0.556	3.63e-129	2	KIAA1671
ADAMTS9	3.53e-10	0.481395	0.609	0.632	1.04e-05	2	ADAMTS9
EEF2K	3.92e-52	0.480092	0.294	0.227	1.15e-47	2	EEF2K
CDC14B	2.04e-43	0.478658	0.241	0.184	5.99e-39	2	CDC14B
ECE1	4.7e-84	0.478434	0.474	0.386	1.38e-79	2	ECE1
SMAD7	3.44e-77	0.477141	0.454	0.364	1.01e-72	2	SMAD7
FAM135A	3.52e-56	0.476121	0.258	0.191	1.04e-51	2	FAM135A
COBLL1	2.58e-80	0.475585	0.551	0.477	7.58e-76	2	COBLL1
CLIC4	1.8e-108	0.46796	0.704	0.621	5.29e-104	2	CLIC4
EGFL8	2.07e-129	0.467945	0.125	0.051	6.08e-125	2	EGFL8
NPTN	6.72e-56	0.467558	0.325	0.257	1.98e-51	2	NPTN
LIMA11	9.77e-63	0.466318	0.36	0.28	2.87e-58	2	LIMA1
FAM174B	8.59e-52	0.464548	0.252	0.182	2.53e-47	2	FAM174B
RDX	1.27e-45	0.463454	0.402	0.348	3.72e-41	2	RDX
TNFRSF1B1	1.59e-88	0.4634	0.293	0.195	4.69e-84	2	TNFRSF1B
NPAS2	2.58e-31	0.462035	0.342	0.296	7.59e-27	2	NPAS2
DEPTOR	1.78e-47	0.45573	0.234	0.167	5.24e-43	2	DEPTOR
CFAP36	7.98e-78	0.451917	0.116	0.058	2.35e-73	2	CFAP36
SETBP1	1.05e-39	0.449503	0.26	0.201	3.08e-35	2	SETBP1
RGS3	2.49e-60	0.445657	0.363	0.29	7.31e-56	2	RGS3
FGF2	8.45e-35	0.445018	0.114	0.073	2.48e-30	2	FGF2
TMTC11	1.16e-54	0.444694	0.539	0.471	3.41e-50	2	TMTC1
PKN3	4.15e-85	0.44433	0.226	0.138	1.22e-80	2	PKN3
HERC11	1.13e-73	0.443435	0.702	0.658	3.32e-69	2	HERC1
MPPED2	2.87e-49	0.440315	0.349	0.283	8.43e-45	2	MPPED2
LEPROTL1	1.06e-44	0.439973	0.289	0.226	3.13e-40	2	LEPROTL1
SAMD12	5.21e-42	0.439435	0.207	0.148	1.53e-37	2	SAMD12
SLC35G2	5.43e-59	0.43818	0.271	0.195	1.6e-54	2	SLC35G2
ELMO1	2.36e-165	0.43817	0.885	0.839	6.93e-161	2	ELMO1
PLCB1	1.9e-158	0.436714	0.894	0.852	5.58e-154	2	PLCB1
LTBP4	4.26e-83	0.436108	0.112	0.053	1.25e-78	2	LTBP4
SHE	2.11e-75	0.434816	0.445	0.356	6.21e-71	2	SHE
PLD1	1.78e-61	0.432999	0.246	0.173	5.23e-57	2	PLD1
PPP2R2A	9.64e-47	0.432863	0.476	0.432	2.83e-42	2	PPP2R2A
ABCC1	3.88e-54	0.431961	0.372	0.301	1.14e-49	2	ABCC1
RABGAP1	6.13e-59	0.429096	0.436	0.371	1.8e-54	2	RABGAP1
TM4SF1	3.1e-94	0.428028	0.197	0.111	9.11e-90	2	TM4SF1
NHSL1	0.000513915	0.426577	0.287	0.292	1	2	NHSL1
CAMK1D	1.88e-30	0.426249	0.307	0.256	5.54e-26	2	CAMK1D
PDE10A	7.34e-72	0.424797	0.614	0.541	2.16e-67	2	PDE10A
PARVA	2.67e-38	0.42066	0.318	0.264	7.86e-34	2	PARVA
SMIM20	8.85e-41	0.419846	0.142	0.093	2.6e-36	2	SMIM20
RIMKLB	1.5e-14	0.418342	0.262	0.236	4.4e-10	2	RIMKLB
IFNGR1	3e-51	0.415783	0.251	0.184	8.83e-47	2	IFNGR1
CEP85L	3.2e-40	0.415456	0.377	0.322	9.41e-36	2	CEP85L
ADARB1	1.6e-70	0.413696	0.537	0.468	4.7e-66	2	ADARB1
TRAK1	8.05e-77	0.413141	0.638	0.575	2.37e-72	2	TRAK1
ABO	1.15e-62	0.412294	0.203	0.13	3.38e-58	2	ABO
CTBP2	3.71e-56	0.411843	0.641	0.602	1.09e-51	2	CTBP2
TCEA2	3.2e-64	0.410046	0.169	0.102	9.4e-60	2	TCEA2
MAML3	2.27e-38	0.409446	0.516	0.47	6.68e-34	2	MAML3
HABP4	2.2e-49	0.409377	0.246	0.181	6.46e-45	2	HABP4
ABCC41	2.88e-49	0.408913	0.522	0.461	8.46e-45	2	ABCC4
FAM124A	6.69e-19	0.408387	0.151	0.12	1.97e-14	2	FAM124A
MLLT1	7.92e-48	0.407128	0.173	0.116	2.33e-43	2	MLLT1
WWC2	9.09e-61	0.406937	0.538	0.481	2.67e-56	2	WWC2
TMEM189	6.55e-50	0.405654	0.168	0.11	1.93e-45	2	TMEM189
PTPRM1	3.14e-184	0.405232	0.97	0.96	9.23e-180	2	PTPRM
NXN1	5.8e-55	0.403708	0.688	0.658	1.7e-50	2	NXN
PDZD2	4.47e-41	0.403642	0.724	0.7	1.31e-36	2	PDZD2
SLC12A2	1.12e-28	0.403355	0.243	0.196	3.29e-24	2	SLC12A2
TIE1	5.34e-53	0.397189	0.337	0.264	1.57e-48	2	TIE1
KLRD1	1.19e-29	0.39708	0.181	0.135	3.51e-25	2	KLRD1
ITSN2	8.4e-65	0.396846	0.579	0.526	2.47e-60	2	ITSN2
ARID5A	8.77e-31	0.393699	0.167	0.122	2.58e-26	2	ARID5A
LDLR	6.83e-42	0.393297	0.328	0.263	2.01e-37	2	LDLR
CDYL2	9.61e-33	0.393221	0.173	0.125	2.83e-28	2	CDYL2
SLC9C11	6.71e-15	0.393216	0.447	0.433	1.97e-10	2	SLC9C1
MSI2	5.39e-59	0.39311	0.567	0.503	1.58e-54	2	MSI2
INPP5D	1.6e-44	0.392796	0.396	0.33	4.71e-40	2	INPP5D
FLNB1	1.25e-78	0.389083	0.608	0.527	3.68e-74	2	FLNB
ADD1	1.11e-64	0.385371	0.615	0.562	3.26e-60	2	ADD1
AGTPBP1	7.31e-24	0.385172	0.347	0.312	2.15e-19	2	AGTPBP1
TMEM233	1.08e-23	0.385026	0.182	0.14	3.17e-19	2	TMEM233
PACSIN2	5.37e-38	0.383923	0.44	0.392	1.58e-33	2	PACSIN2
PECAM11	1.81e-113	0.382506	0.801	0.743	5.31e-109	2	PECAM1
MIDN	1e-46	0.381921	0.269	0.2	2.95e-42	2	MIDN
MTURN	1.71e-32	0.380187	0.163	0.118	5.03e-28	2	MTURN
CAPZA2	3.34e-37	0.379751	0.31	0.256	9.83e-33	2	CAPZA2
ADAMTS9-AS2	6.07e-20	0.37902	0.441	0.41	1.78e-15	2	ADAMTS9-AS2
TMEM165	1.76e-35	0.377963	0.452	0.41	5.18e-31	2	TMEM165
AL583785.11	2.24e-07	0.37649	0.262	0.244	0.00657085	2	AL583785.1
GCH1	7.96e-40	0.375187	0.145	0.094	2.34e-35	2	GCH1
CSGALNACT1	6.77e-20	0.374318	0.54	0.519	1.99e-15	2	CSGALNACT1
PDGFB1	7.94e-46	0.37327	0.43	0.363	2.34e-41	2	PDGFB
PARVB	2.52e-45	0.370339	0.477	0.417	7.39e-41	2	PARVB
MFHAS1	8.59e-19	0.368665	0.211	0.176	2.53e-14	2	MFHAS1
MAP4K3	9.04e-60	0.366628	0.584	0.53	2.66e-55	2	MAP4K3
ITGA51	2.05e-18	0.363936	0.281	0.249	6.02e-14	2	ITGA5
FBN11	8.15e-44	0.362604	0.345	0.277	2.4e-39	2	FBN1
FOSL2	2.45e-36	0.359466	0.331	0.271	7.2e-32	2	FOSL2
TTC13	1.67e-51	0.357052	0.172	0.112	4.91e-47	2	TTC13
ITGA91	2.81e-30	0.355643	0.529	0.507	8.25e-26	2	ITGA9
CD46	2.62e-24	0.354131	0.246	0.204	7.7e-20	2	CD46
WDFY3	7.52e-32	0.350053	0.505	0.478	2.21e-27	2	WDFY3
CCDC91	5.52e-23	0.349231	0.27	0.229	1.62e-18	2	CCDC91
STIM1	1.32e-17	0.348344	0.308	0.276	3.87e-13	2	STIM1
SPAG9	3.59e-40	0.347612	0.653	0.625	1.05e-35	2	SPAG9
RAB30	2.65e-39	0.347035	0.153	0.103	7.8e-35	2	RAB30
DCLK1	8e-32	0.346657	0.191	0.14	2.35e-27	2	DCLK1
CRIM1	7.08e-21	0.346183	0.589	0.575	2.08e-16	2	CRIM1
SPEN	2.14e-23	0.344991	0.371	0.339	6.28e-19	2	SPEN
RPGR	1.1e-14	0.342639	0.179	0.149	3.22e-10	2	RPGR
PCDH1	8.44e-43	0.341704	0.216	0.154	2.48e-38	2	PCDH1
APBB21	6.53e-94	0.340297	0.802	0.757	1.92e-89	2	APBB2
HEG11	8.61e-51	0.340099	0.583	0.533	2.53e-46	2	HEG1
TCF7L1	4.64e-31	0.340001	0.605	0.586	1.36e-26	2	TCF7L1
RAPGEF3	3.21e-48	0.338319	0.319	0.244	9.44e-44	2	RAPGEF3
A2M	2.41e-41	0.338222	0.492	0.433	7.1e-37	2	A2M
IFFO2	2.57e-35	0.33395	0.173	0.122	7.56e-31	2	IFFO2
PLEKHG2	2.75e-42	0.333405	0.163	0.11	8.09e-38	2	PLEKHG2
LMCD1-AS1	6.64e-09	0.332741	0.191	0.169	0.000195297	2	LMCD1-AS1
CPNE8	5.62e-40	0.331883	0.451	0.392	1.65e-35	2	CPNE8
FKBP1A	3.9e-24	0.331416	0.336	0.296	1.15e-19	2	FKBP1A
CCNYL1	2.6e-25	0.327098	0.185	0.142	7.65e-21	2	CCNYL1
IFNAR2	2.37e-32	0.327023	0.405	0.353	6.98e-28	2	IFNAR2
PPARG1	8.86e-30	0.326471	0.383	0.328	2.61e-25	2	PPARG
SPTLC3	3.3e-37	0.323767	0.109	0.067	9.7e-33	2	SPTLC3
PLXDC2	1.83e-39	0.323016	0.799	0.785	5.37e-35	2	PLXDC2
SOX5	3.15e-22	0.322266	0.278	0.23	9.27e-18	2	SOX5
MMRN21	5.16e-37	0.322088	0.258	0.197	1.52e-32	2	MMRN2
TEAD4	7.17e-34	0.321666	0.362	0.303	2.11e-29	2	TEAD4
LRCH1	4.18e-31	0.321626	0.604	0.585	1.23e-26	2	LRCH1
SYNE2	5.88e-60	0.321475	0.804	0.779	1.73e-55	2	SYNE2
FGD41	7.02e-54	0.319921	0.708	0.659	2.06e-49	2	FGD4
GSE11	1.68e-78	0.319808	0.717	0.643	4.95e-74	2	GSE1
GNAQ	9.46e-47	0.318946	0.735	0.718	2.78e-42	2	GNAQ
GATA2	5.81e-43	0.318597	0.139	0.088	1.71e-38	2	GATA2
PKIG	1.88e-15	0.318098	0.305	0.278	5.53e-11	2	PKIG
ITPR3	5.43e-25	0.31749	0.331	0.286	1.6e-20	2	ITPR3
SNTG21	7.71e-28	0.317346	0.227	0.173	2.27e-23	2	SNTG2
ZEB1	2.04e-61	0.316724	0.766	0.723	6e-57	2	ZEB1
MAPKBP1	1.1e-18	0.316596	0.146	0.115	3.23e-14	2	MAPKBP1
HACE1	1.49e-12	0.316403	0.212	0.187	4.39e-08	2	HACE1
RCOR1	9.42e-16	0.316365	0.359	0.335	2.77e-11	2	RCOR1
LEPR	7.05e-18	0.316217	0.209	0.174	2.07e-13	2	LEPR
MGAT3	3.06e-35	0.315819	0.146	0.099	9.01e-31	2	MGAT3
SLC9A3R2	1.59e-63	0.315624	0.469	0.371	4.66e-59	2	SLC9A3R2
LRRC32	1.23e-41	0.314015	0.144	0.093	3.61e-37	2	LRRC32
IKBKB1	4.62e-17	0.313878	0.269	0.235	1.36e-12	2	IKBKB
GRASP	3.28e-23	0.313751	0.273	0.228	9.66e-19	2	GRASP
PALMD	3.87e-21	0.313587	0.513	0.491	1.14e-16	2	PALMD
LRRC8A	8.62e-36	0.31358	0.2	0.145	2.53e-31	2	LRRC8A
BIN3	6.54e-22	0.312944	0.174	0.136	1.92e-17	2	BIN3
NPDC1	1.22e-32	0.31247	0.262	0.207	3.59e-28	2	NPDC1
HIP1	2.33e-22	0.311301	0.584	0.568	6.84e-18	2	HIP1
NOTCH1	1.35e-27	0.310072	0.374	0.324	3.98e-23	2	NOTCH1
ZDHHC20	1.1e-23	0.309868	0.357	0.318	3.22e-19	2	ZDHHC20
CDH51	1.15e-34	0.30951	0.464	0.414	3.38e-30	2	CDH5
PREX21	4.36e-23	0.3093	0.626	0.609	1.28e-18	2	PREX2
CHST3	2.29e-21	0.307943	0.219	0.178	6.73e-17	2	CHST3
FRYL	4.82e-56	0.30752	0.718	0.691	1.42e-51	2	FRYL
SARAF	6.13e-18	0.305257	0.201	0.167	1.8e-13	2	SARAF
GIT2	9.72e-21	0.304491	0.335	0.3	2.86e-16	2	GIT2
SULF21	8.27e-28	0.301225	0.39	0.339	2.43e-23	2	SULF2
FES	2.84e-51	0.300217	0.119	0.069	8.33e-47	2	FES
ADCY4	7.02e-33	0.300199	0.333	0.275	2.06e-28	2	ADCY4
FZD6	2.61e-28	0.299742	0.174	0.129	7.66e-24	2	FZD6
PTMA	1.27e-07	0.299404	0.264	0.249	0.00373504	2	PTMA
ITPRIP	4.35e-11	0.297955	0.234	0.21	1.28e-06	2	ITPRIP
ARGLU1	2.04e-48	0.297077	0.752	0.736	6e-44	2	ARGLU1
SENP7	3.72e-24	0.296906	0.407	0.374	1.09e-19	2	SENP7
PIP5K1C	7.57e-23	0.296049	0.435	0.404	2.23e-18	2	PIP5K1C
PTPRB1	5.23e-60	0.29584	0.747	0.699	1.54e-55	2	PTPRB
IQCJ-SCHIP1	8.89e-08	0.294733	0.375	0.363	0.00261387	2	IQCJ-SCHIP1
SMARCA2	1.12e-21	0.294534	0.539	0.521	3.29e-17	2	SMARCA2
PRKD1	3.2e-15	0.293979	0.406	0.38	9.42e-11	2	PRKD1
SLCO4A1	1.82e-39	0.293446	0.232	0.168	5.35e-35	2	SLCO4A1
PPP1R16B1	9.38e-29	0.292558	0.508	0.467	2.76e-24	2	PPP1R16B
SMURF2	9.15e-27	0.292138	0.506	0.472	2.69e-22	2	SMURF2
MAPK14	1.57e-12	0.290658	0.253	0.228	4.62e-08	2	MAPK14
TNKS1BP1	3.41e-22	0.289411	0.208	0.167	1e-17	2	TNKS1BP1
CC2D2B1	5.5e-12	0.289198	0.126	0.101	1.62e-07	2	CC2D2B
CD34	3.56e-23	0.288298	0.421	0.383	1.05e-18	2	CD34
SMAD9	4.18e-11	0.287838	0.246	0.221	1.23e-06	2	SMAD9
EPS8	2.09e-25	0.287521	0.213	0.168	6.15e-21	2	EPS8
LRIG1	5e-08	0.286853	0.172	0.155	0.00146991	2	LRIG1
RASSF1	5.06e-18	0.286461	0.388	0.356	1.49e-13	2	RASSF1
TTLL3	8.9e-19	0.284982	0.246	0.209	2.62e-14	2	TTLL3
KIAA0355	4.44e-48	0.284788	0.658	0.614	1.31e-43	2	KIAA0355
CEP68	9.27e-22	0.284419	0.173	0.135	2.72e-17	2	CEP68
ASS11	6.61e-43	0.284211	0.181	0.121	1.94e-38	2	ASS1
AC020916.1	3.48e-30	0.283006	0.326	0.269	1.02e-25	2	AC020916.1
STX12	1.55e-17	0.281676	0.385	0.354	4.54e-13	2	STX12
FAM168A	1.3e-08	0.27882	0.354	0.344	0.00038352	2	FAM168A
RAC1	1.28e-16	0.278303	0.328	0.297	3.75e-12	2	RAC1
BHLHE40	4.65e-16	0.278228	0.229	0.195	1.37e-11	2	BHLHE40
TNFAIP8	0.00138082	0.277237	0.114	0.106	1	2	TNFAIP8
EMP2	1.27e-15	0.277145	0.259	0.227	3.72e-11	2	EMP2
TCF7L2	3.64e-15	0.277053	0.585	0.58	1.07e-10	2	TCF7L2
NLK	6.32e-07	0.276884	0.484	0.496	0.0185919	2	NLK
NEDD91	7.33e-19	0.275588	0.651	0.654	2.15e-14	2	NEDD9
POC1B	2.83e-15	0.274323	0.182	0.151	8.3e-11	2	POC1B
TNFRSF10A	7.43e-25	0.272468	0.163	0.121	2.18e-20	2	TNFRSF10A
CTNNA1	2.31e-42	0.270432	0.72	0.696	6.8e-38	2	CTNNA1
KLF2	5.06e-37	0.266669	0.404	0.337	1.49e-32	2	KLF2
SNHG7	3.02e-29	0.266349	0.109	0.071	8.88e-25	2	SNHG7
EML1	2.36e-17	0.264392	0.495	0.47	6.94e-13	2	EML1
PTK2	2.91e-68	0.26438	0.856	0.829	8.55e-64	2	PTK2
TMEM63A	3.53e-14	0.263852	0.164	0.136	1.04e-09	2	TMEM63A
SOS1	1.83e-21	0.263729	0.529	0.511	5.37e-17	2	SOS1
JOSD1	4.14e-15	0.262105	0.179	0.148	1.22e-10	2	JOSD1
CCSER2	1.98e-14	0.261714	0.391	0.374	5.82e-10	2	CCSER2
EXOC2	3.8e-10	0.260231	0.308	0.293	1.12e-05	2	EXOC2
ALPK1	4.09e-20	0.259464	0.151	0.114	1.2e-15	2	ALPK1
ARHGAP31	6.17e-51	0.257503	0.753	0.724	1.82e-46	2	ARHGAP31
DTNB	6.67e-06	0.257423	0.253	0.243	0.196098	2	DTNB
AC007376.2	2.39e-11	0.256978	0.155	0.129	7.03e-07	2	AC007376.2
ZBTB38	1.21e-11	0.256394	0.28	0.258	3.55e-07	2	ZBTB38
TJP2	4.48e-17	0.256167	0.391	0.36	1.32e-12	2	TJP2
SH3BP21	4.03e-12	0.256042	0.192	0.164	1.18e-07	2	SH3BP2
ZNF347	5.09e-14	0.25572	0.273	0.242	1.5e-09	2	ZNF347
DGKE	2.78e-08	0.254692	0.216	0.196	0.000816495	2	DGKE
PPP1CB	2.38e-05	0.254457	0.254	0.247	0.700737	2	PPP1CB
NHSL21	2.6e-07	0.253911	0.229	0.21	0.0076346	2	NHSL2
ELOVL5	2.56e-09	0.252882	0.376	0.364	7.53e-05	2	ELOVL5
ACACB1	1.87e-12	0.252049	0.36	0.334	5.48e-08	2	ACACB
VPS37B	1.37e-10	0.251544	0.297	0.278	4.03e-06	2	VPS37B
SKI	1.61e-19	0.250294	0.463	0.433	4.74e-15	2	SKI
PPM1D	2.84e-07	0.250267	0.225	0.208	0.00836194	2	PPM1D
TTN	0	4.85792	0.994	0.836	0	3	TTN
RYR2	0	4.8193	0.999	0.858	0	3	RYR2
SLC8A1	0	4.28034	0.987	0.798	0	3	SLC8A1
CTNNA3	0	3.95754	0.935	0.601	0	3	CTNNA3
RBM20	0	3.81599	0.908	0.491	0	3	RBM20
PALLD	0	3.66419	0.9	0.532	0	3	PALLD
MYOM1	0	3.63833	0.923	0.514	0	3	MYOM1
CACNB2	0	3.60064	0.854	0.413	0	3	CACNB2
FGF12	0	3.44519	0.955	0.665	0	3	FGF12
FHOD3	0	3.38627	0.813	0.34	0	3	FHOD3
SORBS2	0	3.32603	0.965	0.7	0	3	SORBS2
FHL2	0	3.29949	0.894	0.452	0	3	FHL2
DMD	0	3.25546	0.958	0.602	0	3	DMD
LDB3	0	3.25473	0.894	0.445	0	3	LDB3
MYO18B	0	3.22674	0.786	0.292	0	3	MYO18B
ERBB4	0	3.1524	0.765	0.326	0	3	ERBB4
PCDH7	0	3.08796	0.853	0.36	0	3	PCDH7
ROR1	0	3.073	0.777	0.36	0	3	ROR1
ACTN2	0	3.03095	0.82	0.309	0	3	ACTN2
ANKRD1	0	2.97395	0.563	0.173	0	3	ANKRD1
CMYA5	0	2.83209	0.788	0.271	0	3	CMYA5
MTUS2	0	2.80824	0.711	0.204	0	3	MTUS2
NLGN1	0	2.68461	0.761	0.299	0	3	NLGN1
EFNA5	0	2.67816	0.784	0.275	0	3	EFNA5
CDH2	0	2.64048	0.8	0.276	0	3	CDH2
INPP4B	0	2.59266	0.795	0.317	0	3	INPP4B
ANK2	0	2.57792	0.785	0.3	0	3	ANK2
TNNI3K	0	2.50965	0.762	0.282	0	3	TNNI3K
IL1RAPL1	0	2.42702	0.747	0.331	0	3	IL1RAPL1
AKAP6	0	2.39823	0.788	0.248	0	3	AKAP6
RNF150	0	2.38683	0.751	0.245	0	3	RNF150
ESRRG	0	2.38262	0.746	0.228	0	3	ESRRG
MEIS2	0	2.35797	0.747	0.299	0	3	MEIS2
MYH7	0	2.34961	0.905	0.411	0	3	MYH7
THSD4	0	2.34955	0.837	0.443	0	3	THSD4
NEXN	0	2.3359	0.738	0.27	0	3	NEXN
MLIP	0	2.25065	0.831	0.315	0	3	MLIP
B4GALNT3	0	2.19832	0.633	0.14	0	3	B4GALNT3
PDZRN3	0	2.17646	0.766	0.263	0	3	PDZRN3
XIRP2	0	2.15835	0.34	0.096	0	3	XIRP2
CADM1	0	2.1485	0.652	0.155	0	3	CADM1
PLCXD3	0	2.1384	0.697	0.201	0	3	PLCXD3
CACNA1C	0	2.08186	0.973	0.766	0	3	CACNA1C
PCDH9	0	2.06038	0.769	0.344	0	3	PCDH9
KIF26B	0	2.05229	0.575	0.152	0	3	KIF26B
PACRG	0	2.04236	0.629	0.136	0	3	PACRG
DPF3	0	2.04096	0.764	0.254	0	3	DPF3
GPAT3	0	2.02635	0.619	0.127	0	3	GPAT3
GALNT17	0	2.02162	0.645	0.177	0	3	GALNT17
NCAM1	0	2.01023	0.687	0.184	0	3	NCAM1
RBM24	0	2.01017	0.673	0.121	0	3	RBM24
LAMA2	0	1.99842	0.948	0.579	0	3	LAMA2
PDE3A	0	1.98476	0.823	0.434	0	3	PDE3A
PPP1R12B	0	1.94087	0.891	0.521	0	3	PPP1R12B
MYBPC3	0	1.92754	0.965	0.567	0	3	MYBPC3
SRL	0	1.90429	0.674	0.142	0	3	SRL
FBN2	0	1.89392	0.583	0.121	0	3	FBN2
KANK1	0	1.86843	0.749	0.296	0	3	KANK1
CHRM2	0	1.84559	0.576	0.133	0	3	CHRM2
ADCY5	0	1.83318	0.571	0.126	0	3	ADCY5
ALPK2	0	1.83082	0.632	0.108	0	3	ALPK2
PRKAG2	0	1.82025	0.679	0.302	0	3	PRKAG2
C15orf41	0	1.79817	0.811	0.32	0	3	C15orf41
ANK3	0	1.7461	0.694	0.215	0	3	ANK3
RBFOX1	0	1.73572	0.686	0.199	0	3	RBFOX1
ACOT11	0	1.73322	0.642	0.142	0	3	ACOT11
PIP5K1B	0	1.7121	0.605	0.12	0	3	PIP5K1B
PDE4DIP	0	1.70804	0.666	0.147	0	3	PDE4DIP
MYPN	0	1.70584	0.564	0.122	0	3	MYPN
FRMD5	0	1.70337	0.514	0.104	0	3	FRMD5
LARGE1	0	1.70094	0.929	0.723	0	3	LARGE1
TRDN-AS1	0	1.69613	0.593	0.144	0	3	TRDN-AS1
MYL3	0	1.69	0.705	0.187	0	3	MYL3
FAM110B	0	1.68439	0.588	0.142	0	3	FAM110B
TBX20	0	1.68099	0.572	0.149	0	3	TBX20
PDLIM5	0	1.66987	0.94	0.741	0	3	PDLIM5
PPARGC1A	0	1.66817	0.616	0.133	0	3	PPARGC1A
TECRL	0	1.6621	0.685	0.22	0	3	TECRL
NRAP	0	1.66156	0.55	0.125	0	3	NRAP
CAP2	0	1.65903	0.626	0.109	0	3	CAP2
SGCD	0	1.64509	0.672	0.32	0	3	SGCD
MYOCD	0	1.61549	0.575	0.105	0	3	MYOCD
MYH7B	0	1.60301	0.662	0.15	0	3	MYH7B
TNIK	0	1.6024	0.603	0.131	0	3	TNIK
SNRPN	0	1.58888	0.549	0.09	0	3	SNRPN
CASQ2	0	1.58825	0.606	0.105	0	3	CASQ2
MYOM2	0	1.583	0.601	0.213	0	3	MYOM2
PLCL1	0	1.57963	0.845	0.471	0	3	PLCL1
RCAN2	0	1.56983	0.68	0.247	0	3	RCAN2
TACC2	0	1.56788	0.785	0.317	0	3	TACC2
DLG2	0	1.55776	0.822	0.456	0	3	DLG2
TNNT2	0	1.55492	0.97	0.582	0	3	TNNT2
BMPR1A	0	1.5544	0.614	0.155	0	3	BMPR1A
LTBP1	0	1.54886	0.779	0.484	0	3	LTBP1
PKP2	0	1.53813	0.6	0.151	0	3	PKP2
SEMA5A	0	1.52856	0.585	0.148	0	3	SEMA5A
SVIL	0	1.52401	0.805	0.43	0	3	SVIL
KCNQ5	0	1.50322	0.391	0.077	0	3	KCNQ5
MITF	0	1.49125	0.631	0.163	0	3	MITF
TNNI3	0	1.4645	0.669	0.165	0	3	TNNI3
MROH7	0	1.45923	0.547	0.079	0	3	MROH7
OBSCN	0	1.45884	0.751	0.249	0	3	OBSCN
GATA4	0	1.45187	0.574	0.133	0	3	GATA4
TMEM71	0	1.43082	0.57	0.123	0	3	TMEM71
DANT2	0	1.42177	0.627	0.181	0	3	DANT2
SOX51	0	1.41663	0.577	0.2	0	3	SOX5
MYOZ2	0	1.41367	0.617	0.163	0	3	MYOZ2
HAND2-AS1	0	1.40694	0.584	0.121	0	3	HAND2-AS1
FILIP1	0	1.40364	0.754	0.344	0	3	FILIP1
AKAP13	0	1.40211	0.924	0.745	0	3	AKAP13
PSD3	0	1.38978	0.889	0.592	0	3	PSD3
CAMK2D	0	1.38395	0.828	0.506	0	3	CAMK2D
SLC38A1	0	1.37666	0.547	0.08	0	3	SLC38A1
CTNND2	0	1.36497	0.515	0.071	0	3	CTNND2
KIDINS220	0	1.36216	0.729	0.367	0	3	KIDINS220
TENT5A	0	1.35888	0.532	0.152	0	3	TENT5A
SLC4A4	0	1.35705	0.512	0.081	0	3	SLC4A4
SPHKAP	0	1.34319	0.518	0.102	0	3	SPHKAP
MICAL3	0	1.33978	0.797	0.47	0	3	MICAL3
CERS6	0	1.33602	0.666	0.252	0	3	CERS6
SLC1A3	0	1.33317	0.556	0.139	0	3	SLC1A3
ATP2A2	0	1.32858	0.737	0.384	0	3	ATP2A2
TRDN	0	1.32494	0.567	0.129	0	3	TRDN
NCKAP5	0	1.32425	0.549	0.159	0	3	NCKAP5
GNG7	0	1.32115	0.6	0.171	0	3	GNG7
CCDC141	0	1.32095	0.547	0.103	0	3	CCDC141
PDE1C	0	1.2995	0.626	0.242	0	3	PDE1C
TBC1D4	0	1.29362	0.689	0.255	0	3	TBC1D4
CACNA2D1	0	1.29036	0.752	0.338	0	3	CACNA2D1
PRKAA2	0	1.27749	0.559	0.088	0	3	PRKAA2
DPY19L2	0	1.27471	0.571	0.116	0	3	DPY19L2
PLEKHA5	0	1.2708	0.81	0.438	0	3	PLEKHA5
SHROOM3	0	1.26914	0.503	0.076	0	3	SHROOM3
FBXO40	0	1.26601	0.525	0.082	0	3	FBXO40
CORIN	0	1.2579	0.44	0.092	0	3	CORIN
CPEB4	0	1.25562	0.667	0.257	0	3	CPEB4
FAM160A1	0	1.2506	0.435	0.067	0	3	FAM160A1
NEBL1	0	1.24641	0.883	0.419	0	3	NEBL
GAREM1	0	1.24509	0.488	0.105	0	3	GAREM1
PHACTR1	0	1.23861	0.759	0.419	0	3	PHACTR1
ADPRHL1	0	1.22537	0.505	0.084	0	3	ADPRHL1
TRIM55	0	1.22366	0.483	0.058	0	3	TRIM55
MGAT4C	0	1.21749	0.432	0.08	0	3	MGAT4C
FHIT	0	1.21177	0.688	0.303	0	3	FHIT
PPP1R9A	0	1.21027	0.589	0.144	0	3	PPP1R9A
LMO7	0	1.20523	0.61	0.166	0	3	LMO7
GCNT2	0	1.19886	0.532	0.115	0	3	GCNT2
HOMER1	0	1.19677	0.546	0.125	0	3	HOMER1
GATA6	0	1.1888	0.559	0.13	0	3	GATA6
SYNDIG1	0	1.18689	0.451	0.051	0	3	SYNDIG1
CGNL1	0	1.1857	0.47	0.091	0	3	CGNL1
STK39	0	1.16839	0.68	0.332	0	3	STK39
AC138305.1	0	1.16789	0.439	0.113	0	3	AC138305.1
WNK2	0	1.15846	0.514	0.082	0	3	WNK2
SOX6	0	1.1576	0.734	0.326	0	3	SOX6
PRKG1	0	1.15396	0.776	0.444	0	3	PRKG1
PLXNA4	0	1.1535	0.477	0.118	0	3	PLXNA4
MYL4	0	1.12746	0.489	0.069	0	3	MYL4
ARHGAP10	0	1.12053	0.662	0.304	0	3	ARHGAP10
SDK1	0	1.11134	0.493	0.126	0	3	SDK1
CELF2	0	1.10877	0.818	0.563	0	3	CELF2
ALPK3	0	1.10381	0.652	0.24	0	3	ALPK3
JPH2	0	1.08945	0.478	0.081	0	3	JPH2
GAB1	0	1.08667	0.731	0.368	0	3	GAB1
DES	0	1.0862	0.57	0.204	0	3	DES
TMEM65	0	1.08053	0.651	0.269	0	3	TMEM65
LMOD2	0	1.08004	0.401	0.059	0	3	LMOD2
SAMD4A	0	1.07628	0.834	0.54	0	3	SAMD4A
LINC01505	0	1.06715	0.424	0.105	0	3	LINC01505
SH3BGR	0	1.06314	0.348	0.045	0	3	SH3BGR
PRDM161	0	1.06254	0.612	0.18	0	3	PRDM16
PLEKHA71	0	1.0455	0.545	0.135	0	3	PLEKHA7
FIGN	0	1.03114	0.42	0.09	0	3	FIGN
ADAM23	0	1.02634	0.547	0.117	0	3	ADAM23
MYLK3	0	1.02227	0.518	0.111	0	3	MYLK3
PDE7A	0	1.01967	0.656	0.273	0	3	PDE7A
PPP1R14C	0	1.0158	0.435	0.05	0	3	PPP1R14C
PXDNL	0	1.00171	0.466	0.233	0	3	PXDNL
SCN5A	0	0.993153	0.489	0.083	0	3	SCN5A
NUDT4	0	0.992509	0.466	0.116	0	3	NUDT4
PDK4	0	0.990401	0.446	0.119	0	3	PDK4
SMYD1	0	0.986658	0.465	0.068	0	3	SMYD1
SLC27A6	0	0.979198	0.435	0.063	0	3	SLC27A6
MACROD2	0	0.977492	0.456	0.127	0	3	MACROD2
RAMP1	0	0.974585	0.482	0.07	0	3	RAMP1
CADPS	0	0.972537	0.412	0.06	0	3	CADPS
CASZ1	0	0.945285	0.585	0.171	0	3	CASZ1
2024-03-11	0	0.943376	0.356	0.037	0	3	2024-03-11
GTF2IRD1	0	0.936874	0.598	0.206	0	3	GTF2IRD1
TMEM163	0	0.933288	0.472	0.108	0	3	TMEM163
HDAC9	0	0.930544	0.73	0.399	0	3	HDAC9
PLPP7	0	0.923757	0.433	0.065	0	3	PLPP7
SLC16A1-AS1	0	0.923426	0.638	0.269	0	3	SLC16A1-AS1
MAPRE2	0	0.917819	0.567	0.187	0	3	MAPRE2
MIR1-1HG	0	0.914049	0.353	0.062	0	3	MIR1-1HG
TRIM63	0	0.912658	0.435	0.056	0	3	TRIM63
FRAS1	0	0.900931	0.448	0.102	0	3	FRAS1
TPM1	0	0.897991	0.839	0.547	0	3	TPM1
SYNPO2	0	0.897126	0.467	0.208	0	3	SYNPO2
QKI	0	0.8896	0.898	0.786	0	3	QKI
PLCL2	0	0.888165	0.715	0.385	0	3	PLCL2
PARD3	0	0.886847	0.76	0.508	0	3	PARD3
PYGB	0	0.882201	0.487	0.105	0	3	PYGB
VIPR2	0	0.88	0.407	0.056	0	3	VIPR2
SNTA1	0	0.877165	0.458	0.073	0	3	SNTA1
LRRC2	0	0.876931	0.421	0.093	0	3	LRRC2
PPP2R3A	0	0.873139	0.523	0.142	0	3	PPP2R3A
FAM189A2	0	0.870119	0.415	0.07	0	3	FAM189A2
TMOD1	0	0.869647	0.466	0.065	0	3	TMOD1
USP28	0	0.869556	0.518	0.123	0	3	USP28
ENOX1	0	0.865506	0.355	0.079	0	3	ENOX1
PRICKLE1	0	0.861353	0.516	0.175	0	3	PRICKLE1
CERS4	0	0.858639	0.503	0.135	0	3	CERS4
RETREG1	0	0.855904	0.417	0.084	0	3	RETREG1
STK33	0	0.854712	0.414	0.083	0	3	STK33
COBL	0	0.843141	0.388	0.047	0	3	COBL
FRY	0	0.842686	0.818	0.457	0	3	FRY
DAB1	0	0.839543	0.402	0.129	0	3	DAB1
ABHD18	0	0.836886	0.64	0.269	0	3	ABHD18
SMYD2	0	0.831615	0.478	0.113	0	3	SMYD2
CSRP3	0	0.83034	0.386	0.057	0	3	CSRP3
NDRG4	0	0.82786	0.528	0.162	0	3	NDRG4
TENM2	0	0.827647	0.325	0.128	0	3	TENM2
BVES	0	0.825893	0.409	0.043	0	3	BVES
GARNL3	0	0.81873	0.485	0.14	0	3	GARNL3
GAS2	0	0.814585	0.442	0.089	0	3	GAS2
GPI	0	0.814157	0.542	0.178	0	3	GPI
LAPTM4B	0	0.813761	0.483	0.112	0	3	LAPTM4B
ADCY6	0	0.810973	0.531	0.144	0	3	ADCY6
HSPB7	0	0.809281	0.576	0.167	0	3	HSPB7
SGCG	0	0.805826	0.395	0.072	0	3	SGCG
EDA	0	0.798193	0.375	0.112	0	3	EDA
TXLNB	0	0.795599	0.432	0.056	0	3	TXLNB
NPPA	0	0.793416	0.321	0.048	0	3	NPPA
TNFRSF19	0	0.792235	0.428	0.111	0	3	TNFRSF19
PIK3R1	0	0.791654	0.531	0.225	0	3	PIK3R1
JPH1	0	0.789372	0.365	0.054	0	3	JPH1
VWC2	0	0.78884	0.339	0.06	0	3	VWC2
CYP2J2	0	0.784443	0.378	0.053	0	3	CYP2J2
PLEKHA2	0	0.782722	0.593	0.21	0	3	PLEKHA2
EXOC6B	0	0.782123	0.863	0.635	0	3	EXOC6B
KIF21A	0	0.781561	0.393	0.072	0	3	KIF21A
GALNTL6	0	0.779759	0.177	0.036	0	3	GALNTL6
SLC20A2	0	0.779445	0.669	0.321	0	3	SLC20A2
MAGI2	0	0.778034	0.576	0.23	0	3	MAGI2
IGF1R	0	0.777164	0.85	0.61	0	3	IGF1R
MYL7	0	0.775463	0.498	0.12	0	3	MYL7
MB	0	0.775094	0.374	0.077	0	3	MB
RHOQ	0	0.770941	0.536	0.156	0	3	RHOQ
HHATL	0	0.769366	0.455	0.176	0	3	HHATL
LINC02248	0	0.768916	0.235	0.048	0	3	LINC02248
FLNC	0	0.76833	0.312	0.094	0	3	FLNC
ELL2	0	0.766199	0.454	0.157	0	3	ELL2
KCNN2	0	0.763321	0.384	0.097	0	3	KCNN2
COL21A1	0	0.759253	0.378	0.074	0	3	COL21A1
TBX5	0	0.757959	0.349	0.045	0	3	TBX5
LPL	0	0.757119	0.577	0.206	0	3	LPL
L3MBTL4	0	0.756639	0.516	0.138	0	3	L3MBTL4
TESC	0	0.752222	0.327	0.052	0	3	TESC
AC018464.1	0	0.752017	0.306	0.063	0	3	AC018464.1
VWA8	0	0.75014	0.654	0.283	0	3	VWA8
DLC1	0	0.748963	0.86	0.668	0	3	DLC1
AFF3	0	0.739213	0.387	0.111	0	3	AFF3
2024-03-03	0	0.731789	0.616	0.287	0	3	2024-03-03
GABRB1	0	0.731782	0.307	0.035	0	3	GABRB1
PPM1K	0	0.724696	0.436	0.15	0	3	PPM1K
HACD1	0	0.720123	0.417	0.077	0	3	HACD1
ADAM19	0	0.718183	0.46	0.147	0	3	ADAM19
ACSS3	0	0.713544	0.356	0.089	0	3	ACSS3
ARHGAP24	0	0.712071	0.645	0.345	0	3	ARHGAP24
ANTXR1	0	0.711898	0.348	0.075	0	3	ANTXR1
FSD2	0	0.708586	0.358	0.051	0	3	FSD2
ANO5	0	0.707465	0.369	0.061	0	3	ANO5
LRRFIP11	0	0.706135	0.803	0.554	0	3	LRRFIP1
SORBS11	0	0.706086	0.964	0.807	0	3	SORBS1
FBXO32	0	0.701708	0.32	0.08	0	3	FBXO32
MAST2	0	0.700423	0.589	0.231	0	3	MAST2
SV2C	0	0.697447	0.275	0.025	0	3	SV2C
GMPR	0	0.692748	0.35	0.055	0	3	GMPR
MYL9	0	0.691973	0.517	0.152	0	3	MYL9
LINC00923	0	0.690071	0.315	0.047	0	3	LINC00923
MIR646HG	0	0.686455	0.191	0.046	0	3	MIR646HG
DTNA	0	0.686076	0.756	0.39	0	3	DTNA
ACO2	0	0.685091	0.525	0.167	0	3	ACO2
TSPAN5	0	0.683968	0.374	0.109	0	3	TSPAN5
RHOBTB3	0	0.68239	0.455	0.12	0	3	RHOBTB3
EYA4	0	0.680266	0.217	0.061	0	3	EYA4
PTPRD	0	0.67641	0.329	0.086	0	3	PTPRD
GRID1	0	0.675424	0.29	0.034	0	3	GRID1
SUPT3H	0	0.67302	0.565	0.216	0	3	SUPT3H
ROBO2	0	0.670448	0.261	0.055	0	3	ROBO2
CPEB3	0	0.663948	0.668	0.317	0	3	CPEB3
MYL2	0	0.662741	0.437	0.116	0	3	MYL2
PTGER3	0	0.662105	0.21	0.019	0	3	PTGER3
MEIS1	0	0.660511	0.381	0.092	0	3	MEIS1
MGAT5	0	0.660289	0.766	0.501	0	3	MGAT5
CPVL	0	0.660234	0.335	0.049	0	3	CPVL
PBX11	0	0.654089	0.785	0.505	0	3	PBX1
PLIN5	0	0.651136	0.371	0.072	0	3	PLIN5
MAP3K20	0	0.648702	0.605	0.25	0	3	MAP3K20
PARM1	0	0.648196	0.306	0.038	0	3	PARM1
NEK10	0	0.647963	0.333	0.055	0	3	NEK10
MB21D2	0	0.645771	0.467	0.153	0	3	MB21D2
TOM1L2	0	0.644396	0.618	0.262	0	3	TOM1L2
GHR	0	0.640589	0.564	0.252	0	3	GHR
RBPMS2	0	0.637546	0.374	0.06	0	3	RBPMS2
DENND5B	0	0.635826	0.658	0.312	0	3	DENND5B
CDC14B1	0	0.633925	0.504	0.159	0	3	CDC14B
CAMK2B	0	0.632419	0.321	0.031	0	3	CAMK2B
GRAMD1B	0	0.629544	0.27	0.09	0	3	GRAMD1B
ZFPM21	0	0.628053	0.774	0.482	0	3	ZFPM2
KCNMB2	0	0.627415	0.277	0.101	0	3	KCNMB2
SLC19A2	0	0.626319	0.373	0.062	0	3	SLC19A2
LCLAT1	0	0.625299	0.577	0.23	0	3	LCLAT1
PLEKHG4B	0	0.624709	0.293	0.026	0	3	PLEKHG4B
CYFIP2	0	0.622946	0.353	0.032	0	3	CYFIP2
ESRRB	0	0.622019	0.307	0.033	0	3	ESRRB
LINC00882	0	0.62184	0.281	0.084	0	3	LINC00882
EXTL3	0	0.621571	0.355	0.083	0	3	EXTL3
PDGFC	0	0.620504	0.358	0.07	0	3	PDGFC
UST	0	0.618268	0.328	0.085	0	3	UST
MBTPS1	0	0.616128	0.523	0.166	0	3	MBTPS1
PPFIA4	0	0.616108	0.356	0.04	0	3	PPFIA4
EYA1	0	0.6154	0.302	0.047	0	3	EYA1
PRKN	0	0.614798	0.804	0.501	0	3	PRKN
NREP	0	0.612161	0.531	0.22	0	3	NREP
BMP5	0	0.611164	0.306	0.039	0	3	BMP5
EGLN3	0	0.608225	0.457	0.16	0	3	EGLN3
ARHGAP44	0	0.605871	0.315	0.055	0	3	ARHGAP44
FAT1	0	0.603637	0.324	0.044	0	3	FAT1
ASAH1	0	0.597906	0.418	0.078	0	3	ASAH1
TRIM54	0	0.597058	0.374	0.084	0	3	TRIM54
CKM	0	0.596978	0.272	0.045	0	3	CKM
NR6A1	0	0.596802	0.347	0.081	0	3	NR6A1
RAB3IP	0	0.596543	0.323	0.033	0	3	RAB3IP
PRRX1	0	0.596289	0.268	0.059	0	3	PRRX1
SLC16A10	0	0.592318	0.274	0.038	0	3	SLC16A10
USP13	0	0.591262	0.489	0.155	0	3	USP13
FGF18	0	0.589834	0.272	0.036	0	3	FGF18
INSR	0	0.589094	0.824	0.554	0	3	INSR
KLHL13	0	0.586681	0.292	0.07	0	3	KLHL13
PATJ	0	0.580672	0.517	0.191	0	3	PATJ
MLF1	0	0.579602	0.383	0.073	0	3	MLF1
STRN	0	0.579147	0.659	0.353	0	3	STRN
TOX	0	0.579068	0.262	0.038	0	3	TOX
ECHDC2	0	0.577867	0.416	0.092	0	3	ECHDC2
RAB21	0	0.576873	0.497	0.165	0	3	RAB21
PAG1	0	0.575908	0.29	0.078	0	3	PAG1
RRAD	0	0.574493	0.282	0.041	0	3	RRAD
VPS8	0	0.573957	0.617	0.288	0	3	VPS8
CDK141	0	0.571969	0.691	0.391	0	3	CDK14
ATP13A31	0	0.571631	0.61	0.289	0	3	ATP13A3
LINC00881	0	0.569727	0.31	0.037	0	3	LINC00881
TBC1D8	0	0.569259	0.62	0.267	0	3	TBC1D8
MAST41	0	0.567173	0.855	0.669	0	3	MAST4
FN3K	0	0.566136	0.359	0.054	0	3	FN3K
SLC25A12	0	0.564521	0.524	0.181	0	3	SLC25A12
BZW2	0	0.561622	0.451	0.131	0	3	BZW2
BMT2	0	0.559367	0.446	0.137	0	3	BMT2
ABCC5	0	0.558834	0.505	0.162	0	3	ABCC5
MYO18A	0	0.558693	0.595	0.258	0	3	MYO18A
MARK1	0	0.55772	0.33	0.063	0	3	MARK1
FABP3	0	0.556196	0.301	0.036	0	3	FABP3
FGF1	0	0.554003	0.28	0.038	0	3	FGF1
PLN	0	0.553702	0.385	0.076	0	3	PLN
UNC45B	0	0.552575	0.295	0.029	0	3	UNC45B
ADCY9	0	0.552155	0.607	0.291	0	3	ADCY9
ABCC9	0	0.551755	0.348	0.085	0	3	ABCC9
TENM3	0	0.551187	0.21	0.05	0	3	TENM3
MPC1	0	0.549894	0.355	0.074	0	3	MPC1
PFKP	0	0.549311	0.456	0.123	0	3	PFKP
PRR16	0	0.546278	0.279	0.076	0	3	PRR16
LGR4	0	0.545793	0.331	0.095	0	3	LGR4
EMILIN2	0	0.544805	0.294	0.041	0	3	EMILIN2
EDNRA	0	0.543628	0.27	0.036	0	3	EDNRA
AC109466.1	0	0.540198	0.179	0.018	0	3	AC109466.1
PLD11	0	0.536754	0.445	0.156	0	3	PLD1
BCKDHB	0	0.535817	0.474	0.177	0	3	BCKDHB
SFRP1	0	0.533888	0.272	0.026	0	3	SFRP1
ARHGAP42	0	0.533275	0.424	0.155	0	3	ARHGAP42
ALCAM	0	0.532083	0.227	0.03	0	3	ALCAM
TMEM164	0	0.531698	0.429	0.148	0	3	TMEM164
MAP3K5	0	0.529668	0.322	0.101	0	3	MAP3K5
MAN1C1	0	0.528981	0.378	0.104	0	3	MAN1C1
KIF9-AS1	0	0.527825	0.422	0.14	0	3	KIF9-AS1
DUSP27	0	0.525908	0.238	0.024	0	3	DUSP27
HRH2	0	0.52249	0.263	0.025	0	3	HRH2
SLC16A7	0	0.516237	0.443	0.165	0	3	SLC16A7
RILPL1	0	0.512761	0.61	0.291	0	3	RILPL1
PCGF5	0	0.512009	0.433	0.142	0	3	PCGF5
MBOAT2	0	0.510058	0.483	0.192	0	3	MBOAT2
LIN9	0	0.505585	0.346	0.066	0	3	LIN9
GPRIN3	0	0.504651	0.292	0.049	0	3	GPRIN3
SDHA	0	0.504365	0.418	0.112	0	3	SDHA
NMRK2	0	0.503488	0.26	0.033	0	3	NMRK2
MSRB3	0	0.502939	0.64	0.319	0	3	MSRB3
EEF1A2	0	0.502868	0.24	0.033	0	3	EEF1A2
SUGCT	0	0.502032	0.257	0.046	0	3	SUGCT
RAP1GAP2	0	0.498823	0.388	0.1	0	3	RAP1GAP2
COLQ	0	0.495498	0.29	0.058	0	3	COLQ
PLOD2	0	0.494924	0.499	0.216	0	3	PLOD2
CUX2	0	0.493998	0.211	0.017	0	3	CUX2
ACTC1	0	0.493905	0.382	0.083	0	3	ACTC1
LINC02254	0	0.49276	0.21	0.023	0	3	LINC02254
BCL11A	0	0.491365	0.234	0.03	0	3	BCL11A
BRINP3	0	0.49126	0.168	0.02	0	3	BRINP3
MFN2	0	0.488889	0.394	0.102	0	3	MFN2
SLC16A1	0	0.488425	0.27	0.052	0	3	SLC16A1
RGL1	0	0.488371	0.548	0.256	0	3	RGL1
PXYLP1	0	0.486137	0.283	0.041	0	3	PXYLP1
AC007381.1	0	0.485606	0.214	0.035	0	3	AC007381.1
SLC4A3	0	0.484649	0.337	0.072	0	3	SLC4A3
TNNC1	0	0.481363	0.313	0.076	0	3	TNNC1
UBE2O	0	0.480937	0.426	0.147	0	3	UBE2O
KBTBD12	0	0.480663	0.267	0.035	0	3	KBTBD12
LRRC39	0	0.480486	0.321	0.049	0	3	LRRC39
REEP1	0	0.480356	0.274	0.033	0	3	REEP1
CNN1	0	0.479832	0.194	0.02	0	3	CNN1
DOCK3	0	0.479402	0.216	0.056	0	3	DOCK3
VEGFA1	0	0.479327	0.43	0.129	0	3	VEGFA
ASB18	0	0.479237	0.185	0.037	0	3	ASB18
POPDC2	0	0.478996	0.291	0.059	0	3	POPDC2
ADAMTS61	0	0.47523	0.456	0.151	0	3	ADAMTS6
AFG3L2	0	0.474924	0.433	0.119	0	3	AFG3L2
GOLIM4	0	0.474546	0.488	0.207	0	3	GOLIM4
STARD7	0	0.47427	0.371	0.089	0	3	STARD7
MXRA7	0	0.473027	0.523	0.217	0	3	MXRA7
DCBLD2	0	0.471877	0.342	0.104	0	3	DCBLD2
TCEA3	0	0.465157	0.284	0.056	0	3	TCEA3
CDK18	0	0.465048	0.347	0.061	0	3	CDK18
RNF207	0	0.462131	0.305	0.047	0	3	RNF207
NNT-AS1	0	0.462029	0.347	0.077	0	3	NNT-AS1
CPED1	0	0.459442	0.343	0.125	0	3	CPED1
COL4A5	0	0.45828	0.369	0.094	0	3	COL4A5
ADGRA3	0	0.4573	0.389	0.115	0	3	ADGRA3
SLC25A36	0	0.452433	0.452	0.153	0	3	SLC25A36
CKMT2	0	0.452177	0.256	0.048	0	3	CKMT2
NRSN2-AS1	0	0.451799	0.288	0.078	0	3	NRSN2-AS1
PDGFD	0	0.450676	0.35	0.122	0	3	PDGFD
SIPA1L21	0	0.450035	0.527	0.219	0	3	SIPA1L2
MAGED1	0	0.446629	0.297	0.08	0	3	MAGED1
HDAC5	0	0.445276	0.471	0.177	0	3	HDAC5
XIRP1	0	0.445198	0.162	0.029	0	3	XIRP1
OGDH	0	0.444957	0.592	0.273	0	3	OGDH
ARID5B1	0	0.442962	0.562	0.237	0	3	ARID5B
STAT4	0	0.440005	0.197	0.043	0	3	STAT4
SPEG	0	0.439604	0.279	0.038	0	3	SPEG
TRIQK	0	0.439222	0.322	0.096	0	3	TRIQK
LBH	0	0.439121	0.283	0.063	0	3	LBH
HHAT	0	0.43709	0.37	0.112	0	3	HHAT
AL139383.1	0	0.436767	0.45	0.182	0	3	AL139383.1
SPTB	0	0.434584	0.239	0.032	0	3	SPTB
NPAS21	0	0.431103	0.577	0.274	0	3	NPAS2
RALGPS1	0	0.430869	0.356	0.107	0	3	RALGPS1
HOPX	0	0.430827	0.187	0.011	0	3	HOPX
FHL1	0	0.428695	0.385	0.12	0	3	FHL1
ATP1A3	0	0.425172	0.209	0.031	0	3	ATP1A3
CECR2	0	0.424651	0.519	0.228	0	3	CECR2
MPP7	0	0.42036	0.271	0.042	0	3	MPP7
ASPH	0	0.417998	0.497	0.196	0	3	ASPH
ERC2	0	0.415109	0.2	0.023	0	3	ERC2
MRAS1	0	0.41463	0.363	0.099	0	3	MRAS
KLHL7	0	0.41237	0.437	0.17	0	3	KLHL7
ST3GAL6	0	0.410917	0.518	0.223	0	3	ST3GAL6
NNT	0	0.410289	0.441	0.179	0	3	NNT
IRS2	0	0.408311	0.226	0.044	0	3	IRS2
PPARA	0	0.407632	0.506	0.209	0	3	PPARA
ANTXR2	0	0.407611	0.332	0.105	0	3	ANTXR2
TMEM38B	0	0.405768	0.239	0.038	0	3	TMEM38B
ST7	0	0.403511	0.367	0.102	0	3	ST7
NIPSNAP2	0	0.402772	0.465	0.172	0	3	NIPSNAP2
STRIP2	0	0.400994	0.26	0.03	0	3	STRIP2
GJC1	0	0.400522	0.482	0.201	0	3	GJC1
AIG1	0	0.397225	0.378	0.142	0	3	AIG1
FBLIM1	0	0.396371	0.272	0.049	0	3	FBLIM1
KCNQ3	0	0.395465	0.214	0.032	0	3	KCNQ3
PKIA	0	0.394834	0.231	0.038	0	3	PKIA
HSDL2	0	0.391621	0.414	0.142	0	3	HSDL2
SLC39A14	0	0.389762	0.374	0.109	0	3	SLC39A14
HSDL1	0	0.38948	0.28	0.051	0	3	HSDL1
PPARGC1B	0	0.387362	0.372	0.13	0	3	PPARGC1B
TMEM116	0	0.387245	0.266	0.056	0	3	TMEM116
WEE1	0	0.385518	0.253	0.048	0	3	WEE1
MFSD11	0	0.385512	0.511	0.209	0	3	MFSD11
ASB2	0	0.385058	0.202	0.029	0	3	ASB2
LIN7A	0	0.384928	0.234	0.039	0	3	LIN7A
OSBP2	0	0.383681	0.238	0.045	0	3	OSBP2
LUZP2	0	0.380259	0.125	0.015	0	3	LUZP2
ACSS2	0	0.379401	0.393	0.137	0	3	ACSS2
SLC44A5	0	0.378672	0.143	0.018	0	3	SLC44A5
ANK1	0	0.376994	0.206	0.052	0	3	ANK1
PPP1R1C	0	0.374425	0.167	0.031	0	3	PPP1R1C
AC124947.1	0	0.373662	0.209	0.026	0	3	AC124947.1
NR4A3	0	0.372551	0.263	0.06	0	3	NR4A3
BSG	0	0.372128	0.351	0.123	0	3	BSG
MYO5A	0	0.369919	0.323	0.088	0	3	MYO5A
ADHFE1	0	0.368394	0.286	0.069	0	3	ADHFE1
ACACB2	0	0.367792	0.649	0.304	0	3	ACACB
SLC5A1	0	0.365284	0.219	0.031	0	3	SLC5A1
AL670729.3	0	0.363953	0.191	0.014	0	3	AL670729.3
MYH6	0	0.363773	0.167	0.036	0	3	MYH6
BNIP3	0	0.363144	0.237	0.042	0	3	BNIP3
NOTCH2	0	0.36084	0.25	0.054	0	3	NOTCH2
LNX2	0	0.360299	0.381	0.126	0	3	LNX2
ASB11	0	0.359881	0.221	0.021	0	3	ASB11
VLDLR-AS1	0	0.359537	0.197	0.041	0	3	VLDLR-AS1
CDS1	0	0.3582	0.212	0.015	0	3	CDS1
PROX1	0	0.356021	0.217	0.026	0	3	PROX1
GLP1R	0	0.354117	0.212	0.013	0	3	GLP1R
ATP1B1	0	0.353199	0.234	0.036	0	3	ATP1B1
CHKA	0	0.351522	0.439	0.153	0	3	CHKA
KCNQ1	0	0.348946	0.45	0.175	0	3	KCNQ1
COL23A1	0	0.348336	0.192	0.043	0	3	COL23A1
BMP7	0	0.348143	0.203	0.013	0	3	BMP7
BCO2	0	0.347192	0.227	0.044	0	3	BCO2
ITGA7	0	0.34681	0.233	0.039	0	3	ITGA7
LINC00884	0	0.346541	0.189	0.018	0	3	LINC00884
MASP1	0	0.344135	0.218	0.024	0	3	MASP1
WLS	0	0.34145	0.389	0.144	0	3	WLS
SLC41A1	0	0.341418	0.253	0.058	0	3	SLC41A1
KIAA1958	0	0.340199	0.267	0.06	0	3	KIAA1958
AL590004.3	0	0.338429	0.174	0.01	0	3	AL590004.3
CELSR1	0	0.33748	0.232	0.031	0	3	CELSR1
SLC25A30	0	0.337429	0.205	0.037	0	3	SLC25A30
MYH14	0	0.334561	0.18	0.028	0	3	MYH14
PWRN1	0	0.332156	0.179	0.017	0	3	PWRN1
LINC02269	0	0.331673	0.155	0.034	0	3	LINC02269
DNAJA4	0	0.331563	0.203	0.039	0	3	DNAJA4
MANBA	0	0.327932	0.299	0.085	0	3	MANBA
HK2	0	0.327927	0.177	0.019	0	3	HK2
SMPX	0	0.326023	0.2	0.024	0	3	SMPX
EPHA7	0	0.323479	0.212	0.04	0	3	EPHA7
MYRFL	0	0.322159	0.148	0.014	0	3	MYRFL
KLHL31	0	0.321725	0.148	0.027	0	3	KLHL31
DTWD2	0	0.321359	0.196	0.044	0	3	DTWD2
HRK	0	0.320096	0.121	0.008	0	3	HRK
GPNMB	0	0.31877	0.203	0.035	0	3	GPNMB
USH2A	0	0.316906	0.172	0.021	0	3	USH2A
GPD1L	0	0.315562	0.202	0.043	0	3	GPD1L
AP002989.1	0	0.313967	0.151	0.029	0	3	AP002989.1
MFGE8	0	0.312586	0.361	0.108	0	3	MFGE8
ST3GAL4	0	0.312304	0.295	0.086	0	3	ST3GAL4
DNAJC6	0	0.311364	0.167	0.022	0	3	DNAJC6
GOT1	0	0.311	0.231	0.049	0	3	GOT1
MGST3	0	0.310438	0.416	0.128	0	3	MGST3
SFXN4	0	0.310366	0.221	0.042	0	3	SFXN4
NPPB	0	0.308954	0.175	0.027	0	3	NPPB
HRC	0	0.307779	0.158	0.017	0	3	HRC
AC104123.1	0	0.307212	0.235	0.063	0	3	AC104123.1
AGL	0	0.306903	0.244	0.046	0	3	AGL
ACSS1	0	0.306449	0.378	0.139	0	3	ACSS1
SYNM	0	0.306027	0.174	0.031	0	3	SYNM
ASXL3	0	0.305502	0.246	0.057	0	3	ASXL3
LRIG11	0	0.303532	0.383	0.133	0	3	LRIG1
HAND2	0	0.302261	0.179	0.016	0	3	HAND2
SLCO5A1	0	0.301013	0.154	0.03	0	3	SLCO5A1
AC138123.1	0	0.298178	0.141	0.022	0	3	AC138123.1
MIR133A1HG	0	0.297134	0.196	0.027	0	3	MIR133A1HG
MDH1	0	0.296988	0.251	0.053	0	3	MDH1
COL19A1	0	0.295866	0.188	0.017	0	3	COL19A1
NPNT	0	0.292852	0.24	0.031	0	3	NPNT
SGCE	0	0.292737	0.226	0.054	0	3	SGCE
B3GALNT2	0	0.290506	0.35	0.097	0	3	B3GALNT2
PAIP2B	0	0.290377	0.194	0.022	0	3	PAIP2B
AC063944.1	0	0.290262	0.153	0.016	0	3	AC063944.1
AC007563.2	0	0.28935	0.137	0.024	0	3	AC007563.2
CCND2	0	0.288659	0.315	0.093	0	3	CCND2
C5AR1	0	0.28759	0.144	0.022	0	3	C5AR1
ST8SIA5	0	0.287396	0.151	0.016	0	3	ST8SIA5
GGT7	0	0.287135	0.195	0.039	0	3	GGT7
DCUN1D2	0	0.286651	0.403	0.144	0	3	DCUN1D2
RIPOR2	0	0.284083	0.273	0.068	0	3	RIPOR2
ZMAT4	0	0.282403	0.141	0.01	0	3	ZMAT4
AL683813.1	0	0.279791	0.342	0.118	0	3	AL683813.1
AC015983.2	0	0.277714	0.149	0.018	0	3	AC015983.2
CAMK2A	0	0.277505	0.159	0.013	0	3	CAMK2A
C10orf71	0	0.277362	0.164	0.013	0	3	C10orf71
MBOAT1	0	0.277172	0.284	0.089	0	3	MBOAT1
IRAK1BP1	0	0.272332	0.226	0.058	0	3	IRAK1BP1
RRAGD	0	0.270446	0.191	0.023	0	3	RRAGD
PFKM	0	0.269164	0.204	0.032	0	3	PFKM
GRK4	0	0.267076	0.246	0.071	0	3	GRK4
SEMA4B	0	0.264882	0.18	0.043	0	3	SEMA4B
ANKRD18A	0	0.264517	0.153	0.008	0	3	ANKRD18A
PPP1R3C	0	0.263308	0.2	0.019	0	3	PPP1R3C
AASS	0	0.262477	0.399	0.148	0	3	AASS
TARSL2	0	0.262059	0.265	0.079	0	3	TARSL2
EGF	0	0.261751	0.139	0.02	0	3	EGF
CXADR	0	0.261633	0.17	0.015	0	3	CXADR
BDNF	0	0.257411	0.1	0.007	0	3	BDNF
CPNE3	0	0.256483	0.247	0.063	0	3	CPNE3
MAOB	0	0.25251	0.175	0.035	0	3	MAOB
TEAD3	0	0.252292	0.191	0.033	0	3	TEAD3
PHKA2	0	0.251416	0.269	0.081	0	3	PHKA2
ABCB4	0	0.25118	0.151	0.01	0	3	ABCB4
COL11A1	0	0.25046	0.146	0.012	0	3	COL11A1
ARHGEF10L	3.16e-307	0.287774	0.335	0.119	9.3e-303	3	ARHGEF10L
TLN2	7.47e-304	0.667514	0.68	0.396	2.2e-299	3	TLN2
NMD3	1.14e-302	0.329688	0.318	0.11	3.36e-298	3	NMD3
JMY	1.7e-302	0.278112	0.288	0.093	4.99e-298	3	JMY
CALD1	2.3e-302	0.667142	0.844	0.636	6.75e-298	3	CALD1
ROR2	2.47e-302	0.460718	0.188	0.049	7.27e-298	3	ROR2
HADHB	2.78e-302	0.313729	0.472	0.195	8.16e-298	3	HADHB
ZNF106	1.73e-300	0.367358	0.464	0.192	5.08e-296	3	ZNF106
RICTOR	9.67e-300	0.518991	0.666	0.358	2.84e-295	3	RICTOR
GYS1	5.94e-297	0.345514	0.428	0.171	1.74e-292	3	GYS1
GLCCI1	6.67e-297	0.282325	0.272	0.086	1.96e-292	3	GLCCI1
GPM6B	9.54e-292	0.293114	0.131	0.025	2.8e-287	3	GPM6B
PHLDB2	1.35e-291	0.518349	0.696	0.393	3.97e-287	3	PHLDB2
KCND3	1.14e-289	0.401984	0.202	0.059	3.36e-285	3	KCND3
MSI21	2.24e-287	0.540559	0.765	0.485	6.59e-283	3	MSI2
KLHL24	1.74e-286	0.430775	0.593	0.292	5.12e-282	3	KLHL24
ADGRL31	2.44e-286	0.629569	0.336	0.134	7.16e-282	3	ADGRL3
TMEM117	5.56e-285	0.384854	0.505	0.224	1.63e-280	3	TMEM117
GUCY1A1	2.52e-282	0.256034	0.22	0.064	7.42e-278	3	GUCY1A1
MROH1	1.85e-281	0.273141	0.414	0.164	5.45e-277	3	MROH1
SORT1	3.95e-281	0.280906	0.333	0.12	1.16e-276	3	SORT1
JAZF1	1.4e-280	0.489617	0.7	0.39	4.1e-276	3	JAZF1
ABTB2	1.62e-278	0.364613	0.219	0.068	4.76e-274	3	ABTB2
ZHX2	2.69e-278	0.409083	0.591	0.284	7.92e-274	3	ZHX2
ACSL1	3.07e-278	0.272065	0.228	0.069	9.03e-274	3	ACSL1
MAPKAPK2	6.47e-278	0.350724	0.523	0.237	1.9e-273	3	MAPKAPK2
PAM	1.08e-277	0.589202	0.847	0.624	3.18e-273	3	PAM
SGIP11	1.75e-277	0.486412	0.568	0.277	5.14e-273	3	SGIP1
PTPN21	5.02e-277	0.304037	0.453	0.19	1.48e-272	3	PTPN21
DPY19L4	3.85e-274	0.326443	0.454	0.193	1.13e-269	3	DPY19L4
CUX1	5.19e-274	0.603595	0.844	0.667	1.53e-269	3	CUX1
NINL	2.73e-272	0.295043	0.364	0.142	8.04e-268	3	NINL
YPEL2	2.52e-270	0.307054	0.412	0.168	7.4e-266	3	YPEL2
JAK2	4.89e-270	0.430509	0.471	0.209	1.44e-265	3	JAK2
LPP	8.3e-270	0.557899	0.889	0.793	2.44e-265	3	LPP
ADAMTSL11	1.9e-269	0.324745	0.317	0.116	5.57e-265	3	ADAMTSL1
TMEM131L	2.48e-269	0.434795	0.496	0.228	7.29e-265	3	TMEM131L
MTR	9.05e-269	0.384366	0.477	0.214	2.66e-264	3	MTR
RABGAP1L	1.11e-265	0.670302	0.917	0.756	3.26e-261	3	RABGAP1L
PRKCA	1.17e-264	0.519789	0.357	0.146	3.43e-260	3	PRKCA
NDRG3	1.71e-262	0.299692	0.348	0.135	5.03e-258	3	NDRG3
FNIP2	5.25e-262	0.522643	0.614	0.335	1.54e-257	3	FNIP2
SESN1	6.72e-262	0.351148	0.505	0.232	1.98e-257	3	SESN1
SLC27A1	6.44e-261	0.417585	0.368	0.152	1.89e-256	3	SLC27A1
NT5DC1	2.58e-260	0.261073	0.312	0.114	7.58e-256	3	NT5DC1
PDLIM3	1.87e-259	0.384887	0.22	0.072	5.49e-255	3	PDLIM3
TIAM2	2.37e-259	0.426767	0.611	0.315	6.97e-255	3	TIAM2
COX10	4.74e-259	0.276159	0.288	0.102	1.39e-254	3	COX10
PRKACB	1.2e-258	0.281999	0.284	0.1	3.52e-254	3	PRKACB
PDE3B	5.1e-258	0.278483	0.288	0.102	1.5e-253	3	PDE3B
AUH	1.11e-256	0.341932	0.529	0.247	3.25e-252	3	AUH
DOCK5	6.42e-255	0.364313	0.307	0.116	1.89e-250	3	DOCK5
MOK	3.33e-248	0.26203	0.221	0.069	9.8e-244	3	MOK
XPO4	4.73e-247	0.262367	0.477	0.212	1.39e-242	3	XPO4
KANK2	1.22e-244	0.353453	0.489	0.224	3.59e-240	3	KANK2
ZNRF3	8.19e-244	0.269325	0.228	0.074	2.41e-239	3	ZNRF3
NHSL11	1.04e-242	0.310304	0.542	0.265	3.06e-238	3	NHSL1
ATF3	4.42e-237	0.484384	0.186	0.055	1.3e-232	3	ATF3
EIF2AK3	1.4e-236	0.589507	0.477	0.242	4.11e-232	3	EIF2AK3
LRRFIP2	5.99e-236	0.426828	0.696	0.395	1.76e-231	3	LRRFIP2
HMBOX1	4.52e-235	0.540654	0.703	0.441	1.33e-230	3	HMBOX1
MPPED21	5.1e-235	0.350772	0.544	0.265	1.5e-230	3	MPPED2
OXCT1	7.71e-234	0.286292	0.289	0.108	2.26e-229	3	OXCT1
PDE4D1	7.78e-234	0.521345	0.814	0.586	2.29e-229	3	PDE4D
SLIT3	1.56e-232	0.418163	0.228	0.081	4.58e-228	3	SLIT3
ZNF827	2.29e-232	0.272629	0.428	0.188	6.72e-228	3	ZNF827
SLMAP	1.94e-231	0.457964	0.696	0.416	5.7e-227	3	SLMAP
SREBF2	1.67e-228	0.353276	0.64	0.338	4.92e-224	3	SREBF2
TNNT1	5.33e-228	0.364148	0.295	0.119	1.57e-223	3	TNNT1
SPIRE1	1.19e-227	0.356641	0.619	0.328	3.49e-223	3	SPIRE1
FBXL7	2.36e-227	0.544482	0.92	0.85	6.94e-223	3	FBXL7
NEDD4L	3.83e-227	0.302896	0.576	0.288	1.13e-222	3	NEDD4L
DGKD	4.68e-227	0.319881	0.493	0.235	1.37e-222	3	DGKD
TRPM7	3.25e-226	0.427818	0.655	0.369	9.56e-222	3	TRPM7
CHCHD3	9.17e-226	0.369247	0.647	0.358	2.7e-221	3	CHCHD3
ANAPC16	2.31e-225	0.254469	0.439	0.196	6.78e-221	3	ANAPC16
FGF14	2.02e-223	0.295964	0.168	0.05	5.95e-219	3	FGF14
ARIH2	3.77e-220	0.27974	0.58	0.29	1.11e-215	3	ARIH2
SOBP	1.91e-218	0.276295	0.482	0.23	5.61e-214	3	SOBP
MPP3	2.55e-217	0.283179	0.223	0.079	7.49e-213	3	MPP3
AC002066.1	9.17e-216	0.322109	0.392	0.175	2.7e-211	3	AC002066.1
PTPRK	3.75e-215	0.454836	0.78	0.513	1.1e-210	3	PTPRK
GOLGA4	5.56e-214	0.428028	0.748	0.485	1.64e-209	3	GOLGA4
KAT6B	1.95e-213	0.385807	0.647	0.361	5.72e-209	3	KAT6B
PPM1L1	2.14e-213	0.316964	0.374	0.168	6.3e-209	3	PPM1L
PRELID2	1.57e-210	0.434551	0.504	0.264	4.63e-206	3	PRELID2
ADAMTS9-AS21	3.19e-209	0.438098	0.685	0.385	9.39e-205	3	ADAMTS9-AS2
NID1	2.18e-208	0.381894	0.49	0.251	6.39e-204	3	NID1
SLC24A3	5.02e-208	0.306296	0.124	0.03	1.48e-203	3	SLC24A3
TCAP	7.06e-208	0.390863	0.185	0.058	2.08e-203	3	TCAP
CCSER1	1.15e-207	0.688628	0.327	0.168	3.38e-203	3	CCSER1
BACH2	1.11e-205	0.389107	0.552	0.295	3.27e-201	3	BACH2
TPM2	4.42e-205	0.290888	0.267	0.102	1.3e-200	3	TPM2
FSTL1	3.78e-203	0.299112	0.451	0.219	1.11e-198	3	FSTL1
FAM122C	1.45e-201	0.300899	0.353	0.155	4.26e-197	3	FAM122C
BAG3	1.88e-201	0.26154	0.204	0.069	5.54e-197	3	BAG3
PTGDS	6.15e-198	0.641424	0.271	0.113	1.81e-193	3	PTGDS
LARP1	1.23e-197	0.262097	0.489	0.239	3.61e-193	3	LARP1
NAALADL2	1.15e-196	0.33401	0.406	0.194	3.39e-192	3	NAALADL2
GRID2	1.05e-194	0.30298	0.121	0.031	3.07e-190	3	GRID2
ATXN1	5.79e-193	0.432072	0.784	0.562	1.7e-188	3	ATXN1
NAV2	1.2e-192	0.291094	0.7	0.425	3.51e-188	3	NAV2
MID1	1.8e-192	0.452085	0.42	0.209	5.3e-188	3	MID1
PPP2R5C	1.03e-191	0.384713	0.684	0.411	3.04e-187	3	PPP2R5C
KDM4C	3.23e-191	0.313566	0.645	0.366	9.5e-187	3	KDM4C
BMP2K	7.28e-191	0.260133	0.442	0.211	2.14e-186	3	BMP2K
ANKH	2.9e-190	0.290584	0.66	0.374	8.52e-186	3	ANKH
WDPCP	3.33e-190	0.325244	0.655	0.372	9.8e-186	3	WDPCP
DGLUCY	3.95e-189	0.292429	0.585	0.314	1.16e-184	3	DGLUCY
ACYP2	2.59e-187	0.351867	0.63	0.356	7.62e-183	3	ACYP2
P4HA1	3.42e-185	0.266339	0.602	0.342	1e-180	3	P4HA1
ZNF91	3.21e-183	0.326415	0.603	0.334	9.44e-179	3	ZNF91
COG5	7.89e-183	0.378752	0.707	0.437	2.32e-178	3	COG5
ARHGAP5	1.8e-180	0.256833	0.588	0.315	5.3e-176	3	ARHGAP5
UBE2H	3.65e-177	0.413272	0.788	0.558	1.07e-172	3	UBE2H
TTTY10	3.06e-176	0.323705	0.225	0.088	9e-172	3	TTTY10
CRADD	4.32e-176	0.317092	0.604	0.338	1.27e-171	3	CRADD
OSBPL9	4.8e-172	0.281812	0.606	0.339	1.41e-167	3	OSBPL9
PDZD21	3.38e-171	0.388786	0.872	0.686	9.93e-167	3	PDZD2
ADK	4.21e-171	0.309714	0.598	0.336	1.24e-166	3	ADK
VCL	1.26e-168	0.396163	0.698	0.47	3.7e-164	3	VCL
COX6A2	1.42e-162	0.271415	0.117	0.032	4.18e-158	3	COX6A2
UBAC2	9.32e-162	0.25549	0.581	0.324	2.74e-157	3	UBAC2
FNIP1	3.85e-159	0.285898	0.643	0.377	1.13e-154	3	FNIP1
SLCO3A1	1.96e-157	0.260873	0.713	0.436	5.76e-153	3	SLCO3A1
UBE2E21	3.73e-154	0.291604	0.64	0.39	1.09e-149	3	UBE2E2
FBXL17	1.56e-151	0.301021	0.67	0.413	4.6e-147	3	FBXL17
ADRA1A	6.77e-149	0.282185	0.125	0.041	1.99e-144	3	ADRA1A
PIP5K1A	3.03e-148	0.269583	0.626	0.362	8.92e-144	3	PIP5K1A
R3HDM2	6.88e-148	0.295287	0.728	0.459	2.02e-143	3	R3HDM2
ATP11A	4.12e-146	0.377964	0.719	0.501	1.21e-141	3	ATP11A
SPOCK1	8.83e-144	0.472034	0.191	0.079	2.6e-139	3	SPOCK1
GRK5	2.02e-137	0.359536	0.805	0.64	5.95e-133	3	GRK5
ATP2B4	2.09e-137	0.40317	0.709	0.475	6.13e-133	3	ATP2B4
GAS7	2.05e-136	0.33613	0.323	0.167	6.02e-132	3	GAS7
NEK7	2.59e-132	0.253394	0.644	0.393	7.62e-128	3	NEK7
ZNF292	5.49e-131	0.267023	0.669	0.42	1.61e-126	3	ZNF292
TANC1	1.31e-130	0.307646	0.809	0.605	3.86e-126	3	TANC1
FNDC3A	3.49e-129	0.259883	0.602	0.36	1.03e-124	3	FNDC3A
RBPMS	1.68e-128	0.302952	0.871	0.74	4.94e-124	3	RBPMS
GPC6	4.43e-118	0.386573	0.213	0.1	1.3e-113	3	GPC6
CBLB	8.25e-116	0.254571	0.792	0.579	2.43e-111	3	CBLB
TNRC6A	1.18e-114	0.272759	0.72	0.485	3.47e-110	3	TNRC6A
TBL1XR1	1.48e-104	0.262843	0.749	0.54	4.35e-100	3	TBL1XR1
MYOM3	5.62e-99	0.412168	0.151	0.071	1.65e-94	3	MYOM3
TTTY14	2.16e-76	0.372983	0.443	0.305	6.35e-72	3	TTTY14
LINC02208	1.2e-68	0.73493	0.232	0.16	3.54e-64	3	LINC02208
DGKG	6.04e-63	0.309341	0.125	0.064	1.78e-58	3	DGKG
RALYL	1.34e-47	0.318693	0.121	0.068	3.93e-43	3	RALYL
XIST	3.08e-31	0.274092	0.374	0.291	9.04e-27	3	XIST
TMEM178B	8.85e-28	0.48582	0.137	0.096	2.6e-23	3	TMEM178B
NEGR1	0	3.32819	0.848	0.144	0	4	NEGR1
ACSM3	0	3.00891	0.544	0.073	0	4	ACSM3
ABCA9	0	2.93459	0.758	0.068	0	4	ABCA9
LAMA21	0	2.91059	0.94	0.596	0	4	LAMA2
PLA2G5	0	2.78876	0.721	0.142	0	4	PLA2G5
BICC1	0	2.70017	0.813	0.093	0	4	BICC1
ABCA8	0	2.6962	0.785	0.09	0	4	ABCA8
PID1	0	2.67584	0.719	0.084	0	4	PID1
KAZN	0	2.62136	0.678	0.243	0	4	KAZN
ABCA10	0	2.54871	0.71	0.063	0	4	ABCA10
COL6A3	0	2.52141	0.764	0.076	0	4	COL6A3
SCN7A	0	2.49216	0.689	0.076	0	4	SCN7A
PRKG11	0	2.49002	0.949	0.449	0	4	PRKG1
ABCA6	0	2.47773	0.729	0.074	0	4	ABCA6
EBF2	0	2.38142	0.718	0.09	0	4	EBF2
CNTNAP2	0	2.36467	0.411	0.078	0	4	CNTNAP2
C7	0	2.34505	0.645	0.07	0	4	C7
CDH19	0	2.28362	0.56	0.052	0	4	CDH19
DCN	0	2.24022	0.656	0.062	0	4	DCN
ADGRB3	0	2.1733	0.743	0.175	0	4	ADGRB3
GAS71	0	2.15261	0.775	0.148	0	4	GAS7
NCAM2	0	1.85402	0.518	0.061	0	4	NCAM2
CCDC102B	0	1.83333	0.476	0.067	0	4	CCDC102B
C3	0	1.83213	0.426	0.026	0	4	C3
GLIS3	0	1.81238	0.686	0.138	0	4	GLIS3
FOXP2	0	1.80259	0.563	0.044	0	4	FOXP2
PTPRS	0	1.79818	0.629	0.086	0	4	PTPRS
DCLK11	0	1.79742	0.653	0.118	0	4	DCLK1
ABI3BP	0	1.7432	0.511	0.041	0	4	ABI3BP
PDGFRA	0	1.73375	0.513	0.027	0	4	PDGFRA
SLIT2	0	1.72274	0.528	0.063	0	4	SLIT2
COL1A1	0	1.64588	0.392	0.066	0	4	COL1A1
GPC61	0	1.64484	0.432	0.092	0	4	GPC6
COL1A2	0	1.62083	0.509	0.082	0	4	COL1A2
BNC21	0	1.61985	0.709	0.167	0	4	BNC2
COL3A1	0	1.60417	0.474	0.067	0	4	COL3A1
FREM1	0	1.60224	0.467	0.038	0	4	FREM1
UNC5C	0	1.5985	0.539	0.062	0	4	UNC5C
MAPK10	0	1.59598	0.492	0.043	0	4	MAPK10
FBLN1	0	1.59302	0.451	0.037	0	4	FBLN1
ARHGAP101	0	1.58628	0.734	0.316	0	4	ARHGAP10
ADGRD1	0	1.57762	0.476	0.058	0	4	ADGRD1
COL6A6	0	1.56511	0.422	0.031	0	4	COL6A6
COL4A4	0	1.56257	0.435	0.043	0	4	COL4A4
NAALADL21	0	1.55961	0.693	0.187	0	4	NAALADL2
PCDH91	0	1.55307	0.789	0.361	0	4	PCDH9
TRPS1	0	1.55184	0.678	0.144	0	4	TRPS1
LPAR1	0	1.54284	0.511	0.037	0	4	LPAR1
APOD	0	1.53081	0.204	0.029	0	4	APOD
CLMP	0	1.52929	0.448	0.029	0	4	CLMP
VCAN1	0	1.49069	0.496	0.082	0	4	VCAN
RORA1	0	1.48287	0.95	0.622	0	4	RORA
COL5A1	0	1.48082	0.627	0.17	0	4	COL5A1
TGFBR31	0	1.47799	0.624	0.198	0	4	TGFBR3
SMOC2	0	1.47731	0.39	0.026	0	4	SMOC2
TIAM1	0	1.4706	0.449	0.073	0	4	TIAM1
MAMDC2	0	1.47034	0.387	0.047	0	4	MAMDC2
TMEM108	0	1.46816	0.394	0.034	0	4	TMEM108
SULF11	0	1.45696	0.436	0.05	0	4	SULF1
COL5A2	0	1.44698	0.555	0.114	0	4	COL5A2
LSAMP	0	1.4343	0.422	0.074	0	4	LSAMP
ELN1	0	1.41453	0.494	0.116	0	4	ELN
SPOCK11	0	1.40566	0.427	0.07	0	4	SPOCK1
ROBO1	0	1.39895	0.623	0.169	0	4	ROBO1
ADAMTSL3	0	1.39603	0.704	0.277	0	4	ADAMTSL3
COL5A3	0	1.39476	0.372	0.032	0	4	COL5A3
CARMIL1	0	1.39189	0.529	0.076	0	4	CARMIL1
FBN12	0	1.37707	0.71	0.262	0	4	FBN1
RIPOR3	0	1.37643	0.305	0.04	0	4	RIPOR3
COL8A11	0	1.3757	0.392	0.057	0	4	COL8A1
MRC2	0	1.37113	0.419	0.028	0	4	MRC2
SLIT31	0	1.34893	0.402	0.077	0	4	SLIT3
SYNPO21	0	1.3469	0.589	0.212	0	4	SYNPO2
SLC9A9	0	1.34352	0.576	0.092	0	4	SLC9A9
ADAMTS19	0	1.34078	0.359	0.032	0	4	ADAMTS19
MIR99AHG1	0	1.33564	0.823	0.365	0	4	MIR99AHG
MSC-AS1	0	1.33501	0.444	0.035	0	4	MSC-AS1
PKNOX2	0	1.33148	0.422	0.039	0	4	PKNOX2
MGST1	0	1.33037	0.317	0.022	0	4	MGST1
NPAS3	0	1.3298	0.484	0.083	0	4	NPAS3
ANKS1B	0	1.32473	0.397	0.041	0	4	ANKS1B
DDR2	0	1.29296	0.467	0.057	0	4	DDR2
UST1	0	1.29132	0.489	0.086	0	4	UST
ZEB2	0	1.27899	0.689	0.22	0	4	ZEB2
LAMC1	0	1.27801	0.781	0.366	0	4	LAMC1
FBLN51	0	1.26852	0.442	0.058	0	4	FBLN5
COL12A1	0	1.2598	0.399	0.088	0	4	COL12A1
TFPI1	0	1.24784	0.613	0.181	0	4	TFPI
LRP1	0	1.23868	0.52	0.08	0	4	LRP1
LAMB11	0	1.23722	0.757	0.348	0	4	LAMB1
COL4A3	0	1.23209	0.321	0.029	0	4	COL4A3
AXL	0	1.22814	0.42	0.042	0	4	AXL
SDC2	0	1.224	0.397	0.037	0	4	SDC2
EPS81	0	1.2206	0.571	0.151	0	4	EPS8
PDGFD1	0	1.21702	0.446	0.126	0	4	PDGFD
LINC01088	0	1.21273	0.266	0.045	0	4	LINC01088
LGR41	0	1.20059	0.441	0.099	0	4	LGR4
CRISPLD2	0	1.20016	0.337	0.023	0	4	CRISPLD2
PLXDC1	0	1.19303	0.343	0.031	0	4	PLXDC1
ADAMTS2	0	1.19046	0.439	0.044	0	4	ADAMTS2
MEG3	0	1.19007	0.778	0.353	0	4	MEG3
KCNT2	0	1.18547	0.405	0.064	0	4	KCNT2
ABTB21	0	1.17223	0.325	0.068	0	4	ABTB2
SPATA6	0	1.16527	0.539	0.141	0	4	SPATA6
PAPPA	0	1.1422	0.304	0.02	0	4	PAPPA
CFD	0	1.13629	0.194	0.019	0	4	CFD
PDE1A	0	1.11725	0.438	0.077	0	4	PDE1A
COLEC12	0	1.11595	0.454	0.09	0	4	COLEC12
ADH1B	0	1.10708	0.204	0.012	0	4	ADH1B
PLEKHA51	0	1.10103	0.838	0.453	0	4	PLEKHA5
PRR161	0	1.09744	0.317	0.083	0	4	PRR16
GFPT2	0	1.09376	0.27	0.018	0	4	GFPT2
RNF24	0	1.09214	0.458	0.129	0	4	RNF24
TENM4	0	1.08466	0.304	0.03	0	4	TENM4
PHLDB1	0	1.08436	0.65	0.234	0	4	PHLDB1
PXDNL1	0	1.07992	0.592	0.236	0	4	PXDNL
SVEP1	0	1.07716	0.326	0.02	0	4	SVEP1
PTGIS1	0	1.06476	0.396	0.113	0	4	PTGIS
MAGI21	0	1.05813	0.612	0.243	0	4	MAGI2
PTPRD1	0	1.0544	0.434	0.09	0	4	PTPRD
NNMT	0	1.04356	0.323	0.045	0	4	NNMT
KIAA1755	0	1.0381	0.311	0.015	0	4	KIAA1755
VIT	0	1.03382	0.27	0.014	0	4	VIT
CATSPERB	0	1.02939	0.226	0.017	0	4	CATSPERB
EGFR	0	1.02435	0.665	0.298	0	4	EGFR
NID11	0	1.01652	0.623	0.253	0	4	NID1
LTBP2	0	1.01468	0.209	0.017	0	4	LTBP2
CFH1	0	1.0126	0.384	0.101	0	4	CFH
RBMS3	0	1.00662	0.958	0.764	0	4	RBMS3
NGF	0	0.999692	0.268	0.026	0	4	NGF
SNED1	0	0.997383	0.437	0.151	0	4	SNED1
SCARA5	0	0.992096	0.254	0.012	0	4	SCARA5
ADGRL32	0	0.976377	0.484	0.134	0	4	ADGRL3
KCNMB21	0	0.976353	0.369	0.103	0	4	KCNMB2
ARHGAP241	0	0.970863	0.751	0.352	0	4	ARHGAP24
LINC008821	0	0.970162	0.395	0.086	0	4	LINC00882
BNIP3L	0	0.966952	0.517	0.165	0	4	BNIP3L
ROR21	0	0.965421	0.332	0.047	0	4	ROR2
SOBP1	0	0.965252	0.612	0.233	0	4	SOBP
PRKCA1	0	0.961075	0.538	0.145	0	4	PRKCA
NRK	0	0.952097	0.27	0.018	0	4	NRK
TMEM132C	0	0.942982	0.248	0.027	0	4	TMEM132C
PCSK6	0	0.933352	0.454	0.153	0	4	PCSK6
TBX201	0	0.924974	0.518	0.171	0	4	TBX20
COL24A1	0	0.922675	0.248	0.018	0	4	COL24A1
MATN2	0	0.918466	0.341	0.046	0	4	MATN2
FAM110B1	0	0.917008	0.529	0.166	0	4	FAM110B
EPHA3	0	0.914393	0.36	0.071	0	4	EPHA3
PTN	0	0.907639	0.272	0.02	0	4	PTN
MEIS21	0	0.905684	0.726	0.32	0	4	MEIS2
GLI2	0	0.904905	0.299	0.017	0	4	GLI2
ALDH1A2	0	0.904683	0.304	0.033	0	4	ALDH1A2
BCL6	0	0.903659	0.344	0.051	0	4	BCL6
ECHDC21	0	0.899928	0.433	0.105	0	4	ECHDC2
IGF1	0	0.89551	0.218	0.015	0	4	IGF1
ADAMTS5	0	0.887984	0.245	0.022	0	4	ADAMTS5
ESR1	0	0.884262	0.275	0.019	0	4	ESR1
COL6A1	0	0.881612	0.451	0.111	0	4	COL6A1
RHOBTB31	0	0.875928	0.466	0.134	0	4	RHOBTB3
ZFPM22	0	0.868273	0.841	0.491	0	4	ZFPM2
PLD12	0	0.867265	0.482	0.166	0	4	PLD1
TNXB1	0	0.865654	0.785	0.41	0	4	TNXB
ANTXR11	0	0.862168	0.417	0.083	0	4	ANTXR1
CLSTN2	0	0.860446	0.192	0.02	0	4	CLSTN2
PLAGL1	0	0.860094	0.498	0.179	0	4	PLAGL1
AL445250.1	0	0.859287	0.213	0.032	0	4	AL445250.1
GXYLT2	0	0.858879	0.299	0.029	0	4	GXYLT2
SLC4A7	0	0.858849	0.399	0.125	0	4	SLC4A7
SETBP11	0	0.845947	0.529	0.19	0	4	SETBP1
TWIST2	0	0.84533	0.238	0.011	0	4	TWIST2
NOVA1	0	0.841525	0.326	0.061	0	4	NOVA1
SRPX2	0	0.838423	0.255	0.011	0	4	SRPX2
PDGFRB	0	0.828865	0.295	0.026	0	4	PDGFRB
TARID	0	0.825855	0.248	0.015	0	4	TARID
TC2N	0	0.823566	0.248	0.025	0	4	TC2N
CPQ	0	0.821107	0.529	0.164	0	4	CPQ
SPON1	0	0.817919	0.263	0.022	0	4	SPON1
LITAF	0	0.813027	0.319	0.048	0	4	LITAF
DANT21	0	0.80822	0.551	0.205	0	4	DANT2
NLGN4X	0	0.806456	0.195	0.018	0	4	NLGN4X
TPCN1	0	0.802645	0.478	0.159	0	4	TPCN1
BOC	0	0.795603	0.284	0.043	0	4	BOC
DNM1	0	0.794395	0.339	0.049	0	4	DNM1
LTBP41	0	0.791066	0.331	0.045	0	4	LTBP4
CCBE1	0	0.787817	0.215	0.025	0	4	CCBE1
PAMR1	0	0.783442	0.238	0.011	0	4	PAMR1
KLHL29	0	0.783244	0.322	0.066	0	4	KLHL29
ARHGAP6	0	0.782891	0.56	0.21	0	4	ARHGAP6
SOX52	0	0.782074	0.551	0.218	0	4	SOX5
KLHL131	0	0.779053	0.311	0.079	0	4	KLHL13
AFF31	0	0.776344	0.386	0.124	0	4	AFF3
LSP1	0	0.773837	0.215	0.014	0	4	LSP1
LRFN5	0	0.768065	0.279	0.059	0	4	LRFN5
STON2	0	0.765898	0.225	0.019	0	4	STON2
DPYD	0	0.75987	0.768	0.312	0	4	DPYD
SORCS1	0	0.752884	0.179	0.027	0	4	SORCS1
FBLN22	0	0.750001	0.339	0.076	0	4	FBLN2
RGMA	0	0.749308	0.239	0.011	0	4	RGMA
SRPX	0	0.749069	0.279	0.036	0	4	SRPX
APCDD1	0	0.749035	0.255	0.042	0	4	APCDD1
CNTN4	0	0.747038	0.222	0.04	0	4	CNTN4
ITGA11	0	0.743284	0.232	0.017	0	4	ITGA11
CDH111	0	0.742243	0.249	0.039	0	4	CDH11
BMPER	0	0.73692	0.194	0.024	0	4	BMPER
FGF7	0	0.735162	0.208	0.029	0	4	FGF7
TPRG1	0	0.733727	0.239	0.036	0	4	TPRG1
PRICKLE21	0	0.733094	0.564	0.219	0	4	PRICKLE2
LINC01091	0	0.729146	0.232	0.035	0	4	LINC01091
MUSK	0	0.72424	0.178	0.007	0	4	MUSK
LINC00632	0	0.72365	0.266	0.021	0	4	LINC00632
CCDC80	0	0.722523	0.215	0.012	0	4	CCDC80
ST3GAL41	0	0.722232	0.339	0.092	0	4	ST3GAL4
C1RL	0	0.718616	0.325	0.077	0	4	C1RL
PLCE1	0	0.714826	0.3	0.049	0	4	PLCE1
FMO2	0	0.71226	0.317	0.078	0	4	FMO2
CABLES1	0	0.710026	0.252	0.043	0	4	CABLES1
ADAMTS12	0	0.706435	0.28	0.043	0	4	ADAMTS12
GPX3	0	0.703517	0.263	0.052	0	4	GPX3
TBX18	0	0.693711	0.257	0.013	0	4	TBX18
COL27A1	0	0.692132	0.295	0.074	0	4	COL27A1
KCNIP1	0	0.688611	0.132	0.012	0	4	KCNIP1
AC005323.2	0	0.687123	0.187	0.009	0	4	AC005323.2
ANTXR21	0	0.677444	0.373	0.113	0	4	ANTXR2
ST8SIA1	0	0.676917	0.254	0.037	0	4	ST8SIA1
CYBRD1	0	0.67617	0.404	0.124	0	4	CYBRD1
RERG	0	0.674307	0.201	0.018	0	4	RERG
PTPN13	0	0.667269	0.256	0.027	0	4	PTPN13
FBXO17	0	0.664003	0.263	0.049	0	4	FBXO17
TLL2	0	0.660895	0.155	0.014	0	4	TLL2
APBA1	0	0.655563	0.313	0.081	0	4	APBA1
PLAC9	0	0.653443	0.234	0.043	0	4	PLAC9
SCD5	0	0.652475	0.225	0.046	0	4	SCD5
ANGPT1	0	0.651152	0.198	0.021	0	4	ANGPT1
OAF	0	0.649743	0.244	0.03	0	4	OAF
THBS2	0	0.645047	0.202	0.01	0	4	THBS2
HTRA3	0	0.644898	0.214	0.026	0	4	HTRA3
LINC01807	0	0.641423	0.137	0.007	0	4	LINC01807
SLC16A12	0	0.638208	0.229	0.036	0	4	SLC16A12
CYP7B1	0	0.638144	0.213	0.035	0	4	CYP7B1
GPC3	0	0.636975	0.167	0.015	0	4	GPC3
ACSS31	0	0.636354	0.388	0.099	0	4	ACSS3
PRRX11	0	0.631382	0.297	0.066	0	4	PRRX1
PODN	0	0.628507	0.185	0.018	0	4	PODN
MBP	0	0.626207	0.284	0.044	0	4	MBP
PLCH1	0	0.626139	0.157	0.012	0	4	PLCH1
IL331	0	0.60741	0.309	0.08	0	4	IL33
SERPINF1	0	0.606586	0.141	0.008	0	4	SERPINF1
HEYL	0	0.606522	0.196	0.013	0	4	HEYL
[truncated: 5,177 more rows]
[truncated: 1 more columns]

## Sheet: Marker genes of ECs
Cluster	Annotation	Marker 1	Marker 2	Marker 3	Marker 4
0	EC0	CA4	RGCC	BTNL9	CD36
1	EC1	TSHZ2	PLVAP	IGFBP5	NR2F2
2	EC2	EFNB2	SEMA3G	GJA5	DLL4
3	EC-X1	TTN	RYR2	SLC8A1	CTNNA3
4	EC-X2	NEGR1	ACSM3	ABCA9	COL6A3
5	EC3	RRM2	MKI67	KNL1	CIT
6	EC-X3	F13A1	RBM47	MRC1	CD163
7	EC4	IFITM3	B2M	HLA-B	HLA-C
8	EC-X4	SKAP1	PTPRC	AOAH	CD247
9	EC-X1.2	TTN	RYR2	SLC8A1	CTNNA3	Combined with cluster 3
