# Supplementary material for: Life-span–dependent transcriptional dynamics of the human heart
Source: Sci Adv. 2026 Jun 17;12(25):eaeg2614. doi: 10.1126/sciadv.aeg2614 (PMC13274588; doi:10.1126/sciadv.aeg2614)
Supplement: Supplementary file 2 — Tables S1 to S55 [file sciadv.aeg2614_tables_s1_to_s55.zip › Tables/Supplementary_Table_34.xlsx]

## Sheet: Endo_subtype_prop_among_samp
x	fill.bar	count	frac		x	fill.bar	count	frac
AG6_LV_5	EC0	153	0.566667		AG6_RV_5	EC0	153	0.479624
AG6_LV_5	EC1	47	0.174074		AG6_RV_5	EC1	41	0.128527
AG6_LV_5	EC2	17	0.062963		AG6_RV_5	EC2	44	0.137931
AG6_LV_5	EC3	3	0.0111111		AG6_RV_5	EC3	3	0.00940439
AG6_LV_5	EC4	50	0.185185		AG6_RV_5	EC4	78	0.244514
AG6_LV_4	EC0	51	0.354167		AG6_RV_4	EC0	69	0.375
AG6_LV_4	EC1	16	0.111111		AG6_RV_4	EC1	14	0.076087
AG6_LV_4	EC2	4	0.0277778		AG6_RV_4	EC2	12	0.0652174
AG6_LV_4	EC3	0	0		AG6_RV_4	EC3	0	0
AG6_LV_4	EC4	73	0.506944		AG6_RV_4	EC4	89	0.483696
AG6_LV_3	EC0	93	0.411504		AG6_RV_3	EC0	15	0.294118
AG6_LV_3	EC1	57	0.252212		AG6_RV_3	EC1	6	0.117647
AG6_LV_3	EC2	19	0.0840708		AG6_RV_3	EC2	5	0.0980392
AG6_LV_3	EC3	0	0		AG6_RV_3	EC3	0	0
AG6_LV_3	EC4	57	0.252212		AG6_RV_3	EC4	25	0.490196
AG6_LV_2	EC0	150	0.531915		AG6_RV_2	EC0	61	0.352601
AG6_LV_2	EC1	11	0.0390071		AG6_RV_2	EC1	43	0.248555
AG6_LV_2	EC2	30	0.106383		AG6_RV_2	EC2	14	0.0809249
AG6_LV_2	EC3	0	0		AG6_RV_2	EC3	0	0
AG6_LV_2	EC4	91	0.322695		AG6_RV_2	EC4	55	0.317919
AG6_LV_1	EC0	205	0.521628		AG6_RV_1	EC0	215	0.565789
AG6_LV_1	EC1	63	0.160305		AG6_RV_1	EC1	51	0.134211
AG6_LV_1	EC2	35	0.0890585		AG6_RV_1	EC2	39	0.102632
AG6_LV_1	EC3	0	0		AG6_RV_1	EC3	0	0
AG6_LV_1	EC4	90	0.229008		AG6_RV_1	EC4	75	0.197368
AG5_LV_3	EC0	684	0.538583		AG5_RV_3	EC0	876	0.703614
AG5_LV_3	EC1	339	0.266929		AG5_RV_3	EC1	173	0.138956
AG5_LV_3	EC2	241	0.189764		AG5_RV_3	EC2	194	0.155823
AG5_LV_3	EC3	5	0.00393701		AG5_RV_3	EC3	1	0.000803213
AG5_LV_3	EC4	1	0.000787402		AG5_RV_3	EC4	1	0.000803213
AG5_LV_2	EC0	154	0.354839		AG5_RV_2	EC0	479	0.579903
AG5_LV_2	EC1	112	0.258065		AG5_RV_2	EC1	160	0.193705
AG5_LV_2	EC2	162	0.373272		AG5_RV_2	EC2	184	0.22276
AG5_LV_2	EC3	1	0.00230415		AG5_RV_2	EC3	1	0.00121065
AG5_LV_2	EC4	5	0.0115207		AG5_RV_2	EC4	2	0.00242131
AG5_LV_1	EC0	1084	0.540379		AG5_RV_1	EC0	929	0.578096
AG5_LV_1	EC1	512	0.255234		AG5_RV_1	EC1	288	0.179216
AG5_LV_1	EC2	400	0.199402		AG5_RV_1	EC2	369	0.22962
AG5_LV_1	EC3	9	0.00448654		AG5_RV_1	EC3	16	0.00995644
AG5_LV_1	EC4	1	0.000498504		AG5_RV_1	EC4	5	0.00311139
AG4_LV_3	EC0	718	0.500697		AG4_RV_3	EC0	903	0.596433
AG4_LV_3	EC1	430	0.299861		AG4_RV_3	EC1	324	0.214003
AG4_LV_3	EC2	277	0.193166		AG4_RV_3	EC2	274	0.180978
AG4_LV_3	EC3	4	0.0027894		AG4_RV_3	EC3	10	0.00660502
AG4_LV_3	EC4	5	0.00348675		AG4_RV_3	EC4	3	0.00198151
AG4_LV_2	EC0	777	0.551064		AG4_RV_2	EC0	875	0.588433
AG4_LV_2	EC1	405	0.287234		AG4_RV_2	EC1	347	0.233356
AG4_LV_2	EC2	221	0.156738		AG4_RV_2	EC2	250	0.168124
AG4_LV_2	EC3	5	0.0035461		AG4_RV_2	EC3	8	0.00537996
AG4_LV_2	EC4	2	0.00141844		AG4_RV_2	EC4	7	0.00470746
AG4_LV_1	EC0	892	0.619444		AG4_RV_1	EC0	1293	0.660031
AG4_LV_1	EC1	330	0.229167		AG4_RV_1	EC1	291	0.148545
AG4_LV_1	EC2	213	0.147917		AG4_RV_1	EC2	370	0.188872
AG4_LV_1	EC3	3	0.00208333		AG4_RV_1	EC3	5	0.00255232
AG4_LV_1	EC4	2	0.00138889		AG4_RV_1	EC4	0	0
AG3_LV_7	EC0	416	0.667737		AG3_RV_7	EC0	448	0.672673
AG3_LV_7	EC1	92	0.147673		AG3_RV_7	EC1	82	0.123123
AG3_LV_7	EC2	112	0.179775		AG3_RV_7	EC2	134	0.201201
AG3_LV_7	EC3	3	0.00481541		AG3_RV_7	EC3	2	0.003003
AG3_LV_7	EC4	0	0		AG3_RV_7	EC4	0	0
AG3_LV_5	EC0	213	0.622807		AG3_RV_6	EC0	350	0.588235
AG3_LV_5	EC1	65	0.190058		AG3_RV_6	EC1	101	0.169748
AG3_LV_5	EC2	50	0.146199		AG3_RV_6	EC2	113	0.189916
AG3_LV_5	EC3	14	0.0409357		AG3_RV_6	EC3	31	0.0521008
AG3_LV_5	EC4	0	0		AG3_RV_6	EC4	0	0
AG3_LV_4	EC0	326	0.62572		AG3_RV_4	EC0	487	0.624359
AG3_LV_4	EC1	78	0.149712		AG3_RV_4	EC1	110	0.141026
AG3_LV_4	EC2	101	0.193858		AG3_RV_4	EC2	154	0.197436
AG3_LV_4	EC3	16	0.0307102		AG3_RV_4	EC3	29	0.0371795
AG3_LV_4	EC4	0	0		AG3_RV_4	EC4	0	0
AG3_LV_3	EC0	527	0.604358		AG3_RV_3	EC0	390	0.563584
AG3_LV_3	EC1	154	0.176606		AG3_RV_3	EC1	139	0.200867
AG3_LV_3	EC2	181	0.207569		AG3_RV_3	EC2	152	0.219653
AG3_LV_3	EC3	10	0.0114679		AG3_RV_3	EC3	11	0.015896
AG3_LV_3	EC4	0	0		AG3_RV_3	EC4	0	0
AG3_LV_2	EC0	402	0.575931		AG3_RV_2	EC0	380	0.564636
AG3_LV_2	EC1	107	0.153295		AG3_RV_2	EC1	87	0.129272
AG3_LV_2	EC2	144	0.206304		AG3_RV_2	EC2	158	0.23477
AG3_LV_2	EC3	45	0.0644699		AG3_RV_2	EC3	48	0.0713224
AG3_LV_2	EC4	0	0		AG3_RV_2	EC4	0	0
AG3_LV_1	EC0	639	0.562996		AG3_RV_1	EC0	513	0.593064
AG3_LV_1	EC1	214	0.188546		AG3_RV_1	EC1	163	0.188439
AG3_LV_1	EC2	213	0.187665		AG3_RV_1	EC2	136	0.157225
AG3_LV_1	EC3	68	0.0599119		AG3_RV_1	EC3	53	0.0612717
AG3_LV_1	EC4	1	0.000881057		AG3_RV_1	EC4	0	0
AG2_LV_6	EC0	450	0.533808		AG2_RV_6	EC0	438	0.514085
AG2_LV_6	EC1	133	0.15777		AG2_RV_6	EC1	146	0.171362
AG2_LV_6	EC2	213	0.252669		AG2_RV_6	EC2	208	0.244131
AG2_LV_6	EC3	45	0.0533808		AG2_RV_6	EC3	60	0.0704225
AG2_LV_6	EC4	2	0.00237248		AG2_RV_6	EC4	0	0
AG2_LV_4	EC0	185	0.618729		AG2_RV_5	EC0	486	0.596319
AG2_LV_4	EC1	54	0.180602		AG2_RV_5	EC1	158	0.193865
AG2_LV_4	EC2	45	0.150502		AG2_RV_5	EC2	127	0.155828
AG2_LV_4	EC3	15	0.0501672		AG2_RV_5	EC3	44	0.0539877
AG2_LV_4	EC4	0	0		AG2_RV_5	EC4	0	0
AG2_LV_3	EC0	381	0.587963		AG2_RV_4	EC0	257	0.604706
AG2_LV_3	EC1	90	0.138889		AG2_RV_4	EC1	85	0.2
AG2_LV_3	EC2	119	0.183642		AG2_RV_4	EC2	58	0.136471
AG2_LV_3	EC3	58	0.0895062		AG2_RV_4	EC3	25	0.0588235
AG2_LV_3	EC4	0	0		AG2_RV_4	EC4	0	0
AG2_LV_2	EC0	172	0.620939		AG2_RV_3	EC0	209	0.514778
AG2_LV_2	EC1	24	0.0866426		AG2_RV_3	EC1	100	0.246305
AG2_LV_2	EC2	47	0.169675		AG2_RV_3	EC2	62	0.152709
AG2_LV_2	EC3	34	0.122744		AG2_RV_3	EC3	34	0.0837438
AG2_LV_2	EC4	0	0		AG2_RV_3	EC4	1	0.00246305
AG2_LV_1	EC0	145	0.570866		AG2_RV_2	EC0	238	0.536036
AG2_LV_1	EC1	41	0.161417		AG2_RV_2	EC1	58	0.130631
AG2_LV_1	EC2	42	0.165354		AG2_RV_2	EC2	74	0.166667
AG2_LV_1	EC3	26	0.102362		AG2_RV_2	EC3	74	0.166667
AG2_LV_1	EC4	0	0		AG2_RV_2	EC4	0	0
AG1_LV_6	EC0	174	0.555911		AG1_RV_6	EC0	320	0.53068
AG1_LV_6	EC1	73	0.233227		AG1_RV_6	EC1	124	0.205638
AG1_LV_6	EC2	37	0.118211		AG1_RV_6	EC2	82	0.135987
AG1_LV_6	EC3	29	0.0926518		AG1_RV_6	EC3	77	0.127695
AG1_LV_6	EC4	0	0		AG1_RV_6	EC4	0	0
AG1_LV_5	EC0	386	0.599379		AG1_RV_5	EC0	584	0.591692
AG1_LV_5	EC1	91	0.141304		AG1_RV_5	EC1	140	0.141844
AG1_LV_5	EC2	75	0.11646		AG1_RV_5	EC2	114	0.115502
AG1_LV_5	EC3	92	0.142857		AG1_RV_5	EC3	148	0.149949
AG1_LV_5	EC4	0	0		AG1_RV_5	EC4	1	0.00101317
AG1_LV_4	EC0	153	0.533101		AG1_RV_4	EC0	207	0.623494
AG1_LV_4	EC1	57	0.198606		AG1_RV_4	EC1	57	0.171687
AG1_LV_4	EC2	35	0.121951		AG1_RV_4	EC2	35	0.105422
AG1_LV_4	EC3	42	0.146341		AG1_RV_4	EC3	33	0.0993976
AG1_LV_4	EC4	0	0		AG1_RV_4	EC4	0	0
AG1_LV_2	EC0	320	0.549828		AG1_RV_2	EC0	329	0.534959
AG1_LV_2	EC1	83	0.142612		AG1_RV_2	EC1	84	0.136585
AG1_LV_2	EC2	81	0.139175		AG1_RV_2	EC2	95	0.154472
AG1_LV_2	EC3	98	0.168385		AG1_RV_2	EC3	107	0.173984
AG1_LV_2	EC4	0	0		AG1_RV_2	EC4	0	0
AG1_LV_1	EC0	350	0.562701		AG1_RV_1	EC0	357	0.585246
AG1_LV_1	EC1	75	0.120579		AG1_RV_1	EC1	85	0.139344
AG1_LV_1	EC2	98	0.157556		AG1_RV_1	EC2	91	0.14918
AG1_LV_1	EC3	99	0.159164		AG1_RV_1	EC3	77	0.12623
AG1_LV_1	EC4	0	0		AG1_RV_1	EC4	0	0

## Sheet: Statistical analysis of EC3
LV-EC3								RV-EC3								LV+RV-EC3
Group	AG1	AG2	AG3	AG4	AG5	AG6		Group	AG1	AG2	AG3	AG4	AG5	AG6		Group	AG1	AG2	AG3	AG4	AG5	AG6
Mean	0.1419	0.08363	0.03539	0.002806	0.003576	0.002222		Mean	0.1355	0.08673	0.04013	0.004846	0.00399	0.001881		Mean	0.1387	0.08518	0.03776	0.003826	0.003783	0.002052
Mean (%)	14.19	8.363	3.539	0.2806	0.3576	0.2222		Mean (%)	13.55	8.673	4.013	0.4846	0.399	0.1881		Mean (%)	13.87	8.518	3.776	0.3826	0.3783	0.2052
SD	0.02935	0.03142	0.02452	0.0007316	0.001135	0.004969		SD	0.02802	0.04614	0.0266	0.002079	0.005171	0.004206		SD	0.02726	0.03725	0.02452	0.001786	0.003356	0.004344
SD (%)	2.935	3.142	2.452	0.07316	0.1135	0.4969		SD (%)	2.802	4.614	2.66	0.2079	0.5171	0.4206		SD (%)	2.726	3.725	2.452	0.1786	0.3356	0.4344
	P value								P value								P value
ANOVA	<0.0001	****						ANOVA	<0.0001	****						ANOVA	<0.0001	****
Tukey-test	P value							Tukey-test	P value							Tukey-test	P value
AG1 vs. AG2	0.0057	**						AG1 vs. AG2	0.0875	ns						AG1 vs. AG2	<0.0001	****
AG1 vs. AG3	<0.0001	****						AG1 vs. AG3	0.0001	***						AG1 vs. AG3	<0.0001	****
AG1 vs. AG4	<0.0001	****						AG1 vs. AG4	<0.0001	****						AG1 vs. AG4	<0.0001	****
AG1 vs. AG5	<0.0001	****						AG1 vs. AG5	<0.0001	****						AG1 vs. AG5	<0.0001	****
AG1 vs. AG6	<0.0001	****						AG1 vs. AG6	<0.0001	****						AG1 vs. AG6	<0.0001	****
AG2 vs. AG3	0.0197	*						AG2 vs. AG3	0.088	ns						AG2 vs. AG3	0.0003	***
AG2 vs. AG4	0.0008	***						AG2 vs. AG4	0.0053	**						AG2 vs. AG4	<0.0001	****
AG2 vs. AG5	0.0009	***						AG2 vs. AG5	0.0048	**						AG2 vs. AG5	<0.0001	****
AG2 vs. AG6	0.0001	***						AG2 vs. AG6	0.0008	***						AG2 vs. AG6	<0.0001	****
AG3 vs. AG4	0.3443	ns						AG3 vs. AG4	0.4593	ns						AG3 vs. AG4	0.057	ns
AG3 vs. AG5	0.3691	ns						AG3 vs. AG5	0.4338	ns						AG3 vs. AG5	0.0565	ns
AG3 vs. AG6	0.1849	ns						AG3 vs. AG6	0.2232	ns						AG3 vs. AG6	0.0098	**
AG4 vs. AG5	>0.9999	ns						AG4 vs. AG5	>0.9999	ns						AG4 vs. AG5	>0.9999	ns
AG4 vs. AG6	>0.9999	ns						AG4 vs. AG6	>0.9999	ns						AG4 vs. AG6	>0.9999	ns
AG5 vs. AG6	>0.9999	ns						AG5 vs. AG6	>0.9999	ns						AG5 vs. AG6	>0.9999	ns

## Sheet: Statistical analysis of EC4
LV-EC4								RV-EC4								LV+RV-EC4
Group	AG1	AG2	AG3	AG4	AG5	AG6		Group	AG1	AG2	AG3	AG4	AG5	AG6		Group	AG1	AG2	AG3	AG4	AG5	AG6
Mean	0	0.0004744	0.0001468	0.002098	0.004269	0.2992		Mean	0.0002026	0.0004926	0	0.00223	0.002112	0.3467		Mean	0.0001013	0.0004835	7.342e-05	0.002164	0.00319	0.323
Mean (%)	0	0.04744	0.01468	0.2098	0.4269	29.92		Mean (%)	0.02026	0.04926	0	0.223	0.2112	34.67		Mean (%)	0.01013	0.04835	0.007342	0.2164	0.319	32.3
SD	0	0.001061	0.0003597	0.001203	0.006282	0.1263		SD	0.000453	0.001101	0	0.002363	0.001185	0.135		SD	0.0003203	0.00102	0.0002543	0.001679	0.004212	0.1258
SD (%)	0	0.1061	0.03597	0.1203	0.6282	12.63		SD (%)	0.0453	0.1101	0	0.2363	0.1185	13.5		SD (%)	0.03203	0.102	0.02543	0.1679	0.4212	12.58
	P value								P value								P value
ANOVA	<0.0001	****						ANOVA	<0.0001	****						ANOVA	<0.0001	****
Tukey-test	P value							Tukey-test	P value							Tukey-test	P value
AG1 vs. AG2	>0.9999	ns						AG1 vs. AG2	>0.9999	ns						AG1 vs. AG2	>0.9999	ns
AG1 vs. AG3	>0.9999	ns						AG1 vs. AG3	>0.9999	ns						AG1 vs. AG3	>0.9999	ns
AG1 vs. AG4	>0.9999	ns						AG1 vs. AG4	>0.9999	ns						AG1 vs. AG4	>0.9999	ns
AG1 vs. AG5	>0.9999	ns						AG1 vs. AG5	>0.9999	ns						AG1 vs. AG5	>0.9999	ns
AG1 vs. AG6	<0.0001	****						AG1 vs. AG6	<0.0001	****						AG1 vs. AG6	<0.0001	****
AG2 vs. AG3	>0.9999	ns						AG2 vs. AG3	>0.9999	ns						AG2 vs. AG3	>0.9999	ns
AG2 vs. AG4	>0.9999	ns						AG2 vs. AG4	>0.9999	ns						AG2 vs. AG4	>0.9999	ns
AG2 vs. AG5	>0.9999	ns						AG2 vs. AG5	>0.9999	ns						AG2 vs. AG5	>0.9999	ns
AG2 vs. AG6	<0.0001	****						AG2 vs. AG6	<0.0001	****						AG2 vs. AG6	<0.0001	****
AG3 vs. AG4	>0.9999	ns						AG3 vs. AG4	>0.9999	ns						AG3 vs. AG4	>0.9999	ns
AG3 vs. AG5	>0.9999	ns						AG3 vs. AG5	>0.9999	ns						AG3 vs. AG5	>0.9999	ns
AG3 vs. AG6	<0.0001	****						AG3 vs. AG6	<0.0001	****						AG3 vs. AG6	<0.0001	****
AG4 vs. AG5	>0.9999	ns						AG4 vs. AG5	>0.9999	ns						AG4 vs. AG5	>0.9999	ns
AG4 vs. AG6	<0.0001	****						AG4 vs. AG6	<0.0001	****						AG4 vs. AG6	<0.0001	****
AG5 vs. AG6	<0.0001	****						AG5 vs. AG6	<0.0001	****						AG5 vs. AG6	<0.0001	****
