# Supplementary material for: Life-span–dependent transcriptional dynamics of the human heart
Source: Sci Adv. 2026 Jun 17;12(25):eaeg2614. doi: 10.1126/sciadv.aeg2614 (PMC13274588; doi:10.1126/sciadv.aeg2614)
Supplement: Supplementary file 2 — Tables S1 to S55 [file sciadv.aeg2614_tables_s1_to_s55.zip › Tables/Supplementary_Table_35.xlsx]

## Sheet: EC_LV_6_enrichment
	group	Description	pvalue	ratio
BP.GO:0003012...1	Cluster A	muscle system process	1.83488e-10	7.85124
BP.GO:0090257	Cluster A	regulation of muscle system process	4.31986e-08	4.95868
BP.GO:0003015...3	Cluster A	heart process	1.66981e-07	4.75207
BP.GO:0060047...4	Cluster A	heart contraction	3.30993e-07	4.54545
BP.GO:0006936...5	Cluster A	muscle contraction	4.00455e-07	5.57851
BP.GO:0007015...6	Cluster A	actin filament organization	5.44695e-07	6.40496
BP.GO:1990778...7	Cluster A	protein localization to cell periphery	6.15922e-07	5.3719
BP.GO:0031032	Cluster A	actomyosin structure organization	8.46539e-07	3.92562
BP.GO:0048738...9	Cluster A	cardiac muscle tissue development	9.31371e-07	4.33884
BP.GO:0045214	Cluster A	sarcomere organization	9.99234e-07	1.8595
BP.GO:0072659...11	Cluster A	protein localization to plasma membrane	1.47254e-06	4.75207
BP.GO:0060048...12	Cluster A	cardiac muscle contraction	2.67624e-06	3.09917
BP.GO:0030239...13	Cluster A	myofibril assembly	4.54645e-06	2.06612
BP.GO:0051146	Cluster A	striated muscle cell differentiation	4.84049e-06	4.54545
BP.GO:0055002...15	Cluster A	striated muscle cell development	5.2654e-06	2.06612
BP.GO:0055001...16	Cluster A	muscle cell development	6.11178e-06	3.5124
BP.GO:0050766	Cluster A	positive regulation of phagocytosis	7.00308e-06	2.06612
BP.GO:0070252	Cluster A	actin-mediated cell contraction	7.56208e-06	2.47934
BP.GO:0006937	Cluster A	regulation of muscle contraction	8.37705e-06	3.30579
BP.GO:0014706...20	Cluster A	striated muscle tissue development	8.47386e-06	5.3719
BP.GO:0043500	Cluster A	muscle adaptation	1.51685e-05	2.68595
BP.GO:0006941...22	Cluster A	striated muscle contraction	1.73095e-05	3.30579
BP.GO:0060537...23	Cluster A	muscle tissue development	1.96928e-05	5.3719
BP.GO:0010927...24	Cluster A	cellular component assembly involved in morphogenesis	2.08265e-05	2.47934
BP.GO:0055008...25	Cluster A	cardiac muscle tissue morphogenesis	2.19343e-05	1.8595
BP.GO:0042692	Cluster A	muscle cell differentiation	2.44178e-05	5.16529
BP.GO:0030048	Cluster A	actin filament-based movement	2.55505e-05	2.68595
BP.GO:0008016	Cluster A	regulation of heart contraction	2.6928e-05	3.5124
BP.GO:0050764	Cluster A	regulation of phagocytosis	3.39478e-05	2.27273
BP.GO:1903522	Cluster A	regulation of blood circulation	4.03855e-05	3.92562
BP.GO:0032970...31	Cluster A	regulation of actin filament-based process	4.22661e-05	5.16529
BP.GO:0060333	Cluster A	interferon-gamma-mediated signaling pathway	5.39496e-05	1.23967
BP.GO:0019932	Cluster A	second-messenger-mediated signaling	6.7365e-05	4.33884
BP.GO:0002027	Cluster A	regulation of heart rate	7.20568e-05	2.27273
BP.GO:0035637	Cluster A	multicellular organismal signaling	7.26179e-05	2.89256
BP.GO:0060415...36	Cluster A	muscle tissue morphogenesis	7.67957e-05	1.8595
BP.GO:0003229...37	Cluster A	ventricular cardiac muscle tissue development	7.88295e-05	1.65289
BP.GO:0009615	Cluster A	response to virus	9.14381e-05	4.75207
BP.GO:0086065	Cluster A	cell communication involved in cardiac conduction	0.000115976	1.65289
BP.GO:0007517...40	Cluster A	muscle organ development	0.000130581	4.33884
BP.GO:0048644...41	Cluster A	muscle organ morphogenesis	0.000162418	1.8595
BP.GO:0055010...42	Cluster A	ventricular cardiac muscle tissue morphogenesis	0.000165145	1.44628
BP.GO:2000146...43	Cluster A	negative regulation of cell motility	0.000177933	4.54545
BP.GO:0001508	Cluster A	action potential	0.000188952	2.47934
BP.GO:0051607	Cluster A	defense response to virus	0.000196295	3.71901
BP.GO:0140546	Cluster A	defense response to symbiont	0.000196295	3.71901
BP.GO:0043502	Cluster A	regulation of muscle adaptation	0.00022268	2.06612
BP.GO:0051017...48	Cluster A	actin filament bundle assembly	0.00022632	2.68595
BP.GO:0070542	Cluster A	response to fatty acid	0.000233935	1.65289
BP.GO:0051271...50	Cluster A	negative regulation of cellular component movement	0.000242429	4.54545
BP.GO:0048660	Cluster A	regulation of smooth muscle cell proliferation	0.000252861	2.89256
BP.GO:0030336...52	Cluster A	negative regulation of cell migration	0.000261315	4.33884
BP.GO:0001667...53	Cluster A	ameboidal-type cell migration	0.000287818	5.3719
BP.GO:0003205	Cluster A	cardiac chamber development	0.000289714	2.68595
BP.GO:0061572...55	Cluster A	actin filament bundle organization	0.000289714	2.68595
BP.GO:0048659	Cluster A	smooth muscle cell proliferation	0.000316914	2.89256
BP.GO:0110053...57	Cluster A	regulation of actin filament organization	0.000351719	3.71901
BP.GO:0051235	Cluster A	maintenance of location	0.000354864	4.13223
BP.GO:0030049	Cluster A	muscle filament sliding	0.000359238	0.826446
BP.GO:0071398	Cluster A	cellular response to fatty acid	0.000395552	1.23967
BP.GO:0045785...61	Cluster A	positive regulation of cell adhesion	0.000465232	4.95868
BP.GO:0033275	Cluster A	actin-myosin filament sliding	0.000479906	0.826446
BP.GO:0043252	Cluster A	sodium-independent organic anion transport	0.000479906	0.826446
BP.GO:0003208	Cluster A	cardiac ventricle morphogenesis	0.000480399	1.65289
BP.GO:0003018	Cluster A	vascular process in circulatory system	0.000518615	3.5124
BP.GO:0006631	Cluster A	fatty acid metabolic process	0.000555727	4.54545
BP.GO:0040013...67	Cluster A	negative regulation of locomotion	0.000575047	4.54545
BP.GO:0051591	Cluster A	response to cAMP	0.000673301	1.8595
BP.GO:0071312	Cluster A	cellular response to alkaloid	0.000688876	1.23967
BP.GO:0033002	Cluster A	muscle cell proliferation	0.000765198	3.30579
BP.GO:0006942	Cluster A	regulation of striated muscle contraction	0.000786075	1.8595
BP.GO:0043122	Cluster A	regulation of I-kappaB kinase/NF-kappaB signaling	0.000798787	3.30579
BP.GO:0035518	Cluster A	histone H2A monoubiquitination	0.00080311	0.826446
BP.GO:0010880	Cluster A	regulation of release of sequestered calcium ion into cytosol by sarcoplasmic reticulum	0.000944222	1.03306
BP.GO:0061337	Cluster A	cardiac conduction	0.000983655	1.8595
BP.GO:0060421	Cluster A	positive regulation of heart growth	0.00100203	1.23967
BP.GO:0007249	Cluster A	I-kappaB kinase/NF-kappaB signaling	0.00108336	3.5124
BP.GO:0032956...78	Cluster A	regulation of actin cytoskeleton organization	0.00109878	4.13223
BP.GO:0043123	Cluster A	positive regulation of I-kappaB kinase/NF-kappaB signaling	0.00113331	2.68595
BP.GO:0003206...80	Cluster A	cardiac chamber morphogenesis	0.00118904	2.06612
BP.GO:0007435	Cluster A	salivary gland morphogenesis	0.00127885	1.03306
BP.GO:0031589...82	Cluster A	cell-substrate adhesion	0.00129826	4.13223
BP.GO:0003231	Cluster A	cardiac ventricle development	0.001347	2.06612
BP.GO:0051651	Cluster A	maintenance of location in cell	0.00140305	2.89256
BP.GO:0048661	Cluster A	positive regulation of smooth muscle cell proliferation	0.00149949	1.8595
BP.GO:0055007	Cluster A	cardiac muscle cell differentiation	0.00152163	2.06612
BP.GO:0014074	Cluster A	response to purine-containing compound	0.00163738	2.27273
BP.GO:0007431	Cluster A	salivary gland development	0.00169377	1.03306
BP.GO:0014808	Cluster A	release of sequestered calcium ion into cytosol by sarcoplasmic reticulum	0.00169377	1.03306
BP.GO:0035907	Cluster A	dorsal aorta development	0.00179902	0.619835
BP.GO:0044557	Cluster A	relaxation of smooth muscle	0.00179902	0.619835
BP.GO:0033865	Cluster A	nucleoside bisphosphate metabolic process	0.00181763	2.06612
BP.GO:0033875	Cluster A	ribonucleoside bisphosphate metabolic process	0.00181763	2.06612
BP.GO:0034032	Cluster A	purine nucleoside bisphosphate metabolic process	0.00181763	2.06612
BP.GO:0019370	Cluster A	leukotriene biosynthetic process	0.00186083	0.826446
BP.GO:0060445	Cluster A	branching involved in salivary gland morphogenesis	0.00186083	0.826446
BP.GO:0003007...97	Cluster A	heart morphogenesis	0.00193087	3.09917
BP.GO:0086005	Cluster A	ventricular cardiac muscle cell action potential	0.00193468	1.03306
BP.GO:1903514	Cluster A	release of sequestered calcium ion into cytosol by endoplasmic reticulum	0.00193468	1.03306
BP.GO:0046683	Cluster A	response to organophosphorus	0.00215853	2.06612
BP.GO:0032868	Cluster B	response to insulin	2.36419e-10	4.10697
BP.GO:0032869	Cluster B	cellular response to insulin stimulus	6.38285e-10	3.4384
BP.GO:0071375	Cluster B	cellular response to peptide hormone stimulus	1.41013e-08	4.01146
BP.GO:0043434	Cluster B	response to peptide hormone	1.49376e-08	5.06208
BP.GO:0009896...105	Cluster B	positive regulation of catabolic process	6.16749e-08	5.53964
BP.GO:0016197...106	Cluster B	endosomal transport	6.47958e-08	3.34288
BP.GO:1901653	Cluster B	cellular response to peptide	1.30394e-07	4.39351
BP.GO:0016482...108	Cluster B	cytosolic transport	1.95569e-07	2.67431
BP.GO:1903311...109	Cluster B	regulation of mRNA metabolic process	2.80933e-07	3.72493
BP.GO:0031331...110	Cluster B	positive regulation of cellular catabolic process	1.43669e-06	4.68004
BP.GO:0001701	Cluster B	in utero embryonic development	1.53919e-06	4.20248
BP.GO:0062197	Cluster B	cellular response to chemical stress	2.3977e-06	3.91595
BP.GO:0048193...113	Cluster B	Golgi vesicle transport	3.9202e-06	3.53391
BP.GO:0071496	Cluster B	cellular response to external stimulus	4.02453e-06	3.72493
BP.GO:0008286	Cluster B	insulin receptor signaling pathway	6.2483e-06	1.91022
BP.GO:1903313	Cluster B	positive regulation of mRNA metabolic process	8.15994e-06	1.91022
BP.GO:0071214...117	Cluster B	cellular response to abiotic stimulus	9.02877e-06	3.72493
BP.GO:0104004...118	Cluster B	cellular response to environmental stimulus	9.02877e-06	3.72493
BP.GO:0042147	Cluster B	retrograde transport	endosome to Golgi	1.01978e-05	1.62369
BP.GO:0035601	Cluster B	protein deacylation	1.34619e-05	1.81471
BP.GO:0016570...121	Cluster B	histone modification	1.36282e-05	4.68004
BP.GO:0006401...122	Cluster B	RNA catabolic process	1.52457e-05	3.24737
BP.GO:0006402...123	Cluster B	mRNA catabolic process	1.62768e-05	2.86533
BP.GO:0006892...124	Cluster B	post-Golgi vesicle-mediated transport	1.6992e-05	1.7192
BP.GO:0061013	Cluster B	regulation of mRNA catabolic process	1.78235e-05	2.29226
BP.GO:0098732	Cluster B	macromolecule deacylation	2.25083e-05	1.81471
BP.GO:0061014	Cluster B	positive regulation of mRNA catabolic process	2.26425e-05	1.52818
BP.GO:0050779	Cluster B	RNA destabilization	2.62574e-05	1.52818
BP.GO:0032386...129	Cluster B	regulation of intracellular transport	3.15392e-05	3.62942
BP.GO:0018205...130	Cluster B	peptidyl-lysine modification	3.41885e-05	3.91595
BP.GO:0090174	Cluster B	organelle membrane fusion	3.71766e-05	1.7192
BP.GO:0006476	Cluster B	protein deacetylation	4.18917e-05	1.62369
BP.GO:0090312	Cluster B	positive regulation of protein deacetylation	4.28476e-05	0.764088
BP.GO:0031065	Cluster B	positive regulation of histone deacetylation	4.661e-05	0.668577
BP.GO:0000956	Cluster B	nuclear-transcribed mRNA catabolic process	4.75729e-05	1.7192
BP.GO:0006650	Cluster B	glycerophospholipid metabolic process	4.7657e-05	3.34288
BP.GO:0009895	Cluster B	negative regulation of catabolic process	5.29625e-05	3.4384
BP.GO:2000377	Cluster B	regulation of reactive oxygen species metabolic process	6.36964e-05	2.10124
BP.GO:0050684...139	Cluster B	regulation of mRNA processing	7.56996e-05	1.91022
BP.GO:0043487	Cluster B	regulation of RNA stability	7.62177e-05	2.19675
BP.GO:0019058...141	Cluster B	viral life cycle	9.76516e-05	3.34288
BP.GO:0030100	Cluster B	regulation of endocytosis	0.000130759	2.48329
BP.GO:2000116	Cluster B	regulation of cysteine-type endopeptidase activity	0.000131707	2.67431
BP.GO:1901361	Cluster B	organic cyclic compound catabolic process	0.000147398	4.58453
BP.GO:0016032...145	Cluster B	viral process	0.000150237	4.01146
BP.GO:1901990	Cluster B	regulation of mitotic cell cycle phase transition	0.000153754	3.15186
BP.GO:0051567	Cluster B	histone H3-K9 methylation	0.000155103	0.859599
BP.GO:0009267	Cluster B	cellular response to starvation	0.000165183	2.00573
BP.GO:0034599	Cluster B	cellular response to oxidative stress	0.000169946	3.05635
BP.GO:0031669	Cluster B	cellular response to nutrient levels	0.000177581	2.48329
BP.GO:0046486	Cluster B	glycerolipid metabolic process	0.000179989	3.82044
BP.GO:1900112	Cluster B	regulation of histone H3-K9 trimethylation	0.000188466	0.477555
BP.GO:0043488	Cluster B	regulation of mRNA stability	0.00019782	2.00573
BP.GO:0098876...154	Cluster B	vesicle-mediated transport to the plasma membrane	0.000204417	1.81471
BP.GO:0061157	Cluster B	mRNA destabilization	0.000217027	1.33715
BP.GO:0010934	Cluster B	macrophage cytokine production	0.000218776	0.573066
BP.GO:0010935	Cluster B	regulation of macrophage cytokine production	0.000218776	0.573066
BP.GO:0006906	Cluster B	vesicle fusion	0.000260331	1.52818
BP.GO:0061647	Cluster B	histone H3-K9 modification	0.000267706	0.95511
BP.GO:0090311	Cluster B	regulation of protein deacetylation	0.000267706	0.95511
BP.GO:0043281	Cluster B	regulation of cysteine-type endopeptidase activity involved in apoptotic process	0.000277775	2.38777
BP.GO:0060317	Cluster B	cardiac epithelial to mesenchymal transition	0.000293791	0.764088
BP.GO:1900151	Cluster B	regulation of nuclear-transcribed mRNA catabolic process	deadenylation-dependent decay	0.0003127	0.573066
BP.GO:0007346	Cluster B	regulation of mitotic cell cycle	0.000319985	4.20248
BP.GO:0046474	Cluster B	glycerophospholipid biosynthetic process	0.000321579	2.38777
BP.GO:0048284	Cluster B	organelle fusion	0.000327556	1.81471
BP.GO:0006658	Cluster B	phosphatidylserine metabolic process	0.000330919	0.668577
BP.GO:0060562	Cluster B	epithelial tube morphogenesis	0.000338658	3.24737
BP.GO:1902882	Cluster B	regulation of response to oxidative stress	0.000343812	1.43266
BP.GO:0046700	Cluster B	heterocycle catabolic process	0.000344965	4.10697
BP.GO:0031330	Cluster B	negative regulation of cellular catabolic process	0.000358392	2.76982
BP.GO:0006979	Cluster B	response to oxidative stress	0.000361746	4.10697
BP.GO:0008380...173	Cluster B	RNA splicing	0.000389877	4.01146
BP.GO:0034655	Cluster B	nucleobase-containing compound catabolic process	0.000389943	3.82044
BP.GO:0016236...175	Cluster B	macroautophagy	0.000445783	2.96084
BP.GO:0006644	Cluster B	phospholipid metabolic process	0.000448945	3.62942
BP.GO:0008654	Cluster B	phospholipid biosynthetic process	0.000450129	2.67431
BP.GO:0044270	Cluster B	cellular nitrogen compound catabolic process	0.000457113	4.10697
BP.GO:0044772...179	Cluster B	mitotic cell cycle phase transition	0.000462194	3.91595
BP.GO:0001570...180	Cluster B	vasculogenesis	0.000465052	1.24164
BP.GO:0043542...181	Cluster B	endothelial cell migration	0.000468042	2.86533
BP.GO:0033157	Cluster B	regulation of intracellular protein transport	0.000480033	2.48329
BP.GO:0007034	Cluster B	vacuolar transport	0.000487564	1.91022
BP.GO:0019439	Cluster B	aromatic compound catabolic process	0.000507286	4.20248
BP.GO:0071260	Cluster B	cellular response to mechanical stimulus	0.000526101	1.24164
BP.GO:0000377	Cluster B	RNA splicing	via transesterification reactions with bulged adenosine as nucleophile	0.000530605	3.15186
BP.GO:0000398	Cluster B	mRNA splicing	via spliceosome	0.000530605	3.15186
BP.GO:0030178	Cluster B	negative regulation of Wnt signaling pathway	0.000540516	2.00573
BP.GO:0045936	Cluster B	negative regulation of phosphate metabolic process	0.000541624	4.01146
BP.GO:0010563	Cluster B	negative regulation of phosphorus metabolic process	0.000567128	4.01146
BP.GO:0031058	Cluster B	positive regulation of histone modification	0.000568928	1.33715
BP.GO:0010594...192	Cluster B	regulation of endothelial cell migration	0.00058548	2.48329
BP.GO:0016575	Cluster B	histone deacetylation	0.000593792	1.24164
BP.GO:0007041	Cluster B	lysosomal transport	0.000599492	1.52818
BP.GO:0071479...195	Cluster B	cellular response to ionizing radiation	0.000601021	1.14613
BP.GO:0010212...196	Cluster B	response to ionizing radiation	0.000605851	1.81471
BP.GO:2001056	Cluster B	positive regulation of cysteine-type endopeptidase activity	0.000605851	1.81471
BP.GO:0032007	Cluster B	negative regulation of TOR signaling	0.000621506	0.859599
BP.GO:0016311...199	Cluster B	dephosphorylation	0.000631521	3.82044
BP.GO:1901987	Cluster B	regulation of cell cycle phase transition	0.000635404	3.62942
BP.GO:0016570...201	Cluster C	histone modification	2.28628e-13	6.81818
BP.GO:0051056...202	Cluster C	regulation of small GTPase mediated signal transduction	6.14788e-13	5.19481
BP.GO:0007265...203	Cluster C	Ras protein signal transduction	1.16305e-10	5.08658
BP.GO:0010498	Cluster C	proteasomal protein catabolic process	1.09344e-08	5.95238
BP.GO:0098876...205	Cluster C	vesicle-mediated transport to the plasma membrane	1.11118e-08	2.70563
BP.GO:0046578	Cluster C	regulation of Ras protein signal transduction	1.40099e-08	3.24675
BP.GO:0006479	Cluster C	protein methylation	1.96581e-08	3.13853
BP.GO:0008213	Cluster C	protein alkylation	1.96581e-08	3.13853
BP.GO:0048193...209	Cluster C	Golgi vesicle transport	2.23143e-08	4.22078
BP.GO:0006892...210	Cluster C	post-Golgi vesicle-mediated transport	2.996e-08	2.27273
BP.GO:0043161	Cluster C	proteasome-mediated ubiquitin-dependent protein catabolic process	7.94285e-08	5.08658
BP.GO:0043087...212	Cluster C	regulation of GTPase activity	8.20461e-08	4.54545
BP.GO:0016571	Cluster C	histone methylation	1.00762e-07	2.5974
BP.GO:0043414	Cluster C	macromolecule methylation	1.31703e-07	4.22078
BP.GO:0034968	Cluster C	histone lysine methylation	1.84341e-07	2.27273
BP.GO:0018205...216	Cluster C	peptidyl-lysine modification	2.64544e-07	4.65368
BP.GO:0018022	Cluster C	peptidyl-lysine methylation	4.3353e-07	2.38095
BP.GO:0070936	Cluster C	protein K48-linked ubiquitination	4.57665e-07	1.62338
BP.GO:0031331...219	Cluster C	positive regulation of cellular catabolic process	5.75249e-07	4.97835
BP.GO:0032259	Cluster C	methylation	7.47295e-07	4.43723
BP.GO:0006893	Cluster C	Golgi to plasma membrane transport	9.55404e-07	1.51515
BP.GO:0006325	Cluster C	chromatin organization	1.04963e-06	4.7619
BP.GO:0000209...223	Cluster C	protein polyubiquitination	1.97593e-06	3.24675
BP.GO:0150115...224	Cluster C	cell-substrate junction organization	1.97882e-06	1.94805
BP.GO:1903311...225	Cluster C	regulation of mRNA metabolic process	2.2983e-06	3.67965
BP.GO:0009896...226	Cluster C	positive regulation of catabolic process	2.44781e-06	5.30303
BP.GO:0007030	Cluster C	Golgi organization	2.80077e-06	2.48918
BP.GO:0010506	Cluster C	regulation of autophagy	2.89995e-06	3.8961
BP.GO:0010452	Cluster C	histone H3-K36 methylation	3.16482e-06	0.757576
BP.GO:0006470	Cluster C	protein dephosphorylation	3.61707e-06	3.57143
BP.GO:0018209...231	Cluster C	peptidyl-serine modification	5.0169e-06	4.00433
BP.GO:0018105...232	Cluster C	peptidyl-serine phosphorylation	6.46612e-06	3.78788
BP.GO:0016055...233	Cluster C	Wnt signaling pathway	9.00997e-06	4.7619
BP.GO:0070646	Cluster C	protein modification by small protein removal	9.53212e-06	2.38095
BP.GO:0043547...235	Cluster C	positive regulation of GTPase activity	9.5588e-06	3.24675
BP.GO:0198738...236	Cluster C	cell-cell signaling by wnt	1.00901e-05	4.7619
BP.GO:0070828	Cluster C	heterochromatin organization	1.08369e-05	1.19048
BP.GO:0031507	Cluster C	heterochromatin assembly	1.40286e-05	1.08225
BP.GO:0007623	Cluster C	circadian rhythm	1.50518e-05	2.81385
BP.GO:0030111...240	Cluster C	regulation of Wnt signaling pathway	1.56177e-05	3.78788
BP.GO:0016579	Cluster C	protein deubiquitination	1.61189e-05	2.1645
BP.GO:0031056	Cluster C	regulation of histone modification	1.87989e-05	2.27273
BP.GO:0016311...243	Cluster C	dephosphorylation	2.17534e-05	4.43723
BP.GO:0018027	Cluster C	peptidyl-lysine dimethylation	2.40716e-05	0.865801
BP.GO:0006406	Cluster C	mRNA export from nucleus	2.54098e-05	1.2987
BP.GO:0071427	Cluster C	mRNA-containing ribonucleoprotein complex export from nucleus	2.54098e-05	1.2987
BP.GO:0016197...247	Cluster C	endosomal transport	2.73224e-05	2.92208
BP.GO:0006402...248	Cluster C	mRNA catabolic process	3.18739e-05	2.92208
BP.GO:0010508	Cluster C	positive regulation of autophagy	3.74e-05	1.94805
BP.GO:0043484	Cluster C	regulation of RNA splicing	4.07404e-05	2.1645
BP.GO:0018210	Cluster C	peptidyl-threonine modification	4.17129e-05	1.94805
BP.GO:0007266	Cluster C	Rho protein signal transduction	4.38724e-05	2.05628
BP.GO:0050684...253	Cluster C	regulation of mRNA processing	4.38724e-05	2.05628
BP.GO:0016236...254	Cluster C	macroautophagy	4.85148e-05	3.35498
BP.GO:1990778...255	Cluster C	protein localization to cell periphery	5.07608e-05	3.67965
BP.GO:0033044	Cluster C	regulation of chromosome organization	5.09639e-05	2.48918
BP.GO:0072698	Cluster C	protein localization to microtubule cytoskeleton	5.41716e-05	1.19048
BP.GO:0008380...258	Cluster C	RNA splicing	5.43765e-05	4.43723
BP.GO:0042176	Cluster C	regulation of protein catabolic process	5.53044e-05	4.11255
BP.GO:1905456	Cluster C	regulation of lymphoid progenitor cell differentiation	5.92808e-05	0.541126
BP.GO:0016573	Cluster C	histone acetylation	5.98324e-05	2.1645
BP.GO:0007044...262	Cluster C	cell-substrate junction assembly	6.11209e-05	1.62338
BP.GO:0008088	Cluster C	axo-dendritic transport	6.9694e-05	1.40693
BP.GO:0072659...264	Cluster C	protein localization to plasma membrane	7.45416e-05	3.24675
BP.GO:0016050...265	Cluster C	vesicle organization	8.59618e-05	3.35498
BP.GO:0018393	Cluster C	internal peptidyl-lysine acetylation	0.000103422	2.1645
BP.GO:0018026	Cluster C	peptidyl-lysine monomethylation	0.000104261	0.541126
BP.GO:0044380	Cluster C	protein localization to cytoskeleton	0.000107598	1.19048
BP.GO:0035855	Cluster C	megakaryocyte development	0.000110002	0.649351
BP.GO:0006475	Cluster C	internal protein amino acid acetylation	0.000123209	2.1645
BP.GO:0030522	Cluster C	intracellular receptor signaling pathway	0.000127302	3.0303
BP.GO:0018023	Cluster C	peptidyl-lysine trimethylation	0.000138461	1.08225
BP.GO:0045814	Cluster C	negative regulation of gene expression	epigenetic	0.000138461	1.08225
BP.GO:0006473	Cluster C	protein acetylation	0.000154494	2.48918
BP.GO:0150117	Cluster C	positive regulation of cell-substrate junction organization	0.000157284	0.865801
BP.GO:0090630	Cluster C	activation of GTPase activity	0.000165486	1.7316
BP.GO:0150116...277	Cluster C	regulation of cell-substrate junction organization	0.000168649	1.2987
BP.GO:0031647...278	Cluster C	regulation of protein stability	0.000176615	3.24675
BP.GO:0043543	Cluster C	protein acylation	0.000178826	2.81385
BP.GO:0040029	Cluster C	regulation of gene expression	epigenetic	0.000194829	1.62338
BP.GO:0098751	Cluster C	bone cell development	0.000196859	0.865801
BP.GO:0006913...282	Cluster C	nucleocytoplasmic transport	0.000210421	3.24675
BP.GO:0051169...283	Cluster C	nuclear transport	0.000210421	3.24675
BP.GO:0032456	Cluster C	endocytic recycling	0.000221244	1.2987
BP.GO:0006405	Cluster C	RNA export from nucleus	0.000228752	1.40693
BP.GO:0016482...286	Cluster C	cytosolic transport	0.000239812	2.1645
BP.GO:1905508	Cluster C	protein localization to microtubule organizing center	0.000244252	0.865801
BP.GO:0018394	Cluster C	peptidyl-lysine acetylation	0.000259674	2.1645
BP.GO:0098930	Cluster C	axonal transport	0.000268277	1.19048
BP.GO:0006401...290	Cluster C	RNA catabolic process	0.000284116	3.0303
BP.GO:0035023	Cluster C	regulation of Rho protein signal transduction	0.000290522	1.40693
BP.GO:0042752	Cluster C	regulation of circadian rhythm	0.000299988	1.7316
BP.GO:0006346	Cluster C	DNA methylation-dependent heterochromatin assembly	0.000303299	0.649351
BP.GO:0071426	Cluster C	ribonucleoprotein complex export from nucleus	0.000325982	1.2987
BP.GO:0048041...295	Cluster C	focal adhesion assembly	0.000326401	1.40693
BP.GO:0031057	Cluster C	negative regulation of histone modification	0.000353637	0.974026
BP.GO:0071166	Cluster C	ribonucleoprotein complex localization	0.000369115	1.2987
BP.GO:0099003	Cluster C	vesicle-mediated transport in synapse	0.000372201	2.38095
BP.GO:0046777...299	Cluster C	protein autophosphorylation	0.000372294	2.5974
BP.GO:0006338	Cluster C	chromatin remodeling	0.000382177	2.81385
BP.GO:0034329	Cluster D	cell junction assembly	1.60206e-16	9.0566
BP.GO:0010810	Cluster D	regulation of cell-substrate adhesion	3.01777e-14	6.03774
BP.GO:0031589...303	Cluster D	cell-substrate adhesion	4.25449e-14	7.73585
BP.GO:0007044...304	Cluster D	cell-substrate junction assembly	1.82358e-13	3.96226
BP.GO:0150115...305	Cluster D	cell-substrate junction organization	6.56799e-13	3.96226
BP.GO:0007015...306	Cluster D	actin filament organization	1.7457e-12	8.11321
BP.GO:0022604...307	Cluster D	regulation of cell morphogenesis	3.02076e-12	6.60377
BP.GO:0048041...308	Cluster D	focal adhesion assembly	3.28458e-12	3.58491
BP.GO:0045446	Cluster D	endothelial cell differentiation	1.55309e-11	3.96226
BP.GO:0001667...310	Cluster D	ameboidal-type cell migration	1.89279e-11	8.11321
BP.GO:0007160	Cluster D	cell-matrix adhesion	2.30687e-11	5.4717
BP.GO:0001952	Cluster D	regulation of cell-matrix adhesion	7.70857e-11	3.96226
BP.GO:0030010	Cluster D	establishment of cell polarity	9.98096e-11	4.15094
BP.GO:0007163...314	Cluster D	establishment or maintenance of cell polarity	1.27549e-10	5.09434
BP.GO:0001885	Cluster D	endothelial cell development	2.19433e-10	2.83019
BP.GO:0003158	Cluster D	endothelium development	2.48534e-10	3.96226
BP.GO:1902903	Cluster D	regulation of supramolecular fiber organization	3.12682e-10	6.79245
BP.GO:0051893	Cluster D	regulation of focal adhesion assembly	3.50412e-10	2.83019
BP.GO:0090109	Cluster D	regulation of cell-substrate junction assembly	3.50412e-10	2.83019
BP.GO:0043087...320	Cluster D	regulation of GTPase activity	3.55606e-10	6.41509
BP.GO:0150116...321	Cluster D	regulation of cell-substrate junction organization	1.04847e-09	2.83019
BP.GO:0045216	Cluster D	cell-cell junction organization	2.61691e-09	4.5283
BP.GO:0010631	Cluster D	epithelial cell migration	2.66509e-09	6.22642
BP.GO:0032970...324	Cluster D	regulation of actin filament-based process	3.03805e-09	6.60377
BP.GO:0090132	Cluster D	epithelium migration	3.28877e-09	6.22642
BP.GO:0097581	Cluster D	lamellipodium organization	4.21835e-09	3.01887
BP.GO:0032535	Cluster D	regulation of cellular component size	4.30608e-09	6.41509
BP.GO:0090130	Cluster D	tissue migration	4.64317e-09	6.22642
BP.GO:0048813	Cluster D	dendrite morphogenesis	5.6906e-09	3.77358
BP.GO:0061564	Cluster D	axon development	5.85043e-09	7.16981
BP.GO:0016358...331	Cluster D	dendrite development	6.65339e-09	4.90566
BP.GO:0090162	Cluster D	establishment of epithelial cell polarity	7.88716e-09	1.88679
BP.GO:0034446	Cluster D	substrate adhesion-dependent cell spreading	9.49802e-09	3.20755
BP.GO:0051056...334	Cluster D	regulation of small GTPase mediated signal transduction	1.0644e-08	5.4717
BP.GO:0030032	Cluster D	lamellipodium assembly	1.18427e-08	2.64151
BP.GO:0002064	Cluster D	epithelial cell development	1.74413e-08	4.5283
BP.GO:0060485...337	Cluster D	mesenchyme development	1.83187e-08	5.28302
BP.GO:1901888	Cluster D	regulation of cell junction assembly	1.86051e-08	4.33962
BP.GO:0010632	Cluster D	regulation of epithelial cell migration	1.97349e-08	5.28302
BP.GO:0048638	Cluster D	regulation of developmental growth	2.08343e-08	5.66038
BP.GO:0048639	Cluster D	positive regulation of developmental growth	2.34461e-08	3.96226
BP.GO:0007409	Cluster D	axonogenesis	3.81451e-08	6.41509
BP.GO:0051494	Cluster D	negative regulation of cytoskeleton organization	3.82457e-08	3.77358
BP.GO:0061028	Cluster D	establishment of endothelial barrier	4.58647e-08	2.07547
BP.GO:0032271	Cluster D	regulation of protein polymerization	5.29816e-08	4.5283
BP.GO:0048588	Cluster D	developmental cell growth	5.75039e-08	4.5283
BP.GO:0060560	Cluster D	developmental growth involved in morphogenesis	5.75039e-08	4.5283
BP.GO:0010811	Cluster D	positive regulation of cell-substrate adhesion	6.94162e-08	3.20755
BP.GO:1990138	Cluster D	neuron projection extension	9.45444e-08	3.77358
BP.GO:0110053...350	Cluster D	regulation of actin filament organization	1.04845e-07	4.90566
BP.GO:0045785...351	Cluster D	positive regulation of cell adhesion	1.11477e-07	6.41509
BP.GO:0031111	Cluster D	negative regulation of microtubule polymerization or depolymerization	1.19858e-07	1.88679
BP.GO:0032956...353	Cluster D	regulation of actin cytoskeleton organization	1.27938e-07	5.66038
BP.GO:0030198	Cluster D	extracellular matrix organization	1.40203e-07	5.09434
BP.GO:0043062	Cluster D	extracellular structure organization	1.49967e-07	5.09434
BP.GO:0007043	Cluster D	cell-cell junction assembly	1.70216e-07	3.39623
BP.GO:0045229	Cluster D	external encapsulating structure organization	1.71417e-07	5.09434
BP.GO:1902904	Cluster D	negative regulation of supramolecular fiber organization	2.79019e-07	3.58491
BP.GO:0043547...359	Cluster D	positive regulation of GTPase activity	2.88885e-07	4.5283
BP.GO:0018105...360	Cluster D	peptidyl-serine phosphorylation	3.49662e-07	5.09434
BP.GO:0001570...361	Cluster D	vasculogenesis	3.60292e-07	2.45283
BP.GO:0051258	Cluster D	protein polymerization	3.84059e-07	4.90566
BP.GO:0043542...363	Cluster D	endothelial cell migration	4.15838e-07	4.71698
BP.GO:1900024	Cluster D	regulation of substrate adhesion-dependent cell spreading	4.78649e-07	2.07547
BP.GO:0051017...365	Cluster D	actin filament bundle assembly	5.11157e-07	3.39623
BP.GO:0010634	Cluster D	positive regulation of epithelial cell migration	6.32395e-07	3.58491
BP.GO:0051271...367	Cluster D	negative regulation of cellular component movement	7.05258e-07	5.4717
BP.GO:0061572...368	Cluster D	actin filament bundle organization	7.43353e-07	3.39623
BP.GO:0051656	Cluster D	establishment of organelle localization	7.98069e-07	5.66038
BP.GO:0070507	Cluster D	regulation of microtubule cytoskeleton organization	1.02953e-06	3.20755
BP.GO:0048762	Cluster D	mesenchymal cell differentiation	1.06044e-06	4.15094
BP.GO:0018209...372	Cluster D	peptidyl-serine modification	1.38643e-06	5.09434
BP.GO:0010720	Cluster D	positive regulation of cell development	1.40857e-06	4.71698
BP.GO:0045927	Cluster D	positive regulation of growth	1.40857e-06	4.33962
BP.GO:2000146...375	Cluster D	negative regulation of cell motility	1.41952e-06	5.28302
BP.GO:0048675	Cluster D	axon extension	1.5164e-06	2.83019
BP.GO:0071711	Cluster D	basement membrane organization	1.73706e-06	1.50943
BP.GO:0030336...378	Cluster D	negative regulation of cell migration	1.94063e-06	5.09434
BP.GO:0046777...379	Cluster D	protein autophosphorylation	2.10278e-06	3.96226
BP.GO:0003007...380	Cluster D	heart morphogenesis	2.12042e-06	4.15094
BP.GO:0001764	Cluster D	neuron migration	2.15194e-06	3.20755
BP.GO:1902743	Cluster D	regulation of lamellipodium organization	2.37074e-06	1.88679
BP.GO:0010639	Cluster D	negative regulation of organelle organization	2.41633e-06	5.09434
BP.GO:0040013...384	Cluster D	negative regulation of locomotion	2.52759e-06	5.4717
BP.GO:0010769	Cluster D	regulation of cell morphogenesis involved in differentiation	3.05443e-06	2.45283
BP.GO:0000209...386	Cluster D	protein polyubiquitination	3.90184e-06	3.96226
BP.GO:0071559...387	Cluster D	response to transforming growth factor beta	4.07489e-06	4.15094
BP.GO:0007265...388	Cluster D	Ras protein signal transduction	4.10876e-06	4.90566
BP.GO:0050678	Cluster D	regulation of epithelial cell proliferation	4.48394e-06	5.28302
BP.GO:0043254	Cluster D	regulation of protein-containing complex assembly	5.29544e-06	5.66038
BP.GO:0001503	Cluster D	ossification	5.80835e-06	5.4717
BP.GO:1902745	Cluster D	positive regulation of lamellipodium organization	7.32069e-06	1.50943
BP.GO:1901342	Cluster D	regulation of vasculature development	7.32327e-06	4.90566
BP.GO:0007026	Cluster D	negative regulation of microtubule depolymerization	7.59746e-06	1.32075
BP.GO:0008360	Cluster D	regulation of cell shape	7.92507e-06	3.01887
BP.GO:0050673	Cluster D	epithelial cell proliferation	7.97295e-06	5.66038
BP.GO:0034332	Cluster D	adherens junction organization	8.16811e-06	1.69811
BP.GO:0001649	Cluster D	osteoblast differentiation	8.73858e-06	3.77358
BP.GO:0007229	Cluster D	integrin-mediated signaling pathway	1.03269e-05	2.45283
BP.GO:0010594...400	Cluster D	regulation of endothelial cell migration	1.06013e-05	3.77358
BP.GO:0002181	Cluster E	cytoplasmic translation	5.85113e-44	18.5185
BP.GO:0006119	Cluster E	oxidative phosphorylation	6.06445e-13	7.87037
BP.GO:0046034	Cluster E	ATP metabolic process	1.24032e-12	10.1852
BP.GO:0019884	Cluster E	antigen processing and presentation of exogenous antigen	4.51805e-12	5.09259
BP.GO:0048002	Cluster E	antigen processing and presentation of peptide antigen	5.32424e-12	5.55556
BP.GO:0019883	Cluster E	antigen processing and presentation of endogenous antigen	8.07498e-12	4.16667
BP.GO:0002478	Cluster E	antigen processing and presentation of exogenous peptide antigen	1.20882e-11	4.62963
BP.GO:0002483	Cluster E	antigen processing and presentation of endogenous peptide antigen	1.86777e-11	3.7037
BP.GO:0009060	Cluster E	aerobic respiration	7.06542e-11	7.87037
BP.GO:0019882	Cluster E	antigen processing and presentation	2.76537e-10	6.01852
BP.GO:0045333	Cluster E	cellular respiration	1.50371e-09	7.87037
BP.GO:0055008...412	Cluster E	cardiac muscle tissue morphogenesis	1.5457e-09	4.62963
BP.GO:0140694	Cluster E	non-membrane-bounded organelle assembly	1.81255e-09	9.72222
BP.GO:0006123	Cluster E	mitochondrial electron transport	cytochrome c to oxygen	2.50166e-09	3.24074
BP.GO:1902600	Cluster E	proton transmembrane transport	3.96408e-09	6.48148
BP.GO:0014706...416	Cluster E	striated muscle tissue development	4.0563e-09	9.72222
BP.GO:0015980	Cluster E	energy derivation by oxidation of organic compounds	5.51932e-09	8.7963
BP.GO:0060415...418	Cluster E	muscle tissue morphogenesis	7.35641e-09	4.62963
BP.GO:0007517...419	Cluster E	muscle organ development	8.69565e-09	8.7963
BP.GO:0060537...420	Cluster E	muscle tissue development	9.48055e-09	9.72222
BP.GO:0042273	Cluster E	ribosomal large subunit biogenesis	9.74586e-09	4.62963
BP.GO:1901798	Cluster E	positive regulation of signal transduction by p53 class mediator	9.94421e-09	3.24074
BP.GO:0042773	Cluster E	ATP synthesis coupled electron transport	1.24866e-08	5.09259
BP.GO:0042775	Cluster E	mitochondrial ATP synthesis coupled electron transport	1.24866e-08	5.09259
BP.GO:0006091	Cluster E	generation of precursor metabolites and energy	1.2874e-08	10.6481
BP.GO:0002399	Cluster E	MHC class II protein complex assembly	1.5995e-08	2.77778
BP.GO:0002503	Cluster E	peptide antigen assembly with MHC class II protein complex	1.5995e-08	2.77778
BP.GO:0048644...428	Cluster E	muscle organ morphogenesis	1.89628e-08	4.62963
BP.GO:0019885	Cluster E	antigen processing and presentation of endogenous peptide antigen via MHC class I	2.44822e-08	2.77778
BP.GO:0001916	Cluster E	positive regulation of T cell mediated cytotoxicity	3.10469e-08	3.24074
BP.GO:0042255	Cluster E	ribosome assembly	3.15981e-08	4.16667
BP.GO:0002501	Cluster E	peptide antigen assembly with MHC protein complex	3.63708e-08	2.77778
BP.GO:0019886	Cluster E	antigen processing and presentation of exogenous peptide antigen via MHC class II	4.01012e-08	3.24074
BP.GO:0002396	Cluster E	MHC protein complex assembly	5.26471e-08	2.77778
BP.GO:0019646	Cluster E	aerobic electron transport chain	6.25584e-08	4.62963
BP.GO:0022904	Cluster E	respiratory electron transport chain	8.49828e-08	5.09259
BP.GO:0002495	Cluster E	antigen processing and presentation of peptide antigen via MHC class II	1.01897e-07	3.24074
BP.GO:0022900	Cluster E	electron transport chain	1.2697e-07	6.01852
BP.GO:0002504	Cluster E	antigen processing and presentation of peptide or polysaccharide antigen via MHC class II	1.55051e-07	3.24074
BP.GO:0035994	Cluster E	response to muscle stretch	1.88468e-07	2.77778
BP.GO:0001914	Cluster E	regulation of T cell mediated cytotoxicity	2.77424e-07	3.24074
BP.GO:0001906	Cluster E	cell killing	2.91882e-07	6.01852
BP.GO:0042254	Cluster E	ribosome biogenesis	4.13632e-07	7.40741
BP.GO:0046596	Cluster E	regulation of viral entry into host cell	4.72532e-07	3.24074
BP.GO:0000027	Cluster E	ribosomal large subunit assembly	5.31757e-07	2.77778
BP.GO:0006936...446	Cluster E	muscle contraction	6.1455e-07	7.87037
BP.GO:0030239...447	Cluster E	myofibril assembly	6.19044e-07	3.7037
BP.GO:0048738...448	Cluster E	cardiac muscle tissue development	6.56791e-07	6.48148
BP.GO:0002474	Cluster E	antigen processing and presentation of peptide antigen via MHC class I	6.70295e-07	2.77778
BP.GO:0055002...450	Cluster E	striated muscle cell development	7.00522e-07	3.7037
BP.GO:0003007...451	Cluster E	heart morphogenesis	1.07861e-06	6.48148
BP.GO:0006941...452	Cluster E	striated muscle contraction	1.17206e-06	5.55556
BP.GO:0001913	Cluster E	T cell mediated cytotoxicity	1.40505e-06	3.24074
BP.GO:0052372	Cluster E	modulation by symbiont of entry into host	1.40505e-06	3.24074
BP.GO:0055001...455	Cluster E	muscle cell development	1.56739e-06	5.55556
BP.GO:0001909	Cluster E	leukocyte mediated cytotoxicity	1.7613e-06	4.62963
BP.GO:0022613	Cluster E	ribonucleoprotein complex biogenesis	1.90309e-06	8.7963
BP.GO:0003229...458	Cluster E	ventricular cardiac muscle tissue development	3.13029e-06	3.24074
BP.GO:0001912	Cluster E	positive regulation of leukocyte mediated cytotoxicity	3.54271e-06	3.24074
BP.GO:0002711	Cluster E	positive regulation of T cell mediated immunity	3.54271e-06	3.24074
BP.GO:0060048...461	Cluster E	cardiac muscle contraction	4.34574e-06	4.62963
BP.GO:0003012...462	Cluster E	muscle system process	5.43099e-06	8.33333
BP.GO:0031343	Cluster E	positive regulation of cell killing	7.89354e-06	3.24074
BP.GO:1904667	Cluster E	negative regulation of ubiquitin protein ligase activity	7.93129e-06	1.85185
BP.GO:0050870	Cluster E	positive regulation of T cell activation	8.21821e-06	5.55556
BP.GO:1903901	Cluster E	negative regulation of viral life cycle	8.58847e-06	2.31481
BP.GO:0022618	Cluster E	ribonucleoprotein complex assembly	9.89488e-06	5.55556
BP.GO:0015985	Cluster E	energy coupled proton transport	down electrochemical gradient	1.05339e-05	2.31481
BP.GO:0015986	Cluster E	ATP synthesis coupled proton transport	1.05339e-05	2.31481
BP.GO:0000302	Cluster E	response to reactive oxygen species	1.08404e-05	5.55556
BP.GO:1901796	Cluster E	regulation of signal transduction by p53 class mediator	1.21066e-05	3.7037
BP.GO:0042267	Cluster E	natural killer cell mediated cytotoxicity	1.31729e-05	3.24074
BP.GO:0071826	Cluster E	ribonucleoprotein complex subunit organization	1.35581e-05	5.55556
BP.GO:0055010...474	Cluster E	ventricular cardiac muscle tissue morphogenesis	1.40168e-05	2.77778
BP.GO:0051348	Cluster E	negative regulation of transferase activity	1.48541e-05	6.01852
BP.GO:0002228	Cluster E	natural killer cell mediated immunity	1.755e-05	3.24074
BP.GO:0043903	Cluster E	regulation of biological process involved in symbiotic interaction	1.92515e-05	3.24074
BP.GO:0050792	Cluster E	regulation of viral process	2.12152e-05	4.62963
BP.GO:1903039	Cluster E	positive regulation of leukocyte cell-cell adhesion	2.2634e-05	5.55556
BP.GO:0060047...480	Cluster E	heart contraction	2.45741e-05	5.55556
BP.GO:0010927...481	Cluster E	cellular component assembly involved in morphogenesis	3.37575e-05	3.7037
BP.GO:0055003	Cluster E	cardiac myofibril assembly	3.64434e-05	1.85185
BP.GO:0003015...483	Cluster E	heart process	3.66062e-05	5.55556
BP.GO:1903037	Cluster E	regulation of leukocyte cell-cell adhesion	3.78132e-05	6.48148
BP.GO:0002698	Cluster E	negative regulation of immune effector process	4.11976e-05	3.7037
BP.GO:0001910	Cluster E	regulation of leukocyte mediated cytotoxicity	4.50741e-05	3.24074
BP.GO:0009205	Cluster E	purine ribonucleoside triphosphate metabolic process	4.50741e-05	3.24074
BP.GO:0045953	Cluster E	negative regulation of natural killer cell mediated cytotoxicity	4.64332e-05	1.85185
BP.GO:0006754	Cluster E	ATP biosynthetic process	4.88655e-05	2.77778
BP.GO:1903900	Cluster E	regulation of viral life cycle	5.61909e-05	4.16667
BP.GO:0002709	Cluster E	regulation of T cell mediated immunity	5.68367e-05	3.24074
BP.GO:0002716	Cluster E	negative regulation of natural killer cell mediated immunity	5.8285e-05	1.85185
BP.GO:0042776	Cluster E	mitochondrial ATP synthesis coupled proton transport	5.8285e-05	1.85185
BP.GO:0051444	Cluster E	negative regulation of ubiquitin-protein transferase activity	5.8285e-05	1.85185
BP.GO:0002449	Cluster E	lymphocyte mediated immunity	5.87815e-05	6.48148
BP.GO:0006364	Cluster E	rRNA processing	6.33396e-05	5.09259
BP.GO:0009144	Cluster E	purine nucleoside triphosphate metabolic process	7.09999e-05	3.24074
BP.GO:0009199	Cluster E	ribonucleoside triphosphate metabolic process	7.63153e-05	3.24074
BP.GO:0007519	Cluster E	skeletal muscle tissue development	8.03759e-05	4.16667
BP.GO:0003206...500	Cluster E	cardiac chamber morphogenesis	8.11985e-05	3.7037
BP.GO:0090083	Cluster F	regulation of inclusion body assembly	4.9388e-06	0.826446
BP.GO:0016050...502	Cluster F	vesicle organization	6.39497e-06	3.77804
BP.GO:0070841	Cluster F	inclusion body assembly	6.53681e-06	0.94451
BP.GO:0010959	Cluster F	regulation of metal ion transport	8.23235e-06	4.60449
BP.GO:0060996	Cluster F	dendritic spine development	8.92673e-06	1.88902
BP.GO:0044772...506	Cluster F	mitotic cell cycle phase transition	9.71902e-06	4.72255
BP.GO:0034605	Cluster F	cellular response to heat	1.11664e-05	1.53483
BP.GO:0000082	Cluster F	G1/S transition of mitotic cell cycle	1.38298e-05	2.95159
BP.GO:0030111...509	Cluster F	regulation of Wnt signaling pathway	1.57526e-05	3.8961
BP.GO:0016358...510	Cluster F	dendrite development	1.59704e-05	3.18772
BP.GO:0006913...511	Cluster F	nucleocytoplasmic transport	1.7894e-05	3.65998
BP.GO:0051169...512	Cluster F	nuclear transport	1.7894e-05	3.65998
BP.GO:0030177	Cluster F	positive regulation of Wnt signaling pathway	1.81719e-05	2.24321
BP.GO:0090263	Cluster F	positive regulation of canonical Wnt signaling pathway	2.16703e-05	1.88902
BP.GO:0071560	Cluster F	cellular response to transforming growth factor beta stimulus	2.65956e-05	3.18772
BP.GO:0032386...516	Cluster F	regulation of intracellular transport	2.7347e-05	3.8961
BP.GO:0022604...517	Cluster F	regulation of cell morphogenesis	2.98529e-05	3.65998
BP.GO:0016032...518	Cluster F	viral process	3.12922e-05	4.48642
BP.GO:0007179	Cluster F	transforming growth factor beta receptor signaling pathway	3.30447e-05	2.71547
BP.GO:0071559...520	Cluster F	response to transforming growth factor beta	4.0413e-05	3.18772
BP.GO:0061572...521	Cluster F	actin filament bundle organization	4.08247e-05	2.36128
BP.GO:0071900	Cluster F	regulation of protein serine/threonine kinase activity	4.11374e-05	4.01417
BP.GO:0003012...523	Cluster F	muscle system process	4.22711e-05	4.72255
BP.GO:0032388	Cluster F	positive regulation of intracellular transport	4.53517e-05	2.71547
BP.GO:2001236	Cluster F	regulation of extrinsic apoptotic signaling pathway	5.28494e-05	2.24321
BP.GO:0050803	Cluster F	regulation of synapse structure or activity	5.39319e-05	2.83353
BP.GO:0050821	Cluster F	protein stabilization	5.53331e-05	2.5974
BP.GO:0051960	Cluster F	regulation of nervous system development	5.88185e-05	4.60449
BP.GO:0016055...529	Cluster F	Wnt signaling pathway	6.17592e-05	4.60449
BP.GO:0198738...530	Cluster F	cell-cell signaling by wnt	6.80452e-05	4.60449
BP.GO:0031346	Cluster F	positive regulation of cell projection organization	6.84622e-05	3.8961
BP.GO:0090084	Cluster F	negative regulation of inclusion body assembly	6.88641e-05	0.590319
BP.GO:0007568	Cluster F	aging	7.30564e-05	3.77804
BP.GO:0060998	Cluster F	regulation of dendritic spine development	8.00089e-05	1.2987
BP.GO:2001233	Cluster F	regulation of apoptotic signaling pathway	8.06309e-05	3.8961
BP.GO:0001975	Cluster F	response to amphetamine	8.5905e-05	0.94451
BP.GO:0060828	Cluster F	regulation of canonical Wnt signaling pathway	8.60439e-05	3.06966
BP.GO:0050807	Cluster F	regulation of synapse organization	8.91781e-05	2.71547
BP.GO:0051052	Cluster F	regulation of DNA metabolic process	9.47202e-05	3.8961
BP.GO:0007569	Cluster F	cell aging	9.63225e-05	2.00708
BP.GO:0044843	Cluster F	cell cycle G1/S phase transition	0.000100599	2.95159
BP.GO:0051170	Cluster F	import into nucleus	0.000106826	2.24321
BP.GO:1903320	Cluster F	regulation of protein modification by small protein conjugation or removal	0.000107495	2.95159
BP.GO:0071214...544	Cluster F	cellular response to abiotic stimulus	0.000108789	3.65998
BP.GO:0104004...545	Cluster F	cellular response to environmental stimulus	0.000108789	3.65998
BP.GO:0051090	Cluster F	regulation of DNA-binding transcription factor activity	0.000108864	4.48642
BP.GO:0051962	Cluster F	positive regulation of nervous system development	0.000114074	3.18772
BP.GO:0019058...548	Cluster F	viral life cycle	0.00011599	3.54191
BP.GO:0006898	Cluster F	receptor-mediated endocytosis	0.000122563	2.95159
BP.GO:0050767	Cluster F	regulation of neurogenesis	0.000123196	3.8961
BP.GO:0009408	Cluster F	response to heat	0.000127871	1.77096
BP.GO:0010975	Cluster F	regulation of neuron projection development	0.000137408	4.48642
BP.GO:0007163...553	Cluster F	establishment or maintenance of cell polarity	0.000146097	2.71547
BP.GO:0060485...554	Cluster F	mesenchyme development	0.000146374	3.30579
BP.GO:0009266	Cluster F	response to temperature stimulus	0.000166888	2.36128
BP.GO:0017038	Cluster F	protein import	0.000169502	2.5974
BP.GO:0044794	Cluster F	positive regulation by host of viral process	0.000177821	0.590319
BP.GO:0051058	Cluster F	negative regulation of small GTPase mediated signal transduction	0.00018266	1.18064
BP.GO:0072594	Cluster F	establishment of protein localization to organelle	0.000208164	4.2503
BP.GO:0031647...560	Cluster F	regulation of protein stability	0.000217983	3.30579
BP.GO:2001234	Cluster F	negative regulation of apoptotic signaling pathway	0.000218438	2.71547
BP.GO:0006606	Cluster F	protein import into nucleus	0.000230654	2.12515
BP.GO:0018105...563	Cluster F	peptidyl-serine phosphorylation	0.000239811	3.42385
BP.GO:0007015...564	Cluster F	actin filament organization	0.000248206	4.36836
BP.GO:0150105	Cluster F	protein localization to cell-cell junction	0.000254588	0.708383
BP.GO:0006457	Cluster F	protein folding	0.000255549	2.5974
BP.GO:0042921	Cluster F	glucocorticoid receptor signaling pathway	0.000266333	0.590319
BP.GO:0051017...568	Cluster F	actin filament bundle assembly	0.000270673	2.12515
BP.GO:0030512	Cluster F	negative regulation of transforming growth factor beta receptor signaling pathway	0.00027115	1.41677
BP.GO:0051817	Cluster F	modulation of process of other organism involved in symbiotic interaction	0.00027115	1.41677
BP.GO:0000723	Cluster F	telomere maintenance	0.000284193	1.88902
BP.GO:0060070	Cluster F	canonical Wnt signaling pathway	0.000286729	3.30579
BP.GO:0071902	Cluster F	positive regulation of protein serine/threonine kinase activity	0.000298091	2.47934
BP.GO:1902414	Cluster F	protein localization to cell junction	0.000307329	1.53483
BP.GO:0034504	Cluster F	protein localization to nucleus	0.000324479	3.18772
BP.GO:0044403	Cluster F	biological process involved in symbiotic interaction	0.000324479	3.18772
BP.GO:0051851	Cluster F	modulation by host of symbiont process	0.000328543	1.18064
BP.GO:0071479...578	Cluster F	cellular response to ionizing radiation	0.000367983	1.2987
BP.GO:0061041	Cluster F	regulation of wound healing	0.000368107	1.88902
BP.GO:0031958	Cluster F	corticosteroid receptor signaling pathway	0.000384672	0.590319
BP.GO:0022898	Cluster F	regulation of transmembrane transporter activity	0.000387452	3.06966
BP.GO:0010212...582	Cluster F	response to ionizing radiation	0.0003876	2.00708
BP.GO:0097191	Cluster F	extrinsic apoptotic signaling pathway	0.000402616	2.5974
BP.GO:1904062	Cluster F	regulation of cation transmembrane transport	0.000414152	3.65998
BP.GO:0032964	Cluster F	collagen biosynthetic process	0.00041809	1.06257
BP.GO:2001237	Cluster F	negative regulation of extrinsic apoptotic signaling pathway	0.000419927	1.53483
BP.GO:0042060	Cluster F	wound healing	0.000428496	4.13223
BP.GO:0051642	Cluster F	centrosome localization	0.000471808	0.826446
BP.GO:0032412	Cluster F	regulation of ion transmembrane transporter activity	0.000488884	2.95159
BP.GO:0001667...590	Cluster F	ameboidal-type cell migration	0.000500289	4.48642
BP.GO:0050808	Cluster F	synapse organization	0.000509032	4.13223
BP.GO:1903322	Cluster F	positive regulation of protein modification by small protein conjugation or removal	0.000512591	1.88902
BP.GO:0071897	Cluster F	DNA biosynthetic process	0.00053149	2.24321
BP.GO:0006936...594	Cluster F	muscle contraction	0.000547753	3.54191
BP.GO:1903034	Cluster F	regulation of response to wounding	0.000574713	2.12515
BP.GO:0010165	Cluster F	response to X-ray	0.000575705	0.826446
BP.GO:0061842	Cluster F	microtubule organizing center localization	0.000575705	0.826446
BP.GO:0050769	Cluster F	positive regulation of neurogenesis	0.000582877	2.5974
BP.GO:0051924	Cluster F	regulation of calcium ion transport	0.000583481	2.83353
BP.GO:0014855	Cluster F	striated muscle cell proliferation	0.000591875	1.2987
MF.GO:0003779...1	Cluster A	actin binding	1.34988e-12	8.46774
MF.GO:0008307...2	Cluster A	structural constituent of muscle	1.43225e-06	1.81452
MF.GO:0051393	Cluster A	alpha-actinin binding	5.57517e-06	1.41129
MF.GO:0051015...4	Cluster A	actin filament binding	7.2337e-06	3.83065
MF.GO:0051371	Cluster A	muscle alpha-actinin binding	3.37689e-05	1.00806
MF.GO:0042805	Cluster A	actinin binding	4.24636e-05	1.41129
MF.GO:0030674...7	Cluster A	protein-macromolecule adaptor activity	5.87065e-05	4.23387
MF.GO:0031005	Cluster A	filamin binding	0.000423907	0.806452
MF.GO:0060090...9	Cluster A	molecular adaptor activity	0.000472484	4.43548
MF.GO:0005178...10	Cluster A	integrin binding	0.00054288	2.41935
MF.GO:0015347	Cluster A	sodium-independent organic anion transmembrane transporter activity	0.000738356	0.806452
MF.GO:0005516...12	Cluster A	calmodulin binding	0.00116338	2.82258
MF.GO:0098632	Cluster A	cell-cell adhesion mediator activity	0.00196578	1.20968
MF.GO:0008093...14	Cluster A	cytoskeletal anchor activity	0.00261033	0.806452
MF.GO:0019902...15	Cluster A	phosphatase binding	0.00264924	2.62097
MF.GO:0016757	Cluster A	glycosyltransferase activity	0.00285781	3.22581
MF.GO:0044325...17	Cluster A	transmembrane transporter binding	0.00329423	2.01613
MF.GO:0043495	Cluster A	protein-membrane adaptor activity	0.00363371	0.806452
MF.GO:0043028	Cluster A	cysteine-type endopeptidase regulator activity involved in apoptotic process	0.00424645	1.00806
MF.GO:0008179	Cluster A	adenylate cyclase binding	0.00457377	0.604839
MF.GO:0098631	Cluster A	cell adhesion mediator activity	0.00505334	1.20968
MF.GO:0140297...22	Cluster A	DNA-binding transcription factor binding	0.00541228	4.03226
MF.GO:0046332...23	Cluster A	SMAD binding	0.00545402	1.41129
MF.GO:0004709	Cluster A	MAP kinase kinase kinase activity	0.00563088	0.806452
MF.GO:0030507	Cluster A	spectrin binding	0.00563088	0.806452
MF.GO:0035259...26	Cluster A	glucocorticoid receptor binding	0.00570555	0.604839
MF.GO:0016922...27	Cluster A	nuclear receptor binding	0.00577384	2.01613
MF.GO:0046875...28	Cluster A	ephrin receptor binding	0.00643153	0.806452
MF.GO:0005200...29	Cluster A	structural constituent of cytoskeleton	0.00677556	1.6129
MF.GO:0005161	Cluster A	platelet-derived growth factor receptor binding	0.00699049	0.604839
MF.GO:0016758	Cluster A	hexosyltransferase activity	0.0074172	2.41935
MF.GO:0019903...32	Cluster A	protein phosphatase binding	0.00763587	2.01613
MF.GO:0008013...33	Cluster A	beta-catenin binding	0.00809592	1.41129
MF.GO:0005523	Cluster A	tropomyosin binding	0.0084333	0.604839
MF.GO:1990404	Cluster A	protein ADP-ribosylase activity	0.0084333	0.604839
MF.GO:0004674...36	Cluster A	protein serine/threonine kinase activity	0.0090339	3.83065
MF.GO:0005319	Cluster A	lipid transporter activity	0.00911386	2.01613
MF.GO:0008656	Cluster A	cysteine-type endopeptidase activator activity involved in apoptotic process	0.0100379	0.604839
MF.GO:0003712...39	Cluster B	transcription coregulator activity	1.7457e-07	5.4409
MF.GO:0061629...40	Cluster B	RNA polymerase II-specific DNA-binding transcription factor binding	1.83713e-06	3.65854
MF.GO:0140297...41	Cluster B	DNA-binding transcription factor binding	4.99687e-06	4.3152
MF.GO:0035091...42	Cluster B	phosphatidylinositol binding	7.63683e-06	3.2833
MF.GO:0016922...43	Cluster B	nuclear receptor binding	9.10549e-06	2.1576
MF.GO:0005543...44	Cluster B	phospholipid binding	2.05246e-05	4.69043
MF.GO:0045296...45	Cluster B	cadherin binding	2.23879e-05	3.65854
MF.GO:0003713...46	Cluster B	transcription coactivator activity	2.31787e-05	3.09568
MF.GO:0042809	Cluster B	vitamin D receptor binding	0.000119762	0.562852
MF.GO:0030331	Cluster B	estrogen receptor binding	0.000468758	0.844278
MF.GO:0030983	Cluster B	mismatched DNA binding	0.000840138	0.469043
MF.GO:0004674...50	Cluster B	protein serine/threonine kinase activity	0.00103673	3.56473
MF.GO:0008022...51	Cluster B	protein C-terminus binding	0.00146054	2.06379
MF.GO:0061630...52	Cluster B	ubiquitin protein ligase activity	0.00166729	2.90807
MF.GO:0016303	Cluster B	1-phosphatidylinositol-3-kinase activity	0.00178606	0.375235
MF.GO:0035612	Cluster B	AP-2 adaptor complex binding	0.00178606	0.375235
MF.GO:0051864	Cluster B	histone H3-methyl-lysine-36 demethylase activity	0.00178606	0.375235
MF.GO:0070016	Cluster B	armadillo repeat domain binding	0.00178606	0.375235
MF.GO:0004527	Cluster B	exonuclease activity	0.00213568	1.1257
MF.GO:0019787...58	Cluster B	ubiquitin-like protein transferase activity	0.00229393	3.93996
MF.GO:0004842...59	Cluster B	ubiquitin-protein transferase activity	0.00252734	3.75235
MF.GO:0005112	Cluster B	Notch binding	0.00257115	0.562852
MF.GO:0035035	Cluster B	histone acetyltransferase binding	0.00257115	0.562852
MF.GO:0052629	Cluster B	phosphatidylinositol-3	5-bisphosphate 3-phosphatase activity	0.0026784	0.375235
MF.GO:0003714...63	Cluster B	transcription corepressor activity	0.00286638	1.96998
MF.GO:0044389...64	Cluster B	ubiquitin-like protein ligase binding	0.00303062	2.90807
MF.GO:0061659...65	Cluster B	ubiquitin-like protein ligase activity	0.00303062	2.90807
MF.GO:0097602	Cluster B	cullin family protein binding	0.00318068	0.562852
MF.GO:0030165...67	Cluster B	PDZ domain binding	0.00324062	1.1257
MF.GO:0016706	Cluster B	2-oxoglutarate-dependent dioxygenase activity	0.00362092	0.844278
MF.GO:0035004	Cluster B	phosphatidylinositol 3-kinase activity	0.00383439	0.375235
MF.GO:0001618	Cluster B	virus receptor activity	0.00426755	1.03189
MF.GO:0031625...71	Cluster B	ubiquitin protein ligase binding	0.00432603	2.72045
MF.GO:0019207...72	Cluster B	kinase regulator activity	0.00464061	2.25141
MF.GO:0017056	Cluster B	structural constituent of nuclear pore	0.00471394	0.562852
MF.GO:0140272	Cluster B	exogenous protein binding	0.00472422	1.03189
MF.GO:0032182...75	Cluster B	ubiquitin-like protein binding	0.00493645	1.31332
MF.GO:0097110	Cluster B	scaffold protein binding	0.00504716	0.938086
MF.GO:0032454	Cluster B	histone H3-methyl-lysine-9 demethylase activity	0.00528652	0.375235
MF.GO:0140035	Cluster B	ubiquitination-like modification-dependent protein binding	0.00528652	0.375235
MF.GO:0016791...79	Cluster B	phosphatase activity	0.00535826	2.53283
MF.GO:0046966	Cluster B	thyroid hormone receptor binding	0.00673076	0.562852
MF.GO:0106018	Cluster B	phosphatidylinositol-3	5-bisphosphate phosphatase activity	0.00706508	0.375235
MF.GO:0003925	Cluster B	G protein activity	0.00753185	0.65666
MF.GO:0030674...83	Cluster B	protein-macromolecule adaptor activity	0.00762387	2.62664
MF.GO:0019887...84	Cluster B	protein kinase regulator activity	0.00780625	1.96998
MF.GO:0042578...85	Cluster B	phosphoric ester hydrolase activity	0.00816121	3.09568
MF.GO:0008135	Cluster B	translation factor activity	RNA binding	0.0091031	1.03189
MF.GO:0048185	Cluster B	activin binding	0.00919771	0.375235
MF.GO:0003725...88	Cluster B	double-stranded RNA binding	0.010165	0.938086
MF.GO:0016829	Cluster B	lyase activity	0.0101652	1.87617
MF.GO:0005154...90	Cluster B	epidermal growth factor receptor binding	0.0108314	0.562852
MF.GO:0031369	Cluster B	translation initiation factor binding	0.0108314	0.562852
MF.GO:0050431	Cluster B	transforming growth factor beta binding	0.0110014	0.469043
MF.GO:0010181	Cluster B	FMN binding	0.0117093	0.375235
MF.GO:0034979	Cluster B	NAD-dependent protein deacetylase activity	0.0117093	0.375235
MF.GO:0035173	Cluster B	histone kinase activity	0.0117093	0.375235
MF.GO:1901981...96	Cluster B	phosphatidylinositol phosphate binding	0.0118329	1.68856
MF.GO:0008408	Cluster B	3'-5' exonuclease activity	0.0121089	0.750469
MF.GO:0051219...98	Cluster B	phosphoprotein binding	0.0127318	1.03189
MF.GO:0005160...99	Cluster B	transforming growth factor beta receptor binding	0.013109	0.469043
MF.GO:0051019	Cluster B	mitogen-activated protein kinase binding	0.013109	0.469043
MF.GO:0001221...101	Cluster B	transcription coregulator binding	0.0144774	0.938086
MF.GO:0017081	Cluster B	chloride channel regulator activity	0.0146215	0.375235
MF.GO:0005096...103	Cluster C	GTPase activator activity	1.64567e-13	6.84211
MF.GO:0030695...104	Cluster C	GTPase regulator activity	2.22899e-13	7.05263
MF.GO:0060589...105	Cluster C	nucleoside-triphosphatase regulator activity	2.22899e-13	7.05263
MF.GO:0003712...106	Cluster C	transcription coregulator activity	1.15449e-09	6.21053
MF.GO:0017124...107	Cluster C	SH3 domain binding	2.05515e-07	2.42105
MF.GO:0008276	Cluster C	protein methyltransferase activity	4.66841e-07	1.89474
MF.GO:0042054	Cluster C	histone methyltransferase activity	6.75188e-07	1.47368
MF.GO:0018024	Cluster C	histone-lysine N-methyltransferase activity	1.18334e-06	1.26316
MF.GO:0019783	Cluster C	ubiquitin-like protein-specific protease activity	1.65808e-06	2.21053
MF.GO:0106310...112	Cluster C	protein serine kinase activity	1.83242e-06	4.31579
MF.GO:0001223	Cluster C	transcription coactivator binding	2.97231e-06	1.05263
MF.GO:0070577	Cluster C	lysine-acetylated histone binding	5.534e-06	0.842105
MF.GO:0140033	Cluster C	acetylation-dependent protein binding	5.534e-06	0.842105
MF.GO:0101005	Cluster C	deubiquitinase activity	5.7863e-06	2
MF.GO:0016279	Cluster C	protein-lysine N-methyltransferase activity	7.68705e-06	1.36842
MF.GO:0001221...118	Cluster C	transcription coregulator binding	9.2822e-06	1.57895
MF.GO:0016278	Cluster C	lysine N-methyltransferase activity	9.35328e-06	1.36842
MF.GO:0019902...120	Cluster C	phosphatase binding	9.82594e-06	2.73684
MF.GO:0005085...121	Cluster C	guanyl-nucleotide exchange factor activity	1.29934e-05	2.94737
MF.GO:0019787...122	Cluster C	ubiquitin-like protein transferase activity	1.32284e-05	4.84211
MF.GO:0004843	Cluster C	thiol-dependent deubiquitinase	1.9221e-05	1.89474
MF.GO:0045309...124	Cluster C	protein phosphorylated amino acid binding	2.31401e-05	1.26316
MF.GO:0004674...125	Cluster C	protein serine/threonine kinase activity	2.34964e-05	4.21053
MF.GO:0051721	Cluster C	protein phosphatase 2A binding	2.43187e-05	0.947368
MF.GO:0004842...127	Cluster C	ubiquitin-protein transferase activity	3.29085e-05	4.52632
MF.GO:0061629...128	Cluster C	RNA polymerase II-specific DNA-binding transcription factor binding	3.45383e-05	3.47368
MF.GO:0008170	Cluster C	N-methyltransferase activity	3.54447e-05	1.68421
MF.GO:0008234	Cluster C	cysteine-type peptidase activity	4.78917e-05	2.52632
MF.GO:0045296...131	Cluster C	cadherin binding	5.26595e-05	3.68421
MF.GO:0008757	Cluster C	S-adenosylmethionine-dependent methyltransferase activity	5.51197e-05	2.21053
MF.GO:0051010	Cluster C	microtubule plus-end binding	5.94009e-05	0.736842
MF.GO:0031267...134	Cluster C	small GTPase binding	7.814e-05	3.05263
MF.GO:0140030	Cluster C	modification-dependent protein binding	8.00375e-05	2.21053
MF.GO:0140297...136	Cluster C	DNA-binding transcription factor binding	8.09525e-05	4.10526
MF.GO:0008242	Cluster C	omega peptidase activity	8.46731e-05	1.89474
MF.GO:0019903...138	Cluster C	protein phosphatase binding	9.4101e-05	2.10526
MF.GO:0003713...139	Cluster C	transcription coactivator activity	9.59519e-05	3.05263
MF.GO:0003714...140	Cluster C	transcription corepressor activity	0.0001031	2.42105
MF.GO:0002039...141	Cluster C	p53 binding	0.000126729	1.26316
MF.GO:0046975	Cluster C	histone methyltransferase activity (H3-K36 specific)	0.000130244	0.526316
MF.GO:0061650...143	Cluster C	ubiquitin-like protein conjugating enzyme activity	0.000132579	0.947368
MF.GO:0016922...144	Cluster C	nuclear receptor binding	0.000160439	2
MF.GO:0042393...145	Cluster C	histone binding	0.000165572	2.84211
MF.GO:0035591...146	Cluster C	signaling adaptor activity	0.000248825	1.36842
MF.GO:0051020...147	Cluster C	GTPase binding	0.00025965	3.15789
MF.GO:0030674...148	Cluster C	protein-macromolecule adaptor activity	0.000347602	3.15789
MF.GO:0035091...149	Cluster C	phosphatidylinositol binding	0.000396115	2.94737
MF.GO:0061631...150	Cluster C	ubiquitin conjugating enzyme activity	0.000412101	0.842105
MF.GO:0030374...151	Cluster C	nuclear receptor coactivator activity	0.000531056	1.05263
MF.GO:0051219...152	Cluster C	phosphoprotein binding	0.000570271	1.36842
MF.GO:0008168	Cluster C	methyltransferase activity	0.000736406	2.42105
MF.GO:0030332	Cluster C	cyclin binding	0.00104464	0.736842
MF.GO:0071889...155	Cluster C	14-3-3 protein binding	0.00104464	0.736842
MF.GO:0140658...156	Cluster C	ATP-dependent chromatin remodeler activity	0.00104464	0.736842
MF.GO:0046965	Cluster C	retinoid X receptor binding	0.00134499	0.526316
MF.GO:0016741	Cluster C	transferase activity	transferring one-carbon groups	0.00145144	2.42105
MF.GO:0060090...159	Cluster C	molecular adaptor activity	0.00161124	3.47368
MF.GO:0001784...160	Cluster C	phosphotyrosine residue binding	0.00167405	0.842105
MF.GO:0005078	Cluster C	MAP-kinase scaffold activity	0.00175111	0.421053
MF.GO:0042974...162	Cluster C	retinoic acid receptor binding	0.00177764	0.631579
MF.GO:0008017...163	Cluster C	microtubule binding	0.0018465	2.73684
MF.GO:0061659...164	Cluster C	ubiquitin-like protein ligase activity	0.00205	3.05263
MF.GO:0061980...165	Cluster C	regulatory RNA binding	0.00224997	0.842105
MF.GO:0031490	Cluster C	chromatin DNA binding	0.00249648	1.36842
MF.GO:0008353	Cluster C	RNA polymerase II CTD heptapeptide repeat kinase activity	0.00251978	0.421053
MF.GO:0050681	Cluster C	androgen receptor binding	0.00266316	0.631579
MF.GO:0070300	Cluster C	phosphatidic acid binding	0.0029614	0.526316
MF.GO:0032452	Cluster C	histone demethylase activity	0.00321321	0.631579
MF.GO:0140457	Cluster C	protein demethylase activity	0.00321321	0.631579
MF.GO:0004197	Cluster C	cysteine-type endopeptidase activity	0.00335973	1.47368
MF.GO:0034212	Cluster C	peptide N-acetyltransferase activity	0.00339279	0.842105
MF.GO:0031491...174	Cluster C	nucleosome binding	0.00342723	1.05263
MF.GO:0004402	Cluster C	histone acetyltransferase activity	0.00348522	0.736842
MF.GO:0032451	Cluster C	demethylase activity	0.00348522	0.736842
MF.GO:0019208...177	Cluster C	phosphatase regulator activity	0.00349742	1.36842
MF.GO:0004721	Cluster C	phosphoprotein phosphatase activity	0.00399842	1.89474
MF.GO:0031492	Cluster C	nucleosomal DNA binding	0.00403954	0.736842
MF.GO:0061630...180	Cluster C	ubiquitin protein ligase activity	0.00448435	2.84211
MF.GO:0016791...181	Cluster C	phosphatase activity	0.00453929	2.63158
MF.GO:0061733	Cluster C	peptide-lysine-N-acetyltransferase activity	0.00465813	0.736842
MF.GO:0008094...183	Cluster C	ATP-dependent activity	acting on DNA	0.00480185	1.36842
MF.GO:0042578...184	Cluster C	phosphoric ester hydrolase activity	0.00493606	3.26316
MF.GO:0003727	Cluster C	single-stranded RNA binding	0.00513269	1.15789
MF.GO:0005158	Cluster C	insulin receptor binding	0.00565137	0.526316
MF.GO:0031625...187	Cluster C	ubiquitin protein ligase binding	0.00628661	2.73684
MF.GO:0005543...188	Cluster C	phospholipid binding	0.00651858	3.89474
MF.GO:0035198...189	Cluster C	miRNA binding	0.0073048	0.631579
MF.GO:0016307	Cluster C	phosphatidylinositol phosphate kinase activity	0.00785253	0.421053
MF.GO:1990380	Cluster C	Lys48-specific deubiquitinase activity	0.00785253	0.421053
MF.GO:0048156...192	Cluster C	tau protein binding	0.00786554	0.736842
MF.GO:0140097...193	Cluster C	catalytic activity	acting on DNA	0.00800191	2.21053
MF.GO:0008080	Cluster C	N-acetyltransferase activity	0.00809818	0.947368
MF.GO:0008266	Cluster C	poly(U) RNA binding	0.00819245	0.526316
MF.GO:0042800	Cluster C	histone methyltransferase activity (H3-K4 specific)	0.00985485	0.421053
MF.GO:0050780	Cluster C	dopamine receptor binding	0.00985485	0.421053
MF.GO:0052745	Cluster C	inositol phosphate phosphatase activity	0.00985485	0.421053
MF.GO:0000149...199	Cluster C	SNARE binding	0.0114091	1.26316
MF.GO:0015631...200	Cluster C	tubulin binding	0.0121151	3.15789
MF.GO:0050811	Cluster C	GABA receptor binding	0.0121609	0.421053
MF.GO:0004722	Cluster C	protein serine/threonine phosphatase activity	0.0123262	1.15789
MF.GO:0005096...203	Cluster D	GTPase activator activity	1.95597e-17	9.94264
MF.GO:0030695...204	Cluster D	GTPase regulator activity	2.02142e-16	9.94264
MF.GO:0060589...205	Cluster D	nucleoside-triphosphatase regulator activity	2.02142e-16	9.94264
MF.GO:0005085...206	Cluster D	guanyl-nucleotide exchange factor activity	4.53167e-14	6.11855
MF.GO:0003779...207	Cluster D	actin binding	4.76296e-13	8.413
MF.GO:0004674...208	Cluster D	protein serine/threonine kinase activity	7.24519e-12	7.45698
MF.GO:0045296...209	Cluster D	cadherin binding	2.73033e-11	6.69216
MF.GO:0106310...210	Cluster D	protein serine kinase activity	6.40162e-11	6.88337
MF.GO:0003712...211	Cluster D	transcription coregulator activity	2.3004e-09	7.64818
MF.GO:0051020...212	Cluster D	GTPase binding	5.19316e-09	5.54493
MF.GO:0051015...213	Cluster D	actin filament binding	6.55683e-08	4.39771
MF.GO:0031267...214	Cluster D	small GTPase binding	1.11498e-07	4.78011
MF.GO:0008013...215	Cluster D	beta-catenin binding	1.15184e-07	2.67686
MF.GO:0003713...216	Cluster D	transcription coactivator activity	1.3931e-07	4.78011
MF.GO:0003714...217	Cluster D	transcription corepressor activity	1.73305e-06	3.63289
MF.GO:0046332...218	Cluster D	SMAD binding	2.26204e-06	2.29446
MF.GO:0005543...219	Cluster D	phospholipid binding	1.17774e-05	5.92734
MF.GO:0050321	Cluster D	tau-protein kinase activity	2.61922e-05	1.14723
MF.GO:0005201	Cluster D	extracellular matrix structural constituent	3.40136e-05	3.05927
MF.GO:0048156...222	Cluster D	tau protein binding	3.48953e-05	1.52964
MF.GO:0035091...223	Cluster D	phosphatidylinositol binding	3.49002e-05	4.0153
MF.GO:0004115	Cluster D	3'	5'-cyclic-AMP phosphodiesterase activity	4.3517e-05	0.956023
MF.GO:0019838...225	Cluster D	growth factor binding	5.1111e-05	2.67686
MF.GO:0004713	Cluster D	protein tyrosine kinase activity	0.000138583	2.48566
MF.GO:0030020...227	Cluster D	extracellular matrix structural constituent conferring tensile strength	0.000141431	1.33843
MF.GO:0019902...228	Cluster D	phosphatase binding	0.000161155	3.05927
MF.GO:0031418	Cluster D	L-ascorbic acid binding	0.000199667	0.956023
MF.GO:1990782	Cluster D	protein tyrosine kinase binding	0.00020002	2.10325
MF.GO:0015631...231	Cluster D	tubulin binding	0.00020297	4.58891
MF.GO:0005516...232	Cluster D	calmodulin binding	0.000215186	3.05927
MF.GO:0019199	Cluster D	transmembrane receptor protein kinase activity	0.000228973	2.48566
MF.GO:0005178...234	Cluster D	integrin binding	0.000245302	2.48566
MF.GO:0140658...235	Cluster D	ATP-dependent chromatin remodeler activity	0.000249785	1.14723
MF.GO:0034452	Cluster D	dynactin binding	0.000268114	0.764818
MF.GO:0004114	Cluster D	3'	5'-cyclic-nucleotide phosphodiesterase activity	0.00040381	0.956023
MF.GO:0140297...238	Cluster D	DNA-binding transcription factor binding	0.000418298	4.58891
MF.GO:1901981...239	Cluster D	phosphatidylinositol phosphate binding	0.000444589	2.67686
MF.GO:0004112	Cluster D	cyclic-nucleotide phosphodiesterase activity	0.000608334	0.956023
MF.GO:0004714	Cluster D	transmembrane receptor protein tyrosine kinase activity	0.000837421	2.10325
MF.GO:0016922...242	Cluster D	nuclear receptor binding	0.00086284	2.29446
MF.GO:1902936	Cluster D	phosphatidylinositol bisphosphate binding	0.00095502	1.91205
MF.GO:0008081	Cluster D	phosphoric diester hydrolase activity	0.00096799	1.72084
MF.GO:0008022...245	Cluster D	protein C-terminus binding	0.00106461	2.67686
MF.GO:0017124...246	Cluster D	SH3 domain binding	0.00123601	2.10325
MF.GO:0070717	Cluster D	poly-purine tract binding	0.00123805	0.956023
MF.GO:0019787...248	Cluster D	ubiquitin-like protein transferase activity	0.00153465	4.78011
MF.GO:0004842...249	Cluster D	ubiquitin-protein transferase activity	0.00154422	4.58891
MF.GO:0003774	Cluster D	cytoskeletal motor activity	0.00155099	1.91205
MF.GO:0000146	Cluster D	microfilament motor activity	0.00169043	0.956023
MF.GO:0042393...252	Cluster D	histone binding	0.00175318	3.05927
MF.GO:0008017...253	Cluster D	microtubule binding	0.00204877	3.25048
MF.GO:0060090...254	Cluster D	molecular adaptor activity	0.00216697	4.0153
MF.GO:0005154...255	Cluster D	epidermal growth factor receptor binding	0.0022535	0.956023
MF.GO:0005546	Cluster D	phosphatidylinositol-4	5-bisphosphate binding	0.00230414	1.52964
MF.GO:0045294	Cluster D	alpha-catenin binding	0.00237193	0.573614
MF.GO:0061629...258	Cluster D	RNA polymerase II-specific DNA-binding transcription factor binding	0.00240647	3.44168
MF.GO:0030159	Cluster D	signaling receptor complex adaptor activity	0.00284401	1.14723
MF.GO:0061631...260	Cluster D	ubiquitin conjugating enzyme activity	0.00333781	0.956023
MF.GO:0097718...261	Cluster D	disordered domain specific binding	0.00333781	0.956023
MF.GO:0019208...262	Cluster D	phosphatase regulator activity	0.00348702	1.72084
MF.GO:0008143	Cluster D	poly(A) binding	0.00374126	0.764818
MF.GO:0030552	Cluster D	cAMP binding	0.00374126	0.764818
MF.GO:0019903...265	Cluster D	protein phosphatase binding	0.0038187	2.10325
MF.GO:0017154	Cluster D	semaphorin receptor activity	0.00416775	0.573614
MF.GO:0031543	Cluster D	peptidyl-proline dioxygenase activity	0.00416775	0.573614
MF.GO:0061650...268	Cluster D	ubiquitin-like protein conjugating enzyme activity	0.00475418	0.956023
MF.GO:0044325...269	Cluster D	transmembrane transporter binding	0.00477533	1.91205
MF.GO:0030374...270	Cluster D	nuclear receptor coactivator activity	0.00503702	1.14723
MF.GO:0045309...271	Cluster D	protein phosphorylated amino acid binding	0.00503702	1.14723
MF.GO:0005160...272	Cluster D	transforming growth factor beta receptor binding	0.00511016	0.764818
MF.GO:0043014	Cluster D	alpha-tubulin binding	0.00530866	0.956023
MF.GO:0042974...274	Cluster D	retinoic acid receptor binding	0.00590551	0.764818
MF.GO:0061630...275	Cluster D	ubiquitin protein ligase activity	0.00651738	3.25048
MF.GO:0019992	Cluster D	diacylglycerol binding	0.00660987	0.573614
MF.GO:0035259...277	Cluster D	glucocorticoid receptor binding	0.00660987	0.573614
MF.GO:0070411...278	Cluster D	I-SMAD binding	0.00660987	0.573614
MF.GO:0001221...279	Cluster D	transcription coregulator binding	0.00674646	1.33843
MF.GO:0030971	Cluster D	receptor tyrosine kinase binding	0.00674646	1.33843
MF.GO:0048027...281	Cluster D	mRNA 5'-UTR binding	0.00677916	0.764818
MF.GO:0008187	Cluster D	poly-pyrimidine tract binding	0.00773421	0.764818
MF.GO:0046875...283	Cluster D	ephrin receptor binding	0.00773421	0.764818
MF.GO:0001784...284	Cluster D	phosphotyrosine residue binding	0.00798619	0.956023
MF.GO:0005545	Cluster D	1-phosphatidylinositol binding	0.00808965	0.573614
MF.GO:0070742	Cluster D	C2H2 zinc finger domain binding	0.00808965	0.573614
MF.GO:0035591...287	Cluster D	signaling adaptor activity	0.00825952	1.33843
MF.GO:1990841	Cluster D	promoter-specific chromatin binding	0.00827112	1.14723
MF.GO:0004725	Cluster D	protein tyrosine phosphatase activity	0.00867945	1.52964
MF.GO:0043325	Cluster D	phosphatidylinositol-3	4-bisphosphate binding	0.0087736	0.764818
MF.GO:0070273	Cluster D	phosphatidylinositol-4-phosphate binding	0.0087736	0.764818
MF.GO:0004715	Cluster D	non-membrane spanning protein tyrosine kinase activity	0.00877912	0.956023
MF.GO:0042578...293	Cluster D	phosphoric ester hydrolase activity	0.00900249	3.63289
MF.GO:0061659...294	Cluster D	ubiquitin-like protein ligase activity	0.00940391	3.25048
MF.GO:0030165...295	Cluster D	PDZ domain binding	0.0100086	1.33843
MF.GO:0005001	Cluster D	transmembrane receptor protein tyrosine phosphatase activity	0.0115911	0.573614
MF.GO:0019198	Cluster D	transmembrane receptor protein phosphatase activity	0.0115911	0.573614
MF.GO:0051219...298	Cluster D	phosphoprotein binding	0.0127417	1.33843
MF.GO:0098918...299	Cluster D	structural constituent of synapse	0.0136199	0.573614
MF.GO:0016248	Cluster D	channel inhibitor activity	0.0153273	0.764818
MF.GO:0043548	Cluster D	phosphatidylinositol 3-kinase binding	0.0153273	0.764818
MF.GO:0031491...302	Cluster D	nucleosome binding	0.0155796	1.14723
MF.GO:0003735	Cluster E	structural constituent of ribosome	3.92617e-38	17.9724
MF.GO:0042605	Cluster E	peptide antigen binding	8.36569e-12	4.60829
MF.GO:0019843	Cluster E	rRNA binding	6.88517e-09	4.60829
MF.GO:0042277	Cluster E	peptide binding	9.41054e-09	8.75576
MF.GO:0033218	Cluster E	amide binding	1.25309e-08	9.67742
MF.GO:0023026	Cluster E	MHC class II protein complex binding	2.1183e-08	3.22581
MF.GO:0008307...309	Cluster E	structural constituent of muscle	2.78723e-08	3.68664
MF.GO:0015078	Cluster E	proton transmembrane transporter activity	4.62351e-08	5.52995
MF.GO:0004129	Cluster E	cytochrome-c oxidase activity	6.05503e-08	2.76498
MF.GO:0016675	Cluster E	oxidoreductase activity	acting on a heme group of donors	8.56502e-08	2.76498
MF.GO:0023023	Cluster E	MHC protein complex binding	1.81937e-07	3.22581
MF.GO:0140678	Cluster E	molecular function inhibitor activity	3.52721e-07	5.06912
MF.GO:0032395	Cluster E	MHC class II receptor activity	3.76365e-06	1.84332
MF.GO:0042608	Cluster E	T cell receptor binding	5.85953e-06	1.84332
MF.GO:0003823	Cluster E	antigen binding	6.1392e-06	5.06912
MF.GO:0003785	Cluster E	actin monomer binding	2.07126e-05	2.30415
MF.GO:0015453	Cluster E	oxidoreduction-driven active transmembrane transporter activity	2.23985e-05	3.22581
MF.GO:0017022	Cluster E	myosin binding	2.68218e-05	3.22581
MF.GO:0005200...321	Cluster E	structural constituent of cytoskeleton	3.02975e-05	3.68664
MF.GO:0046933	Cluster E	proton-transporting ATP synthase activity	rotational mechanism	3.99683e-05	1.84332
MF.GO:0050840	Cluster E	extracellular matrix binding	5.03348e-05	2.76498
MF.GO:0042288	Cluster E	MHC class I protein binding	7.91309e-05	1.84332
MF.GO:0048306	Cluster E	calcium-dependent protein binding	8.22971e-05	3.22581
MF.GO:0042287	Cluster E	MHC protein binding	0.000103265	2.30415
MF.GO:0055106	Cluster E	ubiquitin-protein transferase regulator activity	0.000117278	1.84332
MF.GO:0009055	Cluster E	electron transfer activity	0.000126951	3.68664
MF.GO:0015252	Cluster E	proton channel activity	0.000167235	1.84332
MF.GO:0004857	Cluster E	enzyme inhibitor activity	0.000177201	2.76498
MF.GO:0015399	Cluster E	primary active transmembrane transporter activity	0.000308853	4.14747
MF.GO:0031386	Cluster E	protein tag	0.000426163	1.38249
MF.GO:0031432	Cluster E	titin binding	0.000426163	1.38249
MF.GO:0032036	Cluster E	myosin heavy chain binding	0.000426163	1.38249
MF.GO:0050998	Cluster E	nitric-oxide synthase binding	0.000666256	1.38249
MF.GO:0140297...336	Cluster E	DNA-binding transcription factor binding	0.000855353	5.99078
MF.GO:0005324	Cluster E	long-chain fatty acid transporter activity	0.000978514	1.38249
MF.GO:0005504	Cluster E	fatty acid binding	0.00112709	1.84332
MF.GO:0140416	Cluster E	transcription regulator inhibitor activity	0.00184839	1.38249
MF.GO:0045296...340	Cluster E	cadherin binding	0.00204847	5.06912
MF.GO:0003779...341	Cluster E	actin binding	0.00233296	5.99078
MF.GO:0031625...342	Cluster E	ubiquitin protein ligase binding	0.00288587	4.60829
MF.GO:0001540	Cluster E	amyloid-beta binding	0.00318542	2.30415
MF.GO:0048027...344	Cluster E	mRNA 5'-UTR binding	0.00385883	1.38249
MF.GO:0005080...345	Cluster E	protein kinase C binding	0.00403522	1.84332
MF.GO:0043236	Cluster E	laminin binding	0.00428463	1.38249
MF.GO:0051015...347	Cluster E	actin filament binding	0.00435365	3.68664
MF.GO:0044389...348	Cluster E	ubiquitin-like protein ligase binding	0.00446864	4.60829
MF.GO:0022853	Cluster E	active ion transmembrane transporter activity	0.00458592	4.14747
MF.GO:0071889...350	Cluster E	14-3-3 protein binding	0.00626657	1.38249
MF.GO:0045182	Cluster E	translation regulator activity	0.0064214	2.76498
MF.GO:0008199	Cluster E	ferric iron binding	0.00712309	0.921659
MF.GO:0097371	Cluster E	MDM2/MDM4 family protein binding	0.00712309	0.921659
MF.GO:0099186	Cluster E	structural constituent of postsynapse	0.00712309	0.921659
MF.GO:0061629...355	Cluster E	RNA polymerase II-specific DNA-binding transcription factor binding	0.00935705	4.14747
MF.GO:0004860...356	Cluster E	protein kinase inhibitor activity	0.00946115	1.84332
MF.GO:0033293	Cluster E	monocarboxylic acid binding	0.0109291	1.84332
MF.GO:0019210...358	Cluster E	kinase inhibitor activity	0.0114492	1.84332
MF.GO:0036041	Cluster E	long-chain fatty acid binding	0.0115143	0.921659
MF.GO:0044548	Cluster E	S100 protein binding	0.0115143	0.921659
MF.GO:0070064...361	Cluster E	proline-rich region binding	0.0168133	0.921659
MF.GO:0098918...362	Cluster E	structural constituent of synapse	0.0187695	0.921659
MF.GO:0016209	Cluster E	antioxidant activity	0.0189546	1.84332
MF.GO:0044325...364	Cluster E	transmembrane transporter binding	0.0209194	2.30415
MF.GO:0019207...365	Cluster E	kinase regulator activity	0.02102	3.22581
MF.GO:0004601	Cluster E	peroxidase activity	0.0223498	1.38249
MF.GO:0022804	Cluster E	active transmembrane transporter activity	0.0228819	4.60829
MF.GO:0019955	Cluster E	cytokine binding	0.0247467	2.30415
MF.GO:0019838...369	Cluster E	growth factor binding	0.026116	2.30415
MF.GO:0016684	Cluster E	oxidoreductase activity	acting on peroxide as acceptor	0.0272118	1.38249
MF.GO:0004602	Cluster E	glutathione peroxidase activity	0.0274784	0.921659
MF.GO:0140375	Cluster E	immune receptor activity	0.0282593	2.30415
MF.GO:0017134	Cluster E	fibroblast growth factor binding	0.029865	0.921659
MF.GO:0070412...374	Cluster E	R-SMAD binding	0.029865	0.921659
MF.GO:0030247	Cluster E	polysaccharide binding	0.0348737	0.921659
MF.GO:0004364	Cluster E	glutathione transferase activity	0.0374916	0.921659
MF.GO:0008198	Cluster E	ferrous iron binding	0.0374916	0.921659
MF.GO:0106310...378	Cluster F	protein serine kinase activity	1.6731e-07	4.73441
MF.GO:0031625...379	Cluster F	ubiquitin protein ligase binding	2.05978e-07	4.15704
MF.GO:0031267...380	Cluster F	small GTPase binding	6.33382e-07	3.69515
MF.GO:0044389...381	Cluster F	ubiquitin-like protein ligase binding	9.36105e-07	4.15704
MF.GO:0051020...382	Cluster F	GTPase binding	1.05094e-06	3.9261
MF.GO:0045296...383	Cluster F	cadherin binding	2.98816e-06	4.15704
MF.GO:0046332...384	Cluster F	SMAD binding	3.57808e-06	1.7321
MF.GO:0004674...385	Cluster F	protein serine/threonine kinase activity	6.50283e-06	4.50346
MF.GO:0017124...386	Cluster F	SH3 domain binding	1.09935e-05	2.194
MF.GO:0031072	Cluster F	heat shock protein binding	3.52131e-05	2.07852
MF.GO:0015631...388	Cluster F	tubulin binding	4.36436e-05	4.15704
MF.GO:0140142	Cluster F	nucleocytoplasmic carrier activity	7.07818e-05	0.923788
MF.GO:0042826	Cluster F	histone deacetylase binding	9.77011e-05	1.96305
MF.GO:0003697	Cluster F	single-stranded DNA binding	0.000217303	1.84758
MF.GO:0061608	Cluster F	nuclear import signal receptor activity	0.000236714	0.692841
MF.GO:0019887...393	Cluster F	protein kinase regulator activity	0.000262162	2.54042
MF.GO:0019207...394	Cluster F	kinase regulator activity	0.000281931	2.77136
MF.GO:0005172	Cluster F	vascular endothelial growth factor receptor binding	0.00032277	0.577367
MF.GO:0001228	Cluster F	DNA-binding transcription activator activity	RNA polymerase II-specific	0.000387383	4.38799
MF.GO:0008017...397	Cluster F	microtubule binding	0.000487356	3.00231
MF.GO:0001216	Cluster F	DNA-binding transcription activator activity	0.000500119	4.38799
MF.GO:0030695...399	Cluster F	GTPase regulator activity	0.000500282	4.61894
MF.GO:0060589...400	Cluster F	nucleoside-triphosphatase regulator activity	0.000500282	4.61894
MF.GO:0140104	Cluster F	molecular carrier activity	0.000587676	1.27021
MF.GO:0008525	Cluster F	phosphatidylcholine transporter activity	0.000886472	0.577367
MF.GO:0140297...403	Cluster F	DNA-binding transcription factor binding	0.00104719	3.81062
MF.GO:0016887	Cluster F	ATP hydrolysis activity	0.00114884	2.88684
MF.GO:0005096...405	Cluster F	GTPase activator activity	0.0012166	4.27252
MF.GO:0140097...406	Cluster F	catalytic activity	acting on DNA	0.0012585	2.54042
MF.GO:0000217	Cluster F	DNA secondary structure binding	0.00127167	0.808314
MF.GO:0060090...408	Cluster F	molecular adaptor activity	0.00139552	3.57968
MF.GO:0044325...409	Cluster F	transmembrane transporter binding	0.00152047	1.7321
MF.GO:0008022...410	Cluster F	protein C-terminus binding	0.0015555	2.194
MF.GO:0008094...411	Cluster F	ATP-dependent activity	acting on DNA	0.00218216	1.50115
MF.GO:0019210...412	Cluster F	kinase inhibitor activity	0.00239839	1.15473
MF.GO:0051117	Cluster F	ATPase binding	0.00305136	1.27021
MF.GO:0008093...414	Cluster F	cytoskeletal anchor activity	0.00310129	0.577367
MF.GO:0070411...415	Cluster F	I-SMAD binding	0.00336043	0.461894
MF.GO:0140666	Cluster F	annealing activity	0.00336043	0.461894
MF.GO:0070412...417	Cluster F	R-SMAD binding	0.00381106	0.577367
MF.GO:0051087	Cluster F	chaperone binding	0.00453677	1.38568
MF.GO:0035198...419	Cluster F	miRNA binding	0.00467829	0.692841
MF.GO:0051082	Cluster F	unfolded protein binding	0.00497878	1.50115
MF.GO:0004860...421	Cluster F	protein kinase inhibitor activity	0.00544432	1.03926
MF.GO:0004698	Cluster F	calcium-dependent protein kinase C activity	0.00566725	0.461894
MF.GO:0035497	Cluster F	cAMP response element binding	0.00566725	0.461894
MF.GO:0032182...424	Cluster F	ubiquitin-like protein binding	0.00608805	1.38568
MF.GO:0035254	Cluster F	glutamate receptor binding	0.00611964	0.808314
MF.GO:0042162	Cluster F	telomeric DNA binding	0.00625615	0.692841
MF.GO:0097718...427	Cluster F	disordered domain specific binding	0.00625615	0.692841
MF.GO:0070888	Cluster F	E-box binding	0.00687985	0.808314
MF.GO:0005516...429	Cluster F	calmodulin binding	0.00693395	2.07852
MF.GO:0030674...430	Cluster F	protein-macromolecule adaptor activity	0.00706975	2.77136
MF.GO:0004697	Cluster F	protein kinase C activity	0.00713826	0.461894
MF.GO:0070064...432	Cluster F	proline-rich region binding	0.00713826	0.461894
MF.GO:0070628	Cluster F	proteasome binding	0.00713826	0.461894
MF.GO:0003714...434	Cluster F	transcription corepressor activity	0.00738875	1.96305
MF.GO:0008139	Cluster F	nuclear localization sequence binding	0.00782589	0.577367
MF.GO:0061629...436	Cluster F	RNA polymerase II-specific DNA-binding transcription factor binding	0.007969	2.77136
MF.GO:0031435	Cluster F	mitogen-activated protein kinase kinase kinase binding	0.00884058	0.461894
MF.GO:0005522	Cluster F	profilin binding	0.0097689	0.34642
MF.GO:0008641	Cluster F	ubiquitin-like modifier activating enzyme activity	0.0097689	0.34642
MF.GO:0044183	Cluster F	protein folding chaperone	0.0105167	0.692841
MF.GO:0030020...441	Cluster F	extracellular matrix structural constituent conferring tensile strength	0.0118409	0.692841
MF.GO:0002039...442	Cluster F	p53 binding	0.012093	0.923788
MF.GO:0046982	Cluster F	protein heterodimerization activity	0.0127072	2.88684
MF.GO:0008603	Cluster F	cAMP-dependent protein kinase regulator activity	0.012967	0.34642
MF.GO:0019107	Cluster F	myristoyltransferase activity	0.012967	0.34642
MF.GO:0048407	Cluster F	platelet-derived growth factor binding	0.012967	0.34642
MF.GO:0061665	Cluster F	SUMO ligase activity	0.012967	0.34642
MF.GO:0031690	Cluster F	adrenergic receptor binding	0.0129906	0.461894
MF.GO:0005543...449	Cluster F	phospholipid binding	0.0133481	3.81062
MF.GO:0043015	Cluster F	gamma-tubulin binding	0.0141098	0.577367
MF.GO:0005080...451	Cluster F	protein kinase C binding	0.014292	0.808314
MF.GO:0000149...452	Cluster F	SNARE binding	0.0146828	1.27021
MF.GO:0003712...453	Cluster F	transcription coregulator activity	0.0156121	3.9261
MF.GO:0004712	Cluster F	protein serine/threonine/tyrosine kinase activity	0.0165104	0.692841
MF.GO:0051879	Cluster F	Hsp90 protein binding	0.0165104	0.692841
MF.GO:0005095	Cluster F	GTPase inhibitor activity	0.0166919	0.34642
MF.GO:0035256	Cluster F	G protein-coupled glutamate receptor binding	0.0166919	0.34642
MF.GO:0005548	Cluster F	phospholipid transporter activity	0.0171815	0.808314
MF.GO:0030165...459	Cluster F	PDZ domain binding	0.0172607	1.03926
MF.GO:0000287	Cluster F	magnesium ion binding	0.0172696	2.07852
MF.GO:0003779...461	Cluster F	actin binding	0.0176882	3.57968
MF.GO:0035091...462	Cluster F	phosphatidylinositol binding	0.0179111	2.42494
MF.GO:0003678	Cluster F	DNA helicase activity	0.0197303	0.923788
MF.GO:0061980...464	Cluster F	regulatory RNA binding	0.0202472	0.692841
MF.GO:0034236	Cluster F	protein kinase A catalytic subunit binding	0.0209518	0.34642
MF.GO:0051011	Cluster F	microtubule minus-end binding	0.0209518	0.34642
MF.GO:0009931	Cluster F	calcium-dependent protein serine/threonine kinase activity	0.0212383	0.461894
MF.GO:0042393...468	Cluster F	histone binding	0.022471	2.194
MF.GO:0003725...469	Cluster F	double-stranded RNA binding	0.0229047	0.923788
CC.GO:0030017...1	Cluster A	sarcomere	6.55329e-16	6.32411
CC.GO:0030016...2	Cluster A	myofibril	1.39e-15	6.52174
CC.GO:0043292...3	Cluster A	contractile fiber	3.84121e-15	6.52174
CC.GO:0030018...4	Cluster A	Z disc	2.52689e-12	4.34783
CC.GO:0031674...5	Cluster A	I band	1.35371e-11	4.34783
CC.GO:0005912...6	Cluster A	adherens junction	4.60697e-07	3.55731
CC.GO:0016528	Cluster A	sarcoplasm	8.41451e-07	2.37154
CC.GO:0016529	Cluster A	sarcoplasmic reticulum	1.70683e-06	2.17391
CC.GO:0001725...9	Cluster A	stress fiber	1.97322e-06	2.17391
CC.GO:0097517...10	Cluster A	contractile actin filament bundle	1.97322e-06	2.17391
CC.GO:0005911...11	Cluster A	cell-cell junction	2.09276e-06	6.32411
CC.GO:0042383...12	Cluster A	sarcolemma	2.99367e-06	2.96443
CC.GO:0036379...13	Cluster A	myofilament	3.20326e-06	1.3834
CC.GO:0032432...14	Cluster A	actin filament bundle	6.54769e-06	2.17391
CC.GO:0042641...15	Cluster A	actomyosin	7.40235e-06	2.17391
CC.GO:0031430	Cluster A	M band	3.39952e-05	1.18577
CC.GO:0009925	Cluster A	basal plasma membrane	4.35921e-05	3.75494
CC.GO:0031672...18	Cluster A	A band	4.69669e-05	1.3834
CC.GO:0043083	Cluster A	synaptic cleft	5.4453e-05	0.988142
CC.GO:0045178	Cluster A	basal part of cell	0.000112906	3.75494
CC.GO:0005938...21	Cluster A	cell cortex	0.000165721	3.95257
CC.GO:0045121...22	Cluster A	membrane raft	0.000186643	4.1502
CC.GO:0098857...23	Cluster A	membrane microdomain	0.000186643	4.1502
CC.GO:0005865...24	Cluster A	striated muscle thin filament	0.000208209	0.988142
CC.GO:0032982	Cluster A	myosin filament	0.000208209	0.988142
CC.GO:0014704...26	Cluster A	intercalated disc	0.000284426	1.3834
CC.GO:0016323	Cluster A	basolateral plasma membrane	0.00035916	3.16206
CC.GO:0031594...28	Cluster A	neuromuscular junction	0.000440189	1.58103
CC.GO:0033017	Cluster A	sarcoplasmic reticulum membrane	0.000530411	1.18577
CC.GO:0044291...30	Cluster A	cell-cell contact zone	0.000533534	1.58103
CC.GO:0005925...31	Cluster A	focal adhesion	0.000605575	4.54545
CC.GO:0030055...32	Cluster A	cell-substrate junction	0.000758838	4.54545
CC.GO:0005604...33	Cluster A	basement membrane	0.000856817	1.77866
CC.GO:0005916...34	Cluster A	fascia adherens	0.00180578	0.592885
CC.GO:0030863...35	Cluster A	cortical cytoskeleton	0.00196977	1.77866
CC.GO:0043198	Cluster A	dendritic shaft	0.00221281	0.988142
CC.GO:0031094	Cluster A	platelet dense tubular network	0.00243546	0.592885
CC.GO:0005635...38	Cluster A	nuclear envelope	0.00265079	4.54545
CC.GO:0005884...39	Cluster A	actin filament	0.00285057	1.77866
CC.GO:0043256	Cluster A	laminin complex	0.00318525	0.592885
CC.GO:0044853...41	Cluster A	plasma membrane raft	0.00320484	1.77866
CC.GO:0030864...42	Cluster A	cortical actin cytoskeleton	0.00434588	1.3834
CC.GO:0005901...43	Cluster A	caveola	0.00608454	1.3834
CC.GO:0098984...44	Cluster A	neuron to neuron synapse	0.00638016	3.55731
CC.GO:0032279...45	Cluster A	asymmetric synapse	0.00668154	3.35968
CC.GO:0062023...46	Cluster A	collagen-containing extracellular matrix	0.00776417	3.95257
CC.GO:0005788...47	Cluster A	endoplasmic reticulum lumen	0.00782013	3.16206
CC.GO:0043197...48	Cluster A	dendritic spine	0.00827969	2.17391
CC.GO:0044309...49	Cluster A	neuron spine	0.00860793	2.17391
CC.GO:0016010	Cluster A	dystrophin-associated glycoprotein complex	0.0122669	0.592885
CC.GO:0090665	Cluster A	glycoprotein complex	0.0122669	0.592885
CC.GO:0014069...52	Cluster A	postsynaptic density	0.0125252	3.16206
CC.GO:0031252...53	Cluster A	cell leading edge	0.0143428	3.75494
CC.GO:0098978...54	Cluster A	glutamatergic synapse	0.0153958	3.16206
CC.GO:0016324	Cluster A	apical plasma membrane	0.0154883	3.35968
CC.GO:0005770...56	Cluster A	late endosome	0.015592	2.7668
CC.GO:0016605...57	Cluster A	PML body	0.0175801	1.3834
CC.GO:0001726...58	Cluster A	ruffle	0.0177637	1.97628
CC.GO:0030175...59	Cluster A	filopodium	0.0212128	1.3834
CC.GO:0097060	Cluster A	synaptic membrane	0.0229093	3.35968
CC.GO:0031965...61	Cluster A	nuclear membrane	0.0232021	2.7668
CC.GO:0099572...62	Cluster A	postsynaptic specialization	0.023705	3.16206
CC.GO:1905103	Cluster A	integral component of lysosomal membrane	0.0262183	0.395257
CC.GO:0034704...64	Cluster A	calcium channel complex	0.0264034	0.988142
CC.GO:0045211	Cluster A	postsynaptic membrane	0.0289044	2.56917
CC.GO:0098858...66	Cluster A	actin-based cell projection	0.0294353	2.17391
CC.GO:0031091...67	Cluster A	platelet alpha granule	0.0307318	1.18577
CC.GO:0055037...68	Cluster A	recycling endosome	0.030917	1.97628
CC.GO:0034992	Cluster A	microtubule organizing center attachment site	0.0315034	0.395257
CC.GO:0034993	Cluster A	meiotic nuclear membrane microtubule tethering complex	0.0315034	0.395257
CC.GO:0106083	Cluster A	nuclear membrane protein complex	0.0315034	0.395257
CC.GO:0106094	Cluster A	nuclear membrane microtubule tethering complex	0.0315034	0.395257
CC.GO:0045177...73	Cluster A	apical part of cell	0.0350594	3.55731
CC.GO:0031252...74	Cluster B	cell leading edge	1.64565e-05	4.18994
CC.GO:0098791...75	Cluster B	Golgi apparatus subcompartment	3.74798e-05	3.8175
CC.GO:0030027...76	Cluster B	lamellipodium	4.72999e-05	2.42086
CC.GO:0016607...77	Cluster B	nuclear speck	8.75834e-05	3.91061
CC.GO:0005667...78	Cluster B	transcription regulator complex	9.24671e-05	3.91061
CC.GO:0005802...79	Cluster B	trans-Golgi network	0.000221067	2.70019
CC.GO:0008023	Cluster B	transcription elongation factor complex	0.000330103	0.931099
CC.GO:0000151...81	Cluster B	ubiquitin ligase complex	0.000591386	2.88641
CC.GO:0005912...82	Cluster B	adherens junction	0.00108064	1.8622
CC.GO:0030117	Cluster B	membrane coat	0.00111264	1.21043
CC.GO:0048475	Cluster B	coated membrane	0.00111264	1.21043
CC.GO:0001726...85	Cluster B	ruffle	0.00189383	1.8622
CC.GO:0005769...86	Cluster B	early endosome	0.00198368	3.35196
CC.GO:0030118	Cluster B	clathrin coat	0.00244753	0.744879
CC.GO:0005774...88	Cluster B	vacuolar membrane	0.00267163	3.63128
CC.GO:0005911...89	Cluster B	cell-cell junction	0.00339928	3.91061
CC.GO:0035770...90	Cluster B	ribonucleoprotein granule	0.00351796	2.32775
CC.GO:0016605...91	Cluster B	PML body	0.00418453	1.21043
CC.GO:0005681	Cluster B	spliceosomal complex	0.00429419	1.8622
CC.GO:0001650...93	Cluster B	fibrillar center	0.00435176	1.48976
CC.GO:0005905...94	Cluster B	clathrin-coated pit	0.00473358	0.931099
CC.GO:0005795...95	Cluster B	Golgi stack	0.00510651	1.58287
CC.GO:0090575...96	Cluster B	RNA polymerase II transcription regulator complex	0.00515481	1.67598
CC.GO:0036464...97	Cluster B	cytoplasmic ribonucleoprotein granule	0.0056139	2.14153
CC.GO:0000421	Cluster B	autophagosome membrane	0.00561633	0.651769
CC.GO:0030014...99	Cluster B	CCR4-NOT complex	0.00581832	0.372439
CC.GO:0030132	Cluster B	clathrin coat of coated pit	0.00581832	0.372439
CC.GO:0031941...101	Cluster B	filamentous actin	0.00611439	0.558659
CC.GO:0005643...102	Cluster B	nuclear pore	0.00613524	1.02421
CC.GO:0005635...103	Cluster B	nuclear envelope	0.00645178	3.63128
CC.GO:0061695...104	Cluster B	transferase complex	transferring phosphorus-containing groups	0.00652246	2.14153
CC.GO:0005765...105	Cluster B	lysosomal membrane	0.00655219	3.16574
CC.GO:0098852...106	Cluster B	lytic vacuole membrane	0.00655219	3.16574
CC.GO:0000776...107	Cluster B	kinetochore	0.00683704	1.39665
CC.GO:0030130	Cluster B	clathrin coat of trans-Golgi network vesicle	0.0075934	0.372439
CC.GO:0071013	Cluster B	catalytic step 2 spliceosome	0.00797475	1.02421
CC.GO:0000793...110	Cluster B	condensed chromosome	0.00830354	2.14153
CC.GO:0016591...111	Cluster B	RNA polymerase II	holoenzyme	0.00848217	0.931099
CC.GO:0005925...112	Cluster B	focal adhesion	0.00886571	3.25885
CC.GO:0031256...113	Cluster B	leading edge membrane	0.0103288	1.67598
CC.GO:0030119	Cluster B	AP-type membrane coat adaptor complex	0.0111903	0.558659
CC.GO:0030055...115	Cluster B	cell-substrate junction	0.0112714	3.25885
CC.GO:0012510	Cluster B	trans-Golgi network transport vesicle membrane	0.0121306	0.372439
CC.GO:0000779...117	Cluster B	condensed chromosome	centromeric region	0.0128896	1.39665
CC.GO:0000932...118	Cluster B	P-body	0.0129127	1.02421
CC.GO:0031965...119	Cluster B	nuclear membrane	0.0131005	2.42086
CC.GO:0005793	Cluster B	endoplasmic reticulum-Golgi intermediate compartment	0.0137731	1.30354
CC.GO:0031461...121	Cluster B	cullin-RING ubiquitin ligase complex	0.0138624	1.58287
CC.GO:0030125	Cluster B	clathrin vesicle coat	0.0145727	0.465549
CC.GO:0031901...123	Cluster B	early endosome membrane	0.0146141	1.58287
CC.GO:0043034	Cluster B	costamere	0.0149311	0.372439
CC.GO:0005942	Cluster B	phosphatidylinositol 3-kinase complex	0.0169582	0.465549
CC.GO:1990391	Cluster B	DNA repair complex	0.0186919	0.558659
CC.GO:0071005	Cluster B	U2-type precatalytic spliceosome	0.0187553	0.651769
CC.GO:0017119	Cluster B	Golgi transport complex	0.0195711	0.27933
CC.GO:0030877...129	Cluster B	beta-catenin destruction complex	0.0195711	0.27933
CC.GO:0098858...130	Cluster B	actin-based cell projection	0.0197649	1.8622
CC.GO:0032587...131	Cluster B	ruffle membrane	0.0198828	1.02421
CC.GO:0019898...132	Cluster B	extrinsic component of membrane	0.020659	2.42086
CC.GO:0032588...133	Cluster B	trans-Golgi network membrane	0.0212717	1.02421
CC.GO:0005925...134	Cluster C	focal adhesion	4.87721e-09	5.23013
CC.GO:0030055...135	Cluster C	cell-substrate junction	8.48461e-09	5.23013
CC.GO:0005769...136	Cluster C	early endosome	4.23697e-08	4.81172
CC.GO:0036464...137	Cluster C	cytoplasmic ribonucleoprotein granule	5.27617e-08	3.45188
CC.GO:0016607...138	Cluster C	nuclear speck	6.1536e-08	4.91632
CC.GO:0035770...139	Cluster C	ribonucleoprotein granule	3.05303e-07	3.45188
CC.GO:0098791...140	Cluster C	Golgi apparatus subcompartment	9.56588e-07	4.39331
CC.GO:0001726...141	Cluster C	ruffle	1.96912e-06	2.61506
CC.GO:0010494	Cluster C	cytoplasmic stress granule	3.38226e-06	1.56904
CC.GO:0031252...143	Cluster C	cell leading edge	1.04946e-05	4.39331
CC.GO:0005802...144	Cluster C	trans-Golgi network	1.09768e-05	3.13808
CC.GO:0000775...145	Cluster C	chromosome	centromeric region	1.34012e-05	2.61506
CC.GO:0000118...146	Cluster C	histone deacetylase complex	4.07982e-05	1.35983
CC.GO:0070603	Cluster C	SWI/SNF superfamily-type complex	4.07982e-05	1.35983
CC.GO:0005819...148	Cluster C	spindle	4.59312e-05	3.9749
CC.GO:1904949	Cluster C	ATPase complex	4.74444e-05	1.35983
CC.GO:0030027...150	Cluster C	lamellipodium	5.3836e-05	2.51046
CC.GO:0035371	Cluster C	microtubule plus-end	8.04281e-05	0.732218
CC.GO:0032587...152	Cluster C	ruffle membrane	8.9817e-05	1.56904
CC.GO:0098687...153	Cluster C	chromosomal region	0.00010227	3.55649
CC.GO:1990752...154	Cluster C	microtubule end	0.000147754	0.83682
CC.GO:0005874...155	Cluster C	microtubule	0.000153618	4.0795
CC.GO:0000932...156	Cluster C	P-body	0.000163873	1.46444
CC.GO:1904115	Cluster C	axon cytoplasm	0.000214936	1.15063
CC.GO:0031248	Cluster C	protein acetyltransferase complex	0.000236475	1.35983
CC.GO:1902493	Cluster C	acetyltransferase complex	0.000236475	1.35983
CC.GO:0005667...160	Cluster C	transcription regulator complex	0.000298834	3.87029
CC.GO:0016363...161	Cluster C	nuclear matrix	0.000328816	1.56904
CC.GO:0016581...162	Cluster C	NuRD complex	0.00038255	0.523013
CC.GO:0090545...163	Cluster C	CHD-type complex	0.00038255	0.523013
CC.GO:0008287	Cluster C	protein serine/threonine phosphatase complex	0.000461447	0.941423
CC.GO:1903293	Cluster C	phosphatase complex	0.000461447	0.941423
CC.GO:0120111	Cluster C	neuron projection cytoplasm	0.000579834	1.35983
CC.GO:0005795...167	Cluster C	Golgi stack	0.000584866	1.88285
CC.GO:0035097...168	Cluster C	histone methyltransferase complex	0.000606585	1.04603
CC.GO:0099023	Cluster C	vesicle tethering complex	0.000792078	1.04603
CC.GO:0031985	Cluster C	Golgi cisterna	0.000830521	1.56904
CC.GO:0000151...171	Cluster C	ubiquitin ligase complex	0.000875797	2.92887
CC.GO:0000123	Cluster C	histone acetyltransferase complex	0.00100315	1.15063
CC.GO:0055037...173	Cluster C	recycling endosome	0.00144268	2.09205
CC.GO:0061695...174	Cluster C	transferase complex	transferring phosphorus-containing groups	0.00156397	2.40586
CC.GO:0034399...175	Cluster C	nuclear periphery	0.00173201	1.56904
CC.GO:0099091...176	Cluster C	postsynaptic specialization	intracellular component	0.00181166	0.523013
CC.GO:0000779...177	Cluster C	condensed chromosome	centromeric region	0.00183842	1.67364
CC.GO:0000793...178	Cluster C	condensed chromosome	0.00204773	2.40586
CC.GO:0030904	Cluster C	retromer complex	0.00205114	0.41841
CC.GO:0031901...180	Cluster C	early endosome membrane	0.00207845	1.88285
CC.GO:0034451...181	Cluster C	centriolar satellite	0.00216177	1.35983
CC.GO:0000776...182	Cluster C	kinetochore	0.00233888	1.56904
CC.GO:0098978...183	Cluster C	glutamatergic synapse	0.0024588	3.03347
CC.GO:0019005	Cluster C	SCF ubiquitin ligase complex	0.00270769	0.941423
CC.GO:0031312	Cluster C	extrinsic component of organelle membrane	0.00352651	0.83682
CC.GO:0034708	Cluster C	methyltransferase complex	0.00369107	1.15063
CC.GO:0000922...187	Cluster C	spindle pole	0.00410737	1.77824
CC.GO:0000407...188	Cluster C	phagophore assembly site	0.00479576	0.627615
CC.GO:0071565	Cluster C	nBAF complex	0.00502983	0.41841
CC.GO:0099092...190	Cluster C	postsynaptic density	intracellular component	0.00502983	0.41841
CC.GO:0031519...191	Cluster C	PcG protein complex	0.00558711	0.627615
CC.GO:0030175...192	Cluster C	filopodium	0.00604406	1.25523
CC.GO:0032580	Cluster C	Golgi cisterna membrane	0.00661999	1.15063
CC.GO:0005963...194	Cluster C	magnesium-dependent protein serine/threonine phosphatase complex	0.00771899	0.523013
CC.GO:0005635...195	Cluster C	nuclear envelope	0.008547	3.66109
CC.GO:0032588...196	Cluster C	trans-Golgi network membrane	0.00964523	1.15063
CC.GO:0030173	Cluster C	integral component of Golgi membrane	0.0103376	0.83682
CC.GO:0031461...198	Cluster C	cullin-RING ubiquitin ligase complex	0.0103411	1.67364
CC.GO:0044665	Cluster C	MLL1/2 complex	0.0106411	0.523013
CC.GO:0071339	Cluster C	MLL1 complex	0.0106411	0.523013
CC.GO:0071141...201	Cluster C	SMAD protein complex	0.0108006	0.313808
CC.GO:0030880	Cluster C	RNA polymerase complex	0.0136376	1.15063
CC.GO:0098685...203	Cluster C	Schaffer collateral - CA1 synapse	0.0136715	0.941423
CC.GO:0000138	Cluster C	Golgi trans cisterna	0.0143174	0.313808
CC.GO:0005797	Cluster C	Golgi medial cisterna	0.0143174	0.313808
CC.GO:0016580...206	Cluster C	Sin3 complex	0.0143174	0.313808
CC.GO:0038201...207	Cluster C	TOR complex	0.0143174	0.313808
CC.GO:0044233	Cluster C	mitochondria-associated endoplasmic reticulum membrane	0.0147028	0.41841
CC.GO:0005844...209	Cluster C	polysome	0.0148179	0.83682
CC.GO:0031228	Cluster C	intrinsic component of Golgi membrane	0.0161291	0.83682
CC.GO:0090575...211	Cluster C	RNA polymerase II transcription regulator complex	0.0179818	1.56904
CC.GO:0005911...212	Cluster C	cell-cell junction	0.018265	3.66109
CC.GO:0071564	Cluster C	npBAF complex	0.0184062	0.313808
CC.GO:1902911	Cluster C	protein kinase complex	0.0188592	1.04603
CC.GO:0031965...215	Cluster C	nuclear membrane	0.0203092	2.40586
CC.GO:0005697	Cluster C	telomerase holoenzyme complex	0.0205506	0.41841
CC.GO:0055029	Cluster C	nuclear DNA-directed RNA polymerase complex	0.0243584	1.04603
CC.GO:0005814...218	Cluster C	centriole	0.0256176	1.35983
CC.GO:0048786	Cluster C	presynaptic active zone	0.0257996	0.83682
CC.GO:0000428	Cluster C	DNA-directed RNA polymerase complex	0.0258966	1.04603
CC.GO:0005875	Cluster C	microtubule associated complex	0.0266033	1.46444
CC.GO:0030014...222	Cluster C	CCR4-NOT complex	0.0283201	0.313808
CC.GO:0070822...223	Cluster C	Sin3-type complex	0.0283201	0.313808
CC.GO:0032838	Cluster C	plasma membrane bounded cell projection cytoplasm	0.0290892	1.88285
CC.GO:0097431	Cluster C	mitotic spindle pole	0.029656	0.523013
CC.GO:0019898...226	Cluster C	extrinsic component of membrane	0.0303363	2.40586
CC.GO:0031256...227	Cluster C	leading edge membrane	0.0310648	1.56904
CC.GO:0030136	Cluster C	clathrin-coated vesicle	0.0313595	1.67364
CC.GO:0016591...229	Cluster C	RNA polymerase II	holoenzyme	0.0318997	0.83682
CC.GO:0034045	Cluster C	phagophore assembly site membrane	0.0341427	0.313808
CC.GO:0030427...231	Cluster C	site of polarized growth	0.0352151	1.56904
CC.GO:0055038...232	Cluster C	recycling endosome membrane	0.0358385	0.941423
CC.GO:0000803	Cluster C	sex chromosome	0.03603	0.41841
CC.GO:0030055...234	Cluster D	cell-substrate junction	4.54494e-17	9.07372
CC.GO:0005925...235	Cluster D	focal adhesion	1.1696e-16	8.88469
CC.GO:0005938...236	Cluster D	cell cortex	3.80312e-12	6.42722
CC.GO:0005912...237	Cluster D	adherens junction	5.55953e-12	4.7259
CC.GO:0005911...238	Cluster D	cell-cell junction	1.63163e-11	8.12854
CC.GO:0031252...239	Cluster D	cell leading edge	2.48273e-11	7.3724
CC.GO:0042641...240	Cluster D	actomyosin	3.94679e-09	2.83554
CC.GO:0032432...241	Cluster D	actin filament bundle	2.78663e-08	2.6465
CC.GO:0001725...242	Cluster D	stress fiber	4.98383e-08	2.45747
CC.GO:0097517...243	Cluster D	contractile actin filament bundle	4.98383e-08	2.45747
CC.GO:0030426...244	Cluster D	growth cone	7.41268e-08	3.78072
CC.GO:0030427...245	Cluster D	site of polarized growth	1.29048e-07	3.78072
CC.GO:0030027...246	Cluster D	lamellipodium	1.48107e-07	3.96975
CC.GO:0005604...247	Cluster D	basement membrane	2.97489e-07	2.6465
CC.GO:0002102	Cluster D	podosome	7.08801e-07	1.51229
CC.GO:0019897...249	Cluster D	extrinsic component of plasma membrane	1.2305e-06	3.40265
CC.GO:0001726...250	Cluster D	ruffle	1.71246e-06	3.40265
CC.GO:0070160	Cluster D	tight junction	2.20108e-06	2.83554
CC.GO:0005667...252	Cluster D	transcription regulator complex	3.11407e-06	5.48204
CC.GO:0031234	Cluster D	extrinsic component of cytoplasmic side of plasma membrane	3.34111e-06	2.45747
CC.GO:0098562...254	Cluster D	cytoplasmic side of membrane	7.23101e-06	3.40265
CC.GO:0016607...255	Cluster D	nuclear speck	8.50464e-06	5.29301
CC.GO:0043296	Cluster D	apical junction complex	9.42493e-06	2.83554
CC.GO:0150034	Cluster D	distal axon	1.8214e-05	4.15879
CC.GO:0009898...258	Cluster D	cytoplasmic side of plasma membrane	1.84913e-05	3.02457
CC.GO:0000118...259	Cluster D	histone deacetylase complex	2.29973e-05	1.89036
CC.GO:0005923	Cluster D	bicellular tight junction	2.68381e-05	2.45747
CC.GO:0072686	Cluster D	mitotic spindle	3.29432e-05	2.83554
CC.GO:0005819...262	Cluster D	spindle	6.95871e-05	4.7259
CC.GO:0030496	Cluster D	midbody	9.03498e-05	3.02457
CC.GO:0005905...264	Cluster D	clathrin-coated pit	0.000108925	1.70132
CC.GO:0098858...265	Cluster D	actin-based cell projection	0.000114463	3.21361
CC.GO:0044291...266	Cluster D	cell-cell contact zone	0.000135906	1.70132
CC.GO:0031941...267	Cluster D	filamentous actin	0.000157887	1.13422
CC.GO:0099738	Cluster D	cell cortex region	0.000164131	1.32325
CC.GO:0030863...269	Cluster D	cortical cytoskeleton	0.00016597	2.0794
CC.GO:0017053	Cluster D	transcription repressor complex	0.000255165	1.51229
CC.GO:0005884...271	Cluster D	actin filament	0.000267724	2.0794
CC.GO:0019898...272	Cluster D	extrinsic component of membrane	0.000308768	3.78072
CC.GO:1990907	Cluster D	beta-catenin-TCF complex	0.000311988	0.756144
CC.GO:0098978...274	Cluster D	glutamatergic synapse	0.000381333	3.96975
CC.GO:0005901...275	Cluster D	caveola	0.000441565	1.70132
CC.GO:0030016...276	Cluster D	myofibril	0.000581918	3.02457
CC.GO:0005874...277	Cluster D	microtubule	0.000686864	4.53686
CC.GO:0098831	Cluster D	presynaptic active zone cytoplasmic component	0.000744487	0.756144
CC.GO:0005902	Cluster D	microvillus	0.00079596	1.70132
CC.GO:0043292...280	Cluster D	contractile fiber	0.000839089	3.02457
CC.GO:0031143	Cluster D	pseudopodium	0.0011991	0.756144
CC.GO:0098685...282	Cluster D	Schaffer collateral - CA1 synapse	0.00121421	1.51229
CC.GO:0030017...283	Cluster D	sarcomere	0.00188385	2.6465
CC.GO:0005916...284	Cluster D	fascia adherens	0.00205106	0.567108
CC.GO:0005834	Cluster D	heterotrimeric G-protein complex	0.00207002	0.94518
CC.GO:1905360	Cluster D	GTPase complex	0.00207002	0.94518
CC.GO:0090575...287	Cluster D	RNA polymerase II transcription regulator complex	0.00211434	2.26843
CC.GO:0098644...288	Cluster D	complex of collagen trimers	0.0021993	0.756144
CC.GO:0014704...289	Cluster D	intercalated disc	0.00220882	1.13422
CC.GO:0005903...290	Cluster D	brush border	0.00233734	1.70132
CC.GO:0002116	Cluster D	semaphorin receptor complex	0.00276382	0.567108
CC.GO:0030877...292	Cluster D	beta-catenin destruction complex	0.00276382	0.567108
CC.GO:0031253...293	Cluster D	cell projection membrane	0.00294408	3.59168
CC.GO:0062023...294	Cluster D	collagen-containing extracellular matrix	0.00296828	4.15879
CC.GO:0032154	Cluster D	cleavage furrow	0.00298121	1.13422
CC.GO:0031091...296	Cluster D	platelet alpha granule	0.00324621	1.51229
CC.GO:0016459...297	Cluster D	myosin complex	0.00393942	1.13422
CC.GO:0014069...298	Cluster D	postsynaptic density	0.00401677	3.40265
CC.GO:0043197...299	Cluster D	dendritic spine	0.00425049	2.26843
CC.GO:0044853...300	Cluster D	plasma membrane raft	0.00428551	1.70132
CC.GO:0044309...301	Cluster D	neuron spine	0.00443891	2.26843
CC.GO:0098862	Cluster D	cluster of actin-based cell projections	0.00446991	2.0794
CC.GO:0098984...303	Cluster D	neuron to neuron synapse	0.00465247	3.59168
CC.GO:0032279...304	Cluster D	asymmetric synapse	0.00468959	3.40265
CC.GO:0005891	Cluster D	voltage-gated calcium channel complex	0.00477551	0.94518
CC.GO:0001650...306	Cluster D	fibrillar center	0.00482267	1.89036
CC.GO:0005788...307	Cluster D	endoplasmic reticulum lumen	0.00531275	3.21361
CC.GO:0030864...308	Cluster D	cortical actin cytoskeleton	0.00552113	1.32325
CC.GO:0044295...309	Cluster D	axonal growth cone	0.00648082	0.756144
CC.GO:0099092...310	Cluster D	postsynaptic density	intracellular component	0.00703205	0.567108
CC.GO:0045177...311	Cluster D	apical part of cell	0.00794023	3.96975
CC.GO:0034704...312	Cluster D	calcium channel complex	0.00818021	1.13422
CC.GO:0030175...313	Cluster D	filopodium	0.00857869	1.51229
CC.GO:0099572...314	Cluster D	postsynaptic specialization	0.00860168	3.40265
CC.GO:0098791...315	Cluster D	Golgi apparatus subcompartment	0.00879483	3.59168
CC.GO:0005581	Cluster D	collagen trimer	0.00926492	1.32325
CC.GO:0043209...317	Cluster D	myelin sheath	0.00935441	0.94518
CC.GO:0031092...318	Cluster D	platelet alpha granule membrane	0.0100966	0.567108
CC.GO:0032045	Cluster D	guanyl-nucleotide exchange factor complex	0.0100966	0.567108
CC.GO:0016363...320	Cluster D	nuclear matrix	0.0105915	1.51229
CC.GO:0005871	Cluster D	kinesin complex	0.0110784	0.94518
CC.GO:0005802...322	Cluster D	trans-Golgi network	0.0112559	2.6465
CC.GO:1990752...323	Cluster D	microtubule end	0.01165	0.756144
CC.GO:1902773	Cluster D	GTPase activator complex	0.0118761	0.567108
CC.GO:0032153	Cluster D	cell division site	0.0123958	1.13422
CC.GO:0099091...326	Cluster D	postsynaptic specialization	intracellular component	0.0138242	0.567108
CC.GO:0099568	Cluster D	cytoplasmic region	0.0161433	2.6465
CC.GO:0042734	Cluster D	presynaptic membrane	0.0179769	1.70132
CC.GO:0097038	Cluster D	perinuclear endoplasmic reticulum	0.0182333	0.567108
CC.GO:0045121...330	Cluster D	membrane raft	0.020715	3.02457
CC.GO:0098857...331	Cluster D	membrane microdomain	0.020715	3.02457
CC.GO:0016605...332	Cluster D	PML body	0.0218199	1.32325
CC.GO:0035097...333	Cluster D	histone methyltransferase complex	0.0229597	0.94518
CC.GO:0022626...334	Cluster E	cytosolic ribosome	4.68777e-52	18.2648
CC.GO:0044391	Cluster E	ribosomal subunit	1.13199e-40	18.2648
CC.GO:0005840	Cluster E	ribosome	1.03518e-36	18.7215
CC.GO:0022625	Cluster E	cytosolic large ribosomal subunit	5.30693e-34	11.4155
CC.GO:0015934	Cluster E	large ribosomal subunit	1.38934e-25	11.4155
CC.GO:0030055...339	Cluster E	cell-substrate junction	1.87415e-20	15.9817
CC.GO:0005925...340	Cluster E	focal adhesion	1.0233e-19	15.5251
CC.GO:0022627...341	Cluster E	cytosolic small ribosomal subunit	1.29223e-17	6.39269
CC.GO:0042611	Cluster E	MHC protein complex	1.3193e-17	5.47945
CC.GO:0042788	Cluster E	polysomal ribosome	5.34754e-16	5.47945
CC.GO:0005844...344	Cluster E	polysome	5.49021e-16	6.84932
CC.GO:0015935	Cluster E	small ribosomal subunit	1.78148e-15	6.84932
CC.GO:0071556	Cluster E	integral component of lumenal side of endoplasmic reticulum membrane	7.85301e-15	5.02283
CC.GO:0098553	Cluster E	lumenal side of endoplasmic reticulum membrane	7.85301e-15	5.02283
CC.GO:0070069	Cluster E	cytochrome complex	2.37387e-14	5.47945
CC.GO:0098576	Cluster E	lumenal side of membrane	1.2733e-13	5.02283
CC.GO:0030016...350	Cluster E	myofibril	1.74098e-13	9.58904
CC.GO:0045277	Cluster E	respiratory chain complex IV	2.78671e-13	4.56621
CC.GO:0043292...352	Cluster E	contractile fiber	3.39902e-13	9.58904
CC.GO:0030017...353	Cluster E	sarcomere	3.07613e-12	8.6758
CC.GO:0012507	Cluster E	ER to Golgi transport vesicle membrane	3.81013e-12	5.47945
CC.GO:0098800	Cluster E	inner mitochondrial membrane protein complex	9.4789e-12	7.30594
CC.GO:0005751	Cluster E	mitochondrial respiratory chain complex IV	2.44826e-11	3.65297
CC.GO:0042613	Cluster E	MHC class II protein complex	3.55599e-10	3.19635
CC.GO:0098803	Cluster E	respiratory chain complex	3.66978e-10	5.47945
CC.GO:0030134	Cluster E	COPII-coated ER to Golgi transport vesicle	6.15193e-10	5.47945
CC.GO:0031674...360	Cluster E	I band	6.66765e-10	6.39269
CC.GO:0070469	Cluster E	respirasome	1.27581e-09	5.47945
CC.GO:0005746	Cluster E	mitochondrial respirasome	4.60568e-09	5.02283
CC.GO:0030666	Cluster E	endocytic vesicle membrane	4.9234e-09	6.84932
CC.GO:0005743	Cluster E	mitochondrial inner membrane	9.16716e-09	10.5023
CC.GO:0098798	Cluster E	mitochondrial protein-containing complex	9.87605e-09	7.76256
CC.GO:0030139...366	Cluster E	endocytic vesicle	4.88086e-08	8.21918
CC.GO:0030018...367	Cluster E	Z disc	2.45441e-07	5.02283
CC.GO:0030176	Cluster E	integral component of endoplasmic reticulum membrane	2.97087e-07	5.47945
CC.GO:0031227	Cluster E	intrinsic component of endoplasmic reticulum membrane	4.99774e-07	5.47945
CC.GO:0030658	Cluster E	transport vesicle membrane	8.32261e-07	5.93607
CC.GO:0030662	Cluster E	coated vesicle membrane	9.75979e-07	5.47945
CC.GO:0005753	Cluster E	mitochondrial proton-transporting ATP synthase complex	2.96277e-06	2.28311
CC.GO:0045259	Cluster E	proton-transporting ATP synthase complex	3.79931e-06	2.28311
CC.GO:0031301...374	Cluster E	integral component of organelle membrane	8.08542e-06	7.30594
CC.GO:0099572...375	Cluster E	postsynaptic specialization	1.24839e-05	6.84932
CC.GO:0034774	Cluster E	secretory granule lumen	1.72586e-05	6.39269
CC.GO:0060205	Cluster E	cytoplasmic vesicle lumen	1.91319e-05	6.39269
CC.GO:0031300...378	Cluster E	intrinsic component of organelle membrane	2.03305e-05	7.30594
CC.GO:0031983	Cluster E	vesicle lumen	2.04782e-05	6.39269
CC.GO:0014069...380	Cluster E	postsynaptic density	2.26544e-05	6.39269
CC.GO:0032279...381	Cluster E	asymmetric synapse	2.6736e-05	6.39269
CC.GO:0098984...382	Cluster E	neuron to neuron synapse	6.01773e-05	6.39269
CC.GO:0031672...383	Cluster E	A band	6.25897e-05	2.28311
CC.GO:0030133	Cluster E	transport vesicle	6.7103e-05	6.84932
CC.GO:0055038...385	Cluster E	recycling endosome membrane	7.86422e-05	3.19635
CC.GO:0005770...386	Cluster E	late endosome	8.51207e-05	5.47945
CC.GO:0030135	Cluster E	coated vesicle	0.000147564	5.47945
CC.GO:0030669	Cluster E	clathrin-coated endocytic vesicle membrane	0.000155703	2.73973
CC.GO:0045335	Cluster E	phagocytic vesicle	0.000158234	3.65297
CC.GO:0030670	Cluster E	phagocytic vesicle membrane	0.000209929	2.73973
CC.GO:0016469	Cluster E	proton-transporting two-sector ATPase complex	0.000215164	2.28311
CC.GO:0000276	Cluster E	mitochondrial proton-transporting ATP synthase complex	coupling factor F(o)	0.000283106	1.36986
CC.GO:0016459...393	Cluster E	myosin complex	0.000404508	2.28311
CC.GO:0045263	Cluster E	proton-transporting ATP synthase complex	coupling factor F(o)	0.000460717	1.36986
CC.GO:0005765...395	Cluster E	lysosomal membrane	0.00053882	5.93607
CC.GO:0098852...396	Cluster E	lytic vacuole membrane	0.00053882	5.93607
CC.GO:0045334	Cluster E	clathrin-coated endocytic vesicle	0.000557027	2.73973
CC.GO:0031901...398	Cluster E	early endosome membrane	0.000759051	3.65297
CC.GO:0032588...399	Cluster E	trans-Golgi network membrane	0.000916647	2.73973
CC.GO:0031093	Cluster E	platelet alpha granule lumen	0.00092586	2.28311
CC.GO:0031902	Cluster E	late endosome membrane	0.00130974	3.19635
CC.GO:0072562	Cluster E	blood microparticle	0.00130974	3.19635
CC.GO:0016460	Cluster E	myosin II complex	0.00137311	1.36986
CC.GO:0031362	Cluster E	anchored component of external side of plasma membrane	0.00137311	1.36986
CC.GO:0005774...405	Cluster E	vacuolar membrane	0.00156198	5.93607
CC.GO:0005865...406	Cluster E	striated muscle thin filament	0.00182457	1.36986
CC.GO:0030665	Cluster E	clathrin-coated vesicle membrane	0.00196872	2.73973
CC.GO:0031233	Cluster E	intrinsic component of external side of plasma membrane	0.00235883	1.36986
CC.GO:0033177	Cluster E	proton-transporting two-sector ATPase complex	proton-transporting domain	0.00235883	1.36986
CC.GO:0005802...410	Cluster E	trans-Golgi network	0.00265896	4.10959
CC.GO:1904813	Cluster E	ficolin-1-rich granule lumen	0.00275262	2.73973
CC.GO:0036379...412	Cluster E	myofilament	0.00298066	1.36986
CC.GO:0062023...413	Cluster E	collagen-containing extracellular matrix	0.00315067	5.47945
CC.GO:0031091...414	Cluster E	platelet alpha granule	0.00359188	2.28311
CC.GO:0000502	Cluster E	proteasome complex	0.00457638	1.82648
CC.GO:0101002...416	Cluster E	ficolin-1-rich granule	0.00492357	3.19635
CC.GO:0036464...417	Cluster E	cytoplasmic ribonucleoprotein granule	0.00524475	3.65297
CC.GO:0005771	Cluster E	multivesicular body	0.00575989	1.82648
CC.GO:1905369	Cluster E	endopeptidase complex	0.0064215	1.82648
CC.GO:0044754	Cluster E	autolysosome	0.00642781	0.913242
CC.GO:0055037...421	Cluster E	recycling endosome	0.00652405	3.19635
CC.GO:0005903...422	Cluster E	brush border	0.00684336	2.28311
CC.GO:0030863...423	Cluster E	cortical cytoskeleton	0.007394	2.28311
CC.GO:0035770...424	Cluster E	ribonucleoprotein granule	0.00804094	3.65297
CC.GO:0005766	Cluster E	primary lysosome	0.00810354	2.73973
CC.GO:0042582	Cluster E	azurophil granule	0.00810354	2.73973
CC.GO:0005884...427	Cluster E	actin filament	0.0092301	2.28311
CC.GO:0005750	Cluster E	mitochondrial respiratory chain complex III	0.0104028	0.913242
CC.GO:0045275	Cluster E	respiratory chain complex III	0.0104028	0.913242
CC.GO:0098685...430	Cluster E	Schaffer collateral - CA1 synapse	0.0114594	1.82648
CC.GO:0098791...431	Cluster E	Golgi apparatus subcompartment	0.0116039	4.56621
CC.GO:0030864...432	Cluster E	cortical actin cytoskeleton	0.0119671	1.82648
CC.GO:0032432...433	Cluster E	actin filament bundle	0.0124891	1.82648
CC.GO:0005925...434	Cluster F	focal adhesion	2.87982e-12	6.13636
CC.GO:0030055...435	Cluster F	cell-substrate junction	5.55896e-12	6.13636
CC.GO:0005911...436	Cluster F	cell-cell junction	1.60798e-09	6.13636
CC.GO:0045121...437	Cluster F	membrane raft	1.97419e-09	4.77273
CC.GO:0098857...438	Cluster F	membrane microdomain	1.97419e-09	4.77273
CC.GO:0031252...439	Cluster F	cell leading edge	1.04066e-08	5.34091
CC.GO:0098978...440	Cluster F	glutamatergic synapse	2.1115e-07	4.31818
CC.GO:0005814...441	Cluster F	centriole	5.58986e-07	2.5
CC.GO:0005667...442	Cluster F	transcription regulator complex	1.91038e-06	4.65909
CC.GO:0005635...443	Cluster F	nuclear envelope	3.43269e-06	5
CC.GO:0044309...444	Cluster F	neuron spine	9.2905e-06	2.61364
CC.GO:0032589	Cluster F	neuron projection membrane	1.73483e-05	1.36364
CC.GO:0043197...446	Cluster F	dendritic spine	2.67135e-05	2.5
CC.GO:0000922...447	Cluster F	spindle pole	2.68699e-05	2.38636
CC.GO:0042470	Cluster F	melanosome	2.91717e-05	1.81818
CC.GO:0048770	Cluster F	pigment granule	2.91717e-05	1.81818
CC.GO:0014069...450	Cluster F	postsynaptic density	3.99274e-05	3.63636
CC.GO:0032279...451	Cluster F	asymmetric synapse	5.34109e-05	3.63636
CC.GO:0032432...452	Cluster F	actin filament bundle	5.47947e-05	1.47727
CC.GO:0031256...453	Cluster F	leading edge membrane	6.29285e-05	2.38636
CC.GO:0016580...454	Cluster F	Sin3 complex	6.72664e-05	0.568182
CC.GO:0090575...455	Cluster F	RNA polymerase II transcription regulator complex	7.02476e-05	2.27273
CC.GO:0005819...456	Cluster F	spindle	9.144e-05	3.97727
CC.GO:0098984...457	Cluster F	neuron to neuron synapse	9.65895e-05	3.75
CC.GO:0016607...458	Cluster F	nuclear speck	0.000118755	4.09091
CC.GO:0030139...459	Cluster F	endocytic vesicle	0.00013155	3.52273
CC.GO:0016234	Cluster F	inclusion body	0.00013981	1.36364
CC.GO:0099572...461	Cluster F	postsynaptic specialization	0.000166936	3.63636
CC.GO:0031965...462	Cluster F	nuclear membrane	0.000191005	3.18182
CC.GO:0070822...463	Cluster F	Sin3-type complex	0.000260297	0.568182
CC.GO:0005657	Cluster F	replication fork	0.000316128	1.13636
CC.GO:0030027...465	Cluster F	lamellipodium	0.000320542	2.38636
CC.GO:0035861	Cluster F	site of double-strand break	0.000399234	1.25
CC.GO:0030426...467	Cluster F	growth cone	0.00040644	2.15909
CC.GO:0032590	Cluster F	dendrite membrane	0.000582258	0.909091
CC.GO:0030427...469	Cluster F	site of polarized growth	0.000615681	2.15909
CC.GO:0031519...470	Cluster F	PcG protein complex	0.000677054	0.795455
CC.GO:0120103	Cluster F	centriolar subdistal appendage	0.000688585	0.454545
CC.GO:0034399...472	Cluster F	nuclear periphery	0.000759037	1.70455
CC.GO:0005938...473	Cluster F	cell cortex	0.00076858	3.06818
CC.GO:0005963...474	Cluster F	magnesium-dependent protein serine/threonine phosphatase complex	0.000867593	0.681818
CC.GO:0005874...475	Cluster F	microtubule	0.00104917	3.86364
CC.GO:0098687...476	Cluster F	chromosomal region	0.00111347	3.29545
CC.GO:0005901...477	Cluster F	caveola	0.00133145	1.25
CC.GO:0000228	Cluster F	nuclear chromosome	0.00146412	2.38636
CC.GO:0098562...479	Cluster F	cytoplasmic side of membrane	0.00149103	2.15909
CC.GO:0000775...480	Cluster F	chromosome	centromeric region	0.00158164	2.15909
CC.GO:0031253...481	Cluster F	cell projection membrane	0.00206835	3.18182
CC.GO:0022626...482	Cluster F	cytosolic ribosome	0.00209741	1.36364
CC.GO:0042405	Cluster F	nuclear inclusion body	0.00210376	0.454545
CC.GO:0045120	Cluster F	pronucleus	0.00210376	0.454545
CC.GO:0031901...485	Cluster F	early endosome membrane	0.00211756	1.93182
CC.GO:0044853...486	Cluster F	plasma membrane raft	0.00216785	1.47727
CC.GO:0019897...487	Cluster F	extrinsic component of plasma membrane	0.0022512	1.93182
CC.GO:0031300...488	Cluster F	intrinsic component of organelle membrane	0.00241665	3.63636
CC.GO:0016581...489	Cluster F	NuRD complex	0.00284115	0.454545
CC.GO:0090545...490	Cluster F	CHD-type complex	0.00284115	0.454545
CC.GO:0034451...491	Cluster F	centriolar satellite	0.0031389	1.36364
CC.GO:0019898...492	Cluster F	extrinsic component of membrane	0.00349771	2.84091
CC.GO:0005769...493	Cluster F	early endosome	0.00363512	3.40909
CC.GO:0032839	Cluster F	dendrite cytoplasm	0.00373122	0.681818
CC.GO:0030673	Cluster F	axolemma	0.00373756	0.454545
CC.GO:0042383...496	Cluster F	sarcolemma	0.00377834	1.59091
CC.GO:0090734	Cluster F	site of DNA damage	0.00421081	1.25
CC.GO:0016363...498	Cluster F	nuclear matrix	0.00424399	1.36364
CC.GO:0101002...499	Cluster F	ficolin-1-rich granule	0.00424632	1.93182
CC.GO:0005912...500	Cluster F	adherens junction	0.00431974	1.81818
CC.GO:0030285	Cluster F	integral component of synaptic vesicle membrane	0.00433482	0.681818
CC.GO:0001725...502	Cluster F	stress fiber	0.00444162	1.02273
CC.GO:0097517...503	Cluster F	contractile actin filament bundle	0.00444162	1.02273
CC.GO:0009898...504	Cluster F	cytoplasmic side of plasma membrane	0.00483742	1.81818
CC.GO:0031301...505	Cluster F	integral component of organelle membrane	0.00523846	3.29545
CC.GO:0043209...506	Cluster F	myelin sheath	0.00537225	0.795455
CC.GO:0000159	Cluster F	protein phosphatase type 2A complex	0.006066	0.454545
CC.GO:0031092...508	Cluster F	platelet alpha granule membrane	0.006066	0.454545
CC.GO:0001726...509	Cluster F	ruffle	0.00670081	1.81818
CC.GO:0044295...510	Cluster F	axonal growth cone	0.00757598	0.568182
CC.GO:0005788...511	Cluster F	endoplasmic reticulum lumen	0.00799047	2.72727
CC.GO:0005952	Cluster F	cAMP-dependent protein kinase complex	0.00859903	0.340909
CC.GO:0031932	Cluster F	TORC2 complex	0.00859903	0.340909
CC.GO:0044224	Cluster F	juxtaparanode region of axon	0.00859903	0.340909
CC.GO:0071141...515	Cluster F	SMAD protein complex	0.00859903	0.340909
CC.GO:0030175...516	Cluster F	filopodium	0.00876633	1.25
CC.GO:0101031	Cluster F	chaperone complex	0.00882193	0.568182
CC.GO:0042575	Cluster F	DNA polymerase complex	0.00919786	0.454545
CC.GO:0042641...519	Cluster F	actomyosin	0.0104706	1.02273
CC.GO:0022627...520	Cluster F	cytosolic small ribosomal subunit	0.0107411	0.681818
CC.GO:0005652	Cluster F	nuclear lamina	0.0114323	0.340909
CC.GO:0038201...522	Cluster F	TOR complex	0.0114323	0.340909
CC.GO:0031594...523	Cluster F	neuromuscular junction	0.0131003	0.909091
CC.GO:0005643...524	Cluster F	nuclear pore	0.0131261	1.02273
CC.GO:0016327	Cluster F	apicolateral plasma membrane	0.0132268	0.454545
CC.GO:0098644...526	Cluster F	complex of collagen trimers	0.0132268	0.454545
CC.GO:0030667	Cluster F	secretory granule membrane	0.0138516	2.61364
CC.GO:0005583	Cluster F	fibrillar collagen trimer	0.0147398	0.340909
CC.GO:0044615	Cluster F	nuclear pore nuclear basket	0.0147398	0.340909
CC.GO:0098643	Cluster F	banded collagen fibril	0.0147398	0.340909
CC.GO:1990909	Cluster F	Wnt signalosome	0.0147398	0.340909
CC.GO:0000407...532	Cluster F	phagophore assembly site	0.0152141	0.568182
CC.GO:0044291...533	Cluster F	cell-cell contact zone	0.015365	0.909091

## Sheet: EC_RV_6_enrichment
	group	Description	pvalue	ratio
BP.GO:1903311...1	Cluster A	regulation of mRNA metabolic process	6.19755e-09	4.03756
BP.GO:0009896...2	Cluster A	positive regulation of catabolic process	7.93751e-09	5.7277
BP.GO:0031331...3	Cluster A	positive regulation of cellular catabolic process	2.95592e-08	5.07042
BP.GO:0032868	Cluster A	response to insulin	4.20473e-08	3.66197
BP.GO:0050684...5	Cluster A	regulation of mRNA processing	5.08347e-08	2.44131
BP.GO:0016032...6	Cluster A	viral process	1.78502e-07	4.78873
BP.GO:0032869	Cluster A	cellular response to insulin stimulus	1.48819e-06	2.8169
BP.GO:0032386...8	Cluster A	regulation of intracellular transport	1.49062e-06	3.94366
BP.GO:0043434	Cluster A	response to peptide hormone	2.20167e-06	4.50704
BP.GO:0001701	Cluster A	in utero embryonic development	2.4053e-06	4.13146
BP.GO:0043161...11	Cluster A	proteasome-mediated ubiquitin-dependent protein catabolic process	4.36855e-06	4.41315
BP.GO:0035601	Cluster A	protein deacylation	4.63241e-06	1.87793
BP.GO:0019058...13	Cluster A	viral life cycle	4.79142e-06	3.66197
BP.GO:0071383	Cluster A	cellular response to steroid hormone stimulus	4.87054e-06	2.723
BP.GO:0031124	Cluster A	mRNA 3'-end processing	7.6108e-06	1.31455
BP.GO:0098732	Cluster A	macromolecule deacylation	8.04225e-06	1.87793
BP.GO:0007265...17	Cluster A	Ras protein signal transduction	8.70574e-06	3.75587
BP.GO:0062197	Cluster A	cellular response to chemical stress	8.70574e-06	3.75587
BP.GO:0071375	Cluster A	cellular response to peptide hormone stimulus	8.98931e-06	3.38028
BP.GO:0016482	Cluster A	cytosolic transport	9.62444e-06	2.34742
BP.GO:1903313	Cluster A	positive regulation of mRNA metabolic process	1.04831e-05	1.87793
BP.GO:0043254...22	Cluster A	regulation of protein-containing complex assembly	1.2064e-05	4.41315
BP.GO:0006476	Cluster A	protein deacetylation	1.40931e-05	1.69014
BP.GO:1901653	Cluster A	cellular response to peptide	1.71229e-05	3.84977
BP.GO:0033157	Cluster A	regulation of intracellular protein transport	1.74386e-05	2.8169
BP.GO:0016570...26	Cluster A	histone modification	2.1256e-05	4.60094
BP.GO:1900363	Cluster A	regulation of mRNA polyadenylation	2.21872e-05	0.657277
BP.GO:0010498...28	Cluster A	proteasomal protein catabolic process	2.27765e-05	4.78873
BP.GO:0006378	Cluster A	mRNA polyadenylation	2.58812e-05	1.03286
BP.GO:0032007	Cluster A	negative regulation of TOR signaling	2.58812e-05	1.03286
BP.GO:0043631	Cluster A	RNA polyadenylation	3.25081e-05	1.03286
BP.GO:0048193...32	Cluster A	Golgi vesicle transport	3.3769e-05	3.28638
BP.GO:0031334	Cluster A	positive regulation of protein-containing complex assembly	3.38468e-05	2.8169
BP.GO:1900151	Cluster A	regulation of nuclear-transcribed mRNA catabolic process	deadenylation-dependent decay	3.45252e-05	0.657277
BP.GO:0070828	Cluster A	heterochromatin organization	4.05475e-05	1.03286
BP.GO:0048545...36	Cluster A	response to steroid hormone	5.17282e-05	3.56808
BP.GO:0006470...37	Cluster A	protein dephosphorylation	6.41035e-05	3.09859
BP.GO:0071214	Cluster A	cellular response to abiotic stimulus	6.85011e-05	3.47418
BP.GO:0104004	Cluster A	cellular response to environmental stimulus	6.85011e-05	3.47418
BP.GO:0008380	Cluster A	RNA splicing	7.43441e-05	4.22535
BP.GO:0006892...41	Cluster A	post-Golgi vesicle-mediated transport	7.58245e-05	1.59624
BP.GO:0043401	Cluster A	steroid hormone mediated signaling pathway	8.61147e-05	1.87793
BP.GO:0061014	Cluster A	positive regulation of mRNA catabolic process	0.000106334	1.40845
BP.GO:0045936...44	Cluster A	negative regulation of phosphate metabolic process	0.00010808	4.22535
BP.GO:0010563...45	Cluster A	negative regulation of phosphorus metabolic process	0.000113897	4.22535
BP.GO:0051650	Cluster A	establishment of vesicle localization	0.000119278	2.06573
BP.GO:0031440	Cluster A	regulation of mRNA 3'-end processing	0.000119381	0.751174
BP.GO:0042176...48	Cluster A	regulation of protein catabolic process	0.000119765	3.84977
BP.GO:0016311...49	Cluster A	dephosphorylation	0.000120633	4.03756
BP.GO:0016197...50	Cluster A	endosomal transport	0.000121055	2.62911
BP.GO:0050779	Cluster A	RNA destabilization	0.000121547	1.40845
BP.GO:0072594	Cluster A	establishment of protein localization to organelle	0.000157319	4.03756
BP.GO:0015931	Cluster A	nucleobase-containing compound transport	0.000161389	2.53521
BP.GO:0009299	Cluster A	mRNA transcription	0.000163204	0.56338
BP.GO:0034393	Cluster A	positive regulation of smooth muscle cell apoptotic process	0.000163204	0.56338
BP.GO:0043923	Cluster A	positive regulation by host of viral transcription	0.000163204	0.56338
BP.GO:0071496	Cluster A	cellular response to external stimulus	0.000163592	3.28638
BP.GO:0042326	Cluster A	negative regulation of phosphorylation	0.000175373	3.75587
BP.GO:0042147	Cluster A	retrograde transport	endosome to Golgi	0.0001791	1.40845
BP.GO:0061013	Cluster A	regulation of mRNA catabolic process	0.000187102	2.06573
BP.GO:0000209...61	Cluster A	protein polyubiquitination	0.000187956	2.62911
BP.GO:0016575	Cluster A	histone deacetylation	0.000199115	1.31455
BP.GO:0045945	Cluster A	positive regulation of transcription by RNA polymerase III	0.000204241	0.469484
BP.GO:1900112	Cluster A	regulation of histone H3-K9 trimethylation	0.000204241	0.469484
BP.GO:2000737	Cluster A	negative regulation of stem cell differentiation	0.000206959	0.657277
BP.GO:0032388	Cluster A	positive regulation of intracellular transport	0.000211674	2.34742
BP.GO:0018205...67	Cluster A	peptidyl-lysine modification	0.000217528	3.66197
BP.GO:2000377	Cluster A	regulation of reactive oxygen species metabolic process	0.000228097	1.97183
BP.GO:0010934	Cluster A	macrophage cytokine production	0.000240122	0.56338
BP.GO:0010935	Cluster A	regulation of macrophage cytokine production	0.000240122	0.56338
BP.GO:0061158	Cluster A	3'-UTR-mediated mRNA destabilization	0.000240122	0.56338
BP.GO:0016055...72	Cluster A	Wnt signaling pathway	0.00024637	4.13146
BP.GO:0033143	Cluster A	regulation of intracellular steroid hormone receptor signaling pathway	0.000248736	1.22066
BP.GO:0045445	Cluster A	myoblast differentiation	0.000258579	1.31455
BP.GO:0030522...75	Cluster A	intracellular receptor signaling pathway	0.000258612	2.8169
BP.GO:0043487	Cluster A	regulation of RNA stability	0.000263868	2.06573
BP.GO:0031507	Cluster A	heterochromatin assembly	0.000271263	0.84507
BP.GO:0198738...78	Cluster A	cell-cell signaling by wnt	0.00027179	4.13146
BP.GO:0010212	Cluster A	response to ionizing radiation	0.000277528	1.87793
BP.GO:0016236...80	Cluster A	macroautophagy	0.000278048	3.00469
BP.GO:0007266...81	Cluster A	Rho protein signal transduction	0.000279183	1.78404
BP.GO:0040029	Cluster A	regulation of gene expression	epigenetic	0.000282038	1.50235
BP.GO:0090316	Cluster A	positive regulation of intracellular protein transport	0.00029683	1.97183
BP.GO:0008286	Cluster A	insulin receptor signaling pathway	0.000297092	1.59624
BP.GO:0032273	Cluster A	positive regulation of protein polymerization	0.000306853	1.78404
BP.GO:0090311	Cluster A	regulation of protein deacetylation	0.000306966	0.938967
BP.GO:0009895...87	Cluster A	negative regulation of catabolic process	0.000346495	3.19249
BP.GO:0045862	Cluster A	positive regulation of proteolysis	0.000352781	3.56808
BP.GO:1902905	Cluster A	positive regulation of supramolecular fiber organization	0.000358365	2.34742
BP.GO:0090312	Cluster A	positive regulation of protein deacetylation	0.000367179	0.657277
BP.GO:0043280	Cluster A	positive regulation of cysteine-type endopeptidase activity involved in apoptotic process	0.000370613	1.69014
BP.GO:0045814	Cluster A	negative regulation of gene expression	epigenetic	0.0004348	0.938967
BP.GO:0030838	Cluster A	positive regulation of actin filament polymerization	0.00046016	1.40845
BP.GO:0051648	Cluster A	vesicle localization	0.000466106	2.06573
BP.GO:0008360...95	Cluster A	regulation of cell shape	0.000470236	1.87793
BP.GO:0016050...96	Cluster A	vesicle organization	0.000476685	3.00469
BP.GO:0031065	Cluster A	positive regulation of histone deacetylation	0.000477199	0.56338
BP.GO:0060216	Cluster A	definitive hemopoiesis	0.000477199	0.56338
BP.GO:0048489	Cluster A	synaptic vesicle transport	0.00048952	0.84507
BP.GO:0034599	Cluster A	cellular response to oxidative stress	0.000497028	2.9108
BP.GO:0034329	Cluster B	cell junction assembly	1.1e-16	9.14286
BP.GO:0022604...102	Cluster B	regulation of cell morphogenesis	9.50416e-14	7.04762
BP.GO:0031589...103	Cluster B	cell-substrate adhesion	1.45994e-13	7.61905
BP.GO:0010810	Cluster B	regulation of cell-substrate adhesion	8.541e-13	5.71429
BP.GO:0007015...105	Cluster B	actin filament organization	1.27109e-12	8.19048
BP.GO:0007044...106	Cluster B	cell-substrate junction assembly	1.53511e-12	3.80952
BP.GO:0150115...107	Cluster B	cell-substrate junction organization	5.12814e-12	3.80952
BP.GO:0045446	Cluster B	endothelial cell differentiation	1.30036e-11	4
BP.GO:0001667	Cluster B	ameboidal-type cell migration	1.3905e-11	8.19048
BP.GO:0048041...110	Cluster B	focal adhesion assembly	2.7607e-11	3.42857
BP.GO:0060560	Cluster B	developmental growth involved in morphogenesis	1.05037e-10	5.33333
BP.GO:0061564	Cluster B	axon development	1.09455e-10	7.80952
BP.GO:0001885	Cluster B	endothelial cell development	1.92384e-10	2.85714
BP.GO:0003158	Cluster B	endothelium development	2.09065e-10	4
BP.GO:0007160	Cluster B	cell-matrix adhesion	4.70863e-10	5.14286
BP.GO:0048588	Cluster B	developmental cell growth	5.1858e-10	5.14286
BP.GO:0010631	Cluster B	epithelial cell migration	5.45541e-10	6.47619
BP.GO:0090132	Cluster B	epithelium migration	6.80006e-10	6.47619
BP.GO:0048639	Cluster B	positive regulation of developmental growth	6.96509e-10	4.38095
BP.GO:0007409	Cluster B	axonogenesis	7.31513e-10	7.04762
BP.GO:0060485...121	Cluster B	mesenchyme development	8.85864e-10	5.71429
BP.GO:1902903	Cluster B	regulation of supramolecular fiber organization	9.18363e-10	6.66667
BP.GO:0090130	Cluster B	tissue migration	9.76081e-10	6.47619
BP.GO:0043087...124	Cluster B	regulation of GTPase activity	1.09965e-09	6.28571
BP.GO:0016358...125	Cluster B	dendrite development	1.20646e-09	5.14286
BP.GO:0045216	Cluster B	cell-cell junction organization	2.17179e-09	4.57143
BP.GO:0001952...127	Cluster B	regulation of cell-matrix adhesion	3.01441e-09	3.61905
BP.GO:1990138	Cluster B	neuron projection extension	3.07044e-09	4.19048
BP.GO:0051893	Cluster B	regulation of focal adhesion assembly	3.17621e-09	2.66667
BP.GO:0090109	Cluster B	regulation of cell-substrate junction assembly	3.17621e-09	2.66667
BP.GO:0032535	Cluster B	regulation of cellular component size	3.38791e-09	6.47619
BP.GO:0097581	Cluster B	lamellipodium organization	3.68615e-09	3.04762
BP.GO:0048638	Cluster B	regulation of developmental growth	4.4491e-09	5.90476
BP.GO:0048813	Cluster B	dendrite morphogenesis	4.84759e-09	3.80952
BP.GO:0034446	Cluster B	substrate adhesion-dependent cell spreading	8.25552e-09	3.2381
BP.GO:0032970...136	Cluster B	regulation of actin filament-based process	8.42094e-09	6.47619
BP.GO:0150116...137	Cluster B	regulation of cell-substrate junction organization	8.68493e-09	2.66667
BP.GO:0032271	Cluster B	regulation of protein polymerization	1.01914e-08	4.7619
BP.GO:0030032	Cluster B	lamellipodium assembly	1.05077e-08	2.66667
BP.GO:0007163	Cluster B	establishment or maintenance of cell polarity	1.21597e-08	4.57143
BP.GO:1901888	Cluster B	regulation of cell junction assembly	1.56127e-08	4.38095
BP.GO:0030010	Cluster B	establishment of cell polarity	1.95687e-08	3.61905
BP.GO:0030198	Cluster B	extracellular matrix organization	3.10684e-08	5.33333
BP.GO:0043062	Cluster B	extracellular structure organization	3.33618e-08	5.33333
BP.GO:0051056...145	Cluster B	regulation of small GTPase mediated signal transduction	3.33618e-08	5.33333
BP.GO:0045229	Cluster B	external encapsulating structure organization	3.84303e-08	5.33333
BP.GO:0061028	Cluster B	establishment of endothelial barrier	4.16446e-08	2.09524
BP.GO:0010632	Cluster B	regulation of epithelial cell migration	6.21507e-08	5.14286
BP.GO:0045927	Cluster B	positive regulation of growth	8.37064e-08	4.7619
BP.GO:0051258	Cluster B	protein polymerization	8.81604e-08	5.14286
BP.GO:0007043	Cluster B	cell-cell junction assembly	1.47916e-07	3.42857
BP.GO:0048762...152	Cluster B	mesenchymal cell differentiation	2.32099e-07	4.38095
BP.GO:0110053	Cluster B	regulation of actin filament organization	3.25876e-07	4.7619
BP.GO:0010720	Cluster B	positive regulation of cell development	3.41973e-07	4.95238
BP.GO:0010811	Cluster B	positive regulation of cell-substrate adhesion	3.46727e-07	3.04762
BP.GO:0032956...156	Cluster B	regulation of actin cytoskeleton organization	3.47459e-07	5.52381
BP.GO:1900024	Cluster B	regulation of substrate adhesion-dependent cell spreading	4.35793e-07	2.09524
BP.GO:0051017	Cluster B	actin filament bundle assembly	4.45437e-07	3.42857
BP.GO:0051271...159	Cluster B	negative regulation of cellular component movement	5.81341e-07	5.52381
BP.GO:0061572...160	Cluster B	actin filament bundle organization	6.48439e-07	3.42857
BP.GO:0051656	Cluster B	establishment of organelle localization	6.55171e-07	5.71429
BP.GO:0051494	Cluster B	negative regulation of cytoskeleton organization	7.78704e-07	3.42857
BP.GO:0045785...163	Cluster B	positive regulation of cell adhesion	8.21964e-07	6.09524
BP.GO:0050673	Cluster B	epithelial cell proliferation	8.21964e-07	6.09524
BP.GO:0016049	Cluster B	cell growth	8.73781e-07	6.47619
BP.GO:0043547...166	Cluster B	positive regulation of GTPase activity	9.15026e-07	4.38095
BP.GO:0002064	Cluster B	epithelial cell development	1.09018e-06	4
BP.GO:0051960...168	Cluster B	regulation of nervous system development	1.10509e-06	6.09524
BP.GO:2000146...169	Cluster B	negative regulation of cell motility	1.17947e-06	5.33333
BP.GO:0043542	Cluster B	endothelial cell migration	1.24501e-06	4.57143
BP.GO:0050678	Cluster B	regulation of epithelial cell proliferation	1.24737e-06	5.52381
BP.GO:0031111	Cluster B	negative regulation of microtubule polymerization or depolymerization	1.26073e-06	1.71429
BP.GO:0048675	Cluster B	axon extension	1.34846e-06	2.85714
BP.GO:0071711	Cluster B	basement membrane organization	1.61837e-06	1.52381
BP.GO:0090162	Cluster B	establishment of epithelial cell polarity	1.61837e-06	1.52381
BP.GO:0030336...176	Cluster B	negative regulation of cell migration	1.62238e-06	5.14286
BP.GO:0046777...177	Cluster B	protein autophosphorylation	1.81082e-06	4
BP.GO:0003007...178	Cluster B	heart morphogenesis	1.8168e-06	4.19048
BP.GO:0040013...179	Cluster B	negative regulation of locomotion	2.09656e-06	5.52381
BP.GO:0001570	Cluster B	vasculogenesis	2.21754e-06	2.28571
BP.GO:0010634	Cluster B	positive regulation of epithelial cell migration	2.38563e-06	3.42857
BP.GO:0031346	Cluster B	positive regulation of cell projection organization	2.6488e-06	5.14286
BP.GO:0010769	Cluster B	regulation of cell morphogenesis involved in differentiation	2.75344e-06	2.47619
BP.GO:0018105...184	Cluster B	peptidyl-serine phosphorylation	3.23291e-06	4.7619
BP.GO:0000209...185	Cluster B	protein polyubiquitination	3.36784e-06	4
BP.GO:0010975	Cluster B	regulation of neuron projection development	3.45108e-06	5.90476
BP.GO:0050767	Cluster B	regulation of neurogenesis	4.70047e-06	5.14286
BP.GO:1902904	Cluster B	negative regulation of supramolecular fiber organization	4.82902e-06	3.2381
BP.GO:0072583	Cluster B	clathrin-dependent endocytosis	5.27652e-06	1.71429
BP.GO:0043410	Cluster B	positive regulation of MAPK cascade	6.0018e-06	6.09524
BP.GO:0008360...191	Cluster B	regulation of cell shape	7.0383e-06	3.04762
BP.GO:0050770	Cluster B	regulation of axonogenesis	7.0383e-06	3.04762
BP.GO:0034332	Cluster B	adherens junction organization	7.56883e-06	1.71429
BP.GO:0001764	Cluster B	neuron migration	8.307e-06	3.04762
BP.GO:0007229	Cluster B	integrin-mediated signaling pathway	9.33472e-06	2.47619
BP.GO:0043297	Cluster B	apical junction assembly	1.08037e-05	2.09524
BP.GO:0018209...197	Cluster B	peptidyl-serine modification	1.10783e-05	4.7619
BP.GO:0048015	Cluster B	phosphatidylinositol-mediated signaling	1.13516e-05	3.2381
BP.GO:0034333	Cluster B	adherens junction assembly	1.14422e-05	0.952381
BP.GO:0043254...200	Cluster B	regulation of protein-containing complex assembly	1.20852e-05	5.52381
BP.GO:0002181...201	Cluster C	cytoplasmic translation	5.55679e-50	19.9095
BP.GO:0048002	Cluster C	antigen processing and presentation of peptide antigen	6.96996e-12	5.42986
BP.GO:0019883	Cluster C	antigen processing and presentation of endogenous antigen	9.91924e-12	4.0724
BP.GO:0002478	Cluster C	antigen processing and presentation of exogenous peptide antigen	1.51662e-11	4.52489
BP.GO:0002483	Cluster C	antigen processing and presentation of endogenous peptide antigen	2.24383e-11	3.61991
BP.GO:0140694	Cluster C	non-membrane-bounded organelle assembly	7.66298e-11	10.4072
BP.GO:0019884	Cluster C	antigen processing and presentation of exogenous antigen	1.51428e-10	4.52489
BP.GO:0048644...208	Cluster C	muscle organ morphogenesis	1.63065e-09	4.97738
BP.GO:0055008...209	Cluster C	cardiac muscle tissue morphogenesis	1.92888e-09	4.52489
BP.GO:0007517...210	Cluster C	muscle organ development	2.1392e-09	9.04977
BP.GO:0042255	Cluster C	ribosome assembly	2.2835e-09	4.52489
BP.GO:0042254	Cluster C	ribosome biogenesis	2.93412e-09	8.59729
BP.GO:0019882	Cluster C	antigen processing and presentation	4.50299e-09	5.42986
BP.GO:0014706...214	Cluster C	striated muscle tissue development	6.11489e-09	9.50226
BP.GO:0060415...215	Cluster C	muscle tissue morphogenesis	9.15778e-09	4.52489
BP.GO:1901798	Cluster C	positive regulation of signal transduction by p53 class mediator	1.16486e-08	3.16742
BP.GO:0042273	Cluster C	ribosomal large subunit biogenesis	1.21264e-08	4.52489
BP.GO:0060537...218	Cluster C	muscle tissue development	1.42223e-08	9.50226
BP.GO:0002399	Cluster C	MHC class II protein complex assembly	1.83361e-08	2.71493
BP.GO:0002503	Cluster C	peptide antigen assembly with MHC class II protein complex	1.83361e-08	2.71493
BP.GO:0019885	Cluster C	antigen processing and presentation of endogenous peptide antigen via MHC class I	2.80591e-08	2.71493
BP.GO:0022613	Cluster C	ribonucleoprotein complex biogenesis	3.31322e-08	9.95475
BP.GO:0046034	Cluster C	ATP metabolic process	3.43125e-08	7.69231
BP.GO:0001916	Cluster C	positive regulation of T cell mediated cytotoxicity	3.6334e-08	3.16742
BP.GO:0002501	Cluster C	peptide antigen assembly with MHC protein complex	4.1675e-08	2.71493
BP.GO:0019886	Cluster C	antigen processing and presentation of exogenous peptide antigen via MHC class II	4.69192e-08	3.16742
BP.GO:0030239...227	Cluster C	myofibril assembly	5.14655e-08	4.0724
BP.GO:0055002...228	Cluster C	striated muscle cell development	5.92785e-08	4.0724
BP.GO:0002396	Cluster C	MHC protein complex assembly	6.03111e-08	2.71493
BP.GO:0006119	Cluster C	oxidative phosphorylation	1.13486e-07	5.42986
BP.GO:0002495	Cluster C	antigen processing and presentation of peptide antigen via MHC class II	1.1911e-07	3.16742
BP.GO:0002504	Cluster C	antigen processing and presentation of peptide or polysaccharide antigen via MHC class II	1.81158e-07	3.16742
BP.GO:0042274	Cluster C	ribosomal small subunit biogenesis	1.90613e-07	4.0724
BP.GO:0006941...234	Cluster C	striated muscle contraction	2.15372e-07	5.88235
BP.GO:0035994	Cluster C	response to muscle stretch	2.15705e-07	2.71493
BP.GO:0055001...236	Cluster C	muscle cell development	2.96231e-07	5.88235
BP.GO:0001914	Cluster C	regulation of T cell mediated cytotoxicity	3.23908e-07	3.16742
BP.GO:1903901	Cluster C	negative regulation of viral life cycle	3.71036e-07	2.71493
BP.GO:0046596	Cluster C	regulation of viral entry into host cell	5.5132e-07	3.16742
BP.GO:0050792	Cluster C	regulation of viral process	5.87804e-07	5.42986
BP.GO:0060048...241	Cluster C	cardiac muscle contraction	6.95921e-07	4.97738
BP.GO:0002474	Cluster C	antigen processing and presentation of peptide antigen via MHC class I	7.66285e-07	2.71493
BP.GO:0006936...243	Cluster C	muscle contraction	8.46526e-07	7.69231
BP.GO:0048738...244	Cluster C	cardiac muscle tissue development	8.64454e-07	6.33484
BP.GO:0003007...245	Cluster C	heart morphogenesis	1.41613e-06	6.33484
BP.GO:1903900	Cluster C	regulation of viral life cycle	1.49951e-06	4.97738
BP.GO:0001913	Cluster C	T cell mediated cytotoxicity	1.63665e-06	3.16742
BP.GO:0052372	Cluster C	modulation by symbiont of entry into host	1.63665e-06	3.16742
BP.GO:0000028	Cluster C	ribosomal small subunit assembly	2.22522e-06	2.26244
BP.GO:0022618	Cluster C	ribonucleoprotein complex assembly	2.239e-06	5.88235
BP.GO:0009060	Cluster C	aerobic respiration	2.63442e-06	5.42986
BP.GO:1902600	Cluster C	proton transmembrane transport	2.67567e-06	4.97738
BP.GO:0006364	Cluster C	rRNA processing	2.87087e-06	5.88235
BP.GO:0034101	Cluster C	erythrocyte homeostasis	3.09838e-06	4.52489
BP.GO:0071826	Cluster C	ribonucleoprotein complex subunit organization	3.16495e-06	5.88235
BP.GO:0003229...256	Cluster C	ventricular cardiac muscle tissue development	3.64116e-06	3.16742
BP.GO:0006123	Cluster C	mitochondrial electron transport	cytochrome c to oxygen	3.81985e-06	2.26244
BP.GO:0031032...258	Cluster C	actomyosin structure organization	3.84125e-06	5.42986
BP.GO:0051348	Cluster C	negative regulation of transferase activity	3.85935e-06	6.33484
BP.GO:0001912	Cluster C	positive regulation of leukocyte mediated cytotoxicity	4.11993e-06	3.16742
BP.GO:0002711	Cluster C	positive regulation of T cell mediated immunity	4.11993e-06	3.16742
BP.GO:0016072	Cluster C	rRNA metabolic process	4.84559e-06	5.88235
BP.GO:0010927...263	Cluster C	cellular component assembly involved in morphogenesis	4.9775e-06	4.0724
BP.GO:0019058...264	Cluster C	viral life cycle	5.79777e-06	6.78733
BP.GO:0060047...265	Cluster C	heart contraction	6.08602e-06	5.88235
BP.GO:0003012...266	Cluster C	muscle system process	7.46698e-06	8.1448
BP.GO:0052126	Cluster C	movement in host environment	7.61862e-06	4.97738
BP.GO:0046718	Cluster C	viral entry into host cell	8.29273e-06	4.52489
BP.GO:1904667	Cluster C	negative regulation of ubiquitin protein ligase activity	8.68213e-06	1.80995
BP.GO:0031343	Cluster C	positive regulation of cell killing	9.16474e-06	3.16742
BP.GO:0045214...271	Cluster C	sarcomere organization	9.29577e-06	2.71493
BP.GO:0016032...272	Cluster C	viral process	9.34726e-06	7.69231
BP.GO:0003015...273	Cluster C	heart process	9.43509e-06	5.88235
BP.GO:0044403...274	Cluster C	biological process involved in symbiotic interaction	9.52229e-06	6.33484
BP.GO:0050870	Cluster C	positive regulation of T cell activation	1.03582e-05	5.42986
BP.GO:0044409	Cluster C	entry into host	1.2598e-05	4.52489
BP.GO:0030218	Cluster C	erythrocyte differentiation	1.27173e-05	4.0724
BP.GO:0048525	Cluster C	negative regulation of viral process	1.31942e-05	3.61991
BP.GO:0000302	Cluster C	response to reactive oxygen species	1.36431e-05	5.42986
BP.GO:1901796...280	Cluster C	regulation of signal transduction by p53 class mediator	1.42911e-05	3.61991
BP.GO:0000027	Cluster C	ribosomal large subunit assembly	1.43044e-05	2.26244
BP.GO:0001906	Cluster C	cell killing	1.49959e-05	4.97738
BP.GO:0043462	Cluster C	regulation of ATPase activity	1.59583e-05	2.71493
BP.GO:0055010...284	Cluster C	ventricular cardiac muscle tissue morphogenesis	1.59583e-05	2.71493
BP.GO:0001909	Cluster C	leukocyte mediated cytotoxicity	1.65692e-05	4.0724
BP.GO:0042773	Cluster C	ATP synthesis coupled electron transport	1.67161e-05	3.61991
BP.GO:0042775	Cluster C	mitochondrial ATP synthesis coupled electron transport	1.67161e-05	3.61991
BP.GO:0002262	Cluster C	myeloid cell homeostasis	1.77022e-05	4.52489
BP.GO:0045333	Cluster C	cellular respiration	1.94193e-05	5.42986
BP.GO:0045824	Cluster C	negative regulation of innate immune response	2.03385e-05	3.16742
BP.GO:0043903	Cluster C	regulation of biological process involved in symbiotic interaction	2.23052e-05	3.16742
BP.GO:1903039	Cluster C	positive regulation of leukocyte cell-cell adhesion	2.83684e-05	5.42986
BP.GO:0051701	Cluster C	biological process involved in interaction with host	3.05846e-05	4.97738
BP.GO:0055003...294	Cluster C	cardiac myofibril assembly	3.98508e-05	1.80995
BP.GO:0002698	Cluster C	negative regulation of immune effector process	4.84374e-05	3.61991
BP.GO:1903037	Cluster C	regulation of leukocyte cell-cell adhesion	4.85545e-05	6.33484
BP.GO:0045953	Cluster C	negative regulation of natural killer cell mediated cytotoxicity	5.07637e-05	1.80995
BP.GO:0001910	Cluster C	regulation of leukocyte mediated cytotoxicity	5.21033e-05	3.16742
BP.GO:0031397	Cluster C	negative regulation of protein ubiquitination	5.63383e-05	3.16742
BP.GO:0022904	Cluster C	respiratory electron transport chain	6.24951e-05	3.61991
BP.GO:0051056...301	Cluster D	regulation of small GTPase mediated signal transduction	1.19831e-14	5.77617
BP.GO:0016570...302	Cluster D	histone modification	2.82925e-12	6.85921
BP.GO:0007265...303	Cluster D	Ras protein signal transduction	4.64692e-10	5.17449
BP.GO:0018205...304	Cluster D	peptidyl-lysine modification	1.46258e-09	5.41516
BP.GO:0043087...305	Cluster D	regulation of GTPase activity	1.2448e-08	4.93381
BP.GO:0048193...306	Cluster D	Golgi vesicle transport	1.33799e-08	4.45247
BP.GO:0006325	Cluster D	chromatin organization	2.00361e-08	5.41516
BP.GO:0046578	Cluster D	regulation of Ras protein signal transduction	2.06389e-08	3.36943
BP.GO:0034968	Cluster D	histone lysine methylation	3.07467e-08	2.52708
BP.GO:0006470...310	Cluster D	protein dephosphorylation	3.61194e-08	4.21179
BP.GO:0016571...311	Cluster D	histone methylation	6.18219e-08	2.76775
BP.GO:0018022	Cluster D	peptidyl-lysine methylation	6.98897e-08	2.64741
BP.GO:0010452	Cluster D	histone H3-K36 methylation	7.10035e-08	0.962696
BP.GO:0150115...314	Cluster D	cell-substrate junction organization	8.46952e-08	2.2864
BP.GO:0006479	Cluster D	protein methylation	1.23707e-07	3.12876
BP.GO:0008213	Cluster D	protein alkylation	1.23707e-07	3.12876
BP.GO:0016311...317	Cluster D	dephosphorylation	2.59614e-07	5.17449
BP.GO:0018209...318	Cluster D	peptidyl-serine modification	4.1456e-07	4.45247
BP.GO:0016055...319	Cluster D	Wnt signaling pathway	5.70565e-07	5.29483
BP.GO:0018105...320	Cluster D	peptidyl-serine phosphorylation	5.97575e-07	4.21179
BP.GO:0010498...321	Cluster D	proteasomal protein catabolic process	6.03999e-07	5.65584
BP.GO:0018210	Cluster D	peptidyl-threonine modification	6.11808e-07	2.40674
BP.GO:0198738...323	Cluster D	cell-cell signaling by wnt	6.45377e-07	5.29483
BP.GO:0007623	Cluster D	circadian rhythm	6.93788e-07	3.2491
BP.GO:0010506	Cluster D	regulation of autophagy	6.94097e-07	4.21179
BP.GO:0070936	Cluster D	protein K48-linked ubiquitination	7.63392e-07	1.68472
BP.GO:0043547...327	Cluster D	positive regulation of GTPase activity	1.15328e-06	3.61011
BP.GO:0030111...328	Cluster D	regulation of Wnt signaling pathway	1.53893e-06	4.21179
BP.GO:1903311...329	Cluster D	regulation of mRNA metabolic process	1.8043e-06	3.85078
BP.GO:0000209...330	Cluster D	protein polyubiquitination	2.20496e-06	3.36943
BP.GO:0098876	Cluster D	vesicle-mediated transport to the plasma membrane	2.39188e-06	2.40674
BP.GO:0043161...332	Cluster D	proteasome-mediated ubiquitin-dependent protein catabolic process	3.08992e-06	4.81348
BP.GO:0042752	Cluster D	regulation of circadian rhythm	6.40938e-06	2.16606
BP.GO:0031331...334	Cluster D	positive regulation of cellular catabolic process	7.34698e-06	4.81348
BP.GO:0018023	Cluster D	peptidyl-lysine trimethylation	9.40529e-06	1.32371
BP.GO:0150117	Cluster D	positive regulation of cell-substrate junction organization	9.43421e-06	1.08303
BP.GO:0048511...337	Cluster D	rhythmic process	1.0104e-05	3.73045
BP.GO:0072659...338	Cluster D	protein localization to plasma membrane	1.03606e-05	3.61011
BP.GO:0018027	Cluster D	peptidyl-lysine dimethylation	1.11461e-05	0.962696
BP.GO:0150116...340	Cluster D	regulation of cell-substrate junction organization	1.26129e-05	1.56438
BP.GO:0043414	Cluster D	macromolecule methylation	1.26863e-05	3.85078
BP.GO:0018107	Cluster D	peptidyl-threonine phosphorylation	1.40911e-05	2.04573
BP.GO:0006402	Cluster D	mRNA catabolic process	1.41241e-05	3.12876
BP.GO:1990778...344	Cluster D	protein localization to cell periphery	1.4622e-05	3.97112
BP.GO:0009895...345	Cluster D	negative regulation of catabolic process	1.63659e-05	3.85078
BP.GO:0030038	Cluster D	contractile actin filament bundle assembly	1.71587e-05	1.92539
BP.GO:0043149	Cluster D	stress fiber assembly	1.71587e-05	1.92539
BP.GO:0030521	Cluster D	androgen receptor signaling pathway	1.76443e-05	1.20337
BP.GO:0007044...349	Cluster D	cell-substrate junction assembly	1.80341e-05	1.80505
BP.GO:0007030	Cluster D	Golgi organization	2.15923e-05	2.40674
BP.GO:0007179...351	Cluster D	transforming growth factor beta receptor signaling pathway	2.45559e-05	2.76775
BP.GO:0071559...352	Cluster D	response to transforming growth factor beta	2.90976e-05	3.2491
BP.GO:0033044	Cluster D	regulation of chromosome organization	3.00885e-05	2.64741
BP.GO:0110020	Cluster D	regulation of actomyosin structure organization	3.36849e-05	1.80505
BP.GO:0007266...355	Cluster D	Rho protein signal transduction	3.62615e-05	2.16606
BP.GO:0090287	Cluster D	regulation of cellular response to growth factor stimulus	3.82653e-05	3.61011
BP.GO:0009896...357	Cluster D	positive regulation of catabolic process	4.07204e-05	5.05415
BP.GO:0031330	Cluster D	negative regulation of cellular catabolic process	4.37125e-05	3.2491
BP.GO:0051492	Cluster D	regulation of stress fiber assembly	4.58714e-05	1.68472
BP.GO:0046580	Cluster D	negative regulation of Ras protein signal transduction	4.77968e-05	1.20337
BP.GO:0032231	Cluster D	regulation of actin filament bundle assembly	6.02403e-05	1.80505
BP.GO:0035855	Cluster D	megakaryocyte development	6.0979e-05	0.722022
BP.GO:1900034	Cluster D	regulation of cellular response to heat	6.0979e-05	0.722022
BP.GO:0042176...364	Cluster D	regulation of protein catabolic process	6.86937e-05	4.21179
BP.GO:0007051	Cluster D	spindle organization	7.07291e-05	2.52708
BP.GO:0046777...366	Cluster D	protein autophosphorylation	7.63528e-05	2.88809
BP.GO:0006913	Cluster D	nucleocytoplasmic transport	7.87958e-05	3.48977
BP.GO:0051169	Cluster D	nuclear transport	7.87958e-05	3.48977
BP.GO:0032259	Cluster D	methylation	8.61016e-05	3.97112
BP.GO:0016197...370	Cluster D	endosomal transport	9.3869e-05	2.88809
BP.GO:0072698	Cluster D	protein localization to microtubule cytoskeleton	0.000113889	1.20337
BP.GO:0048041...372	Cluster D	focal adhesion assembly	0.000115513	1.56438
BP.GO:0032232	Cluster D	negative regulation of actin filament bundle assembly	0.000117757	0.962696
BP.GO:1905508	Cluster D	protein localization to microtubule organizing center	0.000117757	0.962696
BP.GO:0010508	Cluster D	positive regulation of autophagy	0.000120262	1.92539
BP.GO:0050684...376	Cluster D	regulation of mRNA processing	0.000121738	2.04573
BP.GO:0071560...377	Cluster D	cellular response to transforming growth factor beta stimulus	0.00013395	3.00842
BP.GO:0030522...378	Cluster D	intracellular receptor signaling pathway	0.000135294	3.12876
BP.GO:0016573	Cluster D	histone acetylation	0.00014245	2.16606
BP.GO:0031056	Cluster D	regulation of histone modification	0.00014245	2.16606
BP.GO:0051058	Cluster D	negative regulation of small GTPase mediated signal transduction	0.000156411	1.20337
BP.GO:0044772...382	Cluster D	mitotic cell cycle phase transition	0.000157883	4.33213
BP.GO:0045936...383	Cluster D	negative regulation of phosphate metabolic process	0.000163384	4.45247
BP.GO:0051168	Cluster D	nuclear export	0.000168281	2.16606
BP.GO:0010563...385	Cluster D	negative regulation of phosphorus metabolic process	0.000170936	4.45247
BP.GO:0001952...386	Cluster D	regulation of cell-matrix adhesion	0.000175184	1.92539
BP.GO:0016050...387	Cluster D	vesicle organization	0.000178236	3.36943
BP.GO:0006892...388	Cluster D	post-Golgi vesicle-mediated transport	0.000200491	1.68472
BP.GO:0051225	Cluster D	spindle assembly	0.000208711	1.80505
BP.GO:0051028	Cluster D	mRNA transport	0.00021003	1.92539
BP.GO:0001954	Cluster D	positive regulation of cell-matrix adhesion	0.000211575	1.20337
BP.GO:0044380	Cluster D	protein localization to cytoskeleton	0.000211575	1.20337
BP.GO:0070646	Cluster D	protein modification by small protein removal	0.000214709	2.16606
BP.GO:0099003	Cluster D	vesicle-mediated transport in synapse	0.000230821	2.52708
BP.GO:0018393	Cluster D	internal peptidyl-lysine acetylation	0.000232493	2.16606
BP.GO:0006406	Cluster D	mRNA export from nucleus	0.000244765	1.20337
BP.GO:0071427	Cluster D	mRNA-containing ribonucleoprotein complex export from nucleus	0.000244765	1.20337
BP.GO:0016236...398	Cluster D	macroautophagy	0.000253971	3.2491
BP.GO:0006475	Cluster D	internal protein amino acid acetylation	0.000271951	2.16606
BP.GO:0006401	Cluster D	RNA catabolic process	0.000289755	3.12876
BP.GO:0003012...401	Cluster E	muscle system process	4.85731e-13	8.78661
BP.GO:0048738...402	Cluster E	cardiac muscle tissue development	4.05475e-10	5.43933
BP.GO:0090257	Cluster E	regulation of muscle system process	1.68046e-09	5.43933
BP.GO:0006936...404	Cluster E	muscle contraction	6.33219e-09	6.27615
BP.GO:0003015...405	Cluster E	heart process	7.14461e-09	5.23013
BP.GO:0060047...406	Cluster E	heart contraction	1.43766e-08	5.02092
BP.GO:0060537...407	Cluster E	muscle tissue development	1.53783e-08	6.69456
BP.GO:0014706...408	Cluster E	striated muscle tissue development	1.76963e-08	6.48536
BP.GO:0055001...409	Cluster E	muscle cell development	2.63754e-07	3.9749
BP.GO:0051146	Cluster E	striated muscle cell differentiation	1.12071e-06	4.81172
BP.GO:0006937	Cluster E	regulation of muscle contraction	1.61783e-06	3.55649
BP.GO:0043500	Cluster E	muscle adaptation	2.58286e-06	2.92887
BP.GO:0055006	Cluster E	cardiac cell development	3.38833e-06	2.51046
BP.GO:0055007	Cluster E	cardiac muscle cell differentiation	3.80871e-06	2.92887
BP.GO:0030239...415	Cluster E	myofibril assembly	4.07175e-06	2.09205
BP.GO:0055002...416	Cluster E	striated muscle cell development	4.71701e-06	2.09205
BP.GO:0008016	Cluster E	regulation of heart contraction	6.0406e-06	3.76569
BP.GO:0050766	Cluster E	positive regulation of phagocytosis	6.27738e-06	2.09205
BP.GO:0042692	Cluster E	muscle cell differentiation	6.79589e-06	5.43933
BP.GO:0045214...420	Cluster E	sarcomere organization	9.36523e-06	1.67364
BP.GO:1903522	Cluster E	regulation of blood circulation	1.00864e-05	4.1841
BP.GO:0055013	Cluster E	cardiac muscle cell development	1.04079e-05	2.30126
BP.GO:0060048...423	Cluster E	cardiac muscle contraction	1.1141e-05	2.92887
BP.GO:0035051	Cluster E	cardiocyte differentiation	1.14441e-05	3.13808
BP.GO:0031032...425	Cluster E	actomyosin structure organization	1.20292e-05	3.55649
BP.GO:0003205	Cluster E	cardiac chamber development	1.67213e-05	3.13808
BP.GO:0010927...427	Cluster E	cellular component assembly involved in morphogenesis	1.84156e-05	2.51046
BP.GO:0055008...428	Cluster E	cardiac muscle tissue morphogenesis	1.98801e-05	1.88285
BP.GO:0007015...429	Cluster E	actin filament organization	2.87405e-05	5.64854
BP.GO:0050764	Cluster E	regulation of phagocytosis	3.02979e-05	2.30126
BP.GO:0070542	Cluster E	response to fatty acid	3.38401e-05	1.88285
BP.GO:0070252	Cluster E	actin-mediated cell contraction	3.68703e-05	2.30126
BP.GO:0007517...433	Cluster E	muscle organ development	3.79849e-05	4.60251
BP.GO:0043502	Cluster E	regulation of muscle adaptation	4.05933e-05	2.30126
BP.GO:0071398	Cluster E	cellular response to fatty acid	4.29993e-05	1.46444
BP.GO:1990778...436	Cluster E	protein localization to cell periphery	4.98735e-05	4.60251
BP.GO:0060333	Cluster E	interferon-gamma-mediated signaling pathway	5.03328e-05	1.25523
BP.GO:0006941...438	Cluster E	striated muscle contraction	5.78466e-05	3.13808
BP.GO:0048660	Cluster E	regulation of smooth muscle cell proliferation	6.16575e-05	3.13808
BP.GO:0060415...440	Cluster E	muscle tissue morphogenesis	6.98035e-05	1.88285
BP.GO:0003229...441	Cluster E	ventricular cardiac muscle tissue development	7.22603e-05	1.67364
BP.GO:0033002	Cluster E	muscle cell proliferation	7.2865e-05	3.76569
BP.GO:0003231	Cluster E	cardiac ventricle development	7.39852e-05	2.51046
BP.GO:0009615	Cluster E	response to virus	7.58645e-05	4.81172
BP.GO:0003208	Cluster E	cardiac ventricle morphogenesis	7.81566e-05	1.88285
BP.GO:0048659	Cluster E	smooth muscle cell proliferation	7.91903e-05	3.13808
BP.GO:0030048	Cluster E	actin filament-based movement	0.000100901	2.51046
BP.GO:0072659...448	Cluster E	protein localization to plasma membrane	0.000136428	3.9749
BP.GO:0048644...449	Cluster E	muscle organ morphogenesis	0.000147925	1.88285
BP.GO:0055010...450	Cluster E	ventricular cardiac muscle tissue morphogenesis	0.00015293	1.46444
BP.GO:0003018	Cluster E	vascular process in circulatory system	0.000153286	3.76569
BP.GO:0014889	Cluster E	muscle atrophy	0.000176438	0.83682
BP.GO:0006631	Cluster E	fatty acid metabolic process	0.000186562	4.81172
BP.GO:0003007...454	Cluster E	heart morphogenesis	0.000206929	3.55649
BP.GO:0032970...455	Cluster E	regulation of actin filament-based process	0.000241144	4.81172
BP.GO:0035637	Cluster E	multicellular organismal signaling	0.000241705	2.71967
BP.GO:0003206	Cluster E	cardiac chamber morphogenesis	0.000273718	2.30126
BP.GO:0030049	Cluster E	muscle filament sliding	0.000342588	0.83682
BP.GO:0090330	Cluster E	regulation of platelet aggregation	0.000369741	1.04603
BP.GO:2000146...460	Cluster E	negative regulation of cell motility	0.000391253	4.39331
BP.GO:0014888	Cluster E	striated muscle adaptation	0.000424558	1.46444
BP.GO:0043501	Cluster E	skeletal muscle adaptation	0.000448249	1.04603
BP.GO:0033275	Cluster E	actin-myosin filament sliding	0.000457781	0.83682
BP.GO:0043252	Cluster E	sodium-independent organic anion transport	0.000457781	0.83682
BP.GO:0040013...465	Cluster E	negative regulation of locomotion	0.000486809	4.60251
BP.GO:0001678	Cluster E	cellular glucose homeostasis	0.000486892	2.71967
BP.GO:0051607	Cluster E	defense response to virus	0.000491119	3.55649
BP.GO:0140546	Cluster E	defense response to symbiont	0.000491119	3.55649
BP.GO:0071333	Cluster E	cellular response to glucose stimulus	0.000507422	2.51046
BP.GO:0006979	Cluster E	response to oxidative stress	0.000520703	5.02092
BP.GO:0051271...471	Cluster E	negative regulation of cellular component movement	0.000522263	4.39331
BP.GO:0009746	Cluster E	response to hexose	0.000528094	3.13808
BP.GO:0010876	Cluster E	lipid localization	0.000554718	5.02092
BP.GO:0071331	Cluster E	cellular response to hexose stimulus	0.000571107	2.51046
BP.GO:0030336...475	Cluster E	negative regulation of cell migration	0.000576927	4.1841
BP.GO:0071326	Cluster E	cellular response to monosaccharide stimulus	0.000605386	2.51046
BP.GO:0097306	Cluster E	cellular response to alcohol	0.000616006	1.88285
BP.GO:0071312	Cluster E	cellular response to alkaloid	0.000645331	1.25523
BP.GO:0001508	Cluster E	action potential	0.000655752	2.30126
BP.GO:0086065	Cluster E	cell communication involved in cardiac conduction	0.000660377	1.46444
BP.GO:0034284	Cluster E	response to monosaccharide	0.000698869	3.13808
BP.GO:0006942	Cluster E	regulation of striated muscle contraction	0.000719588	1.88285
BP.GO:0061383	Cluster E	trabecula morphogenesis	0.000734031	1.25523
BP.GO:0035518	Cluster E	histone H2A monoubiquitination	0.000766477	0.83682
BP.GO:0055003...485	Cluster E	cardiac myofibril assembly	0.000766477	0.83682
BP.GO:0097067	Cluster E	cellular response to thyroid hormone stimulus	0.000766477	0.83682
BP.GO:1901655	Cluster E	cellular response to ketone	0.000776466	1.88285
BP.GO:0010880	Cluster E	regulation of release of sequestered calcium ion into cytosol by sarcoplasmic reticulum	0.000892875	1.04603
BP.GO:0061337	Cluster E	cardiac conduction	0.000901215	1.88285
BP.GO:0045785...490	Cluster E	positive regulation of cell adhesion	0.000911726	4.81172
BP.GO:1902001	Cluster E	fatty acid transmembrane transport	0.000965726	0.83682
BP.GO:0071322	Cluster E	cellular response to carbohydrate stimulus	0.000999223	2.51046
BP.GO:0043123	Cluster E	positive regulation of I-kappaB kinase/NF-kappaB signaling	0.00101249	2.71967
BP.GO:0042593	Cluster E	glucose homeostasis	0.00102056	3.34728
BP.GO:0033500	Cluster E	carbohydrate homeostasis	0.00106288	3.34728
BP.GO:0009749	Cluster E	response to glucose	0.00114079	2.92887
BP.GO:0019932	Cluster E	second-messenger-mediated signaling	0.00116636	3.76569
BP.GO:0043114	Cluster E	regulation of vascular permeability	0.00118645	1.25523
BP.GO:0031667	Cluster E	response to nutrient levels	0.0012086	5.02092
BP.GO:0007435	Cluster E	salivary gland morphogenesis	0.00120995	1.04603
BP.GO:0016570...501	Cluster F	histone modification	2.19957e-07	5.42035
BP.GO:2001233	Cluster F	regulation of apoptotic signaling pathway	2.34015e-07	4.5354
BP.GO:1903320	Cluster F	regulation of protein modification by small protein conjugation or removal	2.14169e-06	3.31858
BP.GO:0002181...504	Cluster F	cytoplasmic translation	2.52075e-06	2.43363
BP.GO:2001234	Cluster F	negative regulation of apoptotic signaling pathway	3.94633e-06	3.09735
BP.GO:0043403	Cluster F	skeletal muscle tissue regeneration	6.93487e-06	1.10619
BP.GO:0071560...507	Cluster F	cellular response to transforming growth factor beta stimulus	1.16534e-05	3.20796
BP.GO:0071559...508	Cluster F	response to transforming growth factor beta	1.83285e-05	3.20796
BP.GO:0051090	Cluster F	regulation of DNA-binding transcription factor activity	2.09618e-05	4.64602
BP.GO:0016032...510	Cluster F	viral process	2.62801e-05	4.42478
BP.GO:0097193	Cluster F	intrinsic apoptotic signaling pathway	2.6309e-05	3.4292
BP.GO:0035815	Cluster F	positive regulation of renal sodium excretion	2.67911e-05	0.663717
BP.GO:0031396	Cluster F	regulation of protein ubiquitination	2.96399e-05	2.76549
BP.GO:0060828	Cluster F	regulation of canonical Wnt signaling pathway	3.87749e-05	3.09735
BP.GO:0022604...515	Cluster F	regulation of cell morphogenesis	4.21198e-05	3.53982
BP.GO:0098760	Cluster F	response to interleukin-7	4.28284e-05	0.663717
BP.GO:0098761	Cluster F	cellular response to interleukin-7	4.28284e-05	0.663717
BP.GO:2001242	Cluster F	regulation of intrinsic apoptotic signaling pathway	4.32342e-05	2.32301
BP.GO:0032970...519	Cluster F	regulation of actin filament-based process	4.8252e-05	4.20354
BP.GO:0050821	Cluster F	protein stabilization	5.09008e-05	2.54425
BP.GO:0030111...521	Cluster F	regulation of Wnt signaling pathway	5.70413e-05	3.65044
BP.GO:0140014	Cluster F	mitotic nuclear division	6.09769e-05	3.31858
BP.GO:0019058...523	Cluster F	viral life cycle	6.89568e-05	3.53982
BP.GO:0007179...524	Cluster F	transforming growth factor beta receptor signaling pathway	8.90222e-05	2.54425
BP.GO:0044772...525	Cluster F	mitotic cell cycle phase transition	9.14437e-05	4.31416
BP.GO:1902115	Cluster F	regulation of organelle assembly	9.61795e-05	2.43363
BP.GO:0044062	Cluster F	regulation of excretion	0.000100365	0.774336
BP.GO:0071634	Cluster F	regulation of transforming growth factor beta production	0.000118832	0.995575
BP.GO:2001236	Cluster F	regulation of extrinsic apoptotic signaling pathway	0.000124618	2.10177
BP.GO:0016358...530	Cluster F	dendrite development	0.000126446	2.87611
BP.GO:0006898	Cluster F	receptor-mediated endocytosis	0.000135193	2.87611
BP.GO:0016050...532	Cluster F	vesicle organization	0.000135966	3.31858
BP.GO:0032956...533	Cluster F	regulation of actin cytoskeleton organization	0.000137835	3.76106
BP.GO:0060998	Cluster F	regulation of dendritic spine development	0.000142505	1.21681
BP.GO:0050803	Cluster F	regulation of synapse structure or activity	0.000146614	2.65487
BP.GO:0033627	Cluster F	cell adhesion mediated by integrin	0.000157827	1.32743
BP.GO:0071479	Cluster F	cellular response to ionizing radiation	0.000157827	1.32743
BP.GO:0007059	Cluster F	chromosome segregation	0.000158762	3.65044
BP.GO:0070482	Cluster F	response to oxygen levels	0.000167555	3.65044
BP.GO:0071604	Cluster F	transforming growth factor beta production	0.000175399	0.995575
BP.GO:0060485...541	Cluster F	mesenchyme development	0.000185239	3.20796
BP.GO:0000280	Cluster F	nuclear division	0.000189152	4.31416
BP.GO:0048762...543	Cluster F	mesenchymal cell differentiation	0.000197831	2.76549
BP.GO:0001666	Cluster F	response to hypoxia	0.000204022	3.31858
BP.GO:0007020	Cluster F	microtubule nucleation	0.000210363	0.884956
BP.GO:0098801	Cluster F	regulation of renal system process	0.000210363	0.884956
BP.GO:0006302	Cluster F	double-strand break repair	0.000213086	2.87611
BP.GO:0007015...548	Cluster F	actin filament organization	0.000217429	4.31416
BP.GO:0050807	Cluster F	regulation of synapse organization	0.000231283	2.54425
BP.GO:0007568	Cluster F	aging	0.000239127	3.53982
BP.GO:0048545...551	Cluster F	response to steroid hormone	0.000239127	3.53982
BP.GO:0044794	Cluster F	positive regulation by host of viral process	0.000241345	0.553097
BP.GO:2001243	Cluster F	negative regulation of intrinsic apoptotic signaling pathway	0.000252114	1.54867
BP.GO:0060996	Cluster F	dendritic spine development	0.000280834	1.54867
BP.GO:0055078	Cluster F	sodium ion homeostasis	0.000308524	1.10619
BP.GO:1903322	Cluster F	positive regulation of protein modification by small protein conjugation or removal	0.000357867	1.88053
BP.GO:0097120	Cluster F	receptor localization to synapse	0.00035821	1.10619
BP.GO:0035810	Cluster F	positive regulation of urine volume	0.000360541	0.553097
BP.GO:0035813	Cluster F	regulation of renal sodium excretion	0.000361871	0.663717
BP.GO:0031589...560	Cluster F	cell-substrate adhesion	0.000381593	3.65044
BP.GO:0097191	Cluster F	extrinsic apoptotic signaling pathway	0.000396364	2.54425
BP.GO:0031098	Cluster F	stress-activated protein kinase signaling cascade	0.000397313	2.76549
BP.GO:0044403...563	Cluster F	biological process involved in symbiotic interaction	0.000398262	3.09735
BP.GO:0034605	Cluster F	cellular response to heat	0.000437449	1.21681
BP.GO:0051960...565	Cluster F	regulation of nervous system development	0.000452836	4.20354
BP.GO:0036293	Cluster F	response to decreased oxygen levels	0.000460111	3.31858
BP.GO:1903034	Cluster F	regulation of response to wounding	0.000460664	2.10177
BP.GO:0016571...568	Cluster F	histone methylation	0.00046111	1.88053
BP.GO:0032386...569	Cluster F	regulation of intracellular transport	0.000463621	3.4292
BP.GO:0016055...570	Cluster F	Wnt signaling pathway	0.000472913	4.20354
BP.GO:0090068	Cluster F	positive regulation of cell cycle process	0.000480397	2.65487
BP.GO:1901796...572	Cluster F	regulation of signal transduction by p53 class mediator	0.000513765	1.43805
BP.GO:0198738...573	Cluster F	cell-cell signaling by wnt	0.000515455	4.20354
BP.GO:0031032...574	Cluster F	actomyosin structure organization	0.000534835	2.32301
BP.GO:0035329	Cluster F	hippo signaling	0.000555072	0.884956
BP.GO:1902414	Cluster F	protein localization to cell junction	0.000570386	1.43805
BP.GO:0090263	Cluster F	positive regulation of canonical Wnt signaling pathway	0.000572004	1.54867
BP.GO:0031647	Cluster F	regulation of protein stability	0.000614154	3.09735
BP.GO:0048511...579	Cluster F	rhythmic process	0.000614154	3.09735
BP.GO:0035812	Cluster F	renal sodium excretion	0.0006197	0.663717
BP.GO:0032526	Cluster F	response to retinoic acid	0.000629482	1.54867
BP.GO:0007569	Cluster F	cell aging	0.00063146	1.76991
BP.GO:0042246	Cluster F	tissue regeneration	0.000635605	1.21681
BP.GO:0051052	Cluster F	regulation of DNA metabolic process	0.000651518	3.53982
BP.GO:0003012...585	Cluster F	muscle system process	0.000664186	4.20354
BP.GO:0010959	Cluster F	regulation of metal ion transport	0.000683942	3.87168
BP.GO:0042060	Cluster F	wound healing	0.000699108	3.9823
BP.GO:0061041	Cluster F	regulation of wound healing	0.000745323	1.76991
BP.GO:2001237	Cluster F	negative regulation of extrinsic apoptotic signaling pathway	0.000772834	1.43805
BP.GO:0043392	Cluster F	negative regulation of DNA binding	0.000775744	0.995575
BP.GO:0051098	Cluster F	regulation of binding	0.000785619	3.53982
BP.GO:0061572...592	Cluster F	actin filament bundle organization	0.000790938	1.99115
BP.GO:0060070	Cluster F	canonical Wnt signaling pathway	0.000796127	3.09735
BP.GO:1990778...594	Cluster F	protein localization to cell periphery	0.000798321	3.31858
BP.GO:0050808	Cluster F	synapse organization	0.000829019	3.9823
BP.GO:0009408	Cluster F	response to heat	0.000832132	1.54867
BP.GO:0001975	Cluster F	response to amphetamine	0.000847413	0.774336
BP.GO:0010165	Cluster F	response to X-ray	0.000847413	0.774336
BP.GO:0071103	Cluster F	DNA conformation change	0.000874942	2.98673
BP.GO:2000288	Cluster F	positive regulation of myoblast proliferation	0.000897153	0.442478
MF.GO:0061629...1	Cluster A	RNA polymerase II-specific DNA-binding transcription factor binding	1.26589e-06	3.66636
MF.GO:0140297...2	Cluster A	DNA-binding transcription factor binding	1.78886e-06	4.39963
MF.GO:0019787...3	Cluster A	ubiquitin-like protein transferase activity	9.49538e-05	4.39963
MF.GO:0004842...4	Cluster A	ubiquitin-protein transferase activity	9.58283e-05	4.21632
MF.GO:0016922...5	Cluster A	nuclear receptor binding	0.000120475	1.92484
MF.GO:0003712...6	Cluster A	transcription coregulator activity	0.000126494	4.58295
MF.GO:0035035	Cluster A	histone acetyltransferase binding	0.000477332	0.641613
MF.GO:0035091...8	Cluster A	phosphatidylinositol binding	0.000767874	2.74977
MF.GO:0004674...9	Cluster A	protein serine/threonine kinase activity	0.000845399	3.5747
MF.GO:0001227	Cluster A	DNA-binding transcription repressor activity	RNA polymerase II-specific	0.000854788	3.02475
MF.GO:0001217	Cluster A	DNA-binding transcription repressor activity	0.00100758	3.02475
MF.GO:0106306	Cluster A	protein serine phosphatase activity	0.00115533	1.09991
MF.GO:0106307	Cluster A	protein threonine phosphatase activity	0.00115533	1.09991
MF.GO:0061630...14	Cluster A	ubiquitin protein ligase activity	0.00122358	2.93309
MF.GO:0042809	Cluster A	vitamin D receptor binding	0.00133237	0.458295
MF.GO:0045296...16	Cluster A	cadherin binding	0.00140446	3.11641
MF.GO:0001618	Cluster A	virus receptor activity	0.00165572	1.09991
MF.GO:0070403	Cluster A	NAD+ binding	0.00184392	0.458295
MF.GO:0140272	Cluster A	exogenous protein binding	0.00185759	1.09991
MF.GO:0004722	Cluster A	protein serine/threonine phosphatase activity	0.00190712	1.28323
MF.GO:0051864	Cluster A	histone H3-methyl-lysine-36 demethylase activity	0.00194661	0.366636
MF.GO:0070016	Cluster A	armadillo repeat domain binding	0.00194661	0.366636
MF.GO:0003925	Cluster A	G protein activity	0.00211604	0.733272
MF.GO:0061659...24	Cluster A	ubiquitin-like protein ligase activity	0.00228171	2.93309
MF.GO:0032182...25	Cluster A	ubiquitin-like protein binding	0.00234451	1.37489
MF.GO:0030331	Cluster A	estrogen receptor binding	0.00249448	0.733272
MF.GO:0098641	Cluster A	cadherin binding involved in cell-cell adhesion	0.00327511	0.458295
MF.GO:0097602	Cluster A	cullin family protein binding	0.00356982	0.549954
MF.GO:0070063	Cluster A	RNA polymerase binding	0.00370523	1.00825
MF.GO:0003713...30	Cluster A	transcription coactivator activity	0.00379698	2.47479
MF.GO:0003725...31	Cluster A	double-stranded RNA binding	0.00412417	1.00825
MF.GO:0044389...32	Cluster A	ubiquitin-like protein ligase binding	0.00425805	2.84143
MF.GO:0030674...33	Cluster A	protein-macromolecule adaptor activity	0.00567281	2.65811
MF.GO:0032454	Cluster A	histone H3-methyl-lysine-9 demethylase activity	0.00574261	0.366636
MF.GO:0140035	Cluster A	ubiquitination-like modification-dependent protein binding	0.00574261	0.366636
MF.GO:0031625...36	Cluster A	ubiquitin protein ligase binding	0.00594154	2.65811
MF.GO:0001221...37	Cluster A	transcription coregulator binding	0.0061909	1.00825
MF.GO:0005123	Cluster A	death receptor binding	0.00670652	0.458295
MF.GO:0016791...39	Cluster A	phosphatase activity	0.00722181	2.47479
MF.GO:0005543...40	Cluster A	phospholipid binding	0.00776222	3.75802
MF.GO:0017136	Cluster A	NAD-dependent histone deacetylase activity	0.0099694	0.366636
MF.GO:0048185	Cluster A	activin binding	0.0099694	0.366636
MF.GO:1904680	Cluster A	peptide transmembrane transporter activity	0.0099694	0.366636
MF.GO:0140103	Cluster A	catalytic activity	acting on a glycoprotein	0.0100505	0.458295
MF.GO:0008135...45	Cluster A	translation factor activity	RNA binding	0.0107207	1.00825
MF.GO:0030165...46	Cluster A	PDZ domain binding	0.0107207	1.00825
MF.GO:0004879	Cluster A	nuclear receptor activity	0.0110602	0.733272
MF.GO:0098531	Cluster A	ligand-activated transcription factor activity	0.0110602	0.733272
MF.GO:0005154...49	Cluster A	epidermal growth factor receptor binding	0.0120588	0.549954
MF.GO:0010181	Cluster A	FMN binding	0.0126779	0.366636
MF.GO:0034979	Cluster A	NAD-dependent protein deacetylase activity	0.0126779	0.366636
MF.GO:0035173	Cluster A	histone kinase activity	0.0126779	0.366636
MF.GO:1990380	Cluster A	Lys48-specific deubiquitinase activity	0.0126779	0.366636
MF.GO:0019902...54	Cluster A	phosphatase binding	0.0128558	1.83318
MF.GO:0019003	Cluster A	GDP binding	0.0129543	0.91659
MF.GO:0005096...56	Cluster B	GTPase activator activity	3.09159e-16	9.63391
MF.GO:0030695...57	Cluster B	GTPase regulator activity	2.8372e-15	9.63391
MF.GO:0060589...58	Cluster B	nucleoside-triphosphatase regulator activity	2.8372e-15	9.63391
MF.GO:0003779...59	Cluster B	actin binding	8.70084e-14	8.67052
MF.GO:0005085...60	Cluster B	guanyl-nucleotide exchange factor activity	2.22729e-13	5.97303
MF.GO:0045296...61	Cluster B	cadherin binding	2.29403e-13	7.32177
MF.GO:0004674...62	Cluster B	protein serine/threonine kinase activity	9.41437e-11	7.12909
MF.GO:0106310...63	Cluster B	protein serine kinase activity	3.1108e-09	6.35838
MF.GO:0051020...64	Cluster B	GTPase binding	4.3711e-09	5.58767
MF.GO:0031267...65	Cluster B	small GTPase binding	2.3973e-08	5.00963
MF.GO:0051015...66	Cluster B	actin filament binding	5.70556e-08	4.4316
MF.GO:0003712...67	Cluster B	transcription coregulator activity	1.75183e-07	6.93642
MF.GO:0008013	Cluster B	beta-catenin binding	7.25858e-07	2.50482
MF.GO:0005543...69	Cluster B	phospholipid binding	1.36555e-06	6.35838
MF.GO:0003713...70	Cluster B	transcription coactivator activity	5.7319e-06	4.23892
MF.GO:0003714...71	Cluster B	transcription corepressor activity	6.25349e-06	3.46821
MF.GO:0005201	Cluster B	extracellular matrix structural constituent	7.92436e-06	3.27553
MF.GO:0019199	Cluster B	transmembrane receptor protein kinase activity	1.31832e-05	2.89017
MF.GO:0030020	Cluster B	extracellular matrix structural constituent conferring tensile strength	1.61736e-05	1.54143
MF.GO:0005516...75	Cluster B	calmodulin binding	1.69329e-05	3.46821
MF.GO:0035091...76	Cluster B	phosphatidylinositol binding	3.12125e-05	4.04624
MF.GO:0004713	Cluster B	protein tyrosine kinase activity	3.14672e-05	2.6975
MF.GO:0004115	Cluster B	3'	5'-cyclic-AMP phosphodiesterase activity	4.19493e-05	0.963391
MF.GO:0019838...79	Cluster B	growth factor binding	4.70521e-05	2.6975
MF.GO:0004714	Cluster B	transmembrane receptor protein tyrosine kinase activity	4.95202e-05	2.50482
MF.GO:0046332...81	Cluster B	SMAD binding	7.459e-05	1.92678
MF.GO:0017124...82	Cluster B	SH3 domain binding	8.09791e-05	2.50482
MF.GO:0019902...83	Cluster B	phosphatase binding	0.000147668	3.08285
MF.GO:0015631...84	Cluster B	tubulin binding	0.000181088	4.62428
MF.GO:1990782	Cluster B	protein tyrosine kinase binding	0.000187177	2.11946
MF.GO:0031418	Cluster B	L-ascorbic acid binding	0.00019265	0.963391
MF.GO:1902936	Cluster B	phosphatidylinositol bisphosphate binding	0.000221303	2.11946
MF.GO:0005178...88	Cluster B	integrin binding	0.000227739	2.50482
MF.GO:0048156...89	Cluster B	tau protein binding	0.000246956	1.34875
MF.GO:0050321	Cluster B	tau-protein kinase activity	0.000312287	0.963391
MF.GO:0004114	Cluster B	3'	5'-cyclic-nucleotide phosphodiesterase activity	0.000389831	0.963391
MF.GO:1901981...92	Cluster B	phosphatidylinositol phosphate binding	0.000411912	2.6975
MF.GO:0005546	Cluster B	phosphatidylinositol-4	5-bisphosphate binding	0.000503118	1.7341
MF.GO:0004112	Cluster B	cyclic-nucleotide phosphodiesterase activity	0.000587488	0.963391
MF.GO:0060090...95	Cluster B	molecular adaptor activity	0.000860143	4.23892
MF.GO:0019208...96	Cluster B	phosphatase regulator activity	0.000901031	1.92678
MF.GO:0008022...97	Cluster B	protein C-terminus binding	0.000989487	2.6975
MF.GO:0042393...98	Cluster B	histone binding	0.00162193	3.08285
MF.GO:0000146	Cluster B	microfilament motor activity	0.00163426	0.963391
MF.GO:0008017...100	Cluster B	microtubule binding	0.00189085	3.27553
MF.GO:0005154...101	Cluster B	epidermal growth factor receptor binding	0.0021794	0.963391
MF.GO:0045294	Cluster B	alpha-catenin binding	0.00232051	0.578035
MF.GO:0016922...103	Cluster B	nuclear receptor binding	0.00263112	2.11946
MF.GO:0061630...104	Cluster B	ubiquitin protein ligase activity	0.00264931	3.46821
MF.GO:0004842...105	Cluster B	ubiquitin-protein transferase activity	0.00297348	4.4316
MF.GO:0097718	Cluster B	disordered domain specific binding	0.00322978	0.963391
MF.GO:0019903...107	Cluster B	protein phosphatase binding	0.00360481	2.11946
MF.GO:0030552	Cluster B	cAMP binding	0.00363987	0.770713
MF.GO:0008081	Cluster B	phosphoric diester hydrolase activity	0.00366989	1.54143
MF.GO:0061659...110	Cluster B	ubiquitin-like protein ligase activity	0.00398438	3.46821
MF.GO:0016706	Cluster B	2-oxoglutarate-dependent dioxygenase activity	0.00404796	1.15607
MF.GO:0017154	Cluster B	semaphorin receptor activity	0.00407872	0.578035
MF.GO:0031543	Cluster B	peptidyl-proline dioxygenase activity	0.00407872	0.578035
MF.GO:0034452	Cluster B	dynactin binding	0.00407872	0.578035
MF.GO:0140297...115	Cluster B	DNA-binding transcription factor binding	0.00425733	4.04624
MF.GO:0044325...116	Cluster B	transmembrane transporter binding	0.00452776	1.92678
MF.GO:0045309...117	Cluster B	protein phosphorylated amino acid binding	0.00485412	1.15607
MF.GO:0005160	Cluster B	transforming growth factor beta receptor binding	0.00497338	0.770713
MF.GO:0003774	Cluster B	cytoskeletal motor activity	0.00504468	1.7341
MF.GO:0042169	Cluster B	SH2 domain binding	0.00514048	0.963391
MF.GO:0043014	Cluster B	alpha-tubulin binding	0.00514048	0.963391
MF.GO:0051011	Cluster B	microtubule minus-end binding	0.00519203	0.578035
MF.GO:0042974...123	Cluster B	retinoic acid receptor binding	0.00574842	0.770713
MF.GO:0019787...124	Cluster B	ubiquitin-like protein transferase activity	0.00584385	4.4316
MF.GO:0019992	Cluster B	diacylglycerol binding	0.00647077	0.578035
MF.GO:0035259...126	Cluster B	glucocorticoid receptor binding	0.00647077	0.578035
MF.GO:0070411...127	Cluster B	I-SMAD binding	0.00647077	0.578035
MF.GO:0048027...128	Cluster B	mRNA 5'-UTR binding	0.00659996	0.770713
MF.GO:0046875...129	Cluster B	ephrin receptor binding	0.00753104	0.770713
MF.GO:0001784...130	Cluster B	phosphotyrosine residue binding	0.00773861	0.963391
MF.GO:0051879	Cluster B	Hsp90 protein binding	0.00773861	0.963391
MF.GO:0005545	Cluster B	1-phosphatidylinositol binding	0.00792069	0.578035
MF.GO:0035591...133	Cluster B	signaling adaptor activity	0.00793505	1.34875
MF.GO:0004715	Cluster B	non-membrane spanning protein tyrosine kinase activity	0.00850844	0.963391
MF.GO:0043325	Cluster B	phosphatidylinositol-3	4-bisphosphate binding	0.00854457	0.770713
MF.GO:0070273	Cluster B	phosphatidylinositol-4-phosphate binding	0.00854457	0.770713
MF.GO:0070717...137	Cluster B	poly-purine tract binding	0.00854457	0.770713
MF.GO:0030165...138	Cluster B	PDZ domain binding	0.00962066	1.34875
MF.GO:0005001	Cluster B	transmembrane receptor protein tyrosine phosphatase activity	0.0113526	0.578035
MF.GO:0019198	Cluster B	transmembrane receptor protein phosphatase activity	0.0113526	0.578035
MF.GO:0031624	Cluster B	ubiquitin conjugating enzyme binding	0.0121066	0.770713
MF.GO:0140658...142	Cluster B	ATP-dependent chromatin remodeler activity	0.0121066	0.770713
MF.GO:0051219...143	Cluster B	phosphoprotein binding	0.0122566	1.34875
MF.GO:0030159...144	Cluster B	signaling receptor complex adaptor activity	0.0131595	0.963391
MF.GO:0005518	Cluster B	collagen binding	0.0132039	1.15607
MF.GO:0098918...146	Cluster B	structural constituent of synapse	0.0133418	0.578035
MF.GO:0016248	Cluster B	channel inhibitor activity	0.0149397	0.770713
MF.GO:0043548	Cluster B	phosphatidylinositol 3-kinase binding	0.0149397	0.770713
MF.GO:0031491...149	Cluster B	nucleosome binding	0.015054	1.15607
MF.GO:0051213	Cluster B	dioxygenase activity	0.0153772	1.34875
MF.GO:0010314	Cluster B	phosphatidylinositol-5-phosphate binding	0.0155168	0.578035
MF.GO:0043394	Cluster B	proteoglycan binding	0.018159	0.770713
MF.GO:0030551	Cluster B	cyclic nucleotide binding	0.0199177	0.770713
MF.GO:0030674...154	Cluster B	protein-macromolecule adaptor activity	0.0216088	2.89017
MF.GO:0044390	Cluster B	ubiquitin-like protein conjugating enzyme binding	0.0217779	0.770713
MF.GO:0003735	Cluster C	structural constituent of ribosome	4.37015e-45	19.8198
MF.GO:0042605	Cluster C	peptide antigen binding	1.04882e-11	4.5045
MF.GO:0019843	Cluster C	rRNA binding	5.25671e-10	4.95495
MF.GO:0042277	Cluster C	peptide binding	1.36616e-08	8.55856
MF.GO:0033218	Cluster C	amide binding	1.87318e-08	9.45946
MF.GO:0023026	Cluster C	MHC class II protein complex binding	2.47811e-08	3.15315
MF.GO:0008307...162	Cluster C	structural constituent of muscle	3.32669e-08	3.6036
MF.GO:0140678	Cluster C	molecular function inhibitor activity	4.99523e-08	5.40541
MF.GO:0023023	Cluster C	MHC protein complex binding	2.12383e-07	3.15315
MF.GO:0032395	Cluster C	MHC class II receptor activity	4.11987e-06	1.8018
MF.GO:0050840...166	Cluster C	extracellular matrix binding	4.80682e-06	3.15315
MF.GO:0042608	Cluster C	T cell receptor binding	6.41272e-06	1.8018
MF.GO:0003823	Cluster C	antigen binding	7.62309e-06	4.95495
MF.GO:0048306	Cluster C	calcium-dependent protein binding	1.12479e-05	3.6036
MF.GO:0031386	Cluster C	protein tag	1.36323e-05	1.8018
MF.GO:0004857	Cluster C	enzyme inhibitor activity	2.15319e-05	3.15315
MF.GO:0003785	Cluster C	actin monomer binding	2.31092e-05	2.25225
MF.GO:0015078	Cluster C	proton transmembrane transporter activity	2.90705e-05	4.05405
MF.GO:0017022	Cluster C	myosin binding	3.10293e-05	3.15315
MF.GO:0045296...175	Cluster C	cadherin binding	5.49342e-05	6.30631
MF.GO:0004129	Cluster C	cytochrome-c oxidase activity	6.98047e-05	1.8018
MF.GO:0016675	Cluster C	oxidoreductase activity	acting on a heme group of donors	8.64317e-05	1.8018
MF.GO:0055106	Cluster C	ubiquitin-protein transferase regulator activity	0.000128043	1.8018
MF.GO:0005200	Cluster C	structural constituent of cytoskeleton	0.000254231	3.15315
MF.GO:0031625...180	Cluster C	ubiquitin protein ligase binding	0.000277299	5.40541
MF.GO:0048027...181	Cluster C	mRNA 5'-UTR binding	0.000292987	1.8018
MF.GO:0003779...182	Cluster C	actin binding	0.000320339	6.75676
MF.GO:0043236	Cluster C	laminin binding	0.000338599	1.8018
MF.GO:0031432	Cluster C	titin binding	0.000455514	1.35135
MF.GO:0032036	Cluster C	myosin heavy chain binding	0.000455514	1.35135
MF.GO:0044389...186	Cluster C	ubiquitin-like protein ligase binding	0.000484444	5.40541
MF.GO:0050998	Cluster C	nitric-oxide synthase binding	0.000711853	1.35135
MF.GO:0046933	Cluster C	proton-transporting ATP synthase activity	rotational mechanism	0.00104506	1.35135
MF.GO:0140297...189	Cluster C	DNA-binding transcription factor binding	0.00105408	5.85586
MF.GO:0051015...190	Cluster C	actin filament binding	0.0013316	4.05405
MF.GO:0015453	Cluster C	oxidoreduction-driven active transmembrane transporter activity	0.00178771	2.25225
MF.GO:0140416	Cluster C	transcription regulator inhibitor activity	0.00197249	1.35135
MF.GO:0015252	Cluster C	proton channel activity	0.00292278	1.35135
MF.GO:0001540	Cluster C	amyloid-beta binding	0.00351077	2.25225
MF.GO:0009055	Cluster C	electron transfer activity	0.00431102	2.7027
MF.GO:0005080...196	Cluster C	protein kinase C binding	0.00437462	1.8018
MF.GO:0098631	Cluster C	cell adhesion mediator activity	0.00562344	1.8018
MF.GO:0045182	Cluster C	translation regulator activity	0.00715083	2.7027
MF.GO:0008199	Cluster C	ferric iron binding	0.00744374	0.900901
MF.GO:0097371	Cluster C	MDM2/MDM4 family protein binding	0.00744374	0.900901
MF.GO:0099186	Cluster C	structural constituent of postsynapse	0.00744374	0.900901
MF.GO:0004860...202	Cluster C	protein kinase inhibitor activity	0.0102248	1.8018
MF.GO:0061629...203	Cluster C	RNA polymerase II-specific DNA-binding transcription factor binding	0.0107565	4.05405
MF.GO:0005504	Cluster C	fatty acid binding	0.0115587	1.35135
MF.GO:0044548	Cluster C	S100 protein binding	0.0120261	0.900901
MF.GO:0019210...206	Cluster C	kinase inhibitor activity	0.012363	1.8018
MF.GO:0042287	Cluster C	MHC protein binding	0.0123864	1.35135
MF.GO:0051371...208	Cluster C	muscle alpha-actinin binding	0.0137668	0.900901
MF.GO:0005324	Cluster C	long-chain fatty acid transporter activity	0.0175513	0.900901
MF.GO:0070064	Cluster C	proline-rich region binding	0.0175513	0.900901
MF.GO:0098918...211	Cluster C	structural constituent of synapse	0.0195899	0.900901
MF.GO:0016209	Cluster C	antioxidant activity	0.020417	1.8018
MF.GO:0098632	Cluster C	cell-cell adhesion mediator activity	0.0213454	1.35135
MF.GO:0044325...214	Cluster C	transmembrane transporter binding	0.0228151	2.25225
MF.GO:0015399	Cluster C	primary active transmembrane transporter activity	0.0228912	2.7027
MF.GO:0019207...216	Cluster C	kinase regulator activity	0.0234522	3.15315
MF.GO:0004601	Cluster C	peroxidase activity	0.0237092	1.35135
MF.GO:0042288	Cluster C	MHC class I protein binding	0.0239465	0.900901
MF.GO:0019955	Cluster C	cytokine binding	0.0269553	2.25225
MF.GO:0019838...220	Cluster C	growth factor binding	0.0284348	2.25225
MF.GO:0004602	Cluster C	glutathione peroxidase activity	0.0286592	0.900901
MF.GO:0016684	Cluster C	oxidoreductase activity	acting on peroxide as acceptor	0.0288446	1.35135
MF.GO:0005178...223	Cluster C	integrin binding	0.0307492	2.25225
MF.GO:0140375	Cluster C	immune receptor activity	0.0307492	2.25225
MF.GO:0017134	Cluster C	fibroblast growth factor binding	0.0311429	0.900901
MF.GO:0070412...226	Cluster C	R-SMAD binding	0.0311429	0.900901
MF.GO:0043021	Cluster C	ribonucleoprotein complex binding	0.034863	2.25225
MF.GO:0030247	Cluster C	polysaccharide binding	0.0363532	0.900901
MF.GO:0005096...229	Cluster D	GTPase activator activity	2.40891e-17	7.94393
MF.GO:0030695...230	Cluster D	GTPase regulator activity	1.18017e-16	8.06075
MF.GO:0060589...231	Cluster D	nucleoside-triphosphatase regulator activity	1.18017e-16	8.06075
MF.GO:0003712...232	Cluster D	transcription coregulator activity	6.50766e-12	7.00935
MF.GO:0106310...233	Cluster D	protein serine kinase activity	4.35086e-08	4.90654
MF.GO:0061629...234	Cluster D	RNA polymerase II-specific DNA-binding transcription factor binding	6.11171e-08	4.32243
MF.GO:0140297...235	Cluster D	DNA-binding transcription factor binding	7.51938e-08	5.14019
MF.GO:0001221...236	Cluster D	transcription coregulator binding	8.48227e-08	1.98598
MF.GO:0004674...237	Cluster D	protein serine/threonine kinase activity	1.13479e-07	5.02336
MF.GO:0045296...238	Cluster D	cadherin binding	3.12089e-07	4.43925
MF.GO:0018024	Cluster D	histone-lysine N-methyltransferase activity	3.91571e-07	1.40187
MF.GO:0017124...240	Cluster D	SH3 domain binding	6.04136e-07	2.45327
MF.GO:0061650	Cluster D	ubiquitin-like protein conjugating enzyme activity	1.0662e-06	1.28505
MF.GO:0001223	Cluster D	transcription coactivator binding	1.16e-06	1.16822
MF.GO:0042054	Cluster D	histone methyltransferase activity	1.31037e-06	1.51869
MF.GO:0016279	Cluster D	protein-lysine N-methyltransferase activity	2.4653e-06	1.51869
MF.GO:0008276	Cluster D	protein methyltransferase activity	2.6677e-06	1.86916
MF.GO:0016278	Cluster D	lysine N-methyltransferase activity	3.01426e-06	1.51869
MF.GO:0046975	Cluster D	histone methyltransferase activity (H3-K36 specific)	3.80253e-06	0.700935
MF.GO:0061631	Cluster D	ubiquitin conjugating enzyme activity	3.85685e-06	1.16822
MF.GO:0019787...249	Cluster D	ubiquitin-like protein transferase activity	4.67083e-06	5.14019
MF.GO:0005085...250	Cluster D	guanyl-nucleotide exchange factor activity	5.55652e-06	3.15421
MF.GO:0003714...251	Cluster D	transcription corepressor activity	6.71805e-06	2.80374
MF.GO:0035091...252	Cluster D	phosphatidylinositol binding	1.05015e-05	3.50467
MF.GO:0051721	Cluster D	protein phosphatase 2A binding	1.058e-05	1.0514
MF.GO:0140658...254	Cluster D	ATP-dependent chromatin remodeler activity	1.058e-05	1.0514
MF.GO:0016922...255	Cluster D	nuclear receptor binding	1.19538e-05	2.33645
MF.GO:0019902...256	Cluster D	phosphatase binding	1.50217e-05	2.80374
MF.GO:0003713...257	Cluster D	transcription coactivator activity	3.88888e-05	3.27103
MF.GO:0008170	Cluster D	N-methyltransferase activity	4.081e-05	1.75234
MF.GO:0045309...259	Cluster D	protein phosphorylated amino acid binding	4.58772e-05	1.28505
MF.GO:0003727	Cluster D	single-stranded RNA binding	4.65816e-05	1.63551
MF.GO:0002039...261	Cluster D	p53 binding	4.68431e-05	1.40187
MF.GO:0005547	Cluster D	phosphatidylinositol-3	4	5-trisphosphate binding	5.96036e-05	1.0514
MF.GO:0005543...263	Cluster D	phospholipid binding	7.47711e-05	4.78972
MF.GO:0031267...264	Cluster D	small GTPase binding	8.1406e-05	3.15421
MF.GO:0008266	Cluster D	poly(U) RNA binding	0.000107036	0.817757
MF.GO:0060090...266	Cluster D	molecular adaptor activity	0.000125612	3.97196
MF.GO:0008353	Cluster D	RNA polymerase II CTD heptapeptide repeat kinase activity	0.000130802	0.584112
MF.GO:0030674...268	Cluster D	protein-macromolecule adaptor activity	0.000135969	3.38785
MF.GO:0004842...269	Cluster D	ubiquitin-protein transferase activity	0.0001428	4.43925
MF.GO:0008094...270	Cluster D	ATP-dependent activity	acting on DNA	0.000195735	1.75234
MF.GO:0019903...271	Cluster D	protein phosphatase binding	0.000219209	2.1028
MF.GO:0030374	Cluster D	nuclear receptor coactivator activity	0.000232127	1.16822
MF.GO:0008187	Cluster D	poly-pyrimidine tract binding	0.000233297	0.817757
MF.GO:0051020...274	Cluster D	GTPase binding	0.000238007	3.27103
MF.GO:0004693	Cluster D	cyclin-dependent protein serine/threonine kinase activity	0.000295261	0.817757
MF.GO:0097472	Cluster D	cyclin-dependent protein kinase activity	0.000295261	0.817757
MF.GO:0070577	Cluster D	lysine-acetylated histone binding	0.000298918	0.700935
MF.GO:0140033	Cluster D	acetylation-dependent protein binding	0.000298918	0.700935
MF.GO:0035591...279	Cluster D	signaling adaptor activity	0.000354928	1.40187
MF.GO:0008757	Cluster D	S-adenosylmethionine-dependent methyltransferase activity	0.000356941	2.1028
MF.GO:0019208...281	Cluster D	phosphatase regulator activity	0.000443022	1.63551
MF.GO:0042393...282	Cluster D	histone binding	0.000469864	2.80374
MF.GO:0071889	Cluster D	14-3-3 protein binding	0.000563648	0.817757
MF.GO:0051219...284	Cluster D	phosphoprotein binding	0.0007655	1.40187
MF.GO:0034713	Cluster D	type I transforming growth factor beta receptor binding	0.000784875	0.46729
MF.GO:0046965	Cluster D	retinoid X receptor binding	0.000841033	0.584112
MF.GO:0019888	Cluster D	protein phosphatase regulator activity	0.000848046	1.40187
MF.GO:0001784...288	Cluster D	phosphotyrosine residue binding	0.000857133	0.934579
MF.GO:0042974...289	Cluster D	retinoic acid receptor binding	0.00103899	0.700935
MF.GO:0140097...290	Cluster D	catalytic activity	acting on DNA	0.00108486	2.57009
MF.GO:0061665	Cluster D	SUMO ligase activity	0.00118804	0.46729
MF.GO:0140030...292	Cluster D	modification-dependent protein binding	0.00130871	1.98598
MF.GO:0050681	Cluster D	androgen receptor binding	0.00157027	0.700935
MF.GO:0061659...294	Cluster D	ubiquitin-like protein ligase activity	0.00184384	3.15421
MF.GO:0032452	Cluster D	histone demethylase activity	0.00190288	0.700935
MF.GO:0070717...296	Cluster D	poly-purine tract binding	0.00190288	0.700935
MF.GO:0140457	Cluster D	protein demethylase activity	0.00190288	0.700935
MF.GO:0004402	Cluster D	histone acetyltransferase activity	0.00194011	0.817757
MF.GO:0032451	Cluster D	demethylase activity	0.00194011	0.817757
MF.GO:0019783	Cluster D	ubiquitin-like protein-specific protease activity	0.00206551	1.63551
MF.GO:0046966	Cluster D	thyroid hormone receptor binding	0.00228616	0.700935
MF.GO:0051010	Cluster D	microtubule plus-end binding	0.00236855	0.584112
MF.GO:0008168	Cluster D	methyltransferase activity	0.00247672	2.33645
MF.GO:0004386...304	Cluster D	helicase activity	0.00257319	1.86916
MF.GO:0061733	Cluster D	peptide-lysine-N-acetyltransferase activity	0.00261604	0.817757
MF.GO:0004721	Cluster D	phosphoprotein phosphatase activity	0.00320504	1.98598
MF.GO:0070411...307	Cluster D	I-SMAD binding	0.00322194	0.46729
MF.GO:0030332	Cluster D	cyclin binding	0.00322349	0.700935
MF.GO:0046332...309	Cluster D	SMAD binding	0.00358895	1.16822
MF.GO:0005158	Cluster D	insulin receptor binding	0.00362559	0.584112
MF.GO:0008143	Cluster D	poly(A) binding	0.00362559	0.584112
MF.GO:0070412...312	Cluster D	R-SMAD binding	0.00362559	0.584112
MF.GO:0042578	Cluster D	phosphoric ester hydrolase activity	0.00387012	3.38785
MF.GO:0016741	Cluster D	transferase activity	transferring one-carbon groups	0.00438714	2.33645
MF.GO:0019789	Cluster D	SUMO transferase activity	0.0044066	0.584112
MF.GO:0048156...316	Cluster D	tau protein binding	0.00449554	0.817757
MF.GO:0016791...317	Cluster D	phosphatase activity	0.00500871	2.68692
MF.GO:0061980	Cluster D	regulatory RNA binding	0.00509379	0.817757
MF.GO:0000149	Cluster D	SNARE binding	0.00517548	1.40187
MF.GO:0051019	Cluster D	mitogen-activated protein kinase binding	0.00530033	0.584112
MF.GO:0031491...321	Cluster D	nucleosome binding	0.00555215	1.0514
MF.GO:0031625...322	Cluster D	ubiquitin protein ligase binding	0.0064141	2.80374
MF.GO:0042800	Cluster D	histone methyltransferase activity (H3-K4 specific)	0.00685302	0.46729
MF.GO:0050780	Cluster D	dopamine receptor binding	0.00685302	0.46729
MF.GO:1901981...325	Cluster D	phosphatidylinositol phosphate binding	0.00704684	1.86916
MF.GO:0034212	Cluster D	peptide N-acetyltransferase activity	0.00724889	0.817757
MF.GO:0030159...327	Cluster D	signaling receptor complex adaptor activity	0.00809843	0.817757
MF.GO:0008017...328	Cluster D	microtubule binding	0.00836566	2.57009
MF.GO:0003779...329	Cluster E	actin binding	6.06432e-10	7.62887
MF.GO:0008307...330	Cluster E	structural constituent of muscle	7.93938e-09	2.26804
MF.GO:0051015...331	Cluster E	actin filament binding	5.25367e-06	3.91753
MF.GO:0030674...332	Cluster E	protein-macromolecule adaptor activity	4.25607e-05	4.3299
MF.GO:0106310...333	Cluster E	protein serine kinase activity	0.000247984	4.53608
MF.GO:0060090...334	Cluster E	molecular adaptor activity	0.000348766	4.53608
MF.GO:0043495	Cluster E	protein-membrane adaptor activity	0.00035266	1.03093
MF.GO:0031005	Cluster E	filamin binding	0.000389313	0.824742
MF.GO:0051393	Cluster E	alpha-actinin binding	0.000627518	1.03093
MF.GO:0004674...338	Cluster E	protein serine/threonine kinase activity	0.000640049	4.53608
MF.GO:0015347	Cluster E	sodium-independent organic anion transmembrane transporter activity	0.000678754	0.824742
MF.GO:0005319	Cluster E	lipid transporter activity	0.000811325	2.47423
MF.GO:0016757	Cluster E	glycosyltransferase activity	0.000878952	3.50515
MF.GO:0005516...342	Cluster E	calmodulin binding	0.000939691	2.8866
MF.GO:0005178...343	Cluster E	integrin binding	0.00155246	2.26804
MF.GO:0016922...344	Cluster E	nuclear receptor binding	0.00155246	2.26804
MF.GO:0016758	Cluster E	hexosyltransferase activity	0.00228244	2.68041
MF.GO:0042805	Cluster E	actinin binding	0.00241136	1.03093
MF.GO:0008179	Cluster E	adenylate cyclase binding	0.00429497	0.618557
MF.GO:0004709	Cluster E	MAP kinase kinase kinase activity	0.00520338	0.824742
MF.GO:0035259...349	Cluster E	glucocorticoid receptor binding	0.00536015	0.618557
MF.GO:0046875...350	Cluster E	ephrin receptor binding	0.00594602	0.824742
MF.GO:0005161	Cluster E	platelet-derived growth factor receptor binding	0.00657023	0.618557
MF.GO:0051371...352	Cluster E	muscle alpha-actinin binding	0.00657023	0.618557
MF.GO:0106310...353	Cluster F	protein serine kinase activity	8.13047e-07	4.45652
MF.GO:0031625...354	Cluster F	ubiquitin protein ligase binding	8.72026e-07	3.91304
MF.GO:0044389...355	Cluster F	ubiquitin-like protein ligase binding	3.7479e-06	3.91304
MF.GO:0045296...356	Cluster F	cadherin binding	4.61441e-06	4.02174
MF.GO:0046332...357	Cluster F	SMAD binding	3.36491e-05	1.52174
MF.GO:0004674...358	Cluster F	protein serine/threonine kinase activity	5.71527e-05	4.13043
MF.GO:0003697	Cluster F	single-stranded DNA binding	0.000135701	1.84783
MF.GO:0042826	Cluster F	histone deacetylase binding	0.000201441	1.84783
MF.GO:0019887	Cluster F	protein kinase regulator activity	0.000237996	2.5
MF.GO:0031072	Cluster F	heat shock protein binding	0.000243656	1.84783
MF.GO:0003712...363	Cluster F	transcription coregulator activity	0.000251193	4.67391
MF.GO:0017124...364	Cluster F	SH3 domain binding	0.000267506	1.84783
MF.GO:0015631...365	Cluster F	tubulin binding	0.000309183	3.80435
MF.GO:0002039...366	Cluster F	p53 binding	0.000401416	1.19565
MF.GO:0008094...367	Cluster F	ATP-dependent activity	acting on DNA	0.000422137	1.63043
MF.GO:0005172	Cluster F	vascular endothelial growth factor receptor binding	0.000427227	0.543478
MF.GO:0008022...369	Cluster F	protein C-terminus binding	0.000530232	2.28261
MF.GO:0005522	Cluster F	profilin binding	0.00102986	0.434783
MF.GO:0051082	Cluster F	unfolded protein binding	0.00114834	1.63043
MF.GO:0070628	Cluster F	proteasome binding	0.00116463	0.543478
MF.GO:0008017...373	Cluster F	microtubule binding	0.00117778	2.82609
MF.GO:0016887	Cluster F	ATP hydrolysis activity	0.00124204	2.82609
MF.GO:0004712	Cluster F	protein serine/threonine/tyrosine kinase activity	0.00136482	0.869565
MF.GO:0019207...376	Cluster F	kinase regulator activity	0.00151905	2.5
MF.GO:0000217	Cluster F	DNA secondary structure binding	0.00180215	0.76087
MF.GO:0140097...378	Cluster F	catalytic activity	acting on DNA	0.00266826	2.3913
MF.GO:0005520	Cluster F	insulin-like growth factor binding	0.00273768	0.652174
MF.GO:0140030...380	Cluster F	modification-dependent protein binding	0.00279081	1.84783
MF.GO:0003678	Cluster F	DNA helicase activity	0.00302275	1.08696
MF.GO:0034236	Cluster F	protein kinase A catalytic subunit binding	0.0031079	0.434783
MF.GO:0051020...383	Cluster F	GTPase binding	0.00318099	2.82609
MF.GO:0032182...384	Cluster F	ubiquitin-like protein binding	0.00366991	1.41304
MF.GO:0004707	Cluster F	MAP kinase activity	0.00418017	0.434783
MF.GO:0051117	Cluster F	ATPase binding	0.00481424	1.19565
MF.GO:0140297...387	Cluster F	DNA-binding transcription factor binding	0.00503725	3.47826
MF.GO:0001221...388	Cluster F	transcription coregulator binding	0.00542276	1.08696
MF.GO:0031267...389	Cluster F	small GTPase binding	0.00572776	2.5
MF.GO:0005080...390	Cluster F	protein kinase C binding	0.00578041	0.869565
MF.GO:0097110	Cluster F	scaffold protein binding	0.00599914	0.978261
MF.GO:0035198	Cluster F	miRNA binding	0.0062669	0.652174
MF.GO:0050840...393	Cluster F	extracellular matrix binding	0.00645503	0.869565
MF.GO:0003713...394	Cluster F	transcription coactivator activity	0.00656307	2.5
MF.GO:0004698	Cluster F	calcium-dependent protein kinase C activity	0.00701662	0.434783
MF.GO:0051087	Cluster F	chaperone binding	0.00725589	1.30435
MF.GO:0030674...397	Cluster F	protein-macromolecule adaptor activity	0.00765513	2.71739
MF.GO:0090079	Cluster F	translation regulator activity	nucleic acid binding	0.00780214	1.30435
MF.GO:0004860...399	Cluster F	protein kinase inhibitor activity	0.0079913	0.978261
MF.GO:0042162	Cluster F	telomeric DNA binding	0.0083393	0.652174
MF.GO:0035254	Cluster F	glutamate receptor binding	0.00843448	0.76087
MF.GO:0004697	Cluster F	protein kinase C activity	0.00881723	0.434783
MF.GO:0008525	Cluster F	phosphatidylcholine transporter activity	0.00881723	0.434783
MF.GO:0047485	Cluster F	protein N-terminus binding	0.00899094	1.30435
MF.GO:0008135...405	Cluster F	translation factor activity	RNA binding	0.00910523	1.08696
MF.GO:0004708	Cluster F	MAP kinase kinase activity	0.0108945	0.434783
MF.GO:0019838...407	Cluster F	growth factor binding	0.0112397	1.52174
MF.GO:0042393...408	Cluster F	histone binding	0.0112611	2.28261
MF.GO:0060090...409	Cluster F	molecular adaptor activity	0.0112809	3.15217
MF.GO:0003725...410	Cluster F	double-stranded RNA binding	0.0113851	0.978261
MF.GO:0019210...411	Cluster F	kinase inhibitor activity	0.0113851	0.978261
MF.GO:0034596	Cluster F	phosphatidylinositol phosphate 4-phosphatase activity	0.0115318	0.326087
MF.GO:0035374	Cluster F	chondroitin sulfate binding	0.0115318	0.326087
MF.GO:0004386...414	Cluster F	helicase activity	0.0117494	1.63043
MF.GO:0003714...415	Cluster F	transcription corepressor activity	0.0129438	1.84783
MF.GO:0051018	Cluster F	protein kinase A binding	0.0130749	0.76087
MF.GO:0052744	Cluster F	phosphatidylinositol monophosphate phosphatase activity	0.0132629	0.434783
MF.GO:0008603	Cluster F	cAMP-dependent protein kinase regulator activity	0.0152733	0.326087
MF.GO:0019107	Cluster F	myristoyltransferase activity	0.0152733	0.326087
MF.GO:0048407	Cluster F	platelet-derived growth factor binding	0.0152733	0.326087
MF.GO:1990226	Cluster F	histone methyltransferase binding	0.0152733	0.326087
MF.GO:0031690	Cluster F	adrenergic receptor binding	0.0159349	0.434783
MF.GO:0061608	Cluster F	nuclear import signal receptor activity	0.0159349	0.434783
MF.GO:0044325...424	Cluster F	transmembrane transporter binding	0.0160628	1.41304
MF.GO:0043130	Cluster F	ubiquitin binding	0.0166703	1.08696
MF.GO:0043015	Cluster F	gamma-tubulin binding	0.0179189	0.543478
MF.GO:0140142	Cluster F	nucleocytoplasmic carrier activity	0.0179189	0.543478
CC.GO:0016607...1	Cluster A	nuclear speck	1.48604e-05	4.10584
CC.GO:0016605...2	Cluster A	PML body	1.53711e-05	1.64234
CC.GO:0005667...3	Cluster A	transcription regulator complex	1.57972e-05	4.10584
CC.GO:0008023	Cluster A	transcription elongation factor complex	8.09838e-05	1.00365
CC.GO:0000151...5	Cluster A	ubiquitin ligase complex	0.000183563	3.01095
CC.GO:0098791...6	Cluster A	Golgi apparatus subcompartment	0.000251392	3.55839
CC.GO:0030117	Cluster A	membrane coat	0.000413616	1.27737
CC.GO:0048475	Cluster A	coated membrane	0.000413616	1.27737
CC.GO:0031252...9	Cluster A	cell leading edge	0.000444642	3.74088
CC.GO:0035770...10	Cluster A	ribonucleoprotein granule	0.000500997	2.55474
CC.GO:0030119	Cluster A	AP-type membrane coat adaptor complex	0.000576199	0.729927
CC.GO:0000792...12	Cluster A	heterochromatin	0.000699488	1.09489
CC.GO:0005769...13	Cluster A	early endosome	0.000811523	3.46715
CC.GO:0030130	Cluster A	clathrin coat of trans-Golgi network vesicle	0.00102703	0.456204
CC.GO:0012510	Cluster A	trans-Golgi network transport vesicle membrane	0.00192679	0.456204
CC.GO:0001650...16	Cluster A	fibrillar center	0.0021768	1.55109
CC.GO:0090575...17	Cluster A	RNA polymerase II transcription regulator complex	0.00282118	1.73358
CC.GO:0030120	Cluster A	vesicle coat	0.00287737	0.821168
CC.GO:0005765...19	Cluster A	lysosomal membrane	0.00289485	3.28467
CC.GO:0098852...20	Cluster A	lytic vacuole membrane	0.00289485	3.28467
CC.GO:0005802...21	Cluster A	trans-Golgi network	0.00296571	2.37226
CC.GO:0030125	Cluster A	clathrin vesicle coat	0.00327945	0.547445
CC.GO:0036452	Cluster A	ESCRT complex	0.00327945	0.547445
CC.GO:0005849	Cluster A	mRNA cleavage factor complex	0.00329741	0.456204
CC.GO:0036464...25	Cluster A	cytoplasmic ribonucleoprotein granule	0.00356234	2.18978
CC.GO:0031461...26	Cluster A	cullin-RING ubiquitin ligase complex	0.00366937	1.73358
CC.GO:0005774...27	Cluster A	vacuolar membrane	0.00377028	3.55839
CC.GO:0030027...28	Cluster A	lamellipodium	0.00477933	1.91606
CC.GO:0001726...29	Cluster A	ruffle	0.00533033	1.73358
CC.GO:0005681...30	Cluster A	spliceosomal complex	0.00535977	1.82482
CC.GO:0030496...31	Cluster A	midbody	0.00710607	1.82482
CC.GO:0005925...32	Cluster A	focal adhesion	0.00710655	3.28467
CC.GO:0005912...33	Cluster A	adherens junction	0.00713405	1.64234
CC.GO:0031462	Cluster A	Cul2-RING ubiquitin ligase complex	0.00792141	0.456204
CC.GO:0005911...35	Cluster A	cell-cell junction	0.00793825	3.74088
CC.GO:0005847	Cluster A	mRNA cleavage and polyadenylation specificity factor complex	0.00815273	0.364964
CC.GO:1904115...37	Cluster A	axon cytoplasm	0.00818009	0.821168
CC.GO:0061695...38	Cluster A	transferase complex	transferring phosphorus-containing groups	0.0082336	2.09854
CC.GO:0030055...39	Cluster A	cell-substrate junction	0.00912273	3.28467
CC.GO:0010494...40	Cluster A	cytoplasmic stress granule	0.00970948	0.912409
CC.GO:0016591	Cluster A	RNA polymerase II	holoenzyme	0.00970948	0.912409
CC.GO:0030118	Cluster A	clathrin coat	0.0106102	0.638686
CC.GO:0030140	Cluster A	trans-Golgi network transport vesicle	0.0106754	0.547445
CC.GO:0005795...44	Cluster A	Golgi stack	0.0135377	1.45985
CC.GO:0031463	Cluster A	Cul3-RING ubiquitin ligase complex	0.0140641	0.547445
CC.GO:0030880	Cluster A	RNA polymerase complex	0.0145155	1.09489
CC.GO:0120111...47	Cluster A	neuron projection cytoplasm	0.0148324	1.00365
CC.GO:0000813	Cluster A	ESCRT I complex	0.0156666	0.273723
CC.GO:0030055...49	Cluster B	cell-substrate junction	1.67229e-16	8.95238
CC.GO:0005925...50	Cluster B	focal adhesion	4.30512e-16	8.7619
CC.GO:0005938...51	Cluster B	cell cortex	3.08093e-12	6.47619
CC.GO:0005911...52	Cluster B	cell-cell junction	1.69232e-10	7.80952
CC.GO:0005912...53	Cluster B	adherens junction	1.90069e-10	4.38095
CC.GO:0031252...54	Cluster B	cell leading edge	2.95494e-10	7.04762
CC.GO:0030426...55	Cluster B	growth cone	2.42308e-09	4.19048
CC.GO:0030427...56	Cluster B	site of polarized growth	4.55165e-09	4.19048
CC.GO:0030027...57	Cluster B	lamellipodium	2.83279e-08	4.19048
CC.GO:0032432...58	Cluster B	actin filament bundle	1.98449e-07	2.47619
CC.GO:0042641...59	Cluster B	actomyosin	2.30672e-07	2.47619
CC.GO:0005604...60	Cluster B	basement membrane	2.71431e-07	2.66667
CC.GO:0001725...61	Cluster B	stress fiber	3.76075e-07	2.28571
CC.GO:0097517...62	Cluster B	contractile actin filament bundle	3.76075e-07	2.28571
CC.GO:0002102	Cluster B	podosome	6.6937e-07	1.52381
CC.GO:0150034	Cluster B	distal axon	1.49536e-06	4.57143
CC.GO:0005905	Cluster B	clathrin-coated pit	2.43697e-06	2.09524
CC.GO:0098978...66	Cluster B	glutamatergic synapse	5.32779e-06	4.7619
CC.GO:0016607...67	Cluster B	nuclear speck	7.38715e-06	5.33333
CC.GO:0098858...68	Cluster B	actin-based cell projection	8.79269e-06	3.61905
CC.GO:0019897...69	Cluster B	extrinsic component of plasma membrane	1.94692e-05	3.04762
CC.GO:0098562...70	Cluster B	cytoplasmic side of membrane	2.4684e-05	3.2381
CC.GO:0072686...71	Cluster B	mitotic spindle	3.01959e-05	2.85714
CC.GO:0043296...72	Cluster B	apical junction complex	3.72235e-05	2.66667
CC.GO:0070160	Cluster B	tight junction	4.48373e-05	2.47619
CC.GO:0009898	Cluster B	cytoplasmic side of plasma membrane	6.49703e-05	2.85714
CC.GO:0031234...75	Cluster B	extrinsic component of cytoplasmic side of plasma membrane	8.47078e-05	2.09524
CC.GO:0001726...76	Cluster B	ruffle	9.58929e-05	2.85714
CC.GO:0005923...77	Cluster B	bicellular tight junction	0.000110545	2.28571
CC.GO:0098984...78	Cluster B	neuron to neuron synapse	0.000126764	4.38095
CC.GO:0000118...79	Cluster B	histone deacetylase complex	0.000128358	1.71429
CC.GO:0044291...80	Cluster B	cell-cell contact zone	0.000128358	1.71429
CC.GO:0043197...81	Cluster B	dendritic spine	0.000130782	2.85714
CC.GO:0044309...82	Cluster B	neuron spine	0.000138951	2.85714
CC.GO:0005667...83	Cluster B	transcription regulator complex	0.000146299	4.7619
CC.GO:0031941	Cluster B	filamentous actin	0.000151496	1.14286
CC.GO:0030863...85	Cluster B	cortical cytoskeleton	0.000155374	2.09524
CC.GO:0099738	Cluster B	cell cortex region	0.000156634	1.33333
CC.GO:0005819...87	Cluster B	spindle	0.000160391	4.57143
CC.GO:0030016...88	Cluster B	myofibril	0.000178327	3.2381
CC.GO:0014069...89	Cluster B	postsynaptic density	0.000250292	4
CC.GO:0005884...90	Cluster B	actin filament	0.000250909	2.09524
CC.GO:0043292...91	Cluster B	contractile fiber	0.000266845	3.2381
CC.GO:1990907	Cluster B	beta-catenin-TCF complex	0.000303084	0.761905
CC.GO:0032279...93	Cluster B	asymmetric synapse	0.000306353	4
CC.GO:0005901...94	Cluster B	caveola	0.000417951	1.71429
CC.GO:0030175...95	Cluster B	filopodium	0.000612235	1.90476
CC.GO:0005874...96	Cluster B	microtubule	0.000617808	4.57143
CC.GO:0099572...97	Cluster B	postsynaptic specialization	0.000679538	4
CC.GO:0098831	Cluster B	presynaptic active zone cytoplasmic component	0.000723598	0.761905
CC.GO:0019898...99	Cluster B	extrinsic component of membrane	0.000736815	3.61905
CC.GO:0005902	Cluster B	microvillus	0.000754344	1.71429
CC.GO:0044295	Cluster B	axonal growth cone	0.000807346	0.952381
CC.GO:0005788...102	Cluster B	endoplasmic reticulum lumen	0.000858969	3.61905
CC.GO:0030496...103	Cluster B	midbody	0.000869129	2.66667
CC.GO:0098685...104	Cluster B	Schaffer collateral - CA1 synapse	0.00115686	1.52381
CC.GO:0031143	Cluster B	pseudopodium	0.00116583	0.761905
CC.GO:0062023...106	Cluster B	collagen-containing extracellular matrix	0.00123782	4.38095
CC.GO:0042734	Cluster B	presynaptic membrane	0.00198435	2.09524
CC.GO:0005916...108	Cluster B	fascia adherens	0.00200697	0.571429
CC.GO:0014704...109	Cluster B	intercalated disc	0.00212638	1.14286
CC.GO:0098644...110	Cluster B	complex of collagen trimers	0.00213933	0.761905
CC.GO:0005903...111	Cluster B	brush border	0.00222108	1.71429
CC.GO:0005581	Cluster B	collagen trimer	0.00233865	1.52381
CC.GO:0002116	Cluster B	semaphorin receptor complex	0.00270484	0.571429
CC.GO:0032154	Cluster B	cleavage furrow	0.00287141	1.14286
CC.GO:0016459...115	Cluster B	myosin complex	0.00379626	1.14286
CC.GO:0044853...116	Cluster B	plasma membrane raft	0.00407953	1.71429
CC.GO:0098862...117	Cluster B	cluster of actin-based cell projections	0.00422503	2.09524
CC.GO:0001650...118	Cluster B	fibrillar center	0.00457578	1.90476
CC.GO:0005891	Cluster B	voltage-gated calcium channel complex	0.00462525	0.952381
CC.GO:0030017...120	Cluster B	sarcomere	0.0047495	2.47619
CC.GO:0030864...121	Cluster B	cortical actin cytoskeleton	0.00530128	1.33333
CC.GO:0030132	Cluster B	clathrin coat of coated pit	0.00561981	0.571429
CC.GO:0090575...123	Cluster B	RNA polymerase II transcription regulator complex	0.00580079	2.09524
CC.GO:0017053...124	Cluster B	transcription repressor complex	0.00628333	1.14286
CC.GO:0099092	Cluster B	postsynaptic density	intracellular component	0.00688616	0.571429
CC.GO:0045177	Cluster B	apical part of cell	0.0073165	4
CC.GO:0034704	Cluster B	calcium channel complex	0.00789491	1.14286
CC.GO:0097060...128	Cluster B	synaptic membrane	0.00815025	3.61905
CC.GO:0043209	Cluster B	myelin sheath	0.00907052	0.952381
CC.GO:0045121...130	Cluster B	membrane raft	0.00944947	3.2381
CC.GO:0098857...131	Cluster B	membrane microdomain	0.00944947	3.2381
CC.GO:0031092	Cluster B	platelet alpha granule membrane	0.00989016	0.571429
CC.GO:0032045	Cluster B	guanyl-nucleotide exchange factor complex	0.00989016	0.571429
CC.GO:0005802...134	Cluster B	trans-Golgi network	0.0105865	2.66667
CC.GO:0005871	Cluster B	kinesin complex	0.0107457	0.952381
CC.GO:0031091...136	Cluster B	platelet alpha granule	0.0112689	1.33333
CC.GO:0098686	Cluster B	hippocampal mossy fiber to CA3 synapse	0.0113541	0.761905
CC.GO:1990752...138	Cluster B	microtubule end	0.0113541	0.761905
CC.GO:0043034	Cluster B	costamere	0.011635	0.571429
CC.GO:1902773	Cluster B	GTPase activator complex	0.011635	0.571429
CC.GO:0032153	Cluster B	cell division site	0.0119754	1.14286
CC.GO:0005834	Cluster B	heterotrimeric G-protein complex	0.012601	0.761905
CC.GO:1905360	Cluster B	GTPase complex	0.012601	0.761905
CC.GO:0099091...144	Cluster B	postsynaptic specialization	intracellular component	0.0135455	0.571429
CC.GO:0097431...145	Cluster B	mitotic spindle pole	0.0153489	0.761905
CC.GO:0098791...146	Cluster B	Golgi apparatus subcompartment	0.0163342	3.42857
CC.GO:0030136...147	Cluster B	clathrin-coated vesicle	0.0171375	2.09524
CC.GO:0097038	Cluster B	perinuclear endoplasmic reticulum	0.0178711	0.571429
CC.GO:0022626...149	Cluster C	cytosolic ribosome	6.16833e-61	20
CC.GO:0044391...150	Cluster C	ribosomal subunit	9.54046e-48	20
CC.GO:0005840...151	Cluster C	ribosome	1.78057e-44	20.8889
CC.GO:0022625...152	Cluster C	cytosolic large ribosomal subunit	1.0744e-33	11.1111
CC.GO:0022627...153	Cluster C	cytosolic small ribosomal subunit	2.36292e-26	8.44444
CC.GO:0015934	Cluster C	large ribosomal subunit	2.76691e-25	11.1111
CC.GO:0030055...155	Cluster C	cell-substrate junction	5.18593e-24	17.3333
CC.GO:0005925...156	Cluster C	focal adhesion	2.93326e-23	16.8889
CC.GO:0015935	Cluster C	small ribosomal subunit	9.49156e-23	8.88889
CC.GO:0042611	Cluster C	MHC protein complex	1.83318e-17	5.33333
CC.GO:0042788...159	Cluster C	polysomal ribosome	7.41559e-16	5.33333
CC.GO:0005844...160	Cluster C	polysome	8.22309e-16	6.66667
CC.GO:0071556	Cluster C	integral component of lumenal side of endoplasmic reticulum membrane	1.05911e-14	4.88889
CC.GO:0098553	Cluster C	lumenal side of endoplasmic reticulum membrane	1.05911e-14	4.88889
CC.GO:0030016...163	Cluster C	myofibril	3.00329e-14	9.77778
CC.GO:0030017...164	Cluster C	sarcomere	4.9406e-14	9.33333
CC.GO:0043292...165	Cluster C	contractile fiber	6.07362e-14	9.77778
CC.GO:0098576	Cluster C	lumenal side of membrane	1.71385e-13	4.88889
CC.GO:0012507	Cluster C	ER to Golgi transport vesicle membrane	5.23854e-12	5.33333
CC.GO:0031674...168	Cluster C	I band	8.76776e-11	6.66667
CC.GO:0042613	Cluster C	MHC class II protein complex	4.29621e-10	3.11111
CC.GO:0030134	Cluster C	COPII-coated ER to Golgi transport vesicle	8.38156e-10	5.33333
CC.GO:0030666	Cluster C	endocytic vesicle membrane	7.10796e-09	6.66667
CC.GO:0070069	Cluster C	cytochrome complex	2.29071e-08	3.55556
CC.GO:0045277	Cluster C	respiratory chain complex IV	2.34855e-08	3.11111
CC.GO:0030018...174	Cluster C	Z disc	3.51682e-08	5.33333
CC.GO:0005751	Cluster C	mitochondrial respiratory chain complex IV	7.36412e-08	2.66667
CC.GO:0030139...176	Cluster C	endocytic vesicle	7.37651e-08	8
CC.GO:0098800	Cluster C	inner mitochondrial membrane protein complex	1.3777e-07	5.33333
CC.GO:0030176	Cluster C	integral component of endoplasmic reticulum membrane	3.97035e-07	5.33333
CC.GO:0031227...179	Cluster C	intrinsic component of endoplasmic reticulum membrane	6.66404e-07	5.33333
CC.GO:0030658	Cluster C	transport vesicle membrane	1.1283e-06	5.77778
CC.GO:0030662	Cluster C	coated vesicle membrane	1.29735e-06	5.33333
CC.GO:0099572...182	Cluster C	postsynaptic specialization	3.97828e-06	7.11111
CC.GO:0031672...183	Cluster C	A band	4.41147e-06	2.66667
CC.GO:0014069...184	Cluster C	postsynaptic density	7.00525e-06	6.66667
CC.GO:0032279...185	Cluster C	asymmetric synapse	8.38539e-06	6.66667
CC.GO:0005746	Cluster C	mitochondrial respirasome	8.61894e-06	3.55556
CC.GO:0098803	Cluster C	respiratory chain complex	9.3671e-06	3.55556
CC.GO:0031301	Cluster C	integral component of organelle membrane	1.13624e-05	7.11111
CC.GO:0098798	Cluster C	mitochondrial protein-containing complex	1.46182e-05	5.77778
CC.GO:0098984...190	Cluster C	neuron to neuron synapse	2.02408e-05	6.66667
CC.GO:0070469	Cluster C	respirasome	2.03792e-05	3.55556
CC.GO:0034774	Cluster C	secretory granule lumen	2.33348e-05	6.22222
CC.GO:0060205	Cluster C	cytoplasmic vesicle lumen	2.58456e-05	6.22222
CC.GO:0031983	Cluster C	vesicle lumen	2.76488e-05	6.22222
CC.GO:0031300	Cluster C	intrinsic component of organelle membrane	2.83262e-05	7.11111
CC.GO:0005743	Cluster C	mitochondrial inner membrane	6.37464e-05	7.55556
CC.GO:0005753	Cluster C	mitochondrial proton-transporting ATP synthase complex	8.76592e-05	1.77778
CC.GO:0030133	Cluster C	transport vesicle	9.0995e-05	6.66667
CC.GO:0055038	Cluster C	recycling endosome membrane	9.3125e-05	3.11111
CC.GO:0045259	Cluster C	proton-transporting ATP synthase complex	0.000106176	1.77778
CC.GO:0005770...201	Cluster C	late endosome	0.000109998	5.33333
CC.GO:0030669	Cluster C	clathrin-coated endocytic vesicle membrane	0.000180307	2.66667
CC.GO:0030135...203	Cluster C	coated vesicle	0.000189794	5.33333
CC.GO:0045335	Cluster C	phagocytic vesicle	0.000190332	3.55556
CC.GO:0030670	Cluster C	phagocytic vesicle membrane	0.000242852	2.66667
CC.GO:0000276	Cluster C	mitochondrial proton-transporting ATP synthase complex	coupling factor F(o)	0.000306493	1.33333
CC.GO:0016459...207	Cluster C	myosin complex	0.000457626	2.22222
CC.GO:0045263	Cluster C	proton-transporting ATP synthase complex	coupling factor F(o)	0.000498548	1.33333
CC.GO:1904813	Cluster C	ficolin-1-rich granule lumen	0.000586979	3.11111
CC.GO:0045334	Cluster C	clathrin-coated endocytic vesicle	0.000641901	2.66667
CC.GO:0005765...211	Cluster C	lysosomal membrane	0.000693979	5.77778
CC.GO:0098852...212	Cluster C	lytic vacuole membrane	0.000693979	5.77778
CC.GO:0031901...213	Cluster C	early endosome membrane	0.000904343	3.55556
CC.GO:0031093...214	Cluster C	platelet alpha granule lumen	0.00104456	2.22222
CC.GO:0032588...215	Cluster C	trans-Golgi network membrane	0.00105388	2.66667
CC.GO:0101002	Cluster C	ficolin-1-rich granule	0.00139065	3.55556
CC.GO:0016460	Cluster C	myosin II complex	0.00148382	1.33333
CC.GO:0031362	Cluster C	anchored component of external side of plasma membrane	0.00148382	1.33333
CC.GO:0031902...219	Cluster C	late endosome membrane	0.00152919	3.11111
CC.GO:0072562	Cluster C	blood microparticle	0.00152919	3.11111
CC.GO:0005865...221	Cluster C	striated muscle thin filament	0.00197078	1.33333
CC.GO:0005774...222	Cluster C	vacuolar membrane	0.00198486	5.77778
CC.GO:0005884...223	Cluster C	actin filament	0.00206485	2.66667
CC.GO:0030665	Cluster C	clathrin-coated vesicle membrane	0.00225428	2.66667
CC.GO:0032432...225	Cluster C	actin filament bundle	0.00230507	2.22222
CC.GO:0016469	Cluster C	proton-transporting two-sector ATPase complex	0.00241273	1.77778
CC.GO:0031233	Cluster C	intrinsic component of external side of plasma membrane	0.0025467	1.33333
CC.GO:0033177	Cluster C	proton-transporting two-sector ATPase complex	proton-transporting domain	0.0025467	1.33333
CC.GO:0031430...229	Cluster C	M band	0.0028696	1.33333
CC.GO:0005802...230	Cluster C	trans-Golgi network	0.00318256	4
CC.GO:0036379...231	Cluster C	myofilament	0.0032166	1.33333
CC.GO:0062023...232	Cluster C	collagen-containing extracellular matrix	0.00391522	5.33333
CC.GO:0031091...233	Cluster C	platelet alpha granule	0.00402836	2.22222
CC.GO:0036464...234	Cluster C	cytoplasmic ribonucleoprotein granule	0.00614688	3.55556
CC.GO:0005771	Cluster C	multivesicular body	0.0063296	1.77778
CC.GO:0044754...236	Cluster C	autolysosome	0.00677318	0.888889
CC.GO:0055037...237	Cluster C	recycling endosome	0.0075222	3.11111
CC.GO:0005903...238	Cluster C	brush border	0.00764687	2.22222
CC.GO:0030863...239	Cluster C	cortical cytoskeleton	0.00825814	2.22222
CC.GO:0001725...240	Cluster C	stress fiber	0.00909623	1.77778
CC.GO:0097517...241	Cluster C	contractile actin filament bundle	0.00909623	1.77778
CC.GO:0035770...242	Cluster C	ribonucleoprotein granule	0.00938063	3.55556
CC.GO:0005938...243	Cluster C	cell cortex	0.0095931	4
CC.GO:0005741	Cluster C	mitochondrial outer membrane	0.00975655	3.11111
CC.GO:0098862...245	Cluster C	cluster of actin-based cell projections	0.0109498	2.66667
CC.GO:0098685...246	Cluster C	Schaffer collateral - CA1 synapse	0.0125515	1.77778
CC.GO:0030864...247	Cluster C	cortical actin cytoskeleton	0.0131046	1.77778
CC.GO:0098791...248	Cluster C	Golgi apparatus subcompartment	0.0138099	4.44444
CC.GO:0005925...249	Cluster D	focal adhesion	3.72415e-10	5.71762
CC.GO:0030055...250	Cluster D	cell-substrate junction	6.5919e-10	5.71762
CC.GO:0001726...251	Cluster D	ruffle	1.72807e-08	3.15053
CC.GO:0016607...252	Cluster D	nuclear speck	4.92827e-08	5.13419
CC.GO:0031252...253	Cluster D	cell leading edge	9.87275e-08	5.13419
CC.GO:0008287	Cluster D	protein serine/threonine phosphatase complex	7.55792e-07	1.40023
CC.GO:1903293	Cluster D	phosphatase complex	7.55792e-07	1.40023
CC.GO:0005963	Cluster D	magnesium-dependent protein serine/threonine phosphatase complex	9.13188e-07	1.05018
CC.GO:0036464...257	Cluster D	cytoplasmic ribonucleoprotein granule	1.74979e-06	3.26721
CC.GO:0000118...258	Cluster D	histone deacetylase complex	2.43244e-06	1.63361
CC.GO:0030027...259	Cluster D	lamellipodium	2.89473e-06	2.91715
CC.GO:0032587	Cluster D	ruffle membrane	6.03165e-06	1.86698
CC.GO:0000775...261	Cluster D	chromosome	centromeric region	6.53359e-06	2.80047
CC.GO:0035770...262	Cluster D	ribonucleoprotein granule	7.32023e-06	3.26721
CC.GO:0098687...263	Cluster D	chromosomal region	1.14758e-05	3.96733
CC.GO:0098791...264	Cluster D	Golgi apparatus subcompartment	1.58902e-05	4.2007
CC.GO:0005819...265	Cluster D	spindle	2.34503e-05	4.2007
CC.GO:0010494...266	Cluster D	cytoplasmic stress granule	2.37881e-05	1.51692
CC.GO:0000159	Cluster D	protein phosphatase type 2A complex	5.69263e-05	0.700117
CC.GO:0070603...268	Cluster D	SWI/SNF superfamily-type complex	6.33926e-05	1.40023
CC.GO:1904949...269	Cluster D	ATPase complex	7.28791e-05	1.40023
CC.GO:0005874...270	Cluster D	microtubule	7.32136e-05	4.31739
CC.GO:0005802...271	Cluster D	trans-Golgi network	7.65323e-05	3.03384
CC.GO:0005911...272	Cluster D	cell-cell junction	0.000149029	4.66744
CC.GO:0005667...273	Cluster D	transcription regulator complex	0.000159976	4.08401
CC.GO:0099023	Cluster D	vesicle tethering complex	0.000337162	1.16686
CC.GO:0035371	Cluster D	microtubule plus-end	0.000370515	0.700117
CC.GO:1990752...276	Cluster D	microtubule end	0.000477102	0.816803
CC.GO:0000922...277	Cluster D	spindle pole	0.000493671	2.10035
CC.GO:0042641...278	Cluster D	actomyosin	0.000790932	1.28355
CC.GO:0005635...279	Cluster D	nuclear envelope	0.000808761	4.2007
CC.GO:0030175...280	Cluster D	filopodium	0.000810568	1.51692
CC.GO:0034451...281	Cluster D	centriolar satellite	0.000810568	1.51692
CC.GO:0038201	Cluster D	TOR complex	0.000944921	0.466744
CC.GO:0035097	Cluster D	histone methyltransferase complex	0.00113654	1.05018
CC.GO:0016363...284	Cluster D	nuclear matrix	0.00114507	1.51692
CC.GO:0005769...285	Cluster D	early endosome	0.00126752	3.61727
CC.GO:0030904	Cluster D	retromer complex	0.00136842	0.466744
CC.GO:0044615	Cluster D	nuclear pore nuclear basket	0.00136842	0.466744
CC.GO:0031253...288	Cluster D	cell projection membrane	0.00140873	3.26721
CC.GO:0000123	Cluster D	histone acetyltransferase complex	0.00155861	1.16686
CC.GO:0034399...290	Cluster D	nuclear periphery	0.00170627	1.63361
CC.GO:0098978...291	Cluster D	glutamatergic synapse	0.00204347	3.15053
CC.GO:0055037...292	Cluster D	recycling endosome	0.00238652	2.10035
CC.GO:0031256...293	Cluster D	leading edge membrane	0.00244803	1.98366
CC.GO:0000932	Cluster D	P-body	0.00247508	1.28355
CC.GO:0031985	Cluster D	Golgi cisterna	0.00250966	1.51692
CC.GO:0016581...296	Cluster D	NuRD complex	0.00257979	0.466744
CC.GO:0090545...297	Cluster D	CHD-type complex	0.00257979	0.466744
CC.GO:0031965...298	Cluster D	nuclear membrane	0.00303823	2.80047
CC.GO:1902911	Cluster D	protein kinase complex	0.00318133	1.28355
CC.GO:0005912...300	Cluster D	adherens junction	0.00334762	1.86698
CC.GO:0071565	Cluster D	nBAF complex	0.00339694	0.466744
CC.GO:0000151...302	Cluster D	ubiquitin ligase complex	0.00360136	2.80047
CC.GO:0001725...303	Cluster D	stress fiber	0.00373536	1.05018
CC.GO:0097517...304	Cluster D	contractile actin filament bundle	0.00373536	1.05018
CC.GO:0031248	Cluster D	protein acetyltransferase complex	0.00397836	1.16686
CC.GO:1902493	Cluster D	acetyltransferase complex	0.00397836	1.16686
CC.GO:0061695...307	Cluster D	transferase complex	transferring phosphorus-containing groups	0.00440485	2.33372
CC.GO:0019898...308	Cluster D	extrinsic component of membrane	0.00499298	2.80047
CC.GO:0034708	Cluster D	methyltransferase complex	0.00510493	1.16686
CC.GO:0000793...310	Cluster D	condensed chromosome	0.00553312	2.33372
CC.GO:0030135...311	Cluster D	coated vesicle	0.00661583	2.68378
CC.GO:0019908	Cluster D	nuclear cyclin-dependent protein kinase holoenzyme complex	0.00799171	0.350058
CC.GO:0031932	Cluster D	TORC2 complex	0.00799171	0.350058
CC.GO:0071141...314	Cluster D	SMAD protein complex	0.00799171	0.350058
CC.GO:0005844...315	Cluster D	polysome	0.00800469	0.933489
CC.GO:0032432...316	Cluster D	actin filament bundle	0.00821766	1.05018
CC.GO:0005795...317	Cluster D	Golgi stack	0.00831978	1.63361
CC.GO:0099091...318	Cluster D	postsynaptic specialization	intracellular component	0.00839094	0.466744
CC.GO:0032580	Cluster D	Golgi cisterna membrane	0.00870434	1.16686
CC.GO:0000138	Cluster D	Golgi trans cisterna	0.0106343	0.350058
CC.GO:0016580...321	Cluster D	Sin3 complex	0.0106343	0.350058
CC.GO:0000779	Cluster D	condensed chromosome	centromeric region	0.0107983	1.51692
CC.GO:0030426...323	Cluster D	growth cone	0.0112942	1.75029
CC.GO:0031594...324	Cluster D	neuromuscular junction	0.0113003	0.933489
CC.GO:0043296...325	Cluster D	apical junction complex	0.0114022	1.51692
CC.GO:0032588...326	Cluster D	trans-Golgi network membrane	0.0122833	1.16686
CC.GO:0030136...327	Cluster D	clathrin-coated vesicle	0.0126917	1.86698
CC.GO:0031234...328	Cluster D	extrinsic component of cytoplasmic side of plasma membrane	0.0131155	1.16686
CC.GO:0000407	Cluster D	phagophore assembly site	0.0136953	0.583431
CC.GO:0071564	Cluster D	npBAF complex	0.0137229	0.350058
CC.GO:1990909	Cluster D	Wnt signalosome	0.0137229	0.350058
CC.GO:0000242	Cluster D	pericentriolar material	0.014273	0.466744
CC.GO:0005697	Cluster D	telomerase holoenzyme complex	0.014273	0.466744
CC.GO:0000776	Cluster D	kinetochore	0.0148304	1.40023
CC.GO:0030427...335	Cluster D	site of polarized growth	0.0149684	1.75029
CC.GO:0090575...336	Cluster D	RNA polymerase II transcription regulator complex	0.0160928	1.63361
CC.GO:0019005	Cluster D	SCF ubiquitin ligase complex	0.0169364	0.816803
CC.GO:0042405	Cluster D	nuclear inclusion body	0.0172672	0.350058
CC.GO:0031201	Cluster D	SNARE complex	0.0178279	0.700117
CC.GO:0098858...340	Cluster D	actin-based cell projection	0.0178469	1.98366
CC.GO:0016234	Cluster D	inclusion body	0.0179817	0.933489
CC.GO:0017053...342	Cluster D	transcription repressor complex	0.0183933	0.816803
CC.GO:0030173	Cluster D	integral component of Golgi membrane	0.0183933	0.816803
CC.GO:0031461...344	Cluster D	cullin-RING ubiquitin ligase complex	0.0193533	1.63361
CC.GO:0097431...345	Cluster D	mitotic spindle pole	0.0195423	0.583431
CC.GO:1904115...346	Cluster D	axon cytoplasm	0.0199361	0.816803
CC.GO:0120111...347	Cluster D	neuron projection cytoplasm	0.020707	1.05018
CC.GO:0098685...348	Cluster D	Schaffer collateral - CA1 synapse	0.0207331	0.933489
CC.GO:0030017...349	Cluster E	sarcomere	1.69121e-14	6.07287
CC.GO:0030016...350	Cluster E	myofibril	3.09143e-14	6.2753
CC.GO:0043292...351	Cluster E	contractile fiber	7.93314e-14	6.2753
CC.GO:0030018...352	Cluster E	Z disc	9.85322e-11	4.04858
CC.GO:0031674...353	Cluster E	I band	4.38928e-10	4.04858
CC.GO:0036379...354	Cluster E	myofilament	2.73332e-06	1.417
CC.GO:0005911...355	Cluster E	cell-cell junction	3.54493e-06	6.2753
CC.GO:0005912...356	Cluster E	adherens junction	6.83481e-06	3.23887
CC.GO:0001725...357	Cluster E	stress fiber	1.12441e-05	2.02429
CC.GO:0097517...358	Cluster E	contractile actin filament bundle	1.12441e-05	2.02429
CC.GO:0032432...359	Cluster E	actin filament bundle	3.27381e-05	2.02429
CC.GO:0042641...360	Cluster E	actomyosin	3.6518e-05	2.02429
CC.GO:0043083	Cluster E	synaptic cleft	4.85735e-05	1.01215
CC.GO:0042383	Cluster E	sarcolemma	4.88107e-05	2.63158
CC.GO:0033017	Cluster E	sarcoplasmic reticulum membrane	5.70447e-05	1.417
CC.GO:0016528	Cluster E	sarcoplasm	0.000167412	1.82186
CC.GO:0005865...365	Cluster E	striated muscle thin filament	0.000186205	1.01215
CC.GO:0032982	Cluster E	myosin filament	0.000186205	1.01215
CC.GO:0014704...367	Cluster E	intercalated disc	0.000245844	1.417
CC.GO:0009925	Cluster E	basal plasma membrane	0.000308402	3.4413
CC.GO:0031672...369	Cluster E	A band	0.000350719	1.21457
CC.GO:0031430...370	Cluster E	M band	0.000352904	1.01215
CC.GO:0016529	Cluster E	sarcoplasmic reticulum	0.000375331	1.61943
CC.GO:0031594...372	Cluster E	neuromuscular junction	0.000375331	1.61943
CC.GO:0045178...373	Cluster E	basal part of cell	0.000695503	3.4413
CC.GO:0016323	Cluster E	basolateral plasma membrane	0.000827488	3.03644
CC.GO:0005770...375	Cluster E	late endosome	0.000882918	3.4413
CC.GO:0016010	Cluster E	dystrophin-associated glycoprotein complex	0.00115437	0.809717
CC.GO:0090665	Cluster E	glycoprotein complex	0.00115437	0.809717
CC.GO:0031902...378	Cluster E	late endosome membrane	0.00122753	2.22672
CC.GO:0030055...379	Cluster E	cell-substrate junction	0.00127526	4.45344
CC.GO:0005916...380	Cluster E	fascia adherens	0.00168557	0.607287
CC.GO:0043198	Cluster E	dendritic shaft	0.00199304	1.01215
CC.GO:0098984...382	Cluster E	neuron to neuron synapse	0.00221395	3.84615
CC.GO:0044291...383	Cluster E	cell-cell contact zone	0.00225291	1.417
CC.GO:0005938...384	Cluster E	cell cortex	0.00227135	3.4413
CC.GO:0034992	Cluster E	microtubule organizing center attachment site	0.00227438	0.607287
CC.GO:0034993	Cluster E	meiotic nuclear membrane microtubule tethering complex	0.00227438	0.607287
CC.GO:0106083	Cluster E	nuclear membrane protein complex	0.00227438	0.607287
CC.GO:0106094	Cluster E	nuclear membrane microtubule tethering complex	0.00227438	0.607287
CC.GO:0032279...389	Cluster E	asymmetric synapse	0.00229143	3.64372
CC.GO:0005925...390	Cluster E	focal adhesion	0.00233358	4.25101
CC.GO:0043256	Cluster E	laminin complex	0.00297595	0.607287
CC.GO:0005604...392	Cluster E	basement membrane	0.00298471	1.61943
CC.GO:0005635...393	Cluster E	nuclear envelope	0.00413815	4.45344
CC.GO:0014069...394	Cluster E	postsynaptic density	0.00457334	3.4413
CC.GO:0016605...395	Cluster E	PML body	0.00459583	1.61943
CC.GO:0045121...396	Cluster E	membrane raft	0.00530158	3.4413
CC.GO:0098857...397	Cluster E	membrane microdomain	0.00530158	3.4413
CC.GO:0062023...398	Cluster E	collagen-containing extracellular matrix	0.00602617	4.04858
CC.GO:0043197...399	Cluster E	dendritic spine	0.00697829	2.22672
CC.GO:0044309...400	Cluster E	neuron spine	0.00725878	2.22672
CC.GO:0031091...401	Cluster E	platelet alpha granule	0.00823658	1.417
CC.GO:0005767	Cluster E	secondary lysosome	0.00837519	0.607287
CC.GO:0097060...403	Cluster E	synaptic membrane	0.00924552	3.64372
CC.GO:0099572...404	Cluster E	postsynaptic specialization	0.00946252	3.4413
CC.GO:0097440	Cluster E	apical dendrite	0.00986427	0.607287
CC.GO:0098858...406	Cluster E	actin-based cell projection	0.0107516	2.42915
CC.GO:0045211	Cluster E	postsynaptic membrane	0.0111761	2.83401
CC.GO:0031968	Cluster E	organelle outer membrane	0.0143764	2.42915
CC.GO:0019867	Cluster E	outer membrane	0.0152952	2.42915
CC.GO:0030175...410	Cluster E	filopodium	0.018882	1.417
CC.GO:0031965...411	Cluster E	nuclear membrane	0.0193581	2.83401
CC.GO:0016324	Cluster E	apical plasma membrane	0.0249812	3.23887
CC.GO:1905103	Cluster E	integral component of lysosomal membrane	0.0250704	0.404858
CC.GO:0098978...414	Cluster E	glutamatergic synapse	0.0255999	3.03644
CC.GO:0031093...415	Cluster E	platelet alpha granule lumen	0.0270844	1.01215
CC.GO:0044853...416	Cluster E	plasma membrane raft	0.0279153	1.417
CC.GO:0005788...417	Cluster E	endoplasmic reticulum lumen	0.0286617	2.83401
CC.GO:0044754...418	Cluster E	autolysosome	0.0301362	0.404858
CC.GO:0005640	Cluster E	nuclear outer membrane	0.032902	0.607287
CC.GO:0005811	Cluster E	lipid droplet	0.0348379	1.21457
CC.GO:0031166	Cluster E	integral component of vacuolar membrane	0.0355682	0.404858
CC.GO:0031310	Cluster E	intrinsic component of vacuolar membrane	0.0355682	0.404858
CC.GO:0005925...423	Cluster F	focal adhesion	2.70084e-14	6.38298
CC.GO:0030055...424	Cluster F	cell-substrate junction	5.72701e-14	6.38298
CC.GO:0031252...425	Cluster F	cell leading edge	3.85536e-09	5.31915
CC.GO:0045121...426	Cluster F	membrane raft	4.42829e-09	4.57447
CC.GO:0098857...427	Cluster F	membrane microdomain	4.42829e-09	4.57447
CC.GO:0005814	Cluster F	centriole	2.5571e-08	2.65957
CC.GO:0005911...429	Cluster F	cell-cell junction	3.99358e-08	5.6383
CC.GO:0098978...430	Cluster F	glutamatergic synapse	2.79431e-06	3.93617
CC.GO:0016607...431	Cluster F	nuclear speck	3.83389e-06	4.46809
CC.GO:0016580...432	Cluster F	Sin3 complex	4.56304e-06	0.638298
CC.GO:0022626...433	Cluster F	cytosolic ribosome	6.8977e-06	1.80851
CC.GO:0005667...434	Cluster F	transcription regulator complex	9.51632e-06	4.3617
CC.GO:0042470	Cluster F	melanosome	1.71076e-05	1.80851
CC.GO:0048770	Cluster F	pigment granule	1.71076e-05	1.80851
CC.GO:0070822	Cluster F	Sin3-type complex	2.61796e-05	0.638298
CC.GO:0030027...438	Cluster F	lamellipodium	0.000114031	2.44681
CC.GO:0005819...439	Cluster F	spindle	0.000153175	3.82979
CC.GO:0031256...440	Cluster F	leading edge membrane	0.000158176	2.23404
CC.GO:0034399...441	Cluster F	nuclear periphery	0.000166043	1.80851
CC.GO:0005769...442	Cluster F	early endosome	0.000178035	3.82979
CC.GO:0044309...443	Cluster F	neuron spine	0.000215208	2.23404
CC.GO:0005788...444	Cluster F	endoplasmic reticulum lumen	0.000267128	3.19149
CC.GO:0016363...445	Cluster F	nuclear matrix	0.00027478	1.59574
CC.GO:0014069...446	Cluster F	postsynaptic density	0.000302757	3.29787
CC.GO:0032279...447	Cluster F	asymmetric synapse	0.000392586	3.29787
CC.GO:0032432...448	Cluster F	actin filament bundle	0.000419321	1.2766
CC.GO:0005938...449	Cluster F	cell cortex	0.000449891	3.08511
CC.GO:0090575...450	Cluster F	RNA polymerase II transcription regulator complex	0.000473193	2.02128
CC.GO:0043197...451	Cluster F	dendritic spine	0.000530687	2.12766
CC.GO:0000922...452	Cluster F	spindle pole	0.00054856	2.02128
CC.GO:0000775...453	Cluster F	chromosome	centromeric region	0.000581488	2.23404
CC.GO:0032589	Cluster F	neuron projection membrane	0.000695497	1.06383
CC.GO:0022627...455	Cluster F	cytosolic small ribosomal subunit	0.000761772	0.851064
CC.GO:0030139...456	Cluster F	endocytic vesicle	0.000867388	3.19149
CC.GO:0005681...457	Cluster F	spliceosomal complex	0.000912584	2.12766
CC.GO:0031519	Cluster F	PcG protein complex	0.0009991	0.744681
CC.GO:0032839	Cluster F	dendrite cytoplasm	0.0009991	0.744681
CC.GO:0099572...460	Cluster F	postsynaptic specialization	0.0010802	3.29787
CC.GO:0005635...461	Cluster F	nuclear envelope	0.00117779	4.04255
CC.GO:0031965...462	Cluster F	nuclear membrane	0.00117906	2.87234
CC.GO:0098984...463	Cluster F	neuron to neuron synapse	0.00135049	3.29787
CC.GO:0000228	Cluster F	nuclear chromosome	0.00144766	2.34043
CC.GO:0022625...465	Cluster F	cytosolic large ribosomal subunit	0.00168707	0.957447
CC.GO:0019897...466	Cluster F	extrinsic component of plasma membrane	0.0018443	1.91489
CC.GO:0005657	Cluster F	replication fork	0.00215018	0.957447
CC.GO:0005901...468	Cluster F	caveola	0.00224141	1.17021
CC.GO:0090734	Cluster F	site of DNA damage	0.0023565	1.2766
CC.GO:0001726...470	Cluster F	ruffle	0.0023718	1.91489
CC.GO:0035861	Cluster F	site of double-strand break	0.00249955	1.06383
CC.GO:0045120	Cluster F	pronucleus	0.00267876	0.425532
CC.GO:0030496...473	Cluster F	midbody	0.00294561	2.02128
CC.GO:0071013	Cluster F	catalytic step 2 spliceosome	0.0029673	1.17021
CC.GO:0098562...475	Cluster F	cytoplasmic side of membrane	0.00311742	2.02128
CC.GO:0005912...476	Cluster F	adherens junction	0.00346791	1.80851
CC.GO:0098839	Cluster F	postsynaptic density membrane	0.00354842	1.17021
CC.GO:0016581...478	Cluster F	NuRD complex	0.00360876	0.425532
CC.GO:0090545...479	Cluster F	CHD-type complex	0.00360876	0.425532
CC.GO:0044853...480	Cluster F	plasma membrane raft	0.00381636	1.38298
CC.GO:0031901...481	Cluster F	early endosome membrane	0.00414719	1.80851
CC.GO:0030673	Cluster F	axolemma	0.00473569	0.425532
CC.GO:0098554	Cluster F	cytoplasmic side of endoplasmic reticulum membrane	0.00473569	0.425532
CC.GO:0098845	Cluster F	postsynaptic endosome	0.00473569	0.425532
CC.GO:0036064	Cluster F	ciliary basal body	0.00477257	1.70213
CC.GO:0072686...486	Cluster F	mitotic spindle	0.00477257	1.70213
CC.GO:0098687...487	Cluster F	chromosomal region	0.00556342	2.97872
CC.GO:0044391...488	Cluster F	ribosomal subunit	0.00616376	1.80851
CC.GO:0098636	Cluster F	protein complex involved in cell adhesion	0.00687502	0.638298
CC.GO:0030427...490	Cluster F	site of polarized growth	0.00724221	1.80851
CC.GO:0000118...491	Cluster F	histone deacetylase complex	0.00742981	0.957447
CC.GO:0070603...492	Cluster F	SWI/SNF superfamily-type complex	0.00742981	0.957447
CC.GO:0120293	Cluster F	dynein axonemal particle	0.00764842	0.425532
CC.GO:0019898...494	Cluster F	extrinsic component of membrane	0.00792809	2.65957
CC.GO:0000792...495	Cluster F	heterochromatin	0.00812313	0.957447
CC.GO:1904949...496	Cluster F	ATPase complex	0.00812313	0.957447
CC.GO:0031253...497	Cluster F	cell projection membrane	0.009436	2.87234
CC.GO:0097546	Cluster F	ciliary base	0.0101968	0.638298
CC.GO:0005952	Cluster F	cAMP-dependent protein kinase complex	0.0103119	0.319149
CC.GO:0031313	Cluster F	extrinsic component of endosome membrane	0.0103119	0.319149
CC.GO:0044224	Cluster F	juxtaparanode region of axon	0.0103119	0.319149
CC.GO:0071141...502	Cluster F	SMAD protein complex	0.0103119	0.319149
CC.GO:0120103	Cluster F	centriolar subdistal appendage	0.0103119	0.319149
CC.GO:0140268	Cluster F	endoplasmic reticulum-plasma membrane contact site	0.0103119	0.319149
CC.GO:0099146	Cluster F	intrinsic component of postsynaptic density membrane	0.0106132	0.744681
CC.GO:0030426...506	Cluster F	growth cone	0.0115235	1.70213
CC.GO:0101031	Cluster F	chaperone complex	0.0115395	0.531915
CC.GO:0005840...508	Cluster F	ribosome	0.0121573	2.12766
CC.GO:0055037...509	Cluster F	recycling endosome	0.0131664	1.80851
CC.GO:0005652	Cluster F	nuclear lamina	0.013678	0.319149
CC.GO:0120111...511	Cluster F	neuron projection cytoplasm	0.0138084	1.06383
CC.GO:0034451...512	Cluster F	centriolar satellite	0.0138639	1.17021
CC.GO:0045178...513	Cluster F	basal part of cell	0.0143111	2.34043
CC.GO:0000793...514	Cluster F	condensed chromosome	0.0143571	2.12766
CC.GO:0005923...515	Cluster F	bicellular tight junction	0.0145006	1.2766
CC.GO:0000152	Cluster F	nuclear ubiquitin ligase complex	0.0145229	0.638298
CC.GO:0008305	Cluster F	integrin complex	0.0152595	0.531915
CC.GO:0032590	Cluster F	dendrite membrane	0.0162111	0.638298
CC.GO:0098644...519	Cluster F	complex of collagen trimers	0.0165166	0.425532
CC.GO:0031227...520	Cluster F	intrinsic component of endoplasmic reticulum membrane	0.017289	1.59574
CC.GO:0042788...521	Cluster F	polysomal ribosome	0.0173882	0.531915
CC.GO:0005795...522	Cluster F	Golgi stack	0.0174834	1.48936
