# Supplementary material for: Life-span–dependent transcriptional dynamics of the human heart
Source: Sci Adv. 2026 Jun 17;12(25):eaeg2614. doi: 10.1126/sciadv.aeg2614 (PMC13274588; doi:10.1126/sciadv.aeg2614)
Supplement: Supplementary file 2 — Tables S1 to S55 [file sciadv.aeg2614_tables_s1_to_s55.zip › Tables/Supplementary_Table_36.xlsx]

## Sheet: LV_agingadult_vs_nonagingadult
gene	avg_log2FC	p_val	p_val_adj	pct.1	pct.2	cluster
PALM2-AKAP2	-2.12076	4.32877e-136	1.71952e-133	0.00554017	0.768457	Down_regulated
PIK3R3	-2.00854	7.92131e-105	2.30541e-102	0.0831025	0.719029	Down_regulated
RBMS3	-1.70895	8.01085e-100	2.14072e-97	0.144044	0.802289	Down_regulated
ZBTB16	-1.70228	2.17715e-87	4.81183e-85	0.177285	0.772859	Down_regulated
ELMO1	-1.66258	2.35652e-83	4.84404e-81	0.310249	0.833983	Down_regulated
STOX2	-1.65665	6.56831e-82	1.29581e-79	0.182825	0.745944	Down_regulated
ABR	-1.60125	7.6694e-89	1.73417e-86	0.108033	0.727707	Down_regulated
ZBTB46	-1.60053	8.61238e-87	1.87527e-84	0.102493	0.707458	Down_regulated
SHANK3	-1.55281	6.83312e-79	1.26327e-76	0.188366	0.765816	Down_regulated
MCF2L	-1.5235	8.8519e-72	1.45364e-69	0.232687	0.736888	Down_regulated
HIF3A	-1.52082	2.75776e-73	4.6858e-71	0.315789	0.84983	Down_regulated
GSE1	-1.49503	1.25218e-73	2.14e-71	0.099723	0.636524	Down_regulated
BMPR2	-1.40422	1.18299e-61	1.63258e-59	0.310249	0.801912	Down_regulated
C22orf34	-1.38606	2.1727e-70	3.50914e-68	0.0886427	0.627342	Down_regulated
PTPRG	-1.32941	1.13419e-68	1.75471e-66	0.68144	0.953717	Down_regulated
LRMDA	-1.3278	5.00282e-55	5.76698e-53	0.531856	0.893347	Down_regulated
MAP4	-1.31879	5.61065e-65	8.28769e-63	0.218837	0.784555	Down_regulated
NXN	-1.31854	1.2552e-61	1.72413e-59	0.121884	0.617658	Down_regulated
PITPNC1	-1.31674	2.84169e-59	3.71251e-57	0.567867	0.884417	Down_regulated
TSPAN9	-1.29956	8.8669e-63	1.25914e-60	0.185596	0.720161	Down_regulated
GNB1	-1.29852	7.24094e-61	9.80864e-59	0.210526	0.730977	Down_regulated
SORBS1	-1.29266	2.29335e-52	2.45138e-50	0.362881	0.898503	Down_regulated
LDLRAD4	-1.2743	3.95808e-52	4.15528e-50	0.307479	0.761665	Down_regulated
EVA1C	-1.27198	8.46986e-53	9.08655e-51	0.254848	0.733618	Down_regulated
PKD1L1	-1.25269	5.88687e-59	7.55653e-57	0	0.455666	Down_regulated
TACC1	-1.25115	4.46837e-47	4.16977e-45	0.479224	0.855867	Down_regulated
ABLIM1	-1.24569	1.26428e-43	1.041e-41	0.481994	0.941894	Down_regulated
SPTBN1	-1.24305	4.75584e-52	4.97502e-50	0.476454	0.870205	Down_regulated
CACNA1C	-1.24272	7.76255e-97	1.98418e-94	0.135734	0.878757	Down_regulated
RABGAP1L	-1.22761	9.18016e-59	1.16818e-56	0.224377	0.794743	Down_regulated
CTNND1	-1.22704	1.75215e-62	2.46432e-60	0.130194	0.654886	Down_regulated
RERE	-1.21434	2.22909e-53	2.42682e-51	0.232687	0.73626	Down_regulated
AUTS2	-1.21157	9.89314e-45	8.45374e-43	0.32687	0.754874	Down_regulated
MACF1	-1.19417	1.36308e-44	1.15469e-42	0.33518	0.800151	Down_regulated
APBB2	-1.19226	1.67451e-43	1.37492e-41	0.34349	0.783927	Down_regulated
TPO	-1.18865	1.94315e-41	1.46459e-39	0.185596	0.574393	Down_regulated
SYNE2	-1.18449	1.75089e-45	1.54094e-43	0.426593	0.81625	Down_regulated
UTRN	-1.18074	2.29876e-41	1.72818e-39	0.457064	0.850962	Down_regulated
HIP1	-1.18032	6.6393e-51	6.66083e-49	0.146814	0.614891	Down_regulated
NCOA3	-1.17016	2.14063e-44	1.80815e-42	0.285319	0.722173	Down_regulated
ASAP1	-1.15767	4.04986e-45	3.52206e-43	0.365651	0.78946	Down_regulated
TTC28	-1.13945	5.59756e-44	4.6612e-42	0.293629	0.745944	Down_regulated
FTX	-1.13398	9.42052e-38	6.22283e-36	0.385042	0.833983	Down_regulated
TSPAN18	-1.13201	4.81661e-53	5.18624e-51	0.124654	0.585084	Down_regulated
PTPRM	-1.13116	4.86603e-60	6.50168e-58	0.734072	0.959502	Down_regulated
ANKRD11	-1.12482	2.85584e-52	3.03059e-50	0.174515	0.670607	Down_regulated
PPP1R13B	-1.12291	1.89574e-56	2.29323e-54	0.146814	0.657779	Down_regulated
FBXL7	-1.12239	5.279e-38	3.52673e-36	0.371191	0.81147	Down_regulated
PRRC2C	-1.11813	3.39515e-56	4.05693e-54	0.124654	0.61879	Down_regulated
CCND3	-1.10814	5.36966e-46	4.85665e-44	0.152355	0.577537	Down_regulated
DOCK9	-1.10363	5.13817e-40	3.65706e-38	0.307479	0.720916	Down_regulated
PECAM1	-1.10075	7.05452e-41	5.22336e-39	0.31856	0.721041	Down_regulated
CMIP	-1.09869	2.32911e-46	2.13951e-44	0.166205	0.605584	Down_regulated
TSHZ2	-1.09226	1.96324e-33	1.04169e-31	0.182825	0.536914	Down_regulated
RPS6KA2	-1.08723	4.65353e-46	4.235e-44	0.171745	0.625456	Down_regulated
PDZD2	-1.07953	4.07329e-57	4.96823e-55	0.163435	0.71186	Down_regulated
RASAL2	-1.07603	1.3434e-35	7.99379e-34	0.409972	0.782669	Down_regulated
EBF1	-1.07465	5.63827e-39	3.88143e-37	0.265928	0.711483	Down_regulated
AGAP1	-1.0739	2.74477e-49	2.65403e-47	0.152355	0.627971	Down_regulated
IQSEC1	-1.07331	1.22743e-51	1.25759e-49	0.0360111	0.463967	Down_regulated
AKAP13	-1.07247	3.67418e-61	5.00012e-59	0.152355	0.735882	Down_regulated
CTBP2	-1.0715	1.46033e-54	1.64469e-52	0.0775623	0.547981	Down_regulated
MTSS1	-1.06278	3.66751e-49	3.53464e-47	0.124654	0.590618	Down_regulated
GALNT18	-1.06191	1.94905e-36	1.2087e-34	0.371191	0.729594	Down_regulated
SYNE1	-1.05899	3.41587e-34	1.89452e-32	0.570637	0.865929	Down_regulated
ZMIZ1	-1.05694	2.28611e-56	2.75411e-54	0.0554017	0.530625	Down_regulated
ELF2	-1.05148	2.26585e-49	2.19817e-47	0.141274	0.616778	Down_regulated
TRIO	-1.04496	2.4176e-37	1.56531e-35	0.288089	0.723557	Down_regulated
TNS1	-1.03879	1.22531e-45	1.08815e-43	0.188366	0.656773	Down_regulated
INSR	-1.03297	1.1943e-50	1.18603e-48	0.102493	0.567224	Down_regulated
LIMS2	-1.03224	3.60189e-40	2.5887e-38	0.243767	0.677399	Down_regulated
SPATA13	-1.03098	4.73882e-59	6.10955e-57	0	0.456169	Down_regulated
PTK2	-1.02339	9.47099e-34	5.12706e-32	0.371191	0.783172	Down_regulated
RORA	-1.01002	1.2837e-54	1.45132e-52	0.0941828	0.582568	Down_regulated
FKBP5	-1.00158	9.99853e-49	9.54243e-47	0.0637119	0.493397	Down_regulated
CFLAR	-1.00155	3.18485e-36	1.93427e-34	0.265928	0.711357	Down_regulated
TNRC6B	-0.998116	2.95934e-38	1.99061e-36	0.232687	0.699032	Down_regulated
RBMS2	-0.99391	2.15008e-39	1.50839e-37	0.207756	0.636398	Down_regulated
RFTN1	-0.993897	5.40309e-35	3.12646e-33	0.268698	0.646208	Down_regulated
FOXN3	-0.992728	1.11632e-30	5.23355e-29	0.562327	0.855867	Down_regulated
ADAMTS9-AS2	-0.986801	2.76252e-44	2.32677e-42	0.0554017	0.452647	Down_regulated
KIAA1671	-0.983476	5.18004e-41	3.85487e-39	0.141274	0.565589	Down_regulated
KLC1	-0.983368	3.41308e-54	3.77171e-52	0.0637119	0.529619	Down_regulated
DOCK1	-0.981978	1.01713e-34	5.82816e-33	0.271468	0.692869	Down_regulated
ITGA9	-0.978024	1.20258e-45	1.07446e-43	0.127424	0.562948	Down_regulated
ARHGAP26	-0.977627	3.14224e-33	1.65235e-31	0.279778	0.708967	Down_regulated
FLI1	-0.973579	3.38959e-30	1.55683e-28	0.34349	0.725946	Down_regulated
CCNY	-0.970571	1.26805e-30	5.92595e-29	0.31856	0.696139	Down_regulated
MYBPC3	-0.967827	5.74271e-99	1.52078e-96	0.132964	0.834235	Down_regulated
PEAK1	-0.967811	1.60934e-28	6.8362e-27	0.376731	0.757892	Down_regulated
EXOC6B	-0.966771	2.15458e-46	1.98538e-44	0.177285	0.695887	Down_regulated
HSPG2	-0.962447	3.21284e-33	1.68645e-31	0.263158	0.649604	Down_regulated
PTPN12	-0.960585	6.09814e-38	4.05554e-36	0.196676	0.624576	Down_regulated
STAG1	-0.958108	5.60359e-32	2.81088e-30	0.304709	0.718652	Down_regulated
TBCD	-0.954601	2.73052e-38	1.84091e-36	0.166205	0.560684	Down_regulated
HEG1	-0.949388	1.13818e-40	8.36419e-39	0.132964	0.545466	Down_regulated
KIAA1217	-0.948725	1.87055e-26	7.00443e-25	0.634349	0.899635	Down_regulated
DAB2IP	-0.947429	1.65108e-42	1.30818e-40	0.135734	0.563703	Down_regulated
RAPGEF1	-0.945301	1.10811e-26	4.21927e-25	0.520776	0.830336	Down_regulated
PLCB1	-0.941275	3.34623e-27	1.33463e-25	0.509695	0.818891	Down_regulated
PLEKHG1	-0.939689	1.67943e-26	6.31291e-25	0.387812	0.73387	Down_regulated
EML1	-0.938956	1.31518e-41	9.98962e-40	0.0969529	0.501698	Down_regulated
RIN2	-0.938273	2.39186e-26	8.88859e-25	0.426593	0.79424	Down_regulated
JAK1	-0.937413	3.05503e-50	3.00344e-48	0.0720222	0.527355	Down_regulated
NOVA2	-0.936575	2.69518e-46	2.46806e-44	0.0609418	0.483335	Down_regulated
SH3RF3	-0.93523	3.57752e-42	2.78942e-40	0.0609418	0.447491	Down_regulated
ARL15	-0.934607	2.75324e-23	8.63729e-22	0.387812	0.734247	Down_regulated
GFOD1	-0.932527	2.46838e-34	1.37681e-32	0.182825	0.577789	Down_regulated
EHMT1	-0.930969	7.23474e-51	7.20899e-49	0.0554017	0.497799	Down_regulated
NEBL	-0.930329	8.08324e-56	9.50428e-54	0.110803	0.63099	Down_regulated
PRKCH	-0.926538	1.2651e-29	5.63447e-28	0.301939	0.679663	Down_regulated
MIRLET7BHG	-0.920607	2.9507e-52	3.11999e-50	0.0249307	0.461829	Down_regulated
EPB41L2	-0.920555	4.55839e-33	2.38848e-31	0.227147	0.605081	Down_regulated
ST6GALNAC3	-0.919862	2.08166e-33	1.10253e-31	0.648199	0.873978	Down_regulated
ARGLU1	-0.913564	1.25499e-33	6.75647e-32	0.238227	0.646837	Down_regulated
GATAD2B	-0.913295	5.06632e-44	4.23081e-42	0.0914127	0.510879	Down_regulated
KLF7	-0.912548	2.0487e-40	1.49805e-38	0.124654	0.536662	Down_regulated
TMTC1	-0.912408	2.04051e-25	7.10674e-24	0.421053	0.733115	Down_regulated
SSH2	-0.91157	1.79275e-41	1.35819e-39	0.141274	0.587851	Down_regulated
CUX1	-0.909231	1.00892e-42	8.07028e-41	0.152355	0.614011	Down_regulated
JMJD1C	-0.909155	1.97742e-25	6.91157e-24	0.415512	0.792605	Down_regulated
IMMP2L	-0.906165	2.55186e-32	1.29108e-30	0.227147	0.62445	Down_regulated
FOXP1	-0.905142	9.87653e-26	3.52331e-24	0.362881	0.739278	Down_regulated
MED13L	-0.903282	7.67034e-26	2.7733e-24	0.34903	0.738775	Down_regulated
SLCO3A1	-0.902525	1.6023e-37	1.04666e-35	0.157895	0.579298	Down_regulated
RBM6	-0.902288	1.54853e-33	8.29129e-32	0.240997	0.656773	Down_regulated
BAZ2B	-0.902188	1.03741e-37	6.80802e-36	0.168975	0.601811	Down_regulated
GRB10	-0.901515	8.63746e-29	3.7174e-27	0.254848	0.626839	Down_regulated
WNK1	-0.898106	2.23466e-31	1.08217e-29	0.240997	0.630738	Down_regulated
ADD1	-0.897908	1.82973e-36	1.1371e-34	0.180055	0.587348	Down_regulated
PLPP1	-0.893953	6.86929e-29	2.96945e-27	0.277008	0.63099	Down_regulated
SLC8A1	-0.892896	1.12582e-93	2.71257e-91	0.138504	0.88819	Down_regulated
SASH1	-0.890961	4.86485e-28	2.02266e-26	0.31856	0.697397	Down_regulated
GNAQ	-0.890535	3.14666e-26	1.1562e-24	0.33518	0.704817	Down_regulated
AFF1	-0.887763	6.02007e-32	3.00441e-30	0.221607	0.628852	Down_regulated
R3HDM2	-0.886722	1.38025e-46	1.27587e-44	0.0858726	0.528487	Down_regulated
IGF1R	-0.880354	4.03449e-39	2.79044e-37	0.152355	0.586844	Down_regulated
PRKCE	-0.878479	1.29874e-36	8.22766e-35	0.157895	0.568608	Down_regulated
TCF7L1	-0.877097	6.65434e-35	3.83538e-33	0.144044	0.523708	Down_regulated
FGD4	-0.874015	2.60341e-33	1.37639e-31	0.182825	0.577915	Down_regulated
LPP	-0.873905	3.94775e-28	1.6507e-26	0.290859	0.736888	Down_regulated
RAPGEF2	-0.872091	8.88849e-27	3.41539e-25	0.299169	0.684191	Down_regulated
SHROOM4	-0.872082	7.91709e-38	5.2415e-36	0.119114	0.518803	Down_regulated
WASF2	-0.871975	1.75653e-37	1.14486e-35	0.144044	0.54773	Down_regulated
RASIP1	-0.868115	2.4509e-36	1.5072e-34	0.132964	0.511382	Down_regulated
PLXDC2	-0.867687	1.33854e-21	3.7366e-20	0.534626	0.828072	Down_regulated
LINC00472	-0.867018	2.98723e-52	3.1473e-50	0.00277008	0.423595	Down_regulated
MAGI1	-0.866398	5.81791e-20	1.42872e-18	0.457064	0.833229	Down_regulated
DOCK4	-0.864605	8.6487e-23	2.62904e-21	0.390582	0.734247	Down_regulated
CLASP1	-0.864445	3.73118e-45	3.25454e-43	0.0914127	0.536662	Down_regulated
JARID2	-0.864078	1.54142e-38	1.05127e-36	0.102493	0.495787	Down_regulated
ZBTB20	-0.860263	3.54048e-22	1.02737e-20	0.565097	0.893976	Down_regulated
TBC1D22A	-0.859961	1.53637e-30	7.1458e-29	0.218837	0.612879	Down_regulated
MCC	-0.857745	5.66156e-32	2.83512e-30	0.188366	0.57804	Down_regulated
PBX1	-0.854327	9.39047e-46	8.41564e-44	0.0941828	0.539555	Down_regulated
ZNF160	-0.85212	8.43731e-42	6.49253e-40	0.0581717	0.446736	Down_regulated
ERC1	-0.848299	9.63386e-31	4.53826e-29	0.238227	0.647214	Down_regulated
STARD13	-0.839388	3.16591e-32	1.59626e-30	0.185596	0.582946	Down_regulated
EIF4G3	-0.836951	1.05523e-28	4.52823e-27	0.246537	0.633128	Down_regulated
ZNF423	-0.835971	1.15649e-37	7.57129e-36	0.0775623	0.447868	Down_regulated
CELF2	-0.833668	1.98785e-38	1.34949e-36	0.155125	0.601811	Down_regulated
DLEU2	-0.831013	5.95264e-27	2.32683e-25	0.263158	0.647088	Down_regulated
NAV1	-0.830559	2.89301e-27	1.15858e-25	0.249307	0.633128	Down_regulated
RBFOX2	-0.829411	2.95642e-32	1.4932e-30	0.191136	0.590995	Down_regulated
CDC42BPB	-0.825357	4.23667e-39	2.9234e-37	0.0969529	0.495535	Down_regulated
DYRK1A	-0.823196	5.50639e-42	4.27072e-40	0.0886427	0.509244	Down_regulated
TCF12	-0.820194	3.33477e-24	1.08316e-22	0.296399	0.687335	Down_regulated
ARHGAP31	-0.819569	7.68105e-23	2.35192e-21	0.32687	0.685448	Down_regulated
ELK3	-0.819106	1.68148e-33	8.98673e-32	0.138504	0.512891	Down_regulated
ANKHD1	-0.818633	1.06848e-51	1.10203e-49	0	0.415419	Down_regulated
ST8SIA6	-0.817408	1.85025e-26	6.93725e-25	0.199446	0.531254	Down_regulated
KLF12	-0.815598	3.8649e-30	1.76411e-28	0.188366	0.572381	Down_regulated
GRK5	-0.814542	4.30093e-34	2.37643e-32	0.144044	0.535907	Down_regulated
UBE2K	-0.814001	6.34088e-40	4.50218e-38	0.0914127	0.498051	Down_regulated
ASH1L	-0.813555	6.91395e-32	3.43884e-30	0.196676	0.606087	Down_regulated
SMG6	-0.811503	1.09557e-41	8.40842e-40	0.0637119	0.459565	Down_regulated
HIPK2	-0.806124	8.67884e-26	3.13024e-24	0.246537	0.615394	Down_regulated
LDB2	-0.804387	5.97172e-34	3.25675e-32	0.764543	0.911332	Down_regulated
PIK3C2A	-0.803598	7.93292e-30	3.56557e-28	0.180055	0.547478	Down_regulated
ITPKB	-0.802433	7.9555e-28	3.27524e-26	0.180055	0.529367	Down_regulated
HERC4	-0.800135	1.03968e-36	6.60076e-35	0.116343	0.515155	Down_regulated
SRPK2	-0.799047	8.59256e-33	4.47041e-31	0.144044	0.516539	Down_regulated
ARID1B	-0.795615	1.0618e-25	3.77407e-24	0.260388	0.661929	Down_regulated
RBPMS	-0.794735	1.22168e-25	4.32667e-24	0.268698	0.698528	Down_regulated
MECOM	-0.791875	9.28682e-19	2.08705e-17	0.570637	0.801534	Down_regulated
UNC13B	-0.788996	2.04456e-36	1.26526e-34	0.0747922	0.445227	Down_regulated
ANKRD17	-0.786309	9.76922e-36	5.83671e-34	0.138504	0.551503	Down_regulated
FGD5	-0.783163	6.70746e-35	3.85843e-33	0.105263	0.479814	Down_regulated
ARAP3	-0.783126	6.87214e-35	3.94544e-33	0.0941828	0.470884	Down_regulated
IFNAR2	-0.781514	3.08722e-44	2.58544e-42	0	0.370645	Down_regulated
VPS13B	-0.779866	8.11985e-36	4.89104e-34	0.121884	0.526097	Down_regulated
DNM2	-0.777885	2.1083e-36	1.30197e-34	0.099723	0.478682	Down_regulated
RBM25	-0.777798	4.67141e-35	2.71376e-33	0.099723	0.475412	Down_regulated
KDM2A	-0.776936	1.53387e-34	8.69012e-33	0.121884	0.513898	Down_regulated
RBMS1	-0.776044	1.52018e-36	9.56865e-35	0.121884	0.530499	Down_regulated
PLCB4	-0.774444	1.66258e-28	7.05219e-27	0.188366	0.550748	Down_regulated
ACTN4	-0.772216	6.9508e-27	2.69195e-25	0.224377	0.592504	Down_regulated
VWF	-0.771432	2.6374e-26	9.77634e-25	0.742382	0.907936	Down_regulated
TNRC18	-0.770425	3.7915e-40	2.71832e-38	0.0360111	0.407999	Down_regulated
BPTF	-0.768341	1.76054e-34	9.91403e-33	0.124654	0.510879	Down_regulated
RABGEF1	-0.767982	2.94762e-44	2.47558e-42	0	0.370771	Down_regulated
LIMCH1	-0.767422	1.79977e-20	4.62854e-19	0.33518	0.689096	Down_regulated
MSI2	-0.765617	4.34975e-45	3.77171e-43	0.0554017	0.474783	Down_regulated
TNXB	-0.765517	3.48914e-29	1.52852e-27	0.144044	0.484342	Down_regulated
ANKS1A	-0.765384	3.62509e-35	2.11009e-33	0.0941828	0.461954	Down_regulated
KALRN	-0.764723	2.99065e-21	8.13984e-20	0.290859	0.628977	Down_regulated
ANO2	-0.763298	9.87542e-19	2.21594e-17	0.520776	0.764809	Down_regulated
RGS6	-0.76312	1.21711e-32	6.29875e-31	0.0886427	0.436675	Down_regulated
NFIA	-0.763053	4.27409e-20	1.06567e-18	0.34349	0.735379	Down_regulated
RNF115	-0.762869	2.52869e-32	1.28378e-30	0.132964	0.51264	Down_regulated
CASC15	-0.760081	3.12217e-25	1.07592e-23	0.182825	0.503459	Down_regulated
ZSWIM6	-0.758491	2.83787e-28	1.19341e-26	0.168975	0.523582	Down_regulated
LARGE1	-0.758198	1.22785e-51	1.25759e-49	0.132964	0.668721	Down_regulated
ZFAND3	-0.756803	5.64395e-21	1.50822e-19	0.307479	0.681927	Down_regulated
NAV2	-0.756721	1.53433e-34	8.69012e-33	0.0747922	0.4285	Down_regulated
MARK3	-0.755393	1.29898e-32	6.69884e-31	0.157895	0.569614	Down_regulated
SKI	-0.754526	9.66494e-38	6.36998e-36	0.0470914	0.407119	Down_regulated
TBL1XR1	-0.751896	1.6019e-34	9.05534e-33	0.0969529	0.47101	Down_regulated
MYH9	-0.751549	1.68225e-22	4.99491e-21	0.271468	0.616275	Down_regulated
SLC44A2	-0.751342	2.10239e-35	1.23353e-33	0.0526316	0.395296	Down_regulated
RNF213	-0.750845	1.75612e-33	9.36862e-32	0.0969529	0.461703	Down_regulated
ZEB1	-0.750459	3.75231e-21	1.01471e-19	0.301939	0.656144	Down_regulated
RALGAPA2	-0.749483	8.13286e-25	2.74788e-23	0.210526	0.554396	Down_regulated
TRAK1	-0.749377	1.29778e-35	7.73795e-34	0.0969529	0.480065	Down_regulated
FRMD4A	-0.748773	2.18578e-22	6.45089e-21	0.257618	0.591372	Down_regulated
ST6GAL1	-0.748708	6.05267e-30	2.733e-28	0.121884	0.465853	Down_regulated
FOXO3	-0.747886	2.20866e-36	1.36108e-34	0.0886427	0.471136	Down_regulated
WWOX	-0.747729	1.221e-24	4.0647e-23	0.204986	0.546346	Down_regulated
SH2D3C	-0.744652	8.91729e-24	2.85849e-22	0.238227	0.574393	Down_regulated
NFAT5	-0.743369	1.76652e-26	6.6318e-25	0.202216	0.580304	Down_regulated
PDE4D	-0.743223	3.14101e-26	1.15557e-24	0.182825	0.535907	Down_regulated
UACA	-0.743162	1.25039e-22	3.7546e-21	0.257618	0.60244	Down_regulated
CPAMD8	-0.741676	2.22926e-25	7.7366e-24	0.113573	0.397057	Down_regulated
ZNF638	-0.741285	2.29414e-35	1.34335e-33	0.138504	0.559426	Down_regulated
ADARB1	-0.740965	3.17493e-36	1.93224e-34	0.0609418	0.418564	Down_regulated
MBNL1	-0.739877	3.33944e-18	7.22317e-17	0.32964	0.696516	Down_regulated
BCAS3	-0.739828	5.91487e-25	2.01236e-23	0.216066	0.569237	Down_regulated
EXOC4	-0.739639	9.88011e-25	3.31158e-23	0.224377	0.598164	Down_regulated
ZCCHC7	-0.739464	2.54229e-32	1.28846e-30	0.116343	0.487612	Down_regulated
CDK17	-0.739068	7.39016e-25	2.50269e-23	0.218837	0.560181	Down_regulated
PARVB	-0.73896	9.87843e-31	4.6386e-29	0.121884	0.474657	Down_regulated
HIPK3	-0.737389	1.45984e-27	5.98495e-26	0.182825	0.550119	Down_regulated
NEAT1	-0.735959	5.11204e-16	9.17389e-15	0.753463	0.97799	Down_regulated
MIR99AHG	-0.7344	2.31274e-35	1.35155e-33	0.099723	0.481197	Down_regulated
FCHSD2	-0.733872	1.30981e-19	3.12009e-18	0.307479	0.655641	Down_regulated
KMT2C	-0.733861	8.76131e-26	3.15611e-24	0.213296	0.587725	Down_regulated
RUNX1T1	-0.733322	1.03513e-23	3.30734e-22	0.216066	0.560181	Down_regulated
FAF1	-0.729382	5.1881e-27	2.0361e-25	0.202216	0.592504	Down_regulated
CDH13	-0.728274	1.0008e-15	1.75842e-14	0.426593	0.754245	Down_regulated
NR3C2	-0.724604	1.47292e-31	7.21606e-30	0.130194	0.51025	Down_regulated
QKI	-0.724451	6.88235e-19	1.56584e-17	0.33241	0.734373	Down_regulated
FUT8	-0.722853	3.13906e-31	1.51515e-29	0.0609418	0.379701	Down_regulated
C20orf194	-0.721354	4.40639e-34	2.42558e-32	0.099723	0.479437	Down_regulated
TBC1D5	-0.720977	1.32125e-23	4.18966e-22	0.224377	0.59917	Down_regulated
ARIH1	-0.719836	5.94844e-34	3.25008e-32	0.099723	0.472519	Down_regulated
ESYT2	-0.718335	3.02581e-20	7.6808e-19	0.279778	0.609609	Down_regulated
ATF7	-0.717379	1.32246e-42	1.05064e-40	0	0.360332	Down_regulated
ABCC4	-0.717322	5.56233e-34	3.04478e-32	0.0304709	0.353918	Down_regulated
ZNF609	-0.717209	1.18911e-26	4.51016e-25	0.180055	0.527607	Down_regulated
SETD2	-0.716274	1.88474e-34	1.05931e-32	0.0886427	0.461703	Down_regulated
STAU2	-0.715913	3.49125e-32	1.75728e-30	0.119114	0.494906	Down_regulated
ASAP2	-0.715624	2.18806e-31	1.06135e-29	0.099723	0.446862	Down_regulated
KIAA0355	-0.715574	3.03509e-25	1.04714e-23	0.193906	0.532889	Down_regulated
FRMD4B	-0.707438	2.65471e-36	1.62236e-34	0.0221607	0.35832	Down_regulated
DIP2C	-0.7072	9.11482e-40	6.44062e-38	0.0415512	0.416803	Down_regulated
TCF7L2	-0.706219	6.18929e-29	2.67944e-27	0.127424	0.476795	Down_regulated
MBD5	-0.705265	3.91658e-26	1.43016e-24	0.193906	0.55515	Down_regulated
PITPNM2	-0.702688	1.93897e-26	7.2514e-25	0.141274	0.462458	Down_regulated
FRY	-0.702289	7.68794e-29	3.31846e-27	0.216066	0.655892	Down_regulated
CEP112	-0.698502	2.17888e-26	8.11762e-25	0.149584	0.492642	Down_regulated
USP34	-0.698153	3.90205e-27	1.54583e-25	0.174515	0.553893	Down_regulated
ATXN2	-0.697898	5.79291e-31	2.76882e-29	0.121884	0.485599	Down_regulated
DDX17	-0.697535	2.49281e-25	8.62071e-24	0.207756	0.588605	Down_regulated
TTTY14	-0.697188	7.23024e-38	4.79758e-36	0.0831025	0.482329	Down_regulated
PAFAH1B1	-0.696909	2.47046e-29	1.09366e-27	0.146814	0.517922	Down_regulated
NFIB	-0.696702	4.31987e-15	7.20265e-14	0.448753	0.734499	Down_regulated
FARS2	-0.696017	3.33096e-34	1.85092e-32	0.0692521	0.424475	Down_regulated
SMYD3	-0.694539	1.26713e-21	3.55075e-20	0.229917	0.547478	Down_regulated
SFMBT2	-0.694461	1.62017e-31	7.91113e-30	0.0803324	0.423972	Down_regulated
MLLT10	-0.693645	1.18526e-32	6.14477e-31	0.108033	0.488995	Down_regulated
GSK3B	-0.693208	5.83026e-27	2.28203e-25	0.152355	0.517042	Down_regulated
DIP2B	-0.691493	5.01029e-29	2.17866e-27	0.119114	0.469123	Down_regulated
NCOR2	-0.691	5.47982e-35	3.16462e-33	0.0554017	0.403471	Down_regulated
VEGFC	-0.690922	3.54485e-23	1.10149e-21	0.116343	0.397812	Down_regulated
TNRC6A	-0.69061	5.10629e-35	2.96054e-33	0.102493	0.49629	Down_regulated
SPAG9	-0.69049	2.73685e-26	1.01322e-24	0.160665	0.506603	Down_regulated
ATP8B1	-0.690088	1.0347e-26	3.95e-25	0.113573	0.427368	Down_regulated
ARHGEF10	-0.689805	6.27313e-39	4.30838e-37	0.00277008	0.34046	Down_regulated
ACACB	-0.688916	1.3854e-35	8.22704e-34	0.0886427	0.469626	Down_regulated
CELF1	-0.687601	2.65731e-29	1.17461e-27	0.130194	0.487109	Down_regulated
FBXO34	-0.683775	2.82449e-34	1.57246e-32	0.0360111	0.366746	Down_regulated
FNDC3B	-0.683008	6.61722e-22	1.88117e-20	0.243767	0.626211	Down_regulated
TRAPPC9	-0.68185	3.61489e-30	1.65772e-28	0.102493	0.452773	Down_regulated
MICAL3	-0.681471	1.96693e-40	1.44184e-38	0.0775623	0.492894	Down_regulated
DISC1	-0.679053	2.80721e-29	1.2353e-27	0.0803324	0.40322	Down_regulated
SORBS2	-0.677644	2.86289e-42	2.23815e-40	0.213296	0.784807	Down_regulated
AFF4	-0.674949	1.55212e-32	7.9763e-31	0.0747922	0.421456	Down_regulated
TBC1D1	-0.67443	5.8316e-32	2.9153e-30	0.0914127	0.444347	Down_regulated
DNM3	-0.67431	2.37543e-25	8.23415e-24	0.130194	0.448246	Down_regulated
SLCO2A1	-0.673344	1.63519e-26	6.15447e-25	0.0360111	0.299962	Down_regulated
CTNNA1	-0.673129	6.46745e-20	1.58162e-18	0.254848	0.609735	Down_regulated
NSMCE2	-0.672676	3.88639e-30	1.77117e-28	0.099723	0.44334	Down_regulated
ARID4B	-0.672223	1.02509e-25	3.65242e-24	0.157895	0.498051	Down_regulated
CTIF	-0.671816	6.42482e-34	3.49736e-32	0.0526316	0.392026	Down_regulated
NUMB	-0.670779	7.81257e-20	1.89481e-18	0.260388	0.595523	Down_regulated
UBE2H	-0.670535	5.0708e-30	2.2967e-28	0.127424	0.48824	Down_regulated
STX8	-0.669559	1.32427e-24	4.40348e-23	0.155125	0.479185	Down_regulated
DST	-0.668344	7.95871e-23	2.43066e-21	0.240997	0.63841	Down_regulated
BICRAL	-0.668276	8.93308e-34	4.8448e-32	0.0470914	0.383474	Down_regulated
CRK	-0.667843	9.67032e-30	4.32662e-28	0.0941828	0.43353	Down_regulated
SPIDR	-0.667003	3.70196e-20	9.32468e-19	0.227147	0.553264	Down_regulated
XPR1	-0.666133	4.15181e-31	2.0007e-29	0.149584	0.547353	Down_regulated
UBE2R2	-0.665728	4.29228e-34	2.37611e-32	0.0470914	0.389133	Down_regulated
SBF2	-0.662308	2.20771e-15	3.77299e-14	0.32687	0.666331	Down_regulated
GMDS	-0.661512	3.20293e-26	1.17394e-24	0.105263	0.418312	Down_regulated
AHNAK	-0.66048	5.5837e-25	1.90189e-23	0.152355	0.484593	Down_regulated
PARD3	-0.660303	1.24924e-45	1.10606e-43	0.033241	0.440574	Down_regulated
LRRC8C	-0.659705	8.00607e-37	5.0939e-35	0	0.322098	Down_regulated
ZNF83	-0.659566	9.73542e-30	4.34913e-28	0.0775623	0.400453	Down_regulated
TJP2	-0.659492	2.4992e-37	1.61459e-35	0.00277008	0.330524	Down_regulated
PIK3C2B	-0.657642	2.74217e-28	1.15482e-26	0.0692521	0.377563	Down_regulated
BCL2L1	-0.657137	2.27405e-22	6.69796e-21	0.191136	0.501069	Down_regulated
PDLIM5	-0.654769	7.42405e-22	2.10647e-20	0.299169	0.791473	Down_regulated
FAM155A	-0.654175	5.71549e-21	1.52595e-19	0.0277008	0.246384	Down_regulated
ITPR2	-0.65398	6.81135e-18	1.4425e-16	0.268698	0.582317	Down_regulated
PGM5	-0.653944	4.73291e-22	1.35863e-20	0.160665	0.462961	Down_regulated
PSD3	-0.651678	2.00461e-34	1.12453e-32	0.166205	0.623444	Down_regulated
ABL1	-0.65107	1.49455e-27	6.1187e-26	0.0969529	0.413784	Down_regulated
FTO	-0.650646	4.34982e-29	1.89708e-27	0.108033	0.455666	Down_regulated
SSBP2	-0.650626	9.17381e-30	4.11701e-28	0.105263	0.459691	Down_regulated
FAM219A	-0.650398	2.019e-27	8.18602e-26	0.099723	0.422085	Down_regulated
TFCP2	-0.650012	1.4993e-31	7.33311e-30	0.0637119	0.398818	Down_regulated
FNIP1	-0.649994	1.10303e-41	8.44367e-40	0	0.354421	Down_regulated
MGAT5	-0.648271	4.97116e-30	2.25505e-28	0.099723	0.446988	Down_regulated
FAM172A	-0.647152	1.24018e-25	4.38163e-24	0.149584	0.488995	Down_regulated
ZFHX3	-0.646547	2.00358e-31	9.75087e-30	0.0637119	0.392152	Down_regulated
KIF13A	-0.646451	4.32722e-20	1.07613e-18	0.227147	0.568733	Down_regulated
TSPAN14	-0.643592	1.44196e-21	4.00629e-20	0.191136	0.500943	Down_regulated
EXT1	-0.643565	2.54277e-16	4.73068e-15	0.277008	0.575148	Down_regulated
SNX29	-0.643487	1.46135e-28	6.21657e-27	0.099723	0.436297	Down_regulated
PHACTR4	-0.642556	2.18225e-26	8.11992e-25	0.130194	0.463841	Down_regulated
CHD9	-0.642099	2.00472e-16	3.75103e-15	0.313019	0.631744	Down_regulated
PPP6R2	-0.641304	8.54882e-31	4.04658e-29	0.0803324	0.420953	Down_regulated
PODXL	-0.639817	1.51053e-19	3.5924e-18	0.202216	0.493523	Down_regulated
ZNF407	-0.638631	5.72288e-27	2.24299e-25	0.116343	0.446862	Down_regulated
ARHGAP35	-0.637994	1.87595e-33	9.9717e-32	0.0387812	0.367627	Down_regulated
BBS9	-0.637569	7.11653e-26	2.57624e-24	0.113573	0.43353	Down_regulated
ASXL1	-0.637384	7.41032e-28	3.05936e-26	0.0858726	0.404855	Down_regulated
AC119674.1	-0.637268	2.11247e-31	1.02638e-29	0.00554017	0.293674	Down_regulated
KANSL1	-0.635879	8.58951e-22	2.42312e-20	0.204986	0.548484	Down_regulated
NOTCH4	-0.635409	2.5825e-21	7.05508e-20	0.177285	0.483461	Down_regulated
PALMD	-0.635399	4.35737e-20	1.0818e-18	0.216066	0.540812	Down_regulated
PIK3CB	-0.632625	4.23125e-29	1.84811e-27	0.0803324	0.406993	Down_regulated
NSD1	-0.632161	2.791e-29	1.23001e-27	0.0831025	0.413784	Down_regulated
GATAD2A	-0.630902	2.66615e-29	1.17675e-27	0.0581717	0.370519	Down_regulated
LRCH1	-0.630692	1.45518e-21	4.03919e-20	0.180055	0.50044	Down_regulated
PIP5K1C	-0.630525	7.95585e-32	3.93708e-30	0.0304709	0.340586	Down_regulated
CDR2	-0.630231	3.12434e-26	1.15088e-24	0.0886427	0.396051	Down_regulated
CDK13	-0.629944	1.07029e-26	4.08057e-25	0.124654	0.465853	Down_regulated
MAML2	-0.629448	2.87967e-22	8.3976e-21	0.171745	0.493146	Down_regulated
VTI1A	-0.626896	6.73e-20	1.64173e-18	0.207756	0.526978	Down_regulated
PRKN	-0.625975	3.55084e-27	1.41241e-25	0.177285	0.575399	Down_regulated
NT5C2	-0.625464	7.47489e-30	3.36485e-28	0.0747922	0.404226	Down_regulated
FOXO1	-0.62534	3.47036e-23	1.08063e-21	0.155125	0.478179	Down_regulated
AKT3	-0.62431	5.62301e-14	8.46765e-13	0.34349	0.640171	Down_regulated
CHD2	-0.623373	1.79087e-33	9.53672e-32	0.033241	0.358697	Down_regulated
SEC14L1	-0.622136	5.66975e-13	7.7916e-12	0.385042	0.649981	Down_regulated
CREBBP	-0.622041	6.27235e-30	2.82785e-28	0.0803324	0.41391	Down_regulated
TMCC1	-0.620707	3.24827e-25	1.11807e-23	0.127424	0.453151	Down_regulated
FLNB	-0.619966	3.63525e-21	9.85777e-20	0.157895	0.452647	Down_regulated
FAM193A	-0.617649	7.86415e-34	4.27295e-32	0.0221607	0.341215	Down_regulated
CLIC4	-0.615264	2.67321e-19	6.26627e-18	0.213296	0.518425	Down_regulated
MIR29B2CHG	-0.614958	1.96307e-31	9.56957e-30	0.0526316	0.377059	Down_regulated
PALD1	-0.614454	3.64257e-28	1.52526e-26	0.0415512	0.330021	Down_regulated
MYO15B	-0.613187	6.96986e-32	3.46079e-30	0.0304709	0.339077	Down_regulated
UTY	-0.612565	1.35361e-32	6.96836e-31	0.0554017	0.395799	Down_regulated
ATXN1	-0.612186	4.59015e-28	1.91115e-26	0.105263	0.449377	Down_regulated
SMARCA2	-0.611175	1.29032e-23	4.09599e-22	0.135734	0.447239	Down_regulated
FAM53B	-0.610694	5.38627e-34	2.95391e-32	0	0.302352	Down_regulated
RAD51B	-0.610416	7.33385e-21	1.92825e-19	0.149584	0.441957	Down_regulated
BABAM2	-0.608671	3.39056e-23	1.05802e-21	0.152355	0.475286	Down_regulated
CYTH1	-0.605787	2.00738e-20	5.14447e-19	0.166205	0.461577	Down_regulated
EPAS1	-0.605185	1.13916e-11	1.36509e-10	0.443213	0.682053	Down_regulated
MYO9B	-0.605129	1.14852e-25	4.07248e-24	0.0969529	0.407747	Down_regulated
DLC1	-0.603552	6.0887e-21	1.62264e-19	0.240997	0.627091	Down_regulated
PTPRA	-0.60341	3.13763e-27	1.25313e-25	0.0914127	0.414162	Down_regulated
SNTG2	-0.602078	6.40734e-20	1.56823e-18	0.0858726	0.32411	Down_regulated
PREX2	-0.599977	1.87138e-16	3.51273e-15	0.235457	0.538297	Down_regulated
RALGAPA1	-0.599402	8.16662e-25	2.75283e-23	0.135734	0.46774	Down_regulated
PUM1	-0.599248	3.16922e-26	1.16304e-24	0.110803	0.437303	Down_regulated
COMMD10	-0.599082	3.60811e-26	1.31916e-24	0.113573	0.445856	Down_regulated
ETV6	-0.598413	3.37336e-19	7.85737e-18	0.193906	0.498428	Down_regulated
PDS5A	-0.598192	4.55879e-27	1.79392e-25	0.0914127	0.412527	Down_regulated
PCCA	-0.597788	2.03635e-25	7.10067e-24	0.119114	0.447239	Down_regulated
VPS13D	-0.597502	3.02014e-30	1.39149e-28	0.108033	0.470255	Down_regulated
TLN2	-0.596464	1.57513e-30	7.31452e-29	0.0775623	0.415419	Down_regulated
STARD9	-0.595403	5.4929e-28	2.27735e-26	0.0637119	0.370394	Down_regulated
SRRM2	-0.594404	6.65996e-25	2.25801e-23	0.116343	0.429631	Down_regulated
PACS1	-0.594178	1.44381e-25	5.08273e-24	0.099723	0.405358	Down_regulated
LIFR	-0.594167	7.58003e-20	1.83992e-18	0.127424	0.387373	Down_regulated
LRRFIP1	-0.593441	7.87323e-18	1.65902e-16	0.229917	0.550497	Down_regulated
POLR2J3	-0.592606	9.12661e-36	5.46389e-34	0	0.314803	Down_regulated
EEPD1	-0.590927	1.16545e-18	2.60719e-17	0.168975	0.43831	Down_regulated
NSRP1	-0.590133	8.42477e-27	3.24144e-25	0.0886427	0.399447	Down_regulated
UBE2D2	-0.590013	1.88457e-27	7.67271e-26	0.0803324	0.393158	Down_regulated
ZNF721	-0.589749	1.99782e-27	8.11133e-26	0.0886427	0.406867	Down_regulated
PPP3CC	-0.589436	1.61781e-17	3.31397e-16	0.221607	0.521444	Down_regulated
PPP6R3	-0.589332	8.65505e-20	2.0974e-18	0.210526	0.546598	Down_regulated
ARHGEF12	-0.58806	3.86049e-24	1.25115e-22	0.138504	0.470758	Down_regulated
SIPA1L3	-0.587917	1.10967e-25	3.93947e-24	0.0692521	0.356559	Down_regulated
DENND1A	-0.587484	4.10678e-24	1.3295e-22	0.119114	0.432902	Down_regulated
EGFR	-0.58658	4.76112e-26	1.72995e-24	0.0692521	0.36247	Down_regulated
RNF38	-0.586478	4.06148e-25	1.38822e-23	0.099723	0.406238	Down_regulated
GIGYF2	-0.586163	3.75017e-30	1.71441e-28	0.0554017	0.375928	Down_regulated
DGLUCY	-0.585925	9.51906e-34	5.14362e-32	0.0498615	0.391397	Down_regulated
UBE2W	-0.585752	4.39371e-34	2.42313e-32	0	0.302981	Down_regulated
LUZP1	-0.585422	1.11574e-23	3.561e-22	0.108033	0.403471	Down_regulated
PTPRB	-0.58535	1.19852e-10	1.27094e-09	0.451524	0.697145	Down_regulated
FAM222B	-0.584047	7.23774e-27	2.79939e-25	0.0470914	0.328764	Down_regulated
LUC7L3	-0.581782	4.89262e-20	1.20958e-18	0.177285	0.486857	Down_regulated
MTUS1	-0.58162	8.16715e-23	2.48523e-21	0.157895	0.487612	Down_regulated
ADGRL2	-0.580136	1.95259e-24	6.43458e-23	0.121884	0.437807	Down_regulated
NOTCH1	-0.579842	1.50539e-25	5.29318e-24	0.066482	0.350522	Down_regulated
HDAC4	-0.579824	5.20047e-29	2.25469e-27	0.0581717	0.367878	Down_regulated
PPP3CB	-0.579211	1.17311e-28	5.01943e-27	0.0526316	0.356433	Down_regulated
NCALD	-0.578182	2.8577e-16	5.29924e-15	0.235457	0.508112	Down_regulated
PLXNA2	-0.577557	4.68432e-15	7.76187e-14	0.263158	0.514652	Down_regulated
PRRC2B	-0.576811	1.31034e-27	5.37951e-26	0.0637119	0.366369	Down_regulated
GMDS-DT	-0.576378	5.63297e-21	1.50665e-19	0.141274	0.443718	Down_regulated
PXN	-0.574312	8.29483e-18	1.74661e-16	0.199446	0.482958	Down_regulated
FMNL3	-0.574024	1.97167e-27	8.0162e-26	0.0387812	0.322978	Down_regulated
SH3D19	-0.57326	4.55594e-24	1.47329e-22	0.160665	0.514904	Down_regulated
RBPJ	-0.57242	1.54144e-33	8.26834e-32	0.066482	0.421079	Down_regulated
PAN3	-0.571993	1.15224e-19	2.75816e-18	0.177285	0.48321	Down_regulated
HERC1	-0.571708	5.91e-15	9.67285e-14	0.271468	0.561942	Down_regulated
BRD4	-0.571306	1.63184e-26	6.14974e-25	0.0747922	0.376431	Down_regulated
VGLL4	-0.571126	1.42691e-22	4.2626e-21	0.121884	0.420324	Down_regulated
SPTAN1	-0.571017	1.4794e-22	4.41492e-21	0.130194	0.433908	Down_regulated
NCOA2	-0.570787	1.30803e-22	3.92342e-21	0.152355	0.478933	Down_regulated
KDM4B	-0.569993	4.34174e-30	1.97563e-28	0.033241	0.335681	Down_regulated
DENND5A	-0.569965	7.6437e-23	2.34293e-21	0.121884	0.42284	Down_regulated
PPP1R12B	-0.569171	2.83426e-52	3.01859e-50	0.0914127	0.598918	Down_regulated
ATP11A	-0.569118	1.97497e-26	7.37665e-25	0.0747922	0.379323	Down_regulated
PAM	-0.568653	2.83426e-18	6.1805e-17	0.238227	0.592881	Down_regulated
PICALM	-0.5656	1.38351e-13	2.01427e-12	0.304709	0.601434	Down_regulated
CYFIP1	-0.565549	7.96299e-23	2.43066e-21	0.116343	0.414916	Down_regulated
CRADD	-0.564206	1.63498e-27	6.68434e-26	0.0858726	0.411772	Down_regulated
SMAD6	-0.563298	2.45036e-18	5.37525e-17	0.0692521	0.282606	Down_regulated
UBR5	-0.560572	9.6041e-26	3.43028e-24	0.105263	0.428625	Down_regulated
FBXO42	-0.5581	1.2764e-28	5.44555e-27	0.0526316	0.358823	Down_regulated
LUC7L2	-0.557936	1.27812e-31	6.27217e-30	0.0277008	0.337316	Down_regulated
WDR33	-0.557736	9.06069e-27	3.47701e-25	0.0692521	0.374293	Down_regulated
UMAD1	-0.556951	2.98782e-24	9.72612e-23	0.0941828	0.39517	Down_regulated
IRAK3	-0.556259	4.86801e-21	1.30681e-19	0.127424	0.415797	Down_regulated
FBXL20	-0.556013	2.42525e-27	9.79262e-26	0.0637119	0.36901	Down_regulated
ZNF148	-0.554644	2.10459e-24	6.9045e-23	0.110803	0.424475	Down_regulated
AHDC1	-0.55458	9.6683e-28	3.97482e-26	0.0387812	0.322852	Down_regulated
DOCK6	-0.553926	4.43007e-17	8.82861e-16	0.196676	0.471765	Down_regulated
CYYR1	-0.553344	7.51876e-12	9.15551e-11	0.301939	0.568356	Down_regulated
HECTD4	-0.552612	6.353e-27	2.48003e-25	0.0720222	0.379952	Down_regulated
MYO1E	-0.551674	3.43772e-15	5.77439e-14	0.235457	0.514778	Down_regulated
TAOK1	-0.551603	6.22155e-23	1.91701e-21	0.121884	0.429254	Down_regulated
PHLPP1	-0.549821	5.13157e-20	1.2644e-18	0.130194	0.400956	Down_regulated
STK3	-0.549717	4.8002e-18	1.02994e-16	0.188366	0.493146	Down_regulated
PLCL1	-0.549709	2.4815e-60	3.33077e-58	0.0803324	0.621557	Down_regulated
COP1	-0.548891	8.79835e-20	2.13037e-18	0.166205	0.468872	Down_regulated
AP2A2	-0.547851	3.91463e-27	1.54873e-25	0.0415512	0.322852	Down_regulated
ST3GAL2	-0.547065	8.16784e-25	2.75283e-23	0.0526316	0.324739	Down_regulated
WWC2	-0.546727	7.47837e-23	2.29464e-21	0.105263	0.396554	Down_regulated
BTBD9	-0.546683	3.7809e-22	1.09497e-20	0.132964	0.43919	Down_regulated
FYN	-0.546403	4.96291e-19	1.1424e-17	0.160665	0.453151	Down_regulated
RUFY3	-0.546306	9.85191e-24	3.15122e-22	0.0941828	0.390894	Down_regulated
WDR60	-0.546146	8.05891e-22	2.28e-20	0.116343	0.404477	Down_regulated
BIRC6	-0.545965	2.94075e-17	5.92483e-16	0.213296	0.531002	Down_regulated
BICD1	-0.545854	2.25069e-22	6.6358e-21	0.0969529	0.375802	Down_regulated
PACSIN2	-0.544191	2.60974e-24	8.51424e-23	0.0720222	0.353918	Down_regulated
KMT2E	-0.543074	2.20044e-19	5.187e-18	0.168975	0.476167	Down_regulated
HDAC9	-0.542953	1.36514e-24	4.52404e-23	0.099723	0.403974	Down_regulated
SPECC1L	-0.54282	1.11101e-32	5.76998e-31	0	0.292919	Down_regulated
FNBP1	-0.540633	2.04615e-25	7.11795e-24	0.0581717	0.342347	Down_regulated
COBLL1	-0.540572	8.94477e-17	1.72641e-15	0.188366	0.467991	Down_regulated
TEAD4	-0.54031	1.00496e-21	2.82688e-20	0.0831025	0.346749	Down_regulated
AC139887.2	-0.54006	2.43612e-28	1.03036e-26	0.0193906	0.295309	Down_regulated
CDKAL1	-0.539999	5.62842e-16	1.00698e-14	0.218837	0.525972	Down_regulated
ZNF586	-0.539578	2.25021e-29	9.97659e-28	0.033241	0.328135	Down_regulated
PPP3R1	-0.539177	7.03668e-31	3.3524e-29	0	0.279713	Down_regulated
UBE2E2	-0.539076	1.46701e-29	6.52387e-28	0.0470914	0.358571	Down_regulated
ACYP2	-0.538083	9.80283e-27	3.74713e-25	0.0969529	0.427745	Down_regulated
RAB11FIP3	-0.538066	1.77748e-25	6.23495e-24	0.0581717	0.340586	Down_regulated
SHB	-0.537892	1.23206e-29	5.49567e-28	0	0.270406	Down_regulated
PDE10A	-0.537634	1.69508e-19	4.02274e-18	0.132964	0.403094	Down_regulated
AFAP1L1	-0.537511	3.69132e-20	9.30585e-19	0.127424	0.404855	Down_regulated
TEK	-0.537429	3.30491e-15	5.56084e-14	0.221607	0.486605	Down_regulated
LINC01320	-0.535895	3.21785e-21	8.74203e-20	0.00831025	0.216451	Down_regulated
SMARCC1	-0.535693	6.15438e-25	2.09142e-23	0.0692521	0.350899	Down_regulated
TMEM44	-0.534384	3.43906e-25	1.18097e-23	0.0470914	0.315558	Down_regulated
ARHGAP23	-0.533003	1.46365e-24	4.83961e-23	0.0554017	0.325745	Down_regulated
ST3GAL3	-0.532931	8.89162e-31	4.19533e-29	0	0.278959	Down_regulated
MAML3	-0.532665	3.37683e-17	6.77094e-16	0.138504	0.386115	Down_regulated
ZBTB7A	-0.532506	3.61253e-25	1.23909e-23	0.033241	0.295057	Down_regulated
LRBA	-0.531971	1.86767e-20	4.79476e-19	0.149584	0.451516	Down_regulated
WWTR1	-0.531628	2.42987e-15	4.13106e-14	0.202216	0.465225	Down_regulated
RASGRF2	-0.531441	2.26263e-10	2.33296e-09	0.360111	0.612879	Down_regulated
RABGAP1	-0.53125	3.51821e-23	1.09437e-21	0.0941828	0.381839	Down_regulated
EPHB4	-0.530792	1.24941e-22	3.7546e-21	0.0747922	0.344108	Down_regulated
MAPK1	-0.530599	8.18497e-25	2.75283e-23	0.0692521	0.35354	Down_regulated
KIF1B	-0.529912	9.42122e-21	2.46385e-19	0.146814	0.451893	Down_regulated
LMBR1	-0.529911	4.6516e-22	1.3366e-20	0.099723	0.378317	Down_regulated
CUEDC1	-0.528679	1.12365e-24	3.74487e-23	0.0554017	0.329518	Down_regulated
EPS15	-0.528369	1.85976e-21	5.13312e-20	0.127424	0.430638	Down_regulated
GPHN	-0.528282	5.97274e-13	8.17359e-12	0.288089	0.596151	Down_regulated
PCED1B	-0.527837	2.59687e-19	6.09705e-18	0.0914127	0.334046	Down_regulated
WWP2	-0.526076	2.46845e-25	8.54654e-24	0.0387812	0.307257	Down_regulated
UBR3	-0.52518	4.35976e-22	1.25642e-20	0.146814	0.470633	Down_regulated
QRICH1	-0.524913	1.30383e-26	4.93893e-25	0.0277008	0.296944	Down_regulated
MYO9A	-0.524675	4.90093e-20	1.21061e-18	0.141274	0.43831	Down_regulated
ATXN7L1	-0.524052	7.41405e-24	2.38703e-22	0.0554017	0.321595	Down_regulated
WDFY3	-0.523738	1.59984e-22	4.75986e-21	0.105263	0.397937	Down_regulated
CLIP1	-0.523251	1.86423e-25	6.53146e-24	0.0554017	0.334549	Down_regulated
PTPRK	-0.523203	4.83663e-18	1.03659e-16	0.221607	0.564206	Down_regulated
PREX1	-0.522896	8.50953e-24	2.73076e-22	0.033241	0.282229	Down_regulated
PARD3B	-0.522197	1.01374e-19	2.43653e-18	0.149584	0.440951	Down_regulated
ABCB1	-0.522182	1.63836e-15	2.81965e-14	0.124654	0.341466	Down_regulated
SGK3	-0.521495	1.03348e-25	3.67786e-24	0.0470914	0.326877	Down_regulated
HNRNPC	-0.521179	1.86294e-20	4.78682e-19	0.149584	0.452522	Down_regulated
TEAD1	-0.520704	8.29692e-22	2.34325e-20	0.127424	0.434159	Down_regulated
GPATCH8	-0.519798	4.16834e-22	1.20244e-20	0.127424	0.437555	Down_regulated
SYNPO	-0.518777	1.36001e-23	4.30329e-22	0.0581717	0.320966	Down_regulated
ZNRF1	-0.518739	2.21321e-24	7.25276e-23	0.0498615	0.316941	Down_regulated
NFIC	-0.518106	8.17951e-25	2.75283e-23	0.0720222	0.360709	Down_regulated
SPRED2	-0.517911	1.1016e-19	2.64124e-18	0.110803	0.371777	Down_regulated
MECP2	-0.517194	1.28623e-21	3.59398e-20	0.0914127	0.362973	Down_regulated
SOGA1	-0.516805	3.99651e-27	1.579e-25	0.0166205	0.282354	Down_regulated
THSD4	-0.515351	1.03339e-57	1.29262e-55	0.0637119	0.574393	Down_regulated
DNAJC5	-0.515269	4.57448e-26	1.66626e-24	0.0166205	0.273047	Down_regulated
NFATC3	-0.514921	5.07507e-23	1.56868e-21	0.0720222	0.346497	Down_regulated
AAK1	-0.514205	1.09708e-18	2.45611e-17	0.188366	0.514778	Down_regulated
MEF2A	-0.513331	1.67032e-07	1.25927e-06	0.418283	0.701547	Down_regulated
SMURF2	-0.513122	1.07792e-22	3.25343e-21	0.066482	0.329141	Down_regulated
RAB10	-0.512958	7.09059e-20	1.7254e-18	0.124654	0.400453	Down_regulated
CAMK1D	-0.512218	1.2384e-21	3.47686e-20	0.0498615	0.29141	Down_regulated
ST3GAL1	-0.512128	3.33715e-22	9.70283e-21	0.099723	0.385486	Down_regulated
RIN3	-0.511554	2.81599e-18	6.14521e-17	0.130194	0.395925	Down_regulated
ZNF532	-0.509096	3.28386e-23	1.02691e-21	0.066482	0.338951	Down_regulated
PTPN14	-0.508405	7.64661e-21	2.00689e-19	0.105263	0.379701	Down_regulated
LCOR	-0.50803	1.11694e-23	3.561e-22	0.0747922	0.355553	Down_regulated
ECE1	-0.507964	3.40325e-21	9.23716e-20	0.0969529	0.370268	Down_regulated
UBE4B	-0.507333	5.07831e-25	1.73175e-23	0.0692521	0.361716	Down_regulated
MGAT4A	-0.507167	6.3143e-19	1.43994e-17	0.110803	0.36574	Down_regulated
EPB41L4A	-0.507134	8.41125e-12	1.02042e-10	0.279778	0.549868	Down_regulated
STK10	-0.506672	1.72518e-20	4.44449e-19	0.0831025	0.334423	Down_regulated
RAP1B	-0.505937	2.1559e-17	4.38261e-16	0.166205	0.445604	Down_regulated
DHRSX	-0.504906	4.59936e-26	1.67324e-24	0.0526316	0.34197	Down_regulated
PDGFB	-0.503489	1.73343e-19	4.10922e-18	0.0692521	0.300968	Down_regulated
JAZF1	-0.503386	7.41479e-27	2.8641e-25	0.066482	0.371777	Down_regulated
TMEM14B	-0.502608	4.54843e-27	1.79224e-25	0	0.25066	Down_regulated
ZFPM2	-0.502599	1.7196e-38	1.17009e-36	0.066482	0.460697	Down_regulated
SMAD3	-0.502511	8.35656e-25	2.80733e-23	0.033241	0.293045	Down_regulated
CAMK2D	-0.501064	1.34149e-36	8.48027e-35	0.0941828	0.505219	Down_regulated
INPP5A	-0.500458	1.08664e-24	3.62562e-23	0.0415512	0.307005	Down_regulated
XIAP	-0.49905	1.32866e-24	4.41311e-23	0.0443213	0.310653	Down_regulated
WDR70	-0.499001	2.42773e-20	6.20009e-19	0.119114	0.400327	Down_regulated
BRAF	-0.497561	6.72322e-18	1.42589e-16	0.168975	0.47189	Down_regulated
CFAP161	-0.497268	1.06585e-19	2.5597e-18	0.0637119	0.29883	Down_regulated
BRWD1	-0.496719	6.70001e-23	2.06011e-21	0.0831025	0.364608	Down_regulated
SPNS2	-0.496057	4.38802e-20	1.08849e-18	0.066482	0.303987	Down_regulated
CREB5	-0.495289	6.72202e-20	1.64173e-18	0.121884	0.39756	Down_regulated
PLPP3	-0.495136	3.98765e-20	9.99292e-19	0.102493	0.372029	Down_regulated
PHC3	-0.494615	6.96398e-24	2.24458e-22	0.0747922	0.364734	Down_regulated
WBP1L	-0.494576	3.74387e-25	1.28115e-23	0.0249307	0.279839	Down_regulated
KANK3	-0.494289	3.00279e-12	3.83436e-11	0.260388	0.511382	Down_regulated
RAB1A	-0.494258	1.37837e-15	2.38758e-14	0.191136	0.472519	Down_regulated
FBXO11	-0.494171	5.30599e-19	1.21851e-17	0.127424	0.403597	Down_regulated
THADA	-0.49256	3.72297e-21	1.0077e-19	0.0941828	0.369262	Down_regulated
RPTOR	-0.492383	1.02459e-24	3.43029e-23	0.0443213	0.312917	Down_regulated
ARID1A	-0.490628	1.84742e-21	5.10383e-20	0.0858726	0.357565	Down_regulated
GON4L	-0.490088	1.3418e-23	4.25025e-22	0.0470914	0.305873	Down_regulated
SSH1	-0.488924	6.02994e-23	1.85992e-21	0.0526316	0.312414	Down_regulated
ZNF131	-0.487614	1.77741e-22	5.26682e-21	0.0692521	0.334172	Down_regulated
SP100	-0.487527	9.62371e-14	1.42013e-12	0.221607	0.482832	Down_regulated
FAM120B	-0.486798	2.52045e-24	8.24123e-23	0.0581717	0.332663	Down_regulated
SH3PXD2A	-0.48666	1.73826e-22	5.15601e-21	0.0609418	0.324362	Down_regulated
ATG7	-0.485199	9.88869e-19	2.21722e-17	0.121884	0.391272	Down_regulated
RREB1	-0.48518	1.01257e-20	2.64103e-19	0.0914127	0.361212	Down_regulated
TRA2A	-0.4834	1.31411e-20	3.39737e-19	0.105263	0.384228	Down_regulated
CDK14	-0.482901	4.09946e-22	1.18373e-20	0.0747922	0.341592	Down_regulated
PIBF1	-0.48031	7.48359e-20	1.81802e-18	0.105263	0.38033	Down_regulated
FER	-0.480049	1.51943e-17	3.12552e-16	0.146814	0.426613	Down_regulated
ZHX3	-0.479953	1.50119e-18	3.34553e-17	0.113573	0.375047	Down_regulated
STXBP1	-0.479621	7.52585e-21	1.97696e-19	0.0747922	0.328261	Down_regulated
GBF1	-0.479194	1.39116e-22	4.16003e-21	0.0886427	0.374921	Down_regulated
SCFD2	-0.479064	3.36291e-23	1.05051e-21	0.033241	0.279462	Down_regulated
LINC01473	-0.478973	1.49848e-26	5.66166e-25	0.0138504	0.27179	Down_regulated
PHF20	-0.478374	3.6479e-20	9.2043e-19	0.0914127	0.351402	Down_regulated
NPLOC4	-0.477889	7.47623e-24	2.40442e-22	0.0498615	0.317822	Down_regulated
FHIT	-0.477414	8.16131e-36	4.90597e-34	0.0554017	0.421834	Down_regulated
ITPR1	-0.476955	4.34608e-19	1.00514e-17	0.0914127	0.343101	Down_regulated
SARNP	-0.476921	2.89703e-25	1.00068e-23	0.0166205	0.267514	Down_regulated
SENP6	-0.476508	1.09938e-21	3.08952e-20	0.0914127	0.370897	Down_regulated
SEMA6A	-0.476501	5.98298e-17	1.17403e-15	0.113573	0.35681	Down_regulated
STRN3	-0.476183	4.66711e-20	1.15479e-18	0.108033	0.383851	Down_regulated
FOXK1	-0.475498	8.07901e-24	2.59544e-22	0.033241	0.28575	Down_regulated
STAT3	-0.475001	2.06178e-12	2.66518e-11	0.246537	0.514652	Down_regulated
FNBP1L	-0.474917	7.99245e-16	1.41111e-14	0.146814	0.403094	Down_regulated
NCOA1	-0.474893	6.65426e-11	7.23915e-10	0.285319	0.565589	Down_regulated
DTNA	-0.474789	2.97762e-23	9.3213e-22	0.127424	0.455917	Down_regulated
SAMD4A	-0.474705	3.46568e-27	1.3804e-25	0.124654	0.485222	Down_regulated
RASSF3	-0.474529	2.85368e-19	6.67335e-18	0.0803324	0.323733	Down_regulated
DIAPH2	-0.473849	7.70713e-12	9.36936e-11	0.254848	0.528613	Down_regulated
EVI5	-0.473535	7.72196e-23	2.36199e-21	0.066482	0.338196	Down_regulated
MKLN1	-0.473058	3.64215e-13	5.07879e-12	0.238227	0.531757	Down_regulated
CDH23	-0.472006	3.23705e-19	7.54584e-18	0.0581717	0.286756	Down_regulated
MCU	-0.471368	1.76952e-20	4.55473e-19	0.0637119	0.306628	Down_regulated
PI4KA	-0.471077	2.87686e-20	7.32167e-19	0.0858726	0.345994	Down_regulated
DYNC1H1	-0.470985	1.61787e-21	4.47809e-20	0.0747922	0.338951	Down_regulated
FAM168A	-0.470696	9.13179e-22	2.57116e-20	0.0554017	0.306628	Down_regulated
TMEM184B	-0.470265	9.20799e-19	2.07092e-17	0.0831025	0.318828	Down_regulated
PRKD2	-0.470189	5.19245e-18	1.10946e-16	0.0969529	0.335933	Down_regulated
GOLGA4	-0.469771	1.09707e-19	2.63251e-18	0.149584	0.457175	Down_regulated
ANKRD12	-0.469551	5.30984e-14	8.01657e-13	0.199446	0.475663	Down_regulated
GPBP1	-0.469307	2.51228e-18	5.50698e-17	0.121884	0.391523	Down_regulated
NDRG1	-0.469043	1.018e-16	1.94819e-15	0.105263	0.330902	Down_regulated
CBLB	-0.468833	1.2665e-18	2.82679e-17	0.202216	0.551629	Down_regulated
RAPGEF3	-0.468655	1.27359e-19	3.03627e-18	0.0803324	0.330273	Down_regulated
COL4A1	-0.468341	4.29027e-16	7.82158e-15	0.160665	0.423972	Down_regulated
PPP2R5C	-0.467942	1.47839e-21	4.09975e-20	0.0803324	0.351151	Down_regulated
ARMH3	-0.467241	3.69418e-23	1.14547e-21	0.0720222	0.352409	Down_regulated
NUP98	-0.466971	2.82116e-22	8.23515e-21	0.0554017	0.312288	Down_regulated
ABCC1	-0.46672	8.0404e-23	2.45174e-21	0.0360111	0.282606	Down_regulated
CCDC85A	-0.465416	6.16993e-09	5.52605e-08	0.33795	0.542825	Down_regulated
DLG2	-0.465223	6.82789e-27	2.64783e-25	0.152355	0.537668	Down_regulated
ITPR3	-0.464696	4.81363e-21	1.29339e-19	0.0526316	0.297824	Down_regulated
MPRIP	-0.464228	4.58831e-19	1.05866e-17	0.110803	0.37555	Down_regulated
PFKFB3	-0.46421	5.40698e-22	1.54309e-20	0.0193906	0.241731	Down_regulated
ITCH	-0.464072	2.02385e-18	4.46964e-17	0.127424	0.403471	Down_regulated
LUC7L	-0.463822	1.93303e-22	5.72219e-21	0.0498615	0.303861	Down_regulated
RPH3AL	-0.462848	5.7736e-20	1.41902e-18	0.0581717	0.293045	Down_regulated
CDK19	-0.462281	2.80139e-21	7.63886e-20	0.0304709	0.258835	Down_regulated
HECW2	-0.461906	1.69577e-13	2.44829e-12	0.193906	0.44334	Down_regulated
MAMLD1	-0.461534	4.40426e-19	1.01779e-17	0.0443213	0.262357	Down_regulated
LRCH3	-0.461184	6.50237e-22	1.85031e-20	0.0747922	0.342598	Down_regulated
TAOK3	-0.460512	5.02338e-17	9.93689e-16	0.124654	0.378569	Down_regulated
CRIM1	-0.460184	3.80478e-14	5.83419e-13	0.177285	0.420828	Down_regulated
TRPM7	-0.460137	3.18142e-24	1.03449e-22	0.0858726	0.3836	Down_regulated
SULF2	-0.459138	1.30965e-14	2.08205e-13	0.149584	0.381461	Down_regulated
DENND2A	-0.459129	7.90081e-17	1.53195e-15	0.105263	0.338951	Down_regulated
ZDHHC14	-0.459098	3.7689e-20	9.47705e-19	0.0609418	0.301346	Down_regulated
PHKB	-0.459008	1.61778e-18	3.59989e-17	0.121884	0.392529	Down_regulated
BCR	-0.458995	2.17975e-22	6.43958e-21	0.0277008	0.26286	Down_regulated
ARRB1	-0.458508	6.57357e-21	1.73145e-19	0.0470914	0.285624	Down_regulated
CSNK1G1	-0.45801	3.28632e-25	1.12984e-23	0.00554017	0.246636	Down_regulated
PPFIBP1	-0.457828	3.85669e-08	3.17912e-07	0.360111	0.613759	Down_regulated
ERBIN	-0.457672	5.50749e-17	1.0858e-15	0.138504	0.404603	Down_regulated
NUAK1	-0.457662	7.35217e-18	1.55368e-16	0.0886427	0.321846	Down_regulated
BTRC	-0.457204	3.34849e-24	1.08641e-22	0.0526316	0.324362	Down_regulated
LAMA2	-0.455539	4.5757e-83	9.27604e-81	0.124654	0.822287	Down_regulated
LINC01010	-0.455152	5.14207e-22	1.47177e-20	0	0.209533	Down_regulated
JCAD	-0.455056	2.90635e-16	5.37309e-15	0.116343	0.349767	Down_regulated
PCNX1	-0.45362	2.77872e-18	6.0729e-17	0.113573	0.379952	Down_regulated
CTTNBP2NL	-0.4536	1.23335e-16	2.3405e-15	0.116343	0.35681	Down_regulated
ZNF91	-0.453456	9.3494e-25	3.13728e-23	0.0581717	0.340712	Down_regulated
ABL2	-0.452935	5.50186e-21	1.47293e-19	0.0498615	0.288266	Down_regulated
SND1	-0.452165	1.35827e-22	4.06582e-21	0.0498615	0.306628	Down_regulated
DIS3L2	-0.451182	3.95152e-22	1.14213e-20	0.0498615	0.300088	Down_regulated
ARID2	-0.450615	3.16542e-18	6.86698e-17	0.116343	0.378946	Down_regulated
AGPAT3	-0.450414	2.54248e-22	7.4587e-21	0.0360111	0.277449	Down_regulated
PIEZO1	-0.450045	2.96472e-22	8.63705e-21	0.0221607	0.25217	Down_regulated
PIP5K1A	-0.449952	6.3437e-22	1.80691e-20	0.0581717	0.313294	Down_regulated
TPST2	-0.44972	1.79403e-18	3.97703e-17	0.0692521	0.296441	Down_regulated
COL4A2	-0.447943	2.90469e-12	3.71716e-11	0.221607	0.475412	Down_regulated
MAP4K4	-0.447296	4.38298e-14	6.68245e-13	0.180055	0.446485	Down_regulated
DENND3	-0.447194	1.25123e-17	2.60296e-16	0.0803324	0.310275	Down_regulated
FBXL17	-0.446942	1.57843e-21	4.37305e-20	0.124654	0.437807	Down_regulated
LYST	-0.446466	1.08214e-17	2.26242e-16	0.0831025	0.3143	Down_regulated
DSCAML1	-0.445014	3.63453e-18	7.83838e-17	0.0360111	0.239215	Down_regulated
NLRC5	-0.444963	5.9683e-19	1.3621e-17	0.066482	0.300088	Down_regulated
CEP350	-0.444478	2.37062e-21	6.48832e-20	0.0747922	0.340838	Down_regulated
MAST4	-0.444158	3.44561e-19	8.01295e-18	0.218837	0.593384	Down_regulated
STK24	-0.443914	2.73771e-20	6.97356e-19	0.0554017	0.289901	Down_regulated
ARHGAP17	-0.443806	4.53607e-21	1.21992e-19	0.0637119	0.317319	Down_regulated
SOX13	-0.442655	8.78648e-18	1.84881e-16	0.0609418	0.275689	Down_regulated
XAF1	-0.441275	1.08749e-11	1.30797e-10	0.216066	0.456798	Down_regulated
ZNF292	-0.440986	9.44379e-20	2.27728e-18	0.0941828	0.355804	Down_regulated
TTC7B	-0.440597	9.85332e-23	2.98904e-21	0.0277008	0.26701	Down_regulated
BDP1	-0.440419	3.59313e-20	9.08949e-19	0.0581717	0.296441	Down_regulated
LTBP1	-0.439686	7.52439e-31	3.57317e-29	0.0387812	0.354421	Down_regulated
WDR20	-0.439526	1.59079e-20	4.10546e-19	0.0470914	0.280971	Down_regulated
SUSD6	-0.439187	1.21172e-18	2.70863e-17	0.0803324	0.318828	Down_regulated
LENG8	-0.438511	2.06679e-21	5.69385e-20	0.0526316	0.300968	Down_regulated
GAB1	-0.437626	4.14755e-28	1.73178e-26	0.0554017	0.365489	Down_regulated
SCAPER	-0.437386	1.30243e-16	2.46681e-15	0.144044	0.414916	Down_regulated
HPCAL1	-0.437319	2.00442e-13	2.87134e-12	0.155125	0.376808	Down_regulated
SH3BP2	-0.437276	8.0561e-22	2.28e-20	0.0110803	0.22777	Down_regulated
PUM2	-0.437263	1.05355e-16	2.00708e-15	0.138504	0.402842	Down_regulated
PPP2R5E	-0.436873	7.03845e-17	1.37017e-15	0.108033	0.345868	Down_regulated
HMBOX1	-0.436812	6.19476e-21	1.63607e-19	0.0720222	0.332914	Down_regulated
GLG1	-0.436382	5.50126e-17	1.0853e-15	0.119114	0.374796	Down_regulated
ATP9B	-0.436329	5.11703e-20	1.26187e-18	0.0720222	0.320086	Down_regulated
RFX3	-0.43631	3.27235e-16	6.02321e-15	0.121884	0.365237	Down_regulated
FBXW11	-0.436135	8.54552e-19	1.932e-17	0.0831025	0.327883	Down_regulated
SDCCAG8	-0.436036	4.6194e-19	1.065e-17	0.0914127	0.349516	Down_regulated
ROCK1	-0.436027	1.05084e-16	2.00321e-15	0.130194	0.389637	Down_regulated
ERG	-0.435922	7.51285e-11	8.11913e-10	0.235457	0.48497	Down_regulated
ZNF611	-0.435869	6.69866e-21	1.76282e-19	0.0249307	0.244246	Down_regulated
TLK2	-0.435643	1.43879e-21	4.00124e-20	0.0554017	0.307634	Down_regulated
ZNF347	-0.435399	3.11196e-21	8.46216e-20	0.0193906	0.238461	Down_regulated
KDM4C	-0.434876	1.63045e-17	3.33362e-16	0.121884	0.382468	Down_regulated
SETBP1	-0.434001	3.20275e-19	7.47181e-18	0.0581717	0.28814	Down_regulated
C1orf21	-0.433671	5.39728e-11	5.93761e-10	0.257618	0.520186	Down_regulated
PKP4	-0.433646	9.2813e-10	9.02195e-09	0.274238	0.524211	Down_regulated
NCOR1	-0.433409	5.83259e-15	9.5568e-14	0.166205	0.440196	Down_regulated
DISP1	-0.432728	4.88732e-22	1.40159e-20	0.00554017	0.218966	Down_regulated
ENTPD1	-0.432592	5.36251e-17	1.06006e-15	0.0747922	0.294051	Down_regulated
KMT5B	-0.432293	4.05899e-21	1.09462e-19	0.0498615	0.292542	Down_regulated
ITGA6	-0.432221	1.01969e-07	7.99944e-07	0.354571	0.561565	Down_regulated
NLRP1	-0.43221	1.23608e-16	2.34416e-15	0.102493	0.340083	Down_regulated
ACTN1	-0.431736	7.04152e-18	1.49018e-16	0.066482	0.285247	Down_regulated
NFIX	-0.431736	6.27292e-21	1.65523e-19	0.033241	0.26047	Down_regulated
ZHX2	-0.43173	3.52597e-22	1.02417e-20	0.0692521	0.336939	Down_regulated
KDM5A	-0.431641	2.39736e-22	7.05411e-21	0.033241	0.274557	Down_regulated
SNRK	-0.431474	5.77939e-16	1.03211e-14	0.116343	0.355175	Down_regulated
SLMAP	-0.431472	2.47699e-22	7.27385e-21	0.099723	0.403094	Down_regulated
PLCL2	-0.430988	1.27082e-20	3.29416e-19	0.099723	0.377437	Down_regulated
SENP7	-0.430872	1.28278e-18	2.86095e-17	0.0858726	0.328386	Down_regulated
XPO1	-0.430652	3.67699e-21	9.96176e-20	0.0415512	0.278078	Down_regulated
CMTM8	-0.430388	3.3697e-09	3.09442e-08	0.271468	0.474406	Down_regulated
NEK7	-0.429615	6.83337e-20	1.66556e-18	0.0969529	0.367878	Down_regulated
ADCY9	-0.429608	5.71398e-20	1.40554e-18	0.0526316	0.289398	Down_regulated
UBAP2	-0.429358	5.16437e-22	1.47672e-20	0.0249307	0.252421	Down_regulated
APPBP2	-0.429209	1.93986e-18	4.29061e-17	0.0775623	0.316312	Down_regulated
ZNF644	-0.429166	5.74373e-18	1.21904e-16	0.105263	0.357565	Down_regulated
MGMT	-0.42914	2.64912e-16	4.92231e-15	0.0941828	0.318325	Down_regulated
NEURL1B	-0.428951	2.11053e-10	2.1837e-09	0.227147	0.433027	Down_regulated
SRGAP2	-0.428566	4.87114e-14	7.39985e-13	0.157895	0.401836	Down_regulated
ARHGEF7	-0.428488	4.52307e-16	8.17183e-15	0.124654	0.37228	Down_regulated
PHF21A	-0.427932	8.03087e-19	1.8187e-17	0.102493	0.370645	Down_regulated
PPP1R12A	-0.427268	4.65513e-16	8.40009e-15	0.141274	0.405358	Down_regulated
RABEP1	-0.427048	3.49847e-19	8.12946e-18	0.0720222	0.316941	Down_regulated
ETS1	-0.427027	1.12097e-11	1.34658e-10	0.204986	0.426865	Down_regulated
LATS2	-0.426294	5.23832e-21	1.40365e-19	0.0470914	0.286505	Down_regulated
SPPL3	-0.425996	6.27752e-17	1.22528e-15	0.108033	0.351025	Down_regulated
KAT6A	-0.42558	4.34439e-13	6.01239e-12	0.188366	0.444975	Down_regulated
DENND4C	-0.425454	1.56694e-17	3.21649e-16	0.113573	0.372658	Down_regulated
AFDN	-0.425174	1.92662e-05	0.000103743	0.440443	0.663942	Down_regulated
FAM214A	-0.425172	4.43199e-22	1.27599e-20	0.0415512	0.287385	Down_regulated
NBDY	-0.425149	6.14844e-17	1.20328e-15	0.0692521	0.286379	Down_regulated
ITSN2	-0.424242	2.28747e-14	3.58232e-13	0.160665	0.414288	Down_regulated
MYO18A	-0.424123	2.28766e-23	7.19977e-22	0.0110803	0.241982	Down_regulated
RAI14	-0.424096	2.13187e-18	4.69763e-17	0.0498615	0.265501	Down_regulated
PRR14L	-0.423695	1.47701e-20	3.81516e-19	0.0387812	0.268771	Down_regulated
EPN2	-0.42288	4.38115e-15	7.28828e-14	0.146814	0.395422	Down_regulated
LARP4B	-0.422779	2.40367e-17	4.8661e-16	0.113573	0.366621	Down_regulated
PIP4K2A	-0.422742	1.7728e-19	4.19915e-18	0.0498615	0.276821	Down_regulated
SETX	-0.422724	2.09811e-15	3.59615e-14	0.135734	0.381461	Down_regulated
TDRD10	-0.42241	1.22573e-17	2.55535e-16	0.0526316	0.26286	Down_regulated
COG5	-0.42178	2.6449e-18	5.78473e-17	0.116343	0.388379	Down_regulated
NF1	-0.421365	3.06162e-12	3.90609e-11	0.207756	0.474028	Down_regulated
NR2F2-AS1	-0.421195	1.95835e-20	5.02318e-19	0.0221607	0.237957	Down_regulated
COMMD1	-0.421077	3.34326e-15	5.61894e-14	0.138504	0.387121	Down_regulated
TANC1	-0.420908	2.95466e-09	2.72949e-08	0.282548	0.554521	Down_regulated
CACHD1	-0.420645	1.74961e-14	2.75763e-13	0.108033	0.317444	Down_regulated
EFCAB2	-0.420082	1.79153e-21	4.95411e-20	0.0692521	0.333166	Down_regulated
NCOA6	-0.419245	3.87849e-21	1.04691e-19	0.0443213	0.283738	Down_regulated
CHSY1	-0.418864	2.12717e-18	4.69078e-17	0.0470914	0.260219	Down_regulated
PDSS2	-0.418838	9.02313e-18	1.89589e-16	0.0831025	0.319079	Down_regulated
KIAA0232	-0.418803	2.12914e-23	6.70805e-22	0.0277008	0.272544	Down_regulated
SCAF8	-0.418708	9.88797e-17	1.9022e-15	0.135734	0.400075	Down_regulated
MED13	-0.417645	1.76882e-18	3.92707e-17	0.0969529	0.354798	Down_regulated
CADPS2	-0.41742	1.33379e-05	7.32745e-05	0.423823	0.64168	Down_regulated
TIAM2	-0.417418	3.81496e-22	1.10375e-20	0.0470914	0.29883	Down_regulated
KDM3B	-0.417081	4.83826e-18	1.03659e-16	0.0720222	0.298076	Down_regulated
USP48	-0.417046	2.55784e-22	7.49629e-21	0.0193906	0.2489	Down_regulated
ADAM10	-0.416874	2.24065e-16	4.18716e-15	0.119114	0.370142	Down_regulated
MLLT3	-0.416845	6.80928e-16	1.20796e-14	0.0914127	0.31015	Down_regulated
TENT2	-0.416438	3.59464e-17	7.20277e-16	0.124654	0.385738	Down_regulated
RBM39	-0.416293	1.18867e-13	1.73922e-12	0.180055	0.437555	Down_regulated
SPACA6	-0.416227	2.86532e-21	7.80595e-20	0.0110803	0.223745	Down_regulated
SAMD12	-0.415955	6.36339e-19	1.45001e-17	0.0637119	0.300088	Down_regulated
IKBKB	-0.415623	3.18931e-18	6.90861e-17	0.0609418	0.283738	Down_regulated
HECTD1	-0.415559	1.6618e-17	3.39463e-16	0.105263	0.355804	Down_regulated
INPP5D	-0.414983	2.15051e-15	3.67952e-14	0.0886427	0.298201	Down_regulated
KCMF1	-0.41479	4.09739e-19	9.49116e-18	0.0554017	0.283109	Down_regulated
SSBP3	-0.41476	2.14621e-19	5.06324e-18	0.0526316	0.2816	Down_regulated
NCKAP1	-0.413944	6.16846e-17	1.2064e-15	0.124654	0.386744	Down_regulated
LNX1	-0.413859	1.62243e-10	1.70387e-09	0.193906	0.392278	Down_regulated
CERK	-0.413046	3.47031e-18	7.4952e-17	0.0581717	0.274557	Down_regulated
WIPF1	-0.41301	1.51536e-15	2.61256e-14	0.0969529	0.317067	Down_regulated
PIAS1	-0.412613	1.61232e-12	2.10267e-11	0.196676	0.447742	Down_regulated
RPRD2	-0.412529	1.5314e-17	3.14794e-16	0.0803324	0.313042	Down_regulated
ATOH8	-0.412464	3.41566e-18	7.3826e-17	0.0304709	0.232298	Down_regulated
SPATS2	-0.411968	2.21976e-17	4.50931e-16	0.0803324	0.313042	Down_regulated
ZC3HAV1	-0.411717	3.68124e-15	6.17285e-14	0.110803	0.331656	Down_regulated
MAP3K3	-0.411553	4.49733e-20	1.11372e-18	0.0443213	0.274179	Down_regulated
ATRX	-0.411419	4.07788e-10	4.0939e-09	0.252078	0.503962	Down_regulated
GAB2	-0.411311	8.90121e-17	1.71913e-15	0.0803324	0.303861	Down_regulated
LRRFIP2	-0.411271	2.14009e-20	5.47501e-19	0.0941828	0.36901	Down_regulated
PPP2R5A	-0.411037	5.62193e-17	1.10762e-15	0.0886427	0.317947	Down_regulated
FXYD6	-0.410639	1.38341e-21	3.85453e-20	0	0.205886	Down_regulated
PTPRE	-0.410601	4.53186e-19	1.04646e-17	0.0443213	0.263615	Down_regulated
RRBP1	-0.41033	1.12377e-15	1.96276e-14	0.0969529	0.314426	Down_regulated
PRKD1	-0.409345	3.35163e-12	4.24843e-11	0.155125	0.364231	Down_regulated
LINC01695	-0.408888	1.81414e-16	3.40746e-15	0.0360111	0.221733	Down_regulated
FNIP2	-0.407866	6.58785e-23	2.02775e-21	0.0941828	0.391649	Down_regulated
TMEM131	-0.40759	2.38429e-20	6.09445e-19	0.0581717	0.302729	Down_regulated
NDE1	-0.407549	8.50595e-19	1.92481e-17	0.0387812	0.251666	Down_regulated
KAT6B	-0.407361	1.55764e-18	3.46869e-17	0.0969529	0.356559	Down_regulated
SIK3	-0.407117	3.72818e-09	3.40871e-08	0.279778	0.544837	Down_regulated
ZMYND8	-0.407029	3.51314e-20	8.8948e-19	0.0415512	0.269526	Down_regulated
PPP1R16B	-0.407022	1.27424e-12	1.68419e-11	0.149584	0.367878	Down_regulated
MYCBP2	-0.406676	1.24435e-13	1.81888e-12	0.157895	0.404729	Down_regulated
EBF3	-0.406642	5.07231e-16	9.10815e-15	0.0914127	0.313294	Down_regulated
PRKRIP1	-0.406541	3.86632e-20	9.69714e-19	0.0498615	0.285121	Down_regulated
ARFGEF1	-0.405393	1.14497e-15	1.99505e-14	0.132964	0.38863	Down_regulated
DEPTOR	-0.405264	6.68548e-16	1.18671e-14	0.0609418	0.260722	Down_regulated
INPP4A	-0.40443	2.23156e-17	4.53016e-16	0.0692521	0.290781	Down_regulated
KIAA1109	-0.404425	2.03233e-17	4.14002e-16	0.0886427	0.32411	Down_regulated
HP1BP3	-0.403996	4.38172e-18	9.42214e-17	0.0692521	0.296315	Down_regulated
SMARCA4	-0.403938	2.68032e-19	6.27794e-18	0.0387812	0.256949	Down_regulated
NECTIN2	-0.403651	2.04984e-12	2.65091e-11	0.160665	0.375299	Down_regulated
FARP1	-0.403055	8.23907e-15	1.33143e-13	0.102493	0.313671	Down_regulated
AGO2	-0.402586	8.55087e-19	1.932e-17	0.0554017	0.2816	Down_regulated
TNRC6C	-0.40203	4.17613e-19	9.66592e-18	0.0775623	0.325619	Down_regulated
CAMTA1	-0.401719	2.97256e-15	5.02464e-14	0.110803	0.340083	Down_regulated
BAZ1B	-0.401181	5.14067e-19	1.18147e-17	0.0443213	0.26525	Down_regulated
AHCYL2	-0.400361	1.09546e-16	2.08555e-15	0.0692521	0.284115	Down_regulated
CIITA	-0.400297	8.72742e-19	1.96886e-17	0.0249307	0.228022	Down_regulated
GOLPH3	-0.400273	1.69559e-19	4.02274e-18	0.0387812	0.25871	Down_regulated
SPEN	-0.39966	9.08386e-18	1.90592e-16	0.066482	0.290152	Down_regulated
PRRG1	-0.399633	1.34131e-21	3.74077e-20	0.00277008	0.211546	Down_regulated
ARHGAP24	-0.399313	6.73074e-18	1.42646e-16	0.127424	0.402214	Down_regulated
IQGAP1	-0.399041	4.58854e-14	6.98138e-13	0.138504	0.378066	Down_regulated
ZBTB7C	-0.398689	9.75226e-15	1.56649e-13	0.033241	0.200352	Down_regulated
CHD6	-0.398459	2.10274e-18	4.64039e-17	0.0747922	0.312791	Down_regulated
CTCF	-0.398355	3.18658e-18	6.90778e-17	0.0415512	0.249906	Down_regulated
RHOJ	-0.398262	1.14903e-17	2.39884e-16	0.0609418	0.281348	Down_regulated
STIM1	-0.397819	4.68501e-16	8.44882e-15	0.0803324	0.295938	Down_regulated
RBM33	-0.397759	9.17398e-19	2.06485e-17	0.0720222	0.313294	Down_regulated
HOOK3	-0.397564	9.44125e-17	1.81865e-15	0.0858726	0.31518	Down_regulated
NBEA	-0.397333	2.00917e-19	4.74754e-18	0.0969529	0.366117	Down_regulated
CD59	-0.397191	1.91951e-18	4.24879e-17	0.0498615	0.268645	Down_regulated
FAM174B	-0.397061	1.2596e-16	2.38724e-15	0.0443213	0.240724	Down_regulated
EPHA4	-0.396855	1.20088e-11	1.43671e-10	0.157895	0.367375	Down_regulated
DYSF	-0.396696	4.92148e-14	7.47104e-13	0.124654	0.347503	Down_regulated
FBXW4	-0.396451	7.97163e-21	2.09033e-19	0.033241	0.260722	Down_regulated
SREBF2	-0.396271	5.74058e-21	1.53126e-19	0.0304709	0.25871	Down_regulated
WIPF2	-0.396073	1.23139e-17	2.56351e-16	0.0554017	0.268897	Down_regulated
CYTH3	-0.395231	9.02446e-14	1.33438e-12	0.121884	0.337065	Down_regulated
INVS	-0.395041	1.02987e-16	1.96578e-15	0.0886427	0.319708	Down_regulated
PPP2R2A	-0.394892	7.61505e-17	1.4785e-15	0.0858726	0.318954	Down_regulated
SMG1	-0.393479	3.05565e-16	5.63846e-15	0.116343	0.363476	Down_regulated
SRSF4	-0.39344	3.01671e-15	5.08756e-14	0.124654	0.366495	Down_regulated
EP400	-0.393202	1.68864e-20	4.35417e-19	0.0221607	0.238209	Down_regulated
ATXN3	-0.392168	1.71822e-18	3.8205e-17	0.0498615	0.27028	Down_regulated
ADGRF5	-0.392117	3.35793e-05	0.00017498	0.443213	0.642561	Down_regulated
ANO6	-0.391901	8.56319e-14	1.26872e-12	0.141274	0.375299	Down_regulated
UVRAG	-0.391789	1.24385e-10	1.31617e-09	0.213296	0.452144	Down_regulated
MAPKAP1	-0.391559	1.23109e-16	2.33772e-15	0.0914127	0.324991	Down_regulated
RUFY2	-0.391415	3.14047e-19	7.33233e-18	0.033241	0.24651	Down_regulated
FOXK2	-0.391393	1.29463e-17	2.68755e-16	0.0609418	0.281474	Down_regulated
NBEAL1	-0.390522	3.13202e-12	3.98952e-11	0.191136	0.441957	Down_regulated
AGO3	-0.390197	6.09532e-17	1.19448e-15	0.0914127	0.32738	Down_regulated
SMAD7	-0.38996	2.65064e-14	4.14004e-13	0.0775623	0.266633	Down_regulated
MAVS	-0.389785	3.60927e-20	9.12249e-19	0.0277008	0.246007	Down_regulated
LIMK2	-0.389694	3.24862e-17	6.53168e-16	0.0526316	0.260722	Down_regulated
SUCLG2	-0.389452	1.50878e-17	3.10795e-16	0.0803324	0.31103	Down_regulated
OGA	-0.389365	8.53207e-15	1.37575e-13	0.135734	0.382593	Down_regulated
LINC01004	-0.38918	1.01075e-19	2.43134e-18	0.0443213	0.270155	Down_regulated
SHE	-0.388959	1.69762e-13	2.44976e-12	0.127424	0.34373	Down_regulated
USP32	-0.388333	1.42098e-17	2.93533e-16	0.066482	0.289901	Down_regulated
KDM6A	-0.388186	1.13471e-14	1.81375e-13	0.130194	0.368381	Down_regulated
LIMS1	-0.387583	4.46539e-17	8.89296e-16	0.0720222	0.294428	Down_regulated
PCMTD1	-0.387582	7.69976e-19	1.74506e-17	0.0747922	0.318199	Down_regulated
UBE3C	-0.387294	7.43632e-16	1.31681e-14	0.105263	0.338825	Down_regulated
UBE2E1	-0.387164	4.10629e-15	6.866e-14	0.105263	0.332034	Down_regulated
OSMR	-0.387156	2.76566e-11	3.19186e-10	0.168975	0.378695	Down_regulated
IP6K1	-0.386781	7.32029e-20	1.77982e-18	0.0221607	0.233304	Down_regulated
ZNF280D	-0.386363	5.34898e-23	1.65161e-21	0.0166205	0.250409	Down_regulated
CNOT1	-0.386338	1.96122e-18	4.3346e-17	0.0554017	0.281851	Down_regulated
PBX3	-0.385568	4.10173e-21	1.10514e-19	0.0360111	0.270532	Down_regulated
RAPGEF6	-0.385331	5.36108e-22	1.53148e-20	0.00277008	0.214942	Down_regulated
LHFPL6	-0.385232	9.08081e-06	5.09506e-05	0.379501	0.661678	Down_regulated
ELF1	-0.38523	2.15339e-13	3.07724e-12	0.152355	0.392781	Down_regulated
PTPN9	-0.385086	9.47467e-18	1.98651e-16	0.0443213	0.253427	Down_regulated
HERC2	-0.384903	5.03024e-14	7.61792e-13	0.144044	0.38863	Down_regulated
OSBPL5	-0.384631	3.70594e-17	7.41061e-16	0.0526316	0.259464	Down_regulated
FBXW7	-0.384563	4.08031e-13	5.66827e-12	0.149584	0.383222	Down_regulated
ATP2B4	-0.384291	1.08105e-12	1.4379e-11	0.171745	0.418689	Down_regulated
THRAP3	-0.384255	3.96481e-16	7.26594e-15	0.108033	0.351402	Down_regulated
OPHN1	-0.383545	8.45886e-15	1.3647e-13	0.102493	0.319457	Down_regulated
RXRA	-0.383432	4.05728e-19	9.40565e-18	0.0193906	0.220853	Down_regulated
NBAS	-0.383282	1.7685e-18	3.92707e-17	0.0747922	0.315432	Down_regulated
VPS54	-0.382973	1.48465e-17	3.0604e-16	0.0747922	0.306628	Down_regulated
SHLD2	-0.382869	5.82068e-17	1.14447e-15	0.0554017	0.26198	Down_regulated
XKR6	-0.38253	1.1876e-15	2.06687e-14	0.0498615	0.239341	Down_regulated
VPS53	-0.382412	4.12472e-16	7.54487e-15	0.0831025	0.304616	Down_regulated
HTT	-0.381907	4.78764e-19	1.10292e-17	0.0360111	0.24978	Down_regulated
CLEC16A	-0.381599	2.09515e-17	4.26208e-16	0.0720222	0.30034	Down_regulated
GATA2-AS1	-0.381225	7.54083e-17	1.46505e-15	0.0415512	0.236322	Down_regulated
CAMSAP2	-0.380627	7.65453e-18	1.61641e-16	0.0581717	0.276443	Down_regulated
AC008050.1	-0.380612	9.92084e-15	1.5927e-13	0.0443213	0.220098	Down_regulated
ZZEF1	-0.380606	1.78029e-18	3.94957e-17	0.0498615	0.270155	Down_regulated
ANKH	-0.380391	5.08315e-15	8.39434e-14	0.108033	0.336939	Down_regulated
PGS1	-0.380299	1.35905e-16	2.56743e-15	0.0443213	0.237706	Down_regulated
TBC1D9	-0.380281	6.52773e-15	1.06365e-13	0.0886427	0.297824	Down_regulated
NACC2	-0.37988	5.66928e-19	1.29688e-17	0.0221607	0.223242	Down_regulated
CLASP2	-0.379572	2.46507e-17	4.98355e-16	0.0941828	0.337945	Down_regulated
EEF1AKMT2	-0.379501	8.29843e-22	2.34325e-20	0	0.207773	Down_regulated
USP4	-0.379035	8.87537e-17	1.71526e-15	0.0609418	0.27179	Down_regulated
CDYL	-0.379012	1.88097e-16	3.52848e-15	0.0692521	0.283989	Down_regulated
LINC00639	-0.378505	3.3002e-10	3.34631e-09	0.113573	0.267639	Down_regulated
OBSCN	-0.378065	4.89744e-43	3.95495e-41	0.0110803	0.384606	Down_regulated
DYM	-0.378022	2.65707e-13	3.76408e-12	0.146814	0.381084	Down_regulated
RUSC2	-0.377933	4.01192e-16	7.34769e-15	0.0692521	0.277952	Down_regulated
GLS	-0.377878	9.81829e-17	1.89004e-15	0.0775623	0.301975	Down_regulated
ZMYM2	-0.377594	1.42156e-15	2.4566e-14	0.108033	0.341718	Down_regulated
NDST1	-0.377581	1.56983e-17	3.22018e-16	0.0360111	0.234059	Down_regulated
ICA1	-0.377266	2.24625e-14	3.51965e-13	0.121884	0.35505	Down_regulated
TMEM165	-0.37707	5.79968e-13	7.94785e-12	0.146814	0.3714	Down_regulated
FKBP1A	-0.376645	3.05836e-20	7.75674e-19	0	0.194315	Down_regulated
SMCHD1	-0.376581	1.76007e-15	3.02735e-14	0.102493	0.327129	Down_regulated
UBAP1	-0.376415	6.61704e-19	1.50665e-17	0.0304709	0.237706	Down_regulated
HHATL	-0.376226	1.38537e-36	8.73883e-35	0	0.320463	Down_regulated
ADK	-0.376125	6.5278e-16	1.16153e-14	0.110803	0.352031	Down_regulated
NFYC	-0.375672	1.8832e-19	4.45707e-18	0.0443213	0.26701	Down_regulated
COL15A1	-0.375548	4.92308e-14	7.47104e-13	0.102493	0.310401	Down_regulated
PRDM16	-0.375216	7.01031e-20	1.70727e-18	0.00277008	0.196202	Down_regulated
ITFG1	-0.375077	4.09966e-13	5.68978e-12	0.152355	0.390643	Down_regulated
AVL9	-0.374654	5.30458e-14	8.01275e-13	0.113573	0.33392	Down_regulated
CCDC84	-0.374427	1.38618e-17	2.86545e-16	0.0470914	0.255817	Down_regulated
PSPC1	-0.3741	1.23878e-15	2.15212e-14	0.0914127	0.315935	Down_regulated
DACH1	-0.373657	2.54208e-07	1.87845e-06	0.277008	0.467111	Down_regulated
GRAMD4	-0.373641	2.24396e-19	5.28535e-18	0.0138504	0.2123	Down_regulated
ATAD2B	-0.373361	1.33074e-15	2.30643e-14	0.099723	0.327883	Down_regulated
ZNF544	-0.373353	1.87825e-21	5.17927e-20	0	0.204754	Down_regulated
AP3B1	-0.373201	4.4721e-15	7.42697e-14	0.102493	0.330021	Down_regulated
TTLL3	-0.373172	5.34939e-19	1.22656e-17	0.0138504	0.209533	Down_regulated
POGZ	-0.373076	1.10322e-13	1.61903e-12	0.132964	0.359326	Down_regulated
GPBP1L1	-0.372607	5.44119e-17	1.07489e-15	0.066482	0.285247	Down_regulated
RAB6A	-0.372477	1.57e-13	2.27565e-12	0.127424	0.348887	Down_regulated
TAF1	-0.372216	5.11737e-16	9.17787e-15	0.0720222	0.285121	Down_regulated
FAT4	-0.371875	8.10855e-15	1.31106e-13	0.0831025	0.288643	Down_regulated
TNKS	-0.371736	1.28596e-14	2.04882e-13	0.121884	0.356056	Down_regulated
RILPL1	-0.37171	1.25047e-22	3.7546e-21	0.0304709	0.27179	Down_regulated
SWAP70	-0.371498	9.38056e-13	1.25737e-11	0.132964	0.348007	Down_regulated
LARP4	-0.371105	2.46139e-19	5.78821e-18	0.033241	0.248019	Down_regulated
YEATS2	-0.370955	1.96582e-16	3.68418e-15	0.0637119	0.273425	Down_regulated
RCOR1	-0.370691	1.78239e-16	3.35211e-15	0.0360111	0.22538	Down_regulated
RNF125	-0.370103	5.44484e-14	8.21537e-13	0.0720222	0.258961	Down_regulated
CASP10	-0.36999	7.99285e-16	1.41111e-14	0.0609418	0.260722	Down_regulated
ADIPOR2	-0.36997	1.53467e-11	1.81755e-10	0.146814	0.350396	Down_regulated
RHOA	-0.369188	8.99921e-09	7.92723e-08	0.246537	0.457301	Down_regulated
PLA2G4C	-0.368398	5.88589e-17	1.15652e-15	0.0415512	0.240724	Down_regulated
BCAR3	-0.368109	3.57526e-16	6.56842e-15	0.0692521	0.283486	Down_regulated
PLEKHA5	-0.367953	5.46884e-47	5.08724e-45	0.0498615	0.485725	Down_regulated
MAP4K3	-0.367734	5.60736e-13	7.71308e-12	0.177285	0.44246	Down_regulated
NPDC1	-0.367718	3.42188e-19	7.96406e-18	0.0138504	0.211797	Down_regulated
AP3S2	-0.367195	1.31361e-19	3.1266e-18	0	0.188781	Down_regulated
CAMKMT	-0.367185	1.5566e-13	2.25734e-12	0.105263	0.313545	Down_regulated
ARHGAP27	-0.367071	5.52853e-15	9.0839e-14	0.0637119	0.258332	Down_regulated
CCAR1	-0.366522	4.27302e-15	7.12857e-14	0.0858726	0.299585	Down_regulated
CPEB3	-0.36606	1.55177e-16	2.92398e-15	0.102493	0.346875	Down_regulated
TRIM56	-0.365935	2.07824e-15	3.56625e-14	0.0720222	0.278707	Down_regulated
TNNT2	-0.365913	7.21608e-22	2.04944e-20	0.34349	0.787951	Down_regulated
STAG2	-0.365805	5.8195e-17	1.14447e-15	0.0581717	0.26852	Down_regulated
HDAC8	-0.365677	1.35012e-14	2.14407e-13	0.108033	0.334801	Down_regulated
MYO6	-0.365664	7.56253e-14	1.12614e-12	0.105263	0.314929	Down_regulated
CNOT4	-0.365234	1.45287e-15	2.50924e-14	0.0886427	0.304616	Down_regulated
LSM14A	-0.365044	3.83507e-12	4.84244e-11	0.163435	0.393284	Down_regulated
DGKH	-0.364818	7.40836e-11	8.01799e-10	0.174515	0.387247	Down_regulated
PTPN5	-0.364748	2.61506e-17	5.27589e-16	0.0166205	0.198843	Down_regulated
PRKAR2A	-0.364731	3.41887e-13	4.77878e-12	0.110803	0.313797	Down_regulated
PXDN	-0.364669	2.53161e-15	4.29657e-14	0.0526316	0.242234	Down_regulated
TRIP12	-0.364357	1.75682e-13	2.53021e-12	0.135734	0.364357	Down_regulated
XRN1	-0.364214	5.24207e-15	8.64221e-14	0.0969529	0.31757	Down_regulated
SLC25A13	-0.363767	3.1173e-15	5.25418e-14	0.0886427	0.307508	Down_regulated
STRN	-0.362929	2.12475e-19	5.01663e-18	0.0526316	0.285624	Down_regulated
YWHAE	-0.362183	7.08963e-12	8.65088e-11	0.155125	0.376808	Down_regulated
NRIP1	-0.361952	3.12469e-18	6.78363e-17	0.0304709	0.234184	Down_regulated
CCSER2	-0.36116	1.59048e-14	2.51491e-13	0.121884	0.35832	Down_regulated
RC3H1	-0.361144	1.30151e-15	2.2571e-14	0.0914127	0.31342	Down_regulated
POM121	-0.36082	1.60372e-17	3.28741e-16	0.0360111	0.236071	Down_regulated
SLC6A6	-0.360732	3.01827e-12	3.85246e-11	0.0637119	0.223368	Down_regulated
RALY	-0.360456	6.00227e-15	9.81294e-14	0.0886427	0.298956	Down_regulated
TTC17	-0.358812	5.73693e-12	7.06481e-11	0.168975	0.401207	Down_regulated
SMIM7	-0.358781	9.7615e-20	2.35004e-18	0	0.189913	Down_regulated
NIPBL	-0.358083	5.28865e-11	5.82683e-10	0.191136	0.43177	Down_regulated
ROCK2	-0.358024	2.77027e-13	3.91124e-12	0.124654	0.346246	Down_regulated
ALG13	-0.357957	3.56338e-16	6.5507e-15	0.0554017	0.256572	Down_regulated
NPHP3	-0.357631	1.08553e-20	2.82381e-19	0	0.198214	Down_regulated
EXOC6	-0.35742	2.26093e-13	3.22778e-12	0.105263	0.308892	Down_regulated
TANGO6	-0.356523	4.4506e-15	7.39962e-14	0.0637119	0.259464	Down_regulated
FBN1	-0.356047	1.28407e-21	3.59136e-20	0.00554017	0.216954	Down_regulated
ZNF506	-0.355892	5.20485e-20	1.28138e-18	0	0.192303	Down_regulated
USP25	-0.35575	8.89238e-16	1.56522e-14	0.0803324	0.299836	Down_regulated
EXD3	-0.355643	3.59459e-15	6.03443e-14	0.066482	0.268017	Down_regulated
TYW1	-0.355535	2.85919e-16	5.29924e-15	0.0581717	0.262483	Down_regulated
PIGL	-0.355139	2.38049e-17	4.82251e-16	0.0277008	0.220224	Down_regulated
MAGI3	-0.355034	3.72561e-14	5.72475e-13	0.0858726	0.288014	Down_regulated
EHBP1	-0.355033	1.06968e-13	1.57216e-12	0.121884	0.343982	Down_regulated
SIPA1L1	-0.354957	1.65989e-12	2.16279e-11	0.105263	0.299333	Down_regulated
SVIL	-0.354786	2.47896e-36	1.52127e-34	0.0609418	0.438813	Down_regulated
PTGDS	-0.354717	1.28356e-20	3.32132e-19	0	0.197585	Down_regulated
MAP3K1	-0.354525	1.35846e-14	2.15616e-13	0.0720222	0.268017	Down_regulated
MAP3K2	-0.354279	1.83966e-17	3.75289e-16	0.0526316	0.26701	Down_regulated
FCHO2	-0.354277	3.691e-15	6.18569e-14	0.0803324	0.292416	Down_regulated
UBE3A	-0.353522	7.45702e-17	1.44973e-15	0.0554017	0.264872	Down_regulated
MDM4	-0.353338	6.94192e-15	1.12989e-13	0.0886427	0.304364	Down_regulated
B4GALT1	-0.352885	7.30718e-14	1.08867e-12	0.0886427	0.287385	Down_regulated
PDE7B	-0.352873	2.70921e-08	2.26757e-07	0.221607	0.420324	Down_regulated
GRB2	-0.352643	7.71223e-15	1.2518e-13	0.0720222	0.271161	Down_regulated
LATS1	-0.352161	1.05453e-18	2.36264e-17	0.0221607	0.221859	Down_regulated
CRYBG3	-0.352101	6.52848e-14	9.77609e-13	0.0969529	0.303735	Down_regulated
RNF216	-0.35208	3.03849e-14	4.71078e-13	0.102493	0.318576	Down_regulated
TMBIM4	-0.351912	4.40898e-20	1.09276e-18	0	0.192932	Down_regulated
LRP5	-0.351761	2.09959e-16	3.92605e-15	0.0443213	0.24085	Down_regulated
STX16	-0.351565	3.8603e-20	9.69032e-19	0	0.193435	Down_regulated
SOS1	-0.351276	2.1901e-10	2.26205e-09	0.204986	0.449503	Down_regulated
ZBTB8A	-0.350867	7.78194e-18	1.64096e-16	0.00554017	0.18287	Down_regulated
PRH1	-0.350799	3.7444e-20	9.42352e-19	0.00554017	0.204503	Down_regulated
ARFGEF2	-0.350525	2.13594e-15	3.65672e-14	0.0914127	0.312791	Down_regulated
HDAC7	-0.349245	2.03108e-11	2.37863e-10	0.155125	0.370645	Down_regulated
KLHDC10	-0.349201	2.90965e-15	4.92679e-14	0.0637119	0.26374	Down_regulated
INO80	-0.349191	6.01844e-17	1.1802e-15	0.0498615	0.255314	Down_regulated
SUN1	-0.349033	3.25938e-12	4.14043e-11	0.144044	0.364105	Down_regulated
RNF4	-0.348686	1.17012e-16	2.22481e-15	0.033241	0.224123	Down_regulated
CAB39	-0.348213	1.96831e-16	3.68526e-15	0.0443213	0.241228	Down_regulated
DIDO1	-0.348121	2.35246e-18	5.16435e-17	0.0221607	0.218589	Down_regulated
WAPL	-0.347967	8.06546e-17	1.56285e-15	0.0443213	0.244875	Down_regulated
DNMBP	-0.347953	8.00098e-16	1.4117e-14	0.0498615	0.244749	Down_regulated
TMOD3	-0.347676	1.13854e-11	1.3649e-10	0.141274	0.351277	Down_regulated
CDK12	-0.34764	1.17121e-16	2.22545e-15	0.0387812	0.232549	Down_regulated
ATE1	-0.347633	6.34464e-17	1.23756e-15	0.0609418	0.275186	Down_regulated
PDS5B	-0.347533	8.11476e-13	1.09419e-11	0.127424	0.346875	Down_regulated
PHF3	-0.347374	1.45074e-17	2.99259e-16	0.0387812	0.24324	Down_regulated
RPGR	-0.347269	1.80725e-14	2.84543e-13	0.0387812	0.210036	Down_regulated
ADD3	-0.34721	8.38683e-15	1.35457e-13	0.102493	0.325368	Down_regulated
MPPED2	-0.347149	3.05332e-16	5.63772e-15	0.0387812	0.230663	Down_regulated
AP001528.1	-0.346918	5.95692e-19	1.36056e-17	0.00277008	0.188404	Down_regulated
KIDINS220	-0.346898	8.81467e-18	1.85341e-16	0.066482	0.295057	Down_regulated
CLIP2	-0.346784	5.26525e-15	8.6707e-14	0.033241	0.206138	Down_regulated
SNX6	-0.346629	3.22155e-13	4.51586e-12	0.108033	0.307257	Down_regulated
MLLT6	-0.346448	3.05867e-16	5.64051e-15	0.0470914	0.244372	Down_regulated
PCSK5	-0.34644	3.13315e-12	3.98952e-11	0.0304709	0.171299	Down_regulated
EEF2K	-0.346322	1.1515e-16	2.19083e-15	0.0304709	0.219218	Down_regulated
RGS12	-0.346231	4.46579e-16	8.0733e-15	0.0443213	0.236322	Down_regulated
ZNF521	-0.34594	1.42335e-17	2.93816e-16	0.0221607	0.210791	Down_regulated
RAI1	-0.34575	7.42166e-17	1.44381e-15	0.0221607	0.205383	Down_regulated
TAF3	-0.345734	7.5286e-13	1.01936e-11	0.099723	0.298327	Down_regulated
RARB	-0.345568	2.41135e-17	4.8783e-16	0.0443213	0.250031	Down_regulated
GABPB2	-0.345266	9.04005e-19	2.03782e-17	0.0166205	0.213055	Down_regulated
USP9Y	-0.345234	5.9959e-20	1.46997e-18	0.0277008	0.245378	Down_regulated
SFPQ	-0.345132	6.10373e-17	1.19533e-15	0.0581717	0.27267	Down_regulated
MAU2	-0.345084	1.00741e-17	2.10768e-16	0.0249307	0.218966	Down_regulated
HIVEP2	-0.344994	2.99662e-15	5.05658e-14	0.0692521	0.272796	Down_regulated
DNMT3A	-0.343688	5.62303e-18	1.19429e-16	0.0166205	0.206263	Down_regulated
MEF2C-AS1	-0.343667	9.93946e-15	1.59482e-13	0.0443213	0.222488	Down_regulated
CHIC2	-0.343582	1.02024e-15	1.79044e-14	0.0526316	0.249403	Down_regulated
ENOSF1	-0.34297	2.43509e-16	4.53608e-15	0.0470914	0.244875	Down_regulated
UBAC2	-0.342629	1.48915e-15	2.57038e-14	0.0803324	0.293548	Down_regulated
PSEN1	-0.342613	3.04808e-14	4.72315e-13	0.0747922	0.26852	Down_regulated
R3HDM1	-0.342481	3.82074e-14	5.85256e-13	0.0831025	0.284744	Down_regulated
PCDH1	-0.342423	1.13144e-15	1.9738e-14	0.0415512	0.227519	Down_regulated
SLC25A16	-0.342054	1.51184e-17	3.11209e-16	0.0221607	0.212426	Down_regulated
MAP2	-0.341955	1.99862e-12	2.58808e-11	0.0941828	0.281222	Down_regulated
CBFA2T2	-0.341681	5.83371e-13	7.99077e-12	0.102493	0.302855	Down_regulated
PRELID2	-0.341535	4.74977e-18	1.01986e-16	0.0249307	0.222991	Down_regulated
PTEN	-0.341391	1.20887e-14	1.92914e-13	0.113573	0.343605	Down_regulated
RAPH1	-0.340867	1.21508e-11	1.4531e-10	0.119114	0.31191	Down_regulated
OSBPL9	-0.340673	4.89661e-17	9.69918e-16	0.0720222	0.29883	Down_regulated
LINC01184	-0.340406	2.00201e-17	4.08108e-16	0.0360111	0.237706	Down_regulated
USHBP1	-0.340184	5.91713e-16	1.05479e-14	0.0277008	0.204125	Down_regulated
NCK2	-0.33995	5.73253e-16	1.02436e-14	0.0470914	0.240221	Down_regulated
ATXN7	-0.339918	5.3981e-19	1.23677e-17	0.00554017	0.194064	Down_regulated
CFDP1	-0.339768	1.06005e-12	1.41124e-11	0.108033	0.312539	Down_regulated
CNOT2	-0.339332	1.6308e-17	3.33362e-16	0.0360111	0.236951	Down_regulated
NRF1	-0.338981	8.54418e-15	1.37695e-13	0.0886427	0.302603	Down_regulated
DPF3	-0.338979	1.26565e-33	6.80143e-32	0.0221607	0.343605	Down_regulated
SNED1	-0.338877	1.13043e-17	2.36169e-16	0.0193906	0.20815	Down_regulated
CHST11	-0.338799	6.75364e-14	1.00773e-12	0.0498615	0.222739	Down_regulated
AL445426.1	-0.338721	2.38195e-13	3.38739e-12	0.0470914	0.209911	Down_regulated
SOS2	-0.338577	1.14643e-14	1.83049e-13	0.0941828	0.314426	Down_regulated
DLG1	-0.338244	2.53042e-13	3.59158e-12	0.127424	0.350145	Down_regulated
DIAPH1	-0.3381	8.438e-15	1.36208e-13	0.066482	0.263363	Down_regulated
KSR1	-0.337848	4.6392e-16	8.37649e-15	0.0277008	0.207898	Down_regulated
S100PBP	-0.337684	2.96925e-16	5.48593e-15	0.0360111	0.22538	Down_regulated
ZNF438	-0.337503	7.92561e-15	1.28289e-13	0.0803324	0.288391	Down_regulated
WWP1	-0.337408	1.93201e-13	2.77167e-12	0.110803	0.328638	Down_regulated
SFSWAP	-0.337385	4.74357e-16	8.54919e-15	0.0470914	0.239593	Down_regulated
WDPCP	-0.337162	7.76325e-14	1.15486e-12	0.149584	0.404352	Down_regulated
CCM2	-0.336698	8.54177e-14	1.26619e-12	0.0692521	0.253176	Down_regulated
THSD7A	-0.336152	4.88146e-13	6.73664e-12	0.0415512	0.199472	Down_regulated
AGO4	-0.336099	1.27707e-15	2.21602e-14	0.0470914	0.239593	Down_regulated
AC020916.1	-0.33607	1.44208e-12	1.89156e-11	0.099723	0.291158	Down_regulated
MINDY4	-0.33602	3.98894e-17	7.96569e-16	0	0.16652	Down_regulated
USP36	-0.335627	1.53716e-17	3.15756e-16	0.00277008	0.175827	Down_regulated
EP300	-0.335541	1.21454e-14	1.93714e-13	0.0747922	0.275186	Down_regulated
AP3D1	-0.334806	8.73834e-17	1.691e-15	0.0193906	0.199472	Down_regulated
KLF13	-0.334543	3.52448e-16	6.48324e-15	0.0277008	0.207521	Down_regulated
GAK	-0.333752	1.5218e-15	2.62211e-14	0.0415512	0.225506	Down_regulated
LINC02147	-0.333591	1.15677e-06	7.79352e-06	0.188366	0.320086	Down_regulated
DMTF1	-0.333374	1.31311e-17	2.72398e-16	0.0277008	0.223368	Down_regulated
ZNF655	-0.333138	3.08661e-19	7.2123e-18	0	0.185511	Down_regulated
SOX6	-0.333077	2.4995e-38	1.68903e-36	0.0277008	0.386995	Down_regulated
SMURF1	-0.332743	2.94547e-13	4.14629e-12	0.0858726	0.278456	Down_regulated
CYP1B1-AS1	-0.33204	3.91654e-15	6.55619e-14	0.0138504	0.17218	Down_regulated
OGDH	-0.332011	4.3282e-18	9.31387e-17	0.0581717	0.283612	Down_regulated
SLC25A29	-0.331501	3.06618e-16	5.6508e-15	0.0277008	0.210665	Down_regulated
MAP2K5	-0.331496	5.57686e-15	9.1582e-14	0.0831025	0.293422	Down_regulated
PLCG1	-0.331454	1.96648e-16	3.68418e-15	0.0304709	0.214816	Down_regulated
SMAD2	-0.331297	4.95878e-14	7.51745e-13	0.0858726	0.291913	Down_regulated
SETD5	-0.331219	6.88844e-09	6.13965e-08	0.216066	0.445479	Down_regulated
TVP23C	-0.331041	9.36071e-19	2.10205e-17	0	0.181235	Down_regulated
ZNF704	-0.330979	1.19127e-15	2.07204e-14	0.066482	0.274934	Down_regulated
LINC00342	-0.330609	4.86419e-18	1.04139e-16	0	0.174821	Down_regulated
NAV3	-0.330333	8.30825e-14	1.23406e-12	0.0747922	0.264998	Down_regulated
ZER1	-0.329953	2.27346e-17	4.60884e-16	0.0249307	0.214816	Down_regulated
ATF7IP	-0.329927	2.76109e-14	4.30112e-13	0.0914127	0.303484	Down_regulated
EPC2	-0.329852	1.09681e-15	1.91909e-14	0.0526316	0.248019	Down_regulated
UNK	-0.329727	5.12599e-16	9.18772e-15	0.0415512	0.234059	Down_regulated
PHLDB2	-0.329589	4.21242e-17	8.40625e-16	0.0803324	0.314803	Down_regulated
PRPF38B	-0.3294	1.85759e-14	2.92155e-13	0.0498615	0.23104	Down_regulated
NOS3	-0.328493	1.3783e-13	2.00769e-12	0.0554017	0.22865	Down_regulated
SLC39A11	-0.32841	2.75554e-13	3.89418e-12	0.0747922	0.259716	Down_regulated
TBCK	-0.327717	4.90362e-15	8.11154e-14	0.0692521	0.271161	Down_regulated
ELN	-0.32753	2.48944e-15	4.22989e-14	0.0193906	0.185385	Down_regulated
OGT	-0.326729	2.18169e-15	3.73071e-14	0.0637119	0.265375	Down_regulated
SLC20A2	-0.32668	4.02862e-18	8.68191e-17	0.066482	0.300088	Down_regulated
DPYD	-0.326679	2.6272e-06	1.6464e-05	0.293629	0.520312	Down_regulated
RNF220	-0.326678	2.24197e-11	2.61001e-10	0.0581717	0.208276	Down_regulated
TOM1L2	-0.326573	1.28095e-17	2.66103e-16	0.0526316	0.270532	Down_regulated
ASB3	-0.326092	2.18214e-18	4.8048e-17	0.0110803	0.199472	Down_regulated
TRIM44	-0.326058	1.64883e-14	2.60297e-13	0.0720222	0.269652	Down_regulated
ATP8A1	-0.326021	2.40636e-15	4.09584e-14	0.0498615	0.241479	Down_regulated
SUMF1	-0.325817	1.21948e-12	1.61544e-11	0.0969529	0.293548	Down_regulated
PLCG2	-0.32545	3.28908e-13	4.60393e-12	0.0415512	0.203119	Down_regulated
CBL	-0.325293	3.76236e-15	6.30168e-14	0.033241	0.208653	Down_regulated
ZFYVE28	-0.325283	1.38306e-15	2.39429e-14	0.0166205	0.182744	Down_regulated
DLGAP4	-0.325241	2.40302e-14	3.75728e-13	0.0554017	0.239089	Down_regulated
USP12	-0.325055	3.91991e-16	7.18813e-15	0.0360111	0.224752	Down_regulated
FAM177A1	-0.325037	6.41329e-14	9.6134e-13	0.0609418	0.242737	Down_regulated
ZMYM4	-0.32492	2.18692e-12	2.82073e-11	0.119114	0.324865	Down_regulated
PLEC	-0.324692	5.4269e-15	8.92691e-14	0.0526316	0.241982	Down_regulated
PPFIA1	-0.324683	7.9611e-14	1.1837e-12	0.0775623	0.27028	Down_regulated
SREK1	-0.324223	5.80441e-15	9.52125e-14	0.0526316	0.241856	Down_regulated
RNGTT	-0.324194	3.80876e-14	5.83725e-13	0.0609418	0.245001	Down_regulated
ECSCR	-0.324027	2.25422e-17	4.573e-16	0	0.168784	Down_regulated
PHF14	-0.323959	2.9268e-11	3.37386e-10	0.132964	0.337442	Down_regulated
PDE8A	-0.323373	1.29592e-09	1.23761e-08	0.188366	0.408879	Down_regulated
CUL5	-0.323215	2.10528e-14	3.30227e-13	0.0775623	0.280845	Down_regulated
MED15	-0.322895	6.2594e-15	1.02163e-13	0.0526316	0.241479	Down_regulated
IP6K2	-0.322832	6.6847e-12	8.18736e-11	0.0941828	0.278204	Down_regulated
DIP2A	-0.322807	2.21087e-14	3.46606e-13	0.066482	0.260973	Down_regulated
AL158152.1	-0.322477	1.27102e-19	3.03259e-18	0	0.188907	Down_regulated
UIMC1	-0.322308	6.47021e-16	1.15198e-14	0.0415512	0.232046	Down_regulated
CTDSPL2	-0.322265	6.83065e-14	1.01819e-12	0.0775623	0.274179	Down_regulated
AQP7	-0.32197	6.67899e-14	9.99129e-13	0.0886427	0.293422	Down_regulated
CHFR	-0.321962	1.99987e-14	3.13861e-13	0.0498615	0.22865	Down_regulated
HELZ	-0.321592	1.18221e-13	1.73064e-12	0.0969529	0.303861	Down_regulated
TBC1D8	-0.321233	6.28434e-16	1.11957e-14	0.0720222	0.286379	Down_regulated
WWC3	-0.32099	1.08766e-13	1.597e-12	0.0747922	0.268142	Down_regulated
MICU1	-0.320935	3.19793e-13	4.48489e-12	0.0941828	0.292793	Down_regulated
SENP5	-0.320915	4.30334e-13	5.9612e-12	0.0914127	0.286253	Down_regulated
MAGI2	-0.320906	9.39223e-27	3.59954e-25	0.033241	0.312539	Down_regulated
PRKX	-0.320701	6.05129e-14	9.07539e-13	0.0304709	0.192303	Down_regulated
PACS2	-0.320558	2.53135e-16	4.71241e-15	0.0277008	0.212175	Down_regulated
CDS2	-0.320094	1.53887e-14	2.43723e-13	0.0637119	0.256697	Down_regulated
STK38	-0.320092	4.61005e-14	7.00685e-13	0.0692521	0.259338	Down_regulated
TMEM135	-0.320046	2.73921e-14	4.2693e-13	0.0747922	0.27594	Down_regulated
AFAP1	-0.320009	1.71504e-13	2.47368e-12	0.0581717	0.236071	Down_regulated
HERC3	-0.319993	9.50054e-18	1.99051e-16	0.0138504	0.198466	Down_regulated
GNA12	-0.319948	6.33457e-15	1.03275e-13	0.0443213	0.224626	Down_regulated
PTBP2	-0.319823	1.41279e-12	1.85812e-11	0.121884	0.336939	Down_regulated
PPM1L	-0.31928	1.39765e-21	3.89053e-20	0.0221607	0.249403	Down_regulated
CHD7	-0.31919	7.71125e-15	1.2518e-13	0.0470914	0.23104	Down_regulated
TTBK2	-0.319094	4.77304e-15	7.89997e-14	0.0554017	0.249403	Down_regulated
CASK	-0.318849	4.96597e-14	7.52446e-13	0.0692521	0.263112	Down_regulated
TGFBR3	-0.318786	1.68571e-19	4.00577e-18	0.0166205	0.219595	Down_regulated
LINC00278	-0.318767	3.73235e-14	5.7321e-13	0.0360111	0.204125	Down_regulated
ACAP2	-0.318488	7.68799e-09	6.82126e-08	0.196676	0.405609	Down_regulated
UBR2	-0.318406	1.1599e-13	1.69967e-12	0.108033	0.326374	Down_regulated
CNST	-0.3184	1.25914e-13	1.83959e-12	0.0775623	0.27028	Down_regulated
FRS2	-0.318	6.27698e-17	1.22528e-15	0.0221607	0.207647	Down_regulated
BLCAP	-0.317874	1.79842e-16	3.38009e-15	0.0166205	0.192429	Down_regulated
AKAP8L	-0.3178	1.22751e-15	2.13381e-14	0.0415512	0.227393	Down_regulated
ARMH4	-0.317472	9.89094e-13	1.32277e-11	0.0720222	0.247642	Down_regulated
RBM4	-0.3168	3.2871e-17	6.60453e-16	0.0110803	0.188404	Down_regulated
MAD1L1	-0.316779	1.86232e-14	2.92743e-13	0.0387812	0.211671	Down_regulated
TLK1	-0.316545	2.9135e-15	4.93048e-14	0.0526316	0.246761	Down_regulated
FMNL2	-0.316328	1.04269e-08	9.11388e-08	0.174515	0.359452	Down_regulated
OSBPL8	-0.316305	3.21809e-14	4.9761e-13	0.0803324	0.286631	Down_regulated
TUT4	-0.315898	2.53871e-15	4.30614e-14	0.0581717	0.257703	Down_regulated
ZDHHC20	-0.315715	1.15275e-12	1.5298e-11	0.0803324	0.264369	Down_regulated
PNISR	-0.314693	1.80095e-08	1.53313e-07	0.221607	0.44812	Down_regulated
AEBP2	-0.314059	4.84031e-13	6.68299e-12	0.0858726	0.279336	Down_regulated
VCL	-0.313872	4.86627e-17	9.64566e-16	0.110803	0.369262	Down_regulated
CBFA2T3	-0.313768	5.4943e-16	9.83587e-15	0.00831025	0.171677	Down_regulated
PLEKHA2	-0.313472	7.18896e-16	1.27378e-14	0.0387812	0.226512	Down_regulated
PHACTR1	-0.313328	5.1279e-19	1.17946e-17	0.113573	0.397812	Down_regulated
EIF3A	-0.312936	1.30484e-14	2.07553e-13	0.0415512	0.218212	Down_regulated
SNX9	-0.312712	1.47869e-12	1.93441e-11	0.0969529	0.291913	Down_regulated
GIT2	-0.312585	5.22342e-14	7.89828e-13	0.0554017	0.238586	Down_regulated
ASXL2	-0.3122	1.09005e-14	1.74521e-13	0.0470914	0.228273	Down_regulated
SCMH1	-0.311567	1.06232e-15	1.86208e-14	0.0637119	0.269526	Down_regulated
NEMF	-0.311044	9.11941e-12	1.10406e-10	0.110803	0.305622	Down_regulated
KIAA2026	-0.310822	1.45267e-13	2.11288e-12	0.0831025	0.279336	Down_regulated
USP24	-0.310712	2.8347e-14	4.40879e-13	0.066482	0.258835	Down_regulated
MBD2	-0.310586	4.51139e-15	7.48376e-14	0.0387812	0.219343	Down_regulated
YAF2	-0.310159	9.15366e-15	1.47195e-13	0.0692521	0.267514	Down_regulated
RAF1	-0.310092	7.60168e-14	1.1314e-12	0.0831025	0.282103	Down_regulated
DOCK5	-0.310079	3.01123e-20	7.65701e-19	0.00277008	0.199849	Down_regulated
CALM2	-0.310073	1.23099e-17	2.56351e-16	0	0.171173	Down_regulated
RAB2A	-0.309782	3.30774e-11	3.71678e-10	0.135734	0.344737	Down_regulated
HUWE1	-0.309738	3.10095e-14	4.80002e-13	0.0720222	0.269274	Down_regulated
PPP4R3A	-0.309584	5.29891e-14	8.0083e-13	0.0637119	0.25066	Down_regulated
MSL2	-0.309204	7.07884e-15	1.1509e-13	0.0304709	0.201861	Down_regulated
LRRC8D	-0.308907	3.98894e-17	7.96569e-16	0	0.16652	Down_regulated
CRAMP1	-0.308884	6.20775e-17	1.21328e-15	0	0.164759	Down_regulated
DENND5B	-0.308545	5.01562e-18	1.07303e-16	0.0498615	0.270029	Down_regulated
ZCCHC14	-0.308406	1.32133e-14	2.09948e-13	0.0443213	0.223494	Down_regulated
RAB27A	-0.30833	1.97869e-14	3.10703e-13	0.0304709	0.196453	Down_regulated
FRYL	-0.307967	0.00481724	0.0169402	0.412742	0.62772	Down_regulated
DENND6A	-0.307607	2.18617e-13	3.12257e-12	0.0720222	0.25632	Down_regulated
P2RY8	-0.307571	2.47189e-11	2.87085e-10	0.0277008	0.157716	Down_regulated
PRICKLE2	-0.307539	1.9476e-13	2.79267e-12	0.0470914	0.214816	Down_regulated
HGSNAT	-0.307191	2.60284e-13	3.69259e-12	0.0692521	0.254433	Down_regulated
TNFRSF1B	-0.306975	6.26634e-13	8.55943e-12	0.0498615	0.213935	Down_regulated
ZMYND11	-0.306795	2.93665e-14	4.56011e-13	0.0581717	0.242988	Down_regulated
TRERF1	-0.306782	3.06369e-13	4.30072e-12	0.0443213	0.210288	Down_regulated
ANKFY1	-0.306543	2.39011e-14	3.73908e-13	0.0470914	0.22538	Down_regulated
STAU1	-0.306536	9.95214e-14	1.46638e-12	0.0581717	0.240096	Down_regulated
YIPF4	-0.306507	9.03274e-14	1.33493e-12	0.0720222	0.263237	Down_regulated
PLD1	-0.306247	1.08501e-20	2.82381e-19	0.0138504	0.225506	Down_regulated
PLXND1	-0.306239	4.54445e-12	5.66113e-11	0.0831025	0.259338	Down_regulated
SH2B3	-0.306115	1.72113e-13	2.48124e-12	0.0470914	0.216325	Down_regulated
ARMCX4	-0.306044	3.44054e-13	4.8045e-12	0.0720222	0.257829	Down_regulated
SAMHD1	-0.30597	1.26575e-11	1.51186e-10	0.0831025	0.254308	Down_regulated
SGMS1	-0.305915	4.41262e-13	6.10395e-12	0.0914127	0.290152	Down_regulated
ZNF516	-0.305845	1.55506e-15	2.67786e-14	0.0221607	0.192932	Down_regulated
WDR7	-0.305549	8.23999e-13	1.11006e-11	0.105263	0.310653	Down_regulated
BACH1	-0.305542	2.97201e-15	5.02464e-14	0.0415512	0.227393	Down_regulated
MAPK8	-0.305531	3.52097e-12	4.45924e-11	0.0914127	0.280342	Down_regulated
USP54	-0.305361	1.25737e-15	2.18313e-14	0.0193906	0.188656	Down_regulated
ASS1	-0.305148	2.28828e-12	2.9463e-11	0.0554017	0.219721	Down_regulated
ELMSAN1	-0.305104	2.06804e-12	2.67209e-11	0.0720222	0.241479	Down_regulated
DMXL1	-0.30501	2.42917e-15	4.13106e-14	0.0387812	0.222739	Down_regulated
CPT1A	-0.304702	2.27627e-13	3.24652e-12	0.0526316	0.222739	Down_regulated
VPS13C	-0.304507	4.39663e-11	4.87694e-10	0.132964	0.342347	Down_regulated
CNKSR3	-0.304364	1.00558e-13	1.48018e-12	0.0443213	0.214061	Down_regulated
MROH1	-0.304087	1.83974e-17	3.75289e-16	0.00554017	0.180606	Down_regulated
NSD2	-0.303905	1.00401e-13	1.4786e-12	0.0470914	0.219469	Down_regulated
MYO10	-0.303841	4.58479e-09	4.15828e-08	0.132964	0.299082	Down_regulated
C15orf41	-0.303835	9.63382e-41	7.0974e-39	0.0360111	0.419444	Down_regulated
MIATNB	-0.303756	4.4721e-15	7.42697e-14	0.0221607	0.190039	Down_regulated
MARCH2	-0.30369	4.52359e-12	5.64154e-11	0.0637119	0.229405	Down_regulated
CACNA2D1	-0.303447	9.41848e-32	4.64524e-30	0.0304709	0.346246	Down_regulated
CARD8	-0.303339	4.74459e-10	4.73251e-09	0.135734	0.323356	Down_regulated
PRDM2	-0.302826	1.85384e-14	2.91721e-13	0.0581717	0.2489	Down_regulated
PAK2	-0.302544	3.88424e-12	4.90241e-11	0.0858726	0.265753	Down_regulated
EML4	-0.302542	3.70123e-12	4.67947e-11	0.0720222	0.245504	Down_regulated
ZKSCAN1	-0.302362	4.32059e-14	6.59075e-13	0.0443213	0.218337	Down_regulated
EPC1	-0.30225	1.27306e-11	1.51997e-10	0.130194	0.341466	Down_regulated
RAPGEF4	-0.302232	5.51893e-08	4.45072e-07	0.180055	0.349013	Down_regulated
TMEM117	-0.301882	4.69827e-17	9.32517e-16	0.0304709	0.222865	Down_regulated
CNTLN	-0.301701	7.23968e-12	8.82298e-11	0.0941828	0.282983	Down_regulated
PHC2	-0.301673	3.29262e-17	6.6111e-16	0.0360111	0.235694	Down_regulated
ENSA	-0.301632	2.31577e-11	2.69273e-10	0.099723	0.27921	Down_regulated
KMT2A	-0.301521	2.80469e-12	3.59233e-11	0.0914127	0.280971	Down_regulated
LINC00894	-0.301496	3.29205e-14	5.08512e-13	0.0277008	0.191045	Down_regulated
SLC1A1	-0.301442	6.19921e-11	6.77167e-10	0.0720222	0.228147	Down_regulated
METTL15	-0.301121	1.7822e-13	2.563e-12	0.0803324	0.276821	Down_regulated
TBL1X	-0.301106	8.43802e-14	1.2527e-12	0.033241	0.196202	Down_regulated
RASA2	-0.301043	8.71625e-13	1.17207e-11	0.0775623	0.261602	Down_regulated
YES1	-0.300555	5.79101e-08	4.65609e-07	0.182825	0.358068	Down_regulated
GABBR1	-0.300368	1.84835e-15	3.17733e-14	0.0138504	0.177839	Down_regulated
BNC2	-0.299971	8.03177e-15	1.29936e-13	0.0249307	0.192177	Down_regulated
SLC7A6	-0.299664	1.26282e-17	2.62522e-16	0.0443213	0.255565	Down_regulated
PRKAG2	-0.299662	2.78807e-18	6.0888e-17	0.0277008	0.230663	Down_regulated
NINJ2	-0.299467	3.32613e-12	4.21793e-11	0.0443213	0.198214	Down_regulated
CDC42EP4	-0.299328	5.77811e-11	6.33759e-10	0.0831025	0.24412	Down_regulated
CUL3	-0.299252	1.02702e-12	1.37037e-11	0.0858726	0.274934	Down_regulated
ARHGEF2	-0.299247	4.09549e-12	5.1294e-11	0.0747922	0.24978	Down_regulated
PSME4	-0.299115	5.72789e-16	1.02416e-14	0.0470914	0.243491	Down_regulated
FKBP9	-0.299044	3.47398e-11	3.89168e-10	0.0969529	0.269903	Down_regulated
ATP2A2	-0.298735	8.70914e-22	2.45451e-20	0.0886427	0.375802	Down_regulated
AP1G1	-0.298276	1.64024e-14	2.59081e-13	0.0360111	0.207018	Down_regulated
AKAP10	-0.298275	5.89474e-14	8.84513e-13	0.0609418	0.246258	Down_regulated
RPS6KB1	-0.29826	2.85247e-16	5.29345e-15	0.00554017	0.169161	Down_regulated
INPP5B	-0.298235	5.50214e-14	8.29412e-13	0.0443213	0.219343	Down_regulated
BBX	-0.298215	7.86944e-13	1.06404e-11	0.0858726	0.276946	Down_regulated
HABP4	-0.298068	2.24583e-15	3.83147e-14	0.0110803	0.171299	Down_regulated
TECPR2	-0.297955	1.04806e-13	1.54116e-12	0.0443213	0.21381	Down_regulated
PER3	-0.297849	6.96793e-15	1.13349e-13	0.0249307	0.191926	Down_regulated
TET2	-0.297761	2.89431e-14	4.49911e-13	0.0443213	0.221356	Down_regulated
PARP9	-0.297465	1.25203e-10	1.32386e-09	0.102493	0.275563	Down_regulated
EHBP1L1	-0.297273	4.29604e-14	6.55671e-13	0.0443213	0.219218	Down_regulated
WDR37	-0.297216	1.12574e-14	1.80038e-13	0.0443213	0.226764	Down_regulated
STXBP6	-0.296649	2.59209e-09	2.40285e-08	0.160665	0.353415	Down_regulated
PKNOX1	-0.296639	7.76888e-15	1.2603e-13	0.0110803	0.164885	Down_regulated
MOSMO	-0.296543	1.03673e-12	1.3827e-11	0.0637119	0.238712	Down_regulated
UBE2G1	-0.296037	2.3491e-13	3.34553e-12	0.0803324	0.275814	Down_regulated
ARIH2	-0.296031	2.61668e-14	4.08916e-13	0.066482	0.261602	Down_regulated
TRAPPC8	-0.296017	5.98508e-15	9.79029e-14	0.0415512	0.222739	Down_regulated
MAPK14	-0.295769	2.46502e-13	3.50384e-12	0.0581717	0.234687	Down_regulated
WNT2B	-0.295496	9.36775e-13	1.25623e-11	0.033241	0.185134	Down_regulated
TMEM91	-0.29543	2.51818e-15	4.27625e-14	0	0.149792	Down_regulated
PPCDC	-0.295406	4.42437e-12	5.52013e-11	0.0526316	0.21142	Down_regulated
MON2	-0.294908	1.96367e-09	1.8377e-08	0.174515	0.384228	Down_regulated
IRF2	-0.29484	3.28266e-14	5.07327e-13	0.0415512	0.214816	Down_regulated
MINK1	-0.294708	3.24762e-13	4.54806e-12	0.0443213	0.207018	Down_regulated
TRPS1	-0.294702	4.16647e-15	6.96267e-14	0.0249307	0.194064	Down_regulated
SPG7	-0.294352	9.42387e-12	1.13951e-10	0.0914127	0.273047	Down_regulated
ULK4	-0.294288	5.17168e-12	6.39552e-11	0.0609418	0.224752	Down_regulated
TRIM2	-0.294072	7.30883e-15	1.18763e-13	0.0249307	0.192303	Down_regulated
ZNF585B	-0.294019	4.32736e-16	7.83269e-15	0	0.156961	Down_regulated
RBM27	-0.293897	6.82361e-17	1.33011e-15	0	0.164382	Down_regulated
ACIN1	-0.293722	1.66518e-13	2.4053e-12	0.0498615	0.220475	Down_regulated
PELI2	-0.293529	2.60679e-13	3.69641e-12	0.0304709	0.185763	Down_regulated
FIP1L1	-0.293354	9.05907e-17	1.74732e-15	0	0.16325	Down_regulated
SYMPK	-0.293079	8.61604e-15	1.38777e-13	0.0277008	0.196956	Down_regulated
RAD54L2	-0.293034	1.5058e-14	2.38614e-13	0.0277008	0.194692	Down_regulated
ARHGEF18	-0.292743	1.96939e-15	3.38145e-14	0	0.150799	Down_regulated
KDM2B	-0.292451	6.28703e-13	8.57972e-12	0.0360111	0.191674	Down_regulated
VMP1	-0.29202	1.91919e-12	2.49071e-11	0.0914127	0.284115	Down_regulated
TPCN1	-0.291963	6.97469e-17	1.35866e-15	0.0249307	0.210414	Down_regulated
KPNA6	-0.291917	1.29329e-12	1.70707e-11	0.0581717	0.227015	Down_regulated
ZNF44	-0.29187	5.20163e-15	8.58036e-14	0.0387812	0.219721	Down_regulated
SNX14	-0.291422	5.69014e-14	8.55558e-13	0.0581717	0.243366	Down_regulated
TNNT1	-0.29131	1.36127e-24	4.51632e-23	0.00554017	0.241731	Down_regulated
ZNF43	-0.291294	2.14009e-13	3.05972e-12	0.0415512	0.205886	Down_regulated
UGGT2	-0.290909	2.97292e-13	4.1813e-12	0.0637119	0.24412	Down_regulated
NEDD4	-0.290673	2.75697e-09	2.55167e-08	0.152355	0.344485	Down_regulated
ZFC3H1	-0.290622	3.61024e-13	5.03908e-12	0.0609418	0.23758	Down_regulated
OSBPL10	-0.290569	1.94933e-12	2.52871e-11	0.0443213	0.200981	Down_regulated
CSNK1E	-0.29056	1.60287e-14	2.53314e-13	0.0221607	0.184254	Down_regulated
CPNE8	-0.290298	8.63911e-07	5.94027e-06	0.227147	0.415042	Down_regulated
A4GALT	-0.290072	6.26449e-13	8.55943e-12	0.0526316	0.220978	Down_regulated
PPP4R2	-0.289987	3.6104e-14	5.55934e-13	0.0498615	0.230411	Down_regulated
SLFN5	-0.289817	4.96163e-13	6.83445e-12	0.0415512	0.202742	Down_regulated
DHRS3	-0.289741	1.59161e-11	1.88118e-10	0.0609418	0.216828	Down_regulated
GOSR2	-0.289711	5.37883e-16	9.63502e-15	0	0.156081	Down_regulated
RCOR3	-0.289695	1.74294e-16	3.28001e-15	0.0277008	0.214187	Down_regulated
DNAJC1	-0.28958	2.41617e-09	2.2426e-08	0.146814	0.337065	Down_regulated
MSRA	-0.289414	1.52604e-09	1.44423e-08	0.121884	0.2938	Down_regulated
PVR	-0.289352	8.04866e-16	1.41841e-14	0	0.154446	Down_regulated
DTNB	-0.289326	8.81756e-13	1.18515e-11	0.0415512	0.199849	Down_regulated
CASC4	-0.289237	7.97753e-14	1.18554e-12	0.0443213	0.216073	Down_regulated
VOPP1	-0.289168	1.36905e-12	1.8022e-11	0.0637119	0.236322	Down_regulated
PPP1CB	-0.288993	5.33232e-15	8.77624e-14	0.0304709	0.201107	Down_regulated
TBC1D4	-0.288806	1.9602e-25	6.85953e-24	0.0138504	0.26525	Down_regulated
YLPM1	-0.288707	9.79461e-14	1.44462e-12	0.0554017	0.235819	Down_regulated
NPTN	-0.288605	3.96505e-14	6.07045e-13	0.0554017	0.240599	Down_regulated
RAP1A	-0.288437	9.08263e-09	7.99832e-08	0.174515	0.377311	Down_regulated
DCAF6	-0.288341	2.88796e-15	4.89288e-14	0.0637119	0.26852	Down_regulated
INPP4B	-0.28832	1.03829e-34	5.93786e-33	0.0387812	0.383851	Down_regulated
ZBTB8OS	-0.288281	3.26569e-12	4.14664e-11	0.0609418	0.225758	Down_regulated
AP2B1	-0.287878	3.93168e-12	4.96016e-11	0.0858726	0.269526	Down_regulated
ARHGAP10	-0.287712	4.87222e-28	2.02287e-26	0.0138504	0.28575	Down_regulated
FAR1	-0.287509	3.19775e-13	4.48489e-12	0.0581717	0.234059	Down_regulated
SEC24B	-0.287465	1.97642e-11	2.31924e-10	0.102493	0.287637	Down_regulated
ABO	-0.287271	1.07921e-13	1.58537e-12	0.0249307	0.180355	Down_regulated
PARN	-0.28702	1.48891e-13	2.16238e-12	0.0498615	0.224123	Down_regulated
TRIM33	-0.286782	2.78662e-13	3.93055e-12	0.0609418	0.240473	Down_regulated
TCF20	-0.286691	1.03495e-14	1.65971e-13	0.0166205	0.174821	Down_regulated
MSRB3	-0.286459	4.00686e-12	5.04418e-11	0.127424	0.343227	Down_regulated
YY1AP1	-0.286043	4.28297e-14	6.54156e-13	0.0304709	0.194189	Down_regulated
AC118549.1	-0.285999	4.06574e-11	4.52185e-10	0.116343	0.310024	Down_regulated
PPM1D	-0.285865	1.16588e-12	1.54652e-11	0.0415512	0.199849	Down_regulated
MFSD14C	-0.285609	2.01521e-11	2.36381e-10	0.099723	0.283989	Down_regulated
EPS8	-0.285249	4.44698e-16	8.04425e-15	0.0249307	0.203874	Down_regulated
ZFR	-0.285234	2.41299e-11	2.80466e-10	0.119114	0.315432	Down_regulated
USP22	-0.284698	6.48639e-14	9.71801e-13	0.033241	0.198088	Down_regulated
PAPOLA	-0.284325	8.66109e-13	1.16572e-11	0.0831025	0.273928	Down_regulated
ZNF207	-0.284318	7.41894e-13	1.0059e-11	0.099723	0.302352	Down_regulated
VKORC1L1	-0.284125	6.62407e-13	9.02292e-12	0.0415512	0.20249	Down_regulated
RSF1	-0.284032	1.08167e-10	1.15118e-09	0.121884	0.313294	Down_regulated
MMP24OS	-0.283702	4.28389e-14	6.54156e-13	0.0138504	0.164382	Down_regulated
ARHGAP6	-0.283603	1.47684e-12	1.93284e-11	0.033241	0.184254	Down_regulated
TRIOBP	-0.282947	2.47377e-10	2.53367e-09	0.113573	0.290907	Down_regulated
ZFAND6	-0.28293	1.76614e-12	2.29716e-11	0.0692521	0.245881	Down_regulated
SPTLC2	-0.282044	1.75314e-11	2.06465e-10	0.0803324	0.251792	Down_regulated
SMG7	-0.282039	8.65028e-15	1.39253e-13	0.033241	0.207773	Down_regulated
DUSP16	-0.281406	1.43391e-12	1.88168e-11	0.0609418	0.231417	Down_regulated
SPIN1	-0.281156	1.23256e-14	1.96481e-13	0.0221607	0.184505	Down_regulated
MDN1	-0.281009	4.34525e-15	7.23675e-14	0.0166205	0.178342	Down_regulated
ARHGEF3	-0.280912	5.44691e-06	3.16364e-05	0.238227	0.401333	Down_regulated
UBN2	-0.28075	2.23293e-15	3.81389e-14	0.0221607	0.192806	Down_regulated
AC004951.1	-0.280744	3.59714e-14	5.54182e-13	0.0138504	0.164633	Down_regulated
PDE9A	-0.280665	2.10748e-12	2.72066e-11	0.0387812	0.190542	Down_regulated
C18orf25	-0.280265	4.59692e-14	6.9905e-13	0.0277008	0.189536	Down_regulated
USP9X	-0.279951	4.2209e-13	5.84976e-12	0.0637119	0.243743	Down_regulated
BMP6	-0.279681	5.00996e-12	6.21121e-11	0.00554017	0.12816	Down_regulated
FBH1	-0.279629	6.3314e-15	1.03275e-13	0.0304709	0.202239	Down_regulated
MT-ATP8	-0.279324	2.73894e-13	3.87446e-12	0.00277008	0.135203	Down_regulated
MTAP	-0.279188	5.90373e-16	1.05303e-14	0	0.155704	Down_regulated
LDLR	-0.279172	4.50789e-11	4.99659e-10	0.0526316	0.197711	Down_regulated
TRAPPC10	-0.278935	1.01595e-12	1.35683e-11	0.0415512	0.199975	Down_regulated
DPP8	-0.278924	5.95936e-12	7.32645e-11	0.0775623	0.251541	Down_regulated
NSD3	-0.278889	3.95108e-12	4.9825e-11	0.0720222	0.243869	Down_regulated
TACC2	-0.278552	2.38784e-34	1.33442e-32	0.0720222	0.44661	Down_regulated
TGFBR2	-0.278229	1.42755e-07	1.08628e-06	0.193906	0.381084	Down_regulated
KCNN3	-0.278112	1.18609e-11	1.41959e-10	0.0249307	0.159099	Down_regulated
ST5	-0.277926	3.91465e-16	7.18297e-15	0.0166205	0.189913	Down_regulated
NPEPPS	-0.277917	1.49032e-12	1.94875e-11	0.066482	0.241982	Down_regulated
FNDC3A	-0.277758	3.90934e-11	4.35945e-10	0.121884	0.325619	Down_regulated
GOLGB1	-0.277561	2.77825e-13	3.92063e-12	0.0526316	0.226135	Down_regulated
RANBP10	-0.277503	6.75712e-14	1.00774e-12	0.0277008	0.188278	Down_regulated
N4BP1	-0.277221	3.23288e-13	4.52958e-12	0.0415512	0.206012	Down_regulated
SUFU	-0.276929	1.85224e-13	2.65983e-12	0.0221607	0.173437	Down_regulated
SP3	-0.276773	5.55997e-13	7.65147e-12	0.0498615	0.21708	Down_regulated
CYP20A1	-0.276412	7.41257e-12	9.02995e-11	0.0637119	0.229154	Down_regulated
HDGFL3	-0.276355	1.43348e-12	1.88168e-11	0.0470914	0.209156	Down_regulated
IGSF9B	-0.27631	8.86751e-17	1.71487e-15	0.00277008	0.16891	Down_regulated
CD109	-0.276158	1.73045e-11	2.03956e-10	0.066482	0.23104	Down_regulated
TRIP4	-0.275861	9.02709e-13	1.21276e-11	0.0415512	0.201861	Down_regulated
SLC16A1-AS1	-0.27582	1.49235e-15	2.57439e-14	0.0498615	0.243617	Down_regulated
USP47	-0.275657	6.69735e-13	9.11428e-12	0.0914127	0.292416	Down_regulated
CSGALNACT1	-0.275613	4.25686e-06	2.52228e-05	0.243767	0.42938	Down_regulated
CDC14B	-0.275398	5.66267e-14	8.51863e-13	0.033241	0.199849	Down_regulated
CEP170	-0.275356	1.9587e-12	2.53974e-11	0.0747922	0.257452	Down_regulated
EPS15L1	-0.275303	3.56191e-14	5.49042e-13	0.0498615	0.230411	Down_regulated
AMBRA1	-0.275179	2.25181e-08	1.89716e-07	0.174515	0.366243	Down_regulated
COA1	-0.27486	1.02699e-12	1.37037e-11	0.0720222	0.254182	Down_regulated
PRKG1	-0.274417	1.25619e-66	1.90339e-64	0.0831025	0.65954	Down_regulated
GAPVD1	-0.274151	9.9759e-12	1.20477e-10	0.0692521	0.237077	Down_regulated
TMTC2	-0.27387	0.000162441	0.000767552	0.307479	0.460823	Down_regulated
MDFIC	-0.273652	2.12869e-09	1.98455e-08	0.121884	0.295686	Down_regulated
PARP4	-0.273445	1.33896e-13	1.95426e-12	0.0304709	0.190291	Down_regulated
NOL10	-0.273224	1.49726e-12	1.95696e-11	0.0526316	0.217331	Down_regulated
SAE1	-0.273017	3.84743e-11	4.29367e-10	0.0609418	0.214061	Down_regulated
KIAA0319L	-0.272982	5.55075e-12	6.84413e-11	0.0831025	0.26525	Down_regulated
AHCTF1	-0.272734	5.73013e-13	7.8709e-12	0.0470914	0.211168	Down_regulated
CHST3	-0.272263	2.84338e-13	4.00869e-12	0.0193906	0.165891	Down_regulated
STAT5B	-0.272188	6.40748e-11	6.9862e-10	0.0858726	0.254811	Down_regulated
MARCH7	-0.27209	1.92581e-10	2.00245e-09	0.119114	0.308263	Down_regulated
NUDCD3	-0.271686	2.66138e-13	3.76837e-12	0.0387812	0.20249	Down_regulated
KIAA1328	-0.271547	4.16349e-11	4.62706e-10	0.0747922	0.239844	Down_regulated
POLA1	-0.271373	1.79189e-13	2.57442e-12	0.0277008	0.183247	Down_regulated
FAM171A1	-0.271286	5.95187e-11	6.51359e-10	0.0581717	0.209282	Down_regulated
TAOK2	-0.271159	2.85879e-11	3.29804e-10	0.0581717	0.211546	Down_regulated
NBPF15	-0.271126	1.49789e-13	2.17434e-12	0.0277008	0.184757	Down_regulated
SHLD1	-0.271027	5.46306e-12	6.74076e-11	0.033241	0.17545	Down_regulated
ATP2C1	-0.270926	5.89025e-14	8.84289e-13	0.0554017	0.238461	Down_regulated
GPR107	-0.270777	1.01846e-13	1.49837e-12	0.0249307	0.181612	Down_regulated
ANKRD36C	-0.270311	1.99117e-13	2.85376e-12	0.0277008	0.182744	Down_regulated
PKN2	-0.270098	2.77652e-10	2.83191e-09	0.116343	0.30034	Down_regulated
ACACA	-0.270031	5.39148e-12	6.65613e-11	0.0637119	0.231795	Down_regulated
DDX46	-0.269995	3.08432e-11	3.5457e-10	0.0775623	0.244875	Down_regulated
OSMR-AS1	-0.269859	1.26447e-12	1.67202e-11	0.0360111	0.190291	Down_regulated
CLASRP	-0.269762	2.0346e-13	2.91315e-12	0.0277008	0.183876	Down_regulated
FAM193B	-0.269697	2.48395e-13	3.52904e-12	0.0360111	0.197837	Down_regulated
GALNT2	-0.269687	5.78576e-13	7.93248e-12	0.0360111	0.193309	Down_regulated
ZBTB38	-0.269668	3.83032e-13	5.33359e-12	0.0858726	0.285247	Down_regulated
JAK2	-0.269447	1.75551e-13	2.52957e-12	0.0387812	0.202742	Down_regulated
MTMR3	-0.269333	1.01313e-11	1.22154e-10	0.0692521	0.238712	Down_regulated
PSMA3-AS1	-0.269332	1.13091e-15	1.9738e-14	0	0.153063	Down_regulated
CHD8	-0.269272	9.82633e-13	1.31473e-11	0.0387812	0.195321	Down_regulated
APP	-0.268993	0.00831578	0.0279171	0.421053	0.596151	Down_regulated
CCDC88C	-0.268953	1.31657e-11	1.5681e-10	0.0526316	0.206892	Down_regulated
RARS2	-0.268612	3.34254e-13	4.67431e-12	0.0387812	0.201107	Down_regulated
L3MBTL4	-0.268578	4.3951e-11	4.87694e-10	0.0415512	0.181864	Down_regulated
VAMP2	-0.268167	3.14319e-14	4.86284e-13	0	0.139354	Down_regulated
VPS35L	-0.267842	2.16021e-11	2.51956e-10	0.066482	0.228022	Down_regulated
TRIM25	-0.267832	8.09602e-13	1.09266e-11	0.0249307	0.171173	Down_regulated
SLC10A7	-0.267532	5.08056e-12	6.29078e-11	0.0554017	0.21708	Down_regulated
DDX10	-0.267277	4.53732e-13	6.27349e-12	0.0360111	0.194064	Down_regulated
PPP1R10	-0.26724	7.56025e-13	1.02317e-11	0.033241	0.187524	Down_regulated
DCAF8	-0.26692	4.09727e-15	6.85483e-14	0.0138504	0.174695	Down_regulated
TMEM245	-0.266834	1.4104e-14	2.23617e-13	0.0498615	0.237077	Down_regulated
PKN1	-0.266734	5.37134e-11	5.9135e-10	0.0692521	0.227267	Down_regulated
SHC2	-0.266704	1.51712e-13	2.20117e-12	0.00831025	0.148535	Down_regulated
USP33	-0.26663	6.20317e-12	7.61663e-11	0.0692521	0.241605	Down_regulated
C2CD5	-0.266606	3.48904e-14	5.38092e-13	0.033241	0.202113	Down_regulated
MAPK8IP3	-0.266536	3.86618e-13	5.38098e-12	0.0277008	0.18048	Down_regulated
RC3H2	-0.266504	1.12978e-11	1.35551e-10	0.0609418	0.220098	Down_regulated
ZNF251	-0.2665	1.35512e-10	1.42978e-09	0.066482	0.219343	Down_regulated
RBM26	-0.266488	2.02818e-10	2.10443e-09	0.124654	0.318199	Down_regulated
CTNNBIP1	-0.266476	6.26421e-08	5.01871e-07	0.144044	0.306377	Down_regulated
ANKIB1	-0.266414	2.70458e-11	3.12627e-10	0.0914127	0.271035	Down_regulated
KLHL2	-0.266183	6.57791e-12	8.05993e-11	0.0498615	0.206641	Down_regulated
YAP1	-0.26616	1.71602e-11	2.02336e-10	0.0941828	0.277072	Down_regulated
ECPAS	-0.265557	3.39294e-11	3.8067e-10	0.0941828	0.274682	Down_regulated
NPAS2	-0.265178	3.10598e-16	5.72057e-15	0.0277008	0.211797	Down_regulated
AUH	-0.265021	1.58518e-12	2.06819e-11	0.0720222	0.253553	Down_regulated
MRPS28	-0.264969	4.8033e-13	6.63501e-12	0.0304709	0.182241	Down_regulated
KANSL3	-0.264955	1.75513e-14	2.76484e-13	0.0166205	0.17394	Down_regulated
CAMKK2	-0.26474	1.14196e-12	1.51753e-11	0.0221607	0.164508	Down_regulated
ZC3H12C	-0.264131	9.17801e-13	1.23191e-11	0.0360111	0.190542	Down_regulated
CDK5RAP2	-0.263953	9.12473e-14	1.34785e-12	0.0249307	0.182744	Down_regulated
CBFB	-0.263938	6.52957e-11	7.11404e-10	0.0803324	0.247139	Down_regulated
MBTD1	-0.263901	4.17352e-12	5.2138e-11	0.0581717	0.22211	Down_regulated
HK1	-0.26367	5.0176e-12	6.21806e-11	0.0526316	0.2123	Down_regulated
DEAF1	-0.263552	2.85246e-13	4.01957e-12	0.0138504	0.155955	Down_regulated
PPP2R2D	-0.26338	1.78908e-13	2.57163e-12	0.0360111	0.199849	Down_regulated
MTDH	-0.263039	5.61466e-10	5.56637e-09	0.119114	0.299836	Down_regulated
STAM2	-0.262967	1.45934e-12	1.91164e-11	0.0360111	0.188656	Down_regulated
MALT1	-0.262786	1.87555e-09	1.75916e-08	0.116343	0.290026	Down_regulated
FAF2	-0.262475	2.09322e-13	2.99417e-12	0.0249307	0.178594	Down_regulated
HEATR5A	-0.262439	1.23137e-13	1.8008e-12	0.0249307	0.180732	Down_regulated
ZBTB4	-0.262362	1.78063e-13	2.56199e-12	0.0221607	0.173689	Down_regulated
CDK6	-0.262307	2.86739e-06	1.74075e-05	0.221607	0.405106	Down_regulated
ATF6	-0.262187	3.83523e-11	4.28167e-10	0.0803324	0.249403	Down_regulated
IWS1	-0.261958	8.44745e-13	1.13748e-11	0.033241	0.186392	Down_regulated
PPARA	-0.261892	9.57554e-14	1.41373e-12	0.0443213	0.217205	Down_regulated
AMOTL1	-0.261784	4.18627e-12	5.2275e-11	0.0581717	0.222236	Down_regulated
ZDHHC17	-0.261595	5.04347e-12	6.24748e-11	0.0637119	0.233304	Down_regulated
ABCG1	-0.261193	8.99384e-09	7.92488e-08	0.102493	0.248774	Down_regulated
CORO2B	-0.261028	2.48481e-12	3.19374e-11	0.0193906	0.157213	Down_regulated
PCM1	-0.261027	6.66186e-10	6.56251e-09	0.132964	0.325997	Down_regulated
SESN1	-0.260841	1.06313e-14	1.70397e-13	0.0498615	0.236574	Down_regulated
GALK2	-0.260489	1.15166e-12	1.52905e-11	0.0415512	0.199849	Down_regulated
AC002066.1	-0.260479	3.80307e-14	5.83419e-13	0.0277008	0.190291	Down_regulated
RHOT1	-0.260437	2.51596e-12	3.23237e-11	0.066482	0.240724	Down_regulated
TRAF3IP2-AS1	-0.260414	1.45402e-11	1.72761e-10	0.0526316	0.207521	Down_regulated
SLC30A9	-0.260357	1.13041e-13	1.65728e-12	0.033241	0.193812	Down_regulated
RCAN2	-0.259922	2.64667e-54	2.94692e-52	0.0166205	0.462961	Down_regulated
BCAR1	-0.259624	7.46916e-13	1.01178e-11	0.033241	0.187775	Down_regulated
PPP3CA	-0.259432	8.11462e-06	4.58093e-05	0.243767	0.419193	Down_regulated
ATP9A	-0.259334	3.78975e-13	5.2796e-12	0.0166205	0.160231	Down_regulated
FAR2	-0.259303	5.98967e-10	5.92816e-09	0.0692521	0.212678	Down_regulated
ST3GAL6	-0.259214	5.1223e-15	8.45424e-14	0.033241	0.208779	Down_regulated
GIPC1	-0.259142	3.28778e-12	4.1729e-11	0.0304709	0.174569	Down_regulated
FAM126B	-0.258899	3.04216e-11	3.4986e-10	0.0637119	0.220978	Down_regulated
GLYR1	-0.258739	2.52112e-13	3.58012e-12	0.033241	0.1918	Down_regulated
PRR12	-0.258529	4.69813e-13	6.49279e-12	0.0110803	0.149164	Down_regulated
SIK2	-0.258335	5.32435e-11	5.86397e-10	0.0803324	0.248522	Down_regulated
MYO5C	-0.258297	1.60523e-11	1.89577e-10	0.0277008	0.163376	Down_regulated
RNF144A	-0.258227	1.13128e-09	1.08705e-08	0.102493	0.269777	Down_regulated
HEXA	-0.258146	8.81424e-15	1.41814e-13	0	0.144636	Down_regulated
RAB8B	-0.258104	1.85588e-11	2.18214e-10	0.0415512	0.187146	Down_regulated
B4GALT5	-0.258067	1.54867e-08	1.32767e-07	0.124654	0.280216	Down_regulated
ZNF346	-0.258048	9.26578e-13	1.24312e-11	0.0221607	0.16564	Down_regulated
HERC6	-0.257927	2.5968e-10	2.65321e-09	0.0526316	0.191171	Down_regulated
PRPSAP1	-0.257812	3.1338e-12	3.98952e-11	0.0249307	0.166394	Down_regulated
SRGAP1	-0.257753	2.07145e-11	2.42301e-10	0.0581717	0.214564	Down_regulated
HDAC5	-0.257149	2.69798e-13	3.81835e-12	0.0193906	0.16652	Down_regulated
AC005699.1	-0.25712	9.71249e-10	9.4224e-09	0.0277008	0.142875	Down_regulated
MVB12B	-0.256926	6.53455e-12	8.01014e-11	0.0360111	0.182367	Down_regulated
DDX39B	-0.256511	3.63795e-15	6.10374e-14	0	0.148283	Down_regulated
GNAS	-0.256254	3.41094e-06	2.05376e-05	0.210526	0.383222	Down_regulated
FAM13B	-0.256225	4.88232e-11	5.38723e-10	0.099723	0.283738	Down_regulated
ERCC6L2	-0.25599	1.03966e-12	1.38597e-11	0.0387812	0.196705	Down_regulated
NUBPL	-0.255963	1.28532e-12	1.69806e-11	0.0443213	0.204377	Down_regulated
MYO1C	-0.255838	9.35163e-10	9.08731e-09	0.0858726	0.239341	Down_regulated
LRRC8A	-0.255786	5.7048e-11	6.25952e-10	0.0443213	0.184882	Down_regulated
RAMP3	-0.255756	0.000306971	0.00138907	0.304709	0.465099	Down_regulated
MCM3AP	-0.255463	7.46744e-13	1.01178e-11	0.0249307	0.171802	Down_regulated
ARHGEF1	-0.255413	2.03664e-12	2.635e-11	0.0221607	0.163376	Down_regulated
KIF13B	-0.255407	8.32374e-12	1.01064e-10	0.0470914	0.201107	Down_regulated
SH3BP4	-0.255177	2.25348e-11	2.62237e-10	0.0415512	0.186643	Down_regulated
RGS3	-0.255175	6.2201e-10	6.15001e-09	0.102493	0.27355	Down_regulated
SPG11	-0.255052	5.71467e-10	5.66171e-09	0.116343	0.296566	Down_regulated
HEATR5B	-0.254734	9.3273e-12	1.1283e-10	0.0554017	0.213432	Down_regulated
LEPR	-0.25463	1.65851e-11	1.95791e-10	0.0277008	0.160986	Down_regulated
RFFL	-0.254508	3.93054e-13	5.46539e-12	0.00554017	0.13885	Down_regulated
KLHL5	-0.254505	3.36999e-07	2.45322e-06	0.160665	0.320086	Down_regulated
TRRAP	-0.25427	7.3134e-11	7.92398e-10	0.0831025	0.250786	Down_regulated
SEC63	-0.25391	5.21692e-12	6.44875e-11	0.0470914	0.202616	Down_regulated
TEAD2	-0.253902	5.63514e-11	6.18539e-10	0.0360111	0.170545	Down_regulated
WAC	-0.25348	1.41981e-06	9.44878e-06	0.218837	0.412904	Down_regulated
MEOX1	-0.253455	2.54982e-06	1.6464e-05	0.163435	0.300843	Down_regulated
PER1	-0.253307	9.98146e-12	1.20495e-10	0.0443213	0.195573	Down_regulated
CEP192	-0.253114	3.21687e-12	4.08996e-11	0.066482	0.24085	Down_regulated
RNF144B	-0.253037	2.53276e-06	1.63807e-05	0.163435	0.297573	Down_regulated
RASA1	-0.252917	1.0142e-09	9.78101e-09	0.110803	0.285624	Down_regulated
RLF	-0.252459	1.00169e-11	1.20874e-10	0.0609418	0.223117	Down_regulated
RPS6KC1	-0.252439	3.99041e-11	4.44143e-10	0.0803324	0.252044	Down_regulated
DEPDC5	-0.252416	8.46446e-14	1.25536e-12	0	0.135203	Down_regulated
ITSN1	-0.252405	6.42008e-13	8.75317e-12	0.0304709	0.18375	Down_regulated
UBTD2	-0.252208	2.74749e-11	3.17338e-10	0.0360111	0.174192	Down_regulated
CUL1	-0.252201	2.51297e-11	2.91625e-10	0.0747922	0.24412	Down_regulated
SNTB2	-0.252189	5.85307e-13	8.01355e-12	0.0138504	0.153691	Down_regulated
SLC35F5	-0.251527	8.90995e-14	1.31877e-12	0.0277008	0.186517	Down_regulated
PTPN11	-0.251493	9.09951e-13	1.22193e-11	0.033241	0.185385	Down_regulated
WDR44	-0.251393	3.9697e-12	5.00295e-11	0.033241	0.180858	Down_regulated
ASPH	-0.251248	1.2302e-12	1.62891e-11	0.0581717	0.230034	Down_regulated
CAPZB	-0.251218	2.6366e-05	0.000139019	0.252078	0.420576	Down_regulated
AC138150.1	-0.251211	1.34558e-13	1.96294e-12	0.0110803	0.154823	Down_regulated
MARK2	-0.251203	3.72157e-12	4.70316e-11	0.0415512	0.196076	Down_regulated
NR2C2	-0.251027	1.65518e-10	1.73517e-09	0.0775623	0.238964	Down_regulated
SETD3	-0.250657	2.3342e-12	3.0041e-11	0.0387812	0.192806	Down_regulated
PDIA5	-0.25063	7.53026e-12	9.16571e-11	0.0221607	0.155829	Down_regulated
DNAJC11	-0.250132	5.59413e-14	8.42847e-13	0.0166205	0.169538	Down_regulated
TBC1D15	-0.250104	3.29583e-12	4.18132e-11	0.0415512	0.196076	Down_regulated
ERI3	-0.250058	1.47498e-13	2.14426e-12	0.0193906	0.170167	Down_regulated
B2M	3.21958	1.38073e-305	2.70577e-302	0.952909	0.262608	Up_regulated
IFITM3	2.85061	0	0	0.855956	0.0348384	Up_regulated
HLA-B	2.61461	1.54229e-291	2.51864e-288	0.842105	0.180606	Up_regulated
TMSB4X	2.46973	0	0	0.764543	0.0876619	Up_regulated
ID1	2.15466	5.8248e-213	4.62756e-210	0.706371	0.15759	Up_regulated
ID3	2.14846	0	0	0.692521	0.0506854	Up_regulated
HLA-C	2.14654	0	0	0.709141	0.0480443	Up_regulated
TMSB10	2.13655	6.02871e-271	8.8607e-268	0.728532	0.127531	Up_regulated
FABP4	2.11996	0	0	0.65651	0.0348384	Up_regulated
IFI27	2.07152	2.67921e-294	4.63268e-291	0.698061	0.103132	Up_regulated
FABP5	2.03587	6.12254e-207	4.4993e-204	0.692521	0.15432	Up_regulated
DUSP1	1.95418	0	0	0.628809	0.0672871	Up_regulated
HLA-A	1.94375	8.46963e-299	1.55603e-295	0.67867	0.0926927	Up_regulated
TM4SF1	1.83866	0	0	0.648199	0.0769715	Up_regulated
ACTB	1.83127	5.14932e-214	4.20457e-211	0.637119	0.120362	Up_regulated
MALAT1	1.78352	9.68624e-227	9.18475e-224	1	1	Up_regulated
MYL2	1.70787	3.14441e-177	1.8486e-174	0.603878	0.130927	Up_regulated
IFITM2	1.63073	0	0	0.567867	0.0498051	Up_regulated
LINGO1	1.54087	1.82328e-149	8.93253e-147	0.603878	0.153188	Up_regulated
RNASE1	1.49028	0	0	0.531856	0.0422588	Up_regulated
MT-CO1	1.38578	9.50421e-65	1.38993e-62	0.66759	0.377688	Up_regulated
RASGEF1B	1.35024	0	0	0.484765	0.0171048	Up_regulated
CD74	1.2887	5.15186e-100	1.38935e-97	0.542936	0.172683	Up_regulated
FTH1	1.28336	3.33938e-238	3.77543e-235	0.479224	0.0511885	Up_regulated
RPL10	1.28137	6.08921e-267	8.52345e-264	0.468144	0.0413784	Up_regulated
EIF1	1.27913	1.28476e-228	1.30226e-225	0.476454	0.0529493	Up_regulated
FTL	1.26475	0	0	0.454294	0.0179852	Up_regulated
CLDN5	1.24611	2.73761e-134	1.07296e-131	0.476454	0.0934474	Up_regulated
H3F3B	1.22081	7.62379e-185	5.09321e-182	0.465374	0.0647717	Up_regulated
MYL12A	1.18138	5.21115e-216	4.37662e-213	0.434903	0.0455289	Up_regulated
UBC	1.15631	1.9433e-100	5.33864e-98	0.443213	0.108917	Up_regulated
ACTG1	1.14944	1.08618e-159	5.80512e-157	0.423823	0.0616275	Up_regulated
HLA-E	1.13425	1.20185e-78	2.20802e-76	0.515235	0.189536	Up_regulated
TCIM	1.12337	2.47329e-86	5.30674e-84	0.429363	0.11596	Up_regulated
RPL41	1.11253	4.68494e-253	5.98755e-250	0.418283	0.0332034	Up_regulated
S100A6	1.10987	0	0	0.401662	0.0162244	Up_regulated
GAPDH	1.10219	1.12044e-241	1.3723e-238	0.423823	0.0365992	Up_regulated
TMEM88	1.07847	1.41115e-271	2.18319e-268	0.398892	0.0261602	Up_regulated
BST2	1.05065	2.62856e-121	9.19841e-119	0.426593	0.0813734	Up_regulated
MYL6	1.04076	5.52196e-83	1.1042e-80	0.432133	0.123632	Up_regulated
TINAGL1	1.03404	1.14812e-96	2.9094e-94	0.445983	0.114074	Up_regulated
CST3	1.0174	3.09737e-217	2.759e-214	0.393352	0.0348384	Up_regulated
ITM2A	1.01551	1.64003e-257	2.1913e-254	0.376731	0.0243994	Up_regulated
SPARCL1	1.00982	5.16283e-49	4.94337e-47	0.703601	0.518928	Up_regulated
ACTC1	1.00724	2.79388e-167	1.57935e-164	0.382271	0.0456546	Up_regulated
LGALS1	1.00446	0	0	0.362881	0.0135832	Up_regulated
ITM2B	0.999709	2.25651e-66	3.40154e-64	0.459834	0.171551	Up_regulated
LY6E	0.985444	3.79285e-146	1.79824e-143	0.385042	0.0534524	Up_regulated
MT-CO3	0.983303	3.20539e-38	2.1512e-36	0.567867	0.346246	Up_regulated
IGFBP7	0.981672	7.07623e-39	4.84862e-37	0.523546	0.317319	Up_regulated
CLEC14A	0.971842	1.75847e-217	1.61532e-214	0.376731	0.031191	Up_regulated
A2M	0.960096	2.10034e-43	1.71024e-41	0.620499	0.417683	Up_regulated
RAMP2	0.958377	2.72009e-180	1.66577e-177	0.371191	0.03836	Up_regulated
ZFP36	0.957742	5.6669e-138	2.41418e-135	0.34626	0.0451516	Up_regulated
AQP1	0.954682	2.95853e-58	3.74853e-56	0.434903	0.159854	Up_regulated
APOD	0.950546	2.05388e-203	1.47253e-200	0.34349	0.0274179	Up_regulated
SLC2A3	0.915346	1.72775e-57	2.152e-55	0.409972	0.139228	Up_regulated
SRP14	0.912871	2.13846e-234	2.32815e-231	0.351801	0.0235191	Up_regulated
RPLP1	0.912704	1.69299e-149	8.43481e-147	0.357341	0.0446485	Up_regulated
PTMA	0.91209	2.98538e-54	3.31152e-52	0.423823	0.16413	Up_regulated
CD63	0.904529	1.98846e-207	1.49874e-204	0.34903	0.0276695	Up_regulated
CA4	0.901246	2.64531e-85	5.51482e-83	0.368421	0.081625	Up_regulated
TUBA1B	0.888084	2.32446e-152	1.17806e-149	0.354571	0.0423846	Up_regulated
CRIP2	0.882023	7.81751e-52	8.0914e-50	0.443213	0.18526	Up_regulated
LGALS3	0.88052	3.35978e-57	4.11503e-55	0.409972	0.147403	Up_regulated
RBMS3-AS3	0.875946	0	0	0.3241	0.00729468	Up_regulated
CXCL2	0.846204	3.19682e-84	6.61764e-82	0.268698	0.0433908	Up_regulated
HES1	0.845934	5.9893e-121	2.07124e-118	0.296399	0.0365992	Up_regulated
NFKBIA	0.837732	1.11468e-55	1.30542e-53	0.382271	0.127531	Up_regulated
RPL11	0.837474	4.15228e-133	1.58515e-130	0.33241	0.0431392	Up_regulated
MT2A	0.826602	1.87937e-181	1.1754e-178	0.301939	0.0231417	Up_regulated
CFL1	0.819894	1.53756e-140	6.74577e-138	0.32964	0.0394919	Up_regulated
RGS5	0.816334	6.057e-78	1.08564e-75	0.304709	0.061879	Up_regulated
IL32	0.809913	2.7365e-107	8.4673e-105	0.32964	0.0524462	Up_regulated
RPS15	0.79814	3.36738e-227	3.29947e-224	0.296399	0.0157213	Up_regulated
EEF1A1	0.79152	8.9163e-57	1.08304e-54	0.33518	0.0993586	Up_regulated
SRGN	0.790201	4.08121e-55	4.72312e-53	0.379501	0.123255	Up_regulated
CD36	0.786655	1.26242e-31	6.20548e-30	0.742382	0.650862	Up_regulated
GNG11	0.781085	2.56117e-81	4.92063e-79	0.32964	0.0691737	Up_regulated
S100A11	0.77327	6.86875e-144	3.20487e-141	0.310249	0.0334549	Up_regulated
SERF2	0.766672	5.85158e-111	1.86964e-108	0.3241	0.049302	Up_regulated
CRYAB	0.764147	6.95622e-230	7.30278e-227	0.285319	0.0138347	Up_regulated
RPL13A	0.759805	3.3945e-102	9.50299e-100	0.310249	0.0489247	Up_regulated
TAGLN2	0.753354	9.98382e-78	1.77863e-75	0.3241	0.0690479	Up_regulated
S100A10	0.74308	4.87663e-79	9.0727e-77	0.313019	0.0642686	Up_regulated
HLA-DRB1	0.741169	4.65509e-37	2.98118e-35	0.390582	0.17545	Up_regulated
GIMAP7	0.736081	4.63465e-97	1.19505e-94	0.293629	0.0456546	Up_regulated
ICAM2	0.734643	3.39427e-43	2.7562e-41	0.371191	0.142498	Up_regulated
SLC26A3	0.730706	7.0445e-138	2.95819e-135	0.293629	0.030688	Up_regulated
MT-CO2	0.727709	5.11218e-21	1.3711e-19	0.484765	0.34046	Up_regulated
RGCC	0.718219	1.8228e-27	7.43153e-26	0.385042	0.200226	Up_regulated
RPS18	0.712435	4.20233e-142	1.93012e-139	0.274238	0.0255314	Up_regulated
RHOC	0.711398	9.93818e-40	7.00558e-38	0.368421	0.148535	Up_regulated
LRP4	0.707742	1.05008e-197	7.34933e-195	0.265928	0.0147151	Up_regulated
MT-CYB	0.695215	6.37722e-21	1.68124e-19	0.459834	0.304364	Up_regulated
RPS6	0.694003	7.30528e-138	3.02449e-135	0.271468	0.0259087	Up_regulated
RPS2	0.693798	1.13483e-178	6.80782e-176	0.265928	0.0172305	Up_regulated
RPL15	0.693265	7.86899e-155	4.13052e-152	0.271468	0.0222614	Up_regulated
RPS19	0.690551	5.94082e-67	9.09533e-65	0.282548	0.0607471	Up_regulated
COX4I1	0.677631	4.45474e-216	3.85138e-213	0.254848	0.0111936	Up_regulated
TCAP	0.67672	2.16677e-69	3.40601e-67	0.274238	0.0550874	Up_regulated
MT-ND4	0.670172	1.99937e-19	4.7282e-18	0.462604	0.320463	Up_regulated
MT-ND2	0.669801	3.13662e-22	9.12881e-21	0.396122	0.235819	Up_regulated
LPAR6	0.666535	8.71017e-46	7.82983e-44	0.3241	0.105396	Up_regulated
SLC9A3R2	0.66653	2.43989e-23	7.67064e-22	0.628809	0.54446	Up_regulated
RPLP2	0.656032	5.95486e-95	1.49609e-92	0.277008	0.0412527	Up_regulated
CAV1	0.655486	9.45956e-23	2.87256e-21	0.495845	0.350899	Up_regulated
PSMA7	0.653976	1.32935e-91	3.15131e-89	0.274238	0.0417558	Up_regulated
TNNI3	0.650966	2.43387e-16	4.53608e-15	0.34903	0.232298	Up_regulated
HSPB1	0.646709	5.81983e-52	6.04501e-50	0.279778	0.0734499	Up_regulated
RPL8	0.642744	2.82434e-92	6.74971e-90	0.263158	0.0382342	Up_regulated
HLA-DRB5	0.640295	2.63369e-54	2.94362e-52	0.296399	0.0783549	Up_regulated
RAB11A	0.635925	1.1284e-31	5.55598e-30	0.310249	0.127783	Up_regulated
MB	0.634456	5.6042e-46	5.05324e-44	0.279778	0.0809961	Up_regulated
RPL13	0.631109	2.54205e-51	2.58559e-49	0.274238	0.0718149	Up_regulated
MYL3	0.629126	3.76414e-09	3.43944e-08	0.285319	0.213307	Up_regulated
RPS27A	0.628646	5.76139e-147	2.77633e-144	0.240997	0.0178594	Up_regulated
HLA-DRA	0.623977	3.97882e-88	8.86041e-86	0.246537	0.0347126	Up_regulated
COX5B	0.617481	2.19541e-161	1.19508e-158	0.238227	0.0150924	Up_regulated
CAVIN2	0.610748	3.56973e-29	1.56149e-27	0.299169	0.12489	Up_regulated
VIM	0.606696	2.91413e-46	2.66028e-44	0.277008	0.0793611	Up_regulated
SOX18	0.604171	5.71595e-62	7.96305e-60	0.271468	0.0584832	Up_regulated
GSN	0.604003	5.47181e-17	1.08021e-15	0.515235	0.44334	Up_regulated
UBB	0.602431	6.42141e-196	4.3897e-193	0.229917	0.00993586	Up_regulated
NDUFA4	0.59388	2.97804e-125	1.08073e-122	0.229917	0.0197459	Up_regulated
PPP1R14A	0.593535	1.22009e-54	1.38473e-52	0.263158	0.0616275	Up_regulated
PFN1	0.588459	2.08216e-90	4.78165e-88	0.238227	0.0314426	Up_regulated
JUN	0.582734	1.72675e-34	9.74236e-33	0.271468	0.0930701	Up_regulated
ACTA1	0.582297	3.12002e-75	5.45911e-73	0.232687	0.0362219	Up_regulated
ADAMTS9-AS1	0.575527	1.17819e-241	1.38531e-238	0.207756	0.00440196	Up_regulated
HLA-DPA1	0.57507	3.26108e-103	9.30676e-101	0.232687	0.0256572	Up_regulated
TNNC1	0.573159	3.00462e-47	2.82175e-45	0.254848	0.066281	Up_regulated
RPL18	0.572409	2.85633e-182	1.82526e-179	0.227147	0.010942	Up_regulated
MGP	0.571145	1.57518e-130	5.86106e-128	0.216066	0.0160986	Up_regulated
RPLP0	0.568723	1.06393e-138	4.59917e-136	0.224377	0.0162244	Up_regulated
AL139807.1	0.568636	1.32423e-48	1.25974e-46	0.232687	0.0540812	Up_regulated
RPL3	0.566982	1.66877e-81	3.22721e-79	0.227147	0.0318199	Up_regulated
RPS14	0.56469	3.1976e-79	5.98685e-77	0.229917	0.0335807	Up_regulated
RPL19	0.564655	8.81946e-129	3.2406e-126	0.224377	0.0179852	Up_regulated
TUBB	0.559583	1.00106e-71	1.62575e-69	0.238227	0.0397434	Up_regulated
AL138828.1	0.559034	1.94864e-120	6.66049e-118	0.210526	0.0168532	Up_regulated
JUNB	0.555984	8.47072e-58	1.06409e-55	0.232687	0.0459062	Up_regulated
SPARC	0.550648	3.29141e-26	1.20487e-24	0.279778	0.118476	Up_regulated
ID2	0.549769	9.62313e-45	8.24699e-43	0.227147	0.0549616	Up_regulated
CD151	0.549067	1.0065e-68	1.5654e-66	0.238227	0.0413784	Up_regulated
RPL34	0.548383	1.84159e-65	2.73402e-63	0.224377	0.0386115	Up_regulated
FAU	0.546855	1.62789e-161	9.02864e-159	0.216066	0.0116966	Up_regulated
ATP5PF	0.534988	4.096e-59	5.32751e-57	0.229917	0.0446485	Up_regulated
CDKN1C	0.529405	1.90931e-64	2.77842e-62	0.221607	0.0376053	Up_regulated
KLF4	0.527337	9.80115e-31	4.60968e-29	0.268698	0.097472	Up_regulated
UQCRB	0.523921	2.14569e-124	7.69179e-122	0.207756	0.0155955	Up_regulated
COX7C	0.523371	3.31223e-175	1.90908e-172	0.202216	0.00842661	Up_regulated
IPO9-AS1	0.522241	3.75827e-102	1.04221e-99	0.199446	0.0183625	Up_regulated
CCDC85B	0.511722	6.25048e-67	9.51984e-65	0.227147	0.0379826	Up_regulated
RPS23	0.511527	7.73215e-91	1.81829e-88	0.202216	0.021884	Up_regulated
SRSF5	0.509711	1.96094e-23	6.18473e-22	0.268698	0.11835	Up_regulated
ESR2	0.507177	7.19729e-87	1.57884e-84	0.202216	0.023016	Up_regulated
DDX5	0.505984	1.65812e-13	2.39767e-12	0.393352	0.302478	Up_regulated
RPL21	0.501521	1.11214e-69	1.77671e-67	0.204986	0.0300591	Up_regulated
MYL12B	0.499821	2.60511e-36	1.59536e-34	0.232687	0.067916	Up_regulated
FCN3	0.499037	6.38205e-42	4.92389e-40	0.213296	0.0508112	Up_regulated
STOM	0.498084	4.73301e-12	5.88274e-11	0.432133	0.349767	Up_regulated
TXNIP	0.497079	1.29648e-11	1.54605e-10	0.360111	0.276192	Up_regulated
TXNRD1	0.494761	1.36501e-17	2.82567e-16	0.277008	0.149038	Up_regulated
RPL35	0.494428	7.71552e-70	1.23933e-67	0.199446	0.0282983	Up_regulated
CD9	0.49206	1.03989e-11	1.25328e-10	0.379501	0.276946	Up_regulated
COX6C	0.487926	2.18034e-42	1.71366e-40	0.207756	0.0489247	Up_regulated
RPS7	0.486594	1.96294e-59	2.59913e-57	0.204986	0.0352157	Up_regulated
RPS3	0.484687	3.72369e-43	3.01537e-41	0.202216	0.0457804	Up_regulated
RPS20	0.48156	3.75635e-78	6.77411e-76	0.202216	0.0257829	Up_regulated
SPC25	0.477884	4.852e-133	1.82852e-130	0.188366	0.0110678	Up_regulated
CFD	0.476946	1.33109e-105	3.91273e-103	0.177285	0.0133317	Up_regulated
APOO	0.473627	1.07878e-53	1.18323e-51	0.204986	0.0387373	Up_regulated
HYAL2	0.471828	7.85559e-33	4.09424e-31	0.218837	0.0648975	Up_regulated
RPL7	0.471529	1.2101e-105	3.59303e-103	0.182825	0.0143378	Up_regulated
TUBB4B	0.469731	3.48341e-111	1.12522e-108	0.188366	0.0143378	Up_regulated
MEF2C	0.469183	5.89493e-15	9.65356e-14	0.581717	0.552258	Up_regulated
RPL35A	0.463739	1.75578e-88	3.93979e-86	0.182825	0.0179852	Up_regulated
ATP5MC3	0.463252	1.74386e-152	8.99312e-150	0.180055	0.00779776	Up_regulated
MT-ND1	0.459891	8.16034e-11	8.78764e-10	0.33518	0.235442	Up_regulated
RPL27A	0.459252	1.03703e-59	1.37935e-57	0.191136	0.0303107	Up_regulated
BSG	0.453633	1.34626e-17	2.78883e-16	0.243767	0.119105	Up_regulated
FHL2	0.451538	4.86631e-17	9.64566e-16	0.216066	0.594642	Up_regulated
USP39	0.451416	3.07129e-27	1.22831e-25	0.221607	0.0754622	Up_regulated
PRDX1	0.449599	8.35628e-65	1.22816e-62	0.188366	0.0270406	Up_regulated
GSTP1	0.446911	2.67896e-94	6.61748e-92	0.177285	0.0154698	Up_regulated
CHCHD2	0.444334	2.45817e-85	5.16129e-83	0.185596	0.0193686	Up_regulated
RPS28	0.444072	4.36191e-53	4.71391e-51	0.191136	0.0338322	Up_regulated
VAMP5	0.440636	4.98416e-43	4.01395e-41	0.204986	0.0460319	Up_regulated
ATP5F1E	0.43977	3.42552e-69	5.35602e-67	0.180055	0.023016	Up_regulated
CEBPD	0.43859	1.43396e-69	2.27844e-67	0.182825	0.0235191	Up_regulated
LAPTM4A	0.438044	5.42737e-38	3.61763e-36	0.196676	0.0479185	Up_regulated
TMEM59	0.436327	3.567e-27	1.41692e-25	0.216066	0.0729468	Up_regulated
COX7A2	0.435834	1.24922e-65	1.864e-63	0.185596	0.0259087	Up_regulated
IER2	0.435666	1.72367e-16	3.24582e-15	0.252078	0.124764	Up_regulated
SLC25A4	0.435183	2.2909e-51	2.33823e-49	0.180055	0.0310653	Up_regulated
PDXDC1	0.433647	1.28711e-14	2.04954e-13	0.254848	0.13797	Up_regulated
POLR2L	0.43078	1.151e-106	3.488e-104	0.174515	0.012577	Up_regulated
TPM1	0.429874	3.64072e-14	5.60308e-13	0.551247	0.606339	Up_regulated
RPL23A	0.429581	2.12276e-45	1.86265e-43	0.188366	0.0378569	Up_regulated
RPL36	0.429558	1.0653e-42	8.48634e-41	0.191136	0.0411269	Up_regulated
ANXA2	0.428737	6.53466e-10	6.44802e-09	0.354571	0.276443	Up_regulated
BMS1P14	0.423608	5.33983e-83	1.0751e-80	0.166205	0.0155955	Up_regulated
BHLHE40	0.421829	1.07715e-14	1.7255e-13	0.246537	0.128537	Up_regulated
AL109930.1	0.421184	2.66121e-41	1.99049e-39	0.166205	0.032323	Up_regulated
TPI1	0.419275	7.37321e-83	1.46443e-80	0.182825	0.0193686	Up_regulated
AC010894.3	0.418561	5.71704e-134	2.21122e-131	0.168975	0.00817507	Up_regulated
RPS4X	0.418463	5.23806e-74	9.00425e-72	0.166205	0.0179852	Up_regulated
SPDYE2	0.417027	4.65608e-184	3.04146e-181	0.163435	0.00377311	Up_regulated
RYR2	0.417004	1.05553e-33	5.69309e-32	0.3241	0.994718	Up_regulated
ANXA3	0.415518	1.21574e-09	1.1652e-08	0.382271	0.306628	Up_regulated
RPS9	0.411817	2.73629e-39	1.89701e-37	0.185596	0.0418815	Up_regulated
GPIHBP1	0.410945	9.65037e-80	1.81841e-77	0.177285	0.0187398	Up_regulated
CAVIN3	0.409945	7.2358e-113	2.38985e-110	0.166205	0.0103132	Up_regulated
POMP	0.409418	1.61454e-22	4.79873e-21	0.196676	0.0700541	Up_regulated
CALM1	0.407304	2.51864e-12	3.2344e-11	0.260388	0.153188	Up_regulated
CAV2	0.407301	3.73642e-12	4.7199e-11	0.271468	0.167023	Up_regulated
RABAC1	0.406458	1.22289e-81	2.39646e-79	0.168975	0.0164759	Up_regulated
TNFSF10	0.403796	1.20498e-23	3.82922e-22	0.193906	0.0656521	Up_regulated
ANXA1	0.40038	2.0065e-35	1.18242e-33	0.171745	0.0392403	Up_regulated
PSMB9	0.40028	2.85845e-31	1.38198e-29	0.180055	0.0470381	Up_regulated
PLN	0.399832	1.44338e-09	1.37086e-08	0.171745	0.091435	Up_regulated
TMA7	0.397172	4.62627e-37	2.9692e-35	0.177285	0.039995	Up_regulated
PSME1	0.397121	8.74377e-106	2.62268e-103	0.166205	0.0113193	Up_regulated
COX7A1	0.39709	2.19288e-72	3.66249e-70	0.160665	0.016979	Up_regulated
RPL10A	0.391595	8.53719e-90	1.94535e-87	0.155125	0.012074	Up_regulated
COX7B	0.391394	1.79639e-57	2.22806e-55	0.157895	0.0212552	Up_regulated
PPIC	0.389257	4.02225e-40	2.87674e-38	0.182825	0.0394919	Up_regulated
RPL32	0.387566	2.55303e-37	1.64575e-35	0.163435	0.0343353	Up_regulated
RPL27	0.387526	9.43459e-77	1.67066e-74	0.157895	0.015344	Up_regulated
FP700111.1	0.385782	1.76694e-136	7.11494e-134	0.157895	0.00654006	Up_regulated
AC016831.7	0.385126	1.9624e-08	1.66575e-07	0.257618	0.180355	Up_regulated
AL157871.4	0.384743	3.42982e-36	2.07875e-34	0.166205	0.0359703	Up_regulated
PSAP	0.384686	1.3176e-16	2.49394e-15	0.216066	0.0984782	Up_regulated
XIST	0.383653	4.18659e-208	3.23855e-205	0.149584	0.00163501	Up_regulated
RPL6	0.383464	5.49195e-52	5.72468e-50	0.166205	0.0261602	Up_regulated
HNRNPDL	0.382938	5.83008e-15	9.5568e-14	0.229917	0.114577	Up_regulated
ELMO1-AS1	0.382511	2.46082e-94	6.13015e-92	0.149584	0.0103132	Up_regulated
ATP5F1B	0.381667	1.2216e-41	9.3028e-40	0.177285	0.0363476	Up_regulated
MGST3	0.381372	3.66836e-10	3.70173e-09	0.218837	0.130801	Up_regulated
RPL7A	0.378991	1.74422e-61	2.38472e-59	0.152355	0.0183625	Up_regulated
RACK1	0.376422	6.94809e-31	3.31557e-29	0.171745	0.0438938	Up_regulated
AC006059.1	0.375062	5.04407e-27	1.98223e-25	0.174515	0.0499308	Up_regulated
HLA-DQB1	0.37165	5.16495e-43	4.14819e-41	0.166205	0.0310653	Up_regulated
RPL29	0.359793	1.15324e-49	1.1225e-47	0.152355	0.0228902	Up_regulated
NPC2	0.35823	3.84229e-64	5.56375e-62	0.144044	0.0154698	Up_regulated
RHOB	0.357358	2.04985e-27	8.29963e-26	0.166205	0.0449	Up_regulated
GUK1	0.356627	9.06983e-17	1.74825e-15	0.191136	0.0792353	Up_regulated
RPS8	0.355426	1.07802e-22	3.25343e-21	0.166205	0.0518174	Up_regulated
EDF1	0.355041	1.69434e-27	6.91739e-26	0.174515	0.0487989	Up_regulated
DCN	0.354522	8.65051e-05	0.000427795	0.155125	0.105647	Up_regulated
CDC37	0.350856	3.36443e-07	2.44978e-06	0.315789	0.252673	Up_regulated
C4orf3	0.349771	7.63885e-94	1.85574e-91	0.146814	0.00993586	Up_regulated
RPS16	0.348299	3.94285e-38	2.64009e-36	0.152355	0.0293045	Up_regulated
TPT1	0.348096	3.46448e-14	5.34584e-13	0.196676	0.0920639	Up_regulated
MYL9	0.34784	1.31858e-09	1.2568e-08	0.191136	0.107785	Up_regulated
FEZ2	0.346698	4.47953e-09	4.06784e-08	0.224377	0.138976	Up_regulated
HSPA1A	0.346296	7.08023e-141	3.15338e-138	0.119114	0.00238964	Up_regulated
RPL37A	0.34544	2.17057e-30	1.00321e-28	0.157895	0.0379826	Up_regulated
HLA-F	0.344031	5.92537e-17	1.1635e-15	0.180055	0.0710602	Up_regulated
PSMB8	0.34325	3.88874e-72	6.45817e-70	0.141274	0.0128286	Up_regulated
RPS13	0.342677	2.62841e-76	4.62648e-74	0.135734	0.010942	Up_regulated
SELENOP	0.339168	2.65043e-28	1.11778e-26	0.155125	0.0386115	Up_regulated
RPSA	0.338842	2.46126e-39	1.72259e-37	0.152355	0.0285499	Up_regulated
RPL28	0.338341	1.29342e-14	2.05849e-13	0.174515	0.0742045	Up_regulated
COX6B1	0.33804	2.28942e-50	2.25831e-48	0.144044	0.0201233	Up_regulated
ATP5MG	0.336956	2.11917e-15	3.63014e-14	0.166205	0.0669098	Up_regulated
SON	0.334317	1.60424e-06	1.06161e-05	0.33795	0.29468	Up_regulated
RBMS3-AS2	0.332102	8.77743e-81	1.67541e-78	0.130194	0.00918124	Up_regulated
ELOB	0.331026	9.42007e-72	1.53835e-69	0.135734	0.0118224	Up_regulated
SOD1	0.330653	1.56489e-45	1.38138e-43	0.141274	0.021381	Up_regulated
IGFBP2	0.329802	9.13122e-16	1.60534e-14	0.174515	0.0700541	Up_regulated
FABP3	0.329576	6.36357e-27	2.48086e-25	0.138504	0.0329518	Up_regulated
TMBIM6	0.327398	3.01298e-13	4.23358e-12	0.191136	0.0904289	Up_regulated
KLF2	0.327241	1.28546e-05	7.0787e-05	0.387812	0.363854	Up_regulated
RPL30	0.324361	1.53809e-23	4.86154e-22	0.163435	0.0487989	Up_regulated
COX6A2	0.323884	5.18114e-29	2.24963e-27	0.146814	0.0343353	Up_regulated
S100A16	0.323875	2.078e-109	6.49818e-107	0.130194	0.00565967	Up_regulated
LDHB	0.323801	1.69445e-14	2.67355e-13	0.152355	0.0601182	Up_regulated
SPSB3	0.319321	2.83011e-59	3.71251e-57	0.132964	0.014212	Up_regulated
RPS5	0.317208	2.41005e-37	1.56387e-35	0.135734	0.0238964	Up_regulated
SH3BGRL3	0.316732	3.85496e-83	7.86921e-81	0.130194	0.00880392	Up_regulated
CALR	0.316709	1.33261e-16	2.52072e-15	0.166205	0.0631367	Up_regulated
RPS25	0.316035	8.70904e-31	4.11579e-29	0.138504	0.0294303	Up_regulated
HINT1	0.315761	2.95021e-33	1.55415e-31	0.141274	0.0285499	Up_regulated
SDCBP	0.31424	1.03594e-06	7.03429e-06	0.238227	0.171551	Up_regulated
BTF3	0.314021	1.7366e-43	1.42193e-41	0.141274	0.0223871	Up_regulated
SKP1	0.311394	4.90252e-12	6.08314e-11	0.182825	0.0882908	Up_regulated
ADAM15	0.31017	1.22865e-06	8.25135e-06	0.240997	0.172305	Up_regulated
DYNLL1	0.308277	4.47297e-30	2.0322e-28	0.135734	0.0289272	Up_regulated
CSRP3	0.306843	5.44178e-06	3.16129e-05	0.124654	0.0699283	Up_regulated
HSP90AB1	0.305822	2.49784e-11	2.89984e-10	0.182825	0.0905546	Up_regulated
VCP	0.304746	1.06345e-10	1.13302e-09	0.174515	0.0877877	Up_regulated
MT-ND3	0.304537	5.55773e-05	0.00028138	0.368421	0.316187	Up_regulated
RPS15A	0.302463	2.07867e-26	7.75414e-25	0.132964	0.0310653	Up_regulated
ACADVL	0.300559	9.02179e-16	1.58705e-14	0.155125	0.058609	Up_regulated
OOEP	0.299574	1.3553e-102	3.83066e-100	0.121884	0.00528235	Up_regulated
SLC25A3	0.299261	6.55835e-14	9.81581e-13	0.160665	0.0665325	Up_regulated
UQCRQ	0.299085	4.82718e-100	1.31384e-97	0.121884	0.0055339	Up_regulated
ZBTB20-AS5	0.298793	9.17281e-75	1.59547e-72	0.116343	0.00779776	Up_regulated
NR4A1	0.295648	7.21236e-05	0.000359822	0.235457	0.182115	Up_regulated
ADAMTS9	0.2935	0.000385769	0.00171996	0.454294	0.427745	Up_regulated
COX5A	0.29296	5.6436e-14	8.4943e-13	0.146814	0.057477	Up_regulated
CKM	0.292894	3.6774e-09	3.36332e-08	0.119114	0.052572	Up_regulated
PSMB1	0.291673	4.69424e-15	7.77393e-14	0.152355	0.0581059	Up_regulated
RPL31	0.288997	4.63451e-15	7.68367e-14	0.155125	0.0596151	Up_regulated
NDUFB4	0.288304	1.15929e-28	4.96755e-27	0.127424	0.0267891	Up_regulated
FAM107A	0.288034	7.81149e-07	5.40661e-06	0.193906	0.124513	Up_regulated
EIF4A2	0.286061	2.99682e-14	4.64862e-13	0.155125	0.0617532	Up_regulated
RPS11	0.286035	7.09383e-16	1.25768e-14	0.149584	0.0543328	Up_regulated
SARAF	0.285268	1.1687e-13	1.7117e-12	0.152355	0.0617532	Up_regulated
ADIRF	0.285159	1.7388e-08	1.48193e-07	0.182825	0.102	Up_regulated
NDUFB2	0.285073	7.54697e-25	2.55286e-23	0.127424	0.0300591	Up_regulated
SRSF2	0.284937	3.74112e-14	5.74257e-13	0.152355	0.060244	Up_regulated
UBA52	0.283934	1.15599e-26	4.39591e-25	0.130194	0.0294303	Up_regulated
RPS27	0.283575	1.27349e-28	5.44104e-27	0.116343	0.0226387	Up_regulated
HSPA8	0.282725	2.6026e-39	1.81288e-37	0.124654	0.0192429	Up_regulated
SEC62	0.282338	9.33092e-07	6.39502e-06	0.199446	0.130298	Up_regulated
AC073167.1	0.282128	4.70159e-74	8.12961e-72	0.105263	0.00616275	Up_regulated
GABARAPL2	0.280157	4.54508e-28	1.89507e-26	0.127424	0.0271664	Up_regulated
NAA38	0.280148	1.58176e-14	2.50246e-13	0.138504	0.0506854	Up_regulated
CLIC1	0.280029	1.58635e-25	5.57117e-24	0.132964	0.0316941	Up_regulated
ATP5MPL	0.27998	7.72803e-27	2.98117e-25	0.121884	0.0260345	Up_regulated
HMGB1	0.279667	0.000404689	0.00179777	0.265928	0.236574	Up_regulated
ARMC9	0.278105	8.48397e-17	1.64286e-15	0.141274	0.0475412	Up_regulated
LINC02256	0.277841	2.5817e-24	8.43212e-23	0.121884	0.0282983	Up_regulated
EEF2	0.277626	2.63469e-22	7.70615e-21	0.132964	0.0350899	Up_regulated
RPL4	0.27486	5.72151e-37	3.64824e-35	0.121884	0.0194944	Up_regulated
NDUFA1	0.271481	1.80654e-41	1.36512e-39	0.113573	0.0150924	Up_regulated
KLF6	0.271357	0.000114794	0.000553809	0.221607	0.171928	Up_regulated
CAVIN1	0.270189	7.39333e-05	0.000368163	0.282548	0.239844	Up_regulated
VSIR	0.269834	5.70293e-06	3.29865e-05	0.204986	0.140611	Up_regulated
SELENOW	0.26913	3.37011e-08	2.79764e-07	0.160665	0.0879135	Up_regulated
SLC25A6	0.267689	5.8092e-33	3.03846e-31	0.119114	0.0207521	Up_regulated
CYCS	0.267146	1.28028e-28	5.45418e-27	0.110803	0.0206263	Up_regulated
SAP18	0.264764	5.69531e-36	3.44473e-34	0.116343	0.0182367	Up_regulated
DDIT4	0.264726	6.22014e-20	1.52368e-18	0.121884	0.0328261	Up_regulated
AQP3	0.263876	1.17135e-41	8.9433e-40	0.110803	0.014212	Up_regulated
PRDX5	0.262658	3.43507e-47	3.21573e-45	0.110803	0.0124513	Up_regulated
CD81	0.262646	3.97177e-11	4.42236e-10	0.152355	0.0686706	Up_regulated
TUFM	0.262249	2.46477e-45	2.1563e-43	0.105263	0.0116966	Up_regulated
DAD1	0.261085	1.29229e-12	1.70651e-11	0.146814	0.0599925	Up_regulated
TRMT112	0.260236	4.43767e-107	1.3588e-104	0.108033	0.0033958	Up_regulated
KCNQ1	0.260092	0.000109027	0.000527546	0.196676	0.145265	Up_regulated
RPS24	0.257888	1.46427e-11	1.73908e-10	0.132964	0.0547101	Up_regulated
PSMB6	0.257162	1.6514e-90	3.82227e-88	0.105263	0.00440196	Up_regulated
WSB1	0.25453	0.000315052	0.00142411	0.396122	0.421582	Up_regulated
GADD45B	0.254221	4.19445e-32	2.10762e-30	0.108033	0.0176078	Up_regulated
RPL14	0.254117	3.34098e-15	5.61831e-14	0.124654	0.0413784	Up_regulated
CTSL	0.251628	5.01129e-20	1.23683e-18	0.116343	0.0301849	Up_regulated
CD300LG	0.25093	6.50978e-09	5.81449e-08	0.155125	0.0776003	Up_regulated

## Sheet: LV_agingadult_vs_nonaging down
	ONTOLOGY	ID	Description	GeneRatio	BgRatio	pvalue	p.adjust	qvalue	geneID	Count
GO:0051056	BP	GO:0051056	regulation of small GTPase mediated signal transduction	79/1446	302/18723	1.11704e-22	6.12696e-19	4.80209e-19	ABR/MCF2L/AUTS2/IQSEC1/AKAP13/TRIO/SPATA13/ARHGAP26/HEG1/DAB2IP/PLEKHG1/FGD4/RASIP1/STARD13/ARHGAP31/ITPKB/FGD5/DNM2/KALRN/RALGAPA2/ARHGEF10/CRK/PSD3/ABL1/ARHGAP35/PIK3CB/CYTH1/MYO9B/DLC1/PREX2/RALGAPA1/ARHGEF12/SIPA1L3/DENND1A/NOTCH1/ARHGAP23/RASGRF2/MYO9A/PREX1/GBF1/BCR/ARRB1/ERBIN/ABL2/MAP4K4/DENND3/ARHGAP17/SRGAP2/DENND4C/TIAM2/ARFGEF1/ARHGAP24/CYTH3/MAPKAP1/OPHN1/OBSCN/SWAP70/ARHGAP27/SIPA1L…	79
GO:0007265	BP	GO:0007265	Ras protein signal transduction	76/1446	337/18723	8.57679e-18	2.35218e-14	1.84356e-14	ELMO1/GNB1/AUTS2/IQSEC1/AKAP13/HEG1/DAB2IP/RAPGEF1/RAPGEF2/WASF2/RASIP1/STARD13/ITPKB/DNM2/CDH13/ARHGEF10/CRK/PSD3/ABL1/PHACTR4/ARHGAP35/PIK3CB/CYTH1/MYO9B/DLC1/ARHGEF12/DENND1A/NOTCH1/CYFIP1/RASGRF2/RAP1B/RREB1/GBF1/RAPGEF3/BCR/ARRB1/ERBIN/ABL2/MAP4K4/DENND3/ARHGAP17/ROCK1/DENND4C/NF1/NCKAP1/PRKD1/ARFGEF1/ARHGAP24/RHOJ/CYTH3/MAPKAP1/RAPGEF6/OPHN1/RHOA/ROCK2/GRB2/SOS1/ARFGEF2/KSR1/OGT/CBL/GNA12/R…	76
GO:0016570	BP	GO:0016570	histone modification	90/1446	463/18723	1.88021e-16	2.58473e-13	2.02582e-13	AUTS2/NCOA3/EHMT1/JMJD1C/JARID2/ASH1L/MECOM/KDM2A/SKI/TBL1XR1/KMT2C/SETD2/SMYD3/ASXL1/KANSL1/NSD1/CREBBP/UTY/HDAC4/BRD4/KDM4B/UBR5/KMT2E/HDAC9/MECP2/CAMK2D/WDR70/PHF20/NCOA1/PRKD2/ARRB1/KDM4C/KMT5B/KDM5A/KAT6A/KDM3B/ATRX/PRKD1/KAT6B/BAZ1B/CTCF/EP400/KDM6A/UBE2E1/PRDM16/TAF1/YEATS2/RCOR1/HDAC8/TRIP12/NIPBL/HDAC7/MLLT6/SFPQ/ATXN7/USP36/EP300/SETD5/EPC2/OGT/PHF14/UIMC1/UBR2/AKAP8L/HUWE1/MSL2/TRERF1/…	90
GO:0150115	BP	GO:0150115	cell-substrate junction organization	37/1446	101/18723	1.88495e-16	2.58473e-13	2.02582e-13	SORBS1/MACF1/IQSEC1/PTK2/PEAK1/CLASP1/LIMCH1/BCAS3/DST/ABL1/DLC1/PTPRA/TEK/PTPRK/SMAD3/BCR/PIP5K1A/MAP4K4/ROCK1/ITGA6/ACTN1/ARHGEF7/IQGAP1/LIMS1/CLASP2/RHOA/ROCK2/PTEN/WDPCP/PHLDB2/PLEC/VCL/ARHGAP6/TAOK2/CORO2B/RAB8B/PTPN11	37
GO:0007044	BP	GO:0007044	cell-substrate junction assembly	35/1446	95/18723	1.00089e-15	1.09798e-12	8.60554e-13	SORBS1/MACF1/PTK2/PEAK1/CLASP1/LIMCH1/BCAS3/DST/ABL1/DLC1/PTPRA/TEK/PTPRK/SMAD3/BCR/PIP5K1A/MAP4K4/ROCK1/ITGA6/ACTN1/ARHGEF7/IQGAP1/LIMS1/CLASP2/RHOA/ROCK2/PTEN/WDPCP/PHLDB2/PLEC/VCL/ARHGAP6/TAOK2/CORO2B/PTPN11	35
GO:0043087	BP	GO:0043087	regulation of GTPase activity	73/1446	348/18723	2.3319e-15	2.13175e-12	1.67079e-12	ABR/RABGAP1L/ASAP1/DOCK9/RASAL2/IQSEC1/PTK2/DAB2IP/RAPGEF1/WNK1/FGD4/RAPGEF2/RASIP1/TBC1D22A/FGD5/ARAP3/RGS6/RALGAPA2/BCAS3/TBC1D5/ASAP2/PAFAH1B1/GSK3B/ARHGEF10/TBC1D1/CRK/SBF2/LRCH1/RALGAPA1/SIPA1L3/DENND1A/PLXNA2/PICALM/RABGAP1/MYO9A/PREX1/EVI5/CBLB/RAPGEF3/BCR/ARRB1/PIP5K1A/MAP4K4/PKP4/ITGA6/SRGAP2/ARHGEF7/AFDN/NF1/TIAM2/ARFGEF1/ARHGAP24/IQGAP1/EPHA4/LIMS1/RAPGEF6/TBC1D9/BCAR3/ARHGAP27/SIPA1L1…	73
GO:0010810	BP	GO:0010810	regulation of cell-substrate adhesion	54/1446	221/18723	1.50457e-14	1.17894e-11	9.24012e-12	MACF1/UTRN/LIMS2/PTK2/DOCK1/PEAK1/TBCD/RIN2/PRKCE/CLASP1/DNM2/ACTN4/LIMCH1/BCAS3/CDH13/GSK3B/DISC1/CRK/ABL1/PIK3CB/DLC1/PTPRA/NOTCH1/TEK/PREX1/PDGFB/SMAD3/RREB1/MAP4K4/ROCK1/ITGA6/ARHGEF7/NF1/IQGAP1/ATXN3/LIMS1/CLASP2/RHOA/ROCK2/PTEN/WDPCP/PHLDB2/CASK/VCL/PLEKHA2/DOCK5/MINK1/ARHGAP6/TRIOBP/JAK2/CDK6/CORO2B/RASA1/PTPN11	54
GO:0048041	BP	GO:0048041	focal adhesion assembly	32/1446	87/18723	1.78782e-14	1.22577e-11	9.60718e-12	SORBS1/MACF1/PTK2/PEAK1/CLASP1/LIMCH1/BCAS3/ABL1/DLC1/PTPRA/TEK/PTPRK/SMAD3/BCR/PIP5K1A/MAP4K4/ROCK1/ACTN1/ARHGEF7/IQGAP1/LIMS1/CLASP2/RHOA/ROCK2/PTEN/WDPCP/PHLDB2/VCL/ARHGAP6/TAOK2/CORO2B/PTPN11	32
GO:0031589	BP	GO:0031589	cell-substrate adhesion	73/1446	363/18723	2.32851e-14	1.4191e-11	1.11224e-11	SORBS1/MACF1/UTRN/LIMS2/PTK2/DOCK1/PEAK1/TBCD/RIN2/PRKCE/CLASP1/DNM2/ACTN4/VWF/LIMCH1/TNXB/BCAS3/PARVB/CDH13/GSK3B/DISC1/CRK/ABL1/PIK3CB/DLC1/PTPRA/NOTCH1/PXN/SMAD6/TEK/PTPRK/PREX1/PDGFB/SMAD3/RAB1A/RREB1/FER/MKLN1/TRPM7/BCR/PIP5K1A/MAP4K4/ROCK1/ITGA6/ACTN1/SRGAP2/ARHGEF7/NF1/IQGAP1/ATXN3/LIMS1/CLASP2/RHOA/ROCK2/PTEN/SNED1/WDPCP/PHLDB2/PPFIA1/PRKX/CASK/VCL/PLEKHA2/DOCK5/MINK1/ARHGAP6/TRIOBP/TAOK2…	73
GO:0018105	BP	GO:0018105	peptidyl-serine phosphorylation	66/1446	315/18723	5.52121e-14	3.02839e-11	2.37354e-11	RPS6KA2/PRKCH/WNK1/PRKCE/DYRK1A/HIPK2/SRPK2/MARK3/SH2D3C/PDE4D/HIPK3/SMYD3/GSK3B/FNIP1/NSD1/AKT3/EGFR/PLCL1/MAPK1/SGK3/CAMK1D/PDGFB/CAMK2D/BRAF/RPTOR/PRKD2/RAPGEF3/CSNK1G1/MAST4/ROCK1/TLK2/PLCL2/LATS2/IKBKB/PRKD1/FNIP2/SMG1/MAPKAP1/SMAD7/ATP2B4/TAF1/TNKS/BCAR3/ROCK2/LATS1/CAB39/PTEN/NCK2/PRKX/STK38/TTBK2/TLK1/RAF1/MAPK8/CNKSR3/PAK2/SLC1A1/RPS6KB1/MAPK14/CSNK1E/TGFBR2/PKN2/APP/PKN1/RAMP3/MARK2	66
GO:0007015	BP	GO:0007015	actin filament organization	81/1446	442/18723	1.8192e-13	9.07118e-11	7.10967e-11	ELMO1/SHANK3/SORBS1/SPTBN1/HIP1/MTSS1/NEBL/SSH2/ADD1/PRKCE/SHROOM4/WASF2/CLASP1/LIMCH1/FCHSD2/ARHGEF10/MICAL3/SORBS2/CTNNA1/ABL1/ARHGAP35/PRKN/DLC1/PXN/SPTAN1/CYFIP1/MYO1E/RUFY3/PREX1/SYNPO/SMAD3/KANK3/SSH1/FER/DIAPH2/MCU/RAPGEF3/MPRIP/ARRB1/ROCK1/ACTN1/NCKAP1/WIPF1/ARFGEF1/CLASP2/SWAP70/RHOA/TNNT2/MYO6/TTC17/ROCK2/SVIL/GRB2/LATS1/TMOD3/ADD3/NCK2/DLG1/DIAPH1/PHLDB2/ELN/PLEC/PPFIA1/PHACTR1/SNX9/PA…	81
GO:0000209	BP	GO:0000209	protein polyubiquitination	54/1446	236/18723	2.71232e-13	1.23976e-10	9.71677e-11	FBXL7/SASH1/UBE2K/RNF115/ARIH1/UBE2H/UBE2R2/PRKN/UBE2D2/UBE2W/UBR5/UBE2E2/WWP2/ZNRF1/SMURF2/UBE4B/XIAP/ITCH/HECW2/BTRC/FBXL17/FBXW11/HECTD1/UBE3C/UBE2E1/TAF1/TNKS/RNF125/TRIM56/TRIP12/RC3H1/UBE3A/RNF216/RNF4/WWP1/SMURF1/TRIM44/CBL/CHFR/HUWE1/CUL3/UBE2G1/ARIH2/TRIM2/PELI2/NEDD4/NPEPPS/RC3H2/ANKIB1/CBFB/RNF144A/RFFL/RNF144B/CUL1	54
GO:0046578	BP	GO:0046578	regulation of Ras protein signal transduction	47/1446	189/18723	3.84691e-13	1.6231e-10	1.27213e-10	AUTS2/IQSEC1/AKAP13/HEG1/DAB2IP/RASIP1/STARD13/ITPKB/DNM2/ARHGEF10/CRK/PSD3/ABL1/ARHGAP35/PIK3CB/CYTH1/MYO9B/DLC1/DENND1A/NOTCH1/RASGRF2/GBF1/BCR/ARRB1/ERBIN/ABL2/MAP4K4/DENND3/ARHGAP17/DENND4C/ARFGEF1/ARHGAP24/CYTH3/MAPKAP1/OPHN1/ARFGEF2/OGT/CBL/RAF1/P2RY8/RASA2/CUL3/ARHGEF2/ARHGEF18/EPS8/ARHGEF3/RASA1	47
GO:0018209	BP	GO:0018209	peptidyl-serine modification	67/1446	338/18723	5.59191e-13	2.19083e-10	1.7171e-10	RPS6KA2/PRKCH/WNK1/PRKCE/DYRK1A/HIPK2/SRPK2/MARK3/SH2D3C/PDE4D/HIPK3/SMYD3/GSK3B/FNIP1/NSD1/AKT3/EGFR/PLCL1/MAPK1/SGK3/CAMK1D/PDGFB/CAMK2D/BRAF/RPTOR/PRKD2/RAPGEF3/CSNK1G1/MAST4/ROCK1/TLK2/PLCL2/LATS2/IKBKB/PRKD1/FNIP2/SMG1/MAPKAP1/SMAD7/ATP2B4/TAF1/TNKS/BCAR3/ROCK2/LATS1/CAB39/PTEN/NCK2/PRKX/STK38/TTBK2/TLK1/RAF1/MAPK8/CNKSR3/PAK2/SLC1A1/RPS6KB1/MAPK14/CSNK1E/TGFBR2/PKN2/GALNT2/APP/PKN1/RAMP3/MA…	67
GO:0006470	BP	GO:0006470	protein dephosphorylation	59/1446	281/18723	1.10384e-12	4.03639e-10	3.16358e-10	PTPRG/PTPRM/PTPN12/SSH2/GSK3B/MGAT5/PPP6R2/PALD1/DLC1/PTPRA/PPP3CC/PPP6R3/PTPRB/PPP3CB/PHLPP1/PPP3R1/PTPRK/PTPN14/SSH1/PPP2R5C/NUAK1/BTRC/CTTNBP2NL/PPP2R5E/FBXW11/ROCK1/PPP1R12A/SPPL3/IKBKB/PPP2R5A/PTPRE/PPP1R16B/CAMTA1/PPP2R2A/PTPN9/HTT/FKBP1A/SWAP70/PTPN5/YWHAE/ROCK2/PTEN/DLG1/RNGTT/CTDSPL2/MAGI2/PPM1L/CALM2/ENSA/SYMPK/PPP4R2/PPP1CB/PPM1D/CDC14B/JAK2/MTMR3/PPP2R2D/PPP3CA/PTPN11	59
GO:0001667	BP	GO:0001667	ameboidal-type cell migration	83/1446	475/18723	1.30947e-12	4.24802e-10	3.32944e-10	PIK3R3/BMPR2/PTPRG/MACF1/PTPRM/IQSEC1/PTK2/DOCK1/DAB2IP/RIN2/FOXP1/SLC8A1/SASH1/PRKCE/WASF2/CLASP1/MCC/STARD13/PIK3C2A/MYH9/BCAS3/CDH13/PAFAH1B1/VEGFC/ABL1/PHACTR4/PIK3CB/AKT3/NOTCH1/PXN/HDAC9/TEK/EPHB4/MECP2/SMURF2/PDGFB/PLPP3/SP100/RREB1/FER/SEMA6A/PRKD2/JCAD/PIP5K1A/MAP4K4/ROCK1/SRGAP2/ARHGEF7/ETS1/NF1/ATOH8/MAP3K3/PRKD1/AGO2/RHOJ/FBXW7/ATP2B4/CLASP2/ADIPOR2/RHOA/ROCK2/LRP5/HDAC7/PTEN/WDPCP/MA…	83
GO:0009896	BP	GO:0009896	positive regulation of catabolic process	85/1446	492/18723	1.31661e-12	4.24802e-10	3.32944e-10	INSR/PTK2/TNRC6B/DAB2IP/PRKCE/ZBTB20/PIK3C2A/FOXO3/FAF1/ARIH1/GSK3B/TNRC6A/CELF1/DISC1/FTO/PIK3CB/PRKN/FOXO1/PUM1/VPS13D/GIGYF2/SH3D19/PAN3/VGLL4/COP1/WWP2/SMURF2/DHRSX/ATG7/SAMD4A/CBLB/ITCH/HECW2/DIS3L2/ROCK1/PIP4K2A/HECTD1/PIAS1/ZC3HAV1/PRKD1/AGO2/TNRC6C/ATXN3/UVRAG/SMAD7/CNOT1/FBXW7/HTT/TAF1/CPEB3/RC3H1/ROCK2/PSEN1/PTEN/CNOT2/WWP1/SMURF1/ZER1/ECSCR/CHFR/TUT4/CBFA2T3/SNX9/HUWE1/TNFRSF1B/CPT1A/A…	85
GO:0031331	BP	GO:0031331	positive regulation of cellular catabolic process	77/1446	427/18723	1.7024e-12	5.1876e-10	4.06586e-10	INSR/PTK2/TNRC6B/DAB2IP/ZBTB20/PIK3C2A/FOXO3/FAF1/ARIH1/GSK3B/TNRC6A/CELF1/DISC1/FTO/PIK3CB/PRKN/FOXO1/PUM1/VPS13D/GIGYF2/SH3D19/PAN3/VGLL4/COP1/DHRSX/ATG7/SAMD4A/ITCH/DIS3L2/ROCK1/PIP4K2A/HECTD1/PIAS1/ZC3HAV1/PRKD1/AGO2/TNRC6C/ATXN3/UVRAG/SMAD7/CNOT1/FBXW7/HTT/TAF1/CPEB3/RC3H1/ROCK2/PSEN1/PTEN/CNOT2/SMURF1/ZER1/ECSCR/CHFR/TUT4/CBFA2T3/SNX9/TNFRSF1B/CPT1A/ARIH2/TPCN1/CSNK1E/PARN/SPTLC2/LDLR/APP/R…	77
GO:1902903	BP	GO:1902903	regulation of supramolecular fiber organization	71/1446	383/18723	3.30842e-12	9.14135e-10	7.16467e-10	SHANK3/SPTBN1/AKAP13/MTSS1/TBCD/SSH2/ADD1/PRKCE/WASF2/CLASP1/DYRK1A/LIMCH1/FCHSD2/ARHGEF10/ABL1/ARHGAP35/PRKN/DLC1/PXN/SPTAN1/CYFIP1/TAOK1/CLIP1/PREX1/SYNPO/MECP2/SMAD3/KANK3/SSH1/FER/RAPGEF3/ROCK1/ARHGEF7/NCKAP1/ARFGEF1/CAMSAP2/CLASP2/SWAP70/RHOA/ROCK2/SVIL/GRB2/LATS1/TMOD3/ADD3/PSEN1/MAP2/NCK2/ATXN7/DLG1/NAV3/PHLDB2/ELN/PPFIA1/TTBK2/SNX9/PAK2/CDC42EP4/ARHGEF2/ARHGEF18/EPS8/ARHGAP6/TRIOBP/LDLR/H…	71
GO:0016358	BP	GO:0016358	dendrite development	53/1446	243/18723	3.33322e-12	9.14135e-10	7.16467e-10	SHANK3/RERE/ASAP1/IQSEC1/DAB2IP/KLF7/CUX1/RAPGEF2/RBFOX2/TRAK1/PAFAH1B1/GSK3B/DISC1/DNM3/CRK/PDLIM5/PREX2/PICALM/CYFIP1/FYN/PREX1/MECP2/MEF2A/CAMK1D/HECW2/SRGAP2/ADAM10/ZMYND8/FARP1/IQGAP1/EPHA4/CAMSAP2/RHOA/CPEB3/STRN/SIPA1L1/UBE3A/KIDINS220/EEF2K/PSEN1/MAP2/PTEN/NCK2/DIP2A/PHACTR1/PAK2/MINK1/NEDD4/PRKG1/TAOK2/APP/PPP3CA/ITSN1	53
GO:0001952	BP	GO:0001952	regulation of cell-matrix adhesion	36/1446	128/18723	4.57902e-12	1.19407e-09	9.35868e-10	MACF1/UTRN/PTK2/PEAK1/RIN2/CLASP1/LIMCH1/BCAS3/CDH13/GSK3B/DISC1/ABL1/PIK3CB/DLC1/PTPRA/TEK/SMAD3/MAP4K4/ROCK1/NF1/IQGAP1/LIMS1/CLASP2/RHOA/ROCK2/PTEN/WDPCP/PHLDB2/CASK/VCL/PLEKHA2/MINK1/ARHGAP6/CDK6/RASA1/PTPN11	36
GO:0016055	BP	GO:0016055	Wnt signaling pathway	78/1446	444/18723	4.78933e-12	1.19407e-09	9.35868e-10	RBMS3/NXN/CTNND1/MACF1/CCNY/DAB2IP/GRB10/WNK1/GNAQ/TCF7L1/MCC/GRK5/SKI/TBL1XR1/RNF213/FOXO3/WWOX/TCF7L2/USP34/GSK3B/DISC1/ABL1/EXT1/PRKN/FAM53B/EGFR/NOTCH1/RBPJ/VGLL4/UBR5/STK3/WWTR1/SMURF2/SMAD3/XIAP/PLPP3/CDK14/SULF2/CSNK1G1/BTRC/SOX13/FBXW11/LATS2/MLLT3/LRRFIP2/SMARCA4/FBXW4/INVS/TNKS/RHOA/STRN/NPHP3/LATS1/LRP5/UBAC2/PSEN1/PTEN/SMURF1/RNF220/PLCG2/MAGI2/MBD2/PRICKLE2/TBL1X/CUL3/MAPK14/WNT2B/CS…	78
GO:0198738	BP	GO:0198738	cell-cell signaling by wnt	78/1446	446/18723	6.04372e-12	1.44129e-09	1.12964e-09	RBMS3/NXN/CTNND1/MACF1/CCNY/DAB2IP/GRB10/WNK1/GNAQ/TCF7L1/MCC/GRK5/SKI/TBL1XR1/RNF213/FOXO3/WWOX/TCF7L2/USP34/GSK3B/DISC1/ABL1/EXT1/PRKN/FAM53B/EGFR/NOTCH1/RBPJ/VGLL4/UBR5/STK3/WWTR1/SMURF2/SMAD3/XIAP/PLPP3/CDK14/SULF2/CSNK1G1/BTRC/SOX13/FBXW11/LATS2/MLLT3/LRRFIP2/SMARCA4/FBXW4/INVS/TNKS/RHOA/STRN/NPHP3/LATS1/LRP5/UBAC2/PSEN1/PTEN/SMURF1/RNF220/PLCG2/MAGI2/MBD2/PRICKLE2/TBL1X/CUL3/MAPK14/WNT2B/CS…	78
GO:0010631	BP	GO:0010631	epithelial cell migration	66/1446	357/18723	2.18966e-11	5.00428e-09	3.92217e-09	PIK3R3/BMPR2/PTPRG/MACF1/PTPRM/IQSEC1/PTK2/DOCK1/DAB2IP/RIN2/FOXP1/SASH1/PRKCE/CLASP1/MCC/STARD13/PIK3C2A/MYH9/BCAS3/CDH13/VEGFC/ABL1/PIK3CB/AKT3/NOTCH1/PXN/HDAC9/TEK/EPHB4/MECP2/PDGFB/PLPP3/SP100/RREB1/PRKD2/JCAD/MAP4K4/ROCK1/ETS1/NF1/ATOH8/MAP3K3/PRKD1/RHOJ/FBXW7/ATP2B4/CLASP2/RHOA/ROCK2/HDAC7/PTEN/WDPCP/MAP2K5/PLCG1/NOS3/PLCG2/PRKX/DOCK5/PLXND1/TGFBR2/PKN2/PKN1/BCAR1/GIPC1/HDAC5/PTPN11	66
GO:0043547	BP	GO:0043547	positive regulation of GTPase activity	53/1446	255/18723	2.34495e-11	5.14481e-09	4.03232e-09	ABR/RABGAP1L/ASAP1/DOCK9/IQSEC1/RAPGEF1/RAPGEF2/TBC1D22A/ARAP3/RGS6/RALGAPA2/BCAS3/TBC1D5/ASAP2/GSK3B/ARHGEF10/TBC1D1/CRK/RALGAPA1/SIPA1L3/DENND1A/PICALM/RABGAP1/MYO9A/PREX1/EVI5/RAPGEF3/BCR/PIP5K1A/MAP4K4/PKP4/ITGA6/SRGAP2/ARHGEF7/AFDN/NF1/TIAM2/ARHGAP24/EPHA4/LIMS1/RAPGEF6/TBC1D9/BCAR3/ARHGAP27/SIPA1L1/TBCK/TBC1D8/SNX9/TBC1D4/RAP1A/ARHGAP6/RASA1/TBC1D15	53
GO:0007160	BP	GO:0007160	cell-matrix adhesion	50/1446	233/18723	2.55672e-11	5.3937e-09	4.22739e-09	SORBS1/MACF1/UTRN/PTK2/PEAK1/RIN2/CLASP1/LIMCH1/TNXB/BCAS3/CDH13/GSK3B/DISC1/ABL1/PIK3CB/DLC1/PTPRA/PXN/TEK/PTPRK/SMAD3/MKLN1/TRPM7/BCR/PIP5K1A/MAP4K4/ROCK1/ACTN1/ARHGEF7/NF1/IQGAP1/LIMS1/CLASP2/RHOA/ROCK2/PTEN/SNED1/WDPCP/PHLDB2/PPFIA1/CASK/VCL/PLEKHA2/MINK1/ARHGAP6/TAOK2/CDK6/CORO2B/RASA1/PTPN11	50
GO:0090132	BP	GO:0090132	epithelium migration	66/1446	360/18723	3.20408e-11	6.50902e-09	5.10154e-09	PIK3R3/BMPR2/PTPRG/MACF1/PTPRM/IQSEC1/PTK2/DOCK1/DAB2IP/RIN2/FOXP1/SASH1/PRKCE/CLASP1/MCC/STARD13/PIK3C2A/MYH9/BCAS3/CDH13/VEGFC/ABL1/PIK3CB/AKT3/NOTCH1/PXN/HDAC9/TEK/EPHB4/MECP2/PDGFB/PLPP3/SP100/RREB1/PRKD2/JCAD/MAP4K4/ROCK1/ETS1/NF1/ATOH8/MAP3K3/PRKD1/RHOJ/FBXW7/ATP2B4/CLASP2/RHOA/ROCK2/HDAC7/PTEN/WDPCP/MAP2K5/PLCG1/NOS3/PLCG2/PRKX/DOCK5/PLXND1/TGFBR2/PKN2/PKN1/BCAR1/GIPC1/HDAC5/PTPN11	66
GO:0034329	BP	GO:0034329	cell junction assembly	73/1446	420/18723	3.92331e-11	7.46707e-09	5.85242e-09	SHANK3/SORBS1/CTNND1/MACF1/PECAM1/PTK2/PEAK1/TBCD/HEG1/RAPGEF1/PRKCH/RAPGEF2/CLASP1/LIMCH1/BCAS3/DNM3/CTNNA1/DST/PARD3/PDLIM5/ABL1/PIP5K1C/DLC1/PTPRA/TLN2/ADGRL2/TEK/MYO9A/PTPRK/MECP2/RAP1B/SMAD3/BCR/PIP5K1A/MAP4K4/ROCK1/PKP4/ITGA6/ACTN1/ARHGEF7/AFDN/IKBKB/FARP1/IQGAP1/SMAD7/LIMS1/OPHN1/CLASP2/RHOA/STRN/ROCK2/HDAC7/EEF2K/PTEN/DLG1/WDPCP/SETD5/PHLDB2/PLEC/VCL/PLXND1/PAK2/VMP1/NPTN/RAP1A/ARHGAP6/TA…	73
GO:0150116	BP	GO:0150116	regulation of cell-substrate junction organization	25/1446	71/18723	3.94795e-11	7.46707e-09	5.85242e-09	MACF1/IQSEC1/PTK2/PEAK1/CLASP1/LIMCH1/BCAS3/ABL1/DLC1/PTPRA/TEK/SMAD3/MAP4K4/ROCK1/IQGAP1/LIMS1/CLASP2/RHOA/ROCK2/PTEN/WDPCP/PHLDB2/VCL/ARHGAP6/PTPN11	25
GO:0043161	BP	GO:0043161	proteasome-mediated ubiquitin-dependent protein catabolic process	72/1446	412/18723	4.13047e-11	7.55188e-09	5.9189e-09	FBXL7/UBE2K/TBL1XR1/FAF1/ARIH1/GSK3B/UBE2H/PRKN/UBE2W/FBXL20/COP1/SMARCC1/WWTR1/WWP2/UBR3/ZNRF1/SMURF2/UBE4B/NPLOC4/FHIT/PPP2R5C/ITCH/HECW2/ARRB1/BTRC/FBXL17/FBXW11/TLK2/XPO1/APPBP2/COMMD1/HECTD1/PIAS1/FBXW4/ATXN3/SMAD7/FBXW7/TAF1/RNF216/KLHDC10/RNF4/PSEN1/WWP1/SMURF1/ZER1/OGT/CUL5/CHFR/GNA12/UBR2/CBFA2T3/NEMF/HUWE1/TBL1X/CUL3/UBE2G1/ARIH2/TRIM2/NEDD4/CSNK1E/N4BP1/TRIP4/TRIM25/ANKIB1/ECPAS/FAF2/G…	72
GO:0051893	BP	GO:0051893	regulation of focal adhesion assembly	24/1446	66/18723	4.41924e-11	7.57486e-09	5.9369e-09	MACF1/PTK2/PEAK1/CLASP1/LIMCH1/BCAS3/ABL1/DLC1/PTPRA/TEK/SMAD3/MAP4K4/ROCK1/IQGAP1/LIMS1/CLASP2/RHOA/ROCK2/PTEN/WDPCP/PHLDB2/VCL/ARHGAP6/PTPN11	24
GO:0090109	BP	GO:0090109	regulation of cell-substrate junction assembly	24/1446	66/18723	4.41924e-11	7.57486e-09	5.9369e-09	MACF1/PTK2/PEAK1/CLASP1/LIMCH1/BCAS3/ABL1/DLC1/PTPRA/TEK/SMAD3/MAP4K4/ROCK1/IQGAP1/LIMS1/CLASP2/RHOA/ROCK2/PTEN/WDPCP/PHLDB2/VCL/ARHGAP6/PTPN11	24
GO:0032970	BP	GO:0032970	regulation of actin filament-based process	70/1446	397/18723	5.1068e-11	8.48812e-09	6.65268e-09	SHANK3/SPTBN1/CACNA1C/AKAP13/MTSS1/MYBPC3/SSH2/ADD1/PRKCE/WASF2/CLASP1/LIMCH1/MYH9/PDE4D/BCAS3/FCHSD2/ARHGEF10/CRK/ABL1/ARHGAP35/PRKN/DLC1/PXN/SPTAN1/PAM/CYFIP1/TAOK1/TEK/PREX1/SYNPO/SMAD3/CAMK2D/KANK3/SSH1/FER/RAPGEF3/ABL2/ARHGAP17/ROCK1/NCKAP1/ARFGEF1/IQGAP1/CLASP2/SWAP70/RHOA/TNNT2/ROCK2/SVIL/GRB2/LATS1/TMOD3/ADD3/NCK2/DLG1/PHLDB2/ELN/PPFIA1/SNX9/PAK2/CDC42EP4/ATP2A2/ARHGEF18/EPS8/ARHGAP6/TRIO…	70
GO:0090130	BP	GO:0090130	tissue migration	66/1446	365/18723	5.96844e-11	9.62849e-09	7.54647e-09	PIK3R3/BMPR2/PTPRG/MACF1/PTPRM/IQSEC1/PTK2/DOCK1/DAB2IP/RIN2/FOXP1/SASH1/PRKCE/CLASP1/MCC/STARD13/PIK3C2A/MYH9/BCAS3/CDH13/VEGFC/ABL1/PIK3CB/AKT3/NOTCH1/PXN/HDAC9/TEK/EPHB4/MECP2/PDGFB/PLPP3/SP100/RREB1/PRKD2/JCAD/MAP4K4/ROCK1/ETS1/NF1/ATOH8/MAP3K3/PRKD1/RHOJ/FBXW7/ATP2B4/CLASP2/RHOA/ROCK2/HDAC7/PTEN/WDPCP/MAP2K5/PLCG1/NOS3/PLCG2/PRKX/DOCK5/PLXND1/TGFBR2/PKN2/PKN1/BCAR1/GIPC1/HDAC5/PTPN11	66
GO:0016311	BP	GO:0016311	dephosphorylation	72/1446	417/18723	7.31535e-11	1.14642e-08	8.98524e-09	PTPRG/PTPRM/PTPN12/SSH2/PLPP1/SMG6/GSK3B/MGAT5/PPP6R2/NT5C2/PALD1/DLC1/PTPRA/PPP3CC/PPP6R3/PTPRB/PPP3CB/PHLPP1/PPP3R1/PTPRK/PTPN14/SMAD3/INPP5A/PLPP3/SSH1/PPP2R5C/PFKFB3/NUAK1/BTRC/CTTNBP2NL/PPP2R5E/FBXW11/ROCK1/PPP1R12A/SPPL3/IKBKB/INPP5D/PPP2R5A/PTPRE/PPP1R16B/INPP4A/CAMTA1/PPP2R2A/PTPN9/HTT/FKBP1A/SWAP70/PTPN5/YWHAE/ROCK2/PTEN/DLG1/RNGTT/CTDSPL2/MAGI2/PPM1L/CALM2/ENSA/INPP5B/SYMPK/PPP4R2/PPP1C…	72
GO:0030111	BP	GO:0030111	regulation of Wnt signaling pathway	61/1446	328/18723	9.81879e-11	1.496e-08	1.17251e-08	RBMS3/NXN/CTNND1/MACF1/CCNY/DAB2IP/GRB10/WNK1/GNAQ/TCF7L1/MCC/SKI/TBL1XR1/RNF213/FOXO3/WWOX/TCF7L2/USP34/GSK3B/DISC1/ABL1/PRKN/FAM53B/EGFR/NOTCH1/RBPJ/VGLL4/UBR5/STK3/WWTR1/SMURF2/SMAD3/XIAP/PLPP3/CDK14/SULF2/CSNK1G1/BTRC/SOX13/LATS2/MLLT3/SMARCA4/INVS/TNKS/NPHP3/LATS1/UBAC2/PSEN1/RNF220/MBD2/TBL1X/MAPK14/CSNK1E/SPIN1/USP47/MDFIC/CHD8/APP/CCDC88C/CTNNBIP1/YAP1	61
GO:0010498	BP	GO:0010498	proteasomal protein catabolic process	80/1446	490/18723	1.10842e-10	1.64316e-08	1.28785e-08	FBXL7/DAB2IP/UBE2K/TBL1XR1/FAF1/ARIH1/GSK3B/UBE2H/PRKN/UBE2W/FBXL20/COP1/SMARCC1/WWTR1/WWP2/UBR3/ZNRF1/SMURF2/UBE4B/NPLOC4/FHIT/PPP2R5C/ITCH/HECW2/ARRB1/BTRC/FBXL17/FBXW11/TLK2/XPO1/APPBP2/COMMD1/HECTD1/PIAS1/FBXW4/ATXN3/SMAD7/FBXW7/OPHN1/TAF1/USP25/RNF216/KLHDC10/RNF4/ATE1/UBAC2/PSEN1/WWP1/SMURF1/ZER1/OGT/ECSCR/CUL5/CHFR/GNA12/UBR2/CBFA2T3/NEMF/HUWE1/TBL1X/CUL3/PSME4/UBE2G1/ARIH2/TRIM2/UGGT2/NED…	80
GO:0002064	BP	GO:0002064	epithelial cell development	47/1446	220/18723	1.18373e-10	1.70863e-08	1.33916e-08	PECAM1/HEG1/RAPGEF1/PLCB1/ADD1/RAPGEF2/PDE4D/PAFAH1B1/GSK3B/TJP2/PODXL/ASXL1/NOTCH4/FLNB/CLIC4/SIPA1L3/NOTCH1/MYO1E/RAP1B/PDGFB/RAPGEF3/RFX3/ROCK1/AFDN/IKBKB/ATRX/PPP1R16B/IQGAP1/COL15A1/RILPL1/ROCK2/B4GALT1/RARB/WDPCP/CCM2/PLEC/MAGI2/FRS2/VCL/RAP1A/SEC24B/TRIOBP/BMP6/FNDC3A/CCDC88C/YAP1/CDK6	47
GO:0006892	BP	GO:0006892	post-Golgi vesicle-mediated transport	30/1446	104/18723	1.37737e-10	1.93714e-08	1.51826e-08	SPTBN1/MACF1/EXOC6B/DNM2/EXOC4/KIF13A/VTI1A/EPS15/RAB10/GBF1/GOLGA4/RABEP1/COMMD1/GOLPH3/OSBPL5/VPS54/AP3S2/EXOC6/ARFGEF2/AP3D1/GAK/CNST/ANKFY1/VPS13C/AP1G1/STXBP6/MON2/ATP2C1/VAMP2/VPS35L	30
GO:0042176	BP	GO:0042176	regulation of protein catabolic process	68/1446	391/18723	1.79558e-10	2.46219e-08	1.92978e-08	PTK2/DAB2IP/UBE2K/HIPK2/FAF1/ARIH1/GSK3B/DISC1/PRKN/FOXO1/EGFR/SH3D19/VGLL4/IRAK3/FBXL20/COP1/FYN/SMARCC1/WWP2/SMURF2/SMAD3/ATG7/FHIT/CBLB/ITCH/HECW2/BTRC/ROCK1/TLK2/XPO1/COMMD1/HECTD1/PIAS1/MYCBP2/EPHA4/ATXN3/SMAD7/FBXW7/OPHN1/TAF1/USP25/UBE3A/MDM4/LATS1/PSEN1/PTEN/WWP1/SMURF1/ZER1/OGT/ECSCR/CHFR/GNA12/CBFA2T3/SNX9/HUWE1/TNFRSF1B/ARIH2/NEDD4/CSNK1E/LDLR/N4BP1/SUFU/ANKIB1/GIPC1/RNF144A/WAC/RNF144B	68
GO:0022604	BP	GO:0022604	regulation of cell morphogenesis	58/1446	309/18723	1.95393e-10	2.61398e-08	2.04875e-08	MACF1/LIMS2/PTK2/DOCK1/CUX1/FGD4/FGD5/DNM2/ACTN4/MYH9/PARVB/PAFAH1B1/SPAG9/CRK/ABL1/ARHGAP35/PALMD/PRKN/DLC1/PLXNA2/FMNL3/SH3D19/CYFIP1/FYN/MYO9A/PREX1/BRWD1/RREB1/MKLN1/ARHGEF7/ITSN2/RHOJ/EPHA4/LIMS1/LARP4/RHOA/DNMBP/EEF2K/CFDP1/DLG1/DIAPH1/WDPCP/AGO4/SMURF1/ZMYM4/FMNL2/DOCK5/PLXND1/MYO10/CDC42EP4/ARHGEF18/EPS8/TRIOBP/FAM171A1/TAOK2/RASA1/CAPZB/MARK2	58
GO:0007163	BP	GO:0007163	establishment or maintenance of cell polarity	46/1446	218/18723	2.87499e-10	3.7546e-08	2.94272e-08	MAP4/PTK2/CLASP1/CDC42BPB/MYH9/FRMD4A/BCAS3/PARVB/FRMD4B/PAFAH1B1/GSK3B/CTNNA1/DST/CRK/PARD3/ARHGAP35/CLIC4/CYTH1/SIPA1L3/RUFY3/TEK/MYO9A/PARD3B/RAB10/RAP1B/GBF1/DLG2/ERBIN/FBXW11/SDCCAG8/ROCK1/MYO18A/NDE1/ARFGEF1/GOLPH3/CYTH3/OPHN1/HTT/CLASP2/RHOA/ROCK2/DLG1/WDPCP/CDK5RAP2/AMOTL1/MARK2	46
GO:0051494	BP	GO:0051494	negative regulation of cytoskeleton organization	38/1446	163/18723	5.14184e-10	6.4222e-08	5.03349e-08	SHANK3/SPTBN1/TBCD/SSH2/ADD1/WASF2/CLASP1/DYRK1A/PRKN/DLC1/SPTAN1/TAOK1/KANK3/SSH1/ARHGEF7/ARFGEF1/CAMSAP2/CLASP2/SWAP70/SVIL/TMOD3/ADD3/MAP2/ATXN7/NAV3/PHLDB2/PPFIA1/TTBK2/PAK2/ARHGEF2/ARHGEF18/EPS8/ARHGAP6/TRIOBP/HDGFL3/CDK5RAP2/CORO2B/CAPZB	38
GO:0032956	BP	GO:0032956	regulation of actin cytoskeleton organization	63/1446	358/18723	5.15181e-10	6.4222e-08	5.03349e-08	SHANK3/SPTBN1/AKAP13/MTSS1/SSH2/ADD1/PRKCE/WASF2/CLASP1/LIMCH1/BCAS3/FCHSD2/ARHGEF10/CRK/ABL1/ARHGAP35/PRKN/DLC1/PXN/SPTAN1/PAM/CYFIP1/TAOK1/TEK/PREX1/SYNPO/SMAD3/KANK3/SSH1/FER/RAPGEF3/ABL2/ARHGAP17/ROCK1/NCKAP1/ARFGEF1/IQGAP1/CLASP2/SWAP70/RHOA/ROCK2/SVIL/GRB2/LATS1/TMOD3/ADD3/NCK2/DLG1/PHLDB2/ELN/PPFIA1/SNX9/PAK2/CDC42EP4/ARHGEF18/EPS8/ARHGAP6/TRIOBP/TAOK2/CORO2B/MYO1C/RASA1/CAPZB	63
GO:0030010	BP	GO:0030010	establishment of cell polarity	35/1446	143/18723	6.08319e-10	7.41473e-08	5.8114e-08	MAP4/PTK2/CLASP1/MYH9/FRMD4A/BCAS3/FRMD4B/PAFAH1B1/GSK3B/CRK/PARD3/CYTH1/SIPA1L3/RUFY3/MYO9A/PARD3B/RAB10/RAP1B/GBF1/FBXW11/SDCCAG8/ROCK1/MYO18A/NDE1/ARFGEF1/GOLPH3/CYTH3/OPHN1/HTT/RHOA/ROCK2/WDPCP/CDK5RAP2/AMOTL1/MARK2	35
GO:0110053	BP	GO:0110053	regulation of actin filament organization	53/1446	278/18723	6.60967e-10	7.88131e-08	6.17709e-08	SHANK3/SPTBN1/MTSS1/SSH2/ADD1/PRKCE/WASF2/CLASP1/LIMCH1/FCHSD2/ARHGEF10/ABL1/ARHGAP35/PRKN/DLC1/PXN/SPTAN1/CYFIP1/PREX1/SYNPO/SMAD3/KANK3/SSH1/FER/RAPGEF3/ROCK1/NCKAP1/ARFGEF1/CLASP2/SWAP70/RHOA/ROCK2/SVIL/GRB2/LATS1/TMOD3/ADD3/NCK2/DLG1/PHLDB2/ELN/PPFIA1/SNX9/PAK2/CDC42EP4/ARHGEF18/EPS8/ARHGAP6/TRIOBP/CORO2B/MYO1C/RASA1/CAPZB	53
GO:1902904	BP	GO:1902904	negative regulation of supramolecular fiber organization	38/1446	167/18723	1.07676e-09	1.2566e-07	9.84878e-08	SHANK3/SPTBN1/TBCD/SSH2/ADD1/WASF2/CLASP1/DYRK1A/PRKN/DLC1/SPTAN1/TAOK1/KANK3/SSH1/ARHGEF7/ARFGEF1/CAMSAP2/CLASP2/SWAP70/SVIL/TMOD3/ADD3/MAP2/ATXN7/NAV3/PHLDB2/PPFIA1/TTBK2/PAK2/ARHGEF2/ARHGEF18/EPS8/ARHGAP6/TRIOBP/LDLR/HDGFL3/CORO2B/CAPZB	38
GO:0038127	BP	GO:0038127	ERBB signaling pathway	31/1446	121/18723	1.74274e-09	1.99144e-07	1.56082e-07	HIP1/PTK2/PTPN12/DAB2IP/PIK3C2A/RNF115/CDH13/ABL1/EGFR/RBPJ/MAPK1/BRAF/FER/CBLB/ERBIN/GAB1/IQGAP1/FBXW7/BCAR3/GRB2/SOS1/SNX6/PSEN1/NCK2/PLCG1/CBL/ZFYVE28/CUL5/BCAR1/MVB12B/PTPN11	31
GO:2000058	BP	GO:2000058	regulation of ubiquitin-dependent protein catabolic process	37/1446	164/18723	2.28696e-09	2.56e-07	2.00644e-07	PTK2/UBE2K/HIPK2/ARIH1/GSK3B/DISC1/PRKN/COP1/SMARCC1/FHIT/TLK2/XPO1/COMMD1/HECTD1/PIAS1/SMAD7/FBXW7/TAF1/UBE3A/LATS1/PSEN1/PTEN/SMURF1/ZER1/OGT/CHFR/GNA12/CBFA2T3/ARIH2/CSNK1E/N4BP1/SUFU/ANKIB1/GIPC1/RNF144A/WAC/RNF144B	37
GO:0030522	BP	GO:0030522	intracellular receptor signaling pathway	50/1446	265/18723	2.89294e-09	3.17356e-07	2.48732e-07	CTBP2/ZMIZ1/RORA/FOXP1/PLPP1/RBFOX2/ANKRD17/ACTN4/NR3C2/DDX17/NCOR2/ASXL1/SEC14L1/PUM1/UBR5/ZBTB7A/XIAP/ARID1A/FAM120B/NPLOC4/STRN3/STAT3/NCOA1/ITCH/ERBIN/PUM2/KDM4C/NCOR1/SMARCA4/CNOT1/RXRA/RNF125/RHOA/LSM14A/UBE3A/LATS1/RARB/CNOT2/EP300/ASXL2/TRERF1/NEDD4/DHRS3/TRIP4/JAK2/PKN1/YAP1/PPARA/PER1/NR2C2	50
GO:0031032	BP	GO:0031032	actomyosin structure organization	41/1446	196/18723	3.46495e-09	3.72652e-07	2.92072e-07	SORBS1/AKAP13/CFLAR/NEBL/EPB41L2/WASF2/CLASP1/CDC42BPB/LIMCH1/MYH9/ARHGEF10/PGM5/ABL1/DLC1/PXN/MEF2A/EPB41L4A/SMAD3/RAPGEF3/TRPM7/ARRB1/ROCK1/MYO18A/CLASP2/OBSCN/RHOA/TNNT2/ROCK2/TMOD3/PHLDB2/ELN/PLEC/PPFIA1/PHACTR1/PAK2/CUL3/ARHGEF18/TNNT1/ARHGAP6/FAM171A1/CORO2B	41
GO:0046777	BP	GO:0046777	protein autophosphorylation	45/1446	227/18723	3.6177e-09	3.81598e-07	2.99083e-07	INSR/PTK2/PEAK1/WNK1/IGF1R/DYRK1A/GRK5/MARK3/GSK3B/VEGFC/ABL1/EGFR/IRAK3/TAOK1/FYN/TEK/EPHB4/AAK1/STK10/PDGFB/CAMK2D/FER/PRKD2/TAOK3/TRPM7/BCR/STK24/MAP3K3/PRKD1/IQGAP1/EPHA4/SMG1/TAF1/CDK12/EEF2K/PRKX/CALM2/PAK2/YES1/MINK1/TAOK2/JAK2/CAMKK2/SIK2/MARK2	45
GO:0018205	BP	GO:0018205	peptidyl-lysine modification	63/1446	376/18723	3.8548e-09	3.98935e-07	3.12671e-07	AUTS2/NCOA3/ZMIZ1/EHMT1/JARID2/ASH1L/MECOM/KMT2C/SETD2/SMYD3/DIP2B/NSMCE2/KANSL1/NSD1/CREBBP/HDAC4/BRD4/KMT2E/HDAC9/MECP2/PHF20/SENP6/NCOA1/ARRB1/KMT5B/SENP7/KAT6A/PIAS1/ATRX/KAT6B/CTCF/EP400/KDM6A/EEF1AKMT2/PRDM16/TAF1/YEATS2/CAMKMT/HDAC7/MLLT6/EP300/SETD5/EPC2/OGT/PHF14/DIP2A/SENP5/MSL2/NSD2/EPC1/KMT2A/TET2/USP22/NSD3/SAE1/KANSL3/IWS1/GLYR1/MCM3AP/TRRAP/PER1/RLF/SETD3	63
GO:0010632	BP	GO:0010632	regulation of epithelial cell migration	53/1446	292/18723	4.03019e-09	4.09363e-07	3.20844e-07	BMPR2/PTPRG/MACF1/PTPRM/IQSEC1/PTK2/DOCK1/DAB2IP/RIN2/FOXP1/SASH1/PRKCE/CLASP1/MCC/STARD13/PIK3C2A/BCAS3/VEGFC/ABL1/PIK3CB/AKT3/NOTCH1/HDAC9/TEK/MECP2/PDGFB/PLPP3/SP100/RREB1/PRKD2/JCAD/MAP4K4/ETS1/NF1/ATOH8/MAP3K3/PRKD1/RHOJ/FBXW7/ATP2B4/CLASP2/RHOA/ROCK2/HDAC7/PTEN/MAP2K5/PLCG1/NOS3/PLCG2/DOCK5/TGFBR2/BCAR1/HDAC5	53
GO:1903050	BP	GO:1903050	regulation of proteolysis involved in cellular protein catabolic process	44/1446	221/18723	4.68875e-09	4.67597e-07	3.66486e-07	PTK2/DAB2IP/UBE2K/HIPK2/ARIH1/GSK3B/DISC1/PRKN/COP1/SMARCC1/FHIT/BTRC/TLK2/XPO1/COMMD1/HECTD1/PIAS1/EPHA4/ATXN3/SMAD7/FBXW7/OPHN1/TAF1/USP25/UBE3A/LATS1/PSEN1/PTEN/SMURF1/ZER1/OGT/ECSCR/CHFR/GNA12/CBFA2T3/ARIH2/CSNK1E/N4BP1/SUFU/ANKIB1/GIPC1/RNF144A/WAC/RNF144B	44
GO:0001885	BP	GO:0001885	endothelial cell development	21/1446	64/18723	6.20614e-09	6.0787e-07	4.76426e-07	PECAM1/HEG1/RAPGEF1/PLCB1/ADD1/RAPGEF2/PDE4D/TJP2/NOTCH4/CLIC4/RAP1B/RAPGEF3/ROCK1/AFDN/IKBKB/PPP1R16B/COL15A1/ROCK2/CCM2/VCL/RAP1A	21
GO:0071559	BP	GO:0071559	response to transforming growth factor beta	48/1446	256/18723	7.37734e-09	7.09907e-07	5.564e-07	LDLRAD4/ZMIZ1/PTK2/CFLAR/HIPK2/DNM2/SKI/WWOX/FUT8/CRK/ZFHX3/CREBBP/PXN/SMAD6/FYN/ZBTB7A/PTPRK/SPRED2/SMURF2/SMAD3/STAT3/COL4A2/LTBP1/GLG1/ROCK1/LATS2/SMAD7/LIMS1/FKBP1A/PRDM16/ROCK2/FBN1/LATS1/SNX6/USP9Y/CHST11/EP300/SOX6/SMURF1/SMAD2/TGFBR3/YES1/TRIM33/USP9X/TGFBR2/CD109/PPARA/GIPC1	48
GO:0007173	BP	GO:0007173	epidermal growth factor receptor signaling pathway	28/1446	108/18723	7.93885e-09	7.50769e-07	5.88426e-07	HIP1/PTK2/PTPN12/DAB2IP/PIK3C2A/RNF115/CDH13/ABL1/EGFR/BRAF/FER/CBLB/ERBIN/GAB1/IQGAP1/FBXW7/BCAR3/GRB2/SOS1/SNX6/PSEN1/NCK2/PLCG1/CBL/ZFYVE28/BCAR1/MVB12B/PTPN11	28
GO:0070936	BP	GO:0070936	protein K48-linked ubiquitination	21/1446	65/18723	8.50526e-09	7.90701e-07	6.19723e-07	UBE2K/RNF115/UBE2H/UBE2R2/PRKN/UBE2D2/UBR5/UBE2E2/ZNRF1/ITCH/BTRC/UBE2E1/UBE3A/RNF216/RNF4/TRIM44/CUL3/UBE2G1/ARIH2/RFFL/CUL1	21
GO:0007623	BP	GO:0007623	circadian rhythm	42/1446	210/18723	9.09148e-09	8.31113e-07	6.51397e-07	RORA/GNAQ/DYRK1A/KDM2A/GSK3B/ZFHX3/EGFR/NCOA2/PHLPP1/BTBD9/ATG7/BTRC/FBXL17/FBXW11/NCOR1/KDM5A/SETX/MYCBP2/FBXW7/THRAP3/PSPC1/NRIP1/ROCK2/PTGDS/UBE3A/RAI1/SFPQ/PTEN/EP300/OGT/RBM4/HUWE1/MAPK8/ASS1/KMT2A/PER3/CSNK1E/PPP1CB/USP9X/NPAS2/PPARA/PER1	42
GO:0007266	BP	GO:0007266	Rho protein signal transduction	32/1446	137/18723	1.11939e-08	1.00654e-06	7.88887e-07	AKAP13/HEG1/RASIP1/STARD13/CDH13/ARHGEF10/ABL1/PHACTR4/ARHGAP35/MYO9B/DLC1/ARHGEF12/RASGRF2/BCR/ARRB1/ABL2/ROCK1/RHOJ/OPHN1/RHOA/ROCK2/GNA12/RAF1/P2RY8/CDC42EP4/CUL3/ARHGEF2/ARHGEF18/EPS8/ARHGAP6/ARHGEF3/ARHGEF1	32
GO:0090287	BP	GO:0090287	regulation of cellular response to growth factor stimulus	53/1446	304/18723	1.68569e-08	1.49129e-06	1.16882e-06	BMPR2/LDLRAD4/CFLAR/DAB2IP/GRB10/ZNF423/HIPK2/DNM2/SKI/VEGFC/ABL1/PIK3CB/CREBBP/NOTCH1/RBPJ/CYFIP1/SMAD6/ZBTB7A/SPRED2/SMURF2/SMAD3/XIAP/SEMA6A/PRKD2/CRIM1/SULF2/JCAD/LTBP1/GLG1/LATS2/EPN2/SMAD7/ATP2B4/FKBP1A/PRDM16/FBN1/LATS1/SNX6/CHST11/EP300/SMURF1/SMAD2/CTDSPL2/CASK/TGFBR3/NEDD4/NPTN/TRIM33/CD109/PPARA/ZDHHC17/GIPC1/MYO1C	53
GO:1903362	BP	GO:1903362	regulation of cellular protein catabolic process	47/1446	255/18723	1.84622e-08	1.60738e-06	1.25981e-06	PTK2/DAB2IP/UBE2K/HIPK2/FAF1/ARIH1/GSK3B/DISC1/PRKN/VGLL4/COP1/SMARCC1/FHIT/BTRC/TLK2/XPO1/COMMD1/HECTD1/PIAS1/EPHA4/ATXN3/SMAD7/FBXW7/OPHN1/TAF1/USP25/UBE3A/LATS1/PSEN1/PTEN/SMURF1/ZER1/OGT/ECSCR/CHFR/GNA12/CBFA2T3/ARIH2/CSNK1E/LDLR/N4BP1/SUFU/ANKIB1/GIPC1/RNF144A/WAC/RNF144B	47
GO:0051258	BP	GO:0051258	protein polymerization	52/1446	297/18723	1.98487e-08	1.70109e-06	1.33326e-06	SPTBN1/TBCD/SSH2/ADD1/PRKCE/WASF2/CLASP1/DYRK1A/UBE2K/FCHSD2/ABL1/PRKN/SPTAN1/CYFIP1/CLIP1/PREX1/MECP2/KANK3/SSH1/FER/ARHGEF7/NCKAP1/NDE1/ARFGEF1/CAMSAP2/CLASP2/RHOA/TTC17/SVIL/GRB2/LATS1/TMOD3/ADD3/MAP2/NCK2/DLG1/DIAPH1/NAV3/ELN/SNX9/CDC42EP4/EPS8/ZNF207/ARHGAP6/TRIOBP/HDGFL3/JAK2/CDK5RAP2/MYO1C/CEP192/RASA1/CAPZB	52
GO:0003158	BP	GO:0003158	endothelium development	31/1446	136/18723	3.47217e-08	2.92997e-06	2.29641e-06	BMPR2/PECAM1/HEG1/RAPGEF1/PLCB1/FOXP1/ADD1/RAPGEF2/STARD13/ZEB1/PDE4D/TJP2/NOTCH4/CLIC4/NOTCH1/RBPJ/RAP1B/PRKD2/RAPGEF3/ROCK1/AFDN/IKBKB/ATOH8/PPP1R16B/COL15A1/RHOA/ROCK2/CCM2/VCL/RAP1A/BMP6	31
GO:0006325	BP	GO:0006325	chromatin organization	64/1446	409/18723	4.33738e-08	3.60463e-06	2.82518e-06	RERE/EHMT1/GATAD2B/BAZ2B/TCF7L1/JARID2/ARID1B/MECOM/BPTF/SETD2/SMYD3/ARID4B/FAM172A/CHD9/CHD2/SMARCA2/BABAM2/HDAC4/BRD4/KDM4B/KMT2E/SMARCC1/ZBTB7A/HNRNPC/ARID1A/ARID2/TLK2/KDM4C/NCOR1/KDM5A/PHF21A/KAT6A/MLLT3/ATRX/KAT6B/HP1BP3/SMARCA4/BAZ1B/CHD6/CTCF/KDM6A/SMCHD1/PRDM16/HDAC8/INO80/DNMT3A/DPF3/SETD5/ATF7IP/CHD7/TLK1/AEBP2/SCMH1/MBD2/ZMYND11/PSME4/RSF1/SPIN1/UBN2/CHD8/L3MBTL4/MBTD1/HDAC5/MCM3AP	64
GO:0048193	BP	GO:0048193	Golgi vesicle transport	51/1446	296/18723	4.64401e-08	3.80185e-06	2.97975e-06	SPTBN1/MACF1/EXOC6B/CUX1/DNM2/EXOC4/KIF13A/VTI1A/EPS15/RAB10/PLPP3/RAB1A/GBF1/GOLGA4/ATP9B/RABEP1/MYO18A/COG5/COMMD1/PRKD1/GOLPH3/CYTH3/UVRAG/OSBPL5/NBAS/VPS54/HTT/RAB6A/AP3S2/EXOC6/ARFGEF2/AP3D1/GAK/CNST/ANKFY1/YIPF4/VPS13C/CUL3/AP1G1/STXBP6/TRAPPC8/MON2/GOSR2/SEC24B/TRAPPC10/ATP2C1/VAMP2/VPS35L/SLC10A7/ATP9A/RAB8B	51
GO:0010634	BP	GO:0010634	positive regulation of epithelial cell migration	36/1446	176/18723	5.64687e-08	4.55487e-06	3.56994e-06	BMPR2/IQSEC1/DOCK1/RIN2/FOXP1/SASH1/PRKCE/CLASP1/PIK3C2A/BCAS3/VEGFC/ABL1/PIK3CB/AKT3/HDAC9/TEK/PDGFB/PLPP3/RREB1/PRKD2/JCAD/MAP4K4/ETS1/ATOH8/MAP3K3/PRKD1/RHOJ/CLASP2/ROCK2/HDAC7/PLCG1/NOS3/PLCG2/DOCK5/TGFBR2/BCAR1	36
GO:1901653	BP	GO:1901653	cellular response to peptide	58/1446	359/18723	6.01018e-08	4.76472e-06	3.73442e-06	PIK3R3/SORBS1/CCND3/INSR/PTK2/CFLAR/GRB10/IGF1R/PIK3C2A/FOXO3/MBD5/GSK3B/CRK/FOXO1/PTPRA/PXN/CYFIP1/FYN/HDAC9/SMARCC1/SOGA1/RAB10/RAP1B/FER/STAT3/ABCC1/GAB1/ROCK1/DENND4C/PIP4K2A/PTPRE/EPHA4/BCAR3/ROCK2/FBN1/GRB2/SNX6/EEF2K/PSEN1/PTEN/OGT/OSBPL8/ASS1/CACNA2D1/ARHGEF2/RPS6KB1/TBC1D4/STAT5B/JAK2/APP/VAMP2/C2CD5/BCAR1/SIK2/RAB8B/HDAC5/MYO1C/PTPN11	58
GO:0071375	BP	GO:0071375	cellular response to peptide hormone stimulus	50/1446	290/18723	6.14059e-08	4.76472e-06	3.73442e-06	PIK3R3/SORBS1/CCND3/INSR/PTK2/CFLAR/GRB10/IGF1R/PIK3C2A/MBD5/GSK3B/CRK/FOXO1/PTPRA/PXN/CYFIP1/FYN/HDAC9/SMARCC1/SOGA1/RAB10/RAP1B/FER/STAT3/GAB1/ROCK1/DENND4C/PIP4K2A/PTPRE/BCAR3/ROCK2/FBN1/GRB2/EEF2K/PTEN/OGT/OSBPL8/ASS1/RPS6KB1/TBC1D4/STAT5B/JAK2/VAMP2/C2CD5/BCAR1/SIK2/RAB8B/HDAC5/MYO1C/PTPN11	50
GO:0006893	BP	GO:0006893	Golgi to plasma membrane transport	19/1446	60/18723	6.25107e-08	4.76472e-06	3.73442e-06	SPTBN1/MACF1/EXOC6B/DNM2/EXOC4/KIF13A/RAB10/GOLGA4/RABEP1/COMMD1/GOLPH3/OSBPL5/EXOC6/ARFGEF2/CNST/STXBP6/ATP2C1/VAMP2/VPS35L	19
GO:0099003	BP	GO:0099003	vesicle-mediated transport in synapse	39/1446	200/18723	6.25451e-08	4.76472e-06	3.73442e-06	CTBP2/UNC13B/DNM2/GSK3B/DNM3/NUMB/PIP5K1C/PPP3CC/DENND1A/PPP3CB/PICALM/CYFIP1/FBXL20/BTBD9/PPP3R1/EPS15/DNAJC5/RAP1B/STXBP1/ROCK1/ITSN2/CADPS2/KIAA1109/OPHN1/AP3B1/FCHO2/PSEN1/PTEN/AP3D1/GAK/CASK/PLD1/RAPGEF4/ATP2A2/RAP1A/AP2B1/VAMP2/GIPC1/ITSN1	39
GO:0045936	BP	GO:0045936	negative regulation of phosphate metabolic process	67/1446	441/18723	6.72872e-08	5.05576e-06	3.96252e-06	LDLRAD4/HEG1/DAB2IP/GRB10/WNK1/SLC8A1/GNAQ/RASIP1/PDE4D/ADARB1/HIPK3/SMYD3/GSK3B/SPAG9/PARD3/ABL1/MGAT5/PIK3CB/PRKN/PTPRB/HDAC4/SMAD6/IRAK3/WWTR1/SPRED2/PDGFB/PLPP3/PIBF1/STAT3/CBLB/ARRB1/ROCK1/NCOR1/LATS2/PIP4K2A/NF1/IKBKB/PPP2R5A/PPP1R16B/PRKRIP1/DEPTOR/SMAD7/FKBP1A/SWAP70/PRKAR2A/YWHAE/ROCK2/LATS1/LRP5/SNX6/PSEN1/PTEN/NCK2/CBL/ZFYVE28/PLEC/STK38/CBFA2T3/CALM2/SH2B3/CNKSR3/PAK2/ENSA/PRKAG2/CD10…	67
GO:0010563	BP	GO:0010563	negative regulation of phosphorus metabolic process	67/1446	442/18723	7.3483e-08	5.44668e-06	4.26891e-06	LDLRAD4/HEG1/DAB2IP/GRB10/WNK1/SLC8A1/GNAQ/RASIP1/PDE4D/ADARB1/HIPK3/SMYD3/GSK3B/SPAG9/PARD3/ABL1/MGAT5/PIK3CB/PRKN/PTPRB/HDAC4/SMAD6/IRAK3/WWTR1/SPRED2/PDGFB/PLPP3/PIBF1/STAT3/CBLB/ARRB1/ROCK1/NCOR1/LATS2/PIP4K2A/NF1/IKBKB/PPP2R5A/PPP1R16B/PRKRIP1/DEPTOR/SMAD7/FKBP1A/SWAP70/PRKAR2A/YWHAE/ROCK2/LATS1/LRP5/SNX6/PSEN1/PTEN/NCK2/CBL/ZFYVE28/PLEC/STK38/CBFA2T3/CALM2/SH2B3/CNKSR3/PAK2/ENSA/PRKAG2/CD10…	67
GO:0071560	BP	GO:0071560	cellular response to transforming growth factor beta stimulus	45/1446	250/18723	7.64425e-08	5.59049e-06	4.38163e-06	LDLRAD4/ZMIZ1/PTK2/CFLAR/HIPK2/DNM2/SKI/WWOX/FUT8/CRK/CREBBP/PXN/SMAD6/FYN/ZBTB7A/PTPRK/SPRED2/SMURF2/SMAD3/STAT3/COL4A2/LTBP1/GLG1/LATS2/SMAD7/LIMS1/FKBP1A/PRDM16/FBN1/LATS1/SNX6/USP9Y/CHST11/EP300/SOX6/SMURF1/SMAD2/TGFBR3/YES1/TRIM33/USP9X/TGFBR2/CD109/PPARA/GIPC1	45
GO:0051098	BP	GO:0051098	regulation of binding	58/1446	363/18723	8.9164e-08	6.43506e-06	5.04357e-06	CTBP2/ADD1/RAPGEF2/HIPK2/MARK3/SKI/TCF7L2/GSK3B/DISC1/CRK/ABL1/NSD1/PRKN/HDAC4/STK3/PLCL1/ZBTB7A/PDGFB/SMAD3/SP100/CBLB/HMBOX1/ROCK1/PLCL2/ARHGEF7/SPPL3/ZBTB7C/EPHA4/FBXW7/FKBP1A/TAF1/TNKS/WAPL/PSEN1/MAP2/EP300/SMAD2/TTBK2/TGFBR3/MBD2/CALM2/PLXND1/MAPK8/ATP2A2/HABP4/PARP9/SYMPK/CSNK1E/RSF1/FBH1/JAK2/APP/USP33/CTNNBIP1/PPARA/PPP3CA/HDAC5/MARK2	58
GO:0060070	BP	GO:0060070	canonical Wnt signaling pathway	51/1446	303/18723	1.00383e-07	7.14142e-06	5.59719e-06	RBMS3/CTNND1/CCNY/DAB2IP/WNK1/GNAQ/TCF7L1/MCC/TBL1XR1/FOXO3/TCF7L2/USP34/GSK3B/DISC1/EXT1/PRKN/FAM53B/EGFR/NOTCH1/RBPJ/UBR5/STK3/WWTR1/SMURF2/SMAD3/XIAP/PLPP3/CDK14/SULF2/CSNK1G1/BTRC/SOX13/LATS2/MLLT3/INVS/TNKS/NPHP3/LATS1/LRP5/UBAC2/PSEN1/PTEN/RNF220/TBL1X/MAPK14/WNT2B/CSNK1E/USP47/CHD8/CCDC88C/YAP1	51
GO:0051017	BP	GO:0051017	actin filament bundle assembly	33/1446	157/18723	1.01555e-07	7.14142e-06	5.59719e-06	SHANK3/SORBS1/MTSS1/ADD1/WASF2/CLASP1/LIMCH1/ARHGEF10/ABL1/PRKN/DLC1/PXN/SYNPO/SMAD3/RAPGEF3/ARRB1/ROCK1/ACTN1/CLASP2/SWAP70/RHOA/ROCK2/PHLDB2/ELN/PPFIA1/PHACTR1/PAK2/CUL3/ARHGEF18/EPS8/ARHGAP6/FAM171A1/CORO2B	33
GO:0043254	BP	GO:0043254	regulation of protein-containing complex assembly	65/1446	428/18723	1.07092e-07	7.43542e-06	5.82762e-06	LDLRAD4/SPTBN1/ASAP1/TBCD/DAB2IP/SSH2/ADD1/PRKCE/WASF2/RASIP1/CLASP1/DYRK1A/UNC13B/FCHSD2/FAF1/GSK3B/SPIDR/ABL1/FNIP1/SPTAN1/CYFIP1/SMAD6/CLIP1/PREX1/MECP2/RAP1B/KANK3/SSH1/FER/STXBP1/SENP6/PIEZO1/ARHGEF7/NCKAP1/FNIP2/ARFGEF1/CAMSAP2/RHOA/SVIL/GRB2/LATS1/RNF4/TMOD3/ADD3/MAP2/NCK2/DLG1/EP300/NAV3/ATF7IP/ELN/PLCG2/SNX9/RAF1/CARD8/CDC42EP4/STXBP6/EPS8/TRIOBP/CTNNBIP1/CDK5RAP2/MYO1C/RASA1/PTPN11/CAPZB	65
GO:0010639	BP	GO:0010639	negative regulation of organelle organization	56/1446	348/18723	1.16196e-07	7.96666e-06	6.24399e-06	SHANK3/MAP4/SPTBN1/RPS6KA2/TBCD/SSH2/ADD1/WASF2/CLASP1/DYRK1A/SMG6/DNM2/BCL2L1/PRKN/DLC1/SPTAN1/TAOK1/HNRNPC/KANK3/SSH1/ARHGEF7/NBDY/ATRX/ARFGEF1/LIMK2/CAMSAP2/CLASP2/TNKS/SWAP70/XRN1/SVIL/WAPL/TMOD3/ADD3/MAP2/ATXN7/NAV3/PHLDB2/TOM1L2/PPFIA1/TTBK2/MAD1L1/HUWE1/PAK2/ARHGEF2/ARHGEF18/TBC1D4/EPS8/ZNF207/ARHGAP6/TRIOBP/HDGFL3/YAP1/CDK5RAP2/CORO2B/CAPZB	56
GO:0043542	BP	GO:0043542	endothelial cell migration	48/1446	279/18723	1.20126e-07	8.13445e-06	6.3755e-06	PIK3R3/BMPR2/PTPRM/PTK2/DAB2IP/RIN2/FOXP1/SASH1/STARD13/PIK3C2A/MYH9/BCAS3/CDH13/VEGFC/ABL1/PIK3CB/AKT3/NOTCH1/PXN/HDAC9/TEK/EPHB4/MECP2/PDGFB/PLPP3/SP100/PRKD2/JCAD/ETS1/NF1/ATOH8/MAP3K3/PRKD1/RHOJ/FBXW7/ATP2B4/RHOA/ROCK2/HDAC7/PTEN/MAP2K5/PLCG1/NOS3/PRKX/PLXND1/BCAR1/GIPC1/HDAC5	48
GO:0035329	BP	GO:0035329	hippo signaling	15/1446	40/18723	1.22186e-07	8.17304e-06	6.40573e-06	MARK3/VGLL4/STK3/WWC2/TEAD4/WWTR1/TEAD1/LATS2/FAT4/LATS1/WWC3/MAPK14/YAP1/AMOTL1/TEAD2	15
GO:0048511	BP	GO:0048511	rhythmic process	50/1446	298/18723	1.47893e-07	9.7734e-06	7.66004e-06	RORA/GNAQ/DYRK1A/KDM2A/FOXO3/GSK3B/NCOR2/ZFHX3/CREBBP/EGFR/NCOA2/PAM/PHLPP1/BTBD9/ATG7/NCOA1/ARRB1/BTRC/FBXL17/FBXW11/NCOR1/KDM5A/ETS1/SETX/MYCBP2/FBXW7/THRAP3/PSPC1/NRIP1/ROCK2/PTGDS/UBE3A/RAI1/SFPQ/PTEN/EP300/OGT/RBM4/HUWE1/MAPK8/ASS1/KMT2A/PER3/CSNK1E/PPP1CB/USP9X/STAT5B/NPAS2/PPARA/PER1	50
GO:0061028	BP	GO:0061028	establishment of endothelial barrier	16/1446	46/18723	1.57875e-07	1.03088e-05	8.0797e-06	PECAM1/RAPGEF1/PLCB1/ADD1/RAPGEF2/PDE4D/TJP2/RAP1B/RAPGEF3/ROCK1/AFDN/IKBKB/PPP1R16B/ROCK2/VCL/RAP1A	16
GO:0043242	BP	GO:0043242	negative regulation of protein-containing complex disassembly	22/1446	82/18723	1.62075e-07	1.03385e-05	8.10291e-06	SPTBN1/ADD1/CLASP1/SPTAN1/IRAK3/TAOK1/SCAF8/CLEC16A/CAMSAP2/CLASP2/SWAP70/SVIL/TMOD3/ADD3/ATXN7/NAV3/TTBK2/ARHGEF2/EPS8/TRIOBP/HDGFL3/CAPZB	22
GO:0010811	BP	GO:0010811	positive regulation of cell-substrate adhesion	28/1446	123/18723	1.62314e-07	1.03385e-05	8.10291e-06	UTRN/LIMS2/DOCK1/RIN2/PRKCE/DNM2/CDH13/GSK3B/DISC1/CRK/ABL1/TEK/PREX1/PDGFB/SMAD3/RREB1/MAP4K4/ROCK1/ITGA6/ARHGEF7/IQGAP1/LIMS1/PLEKHA2/DOCK5/TRIOBP/JAK2/CDK6/PTPN11	28
GO:0018107	BP	GO:0018107	peptidyl-threonine phosphorylation	27/1446	116/18723	1.65868e-07	1.03385e-05	8.10291e-06	WNK1/CDC42BPB/DYRK1A/UBE2K/HIPK2/HIPK3/GSK3B/PARD3/MAPK1/SPRED2/CAMK2D/RPTOR/PRKD2/ROCK1/PRKD1/SMAD7/TAF1/TNKS/ROCK2/CAB39/CALM2/MAPK8/PRKAG2/TGFBR2/APP/PKN1/MARK2	27
GO:0030518	BP	GO:0030518	intracellular steroid hormone receptor signaling pathway	27/1446	116/18723	1.65868e-07	1.03385e-05	8.10291e-06	ZMIZ1/FOXP1/PLPP1/RBFOX2/NR3C2/DDX17/NCOR2/UBR5/ZBTB7A/ARID1A/STRN3/KDM4C/NCOR1/SMARCA4/CNOT1/RHOA/UBE3A/LATS1/CNOT2/EP300/TRERF1/NEDD4/TRIP4/JAK2/PKN1/YAP1/PER1	27
GO:1903844	BP	GO:1903844	regulation of cellular response to transforming growth factor beta stimulus	29/1446	131/18723	1.86124e-07	1.14707e-05	8.99029e-06	LDLRAD4/CFLAR/HIPK2/DNM2/SKI/CREBBP/SMAD6/ZBTB7A/SPRED2/SMURF2/SMAD3/LTBP1/GLG1/LATS2/SMAD7/FKBP1A/PRDM16/FBN1/LATS1/SNX6/CHST11/EP300/SMURF1/SMAD2/TGFBR3/TRIM33/CD109/PPARA/GIPC1	29
GO:0061572	BP	GO:0061572	actin filament bundle organization	33/1446	161/18723	1.89561e-07	1.15527e-05	9.05458e-06	SHANK3/SORBS1/MTSS1/ADD1/WASF2/CLASP1/LIMCH1/ARHGEF10/ABL1/PRKN/DLC1/PXN/SYNPO/SMAD3/RAPGEF3/ARRB1/ROCK1/ACTN1/CLASP2/SWAP70/RHOA/ROCK2/PHLDB2/ELN/PPFIA1/PHACTR1/PAK2/CUL3/ARHGEF18/EPS8/ARHGAP6/FAM171A1/CORO2B	33
GO:0048813	BP	GO:0048813	dendrite morphogenesis	31/1446	146/18723	1.9332e-07	1.16523e-05	9.13269e-06	SHANK3/RERE/KLF7/CUX1/RAPGEF2/RBFOX2/TRAK1/PAFAH1B1/GSK3B/DNM3/PDLIM5/PREX2/PICALM/FYN/MEF2A/HECW2/ADAM10/FARP1/EPHA4/SIPA1L1/UBE3A/KIDINS220/EEF2K/MAP2/PTEN/DIP2A/PHACTR1/MINK1/NEDD4/TAOK2/PPP3CA	31
GO:0008360	BP	GO:0008360	regulation of cell shape	32/1446	154/18723	2.08338e-07	1.23057e-05	9.6448e-06	PTK2/FGD4/FGD5/MYH9/PARVB/CRK/ARHGAP35/PALMD/DLC1/PLXNA2/FMNL3/CYFIP1/FYN/BRWD1/MKLN1/RHOJ/RHOA/DNMBP/CFDP1/DLG1/DIAPH1/WDPCP/FMNL2/PLXND1/MYO10/CDC42EP4/ARHGEF18/EPS8/FAM171A1/TAOK2/RASA1/MARK2	32
GO:0072659	BP	GO:0072659	protein localization to plasma membrane	48/1446	284/18723	2.08648e-07	1.23057e-05	9.6448e-06	SORBS1/SPTBN1/MACF1/PRKCH/PRKCE/RAPGEF2/NUMB/STX8/BCL2L1/KIF13A/TSPAN14/PACS1/EGFR/PICALM/RAB10/STXBP1/GOLGA4/PIP5K1A/TTC7B/ROCK1/SLMAP/DENND4C/AFDN/IKBKB/HECTD1/PPP2R5A/GOLPH3/RAPGEF6/PTPN9/ATP2B4/CLASP2/RILPL1/ROCK2/FCHO2/DLG1/GAK/SMURF1/ASB3/PPFIA1/PACS2/CNST/RAP1A/ATP2C1/VAMP2/C2CD5/FAM126B/RAB8B/RAMP3	48
GO:0035304	BP	GO:0035304	regulation of protein dephosphorylation	23/1446	90/18723	2.24343e-07	1.30906e-05	1.026e-05	GSK3B/MGAT5/PPP6R2/DLC1/PPP6R3/NUAK1/ROCK1/PPP1R12A/SPPL3/IKBKB/PPP2R5A/PPP1R16B/CAMTA1/HTT/FKBP1A/SWAP70/YWHAE/ROCK2/MAGI2/CALM2/ENSA/SYMPK/JAK2	23
GO:0018210	BP	GO:0018210	peptidyl-threonine modification	28/1446	125/18723	2.32303e-07	1.34124e-05	1.05122e-05	WNK1/CDC42BPB/DYRK1A/UBE2K/HIPK2/HIPK3/GSK3B/PARD3/MAPK1/SPRED2/CAMK2D/RPTOR/PRKD2/ROCK1/PRKD1/SMAD7/TAF1/TNKS/ROCK2/CAB39/CALM2/MAPK8/PRKAG2/TGFBR2/GALNT2/APP/PKN1/MARK2	28
GO:0045446	BP	GO:0045446	endothelial cell differentiation	27/1446	118/18723	2.40445e-07	1.37379e-05	1.07673e-05	BMPR2/PECAM1/HEG1/RAPGEF1/PLCB1/ADD1/RAPGEF2/ZEB1/PDE4D/TJP2/NOTCH4/CLIC4/NOTCH1/RBPJ/RAP1B/RAPGEF3/ROCK1/AFDN/IKBKB/ATOH8/PPP1R16B/COL15A1/ROCK2/CCM2/VCL/RAP1A/BMP6	27
GO:0060828	BP	GO:0060828	regulation of canonical Wnt signaling pathway	44/1446	253/18723	2.9227e-07	1.65268e-05	1.29531e-05	RBMS3/CTNND1/CCNY/DAB2IP/WNK1/GNAQ/MCC/TBL1XR1/FOXO3/TCF7L2/USP34/GSK3B/PRKN/FAM53B/EGFR/NOTCH1/RBPJ/UBR5/STK3/WWTR1/SMURF2/SMAD3/XIAP/CDK14/SULF2/CSNK1G1/BTRC/SOX13/LATS2/MLLT3/INVS/TNKS/NPHP3/LATS1/UBAC2/PSEN1/RNF220/TBL1X/MAPK14/CSNK1E/USP47/CHD8/CCDC88C/YAP1	44
GO:0010452	BP	GO:0010452	histone H3-K36 methylation	9/1446	15/18723	3.11372e-07	1.74273e-05	1.36589e-05	ASH1L/SETD2/NSD1/BRD4/SETD5/NSD2/NSD3/IWS1/SETD3	9
GO:0030038	BP	GO:0030038	contractile actin filament bundle assembly	25/1446	106/18723	3.60376e-07	1.94279e-05	1.52269e-05	SORBS1/WASF2/CLASP1/LIMCH1/ARHGEF10/ABL1/DLC1/PXN/SMAD3/RAPGEF3/ARRB1/ROCK1/CLASP2/RHOA/ROCK2/PHLDB2/ELN/PPFIA1/PHACTR1/PAK2/CUL3/ARHGEF18/ARHGAP6/FAM171A1/CORO2B	25
GO:0043149	BP	GO:0043149	stress fiber assembly	25/1446	106/18723	3.60376e-07	1.94279e-05	1.52269e-05	SORBS1/WASF2/CLASP1/LIMCH1/ARHGEF10/ABL1/DLC1/PXN/SMAD3/RAPGEF3/ARRB1/ROCK1/CLASP2/RHOA/ROCK2/PHLDB2/ELN/PPFIA1/PHACTR1/PAK2/CUL3/ARHGEF18/ARHGAP6/FAM171A1/CORO2B	25
GO:0046822	BP	GO:0046822	regulation of nucleocytoplasmic transport	25/1446	106/18723	3.60376e-07	1.94279e-05	1.52269e-05	SETD2/TCF7L2/GSK3B/UBR5/MAPK1/PTPN14/SMAD3/SP100/RAPGEF3/XPO1/PPP1R12A/PRKD1/MAVS/YWHAE/PSEN1/CTDSPL2/AKAP8L/RBM4/MAPK14/NEDD4/SUFU/MDFIC/JAK2/IWS1/PTPN11	25
GO:0099504	BP	GO:0099504	synaptic vesicle cycle	35/1446	181/18723	3.61284e-07	1.94279e-05	1.52269e-05	CTBP2/UNC13B/DNM2/GSK3B/DNM3/PIP5K1C/PPP3CC/DENND1A/PPP3CB/PICALM/CYFIP1/FBXL20/BTBD9/DNAJC5/RAP1B/STXBP1/ROCK1/ITSN2/CADPS2/KIAA1109/OPHN1/AP3B1/FCHO2/PSEN1/PTEN/AP3D1/GAK/CASK/PLD1/RAPGEF4/ATP2A2/RAP1A/VAMP2/GIPC1/ITSN1	35
GO:0017015	BP	GO:0017015	regulation of transforming growth factor beta receptor signaling pathway	28/1446	128/18723	3.9104e-07	2.08238e-05	1.6321e-05	LDLRAD4/HIPK2/DNM2/SKI/CREBBP/SMAD6/ZBTB7A/SPRED2/SMURF2/SMAD3/LTBP1/GLG1/LATS2/SMAD7/FKBP1A/PRDM16/FBN1/LATS1/SNX6/CHST11/EP300/SMURF1/SMAD2/TGFBR3/TRIM33/CD109/PPARA/GIPC1	28
GO:0007179	BP	GO:0007179	transforming growth factor beta receptor signaling pathway	37/1446	198/18723	4.13308e-07	2.1798e-05	1.70845e-05	LDLRAD4/ZMIZ1/PTK2/HIPK2/DNM2/SKI/FUT8/CREBBP/PXN/SMAD6/ZBTB7A/PTPRK/SPRED2/SMURF2/SMAD3/STAT3/LTBP1/GLG1/LATS2/SMAD7/FKBP1A/PRDM16/FBN1/LATS1/SNX6/USP9Y/CHST11/EP300/SMURF1/SMAD2/TGFBR3/TRIM33/USP9X/TGFBR2/CD109/PPARA/GIPC1	37
GO:0045732	BP	GO:0045732	positive regulation of protein catabolic process	41/1446	231/18723	4.21956e-07	2.20422e-05	1.72759e-05	PTK2/DAB2IP/FAF1/ARIH1/GSK3B/DISC1/PRKN/FOXO1/SH3D19/VGLL4/COP1/WWP2/SMURF2/ATG7/CBLB/ITCH/HECW2/HECTD1/PIAS1/ATXN3/SMAD7/FBXW7/TAF1/PSEN1/PTEN/WWP1/SMURF1/ZER1/ECSCR/CHFR/CBFA2T3/SNX9/HUWE1/TNFRSF1B/ARIH2/NEDD4/CSNK1E/LDLR/ANKIB1/RNF144A/RNF144B	41
GO:0043401	BP	GO:0043401	steroid hormone mediated signaling pathway	29/1446	136/18723	4.31904e-07	2.2349e-05	1.75164e-05	ZMIZ1/FOXP1/PLPP1/RBFOX2/NR3C2/DDX17/NCOR2/UBR5/ZBTB7A/ARID1A/STRN3/KDM4C/NCOR1/SMARCA4/CNOT1/RXRA/RHOA/UBE3A/LATS1/CNOT2/EP300/TRERF1/NEDD4/TRIP4/JAK2/PKN1/YAP1/PPARA/PER1	29
GO:0034968	BP	GO:0034968	histone lysine methylation	26/1446	115/18723	5.12444e-07	2.62687e-05	2.05885e-05	AUTS2/EHMT1/JARID2/ASH1L/MECOM/KMT2C/SETD2/SMYD3/NSD1/BRD4/KMT2E/MECP2/KMT5B/ATRX/KDM6A/PRDM16/MLLT6/SETD5/OGT/NSD2/KMT2A/TET2/NSD3/IWS1/RLF/SETD3	26
GO:0006476	BP	GO:0006476	protein deacetylation	24/1446	101/18723	5.30157e-07	2.64478e-05	2.07288e-05	DYRK1A/SKI/TBL1XR1/FRY/HDAC4/HDAC9/SPRED2/CAMK2D/PRKD2/KDM5A/PRKD1/RCOR1/HDAC8/NIPBL/HDAC7/SFPQ/EP300/AKAP8L/TRERF1/MAPK8/TBL1X/RCOR3/HDAC5/PER1	24
GO:0007178	BP	GO:0007178	transmembrane receptor protein serine/threonine kinase signaling pathway	55/1446	355/18723	5.30415e-07	2.64478e-05	2.07288e-05	BMPR2/LDLRAD4/SPTBN1/ZMIZ1/PTK2/ZNF423/HIPK2/RBPMS/DNM2/SKI/FUT8/ABL1/EXT1/CREBBP/NOTCH1/PXN/RBPJ/SMAD6/ZBTB7A/WWTR1/PTPRK/SPRED2/SMURF2/SMAD3/XIAP/STAT3/CRIM1/LTBP1/GLG1/LATS2/ATOH8/SMAD7/FKBP1A/PRDM16/FBN1/LATS1/SNX6/USP9Y/CHST11/EP300/SMURF1/SMAD2/CTDSPL2/MAGI2/PPM1L/TGFBR3/MAPK14/TRIM33/USP9X/BMP6/TGFBR2/CD109/JAK2/PPARA/GIPC1	55
GO:0032271	BP	GO:0032271	regulation of protein polymerization	41/1446	233/18723	5.34266e-07	2.64478e-05	2.07288e-05	SPTBN1/TBCD/SSH2/ADD1/PRKCE/WASF2/CLASP1/DYRK1A/FCHSD2/ABL1/SPTAN1/CYFIP1/CLIP1/PREX1/MECP2/KANK3/SSH1/FER/ARHGEF7/NCKAP1/ARFGEF1/CAMSAP2/RHOA/SVIL/GRB2/LATS1/TMOD3/ADD3/MAP2/NCK2/DLG1/NAV3/ELN/SNX9/CDC42EP4/EPS8/TRIOBP/CDK5RAP2/MYO1C/RASA1/CAPZB	41
GO:0045216	BP	GO:0045216	cell-cell junction organization	37/1446	200/18723	5.35224e-07	2.64478e-05	2.07288e-05	CTNND1/PECAM1/MTSS1/LIMS2/TBCD/HEG1/PRKCH/ADD1/CTNNA1/NUMB/PARD3/TJP2/EXT1/PIP5K1C/TLN2/SMAD3/ROCK1/PKP4/AFDN/ADAM10/IKBKB/EPHA4/SMAD7/LIMS1/RHOA/STRN/ROCK2/HDAC7/DLG1/CCM2/PLEC/VCL/PAK2/BMP6/PKN2/MTDH/MYO1C	37
GO:0051650	BP	GO:0051650	establishment of vesicle localization	32/1446	161/18723	5.98089e-07	2.92904e-05	2.29567e-05	EXOC6B/CLASP1/DNM2/ACTN4/TRAK1/EXOC4/PAFAH1B1/KIF13A/PRKN/PICALM/MYO1E/RAB1A/GBF1/FNBP1L/DYNC1H1/FBXW11/NDE1/LIMK2/HTT/CLASP2/AP3B1/AP3S2/MYO6/EXOC6/PSEN1/MAP2/AP3D1/RAB27A/CUL3/MYO5C/MYO1C/SPG11	32
GO:0018022	BP	GO:0018022	peptidyl-lysine methylation	28/1446	131/18723	6.45574e-07	3.13361e-05	2.45601e-05	AUTS2/EHMT1/JARID2/ASH1L/MECOM/KMT2C/SETD2/SMYD3/NSD1/BRD4/KMT2E/MECP2/KMT5B/ATRX/KDM6A/EEF1AKMT2/PRDM16/CAMKMT/MLLT6/SETD5/OGT/NSD2/KMT2A/TET2/NSD3/IWS1/RLF/SETD3	28
GO:0032869	BP	GO:0032869	cellular response to insulin stimulus	37/1446	203/18723	7.82135e-07	3.76317e-05	2.94944e-05	PIK3R3/SORBS1/CCND3/INSR/CFLAR/GRB10/IGF1R/PIK3C2A/GSK3B/FOXO1/PTPRA/CYFIP1/HDAC9/SMARCC1/SOGA1/RAB10/FER/GAB1/DENND4C/PIP4K2A/PTPRE/BCAR3/GRB2/EEF2K/PTEN/OGT/OSBPL8/RPS6KB1/TBC1D4/VAMP2/C2CD5/BCAR1/SIK2/RAB8B/HDAC5/MYO1C/PTPN11	37
GO:1903311	BP	GO:1903311	regulation of mRNA metabolic process	47/1446	288/18723	7.89997e-07	3.76794e-05	2.95318e-05	TNRC6B/NOVA2/CELF2/RBFOX2/DYRK1A/SRPK2/RBM25/MBNL1/QKI/DDX17/TNRC6A/CELF1/FTO/FAM172A/PUM1/NSRP1/GIGYF2/PAN3/ZBTB7A/HNRNPC/TRA2A/SAMD4A/NUP98/DIS3L2/PUM2/ROCK1/LARP4B/RBM39/ZC3HAV1/AGO2/TNRC6C/SRSF4/CNOT1/THRAP3/NBAS/CPEB3/RC3H1/ROCK2/CNOT2/SFSWAP/RBM4/TUT4/MAPK14/PARN/PAPOLA/RC3H2/IWS1	47
GO:0030705	BP	GO:0030705	cytoskeleton-dependent intracellular transport	36/1446	195/18723	7.99046e-07	3.77825e-05	2.96126e-05	SYNE2/ACTN4/TRAK1/PAFAH1B1/DST/KIF13A/MYO1E/BICD1/KIF1B/RAB1A/FNBP1L/DYNC1H1/DLG2/FBXW11/NDE1/HOOK3/HTT/AP3B1/RAB6A/AP3S2/MYO6/SUN1/RPGR/SFPQ/MAP2/AP3D1/MYO10/SPG7/APP/CCDC88C/MAPK8IP3/PCM1/RHOT1/MYO5C/MYO1C/SPG11	36
GO:0061136	BP	GO:0061136	regulation of proteasomal protein catabolic process	35/1446	187/18723	8.09999e-07	3.7973e-05	2.97619e-05	DAB2IP/UBE2K/ARIH1/GSK3B/PRKN/COP1/SMARCC1/FHIT/BTRC/TLK2/XPO1/COMMD1/HECTD1/PIAS1/ATXN3/SMAD7/FBXW7/OPHN1/TAF1/USP25/PSEN1/ZER1/OGT/ECSCR/CHFR/GNA12/CBFA2T3/ARIH2/CSNK1E/N4BP1/ANKIB1/GIPC1/RNF144A/WAC/RNF144B	35
GO:1990778	BP	GO:1990778	protein localization to cell periphery	52/1446	333/18723	8.42637e-07	3.91684e-05	3.06988e-05	SORBS1/SPTBN1/MACF1/PRKCH/EPB41L2/PRKCE/RAPGEF2/NUMB/STX8/BCL2L1/KIF13A/TSPAN14/PACS1/EGFR/PICALM/RAB10/STXBP1/GOLGA4/PIP5K1A/TTC7B/ROCK1/SLMAP/RABEP1/DENND4C/AFDN/ADAM10/IKBKB/HECTD1/PPP2R5A/GOLPH3/RAPGEF6/PTPN9/ATP2B4/CLASP2/RILPL1/ROCK2/FCHO2/DLG1/GAK/SMURF1/ASB3/PPFIA1/PACS2/CNST/SLC1A1/RAP1A/ATP2C1/VAMP2/C2CD5/FAM126B/RAB8B/RAMP3	52
GO:1901888	BP	GO:1901888	regulation of cell junction assembly	37/1446	204/18723	8.85617e-07	4.08203e-05	3.19935e-05	MACF1/PTK2/PEAK1/RAPGEF1/PRKCH/RAPGEF2/CLASP1/LIMCH1/BCAS3/PDLIM5/ABL1/DLC1/PTPRA/ADGRL2/TEK/RAP1B/SMAD3/MAP4K4/ROCK1/IKBKB/FARP1/IQGAP1/LIMS1/CLASP2/RHOA/ROCK2/EEF2K/PTEN/WDPCP/SETD5/PHLDB2/VCL/RAP1A/ARHGAP6/APP/MYO1C/PTPN11	37
GO:0043393	BP	GO:0043393	regulation of protein binding	36/1446	196/18723	9.07349e-07	4.14734e-05	3.25054e-05	ADD1/RAPGEF2/HIPK2/MARK3/TCF7L2/GSK3B/DISC1/CRK/ABL1/PRKN/HDAC4/STK3/PLCL1/PDGFB/CBLB/ROCK1/PLCL2/SPPL3/FKBP1A/TAF1/PSEN1/MAP2/EP300/TTBK2/TGFBR3/PLXND1/MAPK8/ATP2A2/SYMPK/CSNK1E/APP/USP33/CTNNBIP1/PPARA/HDAC5/MARK2	36
GO:0016571	BP	GO:0016571	histone methylation	29/1446	141/18723	9.5409e-07	4.32494e-05	3.38974e-05	AUTS2/EHMT1/JARID2/ASH1L/MECOM/KMT2C/SETD2/SMYD3/NSD1/CREBBP/BRD4/KMT2E/MECP2/KMT5B/ATRX/CTCF/KDM6A/PRDM16/MLLT6/SETD5/OGT/NSD2/PRDM2/KMT2A/TET2/NSD3/IWS1/RLF/SETD3	29
GO:0032434	BP	GO:0032434	regulation of proteasomal ubiquitin-dependent protein catabolic process	28/1446	134/18723	1.04632e-06	4.69736e-05	3.68162e-05	UBE2K/ARIH1/GSK3B/PRKN/COP1/SMARCC1/FHIT/TLK2/XPO1/COMMD1/HECTD1/PIAS1/SMAD7/TAF1/PSEN1/ZER1/OGT/CHFR/GNA12/CBFA2T3/ARIH2/CSNK1E/N4BP1/ANKIB1/GIPC1/RNF144A/WAC/RNF144B	28
GO:0006479	BP	GO:0006479	protein methylation	34/1446	181/18723	1.06194e-06	4.69736e-05	3.68162e-05	AUTS2/EHMT1/JARID2/ASH1L/MECOM/KMT2C/SETD2/SMYD3/NSD1/CREBBP/BRD4/KMT2E/MECP2/FBXO11/KMT5B/ATRX/CTCF/KDM6A/PCMTD1/EEF1AKMT2/PRDM16/RAB6A/CAMKMT/MLLT6/SETD5/OGT/NSD2/PRDM2/KMT2A/TET2/NSD3/IWS1/RLF/SETD3	34
GO:0008213	BP	GO:0008213	protein alkylation	34/1446	181/18723	1.06194e-06	4.69736e-05	3.68162e-05	AUTS2/EHMT1/JARID2/ASH1L/MECOM/KMT2C/SETD2/SMYD3/NSD1/CREBBP/BRD4/KMT2E/MECP2/FBXO11/KMT5B/ATRX/CTCF/KDM6A/PCMTD1/EEF1AKMT2/PRDM16/RAB6A/CAMKMT/MLLT6/SETD5/OGT/NSD2/PRDM2/KMT2A/TET2/NSD3/IWS1/RLF/SETD3	34
GO:0032231	BP	GO:0032231	regulation of actin filament bundle assembly	24/1446	105/18723	1.12788e-06	4.94914e-05	3.87896e-05	SHANK3/MTSS1/WASF2/CLASP1/LIMCH1/ARHGEF10/ABL1/PRKN/DLC1/PXN/SYNPO/SMAD3/RAPGEF3/ROCK1/CLASP2/SWAP70/RHOA/ROCK2/PHLDB2/PPFIA1/PAK2/ARHGEF18/ARHGAP6/CORO2B	24
GO:0035303	BP	GO:0035303	regulation of dephosphorylation	27/1446	128/18723	1.33586e-06	5.81521e-05	4.55776e-05	SMG6/GSK3B/MGAT5/PPP6R2/DLC1/PPP6R3/SMAD3/NUAK1/ROCK1/PPP1R12A/SPPL3/IKBKB/PPP2R5A/PPP1R16B/CAMTA1/HTT/FKBP1A/SWAP70/YWHAE/ROCK2/MAGI2/CALM2/ENSA/SYMPK/SMG7/JAK2/MTMR3	27
GO:0072583	BP	GO:0072583	clathrin-dependent endocytosis	15/1446	47/18723	1.3621e-06	5.88276e-05	4.6107e-05	HIP1/DNM2/FCHSD2/PIK3CB/PIP5K1C/PICALM/AP2A2/AAK1/FNBP1L/ITSN2/FCHO2/GAK/AP2B1/GPR107/ITSN1	15
GO:0043244	BP	GO:0043244	regulation of protein-containing complex disassembly	26/1446	121/18723	1.44243e-06	6.18104e-05	4.84448e-05	SPTBN1/INSR/ADD1/IGF1R/CLASP1/SPTAN1/IRAK3/TAOK1/SETX/SCAF8/UVRAG/CLEC16A/CAMSAP2/CLASP2/SWAP70/SVIL/TMOD3/ADD3/ATXN7/NAV3/TTBK2/ARHGEF2/EPS8/TRIOBP/HDGFL3/CAPZB	26
GO:1901880	BP	GO:1901880	negative regulation of protein depolymerization	19/1446	72/18723	1.47094e-06	6.25436e-05	4.90195e-05	SPTBN1/ADD1/CLASP1/SPTAN1/TAOK1/CAMSAP2/CLASP2/SWAP70/SVIL/TMOD3/ADD3/ATXN7/NAV3/TTBK2/ARHGEF2/EPS8/TRIOBP/HDGFL3/CAPZB	19
GO:0042326	BP	GO:0042326	negative regulation of phosphorylation	57/1446	385/18723	1.48265e-06	6.25565e-05	4.90295e-05	LDLRAD4/HEG1/DAB2IP/GRB10/WNK1/SLC8A1/GNAQ/RASIP1/PDE4D/ADARB1/HIPK3/SMYD3/SPAG9/PARD3/ABL1/PIK3CB/PRKN/PTPRB/HDAC4/SMAD6/IRAK3/WWTR1/SPRED2/PLPP3/PIBF1/STAT3/CBLB/ARRB1/ROCK1/NCOR1/LATS2/PIP4K2A/NF1/PPP2R5A/PRKRIP1/DEPTOR/SMAD7/PRKAR2A/LATS1/LRP5/SNX6/PSEN1/PTEN/NCK2/CBL/ZFYVE28/PLEC/STK38/CBFA2T3/CALM2/SH2B3/CNKSR3/PAK2/PRKAG2/CD109/PKN1/PPARA	57
GO:0090162	BP	GO:0090162	establishment of epithelial cell polarity	12/1446	31/18723	1.51971e-06	6.36304e-05	4.98712e-05	CLASP1/FRMD4A/FRMD4B/PARD3/CYTH1/SIPA1L3/MYO9A/MYO18A/GOLPH3/CYTH3/OPHN1/RHOA	12
GO:0031532	BP	GO:0031532	actin cytoskeleton reorganization	24/1446	107/18723	1.61749e-06	6.72115e-05	5.2678e-05	AUTS2/CDC42BPB/MYH9/BCAS3/PARVB/ABL1/TEK/FER/MKLN1/MCU/RAPGEF3/ABL2/PIP5K1A/GAB1/RHOA/SIPA1L1/GRB2/THSD7A/PLEC/PHACTR1/MINK1/EPS8/ATP2C1/BCAR1	24
GO:0043543	BP	GO:0043543	protein acylation	41/1446	243/18723	1.64865e-06	6.79914e-05	5.32892e-05	AUTS2/NCOA3/GSK3B/DIP2B/KANSL1/FOXO1/CREBBP/TAOK1/MECP2/PHF20/NCOA1/RAPGEF3/ZDHHC14/ARRB1/KAT6A/KAT6B/CTCF/EP400/CDYL/HHATL/TAF1/YEATS2/EP300/OGDH/SETD5/EPC2/OGT/PHF14/DIP2A/ZDHHC20/MSL2/EPC1/KMT2A/USP22/KANSL3/IWS1/ZDHHC17/GLYR1/MCM3AP/TRRAP/PER1	41
GO:0035023	BP	GO:0035023	regulation of Rho protein signal transduction	21/1446	86/18723	1.67043e-06	6.83754e-05	5.35902e-05	AKAP13/HEG1/RASIP1/STARD13/ARHGEF10/ABL1/ARHGAP35/MYO9B/DLC1/RASGRF2/BCR/ARRB1/ABL2/OPHN1/RAF1/P2RY8/CUL3/ARHGEF2/ARHGEF18/EPS8/ARHGEF3	21
GO:0008154	BP	GO:0008154	actin polymerization or depolymerization	38/1446	218/18723	1.74414e-06	7.08637e-05	5.55405e-05	SPTBN1/SSH2/ADD1/PRKCE/WASF2/FCHSD2/MICAL3/ARHGAP35/SPTAN1/CYFIP1/PREX1/KANK3/SSH1/FER/NCKAP1/WIPF1/ARFGEF1/SWAP70/RHOA/TTC17/SVIL/GRB2/LATS1/TMOD3/ADD3/NCK2/DLG1/DIAPH1/ELN/SNX9/CDC42EP4/EPS8/ARHGAP6/TRIOBP/JAK2/MYO1C/RASA1/CAPZB	38
GO:0051648	BP	GO:0051648	vesicle localization	33/1446	177/18723	1.80944e-06	7.29763e-05	5.71962e-05	EXOC6B/CLASP1/DNM2/ACTN4/TRAK1/EXOC4/PAFAH1B1/KIF13A/PRKN/PICALM/MYO1E/RAB1A/GBF1/FNBP1L/DYNC1H1/FBXW11/NDE1/LIMK2/HTT/CLASP2/AP3B1/AP3S2/MYO6/EXOC6/PSEN1/MAP2/PTEN/AP3D1/RAB27A/CUL3/MYO5C/MYO1C/SPG11	33
GO:0061014	BP	GO:0061014	positive regulation of mRNA catabolic process	21/1446	87/18723	2.04336e-06	8.18091e-05	6.41191e-05	TNRC6B/TNRC6A/CELF1/FTO/PUM1/GIGYF2/PAN3/SAMD4A/DIS3L2/ROCK1/ZC3HAV1/AGO2/TNRC6C/CNOT1/CPEB3/RC3H1/ROCK2/CNOT2/TUT4/PARN/RC3H2	21
GO:0008286	BP	GO:0008286	insulin receptor signaling pathway	25/1446	116/18723	2.15623e-06	8.57022e-05	6.71704e-05	PIK3R3/SORBS1/CCND3/INSR/GRB10/IGF1R/PIK3C2A/GSK3B/FOXO1/PTPRA/SMARCC1/SOGA1/FER/GAB1/PIP4K2A/PTPRE/BCAR3/GRB2/OGT/OSBPL8/RPS6KB1/C2CD5/BCAR1/SIK2/PTPN11	25
GO:0007409	BP	GO:0007409	axonogenesis	60/1446	418/18723	2.21994e-06	8.75999e-05	6.86577e-05	BMPR2/AUTS2/MACF1/PTPRM/TRIO/PTK2/NOVA2/KLF7/DNM2/KALRN/TRAK1/ADARB1/PAFAH1B1/NFIB/GSK3B/DIP2B/DISC1/NUMB/PARD3/ABL1/EXT1/ARHGAP35/NOTCH1/PPP3CB/PLXNA2/PICALM/CYFIP1/FYN/RUFY3/EPHB4/RAB10/STXBP1/SEMA6A/GOLGA4/LAMA2/DSCAML1/TIAM2/MYCBP2/EPHA4/OPHN1/SIPA1L1/SOS1/PSEN1/MAP2/PTEN/RAPH1/VCL/PLXND1/PAK2/NPTN/USP9X/TAOK2/APP/USP33/ZDHHC17/B4GALT5/KIF13B/SPG11/PTPN11/MARK2	60
GO:0045862	BP	GO:0045862	positive regulation of proteolysis	55/1446	372/18723	2.35297e-06	9.21859e-05	7.2252e-05	HIP1/PTK2/CFLAR/DAB2IP/MYH9/UACA/ARIH1/GSK3B/DISC1/PRKN/DLC1/SH3D19/PICALM/CRADD/COP1/FYN/SMAD3/STAT3/ARRB1/BTRC/FBXW11/NLRP1/HECTD1/PIAS1/EPHA4/ATXN3/SMAD7/FBXW7/GRAMD4/TAF1/CASP10/RHOA/ROCK2/PSEN1/PTEN/SMURF1/ZER1/OGT/ECSCR/CHFR/CBFA2T3/SNX9/TNFRSF1B/CARD8/SLC1A1/PSME4/ARIH2/CSNK1E/JAK2/APP/ANKIB1/MALT1/RNF144A/RNF144B/ASPH	55
GO:0061564	BP	GO:0061564	axon development	65/1446	467/18723	2.48124e-06	9.62036e-05	7.54009e-05	BMPR2/AUTS2/MACF1/PTPRM/TRIO/PTK2/NOVA2/KLF7/DNM2/KALRN/TRAK1/ADARB1/PAFAH1B1/NFIB/GSK3B/DIP2B/DISC1/CTNNA1/NUMB/PARD3/ABL1/EXT1/ARHGAP35/NOTCH1/PPP3CB/PLXNA2/PICALM/CYFIP1/FYN/RUFY3/EPHB4/RAB10/STXBP1/SEMA6A/GOLGA4/LAMA2/DSCAML1/STK24/TIAM2/MYCBP2/EPHA4/OPHN1/CAMSAP2/SIPA1L1/SOS1/PSEN1/MAP2/PTEN/RAPH1/VCL/PLXND1/PAK2/NPTN/USP9X/TAOK2/JAK2/APP/USP33/MAPK8IP3/ZDHHC17/B4GALT5/KIF13B/SPG11/PTPN11/MA…	65
GO:0050779	BP	GO:0050779	RNA destabilization	21/1446	88/18723	2.49059e-06	9.62036e-05	7.54009e-05	TNRC6B/TNRC6A/CELF1/FTO/PUM1/GIGYF2/PAN3/SAMD4A/DIS3L2/ROCK1/AGO2/TNRC6C/CNOT1/CPEB3/RC3H1/ROCK2/CNOT2/TUT4/TNFRSF1B/PARN/RC3H2	21
GO:0031098	BP	GO:0031098	stress-activated protein kinase signaling cascade	41/1446	247/18723	2.52714e-06	9.69324e-05	7.59722e-05	DAB2IP/PLCB1/SH3RF3/SASH1/IGF1R/HIPK2/MECOM/SH2D3C/HIPK3/PAFAH1B1/PRKN/FOXO1/EGFR/TAOK1/PHLPP1/STK3/MAPK1/SMAD3/ITCH/TAOK3/MAP4K4/NCOR1/IKBKB/MAP3K3/RHOA/MAP4K3/MAGI3/KLHDC10/DLG1/CCM2/ZMYND11/MAPK8/MAPK14/MINK1/ULK4/MDFIC/TAOK2/APP/CCDC88C/MAPK8IP3/PER1	41
GO:0006913	BP	GO:0006913	nucleocytoplasmic transport	47/1446	301/18723	2.80544e-06	0.000106123	8.31756e-05	AKAP13/SMG6/SETD2/TCF7L2/GSK3B/ATXN1/FAM53B/NOTCH1/UBR5/PPP3R1/MAPK1/PTPN14/SMAD3/SP100/SARNP/STAT3/CBLB/RAPGEF3/NUP98/XPO1/PPP1R12A/PRKD1/SMG1/MAVS/YWHAE/POM121/PSEN1/SMURF1/CTDSPL2/AKAP8L/RBM4/NEMF/MAPK14/KPNA6/NEDD4/SMG7/DUSP16/SUFU/MDFIC/JAK2/PPP1R10/MALT1/IWS1/PPP3CA/DDX39B/MCM3AP/PTPN11	47
GO:0051169	BP	GO:0051169	nuclear transport	47/1446	301/18723	2.80544e-06	0.000106123	8.31756e-05	AKAP13/SMG6/SETD2/TCF7L2/GSK3B/ATXN1/FAM53B/NOTCH1/UBR5/PPP3R1/MAPK1/PTPN14/SMAD3/SP100/SARNP/STAT3/CBLB/RAPGEF3/NUP98/XPO1/PPP1R12A/PRKD1/SMG1/MAVS/YWHAE/POM121/PSEN1/SMURF1/CTDSPL2/AKAP8L/RBM4/NEMF/MAPK14/KPNA6/NEDD4/SMG7/DUSP16/SUFU/MDFIC/JAK2/PPP1R10/MALT1/IWS1/PPP3CA/DDX39B/MCM3AP/PTPN11	47
GO:0036465	BP	GO:0036465	synaptic vesicle recycling	19/1446	75/18723	2.86597e-06	0.00010767	8.43881e-05	DNM2/DNM3/PIP5K1C/PPP3CC/DENND1A/PPP3CB/PICALM/CYFIP1/BTBD9/ROCK1/ITSN2/KIAA1109/OPHN1/AP3B1/FCHO2/AP3D1/GAK/VAMP2/ITSN1	19
GO:0016575	BP	GO:0016575	histone deacetylation	20/1446	82/18723	2.99258e-06	0.000111662	8.75167e-05	SKI/TBL1XR1/HDAC4/HDAC9/CAMK2D/PRKD2/KDM5A/PRKD1/RCOR1/HDAC8/NIPBL/HDAC7/SFPQ/AKAP8L/TRERF1/MAPK8/TBL1X/RCOR3/HDAC5/PER1	20
GO:0030521	BP	GO:0030521	androgen receptor signaling pathway	14/1446	44/18723	3.18679e-06	0.000118105	9.25664e-05	ZMIZ1/FOXP1/PLPP1/DDX17/NCOR2/ZBTB7A/ARID1A/KDM4C/NCOR1/SMARCA4/RHOA/UBE3A/EP300/PKN1	14
GO:0010594	BP	GO:0010594	regulation of endothelial cell migration	39/1446	232/18723	3.21513e-06	0.000118356	9.27629e-05	BMPR2/PTPRM/PTK2/DAB2IP/RIN2/FOXP1/SASH1/STARD13/PIK3C2A/BCAS3/VEGFC/ABL1/PIK3CB/AKT3/NOTCH1/HDAC9/TEK/MECP2/PDGFB/PLPP3/SP100/PRKD2/JCAD/ETS1/NF1/ATOH8/MAP3K3/PRKD1/RHOJ/FBXW7/ATP2B4/RHOA/ROCK2/HDAC7/MAP2K5/PLCG1/NOS3/BCAR1/HDAC5	39
GO:0009755	BP	GO:0009755	hormone-mediated signaling pathway	34/1446	190/18723	3.30655e-06	0.00012091	9.47646e-05	ZMIZ1/FOXP1/PLPP1/RBFOX2/NR3C2/DDX17/NCOR2/UBR5/ZBTB7A/ARID1A/STRN3/NCOA1/KDM4C/NCOR1/LATS2/SMARCA4/CNOT1/RXRA/ADIPOR2/RHOA/UBE3A/LATS1/RARB/CNOT2/EP300/TRERF1/NEDD4/TRIP4/JAK2/PKN1/YAP1/PPARA/PER1/PTPN11	34
GO:0044772	BP	GO:0044772	mitotic cell cycle phase transition	60/1446	424/18723	3.53033e-06	0.000128238	0.000100508	FBXL7/CCND3/FOXN3/CCNY/PLCB1/CLASP1/PBX1/ANKRD17/DNM2/CDK17/NSMCE2/RAD51B/BABAM2/EGFR/GIGYF2/BRD4/CRADD/TAOK1/KMT2E/UBE2E2/ABCB1/MECP2/TMEM14B/RPTOR/CDK14/HECW2/TAOK3/FBXL17/LATS2/PIAS1/NACC2/CLASP2/LATS1/INO80/TMOD3/PTEN/DLG1/ZNF655/CUL5/UIMC1/CHFR/MAD1L1/CALM2/BACH1/ENSA/CUL3/RPS6KB1/PPM1D/EPS8/ZNF207/USP47/CDC14B/TAOK2/APP/CDK5RAP2/PPP2R2D/CDK6/PPP3CA/WAC/CUL1	60
GO:0030041	BP	GO:0030041	actin filament polymerization	34/1446	191/18723	3.72943e-06	0.000134578	0.000105478	SPTBN1/SSH2/ADD1/PRKCE/WASF2/FCHSD2/SPTAN1/CYFIP1/PREX1/KANK3/SSH1/FER/NCKAP1/ARFGEF1/RHOA/TTC17/SVIL/GRB2/LATS1/TMOD3/ADD3/NCK2/DLG1/DIAPH1/ELN/SNX9/CDC42EP4/EPS8/ARHGAP6/TRIOBP/JAK2/MYO1C/RASA1/CAPZB	34
GO:0035601	BP	GO:0035601	protein deacylation	24/1446	112/18723	3.80604e-06	0.000136445	0.000106941	DYRK1A/SKI/TBL1XR1/FRY/HDAC4/HDAC9/SPRED2/CAMK2D/PRKD2/KDM5A/PRKD1/RCOR1/HDAC8/NIPBL/HDAC7/SFPQ/EP300/AKAP8L/TRERF1/MAPK8/TBL1X/RCOR3/HDAC5/PER1	24
GO:0061157	BP	GO:0061157	mRNA destabilization	20/1446	84/18723	4.45793e-06	0.000158778	0.000124444	TNRC6B/TNRC6A/CELF1/FTO/PUM1/GIGYF2/PAN3/SAMD4A/DIS3L2/ROCK1/AGO2/TNRC6C/CNOT1/CPEB3/RC3H1/ROCK2/CNOT2/TUT4/PARN/RC3H2	20
GO:0006473	BP	GO:0006473	protein acetylation	35/1446	201/18723	4.51607e-06	0.0001593	0.000124853	AUTS2/NCOA3/GSK3B/DIP2B/KANSL1/FOXO1/CREBBP/TAOK1/MECP2/PHF20/NCOA1/RAPGEF3/ARRB1/KAT6A/KAT6B/CTCF/EP400/TAF1/YEATS2/EP300/SETD5/EPC2/OGT/PHF14/DIP2A/MSL2/EPC1/KMT2A/USP22/KANSL3/IWS1/GLYR1/MCM3AP/TRRAP/PER1	35
GO:0098876	BP	GO:0098876	vesicle-mediated transport to the plasma membrane	27/1446	136/18723	4.53067e-06	0.0001593	0.000124853	SPTBN1/MACF1/EXOC6B/DNM2/EXOC4/KIF13A/DENND1A/RAB11FIP3/EPS15/RAB10/GOLGA4/RABEP1/COMMD1/KIAA1109/GOLPH3/OSBPL5/VPS53/EXOC6/ARFGEF2/ACAP2/CNST/SLC1A1/STXBP6/ATP2C1/VAMP2/VPS35L/ATP9A	27
GO:0016573	BP	GO:0016573	histone acetylation	29/1446	152/18723	4.67287e-06	0.000163253	0.000127952	AUTS2/NCOA3/KANSL1/CREBBP/MECP2/PHF20/NCOA1/ARRB1/KAT6A/KAT6B/CTCF/EP400/TAF1/YEATS2/EP300/SETD5/EPC2/OGT/PHF14/MSL2/EPC1/KMT2A/USP22/KANSL3/IWS1/GLYR1/MCM3AP/TRRAP/PER1	29
GO:0042752	BP	GO:0042752	regulation of circadian rhythm	25/1446	121/18723	4.81696e-06	0.000167222	0.000131062	RORA/GNAQ/KDM2A/GSK3B/ZFHX3/PHLPP1/ATG7/BTRC/FBXL17/FBXW11/FBXW7/THRAP3/PSPC1/ROCK2/PTGDS/UBE3A/SFPQ/RBM4/MAPK8/PER3/CSNK1E/PPP1CB/USP9X/PPARA/PER1	25
GO:0018394	BP	GO:0018394	peptidyl-lysine acetylation	31/1446	169/18723	5.21954e-06	0.000179712	0.000140852	AUTS2/NCOA3/DIP2B/KANSL1/CREBBP/MECP2/PHF20/NCOA1/ARRB1/KAT6A/KAT6B/CTCF/EP400/TAF1/YEATS2/EP300/SETD5/EPC2/OGT/PHF14/DIP2A/MSL2/EPC1/KMT2A/USP22/KANSL3/IWS1/GLYR1/MCM3AP/TRRAP/PER1	31
GO:0010506	BP	GO:0010506	regulation of autophagy	48/1446	317/18723	5.2623e-06	0.000179712	0.000140852	RASIP1/PIK3C2A/FOXO3/EXOC4/GSK3B/ABL1/PIK3CB/PRKN/FOXO1/VPS13D/HERC1/SOGA1/DHRSX/RPTOR/ATG7/ITPR1/FOXK1/STAT3/ABL2/ROCK1/TLK2/PIP4K2A/PRKD1/SREBF2/SMG1/UVRAG/FOXK2/FBXW7/HTT/CLEC16A/SNX6/USP36/EP300/MAPK8/VPS13C/TPCN1/NEDD4/SPTLC2/MTMR3/USP33/CAMKK2/MTDH/ATF6/SESN1/SH3BP4/LEPR/WAC/DEPDC5	48
GO:0000289	BP	GO:0000289	nuclear-transcribed mRNA poly(A) tail shortening	11/1446	29/18723	5.27505e-06	0.000179712	0.000140852	TNRC6B/TNRC6A/PAN3/SAMD4A/AGO2/TNRC6C/CNOT1/CPEB3/CNOT2/TUT4/PARN	11
GO:0031111	BP	GO:0031111	negative regulation of microtubule polymerization or depolymerization	13/1446	40/18723	5.4865e-06	0.000185762	0.000145594	TBCD/CLASP1/DYRK1A/TAOK1/ARHGEF7/CAMSAP2/CLASP2/MAP2/ATXN7/NAV3/TTBK2/ARHGEF2/HDGFL3	13
GO:0051235	BP	GO:0051235	maintenance of location	49/1446	327/18723	5.66009e-06	0.000190464	0.000149279	CACNA1C/SYNE1/SLC8A1/PRKCE/PDE4D/FAF1/PAFAH1B1/ACACB/ITPR2/ABL1/FTO/ASXL1/VPS13D/CAMK2D/SP100/ITPR1/ITPR3/LTBP1/PRKD1/GOLPH3/SREBF2/UVRAG/FBXW7/HTT/FKBP1A/PLA2G4C/NRIP1/FBN1/LATS1/SUN1/TAF3/PSEN1/DIAPH1/AP3D1/PLCG1/PLCG2/CDS2/CHD7/OSBPL8/ASXL2/CALM2/CPT1A/VPS13C/TPCN1/SUFU/STAT5B/HK1/PPARA/ABCG1	49
GO:0032386	BP	GO:0032386	regulation of intracellular transport	50/1446	337/18723	6.05121e-06	0.000202384	0.000158621	MYBPC3/BCAS3/SETD2/TCF7L2/GSK3B/PRKN/UBR5/FYN/RUFY3/MAPK1/PTPN14/SMAD3/SP100/DYNC1H1/RAPGEF3/XPO1/PPP1R12A/PRKD1/SREBF2/MAVS/FBXW7/TNNT2/YWHAE/UBAC2/PSEN1/MAP2/USP36/CTDSPL2/AKAP8L/RBM4/HUWE1/MAPK8/SLC1A1/ARIH2/MAPK14/NEDD4/SEC24B/NPEPPS/SUFU/MDFIC/SAE1/JAK2/VAMP2/C2CD5/IWS1/PCM1/RHOT1/ATP9A/MYO1C/PTPN11	50
GO:0071383	BP	GO:0071383	cellular response to steroid hormone stimulus	35/1446	204/18723	6.34896e-06	0.000211055	0.000165417	ZMIZ1/CFLAR/FOXP1/PLPP1/RBFOX2/FOXO3/NR3C2/DDX17/SMYD3/NCOR2/FOXO1/EGFR/UBR5/ZBTB7A/ARID1A/STRN3/KDM4C/NCOR1/SMARCA4/CNOT1/RXRA/RHOA/UBE3A/LATS1/CNOT2/EP300/TRERF1/ASS1/NEDD4/TRIP4/JAK2/PKN1/YAP1/PPARA/PER1	35
GO:0051403	BP	GO:0051403	stress-activated MAPK cascade	39/1446	239/18723	6.69529e-06	0.000220693	0.000172972	DAB2IP/PLCB1/SH3RF3/SASH1/IGF1R/HIPK2/MECOM/SH2D3C/HIPK3/PAFAH1B1/PRKN/FOXO1/EGFR/TAOK1/PHLPP1/STK3/MAPK1/SMAD3/ITCH/TAOK3/MAP4K4/NCOR1/IKBKB/MAP3K3/MAP4K3/MAGI3/KLHDC10/DLG1/CCM2/ZMYND11/MAPK8/MAPK14/MINK1/ULK4/MDFIC/TAOK2/APP/MAPK8IP3/PER1	39
GO:0032232	BP	GO:0032232	negative regulation of actin filament bundle assembly	12/1446	35/18723	6.71938e-06	0.000220693	0.000172972	SHANK3/WASF2/CLASP1/PRKN/DLC1/CLASP2/PHLDB2/PPFIA1/PAK2/ARHGEF18/ARHGAP6/CORO2B	12
GO:0090101	BP	GO:0090101	negative regulation of transmembrane receptor protein serine/threonine kinase signaling pathway	26/1446	131/18723	6.79838e-06	0.000221959	0.000173964	LDLRAD4/HIPK2/DNM2/SKI/ABL1/NOTCH1/SMAD6/ZBTB7A/SPRED2/SMURF2/CRIM1/LTBP1/GLG1/SMAD7/FKBP1A/PRDM16/FBN1/SNX6/CHST11/SMURF1/CTDSPL2/MAGI2/TGFBR3/TRIM33/CD109/PPARA	26
GO:0098732	BP	GO:0098732	macromolecule deacylation	24/1446	116/18723	7.2259e-06	0.000234521	0.000183809	DYRK1A/SKI/TBL1XR1/FRY/HDAC4/HDAC9/SPRED2/CAMK2D/PRKD2/KDM5A/PRKD1/RCOR1/HDAC8/NIPBL/HDAC7/SFPQ/EP300/AKAP8L/TRERF1/MAPK8/TBL1X/RCOR3/HDAC5/PER1	24
GO:1903829	BP	GO:1903829	positive regulation of cellular protein localization	43/1446	276/18723	7.76545e-06	0.00025055	0.000196372	SORBS1/SPTBN1/PRKCH/EPB41L2/PRKCE/GSK3B/PRKN/EGFR/UBR5/FYN/BICD1/WWTR1/MAPK1/SMAD3/SSH1/PRKD1/IQGAP1/SREBF2/MAVS/LIMK2/PTPN9/FBXW7/ATP2B4/ROCK2/PSEN1/DLG1/USP36/CNST/HUWE1/MAPK8/PARP9/ARIH2/MAPK14/NPTN/AP2B1/NPEPPS/SAE1/ATP2C1/JAK2/C2CD5/YAP1/MYO1C/RAMP3	43
GO:0099518	BP	GO:0099518	vesicle cytoskeletal trafficking	18/1446	73/18723	7.84659e-06	0.000251687	0.000197264	ACTN4/TRAK1/PAFAH1B1/KIF13A/MYO1E/RAB1A/FNBP1L/DYNC1H1/FBXW11/NDE1/HTT/AP3B1/AP3S2/MYO6/MAP2/AP3D1/MYO5C/MYO1C	18
GO:0001570	BP	GO:0001570	vasculogenesis	19/1446	80/18723	7.98469e-06	0.000253586	0.000198752	ZMIZ1/HEG1/RIN2/RAPGEF2/RASIP1/QKI/SETD2/NOTCH1/MYO1E/ZFPM2/FBXW7/HDAC7/CCM2/TGFBR3/RAP1A/TGFBR2/YAP1/TEAD2/RASA1	19
GO:0006402	BP	GO:0006402	mRNA catabolic process	38/1446	232/18723	7.99825e-06	0.000253586	0.000198752	TNRC6B/SMG6/TNRC6A/CELF1/CTIF/FTO/PUM1/GIGYF2/PAN3/HNRNPC/SAMD4A/SND1/DIS3L2/PUM2/ROCK1/ZHX2/NBDY/LARP4B/TENT2/ZC3HAV1/AGO2/TNRC6C/SMG1/AGO3/CNOT1/THRAP3/NBAS/CPEB3/XRN1/RC3H1/ROCK2/CNOT2/AGO4/TUT4/MAPK14/PARN/SMG7/RC3H2	38
GO:0010975	BP	GO:0010975	regulation of neuron projection development	61/1446	445/18723	8.17565e-06	0.000257721	0.000201992	SHANK3/BMPR2/PTPRG/MACF1/CFLAR/DAB2IP/RAPGEF1/CUX1/RAPGEF2/TRAK1/PAFAH1B1/GSK3B/DIP2B/DISC1/DNM3/CRK/PDLIM5/ARHGAP35/PLXNA2/DENND5A/CYFIP1/FYN/RUFY3/PREX1/CAMK1D/SEMA6A/GOLGA4/HECW2/ABL2/MAP4K4/STK24/ITGA6/SETX/TIAM2/ADAM10/PRKD1/IQGAP1/EPHA4/PTPN9/CAMSAP2/RHOA/SIPA1L1/UBE3A/KIDINS220/EEF2K/PSEN1/MAP2/CBFA2T2/PTEN/EP300/GAK/MAGI2/PLXND1/PAK2/ULK4/NEDD4/NPTN/RAP1A/PPP3CA/KIF13B/MARK2	61
GO:0032984	BP	GO:0032984	protein-containing complex disassembly	37/1446	224/18723	8.60613e-06	0.000269741	0.000211413	SPTBN1/INSR/KLC1/ADD1/IGF1R/CLASP1/GSK3B/MICAL3/SPTAN1/IRAK3/TAOK1/SMARCC1/ARID1A/ARID2/SETX/SCAF8/SMARCA4/UVRAG/CLEC16A/CAMSAP2/CLASP2/SWAP70/SVIL/TMOD3/ADD3/ATXN7/GAK/NAV3/TTBK2/ARHGEF2/ATP2A2/VMP1/SNX14/EPS8/TRIOBP/HDGFL3/CAPZB	37
GO:0007030	BP	GO:0007030	Golgi organization	29/1446	157/18723	9.03193e-06	0.000279024	0.000218689	SYNE1/CLASP1/DNM2/BCAS3/ATP8B1/VTI1A/MAPK1/RAB1A/GBF1/NPLOC4/ARMH3/ARHGEF7/MYO18A/PRKD1/ARFGEF1/GOLPH3/FAM174B/HTT/CAMSAP2/CLASP2/DYM/STX16/GAK/RAB2A/HUWE1/YIPF4/TRAPPC8/VMP1/GOLGB1	29
GO:0010595	BP	GO:0010595	positive regulation of endothelial cell migration	26/1446	133/18723	9.05492e-06	0.000279024	0.000218689	BMPR2/RIN2/FOXP1/SASH1/PIK3C2A/BCAS3/VEGFC/ABL1/PIK3CB/AKT3/HDAC9/TEK/PDGFB/PLPP3/PRKD2/JCAD/ETS1/ATOH8/MAP3K3/PRKD1/RHOJ/ROCK2/HDAC7/PLCG1/NOS3/BCAR1	26
GO:0046328	BP	GO:0046328	regulation of JNK cascade	26/1446	133/18723	9.05492e-06	0.000279024	0.000218689	DAB2IP/PLCB1/SH3RF3/IGF1R/HIPK2/MECOM/HIPK3/PAFAH1B1/PRKN/EGFR/TAOK1/PHLPP1/STK3/ITCH/TAOK3/MAP4K4/NCOR1/MAGI3/ZMYND11/MINK1/ULK4/MDFIC/TAOK2/APP/MAPK8IP3/PER1	26
GO:0030512	BP	GO:0030512	negative regulation of transforming growth factor beta receptor signaling pathway	19/1446	81/18723	9.68453e-06	0.000296758	0.000232588	LDLRAD4/DNM2/SKI/SMAD6/ZBTB7A/SPRED2/SMURF2/LTBP1/GLG1/SMAD7/FKBP1A/PRDM16/FBN1/SNX6/CHST11/SMURF1/TGFBR3/CD109/PPARA	19
GO:1903313	BP	GO:1903313	positive regulation of mRNA metabolic process	24/1446	118/18723	9.82324e-06	0.000298446	0.000233911	TNRC6B/TNRC6A/CELF1/FTO/PUM1/GIGYF2/PAN3/TRA2A/SAMD4A/NUP98/DIS3L2/ROCK1/ZC3HAV1/AGO2/TNRC6C/CNOT1/THRAP3/CPEB3/RC3H1/ROCK2/CNOT2/TUT4/PARN/RC3H2	24
GO:0051656	BP	GO:0051656	establishment of organelle localization	55/1446	390/18723	9.84845e-06	0.000298446	0.000233911	MAP4/SYNE2/EXOC6B/CLASP1/DNM2/ACTN4/MYH9/TRAK1/EXOC4/PAFAH1B1/PARD3/KIF13A/PRKN/PICALM/MYO1E/BICD1/PARD3B/RAB1A/PIBF1/FER/STXBP1/GBF1/FNBP1L/DYNC1H1/FBXW11/XPO1/GAB2/NDE1/NECTIN2/HOOK3/LIMK2/HTT/CLASP2/AP3B1/RAB6A/AP3S2/MYO6/EXOC6/PTGDS/SUN1/PSEN1/MAP2/DLG1/AP3D1/CBL/MAD1L1/RAB27A/EML4/CUL3/CDK5RAP2/PCM1/RHOT1/MYO5C/MYO1C/SPG11	55
GO:0016601	BP	GO:0016601	Rac protein signal transduction	13/1446	42/18723	1.00557e-05	0.000299891	0.000235044	ELMO1/AUTS2/WASF2/DNM2/CDH13/CRK/PIK3CB/CYFIP1/ARHGAP17/NCKAP1/ARHGAP24/OGT/EPS8	13
GO:0009135	BP	GO:0009135	purine nucleoside diphosphate metabolic process	22/1446	103/18723	1.00601e-05	0.000299891	0.000235044	INSR/ZBTB20/TJP2/HDAC4/ZBTB7A/FOXK1/STAT3/DLG2/NCOR1/FOXK2/MAGI3/PSEN1/DLG1/EP300/OGDH/OGT/CASK/CBFA2T3/PRKAG2/APP/HK1/PPARA	22
GO:0009179	BP	GO:0009179	purine ribonucleoside diphosphate metabolic process	22/1446	103/18723	1.00601e-05	0.000299891	0.000235044	INSR/ZBTB20/TJP2/HDAC4/ZBTB7A/FOXK1/STAT3/DLG2/NCOR1/FOXK2/MAGI3/PSEN1/DLG1/EP300/OGDH/OGT/CASK/CBFA2T3/PRKAG2/APP/HK1/PPARA	22
GO:0018393	BP	GO:0018393	internal peptidyl-lysine acetylation	29/1446	158/18723	1.02596e-05	0.000304183	0.000238408	AUTS2/NCOA3/KANSL1/CREBBP/MECP2/PHF20/NCOA1/ARRB1/KAT6A/KAT6B/CTCF/EP400/TAF1/YEATS2/EP300/SETD5/EPC2/OGT/PHF14/MSL2/EPC1/KMT2A/USP22/KANSL3/IWS1/GLYR1/MCM3AP/TRRAP/PER1	29
GO:0006898	BP	GO:0006898	receptor-mediated endocytosis	39/1446	244/18723	1.10342e-05	0.000325392	0.00025503	HIP1/INSR/HSPG2/DNM2/FCHSD2/TBC1D5/ATXN2/DNM3/NUMB/PIK3CB/PIP5K1C/PICALM/AP2A2/BICD1/PPP3R1/EPS15/AAK1/RIN3/FNBP1L/MKLN1/ARRB1/ITSN2/OPHN1/ARHGAP27/FCHO2/GRB2/GAK/PLCG2/CBL/MAGI2/SNX9/AP1G1/NEDD4/AP2B1/LDLR/TGFBR2/GPR107/RAMP3/ITSN1	39
GO:0007254	BP	GO:0007254	JNK cascade	30/1446	167/18723	1.13039e-05	0.00033156	0.000259865	DAB2IP/PLCB1/SH3RF3/IGF1R/HIPK2/MECOM/SH2D3C/HIPK3/PAFAH1B1/PRKN/EGFR/TAOK1/PHLPP1/STK3/SMAD3/ITCH/TAOK3/MAP4K4/NCOR1/MAP4K3/MAGI3/ZMYND11/MAPK8/MINK1/ULK4/MDFIC/TAOK2/APP/MAPK8IP3/PER1	30
GO:0032922	BP	GO:0032922	circadian regulation of gene expression	17/1446	68/18723	1.14397e-05	0.000333761	0.00026159	RORA/KDM2A/ZFHX3/NCOA2/KDM5A/MYCBP2/NRIP1/RAI1/OGT/HUWE1/KMT2A/PER3/CSNK1E/PPP1CB/NPAS2/PPARA/PER1	17
GO:0032535	BP	GO:0032535	regulation of cellular component size	54/1446	383/18723	1.19081e-05	0.000345551	0.000270831	SHANK3/BMPR2/SPTBN1/MACF1/SSH2/ADD1/PRKCE/WASF2/DNM2/FCHSD2/PAFAH1B1/GSK3B/DIP2B/DISC1/ABL1/ARHGAP35/AKT3/SPTAN1/PICALM/CYFIP1/RUFY3/PREX1/RIN3/KANK3/RPTOR/SSH1/FER/SEMA6A/GOLGA4/NCKAP1/ARFGEF1/DEPTOR/HP1BP3/ANO6/SWAP70/RHOA/SVIL/GRB2/LATS1/TMOD3/ADD3/MAP2/PTEN/NCK2/DLG1/ELN/SNX9/CDC42EP4/EPS8/TRIOBP/MYO1C/LRRC8A/RASA1/CAPZB	54
GO:0048016	BP	GO:0048016	inositol phosphate-mediated signaling	15/1446	55/18723	1.19699e-05	0.000345551	0.000270831	NFAT5/GSK3B/ITPR2/PPP3CC/PPP3CB/PPP3R1/NFATC3/INPP5A/ITPR1/ITPR3/SPPL3/CAMTA1/ATP2B4/PLCG2/PPP3CA	15
GO:0042060	BP	GO:0042060	wound healing	58/1446	422/18723	1.2513e-05	0.000359339	0.000281637	MACF1/PTK2/CFLAR/ITGA9/JMJD1C/GNAQ/PRKCE/CLASP1/ELK3/VWF/MYH9/DST/CRK/EXT1/ARHGAP35/NOTCH4/PIK3CB/EGFR/PDGFB/SMAD3/PLPP3/RREB1/STXBP1/ENTPD1/ETS1/NF1/ARFGEF1/ARHGAP24/CD59/DYSF/ANO6/CLASP2/AP3B1/ADIPOR2/RHOA/DGKH/B4GALT1/PTEN/SMAD2/PHLDB2/NOS3/PLCG2/PLEC/GNA12/CASK/VCL/RAF1/RAB27A/SH2B3/MAPK14/TGFBR2/CD109/PRKG1/JAK2/YAP1/PPARA/PPP3CA/GNAS	58
GO:0000956	BP	GO:0000956	nuclear-transcribed mRNA catabolic process	23/1446	112/18723	1.26624e-05	0.000361737	0.000283516	TNRC6B/SMG6/TNRC6A/CTIF/PAN3/SAMD4A/DIS3L2/NBDY/TENT2/AGO2/TNRC6C/SMG1/CNOT1/THRAP3/NBAS/CPEB3/XRN1/RC3H1/CNOT2/TUT4/PARN/SMG7/RC3H2	23
GO:0006475	BP	GO:0006475	internal protein amino acid acetylation	29/1446	160/18723	1.31829e-05	0.000374653	0.00029364	AUTS2/NCOA3/KANSL1/CREBBP/MECP2/PHF20/NCOA1/ARRB1/KAT6A/KAT6B/CTCF/EP400/TAF1/YEATS2/EP300/SETD5/EPC2/OGT/PHF14/MSL2/EPC1/KMT2A/USP22/KANSL3/IWS1/GLYR1/MCM3AP/TRRAP/PER1	29
GO:0048488	BP	GO:0048488	synaptic vesicle endocytosis	16/1446	62/18723	1.33423e-05	0.000375296	0.000294143	DNM2/DNM3/PIP5K1C/PPP3CC/DENND1A/PPP3CB/PICALM/BTBD9/ROCK1/ITSN2/KIAA1109/OPHN1/FCHO2/GAK/VAMP2/ITSN1	16
GO:0140238	BP	GO:0140238	presynaptic endocytosis	16/1446	62/18723	1.33423e-05	0.000375296	0.000294143	DNM2/DNM3/PIP5K1C/PPP3CC/DENND1A/PPP3CB/PICALM/BTBD9/ROCK1/ITSN2/KIAA1109/OPHN1/FCHO2/GAK/VAMP2/ITSN1	16
GO:0043434	BP	GO:0043434	response to peptide hormone	57/1446	414/18723	1.4077e-05	0.000393942	0.000308757	PIK3R3/SORBS1/CCND3/INSR/PTK2/CFLAR/GRB10/IGF1R/PIK3C2A/MBD5/GSK3B/CRK/FOXO1/PTPRA/PXN/CYFIP1/FYN/HDAC9/TEK/SMARCC1/SOGA1/RAB10/RAP1B/FER/STAT3/GAB1/ROCK1/DENND4C/PIP4K2A/PTPRE/IQGAP1/SRSF4/BCAR3/ROCK2/FBN1/GRB2/LRP5/EEF2K/PTEN/OGT/TGFBR3/OSBPL8/ASS1/VPS13C/RPS6KB1/TBC1D4/STAT5B/JAK2/VAMP2/C2CD5/PPARA/BCAR1/SIK2/RAB8B/HDAC5/MYO1C/PTPN11	57
GO:0033157	BP	GO:0033157	regulation of intracellular protein transport	37/1446	229/18723	1.43463e-05	0.000399438	0.000313065	BCAS3/TCF7L2/GSK3B/PRKN/UBR5/FYN/RUFY3/MAPK1/PTPN14/SMAD3/SP100/RAPGEF3/XPO1/PRKD1/SREBF2/MAVS/FBXW7/YWHAE/UBAC2/PSEN1/USP36/CTDSPL2/HUWE1/MAPK8/SLC1A1/ARIH2/MAPK14/NPEPPS/SUFU/MDFIC/SAE1/JAK2/VAMP2/C2CD5/PCM1/MYO1C/PTPN11	37
GO:0090092	BP	GO:0090092	regulation of transmembrane receptor protein serine/threonine kinase signaling pathway	40/1446	256/18723	1.48344e-05	0.000410944	0.000322083	BMPR2/LDLRAD4/ZNF423/HIPK2/RBPMS/DNM2/SKI/ABL1/CREBBP/NOTCH1/RBPJ/SMAD6/ZBTB7A/SPRED2/SMURF2/SMAD3/XIAP/CRIM1/LTBP1/GLG1/LATS2/SMAD7/FKBP1A/PRDM16/FBN1/LATS1/SNX6/CHST11/EP300/SMURF1/SMAD2/CTDSPL2/MAGI2/TGFBR3/TRIM33/BMP6/CD109/JAK2/PPARA/GIPC1	40
GO:0035265	BP	GO:0035265	organ growth	31/1446	178/18723	1.5481e-05	0.0004267	0.000334433	AKAP13/HEG1/JARID2/ACACB/SORBS2/PDLIM5/EXT1/NOTCH1/RBPJ/VGLL4/STK3/WWC2/MAPK1/ZFPM2/ARID2/LATS2/UBE3A/LATS1/RARB/PTEN/SMAD2/WWC3/TGFBR3/BNC2/MAPK14/TGFBR2/YAP1/PPARA/DDX39B/LEPR/PTPN11	31
GO:0000086	BP	GO:0000086	G2/M transition of mitotic cell cycle	26/1446	137/18723	1.57241e-05	0.000429746	0.000336819	FBXL7/FOXN3/CCNY/PLCB1/PBX1/DNM2/RAD51B/BABAM2/BRD4/TAOK1/ABCB1/MECP2/CDK14/TAOK3/FBXL17/LATS1/UIMC1/CHFR/CALM2/BACH1/ENSA/PPM1D/USP47/CDC14B/TAOK2/APP	26
GO:0048638	BP	GO:0048638	regulation of developmental growth	48/1446	330/18723	1.57482e-05	0.000429746	0.000336819	BMPR2/MACF1/INSR/PLCB1/JARID2/DNM2/MBD5/PAFAH1B1/GSK3B/DIP2B/SPAG9/ACACB/CELF1/DISC1/ABL1/FTO/PRKN/NOTCH1/RBPJ/VGLL4/CYFIP1/STK3/WWC2/RUFY3/MAPK1/ZFPM2/SEMA6A/STAT3/GOLGA4/LATS2/ITSN2/SMAD7/NIPBL/LATS1/RAI1/MAP2/PTEN/SMURF1/WWC3/CHD7/TGFBR3/MAPK14/TGFBR2/STAT5B/APP/YAP1/PPARA/DDX39B	48
GO:0009185	BP	GO:0009185	ribonucleoside diphosphate metabolic process	22/1446	106/18723	1.628e-05	0.000442059	0.00034647	INSR/ZBTB20/TJP2/HDAC4/ZBTB7A/FOXK1/STAT3/DLG2/NCOR1/FOXK2/MAGI3/PSEN1/DLG1/EP300/OGDH/OGT/CASK/CBFA2T3/PRKAG2/APP/HK1/PPARA	22
GO:0060996	BP	GO:0060996	dendritic spine development	21/1446	99/18723	1.77607e-05	0.00047989	0.000376121	SHANK3/ASAP1/IQSEC1/PAFAH1B1/DISC1/DNM3/PDLIM5/SRGAP2/ADAM10/ZMYND8/EPHA4/CPEB3/SIPA1L1/UBE3A/EEF2K/PSEN1/PTEN/NCK2/DIP2A/PAK2/ITSN1	21
GO:0060348	BP	GO:0060348	bone development	34/1446	205/18723	1.79781e-05	0.000482388	0.000378079	ZBTB16/BMPR2/AKAP13/FOXN3/FLI1/FOXP1/WASF2/SKI/PAFAH1B1/EXT1/ASXL1/TEK/SPNS2/SULF2/GLG1/PIP4K2A/CHSY1/FBXW7/DYM/RHOA/FBN1/LRP5/RARB/EP300/SH2B3/NSD2/BBX/MAPK14/DHRS3/BMP6/TGFBR2/SLC10A7/GNAS/PTPN11	34
GO:0030900	BP	GO:0030900	forebrain development	53/1446	379/18723	1.80291e-05	0.000482388	0.000378079	SHANK3/TACC1/ZMIZ1/DAB2IP/PLCB1/SLC8A1/RAPGEF2/ZSWIM6/SKI/SETD2/PAFAH1B1/NFIB/GSK3B/CELF1/TRAPPC9/DISC1/NUMB/CRK/EXT1/ARHGAP35/DLC1/NOTCH1/RBPJ/FYN/TMEM14B/NCOA1/SRGAP2/ETS1/NF1/TENT2/ATRX/NDE1/HOOK3/ATP2B4/OPHN1/NDST1/FAT4/RHOA/SUN1/RARB/PSEN1/PTEN/OGDH/CHD7/FRS2/PHACTR1/WNT2B/KDM2B/TACC2/PRKG1/APP/CDK6/PCM1	53
GO:0010586	BP	GO:0010586	miRNA metabolic process	10/1446	27/18723	1.82131e-05	0.000484946	0.000380083	DDX17/SND1/DIS3L2/TENT2/AGO2/RC3H1/AGO4/TUT4/PARN/RC3H2	10
GO:0008064	BP	GO:0008064	regulation of actin polymerization or depolymerization	32/1446	188/18723	1.83787e-05	0.000486992	0.000381687	SPTBN1/SSH2/ADD1/PRKCE/WASF2/FCHSD2/ARHGAP35/SPTAN1/CYFIP1/PREX1/KANK3/SSH1/FER/NCKAP1/ARFGEF1/SWAP70/RHOA/SVIL/GRB2/LATS1/TMOD3/ADD3/NCK2/DLG1/ELN/SNX9/CDC42EP4/EPS8/TRIOBP/MYO1C/RASA1/CAPZB	32
GO:2000060	BP	GO:2000060	positive regulation of ubiquitin-dependent protein catabolic process	22/1446	107/18723	1.90195e-05	0.000501547	0.000393095	PTK2/ARIH1/GSK3B/DISC1/PRKN/COP1/HECTD1/PIAS1/SMAD7/FBXW7/TAF1/PSEN1/PTEN/SMURF1/ZER1/CHFR/CBFA2T3/ARIH2/CSNK1E/ANKIB1/RNF144A/RNF144B	22
GO:1903364	BP	GO:1903364	positive regulation of cellular protein catabolic process	28/1446	155/18723	1.96726e-05	0.000516288	0.000404648	PTK2/DAB2IP/FAF1/ARIH1/GSK3B/DISC1/PRKN/VGLL4/COP1/HECTD1/PIAS1/ATXN3/SMAD7/FBXW7/TAF1/PSEN1/PTEN/SMURF1/ZER1/ECSCR/CHFR/CBFA2T3/ARIH2/CSNK1E/LDLR/ANKIB1/RNF144A/RNF144B	28
GO:0090630	BP	GO:0090630	activation of GTPase activity	23/1446	115/18723	1.9893e-05	0.000519586	0.000407233	ABR/RABGAP1L/TBC1D22A/RALGAPA2/BCAS3/TBC1D5/ARHGEF10/TBC1D1/CRK/RALGAPA1/SIPA1L3/RABGAP1/EVI5/BCR/PIP5K1A/TIAM2/ARHGAP24/TBC1D9/SIPA1L1/TBCK/TBC1D8/TBC1D4/TBC1D15	23
GO:0032092	BP	GO:0032092	positive regulation of protein binding	19/1446	85/18723	2.02156e-05	0.000525509	0.000411876	ADD1/RAPGEF2/HIPK2/MARK3/TCF7L2/GSK3B/ABL1/PRKN/STK3/PLCL1/PLCL2/SPPL3/FKBP1A/TAF1/PSEN1/EP300/PLXND1/APP/USP33	19
GO:0030833	BP	GO:0030833	regulation of actin filament polymerization	30/1446	172/18723	2.04748e-05	0.000527455	0.0004134	SPTBN1/SSH2/ADD1/PRKCE/WASF2/FCHSD2/SPTAN1/CYFIP1/PREX1/KANK3/SSH1/FER/NCKAP1/ARFGEF1/RHOA/SVIL/GRB2/LATS1/TMOD3/ADD3/NCK2/DLG1/ELN/SNX9/CDC42EP4/EPS8/TRIOBP/MYO1C/RASA1/CAPZB	30
GO:0030832	BP	GO:0030832	regulation of actin filament length	32/1446	189/18723	2.05166e-05	0.000527455	0.0004134	SPTBN1/SSH2/ADD1/PRKCE/WASF2/FCHSD2/ARHGAP35/SPTAN1/CYFIP1/PREX1/KANK3/SSH1/FER/NCKAP1/ARFGEF1/SWAP70/RHOA/SVIL/GRB2/LATS1/TMOD3/ADD3/NCK2/DLG1/ELN/SNX9/CDC42EP4/EPS8/TRIOBP/MYO1C/RASA1/CAPZB	32
GO:0046854	BP	GO:0046854	phosphatidylinositol phosphate biosynthetic process	16/1446	64/18723	2.05789e-05	0.000527455	0.0004134	PIK3R3/PIK3C2A/ITPKB/PIK3C2B/PIK3CB/PIP5K1C/PI4KA/PIP5K1A/TTC7B/PIP4K2A/INPP4A/SMG1/IP6K1/IP6K2/INPP4B/FAM126B	16
GO:0030099	BP	GO:0030099	myeloid cell differentiation	53/1446	381/18723	2.09005e-05	0.000533206	0.000417908	ZBTB16/ZBTB46/FLI1/FOXP1/WASF2/RBFOX2/HIPK2/ITPKB/MYH9/FOXO3/PAFAH1B1/EPAS1/RBPJ/KMT2E/ZBTB7A/SH3PXD2A/STAT3/ACTN1/SNRK/ETS1/KAT6A/PIP4K2A/NCOA6/INPP5D/GAB2/ADGRF5/FBXW7/AP3B1/RCOR1/CNOT4/FBN1/TMOD3/PSEN1/EP300/KLF13/PRKX/TGFBR3/CBFA2T3/SH2B3/TET2/PKNOX1/MAPK14/ACIN1/TGFBR2/SP3/CD109/STAT5B/JAK2/APP/CTNNBIP1/CBFB/CDK6/PTPN11	53
GO:1903320	BP	GO:1903320	regulation of protein modification by small protein conjugation or removal	38/1446	242/18723	2.14449e-05	0.000542492	0.000425186	NXN/ZMIZ1/SASH1/PRKCE/ABL1/PRKN/EPAS1/HDAC4/UBR5/FYN/XIAP/WDR70/CBLB/ITCH/ARRB1/BTRC/COMMD1/PIAS1/MYCBP2/SMAD7/FBXW7/USP4/FKBP1A/TAF1/HDAC8/TRIP12/UBE3A/PSEN1/PTEN/OGT/TRIM44/CHFR/HUWE1/CUL3/N4BP1/CDC14B/SAE1/MALT1	38
GO:0048013	BP	GO:0048013	ephrin receptor signaling pathway	14/1446	51/18723	2.14623e-05	0.000542492	0.000425186	PTK2/ANKS1A/KALRN/CRK/RBPJ/FYN/EPHB4/ARHGEF7/EPHA4/SIPA1L1/NCK2/YES1/RASA1/PTPN11	14
GO:0044839	BP	GO:0044839	cell cycle G2/M phase transition	27/1446	148/18723	2.2905e-05	0.00057367	0.000449622	FBXL7/FOXN3/CCNY/PLCB1/PBX1/DNM2/RAD51B/BABAM2/BRD4/TAOK1/ABCB1/MECP2/CDK14/TAOK3/FBXL17/LATS1/UIMC1/CHFR/AKAP8L/CALM2/BACH1/ENSA/PPM1D/USP47/CDC14B/TAOK2/APP	27
GO:0070507	BP	GO:0070507	regulation of microtubule cytoskeleton organization	27/1446	148/18723	2.2905e-05	0.00057367	0.000449622	TBCD/CLASP1/DYRK1A/PAFAH1B1/GSK3B/ABL1/TAOK1/BICD1/CLIP1/MECP2/SENP6/DYNC1H1/ROCK1/ARHGEF7/CAMSAP2/CLASP2/RHOA/RNF4/MAP2/ATXN7/NAV3/PHLDB2/TTBK2/ARHGEF2/HDGFL3/CDK5RAP2/MARK2	27
GO:0006110	BP	GO:0006110	regulation of glycolytic process	13/1446	45/18723	2.31203e-05	0.000576431	0.000451786	INSR/ZBTB20/HDAC4/ZBTB7A/STAT3/NCOR1/PSEN1/EP300/OGT/CBFA2T3/PRKAG2/APP/PPARA	13
GO:0030177	BP	GO:0030177	positive regulation of Wnt signaling pathway	26/1446	140/18723	2.33673e-05	0.000579952	0.000454546	MACF1/WNK1/SKI/TBL1XR1/USP34/DISC1/ABL1/FAM53B/EGFR/RBPJ/UBR5/SMURF2/SMAD3/XIAP/SULF2/CSNK1G1/MLLT3/SMARCA4/TNKS/RNF220/MBD2/TBL1X/CSNK1E/SPIN1/USP47/YAP1	26
GO:0001954	BP	GO:0001954	positive regulation of cell-matrix adhesion	15/1446	58/18723	2.4011e-05	0.000593244	0.000464964	UTRN/RIN2/CDH13/GSK3B/DISC1/ABL1/TEK/SMAD3/MAP4K4/ROCK1/IQGAP1/LIMS1/PLEKHA2/CDK6/PTPN11	15
GO:0048017	BP	GO:0048017	inositol lipid-mediated signaling	31/1446	182/18723	2.43316e-05	0.00059847	0.00046906	INSR/PTK2/DAB2IP/PLCB1/IGF1R/PIK3C2A/PLCB4/PITPNM2/PIK3C2B/PIK3CB/PIP5K1C/PREX2/EGFR/PLCL1/FYN/TEK/PDGFB/PI4KA/PIP5K1A/PLCL2/NF1/GAB2/PPP1R16B/UBE3A/PTEN/OGT/CBL/PLD1/RPS6KB1/NEDD4/JAK2	31
GO:0030032	BP	GO:0030032	lamellipodium assembly	17/1446	72/18723	2.5679e-05	0.000628791	0.000492824	ABLIM1/AUTS2/SPATA13/WASF2/DNM2/PARVB/CDH13/HDAC4/CYFIP1/FER/SRGAP2/ARHGEF7/NCKAP1/GOLPH3/NCK2/VCL/CAPZB	17
GO:1903052	BP	GO:1903052	positive regulation of proteolysis involved in cellular protein catabolic process	25/1446	133/18723	2.69377e-05	0.00065668	0.000514683	PTK2/DAB2IP/ARIH1/GSK3B/DISC1/PRKN/COP1/HECTD1/PIAS1/ATXN3/SMAD7/FBXW7/TAF1/PSEN1/PTEN/SMURF1/ZER1/ECSCR/CHFR/CBFA2T3/ARIH2/CSNK1E/ANKIB1/RNF144A/RNF144B	25
GO:0022411	BP	GO:0022411	cellular component disassembly	59/1446	443/18723	2.72205e-05	0.000660639	0.000517785	SPTBN1/IQSEC1/INSR/KLC1/ADD1/IGF1R/CLASP1/PAFAH1B1/GSK3B/MICAL3/PRKN/VPS13D/SPTAN1/IRAK3/TAOK1/SMARCC1/ARID1A/ATG7/GBF1/ARID2/MAP4K4/ETS1/SETX/SCAF8/ADAM10/SMARCA4/EPHA4/SREBF2/UVRAG/FBXW7/HTT/CLEC16A/CAMSAP2/CLASP2/SWAP70/SVIL/TMOD3/ADD3/ATXN7/USP36/GAK/NAV3/TTBK2/BLCAP/AKAP8L/HUWE1/VPS13C/ARHGEF2/ATP2A2/ACIN1/VMP1/SNX14/EPS8/TRIOBP/HDGFL3/AMBRA1/CAMKK2/CAPZB/MARK2	59
GO:0048872	BP	GO:0048872	homeostasis of number of cells	41/1446	272/18723	2.77794e-05	0.000671234	0.00052609	RBFOX2/HIPK2/ITPKB/FOXO3/ABL1/EXT1/ASXL1/PIK3CB/AKT3/EPAS1/GIGYF2/NOTCH1/PPP3CB/KMT2E/ZBTB7A/SPNS2/STAT3/ETS1/INPP5D/ADGRF5/VPS54/AP3B1/RCOR1/RC3H1/SOS1/TMOD3/SOS2/KLF13/NOS3/TGFBR3/SH2B3/PKNOX1/MAPK14/ACIN1/SP3/STAT5B/JAK2/PKN1/RC3H2/CDK6/PTPN11	41
GO:0032872	BP	GO:0032872	regulation of stress-activated MAPK cascade	32/1446	192/18723	2.83615e-05	0.000682292	0.000534756	DAB2IP/PLCB1/SH3RF3/SASH1/IGF1R/HIPK2/MECOM/HIPK3/PAFAH1B1/PRKN/FOXO1/EGFR/TAOK1/PHLPP1/STK3/MAPK1/ITCH/TAOK3/MAP4K4/NCOR1/MAP3K3/MAGI3/KLHDC10/DLG1/ZMYND11/MINK1/ULK4/MDFIC/TAOK2/APP/MAPK8IP3/PER1	32
GO:1901879	BP	GO:1901879	regulation of protein depolymerization	19/1446	87/18723	2.86202e-05	0.000685509	0.000537278	SPTBN1/ADD1/CLASP1/SPTAN1/TAOK1/CAMSAP2/CLASP2/SWAP70/SVIL/TMOD3/ADD3/ATXN7/NAV3/TTBK2/ARHGEF2/EPS8/TRIOBP/HDGFL3/CAPZB	19
GO:0032868	BP	GO:0032868	response to insulin	40/1446	264/18723	3.07027e-05	0.000732192	0.000573866	PIK3R3/SORBS1/CCND3/INSR/CFLAR/GRB10/IGF1R/PIK3C2A/GSK3B/FOXO1/PTPRA/CYFIP1/HDAC9/SMARCC1/SOGA1/RAB10/FER/GAB1/DENND4C/PIP4K2A/PTPRE/SRSF4/BCAR3/GRB2/EEF2K/PTEN/OGT/OSBPL8/VPS13C/RPS6KB1/TBC1D4/VAMP2/C2CD5/PPARA/BCAR1/SIK2/RAB8B/HDAC5/MYO1C/PTPN11	40
GO:0030100	BP	GO:0030100	regulation of endocytosis	34/1446	211/18723	3.32502e-05	0.000787935	0.000617555	HIP1/INSR/DNM2/CDH13/TBC1D5/ATXN2/NUMB/ABL1/PIK3CB/PPP3CC/PPP3CB/PICALM/BTBD9/BICD1/PACSIN2/PPP3R1/AAK1/RIN3/MKLN1/ARRB1/ABL2/ROCK1/PRKD1/ANO6/RUFY2/OPHN1/EEF2K/PLCG2/CBL/MAGI2/ANKFY1/AP2B1/PPP3CA/ITSN1	34
GO:0003279	BP	GO:0003279	cardiac septum development	21/1446	103/18723	3.33274e-05	0.000787935	0.000617555	BMPR2/HEG1/LUZP1/NOTCH1/RBPJ/SMAD6/ZFPM2/HECTD1/SMAD7/NDST1/NPHP3/MDM4/CHD7/TGFBR3/FRS2/PLXND1/NSD2/DHRS3/AP2B1/TGFBR2/SUFU	21
GO:0016482	BP	GO:0016482	cytosolic transport	29/1446	168/18723	3.40783e-05	0.000802228	0.000628758	ERC1/TBC1D5/SPAG9/STX8/VTI1A/PRKN/DENND5A/MAPK1/EPS15/GBF1/EVI5/DENND2A/PIP4K2A/HOOK3/VPS54/VPS53/RAB6A/STX16/SNX6/MAP2/GAK/ANKFY1/VPS13C/AP1G1/MON2/TRAPPC10/HEATR5A/ATP9A/HEATR5B	29
GO:1990090	BP	GO:1990090	cellular response to nerve growth factor stimulus	14/1446	53/18723	3.44842e-05	0.000808315	0.000633528	RAPGEF1/RAPGEF2/BPTF/FOXO3/CRK/UBE3A/KIDINS220/EEF2K/PTEN/CBL/MAGI2/ACAP2/RAP1A/APP	14
GO:0045785	BP	GO:0045785	positive regulation of cell adhesion	58/1446	437/18723	3.50874e-05	0.000818955	0.000641868	ZBTB16/UTRN/ZMIZ1/LIMS2/DOCK1/RIN2/JAK1/PRKCE/MAGI1/ITPKB/DNM2/NFAT5/CDH13/GSK3B/DISC1/CRK/ABL1/ZFHX3/PODXL/FYN/TEK/PREX1/PDGFB/SMAD3/PLPP3/RREB1/PRKD2/PIEZO1/MAP4K4/SOX13/ROCK1/ITGA6/ARHGEF7/ETS1/AFDN/IQGAP1/EPHA4/CYTH3/SMAD7/LIMS1/AP3B1/RHOA/NCK2/AP3D1/PLEKHA2/DOCK5/DENND6A/MYO10/YES1/TRIOBP/TGFBR2/STAT5B/JAK2/CBFB/MALT1/CDK6/PPP3CA/PTPN11	58
GO:0090316	BP	GO:0090316	positive regulation of intracellular protein transport	28/1446	160/18723	3.58286e-05	0.000832711	0.000652649	BCAS3/TCF7L2/GSK3B/UBR5/FYN/RUFY3/MAPK1/SMAD3/RAPGEF3/PRKD1/SREBF2/MAVS/FBXW7/YWHAE/PSEN1/USP36/CTDSPL2/HUWE1/MAPK8/ARIH2/MAPK14/NPEPPS/SAE1/JAK2/VAMP2/C2CD5/PCM1/MYO1C	28
GO:0031056	BP	GO:0031056	regulation of histone modification	27/1446	152/18723	3.741e-05	0.000860208	0.0006742	AUTS2/JARID2/SKI/NSD1/BRD4/UBR5/KMT2E/MECP2/CAMK2D/WDR70/PRKD2/ARRB1/KDM5A/ATRX/PRKD1/CTCF/TRIP12/NIPBL/MLLT6/SETD5/OGT/AKAP8L/MAPK8/KMT2A/NSD3/IWS1/GLYR1	27
GO:0016197	BP	GO:0016197	endosomal transport	36/1446	230/18723	3.74502e-05	0.000860208	0.0006742	ERC1/TBC1D5/SPAG9/VTI1A/PRKN/TMCC1/DENND1A/DENND5A/PICALM/RAB11FIP3/EPS15/RAB10/GBF1/EVI5/DENND2A/LYST/ITSN2/KIAA1109/VPS54/VPS53/CLEC16A/AP3B1/RAB6A/STX16/SNX6/AP3D1/ACAP2/SNX9/ANKFY1/TRAPPC10/EPS15L1/VPS35L/HEATR5A/ATP9A/HEATR5B/ITSN1	36
GO:0019082	BP	GO:0019082	viral protein processing	10/1446	29/18723	3.74822e-05	0.000860208	0.0006742	ST6GALNAC3/ST6GAL1/FUT8/GSK3B/MGAT5/ST3GAL2/ST3GAL3/ST3GAL1/MGAT4A/PARP9	10
GO:0043967	BP	GO:0043967	histone H4 acetylation	16/1446	67/18723	3.79595e-05	0.000867532	0.00067994	AUTS2/KANSL1/PHF20/NCOA1/ARRB1/EP400/EP300/OGT/MSL2/EPC1/KMT2A/USP22/KANSL3/IWS1/TRRAP/PER1	16
GO:0070302	BP	GO:0070302	regulation of stress-activated protein kinase signaling cascade	32/1446	195/18723	3.88453e-05	0.000884094	0.000692921	DAB2IP/PLCB1/SH3RF3/SASH1/IGF1R/HIPK2/MECOM/HIPK3/PAFAH1B1/PRKN/FOXO1/EGFR/TAOK1/PHLPP1/STK3/MAPK1/ITCH/TAOK3/MAP4K4/NCOR1/MAP3K3/MAGI3/KLHDC10/DLG1/ZMYND11/MINK1/ULK4/MDFIC/TAOK2/APP/MAPK8IP3/PER1	32
GO:0048015	BP	GO:0048015	phosphatidylinositol-mediated signaling	30/1446	178/18723	4.01356e-05	0.000909685	0.000712979	INSR/PTK2/DAB2IP/PLCB1/IGF1R/PIK3C2A/PLCB4/PITPNM2/PIK3C2B/PIK3CB/PIP5K1C/PREX2/EGFR/PLCL1/FYN/TEK/PDGFB/PI4KA/PIP5K1A/PLCL2/NF1/GAB2/PPP1R16B/UBE3A/PTEN/OGT/CBL/RPS6KB1/NEDD4/JAK2	30
GO:1902893	BP	GO:1902893	regulation of pri-miRNA transcription by RNA polymerase II	14/1446	54/18723	4.32744e-05	0.000969653	0.00075998	FOXO3/NFIB/HDAC4/SMAD6/TEAD1/NFATC3/PDGFB/SMAD3/STAT3/ETS1/ATOH8/SMARCA4/SREBF2/PPARA	14
GO:0032011	BP	GO:0032011	ARF protein signal transduction	8/1446	19/18723	4.33118e-05	0.000969653	0.00075998	IQSEC1/PSD3/CYTH1/GBF1/MAP4K4/ARFGEF1/CYTH3/ARFGEF2	8
GO:0032012	BP	GO:0032012	regulation of ARF protein signal transduction	8/1446	19/18723	4.33118e-05	0.000969653	0.00075998	IQSEC1/PSD3/CYTH1/GBF1/MAP4K4/ARFGEF1/CYTH3/ARFGEF2	8
GO:0045931	BP	GO:0045931	positive regulation of mitotic cell cycle	23/1446	121/18723	4.63947e-05	0.00103445	0.000810765	CCND3/PLCB1/PBX1/ANKRD17/PAFAH1B1/NSMCE2/ABL1/RAD51B/EGFR/BRD4/KMT2E/UBE2E2/MECP2/RPTOR/TMOD3/CUL3/RPS6KB1/USP22/STAT5B/PKN2/APP/PPP1R10/PTPN11	23
GO:0061614	BP	GO:0061614	pri-miRNA transcription by RNA polymerase II	14/1446	55/18723	5.39638e-05	0.00119835	0.00093922	FOXO3/NFIB/HDAC4/SMAD6/TEAD1/NFATC3/PDGFB/SMAD3/STAT3/ETS1/ATOH8/SMARCA4/SREBF2/PPARA	14
GO:0042147	BP	GO:0042147	retrograde transport, endosome to Golgi	19/1446	91/18723	5.5272e-05	0.00121382	0.000951351	ERC1/TBC1D5/SPAG9/VTI1A/PRKN/DENND5A/GBF1/EVI5/DENND2A/VPS54/VPS53/RAB6A/STX16/SNX6/ANKFY1/TRAPPC10/HEATR5A/ATP9A/HEATR5B	19
GO:0051492	BP	GO:0051492	regulation of stress fiber assembly	19/1446	91/18723	5.5272e-05	0.00121382	0.000951351	WASF2/CLASP1/LIMCH1/ARHGEF10/ABL1/DLC1/PXN/SMAD3/RAPGEF3/ROCK1/CLASP2/RHOA/ROCK2/PHLDB2/PPFIA1/PAK2/ARHGEF18/ARHGAP6/CORO2B	19
GO:0038179	BP	GO:0038179	neurotrophin signaling pathway	11/1446	36/18723	5.53247e-05	0.00121382	0.000951351	RAPGEF1/RAPGEF2/CYFIP1/SOS1/KIDINS220/MAGI2/RAF1/RAP1A/ZDHHC17/BCAR1/PTPN11	11
GO:0007062	BP	GO:0007062	sister chromatid cohesion	15/1446	62/18723	5.60062e-05	0.00121902	0.000955427	STAG1/NSMCE2/PDS5A/ATRX/CTCF/FBXW7/POGZ/TNKS/STAG2/HDAC8/NIPBL/WAPL/PDS5B/SFPQ/MAU2	15
GO:0099072	BP	GO:0099072	regulation of postsynaptic membrane neurotransmitter receptor levels	15/1446	62/18723	5.60062e-05	0.00121902	0.000955427	CTNND1/DNM3/NUMB/PPP3R1/EPS15/GPHN/ERBIN/ADAM10/OPHN1/YWHAE/DLG1/RAP1A/AP2B1/EPS8/VAMP2	15
GO:0007229	BP	GO:0007229	integrin-mediated signaling pathway	21/1446	107/18723	6.01403e-05	0.00130383	0.0010219	LIMS2/PTK2/DOCK1/ITGA9/MYH9/FUT8/CTNNA1/DST/ABL1/PHACTR4/PTPRA/PLPP3/ERBIN/ITGA6/ADAM10/PRKD1/LIMS1/CCM2/CUL3/BCAR1/PTPN11	21
GO:0009895	BP	GO:0009895	negative regulation of catabolic process	45/1446	320/18723	6.57876e-05	0.00142065	0.00111345	DAB2IP/RASIP1/HIPK2/ACACB/EGFR/HDAC4/HERC1/IRAK3/FYN/SMARCC1/HNRNPC/SMAD3/ATG7/FHIT/FOXK1/STAT3/ROCK1/TLK2/NCOR1/LARP4B/TENT2/MYCBP2/EPHA4/SMG1/FOXK2/ATP2B4/THRAP3/OPHN1/NBAS/CLEC16A/TAF1/USP25/MDM4/PSEN1/USP36/OGT/CBFA2T3/MAPK14/PARN/N4BP1/SUFU/PPARA/GIPC1/LEPR/WAC	45
GO:0043470	BP	GO:0043470	regulation of carbohydrate catabolic process	14/1446	56/18723	6.6888e-05	0.00142202	0.00111453	INSR/ZBTB20/HDAC4/ZBTB7A/STAT3/NCOR1/PSEN1/EP300/OGT/CBFA2T3/PRKAG2/PPP1CB/APP/PPARA	14
GO:0048008	BP	GO:0048008	platelet-derived growth factor receptor signaling pathway	14/1446	56/18723	6.6888e-05	0.00142202	0.00111453	HIP1/PTPN12/PIK3C2A/ABL1/MYO1E/PDGFB/FER/CBLB/BCR/PTEN/CBL/JAK2/BCAR1/PTPN11	14
GO:0070534	BP	GO:0070534	protein K63-linked ubiquitination	14/1446	56/18723	6.6888e-05	0.00142202	0.00111453	SASH1/RNF115/PRKN/UBR5/UBE2E2/WWP2/ITCH/HECTD1/TRIM56/TRIP12/RNF4/UBE2G1/ARIH2/NEDD4	14
GO:1990089	BP	GO:1990089	response to nerve growth factor	14/1446	56/18723	6.6888e-05	0.00142202	0.00111453	RAPGEF1/RAPGEF2/BPTF/FOXO3/CRK/UBE3A/KIDINS220/EEF2K/PTEN/CBL/MAGI2/ACAP2/RAP1A/APP	14
GO:0110020	BP	GO:0110020	regulation of actomyosin structure organization	20/1446	100/18723	6.77041e-05	0.00143381	0.00112377	AKAP13/WASF2/CLASP1/LIMCH1/ARHGEF10/ABL1/DLC1/PXN/SMAD3/RAPGEF3/ROCK1/CLASP2/RHOA/ROCK2/PHLDB2/PPFIA1/PAK2/ARHGEF18/ARHGAP6/CORO2B	20
GO:0009132	BP	GO:0009132	nucleoside diphosphate metabolic process	23/1446	124/18723	6.90175e-05	0.001456	0.00114116	INSR/ZBTB20/TJP2/HDAC4/ZBTB7A/FOXK1/STAT3/DLG2/NCOR1/ENTPD1/FOXK2/MAGI3/PSEN1/DLG1/EP300/OGDH/OGT/CASK/CBFA2T3/PRKAG2/APP/HK1/PPARA	23
GO:0034446	BP	GO:0034446	substrate adhesion-dependent cell spreading	21/1446	108/18723	6.93062e-05	0.00145649	0.00114155	LIMS2/PTK2/DOCK1/PEAK1/DNM2/ACTN4/PARVB/CRK/ABL1/PXN/TEK/PREX1/RAB1A/RREB1/FER/SRGAP2/ARHGEF7/LIMS1/RHOA/DOCK5/TRIOBP	21
GO:0003007	BP	GO:0003007	heart morphogenesis	37/1446	246/18723	7.0192e-05	0.00146948	0.00115172	BMPR2/ZMIZ1/INSR/PTK2/MYBPC3/HEG1/EXT1/ASXL1/DLC1/NOTCH1/RBPJ/SMAD6/TEK/EPHB4/ZFPM2/SMAD3/ARID2/SMAD7/FKBP1A/TNNT2/NIPBL/NPHP3/MDM4/SOS1/PSEN1/NOS3/ELN/CHD7/TGFBR3/PLXND1/NSD2/DHRS3/SEC24B/TGFBR2/SUFU/YAP1/TEAD2	37
GO:0033673	BP	GO:0033673	negative regulation of kinase activity	36/1446	237/18723	7.10564e-05	0.00148192	0.00116147	HEG1/DAB2IP/WNK1/SLC8A1/GNAQ/RASIP1/ADARB1/HIPK3/SMYD3/ABL1/PIK3CB/PRKN/PTPRB/IRAK3/WWTR1/CBLB/LATS2/PIP4K2A/NF1/PPP2R5A/PRKRIP1/DEPTOR/PRKAR2A/LATS1/LRP5/SNX6/PSEN1/PTEN/CBL/ZFYVE28/PLEC/STK38/SH2B3/PAK2/PRKAG2/PKN1	36
GO:0016577	BP	GO:0016577	histone demethylation	10/1446	31/18723	7.19551e-05	0.00149498	0.00117171	JMJD1C/JARID2/KDM2A/UTY/KDM4B/KDM4C/KDM5A/KDM3B/KDM6A/KDM2B	10
GO:1905475	BP	GO:1905475	regulation of protein localization to membrane	29/1446	175/18723	7.3342e-05	0.00151804	0.00118979	SORBS1/SPTBN1/PRKCH/PRKCE/NUMB/STX8/BCL2L1/PRKN/EGFR/PICALM/FYN/SSH1/ADAM10/HECTD1/PPP2R5A/ZMYND8/PTPN9/ATP2B4/DLG1/PPFIA1/CNST/MAPK8/SLC1A1/RAP1A/AP2B1/ATP2C1/C2CD5/MYO1C/RAMP3	29
GO:0031333	BP	GO:0031333	negative regulation of protein-containing complex assembly	25/1446	141/18723	7.37363e-05	0.00152047	0.00119169	LDLRAD4/SPTBN1/TBCD/SSH2/ADD1/DYRK1A/GSK3B/SPTAN1/SMAD6/KANK3/SSH1/STXBP1/ARHGEF7/ARFGEF1/SVIL/TMOD3/ADD3/MAP2/EP300/RAF1/CARD8/EPS8/TRIOBP/CTNNBIP1/CAPZB	25
GO:0106027	BP	GO:0106027	neuron projection organization	19/1446	93/18723	7.54895e-05	0.00155079	0.00121545	SHANK3/INSR/IGF1R/PAFAH1B1/GSK3B/DNM3/PDLIM5/FYN/TANC1/ADAM10/ZMYND8/EPHA4/SIPA1L1/UBE3A/EEF2K/PSEN1/PTEN/DIP2A/APP	19
GO:0043297	BP	GO:0043297	apical junction assembly	17/1446	78/18723	7.63102e-05	0.00156107	0.00122351	PECAM1/TBCD/PRKCH/CTNNA1/PARD3/ROCK1/AFDN/IKBKB/RHOA/STRN/ROCK2/DLG1/VCL/PAK2/PKN2/MTDH/MYO1C	17
GO:0051222	BP	GO:0051222	positive regulation of protein transport	43/1446	303/18723	7.65591e-05	0.00156107	0.00122351	PRKCE/UNC13B/FRMD4A/BCAS3/TCF7L2/GSK3B/VEGFC/EGFR/PPP3CB/UBR5/FYN/RUFY3/MAPK1/SMAD3/MCU/RAPGEF3/RPH3AL/MYO18A/PRKD1/GOLPH3/SREBF2/MAVS/FBXW7/YWHAE/PSEN1/USP36/CTDSPL2/CNST/HUWE1/MAPK8/ARIH2/MAPK14/BMP6/NPEPPS/SAE1/ATP2C1/JAK2/VAMP2/C2CD5/ABCG1/PCM1/MYO1C/LRRC8A	43
GO:0018023	BP	GO:0018023	peptidyl-lysine trimethylation	13/1446	50/18723	7.81276e-05	0.00157484	0.0012343	SETD2/BRD4/KMT2E/MECP2/KMT5B/ATRX/SETD5/OGT/KMT2A/TET2/NSD3/IWS1/SETD3	13
GO:0038093	BP	GO:0038093	Fc receptor signaling pathway	13/1446	50/18723	7.81276e-05	0.00157484	0.0012343	PTK2/PRKCE/ABL1/FYN/FER/IKBKB/MAP3K1/SOS1/PLCG1/PLCG2/MAPK8/YES1/RAP1A	13
GO:0032388	BP	GO:0032388	positive regulation of intracellular transport	32/1446	202/18723	7.82069e-05	0.00157484	0.0012343	BCAS3/TCF7L2/GSK3B/PRKN/UBR5/FYN/RUFY3/MAPK1/SMAD3/DYNC1H1/RAPGEF3/PRKD1/SREBF2/MAVS/FBXW7/YWHAE/PSEN1/MAP2/USP36/CTDSPL2/HUWE1/MAPK8/ARIH2/MAPK14/NEDD4/NPEPPS/SAE1/JAK2/VAMP2/C2CD5/PCM1/MYO1C	32
GO:0048024	BP	GO:0048024	regulation of mRNA splicing, via spliceosome	20/1446	101/18723	7.83831e-05	0.00157484	0.0012343	NOVA2/CELF2/RBFOX2/DYRK1A/SRPK2/RBM25/MBNL1/QKI/DDX17/CELF1/FAM172A/NSRP1/ZBTB7A/TRA2A/NUP98/RBM39/SRSF4/THRAP3/SFSWAP/RBM4	20
GO:0003281	BP	GO:0003281	ventricular septum development	16/1446	71/18723	8.05941e-05	0.00161335	0.00126449	BMPR2/HEG1/LUZP1/NOTCH1/RBPJ/SMAD6/ZFPM2/HECTD1/SMAD7/MDM4/TGFBR3/FRS2/NSD2/AP2B1/TGFBR2/SUFU	16
GO:0001933	BP	GO:0001933	negative regulation of protein phosphorylation	47/1446	342/18723	8.10448e-05	0.00161648	0.00126694	LDLRAD4/HEG1/DAB2IP/SLC8A1/GNAQ/RASIP1/PDE4D/ADARB1/HIPK3/SMYD3/SPAG9/PARD3/ABL1/PIK3CB/PRKN/PTPRB/SMAD6/IRAK3/WWTR1/SPRED2/PLPP3/PIBF1/CBLB/ARRB1/LATS2/NF1/PRKRIP1/DEPTOR/SMAD7/PRKAR2A/LATS1/LRP5/SNX6/PSEN1/PTEN/NCK2/CBL/ZFYVE28/PLEC/STK38/CALM2/SH2B3/CNKSR3/PAK2/PRKAG2/CD109/PKN1	47
GO:0045995	BP	GO:0045995	regulation of embryonic development	15/1446	64/18723	8.29297e-05	0.00164808	0.0012917	INSR/PLCB1/EHMT1/CLASP1/PAFAH1B1/LAMA2/CLASP2/TRIP12/NIPBL/NPHP3/WDPCP/PHLDB2/WNT2B/B4GALT5/NR2C2	15
GO:0046488	BP	GO:0046488	phosphatidylinositol metabolic process	27/1446	159/18723	8.37113e-05	0.0016576	0.00129917	PIK3R3/PLCB1/PIK3C2A/ITPKB/PITPNM2/PIK3C2B/PIK3CB/PIP5K1C/PDGFB/INPP5A/PI4KA/PIP5K1A/TTC7B/PIP4K2A/INPP5D/INPP4A/SMG1/IP6K1/PIGL/PTEN/PLCG1/PLCG2/IP6K2/INPP5B/INPP4B/MTMR3/FAM126B	27
GO:0031346	BP	GO:0031346	positive regulation of cell projection organization	48/1446	353/18723	8.90439e-05	0.00175686	0.00137696	BMPR2/AUTS2/MACF1/CFLAR/DAB2IP/RAPGEF1/CUX1/RAPGEF2/WASF2/DNM2/TRAK1/BCAS3/PAFAH1B1/DISC1/DNM3/ARHGAP35/HDAC4/PLXNA2/CYFIP1/FYN/RUFY3/CAMK1D/RREB1/FNBP1L/GOLGA4/ABL2/ITGA6/ARHGEF7/SETX/TIAM2/NCKAP1/PRKD1/ZMYND8/IQGAP1/EPHA4/HTT/KIDINS220/EEF2K/CBFA2T2/EP300/MAGI2/PLXND1/CDC42EP4/NPTN/RAP1A/EPS8/RAB8B/MARK2	48
GO:1901184	BP	GO:1901184	regulation of ERBB signaling pathway	17/1446	79/18723	9.03288e-05	0.00177582	0.00139182	HIP1/PTPN12/DAB2IP/RNF115/CDH13/EGFR/RBPJ/FER/CBLB/FBXW7/BCAR3/SOS1/SNX6/PSEN1/CBL/ZFYVE28/MVB12B	17
GO:0051497	BP	GO:0051497	negative regulation of stress fiber assembly	10/1446	32/18723	9.74599e-05	0.00190917	0.00149634	WASF2/CLASP1/DLC1/CLASP2/PHLDB2/PPFIA1/PAK2/ARHGEF18/ARHGAP6/CORO2B	10
GO:0043666	BP	GO:0043666	regulation of phosphoprotein phosphatase activity	14/1446	58/18723	0.000101016	0.00197178	0.00154541	GSK3B/MGAT5/PPP6R2/PPP6R3/NUAK1/ROCK1/PPP1R12A/IKBKB/HTT/FKBP1A/ROCK2/MAGI2/CALM2/JAK2	14
GO:0033962	BP	GO:0033962	P-body assembly	8/1446	21/18723	0.000101382	0.00197192	0.00154552	ATXN2/PAN3/DYNC1H1/NBDY/CNOT1/LSM14A/RC3H1/CNOT2	8
GO:0090288	BP	GO:0090288	negative regulation of cellular response to growth factor stimulus	21/1446	111/18723	0.000104702	0.00202523	0.0015873	CFLAR/DAB2IP/HIPK2/SKI/ABL1/PIK3CB/NOTCH1/SMAD6/SMURF2/SEMA6A/CRIM1/SULF2/EPN2/SMAD7/ATP2B4/FBN1/SMURF1/CTDSPL2/CASK/NEDD4/TRIM33	21
GO:0033135	BP	GO:0033135	regulation of peptidyl-serine phosphorylation	25/1446	144/18723	0.000104861	0.00202523	0.0015873	SH2D3C/PDE4D/SMYD3/FNIP1/NSD1/EGFR/PLCL1/BRAF/RPTOR/PRKD2/RAPGEF3/PLCL2/PRKD1/FNIP2/MAPKAP1/SMAD7/ATP2B4/BCAR3/LATS1/PTEN/NCK2/RAF1/CNKSR3/APP/RAMP3	25
GO:0032272	BP	GO:0032272	negative regulation of protein polymerization	17/1446	80/18723	0.00010656	0.00205082	0.00160736	SPTBN1/TBCD/SSH2/ADD1/DYRK1A/SPTAN1/KANK3/SSH1/ARHGEF7/ARFGEF1/SVIL/TMOD3/ADD3/MAP2/EPS8/TRIOBP/CAPZB	17
GO:0016032	BP	GO:0016032	viral process	54/1446	415/18723	0.000109107	0.00209249	0.00164002	CTBP2/INSR/ST6GALNAC3/SRPK2/NFIA/ST6GAL1/ADARB1/FUT8/GSK3B/XPR1/BCL2L1/MGAT5/PRKN/EGFR/NOTCH1/ST3GAL2/BICD1/ST3GAL3/EPS15/WWP2/ST3GAL1/MGAT4A/RAB1A/ATG7/PI4KA/ITCH/ZC3HAV1/SMARCA4/NECTIN2/CIITA/ANO6/UVRAG/MAVS/RXRA/ROCK2/PCSK5/WWP1/EP300/SLC20A2/EIF3A/STAU1/PARP9/TPCN1/KPNA6/NEDD4/PVR/RSF1/LDLR/N4BP1/MDFIC/PKN2/TRIM25/PPARA/MVB12B	54
GO:0042058	BP	GO:0042058	regulation of epidermal growth factor receptor signaling pathway	16/1446	73/18723	0.000114584	0.00218986	0.00171634	HIP1/PTPN12/DAB2IP/RNF115/CDH13/EGFR/FER/CBLB/FBXW7/BCAR3/SOS1/SNX6/PSEN1/CBL/ZFYVE28/MVB12B	16
GO:0030218	BP	GO:0030218	erythrocyte differentiation	22/1446	120/18723	0.000117641	0.00224049	0.00175602	RBFOX2/HIPK2/FOXO3/EPAS1/KMT2E/ZBTB7A/STAT3/ETS1/INPP5D/ADGRF5/RCOR1/TMOD3/KLF13/TGFBR3/SH2B3/PKNOX1/MAPK14/ACIN1/SP3/STAT5B/JAK2/CDK6	22
GO:0035196	BP	GO:0035196	production of miRNAs involved in gene silencing by miRNA	13/1446	52/18723	0.000120918	0.00229493	0.00179868	NCOR2/PUM1/EGFR/SMAD3/STAT3/PUM2/NCOR1/AGO2/AGO3/AGO4/SMAD2/TUT4/PPP3CA	13
GO:1904951	BP	GO:1904951	positive regulation of establishment of protein localization	44/1446	319/18723	0.000123936	0.0023441	0.00183722	PRKCE/UNC13B/FRMD4A/BCAS3/TCF7L2/GSK3B/VEGFC/EGFR/PPP3CB/UBR5/FYN/RUFY3/MAPK1/SMAD3/MCU/RAPGEF3/RPH3AL/MYO18A/PRKD1/GOLPH3/SREBF2/MAVS/FBXW7/YWHAE/PSEN1/USP36/CTDSPL2/CNST/HUWE1/MAPK8/ARIH2/MAPK14/BMP6/NPEPPS/SAE1/ATP2C1/JAK2/VAMP2/C2CD5/ABCG1/CORO2B/PCM1/MYO1C/LRRC8A	44
GO:0007026	BP	GO:0007026	negative regulation of microtubule depolymerization	9/1446	27/18723	0.00012442	0.00234516	0.00183805	CLASP1/TAOK1/CAMSAP2/CLASP2/ATXN7/NAV3/TTBK2/ARHGEF2/HDGFL3	9
GO:0006096	BP	GO:0006096	glycolytic process	17/1446	81/18723	0.000125295	0.00235356	0.00184464	INSR/ZBTB20/HDAC4/ZBTB7A/FOXK1/STAT3/NCOR1/FOXK2/PSEN1/EP300/OGDH/OGT/CBFA2T3/PRKAG2/APP/HK1/PPARA	17
GO:0006482	BP	GO:0006482	protein demethylation	10/1446	33/18723	0.000130219	0.00242118	0.00189764	JMJD1C/JARID2/KDM2A/UTY/KDM4B/KDM4C/KDM5A/KDM3B/KDM6A/KDM2B	10
GO:0008214	BP	GO:0008214	protein dealkylation	10/1446	33/18723	0.000130219	0.00242118	0.00189764	JMJD1C/JARID2/KDM2A/UTY/KDM4B/KDM4C/KDM5A/KDM3B/KDM6A/KDM2B	10
GO:0071539	BP	GO:0071539	protein localization to centrosome	10/1446	33/18723	0.000130219	0.00242118	0.00189764	GSK3B/DISC1/BICD1/PIBF1/CEP350/HOOK3/GOLGB1/NUDCD3/PCM1/CEP192	10
GO:0042177	BP	GO:0042177	negative regulation of protein catabolic process	22/1446	121/18723	0.000133474	0.00247332	0.0019385	DAB2IP/HIPK2/EGFR/IRAK3/FYN/SMARCC1/SMAD3/FHIT/ROCK1/TLK2/MYCBP2/EPHA4/OPHN1/TAF1/USP25/MDM4/PSEN1/OGT/N4BP1/SUFU/GIPC1/WAC	22
GO:0010970	BP	GO:0010970	transport along microtubule	26/1446	155/18723	0.000138146	0.00255128	0.0019996	TRAK1/PAFAH1B1/DST/KIF13A/BICD1/KIF1B/RAB1A/DYNC1H1/DLG2/FBXW11/NDE1/HTT/AP3B1/RAB6A/AP3S2/SUN1/RPGR/SFPQ/MAP2/AP3D1/SPG7/APP/MAPK8IP3/PCM1/RHOT1/SPG11	26
GO:0006757	BP	GO:0006757	ATP generation from ADP	17/1446	82/18723	0.000146851	0.00270294	0.00211847	INSR/ZBTB20/HDAC4/ZBTB7A/FOXK1/STAT3/NCOR1/FOXK2/PSEN1/EP300/OGDH/OGT/CBFA2T3/PRKAG2/APP/HK1/PPARA	17
GO:0097581	BP	GO:0097581	lamellipodium organization	18/1446	90/18723	0.000153786	0.00282001	0.00221022	ABLIM1/AUTS2/SPATA13/WASF2/DNM2/PARVB/CDH13/HDAC4/CYFIP1/RREB1/FER/SRGAP2/ARHGEF7/NCKAP1/GOLPH3/NCK2/VCL/CAPZB	18
GO:0021987	BP	GO:0021987	cerebral cortex development	21/1446	114/18723	0.000155268	0.00282001	0.00221022	TACC1/ZMIZ1/DAB2IP/PLCB1/PAFAH1B1/GSK3B/CELF1/TRAPPC9/DISC1/CRK/TMEM14B/NCOA1/SRGAP2/NF1/NDE1/FAT4/RHOA/SUN1/PSEN1/PHACTR1/TACC2	21
GO:0051261	BP	GO:0051261	protein depolymerization	21/1446	114/18723	0.000155268	0.00282001	0.00221022	SPTBN1/ADD1/CLASP1/MICAL3/SPTAN1/TAOK1/CAMSAP2/CLASP2/SWAP70/SVIL/TMOD3/ADD3/ATXN7/GAK/NAV3/TTBK2/ARHGEF2/EPS8/TRIOBP/HDGFL3/CAPZB	21
GO:1901800	BP	GO:1901800	positive regulation of proteasomal protein catabolic process	21/1446	114/18723	0.000155268	0.00282001	0.00221022	DAB2IP/ARIH1/GSK3B/PRKN/COP1/HECTD1/PIAS1/ATXN3/SMAD7/FBXW7/TAF1/PSEN1/ZER1/ECSCR/CHFR/CBFA2T3/ARIH2/CSNK1E/ANKIB1/RNF144A/RNF144B	21
GO:0043502	BP	GO:0043502	regulation of muscle adaptation	19/1446	98/18723	0.000157128	0.00284438	0.00222932	JARID2/FOXO3/FOXO1/NOTCH1/HDAC4/MEF2A/SMAD3/CAMK2D/ROCK1/ATP2B4/ROCK2/NOS3/TNFRSF1B/ATP2A2/TNNT1/PDE9A/PPARA/PPP3CA/DDX39B	19
GO:0008088	BP	GO:0008088	axo-dendritic transport	16/1446	75/18723	0.000160477	0.00289545	0.00226935	TRAK1/PAFAH1B1/DST/KIF1B/DYNC1H1/DLG2/FBXW11/AP3B1/AP3S2/SFPQ/MAP2/AP3D1/SPG7/APP/MAPK8IP3/SPG11	16
GO:0006661	BP	GO:0006661	phosphatidylinositol biosynthetic process	23/1446	131/18723	0.000163929	0.00294298	0.0023066	PIK3R3/PIK3C2A/ITPKB/PITPNM2/PIK3C2B/PIK3CB/PIP5K1C/PDGFB/PI4KA/PIP5K1A/TTC7B/PIP4K2A/INPP5D/INPP4A/SMG1/IP6K1/PIGL/PTEN/PLCG2/IP6K2/INPP4B/MTMR3/FAM126B	23
GO:0043484	BP	GO:0043484	regulation of RNA splicing	25/1446	148/18723	0.000164384	0.00294298	0.0023066	NOVA2/CELF2/RBFOX2/DYRK1A/SRPK2/RBM25/MBNL1/QKI/DDX17/CELF1/AHNAK/FAM172A/NSRP1/ZBTB7A/TRA2A/NUP98/SETX/RBM39/SRSF4/THRAP3/CDK12/SFSWAP/PTBP2/RBM4/HABP4	25
GO:0031396	BP	GO:0031396	regulation of protein ubiquitination	32/1446	210/18723	0.000164721	0.00294298	0.0023066	NXN/SASH1/PRKCE/ABL1/PRKN/UBR5/FYN/XIAP/WDR70/CBLB/ARRB1/BTRC/COMMD1/MYCBP2/SMAD7/FBXW7/USP4/FKBP1A/TAF1/HDAC8/TRIP12/UBE3A/PSEN1/PTEN/OGT/TRIM44/CHFR/HUWE1/CUL3/N4BP1/CDC14B/MALT1	32
GO:0070076	BP	GO:0070076	histone lysine demethylation	9/1446	28/18723	0.000170861	0.00303	0.0023748	JMJD1C/KDM2A/UTY/KDM4B/KDM4C/KDM5A/KDM3B/KDM6A/KDM2B	9
GO:0070646	BP	GO:0070646	protein modification by small protein removal	26/1446	157/18723	0.000171069	0.00303	0.0023748	USP34/ASXL1/PRKN/BABAM2/SENP6/ITCH/SENP7/USP48/ATXN3/USP32/USP4/USP25/USP9Y/ATXN7/MINDY4/USP36/USP12/UIMC1/SENP5/USP24/USP54/USP22/USP9X/USP47/USP33/TRRAP	26
GO:0035308	BP	GO:0035308	negative regulation of protein dephosphorylation	10/1446	34/18723	0.000171801	0.00303	0.0023748	GSK3B/MGAT5/ROCK1/IKBKB/PPP1R16B/FKBP1A/SWAP70/YWHAE/ROCK2/ENSA	10
GO:0098751	BP	GO:0098751	bone cell development	10/1446	34/18723	0.000171801	0.00303	0.0023748	FLI1/FOXP1/WASF2/PAFAH1B1/PIP4K2A/FBXW7/FBN1/EP300/SH2B3/PTPN11	10
GO:0061013	BP	GO:0061013	regulation of mRNA catabolic process	27/1446	166/18723	0.000176055	0.00308475	0.00241772	TNRC6B/TNRC6A/CELF1/FTO/PUM1/GIGYF2/PAN3/HNRNPC/SAMD4A/DIS3L2/PUM2/ROCK1/LARP4B/ZC3HAV1/AGO2/TNRC6C/CNOT1/THRAP3/NBAS/CPEB3/RC3H1/ROCK2/CNOT2/TUT4/MAPK14/PARN/RC3H2	27
GO:0035850	BP	GO:0035850	epithelial cell differentiation involved in kidney development	12/1446	47/18723	0.000176593	0.00308475	0.00241772	MTSS1/EXT1/PODXL/ASXL1/NOTCH1/MYO1E/WWTR1/PDGFB/IQGAP1/MAGI2/PRKX/YAP1	12
GO:0047496	BP	GO:0047496	vesicle transport along microtubule	12/1446	47/18723	0.000176593	0.00308475	0.00241772	TRAK1/PAFAH1B1/KIF13A/RAB1A/DYNC1H1/FBXW11/NDE1/HTT/AP3B1/AP3S2/MAP2/AP3D1	12
GO:0003300	BP	GO:0003300	cardiac muscle hypertrophy	19/1446	99/18723	0.000180591	0.00313737	0.00245896	AKAP13/JARID2/SORBS2/PDLIM5/FOXO1/NOTCH1/HDAC4/MEF2A/SMAD3/CAMK2D/ROCK1/ATP2B4/ROCK2/TNFRSF1B/ATP2A2/PDE9A/PPARA/PPP3CA/DDX39B	19
GO:0021537	BP	GO:0021537	telencephalon development	36/1446	248/18723	0.000180749	0.00313737	0.00245896	SHANK3/TACC1/ZMIZ1/DAB2IP/PLCB1/SLC8A1/ZSWIM6/SKI/PAFAH1B1/NFIB/GSK3B/CELF1/TRAPPC9/DISC1/NUMB/CRK/EXT1/TMEM14B/NCOA1/SRGAP2/NF1/TENT2/NDE1/ATP2B4/FAT4/RHOA/SUN1/RARB/PSEN1/PTEN/OGDH/CHD7/PHACTR1/KDM2B/TACC2/CDK6	36
GO:0031050	BP	GO:0031050	dsRNA processing	13/1446	54/18723	0.000182534	0.00314843	0.00246763	NCOR2/PUM1/EGFR/SMAD3/STAT3/PUM2/NCOR1/AGO2/AGO3/AGO4/SMAD2/TUT4/PPP3CA	13
GO:0070918	BP	GO:0070918	production of small RNA involved in gene silencing by RNA	13/1446	54/18723	0.000182534	0.00314843	0.00246763	NCOR2/PUM1/EGFR/SMAD3/STAT3/PUM2/NCOR1/AGO2/AGO3/AGO4/SMAD2/TUT4/PPP3CA	13
GO:0035264	BP	GO:0035264	multicellular organism growth	23/1446	132/18723	0.000184271	0.00316842	0.0024833	HEG1/ADARB1/MBD5/CELF1/FTO/EXT1/CLIC4/GIGYF2/WWTR1/STAT3/ATRX/NIPBL/SOS1/RAI1/RARB/CCM2/EP300/PLEC/CHD7/STAT5B/APP/RC3H2/PTPN11	23
GO:0010508	BP	GO:0010508	positive regulation of autophagy	22/1446	124/18723	0.000192872	0.00330595	0.00259109	PIK3C2A/FOXO3/GSK3B/PIK3CB/PRKN/FOXO1/VPS13D/DHRSX/ATG7/ROCK1/PIP4K2A/PRKD1/UVRAG/HTT/TPCN1/SPTLC2/CAMKK2/MTDH/ATF6/SESN1/SH3BP4/WAC	22
GO:0006469	BP	GO:0006469	negative regulation of protein kinase activity	32/1446	212/18723	0.000196741	0.00336175	0.00263482	HEG1/DAB2IP/SLC8A1/GNAQ/RASIP1/ADARB1/HIPK3/SMYD3/ABL1/PIK3CB/PTPRB/IRAK3/WWTR1/CBLB/LATS2/NF1/PRKRIP1/DEPTOR/PRKAR2A/LATS1/LRP5/SNX6/PSEN1/PTEN/CBL/ZFYVE28/PLEC/STK38/SH2B3/PAK2/PRKAG2/PKN1	32
GO:0051348	BP	GO:0051348	negative regulation of transferase activity	38/1446	268/18723	0.000198332	0.00337841	0.00264788	HEG1/DAB2IP/WNK1/SLC8A1/GNAQ/RASIP1/ADARB1/HIPK3/SMYD3/GSK3B/ABL1/PIK3CB/PRKN/PTPRB/IRAK3/WWTR1/CBLB/LATS2/PIP4K2A/NF1/PPP2R5A/PRKRIP1/DEPTOR/SMAD7/PRKAR2A/LATS1/LRP5/SNX6/PSEN1/PTEN/CBL/ZFYVE28/PLEC/STK38/SH2B3/PAK2/PRKAG2/PKN1	38
GO:1900026	BP	GO:1900026	positive regulation of substrate adhesion-dependent cell spreading	11/1446	41/18723	0.000203227	0.00345109	0.00270484	LIMS2/DOCK1/DNM2/CRK/ABL1/PREX1/RREB1/ARHGEF7/LIMS1/DOCK5/TRIOBP	11
GO:0006401	BP	GO:0006401	RNA catabolic process	39/1446	278/18723	0.000205997	0.00348733	0.00273324	TNRC6B/SMG6/TNRC6A/CELF1/CTIF/FTO/PUM1/GIGYF2/PAN3/HNRNPC/SAMD4A/SND1/DIS3L2/PUM2/ROCK1/ZHX2/NBDY/LARP4B/TENT2/ZC3HAV1/AGO2/TNRC6C/SMG1/AGO3/CNOT1/THRAP3/NBAS/CPEB3/XRN1/RC3H1/ROCK2/CNOT2/AGO4/TUT4/TNFRSF1B/MAPK14/PARN/SMG7/RC3H2	39
GO:0060840	BP	GO:0060840	artery development	19/1446	100/18723	0.00020707	0.00349471	0.00273903	BMPR2/ZMIZ1/AKT3/LUZP1/NOTCH1/RBPJ/SMAD6/ARID2/NF1/HECTD1/ADGRF5/SMAD7/NDST1/CHD7/PLXND1/AP2B1/SEC24B/LDLR/SUFU	19
GO:0032835	BP	GO:0032835	glomerulus development	14/1446	62/18723	0.000216424	0.00363023	0.00284524	PECAM1/MTSS1/CFLAR/EXT1/PODXL/ASXL1/NOTCH1/MYO1E/TEK/WWTR1/PDGFB/SULF2/IQGAP1/MAGI2	14
GO:0046824	BP	GO:0046824	positive regulation of nucleocytoplasmic transport	14/1446	62/18723	0.000216424	0.00363023	0.00284524	TCF7L2/GSK3B/UBR5/MAPK1/SMAD3/RAPGEF3/PRKD1/MAVS/YWHAE/PSEN1/CTDSPL2/MAPK14/NEDD4/JAK2	14
GO:0090311	BP	GO:0090311	regulation of protein deacetylation	12/1446	48/18723	0.000219084	0.00366364	0.00287143	DYRK1A/SKI/FRY/SPRED2/CAMK2D/PRKD2/KDM5A/PRKD1/NIPBL/EP300/AKAP8L/MAPK8	12
GO:0000380	BP	GO:0000380	alternative mRNA splicing, via spliceosome	16/1446	77/18723	0.000221598	0.00369442	0.00289555	NOVA2/CELF2/RBFOX2/DYRK1A/RBM25/MBNL1/DDX17/CELF1/FAM172A/CDK13/NSRP1/ZBTB7A/THRAP3/SFPQ/SFSWAP/RBM4	16
GO:1905508	BP	GO:1905508	protein localization to microtubule organizing center	10/1446	35/18723	0.000224008	0.00371541	0.002912	GSK3B/DISC1/BICD1/PIBF1/CEP350/HOOK3/GOLGB1/NUDCD3/PCM1/CEP192	10
GO:0060213	BP	GO:0060213	positive regulation of nuclear-transcribed mRNA poly(A) tail shortening	6/1446	13/18723	0.000224212	0.00371541	0.002912	TNRC6B/TNRC6A/AGO2/TNRC6C/CNOT1/CPEB3	6
GO:0051271	BP	GO:0051271	negative regulation of cellular component movement	48/1446	367/18723	0.00022756	0.00375954	0.00294659	PTPRG/LDLRAD4/PTPRM/DAB2IP/PLCB1/CLASP1/MCC/STARD13/LIMCH1/FOXO3/ADARB1/CTNNA1/CRK/LRCH1/CLIC4/DLC1/NOTCH1/PTPRK/MECP2/RIN3/SP100/STAT3/ARID2/STK24/ACTN1/SRGAP2/AFDN/NF1/ZMYND8/EPHA4/SMAD7/ATP2B4/CLASP2/DACH1/ADIPOR2/RHOA/PTEN/MAP2K5/NAV3/PHLDB2/MAGI2/GNA12/TGFBR3/OSBPL8/VCL/PRKG1/SRGAP1/HDAC5	48
GO:0003205	BP	GO:0003205	cardiac chamber development	26/1446	161/18723	0.000258485	0.00425763	0.00333698	BMPR2/MYBPC3/HEG1/LUZP1/NOTCH1/RBPJ/SMAD6/TEK/ZFPM2/HECTD1/SMAD7/NDST1/FKBP1A/TNNT2/NPHP3/MDM4/SOS1/CHD7/TGFBR3/FRS2/PLXND1/NSD2/DHRS3/AP2B1/TGFBR2/SUFU	26
GO:0030178	BP	GO:0030178	negative regulation of Wnt signaling pathway	27/1446	170/18723	0.000262431	0.00429682	0.0033677	RBMS3/NXN/CTNND1/DAB2IP/GRB10/MCC/RNF213/FOXO3/WWOX/TCF7L2/GSK3B/PRKN/NOTCH1/VGLL4/STK3/WWTR1/SOX13/LATS2/MLLT3/INVS/NPHP3/LATS1/UBAC2/MAPK14/CHD8/CCDC88C/CTNNBIP1	27
GO:0043487	BP	GO:0043487	regulation of RNA stability	27/1446	170/18723	0.000262431	0.00429682	0.0033677	TNRC6B/TNRC6A/CELF1/FTO/PUM1/GIGYF2/PAN3/HNRNPC/SAMD4A/DIS3L2/PUM2/ROCK1/LARP4B/TENT2/AGO2/TNRC6C/CNOT1/THRAP3/CPEB3/RC3H1/ROCK2/CNOT2/TUT4/TNFRSF1B/MAPK14/PARN/RC3H2	27
GO:0048588	BP	GO:0048588	developmental cell growth	34/1446	234/18723	0.000264623	0.00431981	0.00338571	BMPR2/AUTS2/MACF1/AKAP13/DNM2/PAFAH1B1/GSK3B/DIP2B/SPAG9/DISC1/SORBS2/PDLIM5/ABL1/EXT1/PRKN/PPP3CB/CYFIP1/RUFY3/SEMA6A/GOLGA4/ITSN2/IQGAP1/SMAD7/MAP2/RAPH1/SMURF1/VCL/ARIH2/USP9X/TGFBR2/APP/PPARA/DDX39B/SPG11	34
GO:0000288	BP	GO:0000288	nuclear-transcribed mRNA catabolic process, deadenylation-dependent decay	13/1446	56/18723	0.000269324	0.00434927	0.0034088	TNRC6B/TNRC6A/PAN3/SAMD4A/AGO2/TNRC6C/CNOT1/CPEB3/RC3H1/CNOT2/TUT4/PARN/RC3H2	13
GO:0031122	BP	GO:0031122	cytoplasmic microtubule organization	13/1446	56/18723	0.000269324	0.00434927	0.0034088	CLASP1/PAFAH1B1/DST/CLIP1/DYNC1H1/HOOK3/LIMK2/CAMSAP2/RHOA/CLIP2/DLG1/CCDC88C/PCM1	13
GO:0034332	BP	GO:0034332	adherens junction organization	12/1446	49/18723	0.000269975	0.00434927	0.0034088	MTSS1/TBCD/ADD1/NUMB/PIP5K1C/ADAM10/EPHA4/SMAD7/PLEC/VCL/PAK2/BMP6	12
GO:0070849	BP	GO:0070849	response to epidermal growth factor	12/1446	49/18723	0.000269975	0.00434927	0.0034088	CFLAR/PTPN12/DAB2IP/EGFR/MAPK1/IQGAP1/SNX6/PLCG1/CBL/PDE8A/STAT5B/PTPN11	12
GO:0014897	BP	GO:0014897	striated muscle hypertrophy	19/1446	102/18723	0.000270392	0.00434927	0.0034088	AKAP13/JARID2/SORBS2/PDLIM5/FOXO1/NOTCH1/HDAC4/MEF2A/SMAD3/CAMK2D/ROCK1/ATP2B4/ROCK2/TNFRSF1B/ATP2A2/PDE9A/PPARA/PPP3CA/DDX39B	19
GO:0030048	BP	GO:0030048	actin filament-based movement	22/1446	127/18723	0.00027446	0.00440179	0.00344996	CACNA1C/SYNE2/MYBPC3/WASF2/ACTN4/LIMCH1/MYH9/PDE4D/MYO9B/MYO1E/CAMK2D/FNBP1L/WIPF1/WIPF2/TNNT2/MYO6/DLG1/CACNA2D1/ATP2A2/CCDC88C/MYO5C/MYO1C	22
GO:0046825	BP	GO:0046825	regulation of protein export from nucleus	9/1446	30/18723	0.000307396	0.00491047	0.00384865	TCF7L2/GSK3B/PTPN14/SP100/RAPGEF3/XPO1/YWHAE/CTDSPL2/PTPN11	9
GO:1903051	BP	GO:1903051	negative regulation of proteolysis involved in cellular protein catabolic process	14/1446	64/18723	0.000307967	0.00491047	0.00384865	HIPK2/SMARCC1/FHIT/TLK2/EPHA4/OPHN1/TAF1/USP25/PSEN1/OGT/N4BP1/SUFU/GIPC1/WAC	14
GO:0051168	BP	GO:0051168	nuclear export	25/1446	154/18723	0.000309982	0.00492827	0.0038626	AKAP13/SMG6/SETD2/TCF7L2/GSK3B/ATXN1/PTPN14/SP100/SARNP/RAPGEF3/XPO1/SMG1/YWHAE/POM121/SMURF1/CTDSPL2/AKAP8L/NEMF/SMG7/DUSP16/MALT1/IWS1/DDX39B/MCM3AP/PTPN11	25
GO:0007162	BP	GO:0007162	negative regulation of cell adhesion	41/1446	303/18723	0.000312118	0.00494789	0.00387798	PTK2/TBCD/WNK1/ACTN4/BCAS3/CDH13/ABL1/PODXL/NOTCH4/DLC1/NOTCH1/PLXNA2/SEMA6A/CBLB/ITCH/MAP4K4/ADAM10/SMAD7/CLASP2/SWAP70/RHOA/RC3H1/PTEN/DLG1/MAP2K5/PHLDB2/CASK/MAD1L1/PLXND1/SH2B3/ASS1/ARHGAP6/BMP6/PRKG1/JAK2/RC3H2/CBFB/PPARA/CORO2B/RASA1/PTPN11	41
GO:0006338	BP	GO:0006338	chromatin remodeling	36/1446	255/18723	0.000313663	0.00495804	0.00388594	RERE/GATAD2B/BAZ2B/JARID2/ARID1B/BPTF/SETD2/SMYD3/SMARCA2/HDAC4/KDM4B/SMARCC1/ZBTB7A/HNRNPC/ARID1A/ARID2/KDM4C/KDM5A/KAT6A/ATRX/KAT6B/HP1BP3/SMARCA4/BAZ1B/CTCF/KDM6A/INO80/CHD7/SCMH1/MBD2/PSME4/RSF1/UBN2/CHD8/HDAC5/MCM3AP	36
GO:0007219	BP	GO:0007219	Notch signaling pathway	27/1446	172/18723	0.0003183	0.00501688	0.00393205	ZMIZ1/ZNF423/SORBS2/GMDS/TSPAN14/NOTCH4/MAML2/NOTCH1/RBPJ/MAML3/ZBTB7A/WWP2/AAK1/STAT3/ARRB1/NEURL1B/EPN2/ADAM10/SPEN/SREBF2/FBXW7/PSEN1/CBFA2T2/NOS3/TGFBR2/APP/YAP1	27
GO:0033173	BP	GO:0033173	calcineurin-NFAT signaling cascade	11/1446	43/18723	0.000320636	0.00503922	0.00394956	NFAT5/GSK3B/PPP3CC/PPP3CB/PPP3R1/NFATC3/SPPL3/CAMTA1/ATP2B4/PLCG2/PPP3CA	11
GO:0050684	BP	GO:0050684	regulation of mRNA processing	23/1446	137/18723	0.00032321	0.00506517	0.0039699	NOVA2/CELF2/RBFOX2/DYRK1A/SRPK2/RBM25/MBNL1/QKI/DDX17/CELF1/FAM172A/NSRP1/ZBTB7A/TRA2A/NUP98/RBM39/SRSF4/THRAP3/CPEB3/SFSWAP/RBM4/PAPOLA/IWS1	23
GO:1900024	BP	GO:1900024	regulation of substrate adhesion-dependent cell spreading	13/1446	57/18723	0.000324543	0.00507157	0.00397492	LIMS2/PTK2/DOCK1/DNM2/ACTN4/CRK/ABL1/PREX1/RREB1/ARHGEF7/LIMS1/DOCK5/TRIOBP	13
GO:0007043	BP	GO:0007043	cell-cell junction assembly	24/1446	146/18723	0.000334892	0.00521842	0.00409001	CTNND1/PECAM1/TBCD/HEG1/PRKCH/CTNNA1/PARD3/PIP5K1C/TLN2/ROCK1/PKP4/AFDN/IKBKB/SMAD7/RHOA/STRN/ROCK2/HDAC7/DLG1/VCL/PAK2/PKN2/MTDH/MYO1C	24
GO:0034101	BP	GO:0034101	erythrocyte homeostasis	22/1446	129/18723	0.00034442	0.00535168	0.00419446	RBFOX2/HIPK2/FOXO3/EPAS1/KMT2E/ZBTB7A/STAT3/ETS1/INPP5D/ADGRF5/RCOR1/TMOD3/KLF13/TGFBR3/SH2B3/PKNOX1/MAPK14/ACIN1/SP3/STAT5B/JAK2/CDK6	22
GO:0051099	BP	GO:0051099	positive regulation of binding	27/1446	173/18723	0.000349988	0.0053924	0.00422637	CTBP2/ADD1/RAPGEF2/HIPK2/MARK3/SKI/TCF7L2/GSK3B/ABL1/PRKN/STK3/PLCL1/HMBOX1/PLCL2/SPPL3/EPHA4/FKBP1A/TAF1/PSEN1/EP300/MBD2/CALM2/PLXND1/PARP9/JAK2/APP/USP33	27
GO:0014896	BP	GO:0014896	muscle hypertrophy	19/1446	104/18723	0.00034999	0.0053924	0.00422637	AKAP13/JARID2/SORBS2/PDLIM5/FOXO1/NOTCH1/HDAC4/MEF2A/SMAD3/CAMK2D/ROCK1/ATP2B4/ROCK2/TNFRSF1B/ATP2A2/PDE9A/PPARA/PPP3CA/DDX39B	19
GO:0060419	BP	GO:0060419	heart growth	19/1446	104/18723	0.00034999	0.0053924	0.00422637	AKAP13/HEG1/JARID2/ACACB/SORBS2/PDLIM5/NOTCH1/RBPJ/VGLL4/MAPK1/ZFPM2/ARID2/PTEN/TGFBR3/MAPK14/TGFBR2/YAP1/PPARA/DDX39B	19
GO:0060039	BP	GO:0060039	pericardium development	7/1446	19/18723	0.000355189	0.00545717	0.00427714	HEG1/SETD2/NOTCH1/SMAD3/SOS1/CCM2/SMAD2	7
GO:0055017	BP	GO:0055017	cardiac muscle tissue growth	18/1446	96/18723	0.000356734	0.00546281	0.00428156	AKAP13/HEG1/JARID2/SORBS2/PDLIM5/NOTCH1/RBPJ/VGLL4/MAPK1/ZFPM2/ARID2/PTEN/TGFBR3/MAPK14/TGFBR2/YAP1/PPARA/DDX39B	18
GO:0031110	BP	GO:0031110	regulation of microtubule polymerization or depolymerization	17/1446	88/18723	0.000357548	0.00546281	0.00428156	TBCD/CLASP1/DYRK1A/ABL1/TAOK1/CLIP1/MECP2/ARHGEF7/CAMSAP2/CLASP2/MAP2/ATXN7/NAV3/TTBK2/ARHGEF2/HDGFL3/CDK5RAP2	17
GO:0034616	BP	GO:0034616	response to laminar fluid shear stress	6/1446	14/18723	0.000366764	0.00558806	0.00437972	SMAD6/ETS1/SREBF2/SMAD7/MAP2K5/ASS1	6
GO:0060562	BP	GO:0060562	epithelial tube morphogenesis	43/1446	325/18723	0.000367979	0.00559103	0.00438205	MTSS1/FOXP1/RASIP1/PBX1/STARD13/SKI/SETD2/ABL1/EXT1/PHACTR4/PODXL/ARHGAP35/NOTCH4/CLIC4/DLC1/LUZP1/NOTCH1/RBPJ/STK3/PPP3R1/SMAD3/PRKD2/COL4A1/BTRC/HECTD1/EPHA4/RHOA/NPHP3/LRP5/PSEN1/DLG1/CCM2/PRKX/PLXND1/WNT2B/KDM2B/SEC24B/TGFBR2/SUFU/CTNNBIP1/YAP1/DEAF1/TEAD2	43
GO:0001764	BP	GO:0001764	neuron migration	25/1446	156/18723	0.000379135	0.00574463	0.00450244	AUTS2/ZMIZ1/DAB2IP/RAPGEF2/NAV1/ZNF609/PAFAH1B1/DISC1/CRK/FYN/SEMA6A/STAT3/SDCCAG8/SRGAP2/NDE1/NIPBL/PSEN1/UNK/PHACTR1/ARHGEF2/ULK4/USP9X/PRKG1/PCM1/MARK2	25
GO:0006650	BP	GO:0006650	glycerophospholipid metabolic process	41/1446	306/18723	0.000383641	0.00579282	0.00454021	PIK3R3/PLCB1/PIK3C2A/ITPKB/SLC44A2/PITPNM2/PAFAH1B1/PIK3C2B/PIK3CB/PIP5K1C/MECP2/PDGFB/INPP5A/PI4KA/AGPAT3/PIP5K1A/TTC7B/PIP4K2A/INPP5D/INPP4A/SMG1/IP6K1/OSBPL5/PGS1/PLA2G4C/DGKH/PIGL/PTEN/PLCG1/PLCG2/IP6K2/CDS2/OSBPL8/PLD1/INPP5B/OSBPL10/INPP4B/FAR1/LDLR/MTMR3/FAM126B	41
GO:0048639	BP	GO:0048639	positive regulation of developmental growth	27/1446	174/18723	0.000384428	0.00579282	0.00454021	BMPR2/MACF1/INSR/PLCB1/PAFAH1B1/ACACB/CELF1/DISC1/PRKN/NOTCH1/RBPJ/CYFIP1/RUFY3/MAPK1/ZFPM2/GOLGA4/ITSN2/SMAD7/NIPBL/SMURF1/CHD7/TGFBR3/MAPK14/TGFBR2/STAT5B/YAP1/DDX39B	27
GO:0031503	BP	GO:0031503	protein-containing complex localization	32/1446	220/18723	0.000387672	0.0058257	0.00456598	HIP1/SMG6/SETD2/CEP112/DNM3/NUMB/PPP3R1/EPS15/GPHN/SARNP/DLG2/XPO1/ADAM10/SMG1/SMAD7/OPHN1/NACC2/RPGR/SFPQ/DLG1/AP3D1/AKAP8L/SLC1A1/NPTN/RAP1A/AP2B1/SMG7/VAMP2/IWS1/PCM1/DDX39B/MCM3AP	32
GO:0043414	BP	GO:0043414	macromolecule methylation	42/1446	316/18723	0.00038889	0.00582804	0.00456781	AUTS2/EHMT1/JARID2/ASH1L/MECOM/KMT2C/SETD2/SMYD3/NSD1/GATAD2A/CREBBP/BRD4/KMT2E/MECP2/FBXO11/THADA/KMT5B/MGMT/ATRX/CTCF/KDM6A/PCMTD1/EEF1AKMT2/PRDM16/RAB6A/CAMKMT/MLLT6/DNMT3A/SETD5/ATF7IP/OGT/MBD2/NSD2/PRDM2/KMT2A/METTL15/TET2/PPM1D/NSD3/IWS1/RLF/SETD3	42
GO:0051865	BP	GO:0051865	protein autoubiquitination	15/1446	73/18723	0.000391741	0.00584908	0.0045843	SH3RF3/SASH1/RNF115/RNF213/PRKN/UBE2D2/WWP2/ITCH/HECTD1/TAF1/CNOT4/UBE3A/RNF4/RNF220/CUL3	15
GO:0007346	BP	GO:0007346	regulation of mitotic cell cycle	56/1446	457/18723	0.000392427	0.00584908	0.0045843	TTC28/CCND3/INSR/FOXN3/PLCB1/PBX1/ANKRD17/PAFAH1B1/NSMCE2/ABL1/CDK13/RAD51B/BABAM2/EGFR/GIGYF2/BRD4/CRADD/TAOK1/KMT2E/UBE2E2/MECP2/PDGFB/TMEM14B/SMAD3/RPTOR/GBF1/HECW2/TAOK3/NEK7/IQGAP1/NACC2/YWHAE/LRP5/INO80/TMOD3/PTEN/DLG1/ZNF655/TOM1L2/UIMC1/CHFR/MAD1L1/CUL3/RPS6KB1/USP22/ZNF207/USP47/CDC14B/STAT5B/TAOK2/PKN2/APP/PPP1R10/CDK5RAP2/WAC/PTPN11	56
GO:0046474	BP	GO:0046474	glycerophospholipid biosynthetic process	31/1446	211/18723	0.000397861	0.00591401	0.00463519	PIK3R3/PIK3C2A/ITPKB/SLC44A2/PITPNM2/PIK3C2B/PIK3CB/PIP5K1C/PDGFB/PI4KA/AGPAT3/PIP5K1A/TTC7B/PIP4K2A/INPP5D/INPP4A/SMG1/IP6K1/PGS1/PLA2G4C/DGKH/PIGL/PTEN/PLCG2/IP6K2/CDS2/PLD1/INPP4B/FAR1/MTMR3/FAM126B	31
GO:0016579	BP	GO:0016579	protein deubiquitination	23/1446	139/18723	0.000400533	0.00593764	0.00465371	USP34/ASXL1/PRKN/BABAM2/ITCH/USP48/ATXN3/USP32/USP4/USP25/USP9Y/ATXN7/MINDY4/USP36/USP12/UIMC1/USP24/USP54/USP22/USP9X/USP47/USP33/TRRAP	23
GO:0031114	BP	GO:0031114	regulation of microtubule depolymerization	9/1446	31/18723	0.000403713	0.00596864	0.004678	CLASP1/TAOK1/CAMSAP2/CLASP2/ATXN7/NAV3/TTBK2/ARHGEF2/HDGFL3	9
GO:0035335	BP	GO:0035335	peptidyl-tyrosine dephosphorylation	18/1446	97/18723	0.00040694	0.00599509	0.00469874	PTPRG/PTPRM/PTPN12/SSH2/PALD1/PTPRA/PTPRB/PTPRK/PTPN14/SSH1/PTPRE/PTPN9/PTPN5/PTEN/RNGTT/CDC14B/MTMR3/PTPN11	18
GO:0032878	BP	GO:0032878	regulation of establishment or maintenance of cell polarity	8/1446	25/18723	0.000407688	0.00599509	0.00469874	BCAS3/RUFY3/TEK/RAP1B/ROCK1/ARFGEF1/ROCK2/WDPCP	8
GO:0007051	BP	GO:0007051	spindle organization	28/1446	184/18723	0.000419043	0.00614559	0.0048167	MAP4/TACC1/STAG1/EML1/CLASP1/MYH9/ARHGEF10/STARD9/MECP2/PIBF1/SENP6/DYNC1H1/NCOR1/NEK7/ATRX/UVRAG/LIMK2/CLASP2/TNKS/RHOA/STAG2/LSM14A/INO80/RNF4/DLG1/ZNF207/TACC2/CEP192	28
GO:0043112	BP	GO:0043112	receptor metabolic process	26/1446	166/18723	0.000421798	0.00616951	0.00483544	INSR/DNM2/FUT8/TBC1D5/ATXN2/DNM3/NUMB/PICALM/PPP3R1/EPS15/RIN3/ECE1/MKLN1/ITCH/ARRB1/UVRAG/OPHN1/GRB2/ARFGEF2/PSEN1/SMURF1/PLCG2/MAGI2/NEDD4/AP2B1/RAMP3	26
GO:0045927	BP	GO:0045927	positive regulation of growth	36/1446	259/18723	0.000423799	0.00618229	0.00484545	BMPR2/MACF1/INSR/RFTN1/PLCB1/PAFAH1B1/ACACB/CELF1/DISC1/PRKN/EGFR/NOTCH1/RBPJ/CYFIP1/RUFY3/MAPK1/ZFPM2/RPTOR/GOLGA4/ITSN2/ADAM10/SMAD7/RHOA/NIPBL/INO80/SMURF1/MAP2K5/CHD7/TGFBR3/MAPK14/KDM2B/TGFBR2/USP47/STAT5B/YAP1/DDX39B	36
GO:0031647	BP	GO:0031647	regulation of protein stability	40/1446	298/18723	0.000432895	0.00629821	0.00493632	CTNND1/HIP1/GNAQ/PRKN/CREBBP/STK3/MAPK1/AAK1/SMAD3/PLPP3/STXBP1/BTRC/FBXW11/PRKD1/EPHA4/SMAD7/FBXW7/HTT/USP4/TAF1/HDAC8/MDM4/PTEN/USP36/EP300/ATF7IP/TRIM44/CHFR/TBL1X/CUL3/PER3/MOSMO/ZNF207/USP9X/USP47/CCDC88C/USP33/MAPK8IP3/GIPC1/B4GALT5	40
GO:0046620	BP	GO:0046620	regulation of organ growth	19/1446	106/18723	0.000449226	0.00650392	0.00509754	JARID2/ACACB/NOTCH1/RBPJ/VGLL4/STK3/WWC2/MAPK1/ZFPM2/LATS2/LATS1/PTEN/WWC3/TGFBR3/MAPK14/TGFBR2/YAP1/PPARA/DDX39B	19
GO:0001655	BP	GO:0001655	urogenital system development	44/1446	338/18723	0.000450145	0.00650392	0.00509754	ZBTB16/PECAM1/MTSS1/CFLAR/PBX1/NFIA/EXT1/PODXL/ASXL1/NOTCH1/SMAD6/MYO1E/TEK/SMARCC1/WWTR1/PDGFB/SMAD3/COL4A1/SULF2/NF1/IQGAP1/EPHA4/SMAD7/RHOA/NIPBL/NPHP3/FBN1/UBE3A/PCSK5/RARB/PTEN/DLG1/WDPCP/SMAD2/MAGI2/PRKX/FRS2/PLXND1/ASS1/WNT2B/AP2B1/BMP6/CTNNBIP1/YAP1	44
GO:0050804	BP	GO:0050804	modulation of chemical synaptic transmission	54/1446	439/18723	0.000450591	0.00650392	0.00509754	ABR/SHANK3/PLCB1/PRKCE/RAPGEF2/ERC1/PLCB4/GSK3B/DISC1/ABL1/PRKN/PTPRA/EGFR/PPP3CB/CYFIP1/FBXL20/PLCL1/BTBD9/FYN/PACSIN2/PPP3R1/RASGRF2/MAPK1/MECP2/RAP1B/SSH1/STXBP1/STAT3/ITPR3/BCR/LAMA2/PLCL2/ZMYND8/EPHA4/OPHN1/CPEB3/SLC6A6/SIPA1L1/PSEN1/PTEN/PLCG1/DLGAP4/CASK/STAU1/SLC1A1/ATP2A2/NPTN/RAP1A/JAK2/APP/VAMP2/RHOT1/PPP3CA/GIPC1	54
GO:0033143	BP	GO:0033143	regulation of intracellular steroid hormone receptor signaling pathway	15/1446	74/18723	0.000456798	0.00657621	0.0051542	FOXP1/NCOR2/ZBTB7A/STRN3/KDM4C/NCOR1/SMARCA4/CNOT1/RHOA/LATS1/CNOT2/EP300/PKN1/YAP1/PER1	15
GO:0043488	BP	GO:0043488	regulation of mRNA stability	25/1446	158/18723	0.000461499	0.00662179	0.00518992	TNRC6B/TNRC6A/CELF1/FTO/PUM1/GIGYF2/PAN3/HNRNPC/SAMD4A/DIS3L2/PUM2/ROCK1/LARP4B/AGO2/TNRC6C/CNOT1/THRAP3/CPEB3/RC3H1/ROCK2/CNOT2/TUT4/MAPK14/PARN/RC3H2	25
GO:0043534	BP	GO:0043534	blood vessel endothelial cell migration	27/1446	176/18723	0.000462378	0.00662179	0.00518992	PIK3R3/STARD13/PIK3C2A/MYH9/VEGFC/ABL1/AKT3/NOTCH1/HDAC9/EPHB4/MECP2/PDGFB/PRKD2/JCAD/ETS1/NF1/MAP3K3/PRKD1/RHOJ/FBXW7/ATP2B4/RHOA/HDAC7/MAP2K5/PLCG1/NOS3/HDAC5	27
GO:0033144	BP	GO:0033144	negative regulation of intracellular steroid hormone receptor signaling pathway	10/1446	38/18723	0.000466158	0.00665854	0.00521872	FOXP1/NCOR2/ZBTB7A/STRN3/NCOR1/SMARCA4/CNOT1/RHOA/CNOT2/PER1	10
GO:0002028	BP	GO:0002028	regulation of sodium ion transport	17/1446	90/18723	0.000470524	0.0066688	0.00522677	UTRN/WNK1/SLC8A1/PRKCE/DNM2/ACTN4/CAMK2D/HECW2/SLMAP/COMMD1/FXYD6/ATP2B4/MLLT6/DLG1/CNKSR3/NEDD4/PER1	17
GO:0032436	BP	GO:0032436	positive regulation of proteasomal ubiquitin-dependent protein catabolic process	17/1446	90/18723	0.000470524	0.0066688	0.00522677	ARIH1/GSK3B/PRKN/COP1/HECTD1/PIAS1/SMAD7/TAF1/PSEN1/ZER1/CHFR/CBFA2T3/ARIH2/CSNK1E/ANKIB1/RNF144A/RNF144B	17
GO:0046031	BP	GO:0046031	ADP metabolic process	17/1446	90/18723	0.000470524	0.0066688	0.00522677	INSR/ZBTB20/HDAC4/ZBTB7A/FOXK1/STAT3/NCOR1/FOXK2/PSEN1/EP300/OGDH/OGT/CBFA2T3/PRKAG2/APP/HK1/PPARA	17
GO:0099177	BP	GO:0099177	regulation of trans-synaptic signaling	54/1446	440/18723	0.000476072	0.00673004	0.00527477	ABR/SHANK3/PLCB1/PRKCE/RAPGEF2/ERC1/PLCB4/GSK3B/DISC1/ABL1/PRKN/PTPRA/EGFR/PPP3CB/CYFIP1/FBXL20/PLCL1/BTBD9/FYN/PACSIN2/PPP3R1/RASGRF2/MAPK1/MECP2/RAP1B/SSH1/STXBP1/STAT3/ITPR3/BCR/LAMA2/PLCL2/ZMYND8/EPHA4/OPHN1/CPEB3/SLC6A6/SIPA1L1/PSEN1/PTEN/PLCG1/DLGAP4/CASK/STAU1/SLC1A1/ATP2A2/NPTN/RAP1A/JAK2/APP/VAMP2/RHOT1/PPP3CA/GIPC1	54
GO:2000146	BP	GO:2000146	negative regulation of cell motility	46/1446	359/18723	0.000480486	0.00677498	0.00530998	PTPRG/LDLRAD4/PTPRM/DAB2IP/PLCB1/CLASP1/MCC/STARD13/LIMCH1/FOXO3/ADARB1/CTNNA1/CRK/LRCH1/CLIC4/DLC1/NOTCH1/PTPRK/MECP2/RIN3/SP100/STAT3/ARID2/STK24/SRGAP2/AFDN/NF1/ZMYND8/EPHA4/SMAD7/ATP2B4/CLASP2/DACH1/ADIPOR2/RHOA/PTEN/MAP2K5/NAV3/PHLDB2/MAGI2/GNA12/OSBPL8/VCL/PRKG1/SRGAP1/HDAC5	46
GO:0030514	BP	GO:0030514	negative regulation of BMP signaling pathway	12/1446	52/18723	0.000486668	0.00684456	0.00536452	HIPK2/SKI/ABL1/NOTCH1/SMAD6/SMURF2/CRIM1/SMAD7/FBN1/SMURF1/CTDSPL2/TRIM33	12
GO:0071364	BP	GO:0071364	cellular response to epidermal growth factor stimulus	11/1446	45/18723	0.000490452	0.00688013	0.0053924	CFLAR/PTPN12/DAB2IP/EGFR/IQGAP1/SNX6/PLCG1/CBL/PDE8A/STAT5B/PTPN11	11
GO:0016050	BP	GO:0016050	vesicle organization	40/1446	300/18723	0.000495804	0.00693746	0.00543733	UNC13B/PAFAH1B1/STX8/KIF13A/VTI1A/PRKN/TMCC1/PICALM/EPS15/RAB1A/STXBP1/GBF1/FNBP1L/LYST/MYO18A/PIP4K2A/NECTIN2/GOLPH3/HOOK3/DYSF/UVRAG/AP3B1/STX16/ARFGEF2/AP3D1/RAB27A/ANKFY1/YIPF4/CUL3/AP1G1/STXBP6/GOSR2/TBC1D4/SEC24B/VAMP2/C2CD5/STAM2/ABCG1/RAB8B/SPG11	40
GO:0006896	BP	GO:0006896	Golgi to vacuole transport	7/1446	20/18723	0.000510203	0.00704902	0.00552477	VTI1A/VPS54/AP3S2/AP3D1/GAK/ANKFY1/AP1G1	7
GO:0007097	BP	GO:0007097	nuclear migration	7/1446	20/18723	0.000510203	0.00704902	0.00552477	SYNE2/PAFAH1B1/DYNC1H1/FBXW11/HOOK3/SUN1/PCM1	7
GO:0043984	BP	GO:0043984	histone H4-K16 acetylation	7/1446	20/18723	0.000510203	0.00704902	0.00552477	AUTS2/KANSL1/PHF20/OGT/MSL2/KMT2A/KANSL3	7
GO:0070932	BP	GO:0070932	histone H3 deacetylation	7/1446	20/18723	0.000510203	0.00704902	0.00552477	HDAC4/HDAC9/HDAC8/HDAC7/SFPQ/HDAC5/PER1	7
GO:0097503	BP	GO:0097503	sialylation	7/1446	20/18723	0.000510203	0.00704902	0.00552477	ST6GALNAC3/ST8SIA6/ST6GAL1/ST3GAL2/ST3GAL3/ST3GAL1/ST3GAL6	7
GO:1901185	BP	GO:1901185	negative regulation of ERBB signaling pathway	9/1446	32/18723	0.000523551	0.00719718	0.00564089	PTPN12/DAB2IP/RNF115/EGFR/CBLB/SNX6/PSEN1/CBL/ZFYVE28	9
GO:1901889	BP	GO:1901889	negative regulation of cell junction assembly	9/1446	32/18723	0.000523551	0.00719718	0.00564089	BCAS3/DLC1/ROCK1/IKBKB/CLASP2/ROCK2/PTEN/PHLDB2/ARHGAP6	9
GO:1903363	BP	GO:1903363	negative regulation of cellular protein catabolic process	15/1446	75/18723	0.000530878	0.00727966	0.00570554	DAB2IP/HIPK2/SMARCC1/FHIT/TLK2/EPHA4/OPHN1/TAF1/USP25/PSEN1/OGT/N4BP1/SUFU/GIPC1/WAC	15
GO:0046785	BP	GO:0046785	microtubule polymerization	16/1446	83/18723	0.000540283	0.00739015	0.00579214	TBCD/CLASP1/DYRK1A/ABL1/CLIP1/MECP2/ARHGEF7/NDE1/CAMSAP2/CLASP2/MAP2/NAV3/ZNF207/HDGFL3/CDK5RAP2/CEP192	16
GO:0000381	BP	GO:0000381	regulation of alternative mRNA splicing, via spliceosome	13/1446	60/18723	0.000551404	0.00752351	0.00589666	NOVA2/CELF2/RBFOX2/DYRK1A/RBM25/MBNL1/DDX17/CELF1/FAM172A/NSRP1/ZBTB7A/THRAP3/RBM4	13
GO:0043535	BP	GO:0043535	regulation of blood vessel endothelial cell migration	24/1446	151/18723	0.000555504	0.00756064	0.00592576	STARD13/PIK3C2A/VEGFC/ABL1/AKT3/NOTCH1/HDAC9/MECP2/PDGFB/PRKD2/JCAD/ETS1/NF1/MAP3K3/PRKD1/RHOJ/FBXW7/ATP2B4/RHOA/HDAC7/MAP2K5/PLCG1/NOS3/HDAC5	24
GO:0021543	BP	GO:0021543	pallium development	26/1446	169/18723	0.000558401	0.00758126	0.00594192	TACC1/ZMIZ1/DAB2IP/PLCB1/PAFAH1B1/GSK3B/CELF1/TRAPPC9/DISC1/CRK/TMEM14B/NCOA1/SRGAP2/NF1/TENT2/NDE1/ATP2B4/FAT4/RHOA/SUN1/PSEN1/PTEN/OGDH/PHACTR1/TACC2/CDK6	26
GO:0072001	BP	GO:0072001	renal system development	40/1446	302/18723	0.000566715	0.00767515	0.00601551	ZBTB16/PECAM1/MTSS1/CFLAR/PBX1/NFIA/EXT1/PODXL/ASXL1/NOTCH1/SMAD6/MYO1E/TEK/WWTR1/PDGFB/SMAD3/COL4A1/SULF2/NF1/IQGAP1/EPHA4/SMAD7/RHOA/NIPBL/NPHP3/FBN1/PCSK5/RARB/DLG1/WDPCP/SMAD2/MAGI2/PRKX/PLXND1/ASS1/WNT2B/AP2B1/BMP6/CTNNBIP1/YAP1	40
GO:1904375	BP	GO:1904375	regulation of protein localization to cell periphery	21/1446	125/18723	0.000571167	0.0076823	0.00602111	SORBS1/SPTBN1/PRKCH/EPB41L2/PRKCE/NUMB/STX8/BCL2L1/EGFR/PICALM/ADAM10/HECTD1/PPP2R5A/PTPN9/ATP2B4/DLG1/PPFIA1/CNST/RAP1A/ATP2C1/RAMP3	21
GO:0032486	BP	GO:0032486	Rap protein signal transduction	6/1446	15/18723	0.000571445	0.0076823	0.00602111	RAPGEF1/RAPGEF2/RAP1B/RAPGEF3/CBL/RAP1A	6
GO:0060211	BP	GO:0060211	regulation of nuclear-transcribed mRNA poly(A) tail shortening	6/1446	15/18723	0.000571445	0.0076823	0.00602111	TNRC6B/TNRC6A/AGO2/TNRC6C/CNOT1/CPEB3	6
GO:0042594	BP	GO:0042594	response to starvation	29/1446	197/18723	0.000583077	0.00781951	0.00612865	BMPR2/FOXO3/BCAS3/TBC1D5/TNRC6A/XPR1/FNIP1/FOXO1/MAPK1/RPTOR/ATG7/FOXK1/NUAK1/STK24/PRKD1/SREBF2/FOXK2/CLEC16A/CBL/MAPK8/PRKAG2/WNT2B/PPM1D/MTMR3/USP33/PPARA/SESN1/SIK2/DEPDC5	29
GO:0010812	BP	GO:0010812	negative regulation of cell-substrate adhesion	14/1446	68/18723	0.000593182	0.00793562	0.00621965	TBCD/ACTN4/BCAS3/DLC1/NOTCH1/MAP4K4/CLASP2/RHOA/PTEN/PHLDB2/CASK/ARHGAP6/CORO2B/RASA1	14
GO:0045787	BP	GO:0045787	positive regulation of cell cycle	41/1446	313/18723	0.000610292	0.00814465	0.00638349	CCND3/INSR/CCNY/PLCB1/PRKCE/PBX1/SRPK2/ANKRD17/PAFAH1B1/NSMCE2/ABL1/RAD51B/EGFR/BRD4/KMT2E/UBE2E2/MECP2/PDGFB/RPTOR/DYNC1H1/PKP4/ATRX/RHOA/ROCK2/SVIL/LRP5/INO80/TMOD3/SFPQ/PLCG2/CUL3/RPS6KB1/USP22/CDC14B/STAT5B/PKN2/APP/PPP1R10/GIPC1/DDX39B/PTPN11	41
GO:0014855	BP	GO:0014855	striated muscle cell proliferation	15/1446	76/18723	0.000614971	0.00816734	0.00640127	CFLAR/JARID2/NOTCH1/RBPJ/VGLL4/MAPK1/ZFPM2/STAT3/ARID2/PTEN/TGFBR3/MAPK14/TGFBR2/JAK2/YAP1	15
GO:0043536	BP	GO:0043536	positive regulation of blood vessel endothelial cell migration	15/1446	76/18723	0.000614971	0.00816734	0.00640127	PIK3C2A/VEGFC/ABL1/AKT3/HDAC9/PDGFB/PRKD2/JCAD/ETS1/MAP3K3/PRKD1/RHOJ/HDAC7/PLCG1/NOS3	15
GO:0097061	BP	GO:0097061	dendritic spine organization	16/1446	84/18723	0.000620381	0.0082193	0.006442	SHANK3/INSR/IGF1R/PAFAH1B1/DNM3/PDLIM5/FYN/TANC1/ADAM10/ZMYND8/EPHA4/SIPA1L1/UBE3A/EEF2K/PTEN/DIP2A	16
GO:0042692	BP	GO:0042692	muscle cell differentiation	48/1446	384/18723	0.000639724	0.00845514	0.00662684	BMPR2/AKAP13/SYNE1/RORA/CFLAR/NEBL/SLC8A1/ANKRD17/ACTN4/SKI/MYH9/QKI/SMYD3/SPAG9/SORBS2/PDLIM5/PGM5/NOTCH1/HDAC4/RBPJ/ATP11A/HDAC9/MECP2/NFATC3/MEF2A/PDGFB/PIEZO1/ACTN1/TANC1/PIAS1/DYSF/OBSCN/TNNT2/TMOD3/RARB/SOX6/PLEC/FRS2/RBM4/EPC1/ATP2A2/MAPK14/TNNT1/PPARA/PPP3CA/HDAC5/DDX39B/SETD3	48
GO:0090068	BP	GO:0090068	positive regulation of cell cycle process	33/1446	236/18723	0.000647889	0.00854247	0.00669529	CCND3/INSR/PLCB1/PRKCE/PBX1/ANKRD17/NSMCE2/RAD51B/EGFR/BRD4/KMT2E/UBE2E2/MECP2/PDGFB/RPTOR/DYNC1H1/PKP4/ATRX/RHOA/ROCK2/SVIL/LRP5/INO80/TMOD3/SFPQ/PLCG2/CUL3/CDC14B/PKN2/APP/PPP1R10/GIPC1/DDX39B	33
GO:0030336	BP	GO:0030336	negative regulation of cell migration	44/1446	344/18723	0.000654147	0.00860431	0.00674375	PTPRG/LDLRAD4/PTPRM/DAB2IP/PLCB1/CLASP1/MCC/STARD13/LIMCH1/FOXO3/ADARB1/LRCH1/CLIC4/DLC1/NOTCH1/PTPRK/MECP2/RIN3/SP100/STAT3/ARID2/STK24/SRGAP2/AFDN/NF1/ZMYND8/EPHA4/SMAD7/ATP2B4/CLASP2/DACH1/ADIPOR2/RHOA/PTEN/MAP2K5/NAV3/PHLDB2/MAGI2/GNA12/OSBPL8/VCL/PRKG1/SRGAP1/HDAC5	44
GO:0043409	BP	GO:0043409	negative regulation of MAPK cascade	27/1446	180/18723	0.000660929	0.00867272	0.00679737	DAB2IP/IGF1R/ASH1L/MECOM/HIPK3/PAFAH1B1/ABL1/PIK3CB/PRKN/FOXO1/IRAK3/SPRED2/SEMA6A/ITCH/TAOK3/ARRB1/NCOR1/NF1/PTEN/DLG1/STK38/EIF3A/ZMYND11/SH2B3/CNKSR3/DUSP16/PER1	27
GO:0150117	BP	GO:0150117	positive regulation of cell-substrate junction organization	9/1446	33/18723	0.00067105	0.00878451	0.00688499	IQSEC1/ABL1/TEK/SMAD3/MAP4K4/ROCK1/IQGAP1/LIMS1/PTPN11	9
GO:0010611	BP	GO:0010611	regulation of cardiac muscle hypertrophy	14/1446	69/18723	0.00069213	0.00903888	0.00708435	JARID2/FOXO1/NOTCH1/MEF2A/SMAD3/CAMK2D/ROCK1/ATP2B4/ROCK2/TNFRSF1B/PDE9A/PPARA/PPP3CA/DDX39B	14
GO:0072698	BP	GO:0072698	protein localization to microtubule cytoskeleton	12/1446	54/18723	0.000700627	0.00912813	0.0071543	GSK3B/DISC1/BICD1/PIBF1/CEP350/HOOK3/DIAPH1/TTBK2/GOLGB1/NUDCD3/PCM1/CEP192	12
GO:0099111	BP	GO:0099111	microtubule-based transport	28/1446	190/18723	0.000706111	0.00917777	0.00719321	TRAK1/PAFAH1B1/DST/KIF13A/BICD1/KIF1B/RAB1A/DYNC1H1/DLG2/RFX3/FBXW11/NDE1/HTT/AP3B1/RAB6A/AP3S2/NPHP3/SUN1/RPGR/SFPQ/MAP2/AP3D1/SPG7/APP/MAPK8IP3/PCM1/RHOT1/SPG11	28
GO:0072384	BP	GO:0072384	organelle transport along microtubule	16/1446	85/18723	0.000710411	0.00920106	0.00721146	TRAK1/PAFAH1B1/KIF13A/BICD1/RAB1A/DYNC1H1/FBXW11/NDE1/HTT/AP3B1/RAB6A/AP3S2/SUN1/MAP2/AP3D1/RHOT1	16
GO:0007063	BP	GO:0007063	regulation of sister chromatid cohesion	7/1446	21/18723	0.000714613	0.00920106	0.00721146	NSMCE2/ATRX/CTCF/TNKS/HDAC8/WAPL/SFPQ	7
GO:0035020	BP	GO:0035020	regulation of Rac protein signal transduction	7/1446	21/18723	0.000714613	0.00920106	0.00721146	AUTS2/DNM2/CRK/PIK3CB/ARHGAP17/ARHGAP24/OGT	7
GO:0099515	BP	GO:0099515	actin filament-based transport	7/1446	21/18723	0.000714613	0.00920106	0.00721146	SYNE2/ACTN4/MYO1E/FNBP1L/MYO6/MYO5C/MYO1C	7
GO:1902905	BP	GO:1902905	positive regulation of supramolecular fiber organization	30/1446	209/18723	0.000724406	0.00930531	0.00729317	MTSS1/PRKCE/WASF2/CLASP1/LIMCH1/FCHSD2/ARHGEF10/ABL1/PXN/CYFIP1/CLIP1/SYNPO/MECP2/SMAD3/FER/RAPGEF3/NCKAP1/SWAP70/RHOA/ROCK2/GRB2/PSEN1/NCK2/DLG1/NAV3/SNX9/CDC42EP4/APP/CDK5RAP2/MYO1C	30
GO:0010761	BP	GO:0010761	fibroblast migration	11/1446	47/18723	0.000729601	0.00932835	0.00731123	PTK2/SLC8A1/PRKCE/FER/PIP5K1A/ARHGEF7/ADIPOR2/WDPCP/PLEC/GNA12/RFFL	11
GO:0045601	BP	GO:0045601	regulation of endothelial cell differentiation	11/1446	47/18723	0.000729601	0.00932835	0.00731123	PLCB1/ADD1/ZEB1/NOTCH4/NOTCH1/ROCK1/IKBKB/ATOH8/ROCK2/VCL/BMP6	11
GO:0042770	BP	GO:0042770	signal transduction in response to DNA damage	26/1446	172/18723	0.000732275	0.00934077	0.00732096	FOXN3/DYRK1A/HIPK2/FOXO3/ABL1/BABAM2/GIGYF2/CRADD/TAOK1/SPRED2/SP100/NDRG1/TAOK3/ATRX/MYO6/MDM4/GRB2/UIMC1/MAPK14/PPM1D/CDC14B/TAOK2/PPP1R10/DDX39B/WAC/PTPN11	26
GO:0061351	BP	GO:0061351	neural precursor cell proliferation	23/1446	145/18723	0.000737649	0.00938748	0.00735757	RERE/LIMS2/RORA/EML1/ZNF423/FOXO3/PAFAH1B1/VEGFC/DISC1/CTNNA1/NUMB/NOTCH1/RAB10/TMEM14B/NF1/NDE1/HOOK3/RHOA/RARB/FRS2/ARHGEF2/KDM2B/PCM1	23
GO:0034655	BP	GO:0034655	nucleobase-containing compound catabolic process	50/1446	407/18723	0.000740205	0.00939821	0.00736598	TNRC6B/SMG6/PDE4D/TNRC6A/CELF1/CTIF/FTO/NT5C2/PUM1/GIGYF2/PAN3/PDE10A/HNRNPC/FHIT/SAMD4A/SND1/DIS3L2/PUM2/ROCK1/ENTPD1/ZHX2/NBDY/LARP4B/TENT2/ZC3HAV1/AGO2/TNRC6C/SMG1/AGO3/CNOT1/THRAP3/NBAS/CPEB3/XRN1/RC3H1/ROCK2/PDE7B/CNOT2/AGO4/DPYD/PDE8A/TUT4/TNFRSF1B/SAMHD1/MAPK14/PARN/SMG7/PDE9A/FBH1/RC3H2	50
GO:0001701	BP	GO:0001701	in utero embryonic development	46/1446	367/18723	0.000774102	0.00980589	0.0076855	NXN/CMIP/ZMIZ1/HEG1/ST8SIA6/BPTF/MYH9/MBNL1/FUT8/SETD2/BCL2L1/RAD51B/EPAS1/NSRP1/NOTCH1/RBPJ/ATP11A/MYO1E/STK3/BIRC6/MAPK1/PDGFB/ZFPM2/SMAD3/SH3PXD2A/NCOA1/ADCY9/ADAM10/HECTD1/CNOT1/GRB2/LATS1/KIDINS220/CNOT2/CHST11/CCM2/PLCG1/SMAD2/UNK/CHD7/CUL3/INPP5B/TGFBR2/SP3/CHD8/YAP1	46
GO:0045444	BP	GO:0045444	fat cell differentiation	32/1446	229/18723	0.000784758	0.00991796	0.00777334	ZBTB16/CTBP2/TRIO/RORA/PLCB1/RUNX1T1/TCF7L2/FTO/BBS9/ASXL1/FOXO1/SMAD6/STK3/ZBTB7A/WWTR1/ZFPM2/SMAD3/FAM120B/RREB1/SOX13/PIAS1/ZBTB7C/ADGRF5/PRDM16/NIPBL/LRP5/EP300/OSBPL8/ASXL2/ZNF516/MAPK14/YAP1	32
GO:0051090	BP	GO:0051090	regulation of DNA-binding transcription factor activity	53/1446	440/18723	0.000827365	0.0104324	0.00817655	CFLAR/DAB2IP/PRKCH/SLCO3A1/ERC1/HIPK2/FAF1/TCF7L2/TRAPPC9/HDAC4/IRAK3/STK3/ZBTB7A/WWP2/SGK3/CAMK1D/SMAD3/PLPP3/SP100/FER/STAT3/PRKD2/ITCH/ARRB1/ERBIN/BTRC/NLRC5/KDM5A/COMMD1/IKBKB/PRKD1/SMARCA4/SMAD7/MAVS/TAF1/LRP5/TAF3/PTEN/EP300/MAP2K5/PLCG2/MAPK8/CARD8/ARHGEF2/SUFU/JAK2/APP/TRIM25/CTNNBIP1/MTDH/MALT1/PPP3CA/HDAC5	53
GO:0019048	BP	GO:0019048	modulation by virus of host process	5/1446	11/18723	0.000849041	0.0105988	0.00830698	INSR/BCL2L1/ATG7/ANO6/RXRA	5
GO:0046710	BP	GO:0046710	GDP metabolic process	5/1446	11/18723	0.000849041	0.0105988	0.00830698	TJP2/DLG2/MAGI3/DLG1/CASK	5
GO:0048854	BP	GO:0048854	brain morphogenesis	9/1446	34/18723	0.00085078	0.0105988	0.00830698	SHANK3/FOXO3/PAFAH1B1/AKT3/FBXW11/NF1/SOS1/PSEN1/PTEN	9
GO:0001574	BP	GO:0001574	ganglioside biosynthetic process	6/1446	16/18723	0.000854835	0.0105988	0.00830698	ST6GALNAC3/ST8SIA6/ST3GAL2/ST3GAL3/ST3GAL1/B4GALT5	6
GO:0098884	BP	GO:0098884	postsynaptic neurotransmitter receptor internalization	6/1446	16/18723	0.000854835	0.0105988	0.00830698	DNM3/NUMB/PPP3R1/EPS15/OPHN1/AP2B1	6
GO:0140239	BP	GO:0140239	postsynaptic endocytosis	6/1446	16/18723	0.000854835	0.0105988	0.00830698	DNM3/NUMB/PPP3R1/EPS15/OPHN1/AP2B1	6
GO:2001224	BP	GO:2001224	positive regulation of neuron migration	6/1446	16/18723	0.000854835	0.0105988	0.00830698	DAB2IP/RAPGEF2/ZNF609/SEMA6A/NIPBL/ARHGEF2	6
GO:0050773	BP	GO:0050773	regulation of dendrite development	18/1446	103/18723	0.000856022	0.0105988	0.00830698	DAB2IP/CUX1/RAPGEF2/PAFAH1B1/GSK3B/CRK/CYFIP1/PREX1/CAMK1D/HECW2/IQGAP1/EPHA4/CAMSAP2/RHOA/SIPA1L1/EEF2K/NEDD4/PPP3CA	18
GO:0051052	BP	GO:0051052	regulation of DNA metabolic process	45/1446	359/18723	0.00087658	0.0108289	0.00848732	BMPR2/SMG6/SETD2/SPIDR/BABAM2/EGFR/UBR5/MAPK1/HNRNPC/MECP2/PDGFB/WDR70/FAM168A/PRKD2/ZNF91/ARID2/HMBOX1/KMT5B/NEK7/MGMT/ATRX/SMG1/SHLD2/SMCHD1/DACH1/TNKS/HDAC8/TRIP12/XRN1/UIMC1/MBD2/NSD2/KMT2A/PARP9/PPP4R2/YLPM1/PARN/USP9X/FBH1/PARP4/SHLD1/PPP1R10/NPAS2/DDX39B/RLF	45
GO:0097720	BP	GO:0097720	calcineurin-mediated signaling	11/1446	48/18723	0.000881376	0.0108393	0.00849549	NFAT5/GSK3B/PPP3CC/PPP3CB/PPP3R1/NFATC3/SPPL3/CAMTA1/ATP2B4/PLCG2/PPP3CA	11
GO:2000059	BP	GO:2000059	negative regulation of ubiquitin-dependent protein catabolic process	11/1446	48/18723	0.000881376	0.0108393	0.00849549	HIPK2/SMARCC1/FHIT/TLK2/TAF1/PSEN1/OGT/N4BP1/SUFU/GIPC1/WAC	11
GO:0009267	BP	GO:0009267	cellular response to starvation	24/1446	156/18723	0.000893663	0.0109558	0.00858679	BMPR2/FOXO3/TNRC6A/XPR1/FNIP1/FOXO1/MAPK1/RPTOR/ATG7/NUAK1/STK24/PRKD1/SREBF2/CLEC16A/MAPK8/PRKAG2/WNT2B/PPM1D/MTMR3/USP33/PPARA/SESN1/SIK2/DEPDC5	24
GO:1902850	BP	GO:1902850	microtubule cytoskeleton organization involved in mitosis	23/1446	147/18723	0.000894843	0.0109558	0.00858679	MAP4/TACC1/STAG1/EML1/CLASP1/SETD2/PAFAH1B1/ARHGEF10/MECP2/PIBF1/DYNC1H1/FBXW11/NDE1/HTT/CLASP2/TNKS/RHOA/STAG2/LSM14A/ZNF207/TACC2/CDK5RAP2/CEP192	23
GO:0061515	BP	GO:0061515	myeloid cell development	14/1446	71/18723	0.000932306	0.0113891	0.00892635	FLI1/FOXP1/WASF2/PAFAH1B1/ZBTB7A/PIP4K2A/ADGRF5/FBXW7/FBN1/TMOD3/EP300/SH2B3/APP/PTPN11	14
GO:0044843	BP	GO:0044843	cell cycle G1/S phase transition	33/1446	241/18723	0.000935667	0.0113912	0.00892802	CCND3/PLCB1/ANKRD17/CDK17/EGFR/GIGYF2/BRD4/CRADD/KMT2E/UBE2E2/TMEM14B/RPTOR/CDK14/LATS2/PIAS1/FBXW7/ATP2B4/NACC2/TAF1/LATS1/INO80/PTEN/DLG1/ZNF655/PLCG2/CUL5/BACH1/CUL3/RPS6KB1/CDK6/PPP3CA/WAC/CUL1	33
GO:0010770	BP	GO:0010770	positive regulation of cell morphogenesis involved in differentiation	15/1446	79/18723	0.000938374	0.0113912	0.00892802	LIMS2/DOCK1/CUX1/DNM2/PAFAH1B1/CRK/ABL1/PREX1/RREB1/ARHGEF7/EPHA4/LIMS1/EEF2K/DOCK5/TRIOBP	15
GO:0034504	BP	GO:0034504	protein localization to nucleus	38/1446	290/18723	0.000941317	0.0113912	0.00892802	ZBTB16/SYNE1/GSK3B/CTNNA1/FAM53B/NOTCH1/UBR5/FYN/PPP3R1/ZBTB7A/WWTR1/MAPK1/SMAD3/SP100/STAT3/CBLB/NUP98/XPO1/LATS2/PRKD1/MAVS/LIMK2/YWHAE/POM121/LATS1/SUN1/TAF3/PSEN1/OSBPL8/PARP9/MAPK14/KPNA6/SUFU/MDFIC/JAK2/PPP1R10/YAP1/PPP3CA	38
GO:0043500	BP	GO:0043500	muscle adaptation	20/1446	121/18723	0.000942801	0.0113912	0.00892802	CFLAR/JARID2/FOXO3/FOXO1/NOTCH1/HDAC4/MEF2A/SMAD3/CAMK2D/ROCK1/ATP2B4/ROCK2/NOS3/TNFRSF1B/ATP2A2/TNNT1/PDE9A/PPARA/PPP3CA/DDX39B	20
GO:0060541	BP	GO:0060541	respiratory system development	29/1446	203/18723	0.000950437	0.0113912	0.00892802	BMPR2/HEG1/SKI/NFIB/EXT1/ASXL1/EPAS1/EGFR/NOTCH1/RBPJ/PPP3R1/MAPK1/ZFPM2/DISP1/FBXW7/SMCHD1/AP3B1/NPHP3/WDPCP/EP300/SMAD2/CHD7/ASS1/WNT2B/SEC24B/TGFBR2/SP3/RC3H2/YAP1	29
GO:0007064	BP	GO:0007064	mitotic sister chromatid cohesion	8/1446	28/18723	0.00095117	0.0113912	0.00892802	NSMCE2/PDS5A/ATRX/POGZ/TNKS/NIPBL/PDS5B/MAU2	8
GO:0042059	BP	GO:0042059	negative regulation of epidermal growth factor receptor signaling pathway	8/1446	28/18723	0.00095117	0.0113912	0.00892802	DAB2IP/RNF115/EGFR/CBLB/SNX6/PSEN1/CBL/ZFYVE28	8
GO:0051894	BP	GO:0051894	positive regulation of focal adhesion assembly	8/1446	28/18723	0.00095117	0.0113912	0.00892802	ABL1/TEK/SMAD3/MAP4K4/ROCK1/IQGAP1/LIMS1/PTPN11	8
GO:0060765	BP	GO:0060765	regulation of androgen receptor signaling pathway	8/1446	28/18723	0.00095117	0.0113912	0.00892802	FOXP1/NCOR2/ZBTB7A/KDM4C/NCOR1/SMARCA4/EP300/PKN1	8
GO:1903076	BP	GO:1903076	regulation of protein localization to plasma membrane	18/1446	104/18723	0.000961935	0.011495	0.00900939	SORBS1/SPTBN1/PRKCH/PRKCE/NUMB/STX8/BCL2L1/EGFR/PICALM/HECTD1/PPP2R5A/PTPN9/ATP2B4/DLG1/PPFIA1/CNST/ATP2C1/RAMP3	18
GO:0035561	BP	GO:0035561	regulation of chromatin binding	7/1446	22/18723	0.000978768	0.0116026	0.00909371	CTBP2/HMBOX1/WAPL/MBD2/PARP9/FBH1/PPP3CA	7
GO:0099563	BP	GO:0099563	modification of synaptic structure	7/1446	22/18723	0.000978768	0.0116026	0.00909371	ABL1/CYFIP1/SYNPO/EPHA4/RHOA/STAU1/ITSN1	7
GO:2000114	BP	GO:2000114	regulation of establishment of cell polarity	7/1446	22/18723	0.000978768	0.0116026	0.00909371	BCAS3/RUFY3/RAP1B/ROCK1/ARFGEF1/ROCK2/WDPCP	7
GO:0002262	BP	GO:0002262	myeloid cell homeostasis	24/1446	157/18723	0.0009794	0.0116026	0.00909371	RBFOX2/HIPK2/ITPKB/FOXO3/PIK3CB/EPAS1/KMT2E/ZBTB7A/STAT3/ETS1/INPP5D/ADGRF5/RCOR1/TMOD3/KLF13/TGFBR3/SH2B3/PKNOX1/MAPK14/ACIN1/SP3/STAT5B/JAK2/CDK6	24
GO:0010769	BP	GO:0010769	regulation of cell morphogenesis involved in differentiation	17/1446	96/18723	0.00101117	0.0118886	0.00931788	LIMS2/PTK2/DOCK1/CUX1/DNM2/ACTN4/PAFAH1B1/CRK/ABL1/PREX1/RREB1/ARHGEF7/EPHA4/LIMS1/EEF2K/DOCK5/TRIOBP	17
GO:0015914	BP	GO:0015914	phospholipid transport	17/1446	96/18723	0.00101117	0.0118886	0.00931788	PITPNC1/PITPNM2/ATP8B1/ATP11A/ABCB1/ABCC1/ATP9B/ANO6/OSBPL5/XKR6/PRELID2/ATP8A1/OSBPL8/OSBPL10/LDLR/ABCG1/ATP9A	17
GO:0030510	BP	GO:0030510	regulation of BMP signaling pathway	17/1446	96/18723	0.00101117	0.0118886	0.00931788	BMPR2/ZNF423/HIPK2/SKI/ABL1/NOTCH1/RBPJ/SMAD6/SMURF2/XIAP/CRIM1/SMAD7/FBN1/SMURF1/SMAD2/CTDSPL2/TRIM33	17
GO:0031623	BP	GO:0031623	receptor internalization	19/1446	113/18723	0.00101221	0.0118886	0.00931788	INSR/DNM2/TBC1D5/ATXN2/DNM3/NUMB/PICALM/PPP3R1/EPS15/RIN3/MKLN1/ARRB1/OPHN1/GRB2/PLCG2/MAGI2/NEDD4/AP2B1/RAMP3	19
GO:0090257	BP	GO:0090257	regulation of muscle system process	34/1446	252/18723	0.00102573	0.0120216	0.00942211	CACNA1C/MYBPC3/SLC8A1/DOCK4/JARID2/FOXO3/PDE4D/FOXO1/NOTCH1/HDAC4/PPP1R12B/MEF2A/SMAD3/CAMK2D/ROCK1/SMAD7/ATP2B4/RHOA/TNNT2/ROCK2/DLG1/NOS3/ASB3/DOCK5/CALM2/TNFRSF1B/ATP2A2/TNNT1/PDE9A/PRKG1/PPARA/PPP3CA/DDX39B/SETD3	34
GO:0031330	BP	GO:0031330	negative regulation of cellular catabolic process	35/1446	262/18723	0.00104236	0.0121905	0.00955447	DAB2IP/RASIP1/HIPK2/ACACB/HERC1/SMARCC1/HNRNPC/ATG7/FHIT/FOXK1/STAT3/ROCK1/TLK2/LARP4B/TENT2/EPHA4/SMG1/FOXK2/ATP2B4/THRAP3/OPHN1/NBAS/CLEC16A/TAF1/USP25/PSEN1/USP36/OGT/MAPK14/PARN/N4BP1/SUFU/GIPC1/LEPR/WAC	35
GO:0031109	BP	GO:0031109	microtubule polymerization or depolymerization	20/1446	122/18723	0.00104752	0.0122247	0.00958132	TBCD/CLASP1/DYRK1A/ABL1/TAOK1/CLIP1/MECP2/ARHGEF7/NDE1/CAMSAP2/CLASP2/MAP2/ATXN7/NAV3/TTBK2/ARHGEF2/ZNF207/HDGFL3/CDK5RAP2/CEP192	20
GO:0098930	BP	GO:0098930	axonal transport	13/1446	64/18723	0.0010506	0.0122347	0.00958915	TRAK1/PAFAH1B1/DST/KIF1B/DYNC1H1/DLG2/FBXW11/AP3B1/AP3S2/MAP2/AP3D1/SPG7/MAPK8IP3	13
GO:0046580	BP	GO:0046580	negative regulation of Ras protein signal transduction	11/1446	49/18723	0.00105836	0.012273	0.00961911	HEG1/DAB2IP/RASIP1/ARHGAP35/DLC1/ABL2/ARHGAP24/MAPKAP1/RASA2/CUL3/RASA1	11
GO:1902041	BP	GO:1902041	regulation of extrinsic apoptotic signaling pathway via death domain receptors	11/1446	49/18723	0.00105836	0.012273	0.00961911	CFLAR/FAF1/GSK3B/BCL2L1/STK3/SP100/PTEN/NOS3/RAF1/ARHGEF2/RFFL	11
GO:0034405	BP	GO:0034405	response to fluid shear stress	9/1446	35/18723	0.00106774	0.0123382	0.00967026	MTSS1/SMAD6/ETS1/SREBF2/SMAD7/MAP2K5/NOS3/PLEC/ASS1	9
GO:0051651	BP	GO:0051651	maintenance of location in cell	30/1446	214/18723	0.00106849	0.0123382	0.00967026	CACNA1C/SYNE1/SLC8A1/PRKCE/PDE4D/PAFAH1B1/ITPR2/ABL1/VPS13D/CAMK2D/SP100/ITPR1/ITPR3/PRKD1/GOLPH3/UVRAG/HTT/FKBP1A/SUN1/TAF3/PSEN1/DIAPH1/AP3D1/PLCG1/PLCG2/CHD7/CALM2/VPS13C/TPCN1/HK1	30
GO:0019932	BP	GO:0019932	second-messenger-mediated signaling	40/1446	312/18723	0.00107396	0.0123495	0.0096791	CACNA1C/SLC8A1/RAPGEF2/NFAT5/PDE4D/CDH13/GSK3B/ITPR2/PPP3CC/EGFR/HDAC4/PPP3CB/NCALD/PPP3R1/PDE10A/NFATC3/CAMK2D/INPP5A/ITPR1/MCU/RAPGEF3/ITPR3/SPPL3/CAMTA1/ATP2B4/HTT/PDE7B/TMBIM4/KSR1/PLCG1/NOS3/PLCG2/CALM2/RAPGEF4/ATP2A2/PDE9A/PRKG1/CAMKK2/RCAN2/PPP3CA	40
GO:0120193	BP	GO:0120193	tight junction organization	15/1446	80/18723	0.00107397	0.0123495	0.0096791	PECAM1/TBCD/PRKCH/PARD3/EXT1/ROCK1/AFDN/IKBKB/STRN/ROCK2/DLG1/PLEC/PAK2/MTDH/MYO1C	15
GO:0014743	BP	GO:0014743	regulation of muscle hypertrophy	14/1446	72/18723	0.00107653	0.0123531	0.00968193	JARID2/FOXO1/NOTCH1/MEF2A/SMAD3/CAMK2D/ROCK1/ATP2B4/ROCK2/TNFRSF1B/PDE9A/PPARA/PPP3CA/DDX39B	14
GO:0010677	BP	GO:0010677	negative regulation of cellular carbohydrate metabolic process	10/1446	42/18723	0.00109309	0.0124649	0.00976952	GSK3B/PRKN/HDAC4/SOGA1/STAT3/NCOR1/EP300/CBFA2T3/PPARA/LEPR	10
GO:1902895	BP	GO:1902895	positive regulation of pri-miRNA transcription by RNA polymerase II	10/1446	42/18723	0.00109309	0.0124649	0.00976952	FOXO3/SMAD6/TEAD1/PDGFB/SMAD3/STAT3/ETS1/ATOH8/SMARCA4/SREBF2	10
GO:2001222	BP	GO:2001222	regulation of neuron migration	10/1446	42/18723	0.00109309	0.0124649	0.00976952	DAB2IP/RAPGEF2/ZNF609/SEMA6A/STAT3/SRGAP2/NIPBL/PHACTR1/ARHGEF2/ULK4	10
GO:0120032	BP	GO:0120032	regulation of plasma membrane bounded cell projection assembly	27/1446	186/18723	0.00109775	0.0124832	0.00978386	MAP4/AUTS2/WASF2/DNM2/BCAS3/ATP8B1/DNM3/PODXL/ARHGAP35/HDAC4/CYFIP1/FER/FNBP1L/SDCCAG8/NCKAP1/ZMYND8/PPP1R16B/ARHGAP24/LIMK2/HTT/WDPCP/PLD1/MYO10/CDC42EP4/EPS8/YAP1/CAPZB	27
GO:0008654	BP	GO:0008654	phospholipid biosynthetic process	34/1446	253/18723	0.00109925	0.0124832	0.00978386	PIK3R3/PIK3C2A/ITPKB/SLC44A2/PITPNM2/PIK3C2B/PIK3CB/PIP5K1C/PDGFB/PI4KA/AGPAT3/PIP5K1A/TTC7B/PIP4K2A/INPP5D/INPP4A/SMG1/ADGRF5/IP6K1/PGS1/PLA2G4C/DGKH/PIGL/PTEN/PLCG2/IP6K2/CDS2/PLD1/SGMS1/INPP4B/FAR1/SPTLC2/MTMR3/FAM126B	34
GO:0044262	BP	GO:0044262	cellular carbohydrate metabolic process	37/1446	283/18723	0.00113589	0.0128727	0.0100891	SORBS1/INSR/RORA/PRKCE/GSK3B/ACACB/EXT1/PRKN/HDAC4/NCOA2/MECP2/SOGA1/INPP5A/BRAF/FOXK1/STAT3/PFKFB3/PHKB/NCOR1/FOXK2/NDST1/B4GALT1/ENOSF1/PTEN/EP300/OGT/CBFA2T3/PRKAG2/INPP5B/PPP1CB/INPP4B/CSGALNACT1/HK1/PPARA/GALK2/B4GALT5/LEPR	37
GO:0001822	BP	GO:0001822	kidney development	38/1446	293/18723	0.00114094	0.0129032	0.010113	ZBTB16/PECAM1/MTSS1/CFLAR/PBX1/EXT1/PODXL/ASXL1/NOTCH1/SMAD6/MYO1E/TEK/WWTR1/PDGFB/SMAD3/SULF2/NF1/IQGAP1/EPHA4/SMAD7/RHOA/NIPBL/NPHP3/FBN1/PCSK5/RARB/DLG1/WDPCP/SMAD2/MAGI2/PRKX/PLXND1/ASS1/WNT2B/AP2B1/BMP6/CTNNBIP1/YAP1	38
GO:0003231	BP	GO:0003231	cardiac ventricle development	20/1446	123/18723	0.00116204	0.0131148	0.0102789	BMPR2/MYBPC3/HEG1/LUZP1/NOTCH1/RBPJ/SMAD6/ZFPM2/HECTD1/SMAD7/FKBP1A/TNNT2/MDM4/CHD7/TGFBR3/FRS2/NSD2/AP2B1/TGFBR2/SUFU	20
GO:0061005	BP	GO:0061005	cell differentiation involved in kidney development	12/1446	57/18723	0.0011651	0.0131223	0.0102848	MTSS1/EXT1/PODXL/ASXL1/NOTCH1/MYO1E/WWTR1/PDGFB/IQGAP1/MAGI2/PRKX/YAP1	12
GO:0002062	BP	GO:0002062	chondrocyte differentiation	18/1446	106/18723	0.00120762	0.0135179	0.0105949	ZBTB16/BMPR2/NFIB/EXT1/SMAD3/SULF2/GLG1/CHSY1/SMAD7/RARB/CHST11/SOX6/MAPK14/WNT2B/TRPS1/BMP6/TGFBR2/PTPN11	18
GO:0090263	BP	GO:0090263	positive regulation of canonical Wnt signaling pathway	18/1446	106/18723	0.00120762	0.0135179	0.0105949	WNK1/TBL1XR1/USP34/FAM53B/EGFR/RBPJ/UBR5/SMURF2/SMAD3/XIAP/SULF2/CSNK1G1/TNKS/RNF220/TBL1X/CSNK1E/USP47/YAP1	18
GO:1905477	BP	GO:1905477	positive regulation of protein localization to membrane	18/1446	106/18723	0.00120762	0.0135179	0.0105949	SORBS1/SPTBN1/PRKCH/PRKCE/PRKN/EGFR/FYN/SSH1/PTPN9/ATP2B4/DLG1/CNST/MAPK8/AP2B1/ATP2C1/C2CD5/MYO1C/RAMP3	18
GO:0030837	BP	GO:0030837	negative regulation of actin filament polymerization	13/1446	65/18723	0.001222	0.0136331	0.0106852	SPTBN1/SSH2/ADD1/SPTAN1/KANK3/SSH1/ARFGEF1/SVIL/TMOD3/ADD3/EPS8/TRIOBP/CAPZB	13
GO:0006688	BP	GO:0006688	glycosphingolipid biosynthetic process	8/1446	29/18723	0.00122557	0.0136331	0.0106852	ST6GALNAC3/ST8SIA6/LARGE1/ST3GAL2/ST3GAL3/ST3GAL1/A4GALT/B4GALT5	8
GO:0006109	BP	GO:0006109	regulation of carbohydrate metabolic process	26/1446	178/18723	0.00122579	0.0136331	0.0106852	SORBS1/INSR/RORA/PRKCE/ZBTB20/GSK3B/ACACB/PRKN/HDAC4/NCOA2/ZBTB7A/SOGA1/PDGFB/FOXK1/STAT3/NCOR1/FOXK2/PSEN1/EP300/OGT/CBFA2T3/PRKAG2/PPP1CB/APP/PPARA/LEPR	26
GO:0035855	BP	GO:0035855	megakaryocyte development	6/1446	17/18723	0.00123531	0.0136331	0.0106852	FLI1/WASF2/PIP4K2A/EP300/SH2B3/PTPN11	6
GO:0036092	BP	GO:0036092	phosphatidylinositol-3-phosphate biosynthetic process	6/1446	17/18723	0.00123531	0.0136331	0.0106852	PIK3R3/PIK3C2A/PIK3C2B/PIK3CB/INPP4A/INPP4B	6
GO:1901550	BP	GO:1901550	regulation of endothelial cell development	6/1446	17/18723	0.00123531	0.0136331	0.0106852	PLCB1/ADD1/ROCK1/IKBKB/ROCK2/VCL	6
GO:1903140	BP	GO:1903140	regulation of establishment of endothelial barrier	6/1446	17/18723	0.00123531	0.0136331	0.0106852	PLCB1/ADD1/ROCK1/IKBKB/ROCK2/VCL	6
GO:0051495	BP	GO:0051495	positive regulation of cytoskeleton organization	31/1446	226/18723	0.00127683	0.0140631	0.0110221	MTSS1/PRKCE/WASF2/CLASP1/LIMCH1/BCAS3/FCHSD2/ARHGEF10/ABL1/PXN/CYFIP1/TEK/CLIP1/SYNPO/MECP2/SMAD3/FER/DYNC1H1/RAPGEF3/NCKAP1/SWAP70/RHOA/ROCK2/GRB2/NCK2/DLG1/NAV3/SNX9/CDC42EP4/CDK5RAP2/MYO1C	31
GO:0060491	BP	GO:0060491	regulation of cell projection assembly	27/1446	188/18723	0.00129064	0.0141867	0.011119	MAP4/AUTS2/WASF2/DNM2/BCAS3/ATP8B1/DNM3/PODXL/ARHGAP35/HDAC4/CYFIP1/FER/FNBP1L/SDCCAG8/NCKAP1/ZMYND8/PPP1R16B/ARHGAP24/LIMK2/HTT/WDPCP/PLD1/MYO10/CDC42EP4/EPS8/YAP1/CAPZB	27
GO:2001236	BP	GO:2001236	regulation of extrinsic apoptotic signaling pathway	23/1446	151/18723	0.00129773	0.0142361	0.0111578	CFLAR/WWOX/FAF1/TCF7L2/GSK3B/CTNNA1/BCL2L1/STK3/FYN/BIRC6/SP100/ITGA6/DEPTOR/HTT/PTEN/MAP2K5/NOS3/RAF1/ZMYND11/PAK2/ARHGEF2/YAP1/RFFL	23
GO:0097553	BP	GO:0097553	calcium ion transmembrane import into cytosol	22/1446	142/18723	0.0013058	0.014296	0.0112047	CACNA1C/SLC8A1/PRKCE/PDE4D/ITPR2/ABL1/FYN/CAMK2D/ITPR1/ITPR3/PRKD1/ATP2B4/HTT/FKBP1A/DIAPH1/PLCG1/PLCG2/CHD7/CALM2/CACNA2D1/TPCN1/RAMP3	22
GO:0010762	BP	GO:0010762	regulation of fibroblast migration	9/1446	36/18723	0.00132736	0.0145031	0.011367	PTK2/SLC8A1/PRKCE/FER/ARHGEF7/ADIPOR2/WDPCP/GNA12/RFFL	9
GO:0007626	BP	GO:0007626	locomotory behavior	26/1446	179/18723	0.00133123	0.0145164	0.0113775	PRKCE/HIPK2/NAV2/PAFAH1B1/ZFHX3/PRKN/PREX2/PUM1/GIGYF2/PPP3CB/NCOA2/BTBD9/MECP2/CDH23/NCOR1/EPHA4/PBX3/ANKH/STRN/UBE3A/PTEN/CHD7/SLC1A1/EPS8/APP/SPG11	26
GO:0010587	BP	GO:0010587	miRNA catabolic process	5/1446	12/18723	0.00136323	0.0146501	0.0114823	SND1/DIS3L2/TENT2/TUT4/PARN	5
GO:0034086	BP	GO:0034086	maintenance of sister chromatid cohesion	5/1446	12/18723	0.00136323	0.0146501	0.0114823	NSMCE2/ATRX/TNKS/NIPBL/MAU2	5
GO:0034088	BP	GO:0034088	maintenance of mitotic sister chromatid cohesion	5/1446	12/18723	0.00136323	0.0146501	0.0114823	NSMCE2/ATRX/TNKS/NIPBL/MAU2	5
GO:0034333	BP	GO:0034333	adherens junction assembly	5/1446	12/18723	0.00136323	0.0146501	0.0114823	TBCD/PIP5K1C/SMAD7/VCL/PAK2	5
GO:0038180	BP	GO:0038180	nerve growth factor signaling pathway	5/1446	12/18723	0.00136323	0.0146501	0.0114823	RAPGEF1/RAPGEF2/KIDINS220/MAGI2/RAP1A	5
GO:0072015	BP	GO:0072015	glomerular visceral epithelial cell development	5/1446	12/18723	0.00136323	0.0146501	0.0114823	PODXL/ASXL1/MYO1E/IQGAP1/MAGI2	5
GO:0150065	BP	GO:0150065	regulation of deacetylase activity	5/1446	12/18723	0.00136323	0.0146501	0.0114823	CAMK2D/PRKD2/KDM5A/PRKD1/MAPK8	5
GO:0007405	BP	GO:0007405	neuroblast proliferation	12/1446	58/18723	0.00136752	0.0146501	0.0114823	EML1/PAFAH1B1/VEGFC/DISC1/CTNNA1/NUMB/NOTCH1/RAB10/NF1/NDE1/FRS2/ARHGEF2	12
GO:0044380	BP	GO:0044380	protein localization to cytoskeleton	12/1446	58/18723	0.00136752	0.0146501	0.0114823	GSK3B/DISC1/BICD1/PIBF1/CEP350/HOOK3/DIAPH1/TTBK2/GOLGB1/NUDCD3/PCM1/CEP192	12
GO:0060395	BP	GO:0060395	SMAD protein signal transduction	15/1446	82/18723	0.00139507	0.0149161	0.0116907	BMPR2/SPTBN1/ZMIZ1/HIPK2/RBPMS/SKI/SMAD6/WWTR1/SMAD3/ATOH8/SMAD7/SMAD2/MAGI2/BMP6/JAK2	15
GO:0030509	BP	GO:0030509	BMP signaling pathway	23/1446	152/18723	0.00141993	0.0151524	0.0118759	BMPR2/ZNF423/HIPK2/SKI/ABL1/EXT1/NOTCH1/RBPJ/SMAD6/SMURF2/SMAD3/XIAP/CRIM1/SMAD7/FBN1/USP9Y/SMURF1/SMAD2/CTDSPL2/TGFBR3/TRIM33/USP9X/BMP6	23
GO:0006165	BP	GO:0006165	nucleoside diphosphate phosphorylation	17/1446	99/18723	0.00143818	0.0153173	0.0120052	INSR/ZBTB20/HDAC4/ZBTB7A/FOXK1/STAT3/NCOR1/FOXK2/PSEN1/EP300/OGDH/OGT/CBFA2T3/PRKAG2/APP/HK1/PPARA	17
GO:0032873	BP	GO:0032873	negative regulation of stress-activated MAPK cascade	11/1446	51/18723	0.00150052	0.0158581	0.012429	MECOM/HIPK3/PAFAH1B1/PRKN/FOXO1/ITCH/TAOK3/NCOR1/DLG1/ZMYND11/PER1	11
GO:0045668	BP	GO:0045668	negative regulation of osteoblast differentiation	11/1446	51/18723	0.00150052	0.0158581	0.012429	SKI/VEGFC/NOTCH1/HDAC4/SMAD6/SMAD3/CRIM1/LRP5/HDAC7/SUFU/CDK6	11
GO:0060043	BP	GO:0060043	regulation of cardiac muscle cell proliferation	11/1446	51/18723	0.00150052	0.0158581	0.012429	JARID2/NOTCH1/RBPJ/VGLL4/MAPK1/ZFPM2/PTEN/TGFBR3/MAPK14/TGFBR2/YAP1	11
GO:0070303	BP	GO:0070303	negative regulation of stress-activated protein kinase signaling cascade	11/1446	51/18723	0.00150052	0.0158581	0.012429	MECOM/HIPK3/PAFAH1B1/PRKN/FOXO1/ITCH/TAOK3/NCOR1/DLG1/ZMYND11/PER1	11
GO:0051100	BP	GO:0051100	negative regulation of binding	24/1446	162/18723	0.00152307	0.0160654	0.0125915	GSK3B/DISC1/PDGFB/SP100/ROCK1/FBXW7/TAF1/TNKS/WAPL/PSEN1/MAP2/TTBK2/MAPK8/ATP2A2/HABP4/SYMPK/CSNK1E/RSF1/FBH1/JAK2/USP33/CTNNBIP1/PPARA/PPP3CA	24
GO:0007176	BP	GO:0007176	regulation of epidermal growth factor-activated receptor activity	8/1446	30/18723	0.00155945	0.0163548	0.0128183	CBLB/FBXW7/SNX6/PSEN1/NCK2/CBL/ZFYVE28/APP	8
GO:0017145	BP	GO:0017145	stem cell division	8/1446	30/18723	0.00155945	0.0163548	0.0128183	ZBTB16/NCOA3/PAFAH1B1/EXT1/NOTCH1/WWTR1/MLLT3/CUL3	8
GO:0061384	BP	GO:0061384	heart trabecula morphogenesis	8/1446	30/18723	0.00155945	0.0163548	0.0128183	HEG1/NOTCH1/RBPJ/TEK/FKBP1A/SOS1/CHD7/TGFBR3	8
GO:0031397	BP	GO:0031397	negative regulation of protein ubiquitination	15/1446	83/18723	0.00158363	0.0165768	0.0129923	NXN/PRKCE/ABL1/UBR5/FYN/ARRB1/SMAD7/USP4/TAF1/HDAC8/TRIP12/PSEN1/OGT/TRIM44/N4BP1	15
GO:0048010	BP	GO:0048010	vascular endothelial growth factor receptor signaling pathway	12/1446	59/18723	0.00159814	0.0166967	0.0130863	PTK2/DAB2IP/GRB10/VEGFC/FYN/PRKD2/EPN2/PRKD1/PAK2/MAPK14/NEDD4/BCAR1	12
GO:0048736	BP	GO:0048736	appendage development	25/1446	172/18723	0.00161499	0.0168087	0.0131741	ZBTB16/BMPR2/CACNA1C/PBX1/SKI/MBNL1/EXT1/CREBBP/NOTCH1/PLXNA2/PAM/LMBR1/ECE1/ITGA6/ATRX/FBXW4/NIPBL/LRP5/PCSK5/RARB/PSEN1/CHST11/WDPCP/CHD7/RC3H2	25
GO:0060173	BP	GO:0060173	limb development	25/1446	172/18723	0.00161499	0.0168087	0.0131741	ZBTB16/BMPR2/CACNA1C/PBX1/SKI/MBNL1/EXT1/CREBBP/NOTCH1/PLXNA2/PAM/LMBR1/ECE1/ITGA6/ATRX/FBXW4/NIPBL/LRP5/PCSK5/RARB/PSEN1/CHST11/WDPCP/CHD7/RC3H2	25
GO:0003176	BP	GO:0003176	aortic valve development	9/1446	37/18723	0.00163548	0.0169898	0.013316	BMPR2/NOTCH1/RBPJ/SMAD6/ROCK1/ROCK2/NOS3/ELN/TNFRSF1B	9
GO:0040013	BP	GO:0040013	negative regulation of locomotion	47/1446	391/18723	0.00165106	0.0171192	0.0134174	PTPRG/LDLRAD4/PTPRM/DAB2IP/PLCB1/CLASP1/MCC/STARD13/LIMCH1/FOXO3/ADARB1/CTNNA1/CRK/LRCH1/CLIC4/DLC1/NOTCH1/PTPRK/MECP2/RIN3/SP100/SEMA6A/STAT3/ARID2/STK24/SRGAP2/AFDN/NF1/ZMYND8/EPHA4/SMAD7/ATP2B4/CLASP2/DACH1/ADIPOR2/RHOA/PTEN/MAP2K5/NAV3/PHLDB2/MAGI2/GNA12/OSBPL8/VCL/PRKG1/SRGAP1/HDAC5	47
GO:0050770	BP	GO:0050770	regulation of axonogenesis	23/1446	154/18723	0.00169413	0.0174533	0.0136793	BMPR2/MACF1/TRAK1/PAFAH1B1/GSK3B/DIP2B/DISC1/ARHGAP35/PLXNA2/CYFIP1/RUFY3/SEMA6A/GOLGA4/TIAM2/EPHA4/SIPA1L1/PSEN1/MAP2/PTEN/PLXND1/PAK2/KIF13B/MARK2	23
GO:0060401	BP	GO:0060401	cytosolic calcium ion transport	26/1446	182/18723	0.00169577	0.0174533	0.0136793	CACNA1C/SLC8A1/PRKCE/PDE4D/ITPR2/ABL1/FYN/CAMK2D/ITPR1/MCU/ITPR3/PRKD1/ATP2B4/HTT/FKBP1A/YWHAE/DIAPH1/PLCG1/PLCG2/MICU1/CHD7/CALM2/CACNA2D1/ATP2A2/TPCN1/RAMP3	26
GO:0032465	BP	GO:0032465	regulation of cytokinesis	16/1446	92/18723	0.00170896	0.0174533	0.0136793	PRKCE/SETD2/BCL2L1/KIF13A/BIRC6/RAB11FIP3/PKP4/UVRAG/RHOA/SVIL/CALM2/CUL3/CDC14B/AHCTF1/PKN2/GIPC1	16
GO:0032886	BP	GO:0032886	regulation of microtubule-based process	32/1446	240/18723	0.00172239	0.0174533	0.0136793	MACF1/TBCD/CLASP1/DYRK1A/PAFAH1B1/GSK3B/ABL1/TAOK1/BICD1/CLIP1/MECP2/SENP6/DYNC1H1/ROCK1/XPO1/ARHGEF7/CAMSAP2/CLASP2/RHOA/ROCK2/RNF4/MAP2/ATXN7/DIAPH1/NAV3/PHLDB2/TTBK2/ARHGEF2/HDGFL3/CDK5RAP2/RHOT1/MARK2	32
GO:0038095	BP	GO:0038095	Fc-epsilon receptor signaling pathway	7/1446	24/18723	0.00173272	0.0174533	0.0136793	FER/IKBKB/MAP3K1/SOS1/PLCG1/PLCG2/MAPK8	7
GO:0051647	BP	GO:0051647	nucleus localization	7/1446	24/18723	0.00173272	0.0174533	0.0136793	SYNE2/PAFAH1B1/DYNC1H1/FBXW11/HOOK3/SUN1/PCM1	7
GO:0072010	BP	GO:0072010	glomerular epithelium development	7/1446	24/18723	0.00173272	0.0174533	0.0136793	PECAM1/EXT1/PODXL/ASXL1/MYO1E/IQGAP1/MAGI2	7
GO:0002223	BP	GO:0002223	stimulatory C-type lectin receptor signaling pathway	6/1446	18/18723	0.00173282	0.0174533	0.0136793	CREBBP/FYN/IKBKB/EP300/PLCG2/PAK2	6
GO:0048268	BP	GO:0048268	clathrin coat assembly	6/1446	18/18723	0.00173282	0.0174533	0.0136793	HIP1/PIK3C2A/PICALM/EPS15/FCHO2/AP2B1	6
GO:0051895	BP	GO:0051895	negative regulation of focal adhesion assembly	6/1446	18/18723	0.00173282	0.0174533	0.0136793	BCAS3/DLC1/CLASP2/PTEN/PHLDB2/ARHGAP6	6
GO:0150118	BP	GO:0150118	negative regulation of cell-substrate junction organization	6/1446	18/18723	0.00173282	0.0174533	0.0136793	BCAS3/DLC1/CLASP2/PTEN/PHLDB2/ARHGAP6	6
GO:1900151	BP	GO:1900151	regulation of nuclear-transcribed mRNA catabolic process, deadenylation-dependent decay	6/1446	18/18723	0.00173282	0.0174533	0.0136793	TNRC6B/AGO2/TNRC6C/CNOT1/CPEB3/RC3H1	6
GO:1990840	BP	GO:1990840	response to lectin	6/1446	18/18723	0.00173282	0.0174533	0.0136793	CREBBP/FYN/IKBKB/EP300/PLCG2/PAK2	6
GO:1990858	BP	GO:1990858	cellular response to lectin	6/1446	18/18723	0.00173282	0.0174533	0.0136793	CREBBP/FYN/IKBKB/EP300/PLCG2/PAK2	6
GO:0043624	BP	GO:0043624	cellular protein complex disassembly	21/1446	136/18723	0.00173419	0.0174533	0.0136793	SPTBN1/ADD1/CLASP1/MICAL3/SPTAN1/TAOK1/CAMSAP2/CLASP2/SWAP70/SVIL/TMOD3/ADD3/ATXN7/GAK/NAV3/TTBK2/ARHGEF2/EPS8/TRIOBP/HDGFL3/CAPZB	21
GO:0072073	BP	GO:0072073	kidney epithelium development	21/1446	136/18723	0.00173419	0.0174533	0.0136793	PECAM1/MTSS1/PBX1/EXT1/PODXL/ASXL1/NOTCH1/SMAD6/MYO1E/WWTR1/SMAD3/IQGAP1/EPHA4/SMAD7/RARB/DLG1/SMAD2/MAGI2/WNT2B/CTNNBIP1/YAP1	21
GO:0010921	BP	GO:0010921	regulation of phosphatase activity	15/1446	84/18723	0.00179303	0.0180124	0.0141175	GSK3B/MGAT5/PPP6R2/PPP6R3/SMAD3/NUAK1/ROCK1/PPP1R12A/IKBKB/HTT/FKBP1A/ROCK2/MAGI2/CALM2/JAK2	15
GO:0046939	BP	GO:0046939	nucleotide phosphorylation	17/1446	101/18723	0.0018003	0.0180258	0.0141279	INSR/ZBTB20/HDAC4/ZBTB7A/FOXK1/STAT3/NCOR1/FOXK2/PSEN1/EP300/OGDH/OGT/CBFA2T3/PRKAG2/APP/HK1/PPARA	17
GO:0046700	BP	GO:0046700	heterocycle catabolic process	52/1446	445/18723	0.00180093	0.0180258	0.0141279	TNRC6B/SMG6/PDE4D/TNRC6A/CELF1/CTIF/FTO/NT5C2/PUM1/GIGYF2/PAN3/PDE10A/HNRNPC/FHIT/SAMD4A/ABCC1/SND1/DIS3L2/PUM2/ROCK1/ENTPD1/ZHX2/NBDY/LARP4B/TENT2/ZC3HAV1/AGO2/TNRC6C/SMG1/AGO3/CNOT1/THRAP3/NBAS/CPEB3/XRN1/RC3H1/ROCK2/PDE7B/CNOT2/AGO4/DPYD/PDE8A/TUT4/TNFRSF1B/SAMHD1/TET2/MAPK14/PARN/SMG7/PDE9A/FBH1/RC3H2	52
GO:0060038	BP	GO:0060038	cardiac muscle cell proliferation	12/1446	60/18723	0.00185982	0.0185629	0.0145489	JARID2/NOTCH1/RBPJ/VGLL4/MAPK1/ZFPM2/ARID2/PTEN/TGFBR3/MAPK14/TGFBR2/YAP1	12
GO:0048259	BP	GO:0048259	regulation of receptor-mediated endocytosis	18/1446	110/18723	0.00186136	0.0185629	0.0145489	HIP1/INSR/DNM2/TBC1D5/ATXN2/NUMB/PIK3CB/PICALM/BICD1/PPP3R1/AAK1/RIN3/MKLN1/ARRB1/OPHN1/PLCG2/CBL/MAGI2	18
GO:0006887	BP	GO:0006887	exocytosis	43/1446	352/18723	0.00186823	0.0185737	0.0145574	CTBP2/EXOC6B/CLASP1/PIK3C2A/UNC13B/MYH9/EXOC4/ABCC4/GSK3B/MICAL3/PIP5K1C/PRKN/NOTCH1/PPP3CB/FBXL20/DNAJC5/RAB10/RAP1B/FER/STXBP1/SCFD2/RPH3AL/CADPS2/GAB2/ARFGEF1/CLASP2/EXOC6/PTGDS/ARFGEF2/PSEN1/CBL/CASK/RAB27A/RAPGEF4/ATP2A2/AP1G1/STXBP6/RAP1A/VAMP2/ATP9A/GIPC1/RAB8B/ITSN1	43
GO:0006644	BP	GO:0006644	phospholipid metabolic process	46/1446	383/18723	0.00186922	0.0185737	0.0145574	PIK3R3/PLCB1/PLPP1/PIK3C2A/ITPKB/SLC44A2/PITPNM2/PAFAH1B1/PIK3C2B/PIK3CB/PIP5K1C/MECP2/PDGFB/INPP5A/PLPP3/PI4KA/AGPAT3/PIP5K1A/TTC7B/PIP4K2A/INPP5D/INPP4A/SMG1/ADGRF5/IP6K1/OSBPL5/PGS1/PLA2G4C/DGKH/PIGL/PTEN/PLCG1/PLCG2/IP6K2/CDS2/OSBPL8/PLD1/SGMS1/INPP5B/OSBPL10/INPP4B/FAR1/SPTLC2/LDLR/MTMR3/FAM126B	46
GO:0060485	BP	GO:0060485	mesenchyme development	37/1446	291/18723	0.00187382	0.0185858	0.0145669	BMPR2/LDLRAD4/DAB2IP/CLASP1/EXOC4/TCF7L2/DDX17/GSK3B/FAM172A/EXT1/PHACTR4/NOTCH4/NOTCH1/RBPJ/PPP3R1/WWTR1/MAPK1/SPRED2/ZFPM2/SMAD3/SEMA6A/FBXL17/ROCK1/SMAD7/CLASP2/ROCK2/MDM4/PTEN/SMAD2/PHLDB2/NOS3/TGFBR3/BNC2/TGFBR2/YAP1/TEAD2/MEOX1	37
GO:1902305	BP	GO:1902305	regulation of sodium ion transmembrane transport	13/1446	68/18723	0.0018813	0.0186262	0.0145985	UTRN/WNK1/PRKCE/DNM2/ACTN4/CAMK2D/HECW2/SLMAP/COMMD1/FXYD6/ATP2B4/DLG1/NEDD4	13
GO:0090090	BP	GO:0090090	negative regulation of canonical Wnt signaling pathway	21/1446	137/18723	0.00190257	0.0188028	0.014737	RBMS3/CTNND1/DAB2IP/MCC/FOXO3/TCF7L2/GSK3B/PRKN/NOTCH1/STK3/WWTR1/SOX13/LATS2/MLLT3/INVS/NPHP3/LATS1/UBAC2/MAPK14/CHD8/CCDC88C	21
GO:0030835	BP	GO:0030835	negative regulation of actin filament depolymerization	10/1446	45/18723	0.00191759	0.0188157	0.0147471	SPTBN1/ADD1/SPTAN1/SWAP70/SVIL/TMOD3/ADD3/EPS8/TRIOBP/CAPZB	10
GO:0035305	BP	GO:0035305	negative regulation of dephosphorylation	10/1446	45/18723	0.00191759	0.0188157	0.0147471	GSK3B/MGAT5/ROCK1/IKBKB/PPP1R16B/FKBP1A/SWAP70/YWHAE/ROCK2/ENSA	10
GO:0035307	BP	GO:0035307	positive regulation of protein dephosphorylation	10/1446	45/18723	0.00191759	0.0188157	0.0147471	DLC1/PPP1R12A/SPPL3/PPP2R5A/PPP1R16B/CAMTA1/MAGI2/CALM2/SYMPK/JAK2	10
GO:1904646	BP	GO:1904646	cellular response to amyloid-beta	10/1446	45/18723	0.00191759	0.0188157	0.0147471	IGF1R/FOXO3/GSK3B/FYN/ABCC1/EPHA4/SNX6/PSEN1/CACNA2D1/APP	10
GO:0031063	BP	GO:0031063	regulation of histone deacetylation	8/1446	31/18723	0.00196144	0.0192116	0.0150574	SKI/CAMK2D/PRKD2/KDM5A/PRKD1/NIPBL/AKAP8L/MAPK8	8
GO:0045017	BP	GO:0045017	glycerolipid biosynthetic process	33/1446	252/18723	0.0019868	0.0194122	0.0152146	PIK3R3/PIK3C2A/ITPKB/SLC44A2/PITPNM2/PIK3C2B/PIK3CB/PIP5K1C/PDGFB/PI4KA/AGPAT3/PIP5K1A/TTC7B/PIP4K2A/INPP5D/INPP4A/SMG1/IP6K1/FBXW7/PGS1/PLA2G4C/DGKH/PIGL/PTEN/PLCG2/IP6K2/CDS2/PLD1/INPP4B/FAR1/LDLR/MTMR3/FAM126B	33
GO:0050808	BP	GO:0050808	synapse organization	50/1446	426/18723	0.001989	0.0194122	0.0152146	SHANK3/APBB2/CTBP2/INSR/DAB2IP/IGF1R/WASF2/ERC1/UNC13B/NFIA/PAFAH1B1/DISC1/DNM3/PDLIM5/ABL1/ADGRL2/CYFIP1/FYN/GPHN/SYNPO/MECP2/SSH1/NDRG1/COL4A1/PPFIBP1/ACTN1/TANC1/ADAM10/ZMYND8/FARP1/EPHA4/OPHN1/RHOA/SIPA1L1/UBE3A/EEF2K/PSEN1/PTEN/DLG1/SETD5/PPFIA1/DIP2A/STAU1/PLXND1/SLC1A1/MAPK14/NEDD4/NPTN/APP/ITSN1	50
GO:0046329	BP	GO:0046329	negative regulation of JNK cascade	9/1446	38/18723	0.00199838	0.0194691	0.0152592	MECOM/HIPK3/PAFAH1B1/PRKN/ITCH/TAOK3/NCOR1/ZMYND11/PER1	9
GO:0007183	BP	GO:0007183	SMAD protein complex assembly	5/1446	13/18723	0.00207512	0.0200388	0.0157057	LDLRAD4/SMAD6/SMAD3/FKBP1A/SMAD2	5
GO:0035331	BP	GO:0035331	negative regulation of hippo signaling	5/1446	13/18723	0.00207512	0.0200388	0.0157057	MARK3/VGLL4/WWC2/WWC3/MAPK14	5
GO:0072310	BP	GO:0072310	glomerular epithelial cell development	5/1446	13/18723	0.00207512	0.0200388	0.0157057	PODXL/ASXL1/MYO1E/IQGAP1/MAGI2	5
GO:1903025	BP	GO:1903025	regulation of RNA polymerase II regulatory region sequence-specific DNA binding	5/1446	13/18723	0.00207512	0.0200388	0.0157057	NSD1/ZBTB7C/FBXW7/TAF1/EP300	5
GO:1905244	BP	GO:1905244	regulation of modification of synaptic structure	5/1446	13/18723	0.00207512	0.0200388	0.0157057	ABL1/CYFIP1/EPHA4/RHOA/ITSN1	5
GO:0035107	BP	GO:0035107	appendage morphogenesis	21/1446	138/18723	0.00208461	0.0200598	0.0157221	ZBTB16/CACNA1C/PBX1/SKI/MBNL1/EXT1/CREBBP/NOTCH1/PLXNA2/LMBR1/ECE1/ATRX/FBXW4/NIPBL/LRP5/PCSK5/RARB/PSEN1/CHST11/WDPCP/CHD7	21
GO:0035108	BP	GO:0035108	limb morphogenesis	21/1446	138/18723	0.00208461	0.0200598	0.0157221	ZBTB16/CACNA1C/PBX1/SKI/MBNL1/EXT1/CREBBP/NOTCH1/PLXNA2/LMBR1/ECE1/ATRX/FBXW4/NIPBL/LRP5/PCSK5/RARB/PSEN1/CHST11/WDPCP/CHD7	21
GO:0048675	BP	GO:0048675	axon extension	19/1446	120/18723	0.0020935	0.0201101	0.0157616	BMPR2/AUTS2/MACF1/DNM2/PAFAH1B1/GSK3B/DIP2B/DISC1/ABL1/PPP3CB/CYFIP1/RUFY3/SEMA6A/GOLGA4/MAP2/RAPH1/VCL/USP9X/SPG11	19
GO:0002042	BP	GO:0002042	cell migration involved in sprouting angiogenesis	16/1446	94/18723	0.00215067	0.0205793	0.0161293	PIK3R3/STARD13/PIK3C2A/ABL1/AKT3/NOTCH1/HDAC9/EPHB4/JCAD/MAP3K3/RHOJ/FBXW7/RHOA/HDAC7/MAP2K5/HDAC5	16
GO:0060998	BP	GO:0060998	regulation of dendritic spine development	12/1446	61/18723	0.00215563	0.0205793	0.0161293	SHANK3/ASAP1/PAFAH1B1/DISC1/DNM3/ZMYND8/CPEB3/UBE3A/EEF2K/PSEN1/PTEN/ITSN1	12
GO:0031060	BP	GO:0031060	regulation of histone methylation	13/1446	69/18723	0.00215735	0.0205793	0.0161293	AUTS2/JARID2/NSD1/BRD4/KMT2E/MECP2/ATRX/CTCF/MLLT6/OGT/KMT2A/NSD3/IWS1	13
GO:1901224	BP	GO:1901224	positive regulation of NIK/NF-kappaB signaling	13/1446	69/18723	0.00215735	0.0205793	0.0161293	SASH1/ACTN4/NFAT5/NR3C2/EGFR/AGO3/LIMS1/RHOA/RC3H1/EP300/TRIM44/APP/RC3H2	13
GO:0000082	BP	GO:0000082	G1/S transition of mitotic cell cycle	29/1446	214/18723	0.00216253	0.0205929	0.0161399	CCND3/PLCB1/ANKRD17/CDK17/EGFR/GIGYF2/BRD4/CRADD/KMT2E/UBE2E2/TMEM14B/RPTOR/CDK14/LATS2/PIAS1/NACC2/LATS1/INO80/PTEN/DLG1/ZNF655/CUL5/BACH1/CUL3/RPS6KB1/CDK6/PPP3CA/WAC/CUL1	29
GO:0035148	BP	GO:0035148	tube formation	22/1446	148/18723	0.00224175	0.0213102	0.0167022	DAB2IP/SKI/BCAS3/SETD2/NFIB/ABL1/PHACTR4/PODXL/ARHGAP35/DLC1/LUZP1/NOTCH1/STK3/SDCCAG8/HECTD1/ATOH8/NPHP3/KDM2B/SEC24B/SUFU/DEAF1/TEAD2	22
GO:0032469	BP	GO:0032469	endoplasmic reticulum calcium ion homeostasis	7/1446	25/18723	0.00224801	0.0213328	0.0167199	CAMK2D/THADA/ITPR1/PSEN1/PACS2/ATP2A2/APP	7
GO:0006493	BP	GO:0006493	protein O-linked glycosylation	15/1446	86/18723	0.00228144	0.0214841	0.0168385	GALNT18/TMTC1/ST8SIA6/LARGE1/TRAK1/ST6GAL1/ST3GAL2/ST3GAL3/ST3GAL1/OGA/OGT/TET2/TMTC2/GALNT2/B4GALT5	15
GO:0010828	BP	GO:0010828	positive regulation of glucose transmembrane transport	10/1446	46/18723	0.00228354	0.0214841	0.0168385	SORBS1/INSR/MEF2A/BRAF/ADIPOR2/OSBPL8/MAPK14/RAP1A/C2CD5/PTPN11	10
GO:0031648	BP	GO:0031648	protein destabilization	10/1446	46/18723	0.00228354	0.0214841	0.0168385	PRKN/CREBBP/BTRC/FBXW11/FBXW7/HTT/EP300/CHFR/CUL3/CCDC88C	10
GO:0055010	BP	GO:0055010	ventricular cardiac muscle tissue morphogenesis	10/1446	46/18723	0.00228354	0.0214841	0.0168385	MYBPC3/HEG1/NOTCH1/RBPJ/ZFPM2/SMAD7/FKBP1A/TNNT2/CHD7/TGFBR3	10
GO:0060976	BP	GO:0060976	coronary vasculature development	10/1446	46/18723	0.00228354	0.0214841	0.0168385	SETD2/NOTCH1/SMAD6/ARID2/NDST1/TGFBR3/PLXND1/AP2B1/SEC24B/SUFU	10
GO:0016049	BP	GO:0016049	cell growth	55/1446	482/18723	0.00229669	0.0215708	0.0169064	BMPR2/AUTS2/MACF1/AKAP13/DNM2/PAFAH1B1/GSK3B/DIP2B/SPAG9/DISC1/SORBS2/PDLIM5/ABL1/EXT1/PRKN/SMARCA2/EGFR/PPP3CB/VGLL4/CYFIP1/RUFY3/SGK3/SMAD3/CAMK2D/RPTOR/SEMA6A/GOLGA4/ITCH/ITSN2/ADAM10/KIAA1109/SMARCA4/IQGAP1/SMAD7/ADIPOR2/RHOA/INO80/MAP2/RAPH1/SMURF1/MAP2K5/IP6K2/VCL/ARIH2/KDM2B/USP9X/TGFBR2/USP47/TAOK2/APP/PPARA/BCAR1/DDX39B/SH3BP4/SPG11	55
GO:0031345	BP	GO:0031345	negative regulation of cell projection organization	26/1446	186/18723	0.00231271	0.0216841	0.0169952	PTPRG/MAP4/RAPGEF2/DNM2/PAFAH1B1/DIP2B/DNM3/DENND5A/FYN/RUFY3/SEMA6A/MAP4K4/ARHGAP24/EPHA4/LIMK2/PTPN9/RHOA/UBE3A/PSEN1/MAP2/CBFA2T2/PTEN/GAK/YAP1/PPP3CA/CAPZB	26
GO:0030050	BP	GO:0030050	vesicle transport along actin filament	6/1446	19/18723	0.00236865	0.0220953	0.0173175	ACTN4/MYO1E/FNBP1L/MYO6/MYO5C/MYO1C	6
GO:0035313	BP	GO:0035313	wound healing, spreading of epidermal cells	6/1446	19/18723	0.00236865	0.0220953	0.0173175	CLASP1/RREB1/ARHGAP24/CLASP2/PTEN/PHLDB2	6
GO:0070262	BP	GO:0070262	peptidyl-serine dephosphorylation	6/1446	19/18723	0.00236865	0.0220953	0.0173175	PPP1R16B/PPP2R2A/SWAP70/YWHAE/PPP2R2D/PPP3CA	6
GO:0090049	BP	GO:0090049	regulation of cell migration involved in sprouting angiogenesis	14/1446	78/18723	0.0023909	0.022265	0.0174505	STARD13/PIK3C2A/ABL1/AKT3/NOTCH1/HDAC9/JCAD/MAP3K3/RHOJ/FBXW7/RHOA/HDAC7/MAP2K5/HDAC5	14
GO:0044270	BP	GO:0044270	cellular nitrogen compound catabolic process	52/1446	451/18723	0.00239517	0.0222669	0.017452	TNRC6B/SMG6/PDE4D/TNRC6A/CELF1/CTIF/FTO/NT5C2/PUM1/GIGYF2/PAN3/PDE10A/HNRNPC/FHIT/SAMD4A/ABCC1/SND1/DIS3L2/PUM2/ROCK1/ENTPD1/ZHX2/NBDY/LARP4B/TENT2/ZC3HAV1/AGO2/TNRC6C/SMG1/AGO3/CNOT1/THRAP3/NBAS/CPEB3/XRN1/RC3H1/ROCK2/PDE7B/CNOT2/AGO4/DPYD/PDE8A/TUT4/TNFRSF1B/SAMHD1/TET2/MAPK14/PARN/SMG7/PDE9A/FBH1/RC3H2	52
GO:0051642	BP	GO:0051642	centrosome localization	8/1446	32/18723	0.00244074	0.0226522	0.017754	SYNE2/PAFAH1B1/PARD3/PLXNA2/PARD3B/NDE1/SUN1/DLG1	8
GO:0070830	BP	GO:0070830	bicellular tight junction assembly	13/1446	70/18723	0.00246586	0.0228466	0.0179064	PECAM1/TBCD/PRKCH/PARD3/ROCK1/AFDN/IKBKB/STRN/ROCK2/DLG1/PAK2/MTDH/MYO1C	13
GO:0033044	BP	GO:0033044	regulation of chromosome organization	26/1446	187/18723	0.00249388	0.0230673	0.0180794	SMG6/NSMCE2/MAPK1/HNRNPC/SENP6/HECW2/HMBOX1/NEK7/ATRX/CTCF/SMG1/TNKS/HDAC8/XRN1/RNF4/WAPL/SFPQ/ATF7IP/CHFR/MAD1L1/CUL3/YLPM1/PARN/ZNF207/PPP1R10/CDK5RAP2	26
GO:0099173	BP	GO:0099173	postsynapse organization	24/1446	168/18723	0.00249978	0.023083	0.0180916	SHANK3/INSR/IGF1R/WASF2/PAFAH1B1/DNM3/PDLIM5/FYN/GPHN/SSH1/NDRG1/ACTN1/TANC1/ADAM10/ZMYND8/FARP1/EPHA4/OPHN1/SIPA1L1/UBE3A/EEF2K/PTEN/DLG1/DIP2A	24
GO:0062197	BP	GO:0062197	cellular response to chemical stress	41/1446	337/18723	0.00253221	0.0233431	0.0182955	FOXO3/FUT8/LRRC8C/ABL1/PRKN/FOXO1/EPAS1/EGFR/PXN/FYN/MAPK1/PTPRK/ATG7/FER/ABCC1/STK24/MGMT/ETS1/SETX/PRKD1/CHD6/MAPKAP1/FBXW7/CAB39/SFPQ/NOS3/PLEC/PDE8A/MICU1/LRRC8D/STAU1/MAPK8/SLC1A1/ARHGEF2/ATP2A2/MSRA/VKORC1L1/JAK2/CAMKK2/ERCC6L2/PTPN11	41
GO:0051208	BP	GO:0051208	sequestering of calcium ion	19/1446	122/18723	0.00254034	0.0233788	0.0183235	CACNA1C/SLC8A1/PRKCE/PDE4D/ITPR2/ABL1/CAMK2D/ITPR1/ITPR3/PRKD1/HTT/FKBP1A/PSEN1/DIAPH1/PLCG1/PLCG2/CHD7/CALM2/TPCN1	19
GO:1901987	BP	GO:1901987	regulation of cell cycle phase transition	46/1446	390/18723	0.00267178	0.0245472	0.0192393	APBB2/CCND3/FOXN3/PLCB1/PBX1/ANKRD17/NSMCE2/RAD51B/BABAM2/EGFR/GIGYF2/BRD4/CRADD/TAOK1/KMT2E/UBE2E2/MECP2/TMEM14B/RPTOR/HECW2/TAOK3/FBXW7/ATP2B4/NACC2/TAF1/INO80/TMOD3/PTEN/DLG1/ZNF655/PLCG2/UIMC1/CHFR/MAD1L1/CUL3/MAPK14/ZNF207/USP47/CDC14B/TAOK2/APP/PPP1R10/CDK5RAP2/DDX39B/WAC/PTPN11	46
GO:0010799	BP	GO:0010799	regulation of peptidyl-threonine phosphorylation	10/1446	47/18723	0.00270353	0.0246756	0.0193399	UBE2K/PARD3/MAPK1/SPRED2/RPTOR/SMAD7/CAB39/CALM2/PRKAG2/APP	10
GO:0061001	BP	GO:0061001	regulation of dendritic spine morphogenesis	10/1446	47/18723	0.00270353	0.0246756	0.0193399	SHANK3/PAFAH1B1/DNM3/PDLIM5/ADAM10/EPHA4/SIPA1L1/UBE3A/EEF2K/PTEN	10
GO:0006023	BP	GO:0006023	aminoglycan biosynthetic process	14/1446	79/18723	0.00270375	0.0246756	0.0193399	EXT1/ST3GAL2/ST3GAL3/ST3GAL1/PDGFB/CHSY1/NDST1/CHST11/CSGALNACT1/CHST3/SLC10A7/ST3GAL6/HEXA/B4GALT5	14
GO:0060420	BP	GO:0060420	regulation of heart growth	14/1446	79/18723	0.00270375	0.0246756	0.0193399	JARID2/ACACB/NOTCH1/RBPJ/VGLL4/MAPK1/ZFPM2/PTEN/TGFBR3/MAPK14/TGFBR2/YAP1/PPARA/DDX39B	14
GO:0071900	BP	GO:0071900	regulation of protein serine/threonine kinase activity	43/1446	359/18723	0.00271371	0.0247254	0.0193789	BMPR2/CCND3/AKAP13/INSR/CCNY/HEG1/DAB2IP/SLC8A1/SASH1/RAPGEF2/RASIP1/TNXB/HIPK3/ABL1/PIK3CB/EGFR/IRAK3/TAOK1/STK3/PDGFB/RPTOR/TAOK3/LATS2/NF1/IQGAP1/EPHA4/UVRAG/ATP2B4/HTT/RHOA/PRKAR2A/LATS1/LRP5/CAB39/CDK12/PSEN1/PTEN/KSR1/MAP2K5/STK38/CALM2/SH2B3/PRKAG2	43
GO:0050852	BP	GO:0050852	T cell receptor signaling pathway	19/1446	123/18723	0.00279214	0.0253978	0.0199059	RFTN1/WNK1/PDE4D/ABL1/FYN/MAPK1/PRKD2/CBLB/SPPL3/IKBKB/INPP5D/NECTIN2/RC3H1/PSEN1/PLCG1/PLCG2/RC3H2/MALT1/BCAR1	19
GO:0008344	BP	GO:0008344	adult locomotory behavior	13/1446	71/18723	0.00280958	0.0255142	0.0199971	HIPK2/PAFAH1B1/PRKN/PREX2/PUM1/GIGYF2/BTBD9/MECP2/EPHA4/PBX3/CHD7/EPS8/APP	13
GO:0048545	BP	GO:0048545	response to steroid hormone	41/1446	339/18723	0.00282002	0.0255666	0.0200382	ZMIZ1/CFLAR/FOXP1/PLPP1/RBFOX2/FOXO3/NR3C2/DDX17/SMYD3/NCOR2/FOXO1/EGFR/NOTCH1/NCOA2/PAM/UBR5/ZBTB7A/ARID1A/STRN3/NCOA1/KDM4C/NCOR1/SMARCA4/CNOT1/RXRA/RHOA/UBE3A/LATS1/CNOT2/EP300/TRERF1/ASS1/NEDD4/BMP6/TGFBR2/TRIP4/JAK2/PKN1/YAP1/PPARA/PER1	41
GO:0010720	BP	GO:0010720	positive regulation of cell development	37/1446	298/18723	0.00283012	0.0256159	0.0200768	SHANK3/BMPR2/MACF1/LIMS2/DOCK1/PRKCH/CUX1/ADD1/DNM2/TRAK1/PAFAH1B1/VEGFC/DISC1/NUMB/CRK/ABL1/EGFR/NOTCH1/PLXNA2/CYFIP1/RUFY3/PREX1/RREB1/GOLGA4/RFX3/ARHGEF7/TIAM2/SPEN/EPHA4/SMAD7/LIMS1/EEF2K/DOCK5/TNFRSF1B/PLXND1/NPTN/TRIOBP	37
GO:0031113	BP	GO:0031113	regulation of microtubule polymerization	11/1446	55/18723	0.00283791	0.025644	0.0200989	TBCD/CLASP1/DYRK1A/ABL1/CLIP1/MECP2/ARHGEF7/CAMSAP2/MAP2/NAV3/CDK5RAP2	11
GO:0001573	BP	GO:0001573	ganglioside metabolic process	7/1446	26/18723	0.00287385	0.0258835	0.0202865	ST6GALNAC3/ST8SIA6/ST3GAL2/ST3GAL3/ST3GAL1/HEXA/B4GALT5	7
GO:0018027	BP	GO:0018027	peptidyl-lysine dimethylation	7/1446	26/18723	0.00287385	0.0258835	0.0202865	EHMT1/ASH1L/SETD2/KMT5B/EEF1AKMT2/KMT2A/SETD3	7
GO:0030866	BP	GO:0030866	cortical actin cytoskeleton organization	9/1446	40/18723	0.00291545	0.0261723	0.0205129	EPB41L2/FMNL3/ROCK1/IKBKB/NCKAP1/ROCK2/DLG1/PLEC/FMNL2	9
GO:0043001	BP	GO:0043001	Golgi to plasma membrane protein transport	9/1446	40/18723	0.00291545	0.0261723	0.0205129	SPTBN1/MACF1/KIF13A/RAB10/GOLGA4/GOLPH3/CNST/ATP2C1/VAMP2	9
GO:0001654	BP	GO:0001654	eye development	44/1446	371/18723	0.00294314	0.0263776	0.0206738	BMPR2/GNB1/CACNA1C/PTPRM/PBX1/HIPK2/SKI/CPAMD8/PHACTR4/ARHGAP35/CLIC4/SIPA1L3/SPRED2/SMAD3/STAT3/COL4A1/ZHX2/NF1/TENT2/SMARCA4/RHOJ/LIMK2/PBX3/ATP2B4/BCAR3/NIPBL/FBN1/CRYBG3/LRP5/SOS1/RARB/PSEN1/DLG1/WDPCP/CHD7/FRS2/SLC1A1/PKNOX1/WNT2B/KDM2B/BMP6/TGFBR2/SP3/ATF6	44
GO:2001237	BP	GO:2001237	negative regulation of extrinsic apoptotic signaling pathway	16/1446	97/18723	0.00298868	0.0267114	0.0209354	CFLAR/TCF7L2/GSK3B/CTNNA1/BCL2L1/FYN/BIRC6/ITGA6/HTT/MAP2K5/NOS3/RAF1/ZMYND11/ARHGEF2/YAP1/RFFL	16
GO:1901990	BP	GO:1901990	regulation of mitotic cell cycle phase transition	37/1446	299/18723	0.00299622	0.0267114	0.0209354	CCND3/FOXN3/PLCB1/PBX1/ANKRD17/NSMCE2/RAD51B/BABAM2/EGFR/GIGYF2/BRD4/CRADD/TAOK1/KMT2E/UBE2E2/MECP2/TMEM14B/RPTOR/HECW2/TAOK3/NACC2/INO80/TMOD3/PTEN/DLG1/ZNF655/UIMC1/CHFR/MAD1L1/CUL3/ZNF207/USP47/CDC14B/TAOK2/APP/CDK5RAP2/WAC	37
GO:0003382	BP	GO:0003382	epithelial cell morphogenesis	8/1446	33/18723	0.00300704	0.0267114	0.0209354	HEG1/NOTCH4/FLNB/CLIC4/SIPA1L3/COL15A1/RILPL1/CCDC88C	8
GO:0061842	BP	GO:0061842	microtubule organizing center localization	8/1446	33/18723	0.00300704	0.0267114	0.0209354	SYNE2/PAFAH1B1/PARD3/PLXNA2/PARD3B/NDE1/SUN1/DLG1	8
GO:1903146	BP	GO:1903146	regulation of autophagy of mitochondrion	8/1446	33/18723	0.00300704	0.0267114	0.0209354	PRKN/VPS13D/SREBF2/FBXW7/HTT/USP36/VPS13C/CAMKK2	8
GO:0007175	BP	GO:0007175	negative regulation of epidermal growth factor-activated receptor activity	5/1446	14/18723	0.00302421	0.0267114	0.0209354	CBLB/SNX6/PSEN1/CBL/ZFYVE28	5
GO:0009214	BP	GO:0009214	cyclic nucleotide catabolic process	5/1446	14/18723	0.00302421	0.0267114	0.0209354	PDE4D/PDE10A/PDE7B/PDE8A/PDE9A	5
GO:0044764	BP	GO:0044764	multi-organism cellular process	5/1446	14/18723	0.00302421	0.0267114	0.0209354	FCHSD2/EPS15/PI4KA/NECTIN2/TPCN1	5
GO:0045820	BP	GO:0045820	negative regulation of glycolytic process	5/1446	14/18723	0.00302421	0.0267114	0.0209354	HDAC4/STAT3/NCOR1/CBFA2T3/PPARA	5
GO:0009791	BP	GO:0009791	post-embryonic development	14/1446	80/18723	0.00304946	0.0268326	0.0210305	HEG1/ASH1L/ABL1/GIGYF2/MYO1E/MECP2/ITPR1/ATRX/AGO2/FBN1/PSEN1/CHST11/SMAD2/RC3H2	14
GO:0097191	BP	GO:0097191	extrinsic apoptotic signaling pathway	29/1446	219/18723	0.00305216	0.0268326	0.0210305	CFLAR/DAB2IP/FOXO3/WWOX/FAF1/TCF7L2/GSK3B/CTNNA1/BCL2L1/CRADD/STK3/FYN/BIRC6/SMAD3/SP100/ITGA6/DEPTOR/HTT/PTEN/MAP2K5/NOS3/RAF1/TNFRSF1B/ZMYND11/PAK2/ARHGEF2/JAK2/YAP1/RFFL	29
GO:0006090	BP	GO:0006090	pyruvate metabolic process	17/1446	106/18723	0.00305261	0.0268326	0.0210305	INSR/ZBTB20/HDAC4/ZBTB7A/FOXK1/STAT3/NCOR1/FOXK2/PSEN1/EP300/OGDH/OGT/CBFA2T3/PRKAG2/APP/HK1/PPARA	17
GO:0030278	BP	GO:0030278	regulation of ossification	18/1446	115/18723	0.00307537	0.0269034	0.0210859	ZBTB16/BMPR2/SLC8A1/PBX1/NOTCH1/RBPJ/SMAD6/MAPK1/SMAD3/CHSY1/ANO6/SMAD7/ANKH/NIPBL/MAPK14/DHRS3/BMP6/PTPN11	18
GO:0051209	BP	GO:0051209	release of sequestered calcium ion into cytosol	18/1446	115/18723	0.00307537	0.0269034	0.0210859	CACNA1C/SLC8A1/PRKCE/PDE4D/ITPR2/ABL1/CAMK2D/ITPR1/ITPR3/PRKD1/HTT/FKBP1A/DIAPH1/PLCG1/PLCG2/CHD7/CALM2/TPCN1	18
GO:1901989	BP	GO:1901989	positive regulation of cell cycle phase transition	18/1446	115/18723	0.00307537	0.0269034	0.0210859	CCND3/PLCB1/PBX1/ANKRD17/NSMCE2/RAD51B/EGFR/BRD4/KMT2E/UBE2E2/MECP2/RPTOR/TMOD3/PLCG2/CUL3/APP/PPP1R10/DDX39B	18
GO:0003159	BP	GO:0003159	morphogenesis of an endothelium	6/1446	20/18723	0.00316512	0.0274694	0.0215296	FOXP1/STARD13/RBPJ/PRKD2/RHOA/CCM2	6
GO:0039535	BP	GO:0039535	regulation of RIG-I signaling pathway	6/1446	20/18723	0.00316512	0.0274694	0.0215296	ANKRD17/SEC14L1/PUM1/NPLOC4/PUM2/RNF125	6
GO:0061154	BP	GO:0061154	endothelial tube morphogenesis	6/1446	20/18723	0.00316512	0.0274694	0.0215296	FOXP1/STARD13/RBPJ/PRKD2/RHOA/CCM2	6
GO:0061318	BP	GO:0061318	renal filtration cell differentiation	6/1446	20/18723	0.00316512	0.0274694	0.0215296	EXT1/PODXL/ASXL1/MYO1E/IQGAP1/MAGI2	6
GO:0072112	BP	GO:0072112	glomerular visceral epithelial cell differentiation	6/1446	20/18723	0.00316512	0.0274694	0.0215296	EXT1/PODXL/ASXL1/MYO1E/IQGAP1/MAGI2	6
GO:0045912	BP	GO:0045912	negative regulation of carbohydrate metabolic process	10/1446	48/18723	0.00318304	0.0275813	0.0216172	GSK3B/PRKN/HDAC4/SOGA1/STAT3/NCOR1/EP300/CBFA2T3/PPARA/LEPR	10
GO:0055021	BP	GO:0055021	regulation of cardiac muscle tissue growth	13/1446	72/18723	0.00319144	0.0276105	0.0216401	JARID2/NOTCH1/RBPJ/VGLL4/MAPK1/ZFPM2/PTEN/TGFBR3/MAPK14/TGFBR2/YAP1/PPARA/DDX39B	13
GO:0048732	BP	GO:0048732	gland development	50/1446	436/18723	0.0031996	0.0276375	0.0216613	LIMS2/CFLAR/JARID2/PBX1/ASH1L/NFIB/NCOR2/ABL1/EXT1/ARHGAP35/ASXL1/NOTCH4/EGFR/NOTCH1/RBPJ/PAM/SMARCC1/MAPK1/SMAD3/RREB1/NCOA1/SULF2/BTRC/MGMT/ETS1/NF1/FBXW7/NPHP3/UBE3A/LATS1/LRP5/PSEN1/PTEN/SMAD2/TGFBR3/FRS2/MAD1L1/RAF1/PLXND1/ASS1/CPT1A/CUL3/RAP1A/TGFBR2/SP3/STAT5B/JAK2/DEAF1/DDX39B/SEC63	50
GO:0051091	BP	GO:0051091	positive regulation of DNA-binding transcription factor activity	33/1446	260/18723	0.00328556	0.028197	0.0220998	CFLAR/PRKCH/SLCO3A1/ERC1/HIPK2/TRAPPC9/HDAC4/IRAK3/STK3/ZBTB7A/CAMK1D/SMAD3/PLPP3/FER/STAT3/PRKD2/IKBKB/PRKD1/SMARCA4/MAVS/TAF1/LRP5/PTEN/EP300/PLCG2/ARHGEF2/JAK2/APP/TRIM25/MTDH/MALT1/PPP3CA/HDAC5	33
GO:0002090	BP	GO:0002090	regulation of receptor internalization	11/1446	56/18723	0.00329008	0.028197	0.0220998	INSR/TBC1D5/ATXN2/NUMB/PPP3R1/RIN3/MKLN1/ARRB1/OPHN1/PLCG2/MAGI2	11
GO:0006687	BP	GO:0006687	glycosphingolipid metabolic process	11/1446	56/18723	0.00329008	0.028197	0.0220998	ST6GALNAC3/ST8SIA6/LARGE1/ST3GAL2/ST3GAL3/ST3GAL1/CERK/SUMF1/A4GALT/HEXA/B4GALT5	11
GO:0051058	BP	GO:0051058	negative regulation of small GTPase mediated signal transduction	11/1446	56/18723	0.00329008	0.028197	0.0220998	HEG1/DAB2IP/RASIP1/ARHGAP35/DLC1/ABL2/ARHGAP24/MAPKAP1/RASA2/CUL3/RASA1	11
GO:1904645	BP	GO:1904645	response to amyloid-beta	11/1446	56/18723	0.00329008	0.028197	0.0220998	IGF1R/FOXO3/GSK3B/FYN/ABCC1/EPHA4/SNX6/PSEN1/CACNA2D1/APP/RAMP3	11
GO:0051283	BP	GO:0051283	negative regulation of sequestering of calcium ion	18/1446	116/18723	0.00338388	0.0289557	0.0226944	CACNA1C/SLC8A1/PRKCE/PDE4D/ITPR2/ABL1/CAMK2D/ITPR1/ITPR3/PRKD1/HTT/FKBP1A/DIAPH1/PLCG1/PLCG2/CHD7/CALM2/TPCN1	18
GO:0072521	BP	GO:0072521	purine-containing compound metabolic process	48/1446	416/18723	0.00338939	0.0289577	0.022696	INSR/RORA/ZBTB20/PDE4D/ACACB/TJP2/NT5C2/HDAC4/PDE10A/ZBTB7A/FHIT/FOXK1/STAT3/DLG2/TPST2/NCOR1/ADCY9/FOXK2/SUCLG2/ADK/RHOA/SLC25A13/MAGI3/PDE7B/PSEN1/SLC25A16/DLG1/EP300/OGDH/NOS3/OGT/DPYD/PDE8A/DIP2A/CASK/CBFA2T3/SAMHD1/PRKAG2/PPCDC/FAR1/PDE9A/MTAP/ACACA/APP/HK1/PPARA/FAR2/PRPSAP1	48
GO:1990138	BP	GO:1990138	neuron projection extension	24/1446	172/18723	0.00341119	0.0290986	0.0228064	BMPR2/AUTS2/MACF1/DNM2/PAFAH1B1/GSK3B/DIP2B/SPAG9/DISC1/ABL1/PRKN/PPP3CB/CYFIP1/RUFY3/SEMA6A/GOLGA4/ITSN2/IQGAP1/MAP2/RAPH1/SMURF1/VCL/USP9X/SPG11	24
GO:0021954	BP	GO:0021954	central nervous system neuron development	14/1446	81/18723	0.00343054	0.0291872	0.0228759	ZMIZ1/NOVA2/RAPGEF2/ADARB1/PAFAH1B1/NFIB/DISC1/ARHGAP35/MYCBP2/EPHA4/MAP2/PTEN/OGDH/B4GALT5	14
GO:0036293	BP	GO:0036293	response to decreased oxygen levels	39/1446	322/18723	0.00343222	0.0291872	0.0228759	HIF3A/GNB1/RORA/CFLAR/SLC8A1/PRKCE/HIPK2/FOXO3/VEGFC/ITPR2/CREBBP/EPAS1/NOTCH1/RBPJ/PAM/TEK/MECP2/SMAD3/ITPR1/NDRG1/ETS1/NF1/HP1BP3/RHOA/ROCK2/MDM4/EEF2K/DNMT3A/PTEN/EP300/CBL/TGFBR3/CBFA2T3/RAF1/BACH1/SLC1A1/TGFBR2/NPEPPS/PPARA	39
GO:0001953	BP	GO:0001953	negative regulation of cell-matrix adhesion	9/1446	41/18723	0.00348402	0.0294905	0.0231136	BCAS3/DLC1/MAP4K4/CLASP2/PTEN/PHLDB2/CASK/ARHGAP6/RASA1	9
GO:0051693	BP	GO:0051693	actin filament capping	9/1446	41/18723	0.00348402	0.0294905	0.0231136	SPTBN1/ADD1/SPTAN1/SVIL/TMOD3/ADD3/EPS8/TRIOBP/CAPZB	9
GO:1905314	BP	GO:1905314	semi-lunar valve development	9/1446	41/18723	0.00348402	0.0294905	0.0231136	BMPR2/NOTCH1/RBPJ/SMAD6/ROCK1/ROCK2/NOS3/ELN/TNFRSF1B	9
GO:0070588	BP	GO:0070588	calcium ion transmembrane transport	38/1446	312/18723	0.00349103	0.0295043	0.0231244	PKD1L1/CACNA1C/SLC8A1/PRKCE/PDE4D/AHNAK/ITPR2/ABL1/FYN/CAMK2D/THADA/ITPR1/MCU/ITPR3/TRPM7/CACHD1/PRKD1/STIM1/ANO6/ATP2B4/HTT/TMEM165/FKBP1A/YWHAE/PSEN1/DIAPH1/PLCG1/PLCG2/CUL5/MICU1/CHD7/CALM2/CACNA2D1/ATP2A2/VMP1/TPCN1/ATP2C1/RAMP3	38
GO:0032259	BP	GO:0032259	methylation	43/1446	364/18723	0.00350391	0.0295676	0.023174	AUTS2/EHMT1/JARID2/ASH1L/MECOM/KMT2C/SETD2/SMYD3/NSD1/GATAD2A/CREBBP/BRD4/KMT2E/MECP2/FBXO11/THADA/KMT5B/MGMT/ATRX/CTCF/KDM6A/PCMTD1/EEF1AKMT2/PRDM16/RAB6A/CAMKMT/MLLT6/DNMT3A/SETD5/ATF7IP/OGT/MBD2/NSD2/PRDM2/KMT2A/METTL15/TET2/PPM1D/MTAP/NSD3/IWS1/RLF/SETD3	43
GO:0014065	BP	GO:0014065	phosphatidylinositol 3-kinase signaling	21/1446	144/18723	0.00351477	0.0296137	0.0232101	INSR/PTK2/DAB2IP/IGF1R/PIK3C2A/PIK3C2B/PIK3CB/PIP5K1C/PREX2/EGFR/FYN/TEK/PDGFB/PIP5K1A/NF1/PPP1R16B/UBE3A/PTEN/CBL/NEDD4/JAK2	21
GO:0010976	BP	GO:0010976	positive regulation of neuron projection development	23/1446	163/18723	0.00355567	0.0299124	0.0234442	CFLAR/DAB2IP/RAPGEF1/RAPGEF2/PAFAH1B1/DISC1/ARHGAP35/CYFIP1/FYN/CAMK1D/ABL2/ITGA6/SETX/PRKD1/IQGAP1/KIDINS220/EEF2K/CBFA2T2/EP300/MAGI2/NPTN/RAP1A/MARK2	23
GO:0006163	BP	GO:0006163	purine nucleotide metabolic process	46/1446	396/18723	0.00358197	0.0300875	0.0235815	INSR/RORA/ZBTB20/PDE4D/ACACB/TJP2/NT5C2/HDAC4/PDE10A/ZBTB7A/FHIT/FOXK1/STAT3/DLG2/TPST2/NCOR1/ADCY9/FOXK2/SUCLG2/ADK/RHOA/SLC25A13/MAGI3/PDE7B/PSEN1/SLC25A16/DLG1/EP300/OGDH/NOS3/OGT/PDE8A/DIP2A/CASK/CBFA2T3/SAMHD1/PRKAG2/PPCDC/FAR1/PDE9A/ACACA/APP/HK1/PPARA/FAR2/PRPSAP1	46
GO:0150063	BP	GO:0150063	visual system development	44/1446	375/18723	0.00359433	0.0301451	0.0236266	BMPR2/GNB1/CACNA1C/PTPRM/PBX1/HIPK2/SKI/CPAMD8/PHACTR4/ARHGAP35/CLIC4/SIPA1L3/SPRED2/SMAD3/STAT3/COL4A1/ZHX2/NF1/TENT2/SMARCA4/RHOJ/LIMK2/PBX3/ATP2B4/BCAR3/NIPBL/FBN1/CRYBG3/LRP5/SOS1/RARB/PSEN1/DLG1/WDPCP/CHD7/FRS2/SLC1A1/PKNOX1/WNT2B/KDM2B/BMP6/TGFBR2/SP3/ATF6	44
GO:0045739	BP	GO:0045739	positive regulation of DNA repair	13/1446	73/18723	0.00361446	0.0301701	0.0236462	SPIDR/BABAM2/EGFR/FAM168A/ARID2/KMT5B/MGMT/SHLD2/SMCHD1/UIMC1/PARP9/SHLD1/NPAS2	13
GO:0070988	BP	GO:0070988	demethylation	13/1446	73/18723	0.00361446	0.0301701	0.0236462	JMJD1C/JARID2/KDM2A/FTO/UTY/KDM4B/KDM4C/KDM5A/KDM3B/KDM6A/TET2/KDM2B/USP9X	13
GO:0034453	BP	GO:0034453	microtubule anchoring	7/1446	27/18723	0.00362481	0.0301701	0.0236462	CLASP1/GSK3B/BICD1/CEP350/HOOK3/CLASP2/PCM1	7
GO:0039529	BP	GO:0039529	RIG-I signaling pathway	7/1446	27/18723	0.00362481	0.0301701	0.0236462	ANKRD17/SEC14L1/PUM1/NPLOC4/PUM2/RNF125/LSM14A	7
GO:1903421	BP	GO:1903421	regulation of synaptic vesicle recycling	7/1446	27/18723	0.00362481	0.0301701	0.0236462	DNM3/PPP3CC/PPP3CB/CYFIP1/BTBD9/ROCK1/VAMP2	7
GO:0000819	BP	GO:0000819	sister chromatid segregation	27/1446	202/18723	0.00365202	0.0303046	0.0237517	STAG1/NSMCE2/PDS5A/PIBF1/HECW2/DIS3L2/ATRX/CTCF/FBXW7/POGZ/TNKS/STAG2/HDAC8/NIPBL/LATS1/INO80/WAPL/PDS5B/SFPQ/MAU2/CHFR/AKAP8L/MAD1L1/EML4/CUL3/ZNF207/CDK5RAP2	27
GO:0019722	BP	GO:0019722	calcium-mediated signaling	27/1446	202/18723	0.00365202	0.0303046	0.0237517	CACNA1C/SLC8A1/NFAT5/CDH13/GSK3B/PPP3CC/EGFR/HDAC4/PPP3CB/NCALD/PPP3R1/NFATC3/CAMK2D/ITPR1/MCU/SPPL3/CAMTA1/ATP2B4/HTT/TMBIM4/PLCG1/PLCG2/CALM2/ATP2A2/CAMKK2/RCAN2/PPP3CA	27
GO:0044319	BP	GO:0044319	wound healing, spreading of cells	8/1446	34/18723	0.0036705	0.0303648	0.0237989	CLASP1/ARHGAP35/RREB1/ARHGAP24/CLASP2/RHOA/PTEN/PHLDB2	8
GO:0090505	BP	GO:0090505	epiboly involved in wound healing	8/1446	34/18723	0.0036705	0.0303648	0.0237989	CLASP1/ARHGAP35/RREB1/ARHGAP24/CLASP2/RHOA/PTEN/PHLDB2	8
GO:0031929	BP	GO:0031929	TOR signaling	19/1446	126/18723	0.00367589	0.0303648	0.0237989	DISC1/FNIP1/AKT3/RPTOR/SIK3/DEPTOR/GOLPH3/SMG1/MAPKAP1/CLEC16A/TBCK/GNA12/UBR2/RPS6KB1/SESN1/SH3BP4/RFFL/WAC/DEPDC5	19
GO:0030856	BP	GO:0030856	regulation of epithelial cell differentiation	22/1446	154/18723	0.00369275	0.0304583	0.0238721	NCOA3/PLCB1/PRKCH/KLF7/ADD1/ZEB1/NOTCH4/NOTCH1/WWTR1/SPRED2/RFX3/ROCK1/IKBKB/ATOH8/KIAA1109/ROCK2/PRKX/VCL/BMP6/CD109/STAT5B/YAP1	22
GO:0051225	BP	GO:0051225	spindle assembly	18/1446	117/18723	0.00371763	0.0304726	0.0238834	STAG1/CLASP1/ARHGEF10/STARD9/PIBF1/SENP6/DYNC1H1/NCOR1/NEK7/CLASP2/TNKS/RHOA/STAG2/LSM14A/INO80/RNF4/ZNF207/CEP192	18
GO:0033138	BP	GO:0033138	positive regulation of peptidyl-serine phosphorylation	17/1446	108/18723	0.00372364	0.0304726	0.0238834	SH2D3C/SMYD3/FNIP1/EGFR/BRAF/RPTOR/PRKD2/RAPGEF3/PRKD1/FNIP2/MAPKAP1/ATP2B4/BCAR3/LATS1/RAF1/APP/RAMP3	17
GO:0031146	BP	GO:0031146	SCF-dependent proteasomal ubiquitin-dependent protein catabolic process	10/1446	49/18723	0.00372783	0.0304726	0.0238834	FBXL7/FBXL20/WWTR1/BTRC/FBXL17/FBXW11/FBXW4/FBXW7/CUL5/CUL1	10
GO:0035088	BP	GO:0035088	establishment or maintenance of apical/basal cell polarity	10/1446	49/18723	0.00372783	0.0304726	0.0238834	PARD3/CLIC4/MYO9A/PARD3B/DLG2/ERBIN/OPHN1/RHOA/DLG1/MARK2	10
GO:0060964	BP	GO:0060964	regulation of gene silencing by miRNA	10/1446	49/18723	0.00372783	0.0304726	0.0238834	TNRC6B/NEAT1/NCOR2/PUM1/EGFR/STAT3/PUM2/NCOR1/AGO2/PPP3CA	10
GO:0061245	BP	GO:0061245	establishment or maintenance of bipolar cell polarity	10/1446	49/18723	0.00372783	0.0304726	0.0238834	PARD3/CLIC4/MYO9A/PARD3B/DLG2/ERBIN/OPHN1/RHOA/DLG1/MARK2	10
GO:0003170	BP	GO:0003170	heart valve development	12/1446	65/18723	0.003747	0.0305837	0.0239704	BMPR2/NOTCH1/RBPJ/SMAD6/ROCK1/HECTD1/ROCK2/MDM4/NOS3/ELN/TNFRSF1B/TGFBR2	12
GO:0002011	BP	GO:0002011	morphogenesis of an epithelial sheet	11/1446	57/18723	0.00379822	0.0309099	0.0242261	CLASP1/PHACTR4/ARHGAP35/NOTCH1/RREB1/ARHGAP24/CLASP2/RHOA/SOS1/PTEN/PHLDB2	11
GO:0006611	BP	GO:0006611	protein export from nucleus	11/1446	57/18723	0.00379822	0.0309099	0.0242261	TCF7L2/GSK3B/PTPN14/SP100/RAPGEF3/XPO1/YWHAE/SMURF1/CTDSPL2/DUSP16/PTPN11	11
GO:0055001	BP	GO:0055001	muscle cell development	25/1446	184/18723	0.00405907	0.0328762	0.0257672	AKAP13/CFLAR/NEBL/SLC8A1/ACTN4/SKI/SMYD3/SORBS2/PDLIM5/PGM5/NOTCH1/HDAC4/HDAC9/MEF2A/ACTN1/DYSF/OBSCN/TNNT2/TMOD3/PLEC/ATP2A2/TNNT1/PPARA/PPP3CA/DDX39B	25
GO:0140694	BP	GO:0140694	non-membrane-bounded organelle assembly	43/1446	367/18723	0.00406705	0.0328762	0.0257672	ASAP1/PRRC2C/AKAP13/CFLAR/STAG1/NEBL/CLASP1/ATXN2/ARHGEF10/PGM5/STARD9/PAN3/BICD1/MEF2A/PIBF1/SENP6/DYNC1H1/PUM2/NCOR1/NEK7/NBDY/CNOT1/CLASP2/OBSCN/POGZ/TNKS/RHOA/PLA2G4C/TNNT2/STAG2/LSM14A/RC3H1/INO80/RNF4/TMOD3/CNOT2/PLEC/CDS2/TNNT1/ZNF207/MDN1/CDK5RAP2/CEP192	43
GO:0051101	BP	GO:0051101	regulation of DNA binding	18/1446	118/18723	0.00407814	0.0328762	0.0257672	HIPK2/SKI/NSD1/PRKN/ZBTB7A/SP100/ZBTB7C/FBXW7/TAF1/TNKS/PSEN1/EP300/CALM2/MAPK8/HABP4/RSF1/JAK2/CTNNBIP1	18
GO:0051282	BP	GO:0051282	regulation of sequestering of calcium ion	18/1446	118/18723	0.00407814	0.0328762	0.0257672	CACNA1C/SLC8A1/PRKCE/PDE4D/ITPR2/ABL1/CAMK2D/ITPR1/ITPR3/PRKD1/HTT/FKBP1A/DIAPH1/PLCG1/PLCG2/CHD7/CALM2/TPCN1	18
GO:0044728	BP	GO:0044728	DNA methylation or demethylation	16/1446	100/18723	0.00407998	0.0328762	0.0257672	EHMT1/FTO/GATAD2A/KMT2E/MECP2/MGMT/ATRX/CTCF/DNMT3A/ATF7IP/MBD2/KMT2A/TET2/PPM1D/USP9X/RLF	16
GO:0045807	BP	GO:0045807	positive regulation of endocytosis	16/1446	100/18723	0.00407998	0.0328762	0.0257672	HIP1/INSR/DNM2/TBC1D5/PPP3CC/BICD1/ARRB1/ANO6/EEF2K/PLCG2/CBL/MAGI2/ANKFY1/AP2B1/PPP3CA/ITSN1	16
GO:0120192	BP	GO:0120192	tight junction assembly	13/1446	74/18723	0.00408181	0.0328762	0.0257672	PECAM1/TBCD/PRKCH/PARD3/ROCK1/AFDN/IKBKB/STRN/ROCK2/DLG1/PAK2/MTDH/MYO1C	13
GO:0048489	BP	GO:0048489	synaptic vesicle transport	9/1446	42/18723	0.0041361	0.0330068	0.0258696	DNM2/PRKN/PICALM/AP3B1/AP3S2/MAP2/AP3D1/RAB27A/SPG11	9
GO:0003177	BP	GO:0003177	pulmonary valve development	6/1446	21/18723	0.00414533	0.0330068	0.0258696	BMPR2/NOTCH1/RBPJ/SMAD6/NOS3/TNFRSF1B	6
GO:0010766	BP	GO:0010766	negative regulation of sodium ion transport	6/1446	21/18723	0.00414533	0.0330068	0.0258696	WNK1/PRKCE/CAMK2D/HECW2/COMMD1/NEDD4	6
GO:0045655	BP	GO:0045655	regulation of monocyte differentiation	6/1446	21/18723	0.00414533	0.0330068	0.0258696	ZBTB46/FOXP1/INPP5D/ACIN1/CTNNBIP1/CDK6	6
GO:0072311	BP	GO:0072311	glomerular epithelial cell differentiation	6/1446	21/18723	0.00414533	0.0330068	0.0258696	EXT1/PODXL/ASXL1/MYO1E/IQGAP1/MAGI2	6
GO:0150105	BP	GO:0150105	protein localization to cell-cell junction	6/1446	21/18723	0.00414533	0.0330068	0.0258696	PECAM1/JAK1/TJP2/VCL/PAK2/ARHGEF18	6
GO:0071772	BP	GO:0071772	response to BMP	23/1446	165/18723	0.00414616	0.0330068	0.0258696	BMPR2/ZNF423/HIPK2/SKI/ABL1/EXT1/NOTCH1/RBPJ/SMAD6/SMURF2/SMAD3/XIAP/CRIM1/SMAD7/FBN1/USP9Y/SMURF1/SMAD2/CTDSPL2/TGFBR3/TRIM33/USP9X/BMP6	23
GO:0071773	BP	GO:0071773	cellular response to BMP stimulus	23/1446	165/18723	0.00414616	0.0330068	0.0258696	BMPR2/ZNF423/HIPK2/SKI/ABL1/EXT1/NOTCH1/RBPJ/SMAD6/SMURF2/SMAD3/XIAP/CRIM1/SMAD7/FBN1/USP9Y/SMURF1/SMAD2/CTDSPL2/TGFBR3/TRIM33/USP9X/BMP6	23
GO:1904062	BP	GO:1904062	regulation of cation transmembrane transport	42/1446	357/18723	0.00416949	0.0331444	0.0259774	SHANK3/CACNA1C/UTRN/WNK1/SLC8A1/PRKCE/DNM2/ACTN4/PDE4D/AHNAK/ABL1/FYN/RASGRF2/WWP2/CAMK2D/THADA/HECW2/SLMAP/COMMD1/FXYD6/PRKD1/STIM1/ANO6/ATP2B4/HTT/FKBP1A/YWHAE/CAB39/PTEN/DLG1/DIAPH1/PLCG1/PLCG2/CHD7/CALM2/CACNA2D1/MINK1/VMP1/NEDD4/APP/VAMP2/RAMP3	42
GO:0060560	BP	GO:0060560	developmental growth involved in morphogenesis	30/1446	234/18723	0.00423751	0.0336364	0.026363	BMPR2/AUTS2/MACF1/DNM2/PAFAH1B1/GSK3B/DIP2B/SPAG9/DISC1/ABL1/EXT1/PRKN/NOTCH1/PPP3CB/CYFIP1/RUFY3/SEMA6A/GOLGA4/ITSN2/IQGAP1/MAP2/RAPH1/SMURF1/MAGI2/VCL/USP9X/TGFBR2/APP/YAP1/SPG11	30
GO:0060766	BP	GO:0060766	negative regulation of androgen receptor signaling pathway	5/1446	15/18723	0.00425059	0.0336428	0.0263681	FOXP1/NCOR2/ZBTB7A/NCOR1/SMARCA4	5
GO:1900153	BP	GO:1900153	positive regulation of nuclear-transcribed mRNA catabolic process, deadenylation-dependent decay	5/1446	15/18723	0.00425059	0.0336428	0.0263681	TNRC6B/AGO2/TNRC6C/CNOT1/CPEB3	5
GO:0070482	BP	GO:0070482	response to oxygen levels	41/1446	347/18723	0.00427076	0.0337537	0.026455	HIF3A/GNB1/RORA/CFLAR/SLC8A1/PRKCE/HIPK2/FOXO3/VEGFC/ITPR2/FOXO1/CREBBP/EPAS1/NOTCH1/RBPJ/PAM/TEK/MECP2/SMAD3/ATG7/ITPR1/NDRG1/ETS1/NF1/HP1BP3/RHOA/ROCK2/MDM4/EEF2K/DNMT3A/PTEN/EP300/CBL/TGFBR3/CBFA2T3/RAF1/BACH1/SLC1A1/TGFBR2/NPEPPS/PPARA	41
GO:0002040	BP	GO:0002040	sprouting angiogenesis	25/1446	185/18723	0.00435847	0.0343974	0.0269595	PIK3R3/JAK1/STARD13/PIK3C2A/RNF213/CDH13/VEGFC/ABL1/PIK3CB/AKT3/NOTCH1/HDAC9/TEK/EPHB4/SEMA6A/JCAD/EPN2/MAP3K3/PPP1R16B/RHOJ/FBXW7/RHOA/HDAC7/MAP2K5/HDAC5	25
GO:0034340	BP	GO:0034340	response to type I interferon	11/1446	58/18723	0.00436711	0.0344161	0.0269741	JAK1/UBE2K/IFNAR2/SETD2/SP100/NLRC5/MAVS/TRIM56/LSM14A/SAMHD1/PTPN11	11
GO:0021955	BP	GO:0021955	central nervous system neuron axonogenesis	8/1446	35/18723	0.00444169	0.0348536	0.027317	ADARB1/PAFAH1B1/NFIB/ARHGAP35/MYCBP2/EPHA4/PTEN/B4GALT5	8
GO:0090050	BP	GO:0090050	positive regulation of cell migration involved in sprouting angiogenesis	8/1446	35/18723	0.00444169	0.0348536	0.027317	PIK3C2A/ABL1/AKT3/HDAC9/JCAD/MAP3K3/RHOJ/HDAC7	8
GO:0090504	BP	GO:0090504	epiboly	8/1446	35/18723	0.00444169	0.0348536	0.027317	CLASP1/ARHGAP35/RREB1/ARHGAP24/CLASP2/RHOA/PTEN/PHLDB2	8
GO:0007517	BP	GO:0007517	muscle organ development	39/1446	327/18723	0.00446757	0.0350066	0.0274369	UTRN/CFLAR/MYBPC3/HEG1/TCF12/LARGE1/SKI/ADARB1/ZNF609/DDX17/ZFHX3/CHD2/FLNB/NOTCH1/HDAC4/RBPJ/HDAC9/TEAD4/MEF2A/ZFPM2/SMAD3/FOXK1/LAMA2/DISP1/KMT5B/SMAD7/FKBP1A/RHOA/TNNT2/SVIL/EP300/SOX6/ELN/PLEC/CHD7/TGFBR3/ASS1/MAPK14/PPP3CA	39
GO:0044331	BP	GO:0044331	cell-cell adhesion mediated by cadherin	7/1446	28/18723	0.00451603	0.0353358	0.0276949	CTNND1/NOTCH4/NOTCH1/FER/AFDN/DENND6A/BMP6	7
GO:0006024	BP	GO:0006024	glycosaminoglycan biosynthetic process	13/1446	75/18723	0.00459674	0.0359161	0.0281498	EXT1/ST3GAL2/ST3GAL3/ST3GAL1/PDGFB/CHSY1/NDST1/CHST11/CSGALNACT1/CHST3/SLC10A7/ST3GAL6/HEXA	13
GO:1903322	BP	GO:1903322	positive regulation of protein modification by small protein conjugation or removal	20/1446	138/18723	0.00464652	0.0362534	0.0284142	PRKN/HDAC4/XIAP/CBLB/ARRB1/BTRC/COMMD1/PIAS1/MYCBP2/SMAD7/FBXW7/FKBP1A/UBE3A/PTEN/CHFR/HUWE1/CUL3/CDC14B/SAE1/MALT1	20
GO:0001837	BP	GO:0001837	epithelial to mesenchymal transition	22/1446	157/18723	0.00467183	0.0363475	0.0284879	LDLRAD4/DAB2IP/CLASP1/TCF7L2/DDX17/GSK3B/NOTCH4/NOTCH1/RBPJ/PPP3R1/WWTR1/SPRED2/SMAD3/ROCK1/SMAD7/CLASP2/ROCK2/PTEN/SMAD2/PHLDB2/TGFBR3/TGFBR2	22
GO:0007034	BP	GO:0007034	vacuolar transport	22/1446	157/18723	0.00467183	0.0363475	0.0284879	TRAK1/STX8/KIF13A/VTI1A/PRKN/VPS13D/DENND3/LYST/HOOK3/VPS54/VPS53/CLEC16A/AP3B1/AP3S2/AP3D1/GAK/SMURF1/HGSNAT/ANKFY1/VPS13C/AP1G1/NEDD4	22
GO:0048738	BP	GO:0048738	cardiac muscle tissue development	30/1446	236/18723	0.00479483	0.03725	0.0291952	AKAP13/MYBPC3/HEG1/NEBL/SLC8A1/JARID2/SORBS2/PDLIM5/NOTCH1/RBPJ/VGLL4/MAPK1/MEF2A/ZFPM2/ARID2/SMAD7/FKBP1A/TNNT2/RARB/PTEN/SOX6/PLEC/CHD7/TGFBR3/FRS2/MAPK14/TGFBR2/YAP1/PPARA/DDX39B	30
GO:0048880	BP	GO:0048880	sensory system development	44/1446	381/18723	0.00480141	0.03725	0.0291952	BMPR2/GNB1/CACNA1C/PTPRM/PBX1/HIPK2/SKI/CPAMD8/PHACTR4/ARHGAP35/CLIC4/SIPA1L3/SPRED2/SMAD3/STAT3/COL4A1/ZHX2/NF1/TENT2/SMARCA4/RHOJ/LIMK2/PBX3/ATP2B4/BCAR3/NIPBL/FBN1/CRYBG3/LRP5/SOS1/RARB/PSEN1/DLG1/WDPCP/CHD7/FRS2/SLC1A1/PKNOX1/WNT2B/KDM2B/BMP6/TGFBR2/SP3/ATF6	44
GO:1900542	BP	GO:1900542	regulation of purine nucleotide metabolic process	14/1446	84/18723	0.00481264	0.037279	0.029218	INSR/ZBTB20/HDAC4/ZBTB7A/STAT3/NCOR1/PSEN1/EP300/NOS3/OGT/CBFA2T3/PRKAG2/APP/PPARA	14
GO:0140014	BP	GO:0140014	mitotic nuclear division	35/1446	287/18723	0.00481874	0.037279	0.029218	INSR/STAG1/CLASP1/ARHGEF10/NSMCE2/CDK13/PDS5A/PDGFB/PIBF1/HECW2/DIS3L2/ATRX/NDE1/CLASP2/POGZ/TNKS/RHOA/STAG2/LSM14A/NIPBL/LRP5/INO80/PDS5B/MAU2/TOM1L2/AKAP8L/MAD1L1/EML4/CUL3/EPS8/ZNF207/CDC14B/CDK5RAP2/PPP2R2D/CEP192	35
GO:0061383	BP	GO:0061383	trabecula morphogenesis	9/1446	43/18723	0.00487964	0.0376467	0.0295062	HEG1/NOTCH1/RBPJ/TEK/FKBP1A/RHOA/SOS1/CHD7/TGFBR3	9
GO:0019439	BP	GO:0019439	aromatic compound catabolic process	52/1446	467/18723	0.00488001	0.0376467	0.0295062	TNRC6B/SMG6/PDE4D/TNRC6A/CELF1/CTIF/FTO/NT5C2/PUM1/GIGYF2/PAN3/PDE10A/HNRNPC/FHIT/SAMD4A/ABCC1/SND1/DIS3L2/PUM2/ROCK1/ENTPD1/ZHX2/NBDY/LARP4B/TENT2/ZC3HAV1/AGO2/TNRC6C/SMG1/AGO3/CNOT1/THRAP3/NBAS/CPEB3/XRN1/RC3H1/ROCK2/PDE7B/CNOT2/AGO4/DPYD/PDE8A/TUT4/TNFRSF1B/SAMHD1/TET2/MAPK14/PARN/SMG7/PDE9A/FBH1/RC3H2	52
GO:0046486	BP	GO:0046486	glycerolipid metabolic process	45/1446	392/18723	0.00488922	0.0376649	0.0295204	PIK3R3/PLCB1/PIK3C2A/ITPKB/TNXB/SLC44A2/PITPNM2/PAFAH1B1/PIK3C2B/PIK3CB/PIP5K1C/MECP2/PDGFB/INPP5A/PI4KA/AGPAT3/PIP5K1A/TTC7B/PIP4K2A/INPP5D/INPP4A/SMG1/IP6K1/OSBPL5/FBXW7/PGS1/PLA2G4C/DGKH/PIGL/PTEN/PLCG1/PLCG2/IP6K2/CDS2/OSBPL8/PLD1/CPT1A/INPP5B/OSBPL10/INPP4B/FAR1/LDLR/MTMR3/FAM126B/PTPN11	45
GO:1901992	BP	GO:1901992	positive regulation of mitotic cell cycle phase transition	15/1446	93/18723	0.00493243	0.0379445	0.0297395	CCND3/PLCB1/PBX1/ANKRD17/NSMCE2/RAD51B/EGFR/BRD4/KMT2E/UBE2E2/MECP2/RPTOR/TMOD3/CUL3/APP	15
GO:0030042	BP	GO:0030042	actin filament depolymerization	11/1446	59/18723	0.00500167	0.0382884	0.0300091	SPTBN1/ADD1/MICAL3/SPTAN1/SWAP70/SVIL/TMOD3/ADD3/EPS8/TRIOBP/CAPZB	11
GO:0035306	BP	GO:0035306	positive regulation of dephosphorylation	11/1446	59/18723	0.00500167	0.0382884	0.0300091	DLC1/SMAD3/PPP1R12A/SPPL3/PPP2R5A/PPP1R16B/CAMTA1/MAGI2/CALM2/SYMPK/JAK2	11
GO:0051293	BP	GO:0051293	establishment of spindle localization	10/1446	51/18723	0.00503738	0.0382884	0.0300091	MAP4/CLASP1/MYH9/PAFAH1B1/DYNC1H1/FBXW11/NDE1/HTT/CLASP2/CDK5RAP2	10
GO:0034599	BP	GO:0034599	cellular response to oxidative stress	35/1446	288/18723	0.00508991	0.0382884	0.0300091	FOXO3/FUT8/ABL1/PRKN/FOXO1/EPAS1/EGFR/PXN/FYN/MAPK1/PTPRK/ATG7/FER/ABCC1/STK24/MGMT/ETS1/SETX/PRKD1/CHD6/MAPKAP1/FBXW7/SFPQ/NOS3/PDE8A/STAU1/MAPK8/SLC1A1/ATP2A2/MSRA/VKORC1L1/JAK2/CAMKK2/ERCC6L2/PTPN11	35
GO:0001865	BP	GO:0001865	NK T cell differentiation	4/1446	10/18723	0.0050951	0.0382884	0.0300091	ZBTB16/AP3B1/AP3D1/TGFBR2	4
GO:0034085	BP	GO:0034085	establishment of sister chromatid cohesion	4/1446	10/18723	0.0050951	0.0382884	0.0300091	HDAC8/NIPBL/WAPL/MAU2	4
GO:0051660	BP	GO:0051660	establishment of centrosome localization	4/1446	10/18723	0.0050951	0.0382884	0.0300091	PAFAH1B1/PARD3/PARD3B/DLG1	4
GO:0061299	BP	GO:0061299	retina vasculature morphogenesis in camera-type eye	4/1446	10/18723	0.0050951	0.0382884	0.0300091	CLIC4/COL4A1/RHOJ/LRP5	4
GO:0070544	BP	GO:0070544	histone H3-K36 demethylation	4/1446	10/18723	0.0050951	0.0382884	0.0300091	KDM2A/KDM4B/KDM4C/KDM2B	4
GO:0090647	BP	GO:0090647	modulation of age-related behavioral decline	4/1446	10/18723	0.0050951	0.0382884	0.0300091	BAZ2B/PICALM/PSEN1/APP	4
GO:0099532	BP	GO:0099532	synaptic vesicle endosomal processing	4/1446	10/18723	0.0050951	0.0382884	0.0300091	ITSN2/AP3B1/AP3D1/ITSN1	4
GO:1901203	BP	GO:1901203	positive regulation of extracellular matrix assembly	4/1446	10/18723	0.0050951	0.0382884	0.0300091	CLASP1/SMAD3/CLASP2/PHLDB2	4
GO:1901725	BP	GO:1901725	regulation of histone deacetylase activity	4/1446	10/18723	0.0050951	0.0382884	0.0300091	CAMK2D/PRKD2/KDM5A/PRKD1	4
GO:1904526	BP	GO:1904526	regulation of microtubule binding	4/1446	10/18723	0.0050951	0.0382884	0.0300091	ABL1/MAP2/TTBK2/MARK2	4
GO:1905456	BP	GO:1905456	regulation of lymphoid progenitor cell differentiation	4/1446	10/18723	0.0050951	0.0382884	0.0300091	FNIP1/NOTCH1/SOS1/SOS2	4
GO:2000601	BP	GO:2000601	positive regulation of Arp2/3 complex-mediated actin nucleation	4/1446	10/18723	0.0050951	0.0382884	0.0300091	WASF2/FCHSD2/CYFIP1/NCKAP1	4
GO:0031334	BP	GO:0031334	positive regulation of protein-containing complex assembly	30/1446	237/18723	0.00509582	0.0382884	0.0300091	ASAP1/DAB2IP/PRKCE/WASF2/RASIP1/CLASP1/UNC13B/FCHSD2/FAF1/GSK3B/SPIDR/FNIP1/CYFIP1/CLIP1/MECP2/RAP1B/FER/PIEZO1/NCKAP1/FNIP2/RHOA/GRB2/NCK2/DLG1/NAV3/PLCG2/SNX9/CDC42EP4/CDK5RAP2/MYO1C	30
GO:0006305	BP	GO:0006305	DNA alkylation	13/1446	76/18723	0.00516265	0.0386846	0.0303196	EHMT1/GATAD2A/KMT2E/MECP2/MGMT/ATRX/CTCF/DNMT3A/ATF7IP/MBD2/KMT2A/PPM1D/RLF	13
GO:0006306	BP	GO:0006306	DNA methylation	13/1446	76/18723	0.00516265	0.0386846	0.0303196	EHMT1/GATAD2A/KMT2E/MECP2/MGMT/ATRX/CTCF/DNMT3A/ATF7IP/MBD2/KMT2A/PPM1D/RLF	13
GO:0006282	BP	GO:0006282	regulation of DNA repair	19/1446	130/18723	0.00520394	0.0389408	0.0305204	SETD2/SPIDR/BABAM2/EGFR/UBR5/FAM168A/ARID2/KMT5B/MGMT/SHLD2/SMCHD1/TRIP12/UIMC1/NSD2/PARP9/PPP4R2/FBH1/SHLD1/NPAS2	19
GO:0071496	BP	GO:0071496	cellular response to external stimulus	38/1446	320/18723	0.00532937	0.0395743	0.0310169	BMPR2/FOXO3/TNRC6A/XPR1/FNIP1/ARHGAP35/FOXO1/EGFR/HDAC4/CRADD/MAPK1/RPTOR/ATG7/NCOA1/NUAK1/PIEZO1/STK24/PRKD1/SREBF2/CLEC16A/TNKS/MAP3K1/MAP3K2/CBL/PLEC/MAPK8/PRKAG2/HABP4/WNT2B/PPM1D/BMP6/MTMR3/USP33/PPARA/SESN1/SIK2/DEPDC5/PTPN11	38
GO:0030224	BP	GO:0030224	monocyte differentiation	8/1446	36/18723	0.0053315	0.0395743	0.0310169	ZBTB46/FOXP1/MYH9/INPP5D/ACIN1/SP3/CTNNBIP1/CDK6	8
GO:1903749	BP	GO:1903749	positive regulation of establishment of protein localization to mitochondrion	8/1446	36/18723	0.0053315	0.0395743	0.0310169	SREBF2/FBXW7/USP36/HUWE1/MAPK8/ARIH2/NPEPPS/SAE1	8
GO:0002220	BP	GO:0002220	innate immune response activating cell surface receptor signaling pathway	6/1446	22/18723	0.00533278	0.0395743	0.0310169	CREBBP/FYN/IKBKB/EP300/PLCG2/PAK2	6
GO:0031281	BP	GO:0031281	positive regulation of cyclase activity	6/1446	22/18723	0.00533278	0.0395743	0.0310169	CACNA1C/NF1/STIM1/NOS3/MAPK8/MAPK14	6
GO:0035024	BP	GO:0035024	negative regulation of Rho protein signal transduction	6/1446	22/18723	0.00533278	0.0395743	0.0310169	HEG1/RASIP1/ARHGAP35/DLC1/ABL2/CUL3	6
GO:1903131	BP	GO:1903131	mononuclear cell differentiation	48/1446	426/18723	0.00533911	0.0395743	0.0310169	ZBTB16/ZBTB46/ZMIZ1/RORA/FOXP1/PBX1/ITPKB/MYH9/ABL1/FNIP1/HDAC4/PPP3CB/RBPJ/HDAC9/ZBTB7A/PTPRK/PREX1/ST3GAL1/GON4L/STAT3/SOX13/PLCL2/HECTD1/INPP5D/SMAD7/AP3B1/RHOA/RC3H1/SOS1/PSEN1/SOS2/EP300/AP3D1/PLCG2/CHD7/PKNOX1/ACIN1/TGFBR2/SP3/STAT5B/RC3H2/CTNNBIP1/CBFB/MALT1/CDK6/HDAC5/LRRC8A/LEPR	48
GO:2000779	BP	GO:2000779	regulation of double-strand break repair	14/1446	85/18723	0.00536231	0.0396926	0.0311097	SETD2/SPIDR/UBR5/ARID2/KMT5B/MGMT/SHLD2/SMCHD1/TRIP12/NSD2/PARP9/PPP4R2/FBH1/SHLD1	14
GO:1903169	BP	GO:1903169	regulation of calcium ion transmembrane transport	22/1446	159/18723	0.00543734	0.0401938	0.0315025	CACNA1C/SLC8A1/PRKCE/PDE4D/AHNAK/ABL1/FYN/CAMK2D/THADA/PRKD1/STIM1/HTT/FKBP1A/YWHAE/DIAPH1/PLCG1/PLCG2/CHD7/CALM2/CACNA2D1/VMP1/RAMP3	22
GO:0019080	BP	GO:0019080	viral gene expression	15/1446	94/18723	0.00546062	0.0403115	0.0315948	ST6GALNAC3/ST6GAL1/FUT8/GSK3B/MGAT5/ST3GAL2/ST3GAL3/ST3GAL1/MGAT4A/SMARCA4/EP300/EIF3A/PARP9/RSF1/MDFIC	15
GO:0015748	BP	GO:0015748	organophosphate ester transport	20/1446	140/18723	0.0054692	0.0403207	0.0316019	PITPNC1/ABCC4/PITPNM2/ATP8B1/LRRC8C/ATP11A/ABCB1/ABCC1/ATP9B/ANO6/OSBPL5/XKR6/PRELID2/ATP8A1/OSBPL8/OSBPL10/LDLR/ABCG1/ATP9A/LRRC8A	20
GO:0030148	BP	GO:0030148	sphingolipid biosynthetic process	16/1446	103/18723	0.00547795	0.0403309	0.0316099	ST6GALNAC3/PLPP1/ST8SIA6/LARGE1/ST3GAL2/ST3GAL3/ST3GAL1/SPNS2/PLPP3/PRKD2/PRKD1/PPM1L/SGMS1/A4GALT/SPTLC2/B4GALT5	16
GO:0022011	BP	GO:0022011	myelination in peripheral nervous system	7/1446	29/18723	0.00556299	0.0407928	0.0319719	SKI/ARHGEF10/PARD3/PPP3R1/NDRG1/NF1/PLEC	7
GO:0032292	BP	GO:0032292	peripheral nervous system axon ensheathment	7/1446	29/18723	0.00556299	0.0407928	0.0319719	SKI/ARHGEF10/PARD3/PPP3R1/NDRG1/NF1/PLEC	7
GO:0034067	BP	GO:0034067	protein localization to Golgi apparatus	7/1446	29/18723	0.00556299	0.0407928	0.0319719	VPS13D/PACS1/GBF1/GOLPH3/RAB6A/GAK/VPS13C	7
GO:0048568	BP	GO:0048568	embryonic organ development	48/1446	427/18723	0.00557832	0.0408506	0.0320172	TPO/PBX1/HIPK2/BPTF/SETD2/PHACTR4/EPAS1/NOTCH1/RBPJ/STK3/BIRC6/TEAD4/MAPK1/TEAD1/PDGFB/ZFPM2/SMAD3/NCOA1/ARID2/DSCAML1/HECTD1/PBX3/NDST1/MYO6/NIPBL/NPHP3/FBN1/GRB2/PCSK5/RARB/PSEN1/CHST11/DLG1/WDPCP/SMAD2/CHD7/FRS2/MBD2/SH2B3/KMT2A/KDM2B/SEC24B/TRIOBP/TGFBR2/SUFU/SP3/YAP1/TEAD2	48
GO:0019827	BP	GO:0019827	stem cell population maintenance	19/1446	131/18723	0.00565805	0.0413792	0.0324316	NCOA3/LDB2/SKI/FOXO3/NOTCH1/RBPJ/STAT3/DIS3L2/ZHX2/HOOK3/CNOT1/NIPBL/LRP5/CNOT2/TUT4/RAF1/KDM2B/YAP1/PCM1	19
GO:0043122	BP	GO:0043122	regulation of I-kappaB kinase/NF-kappaB signaling	31/1446	249/18723	0.00569261	0.0415765	0.0325862	AKAP13/RORA/CFLAR/DAB2IP/PRKCE/ASH1L/ANKRD17/SLC44A2/ABL1/PRKN/BRD4/FYN/BTRC/IKBKB/MAP3K3/PRKD1/MAVS/FKBP1A/CASP10/RHOA/PLCG2/ZMYND11/CARD8/PELI2/ZFAND6/ATP2C1/TRIM25/MTDH/MALT1/ZDHHC17/PER1	31
GO:0061951	BP	GO:0061951	establishment of protein localization to plasma membrane	11/1446	60/18723	0.00570698	0.0415825	0.0325909	SPTBN1/MACF1/KIF13A/RAB10/GOLGA4/AFDN/GOLPH3/RILPL1/CNST/ATP2C1/VAMP2	11
GO:0045197	BP	GO:0045197	establishment or maintenance of epithelial cell apical/basal polarity	9/1446	44/18723	0.00572286	0.0415825	0.0325909	PARD3/MYO9A/PARD3B/DLG2/ERBIN/OPHN1/RHOA/DLG1/MARK2	9
GO:0010827	BP	GO:0010827	regulation of glucose transmembrane transport	13/1446	77/18723	0.00578303	0.0415825	0.0325909	SORBS1/INSR/GRB10/MEF2A/BRAF/ADIPOR2/OSBPL8/YES1/PRKAG2/MAPK14/RAP1A/C2CD5/PTPN11	13
GO:0140056	BP	GO:0140056	organelle localization by membrane tethering	13/1446	77/18723	0.00578303	0.0415825	0.0325909	CTBP2/UNC13B/EXOC4/ESYT2/STX8/RAB10/STXBP1/SCFD2/STX16/PACS2/ATP2A2/VMP1/RAB8B	13
GO:0030033	BP	GO:0030033	microvillus assembly	5/1446	16/18723	0.00579411	0.0415825	0.0325909	RAPGEF2/ATP8B1/PODXL/RAPGEF6/PLD1	5
GO:0033631	BP	GO:0033631	cell-cell adhesion mediated by integrin	5/1446	16/18723	0.00579411	0.0415825	0.0325909	WNK1/PODXL/PLPP3/PIEZO1/SWAP70	5
GO:0046037	BP	GO:0046037	GMP metabolic process	5/1446	16/18723	0.00579411	0.0415825	0.0325909	TJP2/DLG2/MAGI3/DLG1/CASK	5
GO:0097284	BP	GO:0097284	hepatocyte apoptotic process	5/1446	16/18723	0.00579411	0.0415825	0.0325909	CFLAR/BCL2L1/STK3/DNMT3A/PPARA	5
GO:0099010	BP	GO:0099010	modification of postsynaptic structure	5/1446	16/18723	0.00579411	0.0415825	0.0325909	CYFIP1/SYNPO/RHOA/STAU1/ITSN1	5
GO:1901201	BP	GO:1901201	regulation of extracellular matrix assembly	5/1446	16/18723	0.00579411	0.0415825	0.0325909	CLASP1/NOTCH1/SMAD3/CLASP2/PHLDB2	5
GO:1902306	BP	GO:1902306	negative regulation of sodium ion transmembrane transport	5/1446	16/18723	0.00579411	0.0415825	0.0325909	PRKCE/CAMK2D/HECW2/COMMD1/NEDD4	5
GO:2001034	BP	GO:2001034	positive regulation of double-strand break repair via nonhomologous end joining	5/1446	16/18723	0.00579411	0.0415825	0.0325909	KMT5B/SHLD2/SMCHD1/PARP9/SHLD1	5
GO:2001044	BP	GO:2001044	regulation of integrin-mediated signaling pathway	5/1446	16/18723	0.00579411	0.0415825	0.0325909	LIMS2/CTNNA1/PHACTR4/PRKD1/LIMS1	5
GO:2001020	BP	GO:2001020	regulation of response to DNA damage stimulus	28/1446	219/18723	0.00580603	0.0415825	0.0325909	DYRK1A/SETD2/SPIDR/BCL2L1/ABL1/BABAM2/EGFR/UBR5/SPRED2/FAM168A/ARID2/KMT5B/MGMT/SMG1/SHLD2/NACC2/SMCHD1/TRIP12/UIMC1/NSD2/PARP9/PPP4R2/FBH1/USP47/SHLD1/PPP1R10/NPAS2/DDX39B	28
GO:0034204	BP	GO:0034204	lipid translocation	10/1446	52/18723	0.00581472	0.0415825	0.0325909	ATP8B1/ATP11A/ABCB1/ABCC1/ATP9B/ANO6/XKR6/ATP8A1/ABCG1/ATP9A	10
GO:0060147	BP	GO:0060147	regulation of posttranscriptional gene silencing	10/1446	52/18723	0.00581472	0.0415825	0.0325909	TNRC6B/NEAT1/NCOR2/PUM1/EGFR/STAT3/PUM2/NCOR1/AGO2/PPP3CA	10
GO:0060402	BP	GO:0060402	calcium ion transport into cytosol	22/1446	160/18723	0.00585729	0.0418323	0.0327867	CACNA1C/SLC8A1/PRKCE/PDE4D/ITPR2/ABL1/FYN/CAMK2D/ITPR1/ITPR3/PRKD1/ATP2B4/HTT/FKBP1A/DIAPH1/PLCG1/PLCG2/CHD7/CALM2/CACNA2D1/TPCN1/RAMP3	22
GO:0006140	BP	GO:0006140	regulation of nucleotide metabolic process	14/1446	86/18723	0.00596137	0.042465	0.0332826	INSR/ZBTB20/HDAC4/ZBTB7A/STAT3/NCOR1/PSEN1/EP300/NOS3/OGT/CBFA2T3/PRKAG2/APP/PPARA	14
GO:0022406	BP	GO:0022406	membrane docking	14/1446	86/18723	0.00596137	0.042465	0.0332826	CTBP2/UNC13B/EXOC4/ESYT2/STX8/RAB10/STXBP1/SCFD2/ROCK1/STX16/PACS2/ATP2A2/VMP1/RAB8B	14
GO:0008593	BP	GO:0008593	regulation of Notch signaling pathway	15/1446	95/18723	0.00603356	0.042868	0.0335984	ZMIZ1/TSPAN14/NOTCH1/ZBTB7A/WWP2/AAK1/STAT3/ARRB1/EPN2/ADAM10/SREBF2/FBXW7/CBFA2T2/NOS3/YAP1	15
GO:1903321	BP	GO:1903321	negative regulation of protein modification by small protein conjugation or removal	15/1446	95/18723	0.00603356	0.042868	0.0335984	NXN/PRKCE/ABL1/UBR5/FYN/ARRB1/SMAD7/USP4/TAF1/HDAC8/TRIP12/PSEN1/OGT/TRIM44/N4BP1	15
GO:0007249	BP	GO:0007249	I-kappaB kinase/NF-kappaB signaling	34/1446	281/18723	0.00609591	0.0432549	0.0339017	AKAP13/RORA/CFLAR/DAB2IP/PRKCE/ERC1/ASH1L/ANKRD17/SLC44A2/ABL1/PRKN/BRD4/FYN/BTRC/ROCK1/IKBKB/MAP3K3/PRKD1/MAVS/FKBP1A/CASP10/RHOA/ROCK2/PLCG2/ZMYND11/CARD8/PELI2/ZFAND6/ATP2C1/TRIM25/MTDH/MALT1/ZDHHC17/PER1	34
GO:0045667	BP	GO:0045667	regulation of osteoblast differentiation	19/1446	132/18723	0.0061441	0.0435405	0.0341255	BMPR2/PTK2/SKI/VEGFC/NOTCH1/HDAC4/SMAD6/WWTR1/SMAD3/ZHX3/CRIM1/PRKD1/LRP5/HDAC7/BMP6/SUFU/CTNNBIP1/YAP1/CDK6	19
GO:1904377	BP	GO:1904377	positive regulation of protein localization to cell periphery	12/1446	69/18723	0.00617047	0.043671	0.0342278	SORBS1/SPTBN1/PRKCH/EPB41L2/PRKCE/EGFR/PTPN9/ATP2B4/DLG1/CNST/ATP2C1/RAMP3	12
GO:0051567	BP	GO:0051567	histone H3-K9 methylation	8/1446	37/18723	0.00635109	0.0448336	0.035139	EHMT1/JARID2/ASH1L/MECOM/MECP2/ATRX/PRDM16/SETD5	8
GO:1902745	BP	GO:1902745	positive regulation of lamellipodium organization	8/1446	37/18723	0.00635109	0.0448336	0.035139	AUTS2/WASF2/DNM2/HDAC4/CYFIP1/RREB1/ARHGEF7/NCKAP1	8
GO:0006900	BP	GO:0006900	vesicle budding from membrane	11/1446	61/18723	0.00648827	0.0455834	0.0357266	PRKN/PICALM/RAB1A/GBF1/FNBP1L/MYO18A/GOLPH3/AP3B1/AP3D1/CUL3/SEC24B	11
GO:0030865	BP	GO:0030865	cortical cytoskeleton organization	11/1446	61/18723	0.00648827	0.0455834	0.0357266	EPB41L2/PAFAH1B1/FMNL3/ROCK1/IKBKB/NCKAP1/RHOA/ROCK2/DLG1/PLEC/FMNL2	11
GO:0060997	BP	GO:0060997	dendritic spine morphogenesis	11/1446	61/18723	0.00648827	0.0455834	0.0357266	SHANK3/PAFAH1B1/DNM3/PDLIM5/ADAM10/EPHA4/SIPA1L1/UBE3A/EEF2K/PTEN/DIP2A	11
GO:0002244	BP	GO:0002244	hematopoietic progenitor cell differentiation	17/1446	114/18723	0.00649885	0.0455834	0.0357266	PRRC2C/EML1/ABL1/FNIP1/EXT1/CHD2/SIPA1L3/NOTCH1/ITCH/MLLT3/TENT2/AP3B1/SOS1/PSEN1/SOS2/TMEM91/MEOX1	17
GO:0007041	BP	GO:0007041	lysosomal transport	17/1446	114/18723	0.00649885	0.0455834	0.0357266	TRAK1/STX8/KIF13A/PRKN/DENND3/LYST/HOOK3/VPS54/VPS53/CLEC16A/AP3B1/AP3D1/GAK/HGSNAT/ANKFY1/AP1G1/NEDD4	17
GO:0030323	BP	GO:0030323	respiratory tube development	24/1446	181/18723	0.00651503	0.0456385	0.0357698	BMPR2/HEG1/NFIB/EXT1/ASXL1/EPAS1/EGFR/NOTCH1/RBPJ/PPP3R1/MAPK1/ZFPM2/FBXW7/AP3B1/NPHP3/PCSK5/EP300/SMAD2/WNT2B/SEC24B/TGFBR2/SP3/RC3H2/YAP1	24
GO:0050821	BP	GO:0050821	protein stabilization	25/1446	191/18723	0.00656862	0.0459552	0.0360181	CTNND1/HIP1/GNAQ/PRKN/STK3/AAK1/SMAD3/PLPP3/STXBP1/EPHA4/SMAD7/FBXW7/TAF1/MDM4/PTEN/USP36/EP300/ATF7IP/TRIM44/TBL1X/PER3/ZNF207/USP9X/USP33/MAPK8IP3	25
GO:0051054	BP	GO:0051054	positive regulation of DNA metabolic process	26/1446	201/18723	0.00659283	0.0459717	0.0360309	SPIDR/BABAM2/EGFR/MAPK1/MECP2/PDGFB/FAM168A/PRKD2/ARID2/HMBOX1/KMT5B/NEK7/MGMT/ATRX/SHLD2/SMCHD1/TNKS/UIMC1/NSD2/PARP9/PARN/USP9X/SHLD1/PPP1R10/NPAS2/DDX39B	26
GO:0040029	BP	GO:0040029	regulation of gene expression, epigenetic	16/1446	105/18723	0.00660915	0.0459717	0.0360309	ZMIZ1/ARID1B/FAM172A/HDAC4/MECP2/ARID1A/CTCF/CDYL/SMCHD1/DNMT3A/EP300/ATF7IP/MBD2/EPC1/PPM1D/HDAC5	16
GO:2001022	BP	GO:2001022	positive regulation of response to DNA damage stimulus	16/1446	105/18723	0.00660915	0.0459717	0.0360309	SPIDR/BABAM2/EGFR/SPRED2/FAM168A/ARID2/KMT5B/MGMT/SHLD2/NACC2/SMCHD1/UIMC1/PARP9/FBH1/SHLD1/NPAS2	16
GO:0019915	BP	GO:0019915	lipid storage	14/1446	87/18723	0.00661288	0.0459717	0.0360309	ACACB/FTO/ASXL1/SREBF2/FBXW7/PLA2G4C/NRIP1/CDS2/OSBPL8/ASXL2/CPT1A/STAT5B/PPARA/ABCG1	14
GO:1903578	BP	GO:1903578	regulation of ATP metabolic process	14/1446	87/18723	0.00661288	0.0459717	0.0360309	INSR/ZBTB20/HDAC4/ZBTB7A/STAT3/NCOR1/RHOA/PSEN1/EP300/OGT/CBFA2T3/PRKAG2/APP/PPARA	14
GO:0060421	BP	GO:0060421	positive regulation of heart growth	9/1446	45/18723	0.00667417	0.0462211	0.0362265	ACACB/NOTCH1/RBPJ/MAPK1/ZFPM2/TGFBR3/MAPK14/YAP1/DDX39B	9
GO:0060966	BP	GO:0060966	regulation of gene silencing by RNA	10/1446	53/18723	0.00668247	0.0462211	0.0362265	TNRC6B/NEAT1/NCOR2/PUM1/EGFR/STAT3/PUM2/NCOR1/AGO2/PPP3CA	10
GO:0071320	BP	GO:0071320	cellular response to cAMP	10/1446	53/18723	0.00668247	0.0462211	0.0362265	RAPGEF1/SLC8A1/RAPGEF2/ITPR2/RAP1B/RAPGEF3/EEF2K/ASS1/RAP1A/APP	10
GO:0097479	BP	GO:0097479	synaptic vesicle localization	10/1446	53/18723	0.00668247	0.0462211	0.0362265	DNM2/PRKN/PICALM/AP3B1/AP3S2/MAP2/PTEN/AP3D1/RAB27A/SPG11	10
GO:0002758	BP	GO:0002758	innate immune response-activating signal transduction	6/1446	23/18723	0.00675117	0.0464037	0.0363696	CREBBP/FYN/IKBKB/EP300/PLCG2/PAK2	6
GO:0016578	BP	GO:0016578	histone deubiquitination	6/1446	23/18723	0.00675117	0.0464037	0.0363696	ASXL1/ATXN7/USP36/UIMC1/USP22/TRRAP	6
GO:0035162	BP	GO:0035162	embryonic hemopoiesis	6/1446	23/18723	0.00675117	0.0464037	0.0363696	TPO/PBX1/STK3/SH2B3/KMT2A/TGFBR2	6
GO:0060396	BP	GO:0060396	growth hormone receptor signaling pathway	6/1446	23/18723	0.00675117	0.0464037	0.0363696	PTK2/MBD5/PXN/STAT3/STAT5B/JAK2	6
GO:0099590	BP	GO:0099590	neurotransmitter receptor internalization	6/1446	23/18723	0.00675117	0.0464037	0.0363696	DNM3/NUMB/PPP3R1/EPS15/OPHN1/AP2B1	6
GO:0021953	BP	GO:0021953	central nervous system neuron differentiation	22/1446	162/18723	0.00677749	0.0464954	0.0364414	SHANK3/ZMIZ1/RORA/NOVA2/RAPGEF2/ZSWIM6/ADARB1/PAFAH1B1/NFIB/DISC1/ARHGAP35/GIGYF2/HERC1/MYCBP2/EPHA4/OPHN1/PSEN1/MAP2/PTEN/OGDH/SUFU/B4GALT5	22
GO:0010800	BP	GO:0010800	positive regulation of peptidyl-threonine phosphorylation	7/1446	30/18723	0.00678146	0.0464954	0.0364414	UBE2K/MAPK1/RPTOR/CAB39/CALM2/PRKAG2/APP	7
GO:0018212	BP	GO:0018212	peptidyl-tyrosine modification	43/1446	378/18723	0.00684052	0.0468418	0.0367129	PECAM1/INSR/PTK2/PEAK1/JAK1/IGF1R/PRKCE/DYRK1A/HIPK2/HIPK3/ABL1/EGFR/FYN/TEK/EPHB4/PDGFB/PIBF1/FER/CBLB/BCR/ABL2/TPST2/BAZ1B/IQGAP1/EPHA4/FBXW7/SNX6/PSEN1/NCK2/MAP2K5/PLCG2/CBL/ZFYVE28/SH2B3/PAK2/YES1/ARHGEF2/PARP9/BMP6/JAK2/APP/CAMKK2/PTPN11	43
GO:0009150	BP	GO:0009150	purine ribonucleotide metabolic process	42/1446	368/18723	0.00705364	0.0482409	0.0378095	INSR/RORA/ZBTB20/PDE4D/ACACB/TJP2/NT5C2/HDAC4/PDE10A/ZBTB7A/FOXK1/STAT3/DLG2/TPST2/NCOR1/ADCY9/FOXK2/SUCLG2/ADK/RHOA/SLC25A13/MAGI3/PDE7B/PSEN1/SLC25A16/DLG1/EP300/OGDH/OGT/PDE8A/DIP2A/CASK/CBFA2T3/PRKAG2/PPCDC/FAR1/PDE9A/ACACA/APP/HK1/PPARA/FAR2	42
GO:0051279	BP	GO:0051279	regulation of release of sequestered calcium ion into cytosol	13/1446	79/18723	0.00720161	0.0491915	0.0385546	CACNA1C/SLC8A1/PRKCE/PDE4D/ABL1/CAMK2D/PRKD1/HTT/FKBP1A/DIAPH1/PLCG1/CHD7/CALM2	13
GO:0098727	BP	GO:0098727	maintenance of cell number	19/1446	134/18723	0.00721848	0.0492455	0.0385968	NCOA3/LDB2/SKI/FOXO3/NOTCH1/RBPJ/STAT3/DIS3L2/ZHX2/HOOK3/CNOT1/NIPBL/LRP5/CNOT2/TUT4/RAF1/KDM2B/YAP1/PCM1	19
GO:0006906	BP	GO:0006906	vesicle fusion	16/1446	106/18723	0.00724142	0.0493406	0.0386714	STX8/VTI1A/STXBP1/PIP4K2A/DYSF/UVRAG/STX16/ANKFY1/YIPF4/STXBP6/GOSR2/TBC1D4/VAMP2/C2CD5/RAB8B/SPG11	16
GO:0046847	BP	GO:0046847	filopodium assembly	11/1446	62/18723	0.00735091	0.0499625	0.0391588	SPATA13/FGD4/FGD5/BCAS3/DNM3/FNBP1L/SRGAP2/ZMYND8/PPP1R16B/MYO10/CAPZB	11
GO:1903078	BP	GO:1903078	positive regulation of protein localization to plasma membrane	11/1446	62/18723	0.00735091	0.0499625	0.0391588	SORBS1/SPTBN1/PRKCH/PRKCE/EGFR/PTPN9/ATP2B4/DLG1/CNST/ATP2C1/RAMP3	11
GO:0031252	CC	GO:0031252	cell leading edge	89/1475	422/19550	2.99684e-19	1.7981e-16	1.35962e-16	ABLIM1/SPTBN1/CTNND1/MACF1/APBB2/SYNE2/PTPRM/MTSS1/INSR/SPATA13/FGD4/WASF2/MCC/CDC42BPB/ARHGAP31/LDB2/FGD5/ARAP3/DNM2/MYH9/SH2D3C/BCAS3/PARVB/FRMD4B/PAFAH1B1/SORBS2/CTNNA1/DST/PSD3/ABL1/PHACTR4/PODXL/PIP5K1C/DLC1/TLN2/EGFR/PXN/CYFIP1/RUFY3/PACSIN2/CLIP1/PTPRK/AAK1/SSH1/FER/GBF1/MKLN1/RAPGEF3/TRPM7/JCAD/CTTNBP2NL/PIEZO1/PIP5K1A/ROCK1/ACTN1/SRGAP2/ARHGEF7/TIAM2/NCKAP1/WIPF1/IQGAP1/CYTH3/CLASP2/SWAP…	89
GO:0030055	CC	GO:0030055	cell-substrate junction	86/1475	425/19550	1.82632e-17	4.12947e-15	3.12246e-15	TSPAN9/SORBS1/SYNE2/TNS1/LIMS2/PTK2/ARHGAP26/PEAK1/HSPG2/PTPN12/JAK1/EPB41L2/ADD1/LPP/SHROOM4/CLASP1/ARHGAP31/DNM2/ACTN4/MYH9/PARVB/CDH13/SORBS2/CTNNA1/NUMB/DST/AHNAK/PGM5/PIP5K1C/FLNB/DLC1/PTPRA/TLN2/EGFR/PXN/CYFIP1/PACSIN2/TEK/MAPK1/RAB10/PI4KA/MPRIP/PPFIBP1/ERBIN/PIP5K1A/MAP4K4/ITGA6/ACTN1/ARHGEF7/PPP1R12A/ADAM10/NCKAP1/NECTIN2/ARHGAP24/IQGAP1/CD59/LIMS1/CLASP2/RHOA/BCAR3/PRKAR2A/YWHAE/SVIL/ST…	86
GO:0005925	CC	GO:0005925	focal adhesion	85/1475	418/19550	2.06473e-17	4.12947e-15	3.12246e-15	TSPAN9/SORBS1/SYNE2/TNS1/LIMS2/PTK2/ARHGAP26/PEAK1/HSPG2/PTPN12/JAK1/EPB41L2/ADD1/LPP/SHROOM4/CLASP1/ARHGAP31/DNM2/ACTN4/MYH9/PARVB/CDH13/SORBS2/CTNNA1/NUMB/DST/AHNAK/PGM5/PIP5K1C/FLNB/DLC1/PTPRA/TLN2/EGFR/PXN/CYFIP1/PACSIN2/TEK/MAPK1/RAB10/PI4KA/MPRIP/PPFIBP1/PIP5K1A/MAP4K4/ITGA6/ACTN1/ARHGEF7/PPP1R12A/ADAM10/NCKAP1/NECTIN2/ARHGAP24/IQGAP1/CD59/LIMS1/CLASP2/RHOA/BCAR3/PRKAR2A/YWHAE/SVIL/STX16/GA…	85
GO:0001726	CC	GO:0001726	ruffle	50/1475	178/19550	1.35946e-16	2.03919e-14	1.54191e-14	MACF1/MTSS1/SPATA13/FGD4/WASF2/FGD5/ARAP3/DNM2/MYH9/SH2D3C/FRMD4B/PSD3/PODXL/PIP5K1C/DLC1/TLN2/EGFR/CYFIP1/PACSIN2/CLIP1/MKLN1/TRPM7/JCAD/PIP5K1A/ROCK1/ACTN1/ARHGEF7/NCKAP1/WIPF1/IQGAP1/CYTH3/CLASP2/RHOA/MYO6/DIAPH1/KSR1/PLCG1/PLCG2/ACAP2/SNX9/MYO10/ARHGEF2/EPS8/PDE9A/C2CD5/KLHL2/CDK6/BCAR1/MYO1C/RASA1	50
GO:0005911	CC	GO:0005911	cell-cell junction	92/1475	494/19550	3.47481e-16	4.16977e-14	3.15293e-14	BMPR2/SORBS1/CTNND1/PTPRM/PECAM1/PDZD2/LIMS2/TBCD/HEG1/ADD1/SLC8A1/RAPGEF2/SHROOM4/WASF2/RASIP1/MAGI1/CDC42BPB/ASH1L/MYH9/FRMD4A/FRMD4B/CTNNA1/AHNAK/PARD3/TJP2/PDLIM5/PGM5/PODXL/PIP5K1C/CLIC4/CYTH1/SIPA1L3/NOTCH1/PXN/MYO1E/PACSIN2/SPECC1L/TEK/PTPRK/PARD3B/SYNPO/RAB10/RAP1B/PLPP3/NDRG1/CCDC85A/JCAD/ARHGAP17/GAB1/SDCCAG8/PKP4/ITGA6/ACTN1/AFDN/ADAM10/PRKD1/NECTIN2/ARHGAP24/IQGAP1/EPHA4/CYTH3/SMAD7/L…	92
GO:0005912	CC	GO:0005912	adherens junction	43/1475	170/19550	9.64123e-13	9.64123e-11	7.29012e-11	BMPR2/SORBS1/CTNND1/PTPRM/TBCD/ADD1/SHROOM4/MAGI1/MYH9/FRMD4A/FRMD4B/CTNNA1/PARD3/TJP2/PDLIM5/PGM5/PIP5K1C/CYTH1/NOTCH1/MYO1E/PTPRK/PARD3B/RAB10/PLPP3/NDRG1/CCDC85A/JCAD/PKP4/ITGA6/AFDN/ADAM10/NECTIN2/ARHGAP24/EPHA4/CYTH3/SMAD7/TMOD3/DLG1/FRS2/VCL/CDC42EP4/STXBP6/PVR	43
GO:0005938	CC	GO:0005938	cell cortex	60/1475	308/19550	7.6555e-12	6.56185e-10	4.96168e-10	SPTBN1/CTNND1/UTRN/AKAP13/CTBP2/PTK2/EXOC6B/EPB41L2/SHROOM4/CLASP1/ERC1/UNC13B/ACTN4/MYH9/TRAK1/EXOC4/FRY/PAFAH1B1/MICAL3/DST/PARD3/ITPR2/FLNB/MYO9B/DLC1/PXN/SPTAN1/FNBP1/PARD3B/FER/FNBP1L/MKLN1/DYNC1H1/RAPGEF3/ITCH/ACTN1/ARHGEF7/RAI14/PRKD1/STIM1/CLASP2/RHOA/PLA2G4C/MYO6/EXOC6/ADD3/PSEN1/WDPCP/PHLDB2/AQP7/SNX9/FRYL/MYO10/STXBP6/NEDD4/EPS8/C2CD5/GIPC1/ASPH/CAPZB	60
GO:0016607	CC	GO:0016607	nuclear speck	72/1475	412/19550	1.44649e-11	1.08487e-09	8.20315e-10	ZBTB16/HIF3A/DOCK1/PLCB1/GATAD2B/DYRK1A/TCF12/GRK5/SRPK2/MECOM/RBM25/ZNF638/DDX17/SFMBT2/FTO/GATAD2A/CDK13/MAML2/PRKN/EPAS1/SRRM2/NSRP1/LUC7L3/HDAC4/LUC7L2/COP1/PACSIN2/KMT2E/MAML3/SMURF2/RREB1/SARNP/ERBIN/PIP5K1A/SCAPER/KAT6A/AFDN/RBM39/PIAS1/ATOH8/PPP1R16B/HP1BP3/SRSF4/EP400/THRAP3/CDYL/PSPC1/TRIP12/NRIP1/CDK12/SFPQ/S100PBP/USP36/SREK1/AKAP8L/RBM4/PNISR/RAF1/PPP4R3A/PSME4/HABP4/MAPK14/RBM27/ACI…	72
GO:0030027	CC	GO:0030027	lamellipodium	45/1475	202/19550	3.18457e-11	2.12305e-09	1.60532e-09	ABLIM1/CTNND1/APBB2/SYNE2/PTPRM/SPATA13/FGD4/WASF2/MCC/CDC42BPB/ARHGAP31/FGD5/ARAP3/DNM2/PARVB/SORBS2/CTNNA1/PHACTR4/PODXL/PXN/CYFIP1/RUFY3/SSH1/FER/RAPGEF3/CTTNBP2NL/PIEZO1/PIP5K1A/ROCK1/SRGAP2/ARHGEF7/TIAM2/NCKAP1/SWAP70/RHOA/RAPH1/PLCG1/PLXND1/MYO10/PKN2/APP/KLHL2/BCAR1/ITSN1/CAPZB	45
GO:0098791	CC	GO:0098791	Golgi apparatus subcompartment	64/1475	384/19550	1.46097e-09	8.76583e-08	6.6282e-08	RASIP1/PIK3C2A/DNM2/ST6GAL1/FUT8/ASAP2/ATXN2/ATP8B1/TRAPPC9/STX8/KIF13A/VTI1A/DENND5A/ATP11A/PAM/ST3GAL2/BIRC6/BICD1/ST3GAL3/RAB10/ST3GAL1/MGAT4A/PLPP3/GBF1/GOLGA4/SULF2/ZDHHC14/ATP9B/MYO18A/COG5/CHSY1/ADAM10/PRKD1/ARFGEF1/GOLPH3/NBEA/VPS54/VPS53/CLASP2/TMEM165/RAB6A/B4GALT1/TMBIM4/STX16/ARFGEF2/DNMBP/PCSK5/ATP8A1/CNST/SNX9/YIPF4/SGMS1/AP1G1/ABO/GOLGB1/CSGALNACT1/CHST3/ATP2C1/GALNT2/APP/VAMP2/SLC…	64
GO:0000118	CC	GO:0000118	histone deacetylase complex	21/1475	72/19550	4.30197e-08	2.34653e-06	1.77431e-06	RERE/GATAD2B/JMJD1C/TBL1XR1/GATAD2A/HDAC4/HDAC9/NCOR1/PHF21A/KDM3B/EP400/RCOR1/HDAC8/NRIP1/HDAC7/MBD2/TRERF1/TBL1X/RCOR3/HDAC5/TRRAP	21
GO:0005802	CC	GO:0005802	trans-Golgi network	45/1475	259/19550	1.14723e-07	5.46385e-06	4.13144e-06	PIK3C2A/DNM2/ATXN2/ATP8B1/TRAPPC9/STX8/KIF13A/VTI1A/DENND5A/ATP11A/PAM/BIRC6/BICD1/RAB10/ST3GAL1/PLPP3/GBF1/GOLGA4/ATP9B/MYO18A/COG5/ADAM10/PRKD1/ARFGEF1/GOLPH3/NBEA/VPS54/VPS53/CLASP2/TMEM165/RAB6A/STX16/ARFGEF2/PCSK5/ATP8A1/CNST/SNX9/YIPF4/AP1G1/CHST3/ATP2C1/APP/VAMP2/SLC10A7/ATP9A	45
GO:0098978	CC	GO:0098978	glutamatergic synapse	54/1475	338/19550	1.18383e-07	5.46385e-06	4.13144e-06	ABR/SPTBN1/CTNND1/HIP1/CTBP2/PLCB1/DNM2/PLCB4/GSK3B/DNM3/NUMB/PPP3CC/ADGRL2/PPP3CB/FBXL20/FYN/PACSIN2/PPP3R1/EPS15/STXBP1/STAT3/NDRG1/BCR/ERBIN/ACTN1/CADPS2/ADAM10/FXYD6/FARP1/EPHA4/PPP2R2A/ATP2B4/OPHN1/RHOA/PLEKHA5/YWHAE/RNF216/DLG1/AP3D1/PLCG1/DLGAP4/STAU1/PAK2/YES1/ARHGEF2/MAPK14/NPTN/RAP1A/AP2B1/EPS8/JAK2/PPP3CA/GIPC1/ITSN1	54
GO:0036464	CC	GO:0036464	cytoplasmic ribonucleoprotein granule	42/1475	236/19550	1.52166e-07	6.52142e-06	4.93111e-06	PRRC2C/SYNE1/TNRC6B/MCC/RBPMS/MBNL1/ATXN2/TNRC6A/CELF1/PUM1/GIGYF2/PAN3/SHB/RPTOR/SARNP/SAMD4A/DIS3L2/PUM2/ROCK1/UBAP2/NBDY/LARP4B/AGO2/TNRC6C/IQGAP1/AGO3/CNOT1/LARP4/LSM14A/XRN1/RC3H1/ROCK2/CNOT2/AGO4/HELZ/RBM4/TUT4/STAU1/HABP4/TRIM25/RC3H2/ZC3H12C	42
GO:0032587	CC	GO:0032587	ruffle membrane	24/1475	99/19550	2.33662e-07	9.34646e-06	7.06724e-06	MACF1/SPATA13/FGD5/DNM2/SH2D3C/PSD3/PIP5K1C/DLC1/EGFR/PACSIN2/JCAD/PIP5K1A/CLASP2/RHOA/MYO6/DIAPH1/KSR1/PLCG1/PLCG2/ARHGEF2/EPS8/PDE9A/C2CD5/MYO1C	24
GO:0035770	CC	GO:0035770	ribonucleoprotein granule	43/1475	254/19550	4.56343e-07	1.71129e-05	1.29397e-05	PRRC2C/SYNE1/TNRC6B/MCC/RBPMS/MBNL1/ATXN2/TNRC6A/CELF1/PUM1/GIGYF2/PAN3/SHB/RPTOR/SARNP/SAMD4A/DIS3L2/PUM2/ROCK1/UBAP2/NBDY/LARP4B/AGO2/TNRC6C/IQGAP1/AGO3/CNOT1/LARP4/LSM14A/XRN1/RC3H1/ROCK2/CNOT2/AGO4/HELZ/RBM4/TUT4/STAU1/HABP4/SYMPK/TRIM25/RC3H2/ZC3H12C	43
GO:0032279	CC	GO:0032279	asymmetric synapse	52/1475	335/19550	5.07224e-07	1.7902e-05	1.35364e-05	SHANK3/BMPR2/SPTBN1/CACNA1C/CTNND1/IQSEC1/ADD1/SLC8A1/DNM2/PLCB4/DISC1/DNM3/PDLIM5/PSD3/PRKN/FYN/MAPK1/GPHN/SYNPO/ITPR1/STAT3/DLG2/BCR/ARRB1/PKP4/SRGAP2/TANC1/ADAM10/INPP4A/EPHA4/PLEKHA5/CPEB3/STRN/SIPA1L1/SOS1/ARFGEF2/ADD3/EEF2K/NCK2/DLG1/MAGI2/EIF3A/PAK2/SLC1A1/ARHGEF2/MINK1/DTNB/NPTN/EPS8/IGSF9B/PRR12/CAPZB	52
GO:0005905	CC	GO:0005905	clathrin-coated pit	19/1475	70/19550	6.47519e-07	2.1584e-05	1.63205e-05	BMPR2/DNM2/FCHSD2/NUMB/PICALM/AP2A2/FNBP1/EPS15/AAK1/ARRB1/ITSN2/MYO6/FCHO2/AP2B1/LDLR/EPS15L1/APP/SH3BP4/ITSN1	19
GO:0005963	CC	GO:0005963	magnesium-dependent protein serine/threonine phosphatase complex	11/1475	26/19550	1.16189e-06	3.66913e-05	2.77438e-05	PPP3CC/PPP3CB/PPP3R1/ITPR1/PPP2R5C/PPP2R5E/PPP2R5A/PPP2R2A/PPP4R2/PPP2R2D/PPP3CA	11
GO:0005667	CC	GO:0005667	transcription regulator complex	59/1475	413/19550	1.51849e-06	4.55547e-05	3.44458e-05	ZBTB16/CTBP2/GATAD2B/TCF7L1/PBX1/TCF12/HIPK2/LDB2/SKI/TBL1XR1/WWOX/NFAT5/TCF7L2/NCOR2/ZFHX3/GATAD2A/CREBBP/EPAS1/HDAC4/RBPJ/SMAD6/HDAC9/TEAD4/WWTR1/TEAD1/NFATC3/MEF2A/JAZF1/SMAD3/STAT3/BDP1/RFX3/NCOR1/NCOA6/SPEN/SMAD7/PBX3/RXRA/NFYC/PRDM16/DACH1/TAF1/RCOR1/TAF3/SFPQ/EP300/SMAD2/ATF7IP/TRERF1/TBL1X/PKNOX1/RCOR3/SP3/TRIP4/YAP1/NPAS2/CBFB/TRRAP/TEAD2	59
GO:0042641	CC	GO:0042641	actomyosin	20/1475	81/19550	1.70586e-06	4.70328e-05	3.55634e-05	SORBS1/ABLIM1/PTK2/NEBL/LPP/SHROOM4/CDC42BPB/ACTN4/LIMCH1/MYH9/PDLIM5/PGM5/FLNB/SIPA1L3/HDAC4/PXN/TEK/SYNPO/ACTN1/MYO18A	20
GO:0014069	CC	GO:0014069	postsynaptic density	50/1475	330/19550	1.72454e-06	4.70328e-05	3.55634e-05	SHANK3/BMPR2/SPTBN1/CACNA1C/CTNND1/IQSEC1/ADD1/SLC8A1/DNM2/PLCB4/DISC1/DNM3/PDLIM5/PSD3/PRKN/FYN/MAPK1/GPHN/SYNPO/ITPR1/STAT3/DLG2/BCR/ARRB1/PKP4/SRGAP2/TANC1/ADAM10/INPP4A/EPHA4/PLEKHA5/CPEB3/STRN/SIPA1L1/SOS1/ADD3/EEF2K/NCK2/DLG1/MAGI2/EIF3A/PAK2/ARHGEF2/MINK1/DTNB/NPTN/EPS8/IGSF9B/PRR12/CAPZB	50
GO:0098984	CC	GO:0098984	neuron to neuron synapse	53/1475	361/19550	2.25162e-06	5.87379e-05	4.44141e-05	SHANK3/BMPR2/SPTBN1/CACNA1C/CTNND1/IQSEC1/ADD1/SLC8A1/DNM2/PLCB4/DISC1/DNM3/PDLIM5/PSD3/PRKN/FYN/MAPK1/GPHN/SYNPO/ITPR1/STAT3/DLG2/BCR/ARRB1/PKP4/SRGAP2/TANC1/ADAM10/INPP4A/EPHA4/PLEKHA5/CPEB3/STRN/SIPA1L1/SOS1/ARFGEF2/ADD3/EEF2K/NCK2/DLG1/MAGI2/EIF3A/PAK2/RAPGEF4/SLC1A1/ARHGEF2/MINK1/DTNB/NPTN/EPS8/IGSF9B/PRR12/CAPZB	53
GO:0010494	CC	GO:0010494	cytoplasmic stress granule	19/1475	76/19550	2.5218e-06	6.30451e-05	4.76709e-05	PRRC2C/RBPMS/MBNL1/ATXN2/CELF1/PUM1/GIGYF2/RPTOR/PUM2/ROCK1/LARP4B/LARP4/LSM14A/RC3H1/RBM4/STAU1/HABP4/TRIM25/RC3H2	19
GO:0099572	CC	GO:0099572	postsynaptic specialization	52/1475	356/19550	3.25632e-06	7.81518e-05	5.90937e-05	SHANK3/BMPR2/SPTBN1/CACNA1C/CTNND1/IQSEC1/ADD1/SLC8A1/DNM2/PLCB4/DISC1/DNM3/PDLIM5/PSD3/PRKN/FYN/MAPK1/GPHN/SYNPO/ITPR1/STAT3/DLG2/BCR/ARRB1/PKP4/SRGAP2/TANC1/ADAM10/INPP4A/EPHA4/PLEKHA5/CPEB3/STRN/SIPA1L1/SOS1/ADD3/EEF2K/NCK2/DLG1/DLGAP4/MAGI2/EIF3A/PAK2/YES1/ARHGEF2/MINK1/DTNB/NPTN/EPS8/IGSF9B/PRR12/CAPZB	52
GO:0043296	CC	GO:0043296	apical junction complex	28/1475	145/19550	3.42563e-06	7.9053e-05	5.97752e-05	SORBS1/CTNND1/TBCD/RAPGEF2/SHROOM4/MAGI1/ASH1L/FRMD4A/FRMD4B/CTNNA1/PARD3/TJP2/CYTH1/PARD3B/SYNPO/ARHGAP17/NECTIN2/CYTH3/RHOA/STRN/MAGI3/DLG1/MAGI2/ARHGEF2/SYMPK/PKN2/MTDH/AMOTL1	28
GO:0043197	CC	GO:0043197	dendritic spine	32/1475	183/19550	6.50415e-06	0.000144537	0.00010929	ABR/SHANK3/CTNND1/ASAP1/PTK2/SLC8A1/DNM3/PALMD/CYFIP1/SYNPO/BCR/ARRB1/LAMA2/SRGAP2/ADAM10/ZMYND8/FARP1/EPHA4/OPHN1/RHOA/STRN/SIPA1L1/ARFGEF2/EEF2K/PTEN/DIP2A/SLC1A1/NEDD4/APP/PPP3CA/GIPC1/ITSN1	32
GO:0044309	CC	GO:0044309	neuron spine	32/1475	184/19550	7.31373e-06	0.000152756	0.000115505	ABR/SHANK3/CTNND1/ASAP1/PTK2/SLC8A1/DNM3/PALMD/CYFIP1/SYNPO/BCR/ARRB1/LAMA2/SRGAP2/ADAM10/ZMYND8/FARP1/EPHA4/OPHN1/RHOA/STRN/SIPA1L1/ARFGEF2/EEF2K/PTEN/DIP2A/SLC1A1/NEDD4/APP/PPP3CA/GIPC1/ITSN1	32
GO:0008287	CC	GO:0008287	protein serine/threonine phosphatase complex	14/1475	48/19550	7.63782e-06	0.000152756	0.000115505	PPP3CC/PPP3CB/PPP3R1/ITPR1/PPP2R5C/PPP2R5E/PPP1R12A/PPP2R5A/PPP2R2A/PPP4R2/PPP1CB/PPP1R10/PPP2R2D/PPP3CA	14
GO:1903293	CC	GO:1903293	phosphatase complex	14/1475	48/19550	7.63782e-06	0.000152756	0.000115505	PPP3CC/PPP3CB/PPP3R1/ITPR1/PPP2R5C/PPP2R5E/PPP1R12A/PPP2R5A/PPP2R2A/PPP4R2/PPP1CB/PPP1R10/PPP2R2D/PPP3CA	14
GO:0030016	CC	GO:0030016	myofibril	37/1475	231/19550	1.05086e-05	0.000203392	0.000153793	SPTBN1/CACNA1C/SYNE2/SYNE1/MYBPC3/NEBL/SLC8A1/ACTN4/PARVB/SORBS2/DST/AHNAK/PDLIM5/PGM5/FLNB/HDAC4/PPP3CB/PPP1R12B/SYNPO/ACTN1/PPP1R12A/PPP2R5A/ATP2B4/OBSCN/FKBP1A/TNNT2/SVIL/CAB39/TMOD3/PSEN1/PLEC/VCL/CALM2/HABP4/TNNT1/PPP3CA/CAPZB	37
GO:0030018	CC	GO:0030018	Z disc	25/1475	130/19550	1.21151e-05	0.000224847	0.000170016	CACNA1C/SYNE2/NEBL/SLC8A1/ACTN4/PARVB/SORBS2/DST/PDLIM5/PGM5/FLNB/HDAC4/PPP3CB/PPP1R12B/SYNPO/ACTN1/PPP1R12A/PPP2R5A/ATP2B4/OBSCN/FKBP1A/CAB39/PSEN1/PLEC/PPP3CA	25
GO:0031256	CC	GO:0031256	leading edge membrane	31/1475	180/19550	1.23666e-05	0.000224847	0.000170016	SPTBN1/MACF1/SYNE2/INSR/SPATA13/FGD5/DNM2/SH2D3C/PSD3/PIP5K1C/DLC1/EGFR/PACSIN2/PTPRK/JCAD/PIEZO1/PIP5K1A/NCKAP1/CLASP2/RHOA/MYO6/DIAPH1/KSR1/PLCG1/PLCG2/PLXND1/ARHGEF2/EPS8/PDE9A/C2CD5/MYO1C	31
GO:0098685	CC	GO:0098685	Schaffer collateral - CA1 synapse	18/1475	78/19550	1.5309e-05	0.000260547	0.00019701	ABR/CTNND1/PTPRA/FBXL20/FYN/PPP3R1/ITPR1/STAT3/BCR/EPHA4/RNF216/PLCG1/CASK/GABBR1/NPTN/PPP3CA/GIPC1/CAPZB	18
GO:0001725	CC	GO:0001725	stress fiber	17/1475	71/19550	1.56328e-05	0.000260547	0.00019701	SORBS1/ABLIM1/PTK2/NEBL/LPP/SHROOM4/ACTN4/LIMCH1/MYH9/PDLIM5/PGM5/FLNB/SIPA1L3/PXN/TEK/SYNPO/ACTN1	17
GO:0097517	CC	GO:0097517	contractile actin filament bundle	17/1475	71/19550	1.56328e-05	0.000260547	0.00019701	SORBS1/ABLIM1/PTK2/NEBL/LPP/SHROOM4/ACTN4/LIMCH1/MYH9/PDLIM5/PGM5/FLNB/SIPA1L3/PXN/TEK/SYNPO/ACTN1	17
GO:0000932	CC	GO:0000932	P-body	20/1475	93/19550	1.61483e-05	0.000261864	0.000198006	SYNE1/TNRC6B/RBPMS/TNRC6A/PUM1/PAN3/SAMD4A/DIS3L2/UBAP2/NBDY/AGO2/TNRC6C/AGO3/CNOT1/LSM14A/XRN1/RC3H1/CNOT2/AGO4/RC3H2	20
GO:0030427	CC	GO:0030427	site of polarized growth	31/1475	183/19550	1.73622e-05	0.00027414	0.000207288	CTNND1/AUTS2/APBB2/KLC1/DNM2/TRAK1/EXOC4/FRY/PAFAH1B1/DISC1/PARD3/CYFIP1/RUFY3/MYO9A/PREX1/SSH1/SETX/TIAM2/IQGAP1/EPHA4/YWHAE/EXOC6/PSEN1/MAP2/CBL/FRYL/EPS8/USP9X/TAOK2/APP/MAPK8IP3	31
GO:0030017	CC	GO:0030017	sarcomere	34/1475	211/19550	2.07447e-05	0.00031915	0.000241322	SPTBN1/CACNA1C/SYNE2/SYNE1/MYBPC3/NEBL/SLC8A1/ACTN4/PARVB/SORBS2/DST/PDLIM5/PGM5/FLNB/HDAC4/PPP3CB/PPP1R12B/SYNPO/ACTN1/PPP1R12A/PPP2R5A/ATP2B4/OBSCN/FKBP1A/TNNT2/CAB39/TMOD3/PSEN1/PLEC/CALM2/HABP4/TNNT1/PPP3CA/CAPZB	34
GO:0043292	CC	GO:0043292	contractile fiber	37/1475	239/19550	2.28381e-05	0.000337325	0.000255065	SPTBN1/CACNA1C/SYNE2/SYNE1/MYBPC3/NEBL/SLC8A1/ACTN4/PARVB/SORBS2/DST/AHNAK/PDLIM5/PGM5/FLNB/HDAC4/PPP3CB/PPP1R12B/SYNPO/ACTN1/PPP1R12A/PPP2R5A/ATP2B4/OBSCN/FKBP1A/TNNT2/SVIL/CAB39/TMOD3/PSEN1/PLEC/VCL/CALM2/HABP4/TNNT1/PPP3CA/CAPZB	37
GO:0098858	CC	GO:0098858	actin-based cell projection	35/1475	221/19550	2.30505e-05	0.000337325	0.000255065	SYNE2/UTRN/SPATA13/FGD4/DOCK4/UBE2K/WWOX/EXOC4/FCHSD2/PAFAH1B1/ATP8B1/PODXL/CLIC4/CYFIP1/MYO1E/RUFY3/TEK/CDH23/DYNC1H1/RAPGEF3/ITGA6/TIAM2/FARP1/EPHA4/MYO6/SLC6A6/B4GALT1/MAP2/RAPH1/MYO10/EPS8/TRIOBP/APP/MYO1C/KIF13B	35
GO:0098562	CC	GO:0098562	cytoplasmic side of membrane	32/1475	197/19550	3.04705e-05	0.000435293	0.000329142	SHANK3/GNB1/HIP1/MTSS1/PTK2/GNAQ/SHROOM4/MYH9/ESYT2/PGM5/CYTH1/FYN/THADA/FER/DTNA/PKP4/SPPL3/SAMD12/IKBKB/FARP1/IQGAP1/CYTH3/FKBP1A/RHOA/PTEN/DLG1/GNA12/SNX9/YES1/ATP2A2/PPP3CA/GNAS	32
GO:0009898	CC	GO:0009898	cytoplasmic side of plasma membrane	29/1475	172/19550	3.50035e-05	0.000488421	0.000369315	SHANK3/GNB1/HIP1/MTSS1/PTK2/GNAQ/SHROOM4/MYH9/ESYT2/PGM5/CYTH1/FYN/FER/DTNA/PKP4/SAMD12/IKBKB/FARP1/IQGAP1/CYTH3/RHOA/PTEN/DLG1/GNA12/SNX9/YES1/ATP2A2/PPP3CA/GNAS	29
GO:0000151	CC	GO:0000151	ubiquitin ligase complex	43/1475	301/19550	3.84793e-05	0.000524718	0.000396761	FBXL7/ZSWIM6/ARIH1/PRKN/BABAM2/UBE2D2/FBXL20/COP1/WWP2/UBR3/SMURF2/UBE4B/PHC3/FBXO11/MKLN1/BTRC/FBXL17/FBXW11/APPBP2/COMMD1/FBXW4/UBE2E1/FBXW7/KLHDC10/WWP1/ZER1/CUL5/UBR2/PHC2/CUL3/ARIH2/NEDD4/DCAF6/FBH1/RANBP10/USP47/DCAF8/USP33/ANKIB1/KLHL2/RNF144A/RNF144B/CUL1	43
GO:0005819	CC	GO:0005819	spindle	52/1475	391/19550	4.57941e-05	0.000610588	0.00046169	MAP4/TTC28/RPS6KA2/STAG1/EML1/CLASP1/TBL1XR1/MYH9/FRY/PAFAH1B1/MICAL3/MTUS1/BIRC6/SPECC1L/MAPK1/XIAP/EVI5/HECW2/CEP350/PKP4/NCOR1/NEK7/ARHGEF7/LATS2/NDE1/INVS/LIMK2/CLASP2/TNKS/YEATS2/STAG2/LSM14A/LATS1/INO80/DIDO1/WAPL/DIAPH1/MAP2K5/TBCK/MAD1L1/CALM2/EML4/TBL1X/CUL3/ARHGEF2/MAPK14/ZNF207/CDC14B/CEP170/PARP4/APP/CDK5RAP2	52
GO:0031674	CC	GO:0031674	I band	25/1475	141/19550	5.06888e-05	0.000661159	0.000499929	CACNA1C/SYNE2/NEBL/SLC8A1/ACTN4/PARVB/SORBS2/DST/PDLIM5/PGM5/FLNB/HDAC4/PPP3CB/PPP1R12B/SYNPO/ACTN1/PPP1R12A/PPP2R5A/ATP2B4/OBSCN/FKBP1A/CAB39/PSEN1/PLEC/PPP3CA	25
GO:0030426	CC	GO:0030426	growth cone	29/1475	177/19550	6.0003e-05	0.000765996	0.000579201	CTNND1/AUTS2/APBB2/KLC1/DNM2/TRAK1/EXOC4/PAFAH1B1/DISC1/PARD3/CYFIP1/RUFY3/MYO9A/PREX1/SSH1/SETX/TIAM2/IQGAP1/EPHA4/YWHAE/EXOC6/PSEN1/MAP2/CBL/EPS8/USP9X/TAOK2/APP/MAPK8IP3	29
GO:0016605	CC	GO:0016605	PML body	20/1475	103/19550	7.58329e-05	0.000947912	0.000716754	ZBTB16/HIPK2/SKI/HIPK3/TCF7L2/NSMCE2/WDFY3/SP100/HMBOX1/KAT6A/PIAS1/ATRX/CIITA/ZMYM2/RNF4/PTEN/CHFR/AKAP8L/N4BP1/SP3	20
GO:0032432	CC	GO:0032432	actin filament bundle	17/1475	80/19550	8.0108e-05	0.000980914	0.000741709	SORBS1/ABLIM1/PTK2/NEBL/LPP/SHROOM4/ACTN4/LIMCH1/MYH9/PDLIM5/PGM5/FLNB/SIPA1L3/PXN/TEK/SYNPO/ACTN1	17
GO:0070160	CC	GO:0070160	tight junction	23/1475	129/19550	9.1261e-05	0.00109513	0.000828073	TBCD/RAPGEF2/MAGI1/ASH1L/FRMD4A/FRMD4B/PARD3/TJP2/CYTH1/SIPA1L3/PARD3B/SYNPO/ARHGAP17/AFDN/CYTH3/STRN/MAGI3/DLG1/MAGI2/ARHGEF2/SYMPK/MTDH/AMOTL1	23
GO:0001650	CC	GO:0001650	fibrillar center	24/1475	140/19550	0.000122794	0.00142703	0.00107903	HERC4/NFIB/AFF4/WDR33/NFIC/JAZF1/RREB1/FHIT/SAMD4A/NUAK1/RAI14/SMAD7/IP6K1/PSPC1/NRIP1/IP6K2/TRERF1/YY1AP1/ACACA/DDX46/DEAF1/MTDH/MALT1/SESN1	24
GO:0031253	CC	GO:0031253	cell projection membrane	46/1475	346/19550	0.000123676	0.00142703	0.00107903	SHANK3/GNB1/PKD1L1/SPTBN1/MACF1/SYNE2/UTRN/ASAP1/INSR/SPATA13/FGD5/DNM2/SH2D3C/ATP8B1/PSD3/PODXL/BBS9/PIP5K1C/DLC1/EGFR/PACSIN2/JCAD/PIEZO1/PIP5K1A/NCKAP1/CLASP2/RHOA/MYO6/SLC6A6/B4GALT1/DLG1/DIAPH1/KSR1/PLCG1/PLCG2/GNA12/CASK/PLXND1/MYO10/ARHGEF2/MOSMO/DHRS3/EPS8/PDE9A/C2CD5/MYO1C	46
GO:0030175	CC	GO:0030175	filopodium	20/1475	107/19550	0.000131612	0.00148994	0.00112661	SYNE2/UTRN/SPATA13/FGD4/UBE2K/PODXL/CYFIP1/RUFY3/DYNC1H1/RAPGEF3/ITGA6/TIAM2/FARP1/EPHA4/MYO6/B4GALT1/MAP2/RAPH1/MYO10/APP	20
GO:0005874	CC	GO:0005874	microtubule	54/1475	429/19550	0.000143696	0.00159663	0.00120727	MAP4/MACF1/KLC1/TBCD/EML1/SLC8A1/CLASP1/NAV1/DNM2/BCAS3/STAU2/PAFAH1B1/DISC1/DNM3/DST/KIF13A/MTUS1/BICD1/KIF1B/CLIP1/XIAP/RASSF3/DYNC1H1/NDRG1/FBXW11/NEK7/APPBP2/NDE1/IQGAP1/STIM1/HOOK3/INVS/CAMSAP2/CLASP2/TTLL3/SVIL/ARFGEF2/INO80/RNF4/CLIP2/MAP2/DLG1/NAV3/EIF3A/CALM2/EML4/CUL3/ARHGEF2/ZNF207/CEP170/PARP4/CDK5RAP2/KIF13B/SNTB2	54
GO:0030136	CC	GO:0030136	clathrin-coated vesicle	30/1475	196/19550	0.000160724	0.00175335	0.00132578	HIP1/PIK3C2A/DNM2/VWF/NUMB/VTI1A/DENND1A/EGFR/NCALD/PICALM/MYO1E/AP2A2/DNAJC5/AAK1/ECE1/EPN2/ADAM10/AP3B1/MYO6/FCHO2/SNX9/RAB27A/AP1G1/AP2B1/LDLR/GPR107/VAMP2/RAB8B/SH3BP4/HEATR5B	30
GO:0017053	CC	GO:0017053	transcription repressor complex	14/1475	62/19550	0.000169743	0.00181867	0.00137517	ZBTB16/CTBP2/SKI/TBL1XR1/NCOR2/HDAC4/RBPJ/JAZF1/NCOR1/SPEN/PRDM16/RCOR1/TBL1X/SP3	14
GO:0031234	CC	GO:0031234	extrinsic component of cytoplasmic side of plasma membrane	19/1475	101/19550	0.000175842	0.00185097	0.0013996	SHANK3/GNB1/HIP1/PTK2/GNAQ/ESYT2/CYTH1/FYN/FER/DTNA/FARP1/IQGAP1/CYTH3/RHOA/GNA12/SNX9/YES1/ATP2A2/GNAS	19
GO:0072686	CC	GO:0072686	mitotic spindle	26/1475	161/19550	0.000179543	0.00185734	0.00140441	MAP4/STAG1/EML1/CLASP1/TBL1XR1/MAPK1/HECW2/PKP4/NCOR1/ARHGEF7/LIMK2/CLASP2/TNKS/YEATS2/STAG2/LSM14A/WAPL/DIAPH1/TBCK/MAD1L1/EML4/TBL1X/CUL3/CDC14B/CEP170/CDK5RAP2	26
GO:0016363	CC	GO:0016363	nuclear matrix	20/1475	111/19550	0.000220845	0.00224588	0.0016982	SORBS1/STAG1/RUNX1T1/NCOR2/CLIC4/ATXN1/SCAF8/ARFGEF1/ATXN3/PSPC1/STAG2/RGS12/SFPQ/DNMT3A/ATXN7/CASK/AKAP8L/AHCTF1/POLA1/DDX39B	20
GO:0005795	CC	GO:0005795	Golgi stack	25/1475	155/19550	0.000241589	0.00241589	0.00182675	RASIP1/ST6GAL1/FUT8/ASAP2/ST3GAL2/ST3GAL3/ST3GAL1/MGAT4A/GBF1/SULF2/ZDHHC14/CHSY1/GOLPH3/B4GALT1/TMBIM4/STX16/DNMBP/SGMS1/ABO/GOLGB1/CSGALNACT1/ATP2C1/GALNT2/SLC10A7/B4GALT5	25
GO:0042383	CC	GO:0042383	sarcolemma	23/1475	138/19550	0.00025848	0.00254243	0.00192243	CACNA1C/UTRN/SLC8A1/AHNAK/PGM5/SNTG2/PPP3CB/PPP3R1/CAMK2D/DTNA/LAMA2/SLMAP/DYSF/ATP2B4/OBSCN/PSEN1/DLG1/ASB3/PLEC/VCL/CACNA2D1/PDE9A/PPP3CA	23
GO:0019897	CC	GO:0019897	extrinsic component of plasma membrane	27/1475	174/19550	0.000266554	0.00257956	0.00195051	SHANK3/GNB1/CTNND1/HIP1/PTK2/GNAQ/CDH13/ESYT2/CTNNA1/NUMB/CYTH1/PICALM/FYN/AAK1/FER/DTNA/CDH23/FARP1/IQGAP1/CYTH3/RHOA/GNA12/SNX9/YES1/ATP2A2/PPP3CA/GNAS	27
GO:0005923	CC	GO:0005923	bicellular tight junction	21/1475	122/19550	0.000299645	0.00285376	0.00215784	TBCD/RAPGEF2/MAGI1/ASH1L/FRMD4A/FRMD4B/PARD3/TJP2/CYTH1/PARD3B/SYNPO/ARHGAP17/CYTH3/STRN/MAGI3/DLG1/MAGI2/ARHGEF2/SYMPK/MTDH/AMOTL1	21
GO:0000123	CC	GO:0000123	histone acetyltransferase complex	15/1475	75/19550	0.000415408	0.00389445	0.00294475	KANSL1/CREBBP/PHF20/KAT6A/KAT6B/EP400/EP300/EPC2/OGT/PHF14/MSL2/EPC1/USP22/KANSL3/TRRAP	15
GO:0071565	CC	GO:0071565	nBAF complex	6/1475	15/19550	0.000504003	0.00465234	0.00351782	ARID1B/SMARCA2/SMARCC1/ARID1A/SMARCA4/DPF3	6
GO:1990752	CC	GO:1990752	microtubule end	9/1475	33/19550	0.000566295	0.00514814	0.00389272	CLASP1/DST/CLIP1/CAMSAP2/SVIL/RNF4/CLIP2/NAV3/CDK5RAP2	9
GO:0031594	CC	GO:0031594	neuromuscular junction	14/1475	70/19550	0.000639674	0.00572843	0.00433149	UTRN/UNC13B/MYH9/FCHSD2/HDAC4/DNAJC5/DLG2/LAMA2/EPHA4/PSEN1/DLG1/DLGAP4/TRIP4/APP	14
GO:0005769	CC	GO:0005769	early endosome	48/1475	394/19550	0.000683935	0.00603472	0.0045631	LDLRAD4/RABGAP1L/APBB2/RFTN1/RAPGEF1/WASF2/FGD5/RABGEF1/TRAK1/NUMB/STX8/EGFR/ATP11A/PICALM/PACSIN2/MAPK1/EPS15/SGK3/RIN3/RAB1A/DIAPH2/ITCH/NEURL1B/RABEP1/COMMD1/INPP4A/EPHA4/DYSF/UVRAG/HTT/TMEM165/SNX6/PSEN1/ZFYVE28/ANKFY1/SLC1A1/INPP5B/MON2/TPCN1/RAP1A/LDLR/GPR107/APP/ECPAS/STAM2/ATP9A/MVB12B/RPS6KC1	48
GO:0034399	CC	GO:0034399	nuclear periphery	21/1475	130/19550	0.000718539	0.00624816	0.00472449	SORBS1/STAG1/RUNX1T1/NCOR2/CLIC4/ATXN1/NUP98/SCAF8/ARFGEF1/ATXN3/PSPC1/STAG2/RGS12/SFPQ/DNMT3A/ATXN7/CASK/AKAP8L/AHCTF1/POLA1/DDX39B	21
GO:0070603	CC	GO:0070603	SWI/SNF superfamily-type complex	14/1475	72/19550	0.000858638	0.00735975	0.00556501	GATAD2B/ARID1B/BPTF/BICRAL/GATAD2A/SMARCA2/SMARCC1/ARID1A/SMARCA4/EP400/INO80/DPF3/RSF1/TRRAP	14
GO:0000775	CC	GO:0000775	chromosome, centromeric region	28/1475	198/19550	0.000950526	0.00802642	0.0060691	STAG1/CLASP1/PAFAH1B1/KANSL1/PDS5A/CLIP1/PPP2R5C/NUP98/FBXW11/KMT5B/XPO1/PPP1R12A/ATRX/PPP2R5A/NDE1/BAZ1B/CTCF/UVRAG/CLASP2/STAG2/WAPL/PDS5B/DNMT3A/PSEN1/CFDP1/MAD1L1/ZNF207/AHCTF1	28
GO:0031965	CC	GO:0031965	nuclear membrane	38/1475	297/19550	0.00096317	0.00802642	0.0060691	SYNE2/SYNE1/PLCB1/GNAQ/GRK5/ANKRD17/TNRC18/PAFAH1B1/BCL2L1/ABL1/EGFR/WDFY3/SMAD3/PHF20/ITPR1/NUP98/ITPR3/ERBIN/PUM2/XPO1/INPP4A/TNKS/MYO6/POM121/PTGDS/SUN1/TAF3/PSEN1/NAV3/OSBPL8/PRICKLE2/EPC1/DNAJC1/SPIN1/AHCTF1/MTDH/PCM1/MCM3AP	38
GO:1904949	CC	GO:1904949	ATPase complex	14/1475	73/19550	0.00098989	0.00813608	0.00615202	GATAD2B/ARID1B/BPTF/BICRAL/GATAD2A/SMARCA2/SMARCC1/ARID1A/SMARCA4/EP400/INO80/DPF3/RSF1/TRRAP	14
GO:0043198	CC	GO:0043198	dendritic shaft	9/1475	36/19550	0.00112563	0.00912677	0.00690112	SLC8A1/PREX1/ZMYND8/EPHA4/PSEN1/MAP2/SLC1A1/APP/GIPC1	9
GO:0035097	CC	GO:0035097	histone methyltransferase complex	12/1475	60/19550	0.00152587	0.012207	0.0092302	JARID2/KMT2C/KANSL1/UTY/HDAC9/PHF20/NCOA6/KDM6A/TAF1/AEBP2/KMT2A/CHD8	12
GO:0031248	CC	GO:0031248	protein acetyltransferase complex	15/1475	85/19550	0.00161131	0.0125556	0.00949383	KANSL1/CREBBP/PHF20/KAT6A/KAT6B/EP400/EP300/EPC2/OGT/PHF14/MSL2/EPC1/USP22/KANSL3/TRRAP	15
GO:1902493	CC	GO:1902493	acetyltransferase complex	15/1475	85/19550	0.00161131	0.0125556	0.00949383	KANSL1/CREBBP/PHF20/KAT6A/KAT6B/EP400/EP300/EPC2/OGT/PHF14/MSL2/EPC1/USP22/KANSL3/TRRAP	15
GO:0030496	CC	GO:0030496	midbody	27/1475	196/19550	0.00171624	0.0132018	0.00998242	TACC1/CTNND1/TTC28/CELF2/DNM2/EXOC4/MBD5/MICAL3/KIF13A/PIK3CB/CLIC4/BIRC6/RAB11FIP3/SSH1/PKP4/IQGAP1/UVRAG/RHOA/CPEB3/EXOC6/SVIL/LATS1/TBCK/EML4/TRIOBP/PKN2/PKN1	27
GO:0019898	CC	GO:0019898	extrinsic component of membrane	38/1475	309/19550	0.00198627	0.0150856	0.0114068	PIK3R3/SHANK3/GNB1/CTNND1/HIP1/PTK2/GNAQ/PIK3C2A/RGS6/CDH13/ESYT2/CTNNA1/NUMB/PIK3C2B/PIK3CB/CYTH1/VPS13D/PICALM/FYN/PACSIN2/WDFY3/AAK1/FER/DTNA/CDH23/FARP1/IQGAP1/CYTH3/FKBP1A/RHOA/GNA12/SNX9/VPS13C/YES1/ATP2A2/MTMR3/PPP3CA/GNAS	38
GO:0030135	CC	GO:0030135	coated vesicle	37/1475	299/19550	0.00202549	0.0151912	0.0114867	HIP1/PIK3C2A/DNM2/VWF/NUMB/VTI1A/PACS1/DENND1A/EGFR/NCALD/PICALM/MYO1E/AP2A2/DNAJC5/AAK1/ECE1/EPN2/ADAM10/CD59/SREBF2/AP3B1/MYO6/FCHO2/SNX9/RAB27A/AP1G1/GOSR2/AP2B1/SEC24B/LDLR/GPR107/APP/VAMP2/ECPAS/RAB8B/SH3BP4/HEATR5B	37
GO:0016514	CC	GO:0016514	SWI/SNF complex	6/1475	19/19550	0.00210225	0.0152299	0.0115159	ARID1B/BICRAL/SMARCA2/SMARCC1/ARID1A/SMARCA4	6
GO:0099091	CC	GO:0099091	postsynaptic specialization, intracellular component	6/1475	19/19550	0.00210225	0.0152299	0.0115159	CTNND1/DNM2/FYN/BCR/YES1/ARHGEF2	6
GO:1902562	CC	GO:1902562	H4 histone acetyltransferase complex	8/1475	32/19550	0.0021068	0.0152299	0.0115159	KANSL1/PHF20/EP400/EPC2/MSL2/EPC1/KANSL3/TRRAP	8
GO:0005884	CC	GO:0005884	actin filament	18/1475	114/19550	0.00216908	0.0154935	0.0117152	SHROOM4/PDLIM5/MYO9B/FYN/SPECC1L/TEK/ACTN1/NCKAP1/WIPF1/IQGAP1/WIPF2/MYO6/EHBP1/YES1/EHBP1L1/ARHGAP6/MYO1C/MARK2	18
GO:1904115	CC	GO:1904115	axon cytoplasm	12/1475	63/19550	0.00236024	0.0166605	0.0125977	TRAK1/PAFAH1B1/DST/KIF1B/DYNC1H1/DLG2/FBXW11/AP3B1/AP3S2/AP3D1/SPG7/MAPK8IP3	12
GO:0030132	CC	GO:0030132	clathrin coat of coated pit	5/1475	14/19550	0.0027289	0.0190326	0.0143913	PICALM/AP2A2/EPS15/AP2B1/EPS15L1	5
GO:0150034	CC	GO:0150034	distal axon	36/1475	294/19550	0.00275972	0.0190326	0.0143913	CTNND1/AUTS2/APBB2/KLC1/SLC8A1/UNC13B/DNM2/TRAK1/EXOC4/PAFAH1B1/DISC1/PARD3/CYFIP1/RUFY3/MYO9A/PREX1/AAK1/SSH1/SETX/TANC1/TIAM2/IQGAP1/EPHA4/OPHN1/YWHAE/EXOC6/PSEN1/MAP2/AP3D1/CBL/SLC1A1/EPS8/USP9X/TAOK2/APP/MAPK8IP3	36
GO:0099092	CC	GO:0099092	postsynaptic density, intracellular component	5/1475	15/19550	0.00384135	0.0259364	0.0196116	CTNND1/DNM2/FYN/BCR/ARHGEF2	5
GO:0005901	CC	GO:0005901	caveola	14/1475	84/19550	0.00391541	0.0259364	0.0196116	BMPR2/SORBS1/INSR/PLPP1/CDH13/CTNNA1/DLC1/PACSIN2/MAPK1/ATP2B4/NOS3/CBL/TGFBR2/JAK2	14
GO:0090575	CC	GO:0090575	RNA polymerase II transcription regulator complex	23/1475	168/19550	0.00391543	0.0259364	0.0196116	TCF7L1/PBX1/TCF12/HIPK2/WWOX/TCF7L2/SMAD6/TEAD1/SMAD3/STAT3/SMAD7/RXRA/NFYC/TAF1/TAF3/SFPQ/SMAD2/TRIP4/YAP1/NPAS2/CBFB/TRRAP/TEAD2	23
GO:0030667	CC	GO:0030667	secretory granule membrane	37/1475	311/19550	0.00395826	0.0259364	0.0196116	PECAM1/SLC44A2/ABCC4/ITPR2/TSPAN14/PTPRB/ATP11A/PAM/AP2A2/DNAJC5/RAB10/STK10/RAP1B/ITPR1/ITPR3/RPH3AL/ADAM10/SPACA6/IQGAP1/CD59/ANO6/ICA1/RAB6A/RHOA/B4GALT1/PSEN1/DIAPH1/ATP8A1/RAB27A/HGSNAT/TNFRSF1B/PLD1/VPS13C/RAP1A/CD109/VAMP2/VPS35L	37
GO:0120111	CC	GO:0120111	neuron projection cytoplasm	15/1475	93/19550	0.00397692	0.0259364	0.0196116	TRAK1/PAFAH1B1/DST/MAPK1/KIF1B/DYNC1H1/DLG2/FBXW11/AP3B1/AP3S2/SFPQ/MAP2/AP3D1/SPG7/MAPK8IP3	15
GO:0031985	CC	GO:0031985	Golgi cisterna	18/1475	121/19550	0.00419634	0.0270732	0.0204711	ST6GAL1/FUT8/ASAP2/ST3GAL2/ST3GAL3/ST3GAL1/ZDHHC14/CHSY1/GOLPH3/B4GALT1/STX16/SGMS1/ABO/CSGALNACT1/ATP2C1/GALNT2/SLC10A7/B4GALT5	18
GO:0016234	CC	GO:0016234	inclusion body	13/1475	76/19550	0.00424536	0.0270981	0.0204899	ARIH1/SFMBT2/PRKN/ATXN1/PICALM/EPS15/WDFY3/NUP98/ATXN3/HTT/PRDM16/PSEN1/ZDHHC17	13
GO:0045121	CC	GO:0045121	membrane raft	39/1475	335/19550	0.00457317	0.0285823	0.0216122	BMPR2/SORBS1/PECAM1/INSR/CFLAR/RFTN1/PLPP1/CDH13/CTNNA1/CRK/AHNAK/PODXL/DLC1/EGFR/FYN/PACSIN2/TEK/MAPK1/SMURF2/PLPP3/CBLB/IKBKB/INPP5D/IQGAP1/STIM1/ATP2B4/PRKAR2A/PSEN1/DLG1/NOS3/CBL/TNFRSF1B/SLC1A1/TGFBR2/JAK2/APP/HK1/MYO1C/PTPN11	39
GO:0098857	CC	GO:0098857	membrane microdomain	39/1475	335/19550	0.00457317	0.0285823	0.0216122	BMPR2/SORBS1/PECAM1/INSR/CFLAR/RFTN1/PLPP1/CDH13/CTNNA1/CRK/AHNAK/PODXL/DLC1/EGFR/FYN/PACSIN2/TEK/MAPK1/SMURF2/PLPP3/CBLB/IKBKB/INPP5D/IQGAP1/STIM1/ATP2B4/PRKAR2A/PSEN1/DLG1/NOS3/CBL/TNFRSF1B/SLC1A1/TGFBR2/JAK2/APP/HK1/MYO1C/PTPN11	39
GO:0071141	CC	GO:0071141	SMAD protein complex	4/1475	10/19550	0.00468248	0.0286683	0.0216772	SMAD6/SMAD3/SMAD7/SMAD2	4
GO:0097197	CC	GO:0097197	tetraspanin-enriched microdomain	4/1475	10/19550	0.00468248	0.0286683	0.0216772	TSPAN9/TSPAN14/ADAM10/SAMHD1	4
GO:0000242	CC	GO:0000242	pericentriolar material	6/1475	22/19550	0.00475503	0.0288184	0.0217907	BBS9/HOOK3/TNKS/CDK5RAP2/PCM1/CEP192	6
GO:0032580	CC	GO:0032580	Golgi cisterna membrane	15/1475	95/19550	0.00488069	0.0292034	0.0220819	ST6GAL1/FUT8/ASAP2/ST3GAL2/ST3GAL3/ST3GAL1/ZDHHC14/CHSY1/GOLPH3/B4GALT1/ABO/CSGALNACT1/ATP2C1/GALNT2/B4GALT5	15
GO:0030118	CC	GO:0030118	clathrin coat	9/1475	44/19550	0.00491591	0.0292034	0.0220819	NCALD/PICALM/AP2A2/EPS15/EPN2/AP3B1/AP1G1/AP2B1/EPS15L1	9
GO:0005635	CC	GO:0005635	nuclear envelope	51/1475	468/19550	0.00514031	0.0302371	0.0228635	SYNE2/SYNE1/INSR/PLCB1/GNAQ/GRK5/ANKRD17/TNRC18/FAF1/PAFAH1B1/DST/BCL2L1/ABL1/EGFR/WDFY3/SMAD3/PHF20/ITPR1/NUP98/ITPR3/ERBIN/AGPAT3/PUM2/FBXW11/XPO1/INPP4A/TNKS/PLA2G4C/CCAR1/MYO6/POM121/PTGDS/SUN1/TAF3/PSEN1/NAV3/MAD1L1/OSBPL8/PRICKLE2/EPC1/DNAJC1/SPIN1/AHCTF1/POLA1/APP/MTDH/ATF6/PCM1/MYO1C/MCM3AP/ITSN1	51
GO:0019005	CC	GO:0019005	SCF ubiquitin ligase complex	11/1475	61/19550	0.00546083	0.0318107	0.0240533	FBXL7/FBXL20/BTRC/FBXL17/FBXW11/FBXW4/FBXW7/CUL5/FBH1/USP47/CUL1	11
GO:0044853	CC	GO:0044853	plasma membrane raft	17/1475	116/19550	0.00617261	0.0354103	0.0267752	BMPR2/SORBS1/INSR/PLPP1/CDH13/CTNNA1/DLC1/PACSIN2/MAPK1/STIM1/ATP2B4/PRKAR2A/NOS3/CBL/TGFBR2/JAK2/PTPN11	17
GO:0099023	CC	GO:0099023	vesicle tethering complex	11/1475	62/19550	0.0061968	0.0354103	0.0267752	EXOC6B/EXOC4/TRAPPC9/COG5/NBAS/VPS54/VPS53/EXOC6/STXBP6/TRAPPC8/TRAPPC10	11
GO:0055037	CC	GO:0055037	recycling endosome	25/1475	195/19550	0.00640815	0.0362726	0.0274271	RABGEF1/FCHSD2/STX8/ATP11A/PACSIN2/RAB11FIP3/SGK3/RAB10/NDRG1/RABEP1/COMMD1/INPP4A/VPS53/AVL9/ARFGEF2/DENND6A/SLC1A1/AP1G1/TPCN1/APP/ABCG1/ATP9A/RAB8B/RFFL/ITSN1	25
GO:0031672	CC	GO:0031672	A band	8/1475	38/19550	0.0065459	0.036706	0.0277549	SPTBN1/MYBPC3/DST/HDAC4/PPP1R12B/PPP1R12A/PPP2R5A/OBSCN	8
GO:0031094	CC	GO:0031094	platelet dense tubular network	4/1475	11/19550	0.0069224	0.0383882	0.0290268	ITPR2/ITPR1/ITPR3/ATP2A2	4
GO:0000159	CC	GO:0000159	protein phosphatase type 2A complex	5/1475	17/19550	0.00697385	0.0383882	0.0290268	PPP2R5C/PPP2R5E/PPP2R5A/PPP2R2A/PPP2R2D	5
GO:0031941	CC	GO:0031941	filamentous actin	7/1475	31/19550	0.00722729	0.0394216	0.0298082	PDLIM5/SPECC1L/NCKAP1/MYO6/EHBP1/EHBP1L1/MYO1C	7
GO:0035579	CC	GO:0035579	specific granule membrane	14/1475	91/19550	0.00807024	0.0436229	0.0329851	SLC44A2/TSPAN14/PTPRB/ATP11A/DNAJC5/STK10/ADAM10/CD59/ANO6/ATP8A1/HGSNAT/TNFRSF1B/PLD1/RAP1A	14
GO:0031143	CC	GO:0031143	pseudopodium	5/1475	18/19550	0.00906551	0.0481355	0.0363972	ACTN4/MAPK1/ARRB1/ACTN1/RAF1	5
GO:0043034	CC	GO:0043034	costamere	5/1475	18/19550	0.00906551	0.0481355	0.0363972	AHNAK/PGM5/SVIL/PLEC/VCL	5
GO:0005096	MF	GO:0005096	GTPase activator activity	121/1473	462/18368	9.43233e-33	8.59285e-30	6.5232e-30	ELMO1/ABR/MCF2L/RABGAP1L/ASAP1/DOCK9/RASAL2/AGAP1/IQSEC1/AKAP13/TRIO/SPATA13/DOCK1/ARHGAP26/TBCD/DAB2IP/RAPGEF1/PLCB1/PLEKHG1/RIN2/GNAQ/FGD4/RAPGEF2/DOCK4/TBC1D22A/STARD13/ARHGAP31/FGD5/ARAP3/RABGEF1/KALRN/RGS6/RALGAPA2/SH2D3C/TBC1D5/ASAP2/ARHGEF10/TBC1D1/SBF2/PSD3/FNIP1/ARHGAP35/CYTH1/MYO9B/DLC1/PREX2/RALGAPA1/ARHGEF12/SIPA1L3/DENND1A/HERC1/DENND5A/DOCK6/ARHGAP23/RASGRF2/RABGAP1/MYO9A/PREX1/RIN3…	121
GO:0030695	MF	GO:0030695	GTPase regulator activity	122/1473	488/18368	6.36731e-31	1.93354e-28	1.46783e-28	ELMO1/ABR/MCF2L/RABGAP1L/ASAP1/DOCK9/RASAL2/AGAP1/IQSEC1/AKAP13/TRIO/SPATA13/DOCK1/ARHGAP26/TBCD/DAB2IP/RAPGEF1/PLCB1/PLEKHG1/RIN2/GNAQ/FGD4/RAPGEF2/DOCK4/TBC1D22A/STARD13/ARHGAP31/FGD5/ARAP3/RABGEF1/KALRN/RGS6/RALGAPA2/SH2D3C/TBC1D5/ASAP2/ARHGEF10/TBC1D1/SBF2/PSD3/FNIP1/ARHGAP35/CYTH1/MYO9B/DLC1/PREX2/RALGAPA1/ARHGEF12/SIPA1L3/DENND1A/HERC1/DENND5A/DOCK6/ARHGAP23/RASGRF2/RABGAP1/MYO9A/PREX1/RIN3…	122
GO:0060589	MF	GO:0060589	nucleoside-triphosphatase regulator activity	122/1473	488/18368	6.36731e-31	1.93354e-28	1.46783e-28	ELMO1/ABR/MCF2L/RABGAP1L/ASAP1/DOCK9/RASAL2/AGAP1/IQSEC1/AKAP13/TRIO/SPATA13/DOCK1/ARHGAP26/TBCD/DAB2IP/RAPGEF1/PLCB1/PLEKHG1/RIN2/GNAQ/FGD4/RAPGEF2/DOCK4/TBC1D22A/STARD13/ARHGAP31/FGD5/ARAP3/RABGEF1/KALRN/RGS6/RALGAPA2/SH2D3C/TBC1D5/ASAP2/ARHGEF10/TBC1D1/SBF2/PSD3/FNIP1/ARHGAP35/CYTH1/MYO9B/DLC1/PREX2/RALGAPA1/ARHGEF12/SIPA1L3/DENND1A/HERC1/DENND5A/DOCK6/ARHGAP23/RASGRF2/RABGAP1/MYO9A/PREX1/RIN3…	122
GO:0005085	MF	GO:0005085	guanyl-nucleotide exchange factor activity	68/1473	223/18368	7.33693e-23	1.67099e-20	1.26852e-20	ELMO1/ABR/MCF2L/DOCK9/IQSEC1/AKAP13/TRIO/SPATA13/DOCK1/RAPGEF1/PLEKHG1/RIN2/FGD4/RAPGEF2/DOCK4/FGD5/RABGEF1/KALRN/SH2D3C/ARHGEF10/SBF2/PSD3/FNIP1/CYTH1/PREX2/ARHGEF12/DENND1A/HERC1/DENND5A/DOCK6/RASGRF2/PREX1/RIN3/GBF1/RAPGEF3/DENND2A/BCR/DENND3/ARHGEF7/DENND4C/ITSN2/TIAM2/MYCBP2/ARFGEF1/FARP1/CYTH3/RAPGEF6/HERC2/OBSCN/SWAP70/BCAR3/SOS1/ARFGEF2/DNMBP/RPGR/SOS2/DOCK5/DENND5B/DENND6A/RAPGEF4/ARHGEF…	68
GO:0003712	MF	GO:0003712	transcription coregulator activity	104/1473	489/18368	1.16542e-20	2.1234e-18	1.61196e-18	TACC1/RERE/NCOA3/CTBP2/ZMIZ1/JMJD1C/MED13L/RBFOX2/DYRK1A/HIPK2/LDB2/ARID1B/RBPMS/KDM2A/ACTN4/TBL1XR1/WWOX/KMT2C/RUNX1T1/DDX17/SFMBT2/NCOR2/ABL1/ASXL1/NSD1/MAML2/PRKN/CREBBP/SMARCA2/NOTCH1/HDAC4/PXN/BRD4/NCOA2/HDAC9/SMARCC1/MAML3/WWTR1/MECP2/PTPN14/LCOR/JAZF1/ZFPM2/ARID1A/GON4L/NCOA1/NUP98/ARRB1/SND1/NCOR1/ACTN1/KDM5A/ETS1/KAT6A/NCOA6/MED13/KDM3B/PIAS1/KAT6B/ZMYND8/SMARCA4/CAMTA1/CIITA/SPEN/THRAP3…	104
GO:0004674	MF	GO:0004674	protein serine/threonine kinase activity	88/1473	386/18368	1.08836e-19	1.65249e-17	1.25448e-17	BMPR2/CCND3/RPS6KA2/AKAP13/TRIO/PRKCH/WNK1/PRKCE/CDC42BPB/DYRK1A/GRK5/HIPK2/SRPK2/KALRN/MARK3/CDK17/HIPK3/GSK3B/CDK13/AKT3/EGFR/BRD4/IRAK3/TAOK1/STK3/MAPK1/SGK3/AAK1/CAMK1D/STK10/CAMK2D/BRAF/CDK14/PRKD2/CDK19/TAOK3/BCR/CSNK1G1/NUAK1/MAP4K4/MAST4/STK24/LTBP1/ROCK1/TLK2/SNRK/NEK7/LATS2/IKBKB/MAP3K3/PRKD1/SIK3/SMG1/LIMK2/TAF1/MAP4K3/ROCK2/MAP3K1/MAP3K2/LATS1/CDK12/EEF2K/GAK/PRKX/STK38/TTBK2/CASK/TGF…	88
GO:0106310	MF	GO:0106310	protein serine kinase activity	80/1473	360/18368	2.59421e-17	3.37618e-15	2.563e-15	RPS6KA2/TRIO/PRKCH/WNK1/PRKCE/CDC42BPB/DYRK1A/HIPK2/SRPK2/KALRN/MARK3/CDK17/HIPK3/GSK3B/CDK13/AKT3/TAOK1/STK3/MAPK1/SGK3/AAK1/CAMK1D/STK10/CAMK2D/BRAF/CDK14/PRKD2/CDK19/TAOK3/TRPM7/BCR/CSNK1G1/NUAK1/MAP4K4/MAST4/STK24/ROCK1/TLK2/SNRK/NEK7/LATS2/IKBKB/MAP3K3/PRKD1/SIK3/CIITA/SMG1/LIMK2/OBSCN/TAF1/MAP4K3/ROCK2/MAP3K1/MAP3K2/LATS1/CDK12/KSR1/GAK/MAP2K5/PRKX/STK38/TTBK2/CASK/TLK1/RAF1/MAPK8/PAK2/RPS6…	80
GO:0045296	MF	GO:0045296	cadherin binding	69/1473	332/18368	1.36893e-13	1.46519e-11	1.11229e-11	BMPR2/SPTBN1/CTNND1/MACF1/ASAP1/PTPRM/DOCK9/DAB2IP/ARGLU1/ADD1/WASF2/ERC1/MYH9/CDH13/ESYT2/CTNNA1/NUMB/AHNAK/TJP2/PDLIM5/FLNB/LRRFIP1/EGFR/GIGYF2/PTPRB/SPTAN1/PICALM/PACSIN2/COBLL1/EPS15/RAB10/RAB1A/FNBP1L/CDH23/PI4KA/NDRG1/MPRIP/PPFIBP1/SND1/STK24/PKP4/ITGA6/UBAP2/AFDN/EPN2/ZC3HAV1/IQGAP1/SWAP70/YWHAE/TMOD3/PSEN1/DLG1/PHLDB2/CBL/PLEC/STK38/FMNL2/VCL/SNX9/PAK2/STXBP6/EPS15L1/GAPVD1/PKN2/TRIM25/GI…	69
GO:0003779	MF	GO:0003779	actin binding	83/1473	441/18368	1.52454e-13	1.46519e-11	1.11229e-11	SHANK3/SORBS1/ABLIM1/SPTBN1/MACF1/SYNE2/UTRN/HIP1/MTSS1/SYNE1/TNS1/PTK2/MYBPC3/NEBL/EPB41L2/SSH2/ADD1/PRKCE/FGD4/SHROOM4/WASF2/ACTN4/LIMCH1/MYH9/PARVB/MICAL3/CTNNA1/DST/PDLIM5/ABL1/PHACTR4/PRKN/FLNB/MYO9B/SNTG2/TLN2/EGFR/NCALD/FMNL3/SPTAN1/CYFIP1/MYO1E/COBLL1/MYO9A/SYNPO/SSH1/DIAPH2/MPRIP/TRPM7/ABL2/ACTN1/AFDN/MYO18A/RAI14/WIPF1/IQGAP1/WIPF2/OPHN1/TNNT2/MYO6/SVIL/INO80/TMOD3/ADD3/DIAPH1/NOS3/PLEC…	83
GO:0045309	MF	GO:0045309	protein phosphorylated amino acid binding	25/1473	56/18368	1.60833e-13	1.46519e-11	1.11229e-11	PIK3R3/SH2D3C/CRK/ABL1/SHB/MAPK1/CBLB/ARRB1/BTRC/ABL2/SH3BP2/SCAF8/SHE/FBXW7/BCAR3/PTPN5/YWHAE/GRB2/NCK2/PLCG2/CBL/YES1/NEDD4/RASA1/PTPN11	25
GO:0016922	MF	GO:0016922	nuclear receptor binding	40/1473	144/18368	1.5447e-12	1.2793e-10	9.71168e-11	TACC1/NCOA3/CTBP2/JMJD1C/FOXP1/ACTN4/BCAS3/TCF7L2/NCOR2/ASXL1/NSD1/NCOA2/ZBTB7A/LCOR/SMAD3/ARID1A/STAT3/NCOA1/ARRB1/KDM4C/NCOR1/NCOA6/MED13/SMARCA4/CNOT1/THRAP3/RXRA/TAF1/TRIP12/STRN/NRIP1/LATS1/RARB/EP300/TRERF1/TACC2/TRIP4/STAT5B/PKN1/SLC30A9	40
GO:0051020	MF	GO:0051020	GTPase binding	61/1473	291/18368	2.45274e-12	1.86204e-10	1.41355e-10	GNB1/SPTBN1/RABGAP1L/AKAP13/FGD4/RASIP1/DOCK4/ERC1/CDC42BPB/UNC13B/FGD5/RABGEF1/EXOC4/MICAL3/MYO9B/DENND1A/FMNL3/DENND5A/PICALM/CYFIP1/BICD1/RAB11FIP3/RABGAP1/RIN3/STRN3/FNBP1L/DIAPH2/EVI5/GOLGA4/NDRG1/RPH3AL/ROCK1/XPO1/SRGAP2/AFDN/NCKAP1/MYCBP2/FARP1/IQGAP1/MAPKAP1/RAPGEF6/RUSC2/ROCK2/DIAPH1/FMNL2/ANKFY1/PAK2/RAPGEF4/CDC42EP4/ARHGEF2/AP1G1/RAP1A/EPS8/TRIOBP/AMBRA1/PKN2/PKN1/USP33/MYO1C/SH3BP4/RA…	61
GO:0003713	MF	GO:0003713	transcription coactivator activity	56/1473	262/18368	8.63344e-12	6.05005e-10	4.59285e-10	TACC1/RERE/NCOA3/CTBP2/ZMIZ1/DYRK1A/HIPK2/ARID1B/RBPMS/ACTN4/WWOX/KMT2C/DDX17/ABL1/ASXL1/MAML2/CREBBP/SMARCA2/NOTCH1/BRD4/NCOA2/SMARCC1/MAML3/WWTR1/ZFPM2/ARID1A/NCOA1/NUP98/ARRB1/ACTN1/KDM5A/ETS1/KAT6A/NCOA6/MED13/SMARCA4/CIITA/THRAP3/PRDM16/CCAR1/NRIP1/UBE3A/RNF4/EP300/YAF2/TRERF1/DCAF6/USP22/TRIP4/TRIM25/PKN1/YAP1/CBFB/MTDH/SLC30A9/SETD3	56
GO:0031267	MF	GO:0031267	small GTPase binding	55/1473	259/18368	1.73241e-11	1.12731e-09	8.55786e-10	RABGAP1L/AKAP13/FGD4/DOCK4/ERC1/CDC42BPB/UNC13B/FGD5/RABGEF1/EXOC4/MICAL3/MYO9B/DENND1A/FMNL3/DENND5A/PICALM/CYFIP1/BICD1/RAB11FIP3/RABGAP1/RIN3/STRN3/DIAPH2/EVI5/GOLGA4/NDRG1/RPH3AL/ROCK1/XPO1/SRGAP2/AFDN/NCKAP1/MYCBP2/FARP1/IQGAP1/MAPKAP1/RAPGEF6/RUSC2/ROCK2/DIAPH1/FMNL2/ANKFY1/PAK2/RAPGEF4/CDC42EP4/ARHGEF2/AP1G1/RAP1A/EPS8/TRIOBP/PKN2/PKN1/USP33/MYO1C/SH3BP4	55
GO:0140297	MF	GO:0140297	DNA-binding transcription factor binding	72/1473	394/18368	2.70799e-11	1.64466e-09	1.24853e-09	TACC1/NCOA3/CTBP2/JMJD1C/FOXP1/RBFOX2/TCF12/HIPK2/ACTN4/SKI/BCAS3/RUNX1T1/FAF1/TCF7L2/GSK3B/NCOR2/ASXL1/NSD1/CREBBP/HDAC4/RBPJ/NCOA2/HDAC9/ZBTB7A/WWP2/MEF2A/LCOR/ZFPM2/SMAD3/ARID1A/STAT3/NCOA1/ARRB1/KDM4C/NCOR1/NCOA6/MED13/ATOH8/ZMYND8/SMARCA4/CIITA/SPEN/CNOT1/THRAP3/RXRA/PRDM16/TAF1/HDAC8/TRIP12/STRN/NRIP1/LATS1/HDAC7/RARB/EP300/SMAD2/TRERF1/ZNF516/PARP9/MAPK14/TACC2/SP3/TRIP4/MDFIC/STAT5B/PKN1/…	72
GO:0019787	MF	GO:0019787	ubiquitin-like protein transferase activity	79/1473	458/18368	5.67868e-11	3.2333e-09	2.45453e-09	SH3RF3/UBE2K/HERC4/RNF115/RNF213/ARIH1/NSMCE2/UBE2H/UBE2R2/PRKN/UBE2D2/RNF38/UBE2W/HDAC4/HERC1/UBR5/HECTD4/COP1/BIRC6/UBE2E2/WWP2/UBR3/ZNRF1/SMURF2/UBE4B/XIAP/FBXO11/CBLB/ITCH/HECW2/BTRC/FBXW11/NEURL1B/HECTD1/KCMF1/LNX1/PIAS1/MYCBP2/UBE3C/UBE2E1/HERC2/TAF1/RNF125/TRIM56/CNOT4/TRIP12/RC3H1/UBE3A/RNF216/HDAC7/RNF4/WWP1/SMURF1/RNF220/TRIM44/CBL/CUL5/CHFR/HERC3/UBR2/HUWE1/MSL2/CUL3/UBE2G1/ARIH2/TRIM2…	79
GO:0004842	MF	GO:0004842	ubiquitin-protein transferase activity	75/1473	433/18368	1.43679e-10	7.69948e-09	5.84501e-09	SH3RF3/UBE2K/HERC4/RNF115/RNF213/ARIH1/UBE2H/UBE2R2/PRKN/UBE2D2/RNF38/UBE2W/HERC1/UBR5/HECTD4/COP1/BIRC6/UBE2E2/WWP2/UBR3/ZNRF1/SMURF2/UBE4B/XIAP/FBXO11/CBLB/ITCH/HECW2/BTRC/FBXW11/NEURL1B/HECTD1/KCMF1/LNX1/MYCBP2/UBE3C/UBE2E1/HERC2/TAF1/RNF125/TRIM56/CNOT4/TRIP12/RC3H1/UBE3A/RNF216/RNF4/WWP1/SMURF1/RNF220/TRIM44/CBL/CUL5/CHFR/HERC3/UBR2/HUWE1/MSL2/CUL3/UBE2G1/ARIH2/TRIM2/PELI2/NEDD4/TRIM33/C18or…	75
GO:0061629	MF	GO:0061629	RNA polymerase II-specific DNA-binding transcription factor binding	58/1473	299/18368	2.17795e-10	1.10229e-08	8.36792e-09	TACC1/NCOA3/CTBP2/JMJD1C/FOXP1/HIPK2/ACTN4/BCAS3/FAF1/TCF7L2/GSK3B/NCOR2/ASXL1/NSD1/CREBBP/HDAC4/RBPJ/NCOA2/ZBTB7A/WWP2/MEF2A/LCOR/ZFPM2/SMAD3/ARID1A/STAT3/NCOA1/ARRB1/KDM4C/NCOR1/NCOA6/MED13/SMARCA4/SPEN/CNOT1/THRAP3/RXRA/TAF1/TRIP12/STRN/NRIP1/LATS1/RARB/EP300/TRERF1/PARP9/MAPK14/TACC2/SP3/TRIP4/MDFIC/STAT5B/PKN1/MTDH/PPARA/SLC30A9/HDAC5/SETD3	58
GO:0001784	MF	GO:0001784	phosphotyrosine residue binding	19/1473	44/18368	2.70993e-10	1.29934e-08	9.86384e-09	PIK3R3/SH2D3C/CRK/ABL1/SHB/MAPK1/CBLB/ABL2/SH3BP2/SHE/BCAR3/PTPN5/GRB2/NCK2/PLCG2/CBL/YES1/RASA1/PTPN11	19
GO:0051219	MF	GO:0051219	phosphoprotein binding	27/1473	88/18368	5.64141e-10	2.56966e-08	1.95074e-08	PIK3R3/SH2D3C/PAFAH1B1/CRK/ABL1/SHB/MAPK1/CBLB/ARRB1/BTRC/ABL2/SH3BP2/SCAF8/SHE/FBXW7/THRAP3/BCAR3/PTPN5/YWHAE/GRB2/NCK2/PLCG2/CBL/YES1/NEDD4/RASA1/PTPN11	27
GO:0005543	MF	GO:0005543	phospholipid binding	77/1473	466/18368	7.868e-10	3.41321e-08	2.59112e-08	MCF2L/PITPNC1/SPTBN1/HIP1/ASAP1/AGAP1/MTSS1/ARHGAP26/DAB2IP/PLCB1/RAPGEF2/GRK5/PIK3C2A/UNC13B/ARAP3/BCAS3/FCHSD2/ESYT2/PITPNM2/ATP8B1/SBF2/PARD3/PIK3C2B/ITPR2/SNX29/ARHGAP35/DENND1A/PICALM/MYO1E/PACSIN2/WDFY3/PREX1/PARD3B/SGK3/SH3PXD2A/GBF1/ITPR1/ITPR3/EPN2/NF1/COMMD1/GAB2/GOLPH3/IQGAP1/DYSF/CYTH3/MAPKAP1/RAPGEF6/OSBPL5/OPHN1/OBSCN/PLA2G4C/PLEKHA5/SVIL/FCHO2/SNX6/SMURF1/OGT/TOM1L2/ZFYVE28/OSBPL8/…	77
GO:0035091	MF	GO:0035091	phosphatidylinositol binding	53/1473	271/18368	9.61276e-10	3.98056e-08	3.02181e-08	MCF2L/PITPNC1/HIP1/ASAP1/DAB2IP/PLCB1/PIK3C2A/ARAP3/BCAS3/FCHSD2/ESYT2/PITPNM2/SBF2/PARD3/PIK3C2B/ITPR2/SNX29/DENND1A/PICALM/MYO1E/WDFY3/PARD3B/SGK3/SH3PXD2A/GBF1/ITPR1/ITPR3/COMMD1/GAB2/GOLPH3/IQGAP1/CYTH3/MAPKAP1/OSBPL5/OBSCN/PLEKHA5/SVIL/FCHO2/SNX6/OGT/TOM1L2/ZFYVE28/OSBPL8/SNX9/ZCCHC14/ANKFY1/PLD1/MYO10/STXBP6/TPCN1/SNX14/STAM2/RPS6KC1	53
GO:0017124	MF	GO:0017124	SH3 domain binding	33/1473	130/18368	1.7625e-09	6.98104e-08	5.2996e-08	ELMO1/SHANK3/DOCK1/PTPN12/DAB2IP/RAPGEF1/WASF2/DOCK4/ARHGAP31/DNM2/QKI/FUT8/CRK/ABL1/PRKN/DENND1A/AFAP1L1/EPS15/CBLB/ARHGAP17/SH3BP2/ADAM10/INPP5D/WIPF1/UVRAG/RUFY2/ARHGAP27/GRB2/SOS1/CBL/AFAP1/ARHGAP6/BCAR1	33
GO:0003714	MF	GO:0003714	transcription corepressor activity	41/1473	187/18368	2.38835e-09	9.06578e-08	6.88222e-08	RERE/CTBP2/RBFOX2/HIPK2/TBL1XR1/RUNX1T1/SFMBT2/NCOR2/NSD1/PRKN/CREBBP/HDAC4/HDAC9/WWTR1/MECP2/LCOR/JAZF1/ZFPM2/GON4L/NCOR1/PIAS1/ZMYND8/SMARCA4/SPEN/CDYL/RCOR1/CCAR1/NRIP1/HDAC7/DNMT3A/CBFA2T2/ATF7IP/CBFA2T3/YAF2/ZMYND11/TRERF1/TBL1X/PARP9/RCOR3/SUFU/YAP1	41
GO:0001221	MF	GO:0001221	transcription coregulator binding	24/1473	78/18368	4.75878e-09	1.7341e-07	1.31643e-07	ZBTB16/CTBP2/RORA/EHMT1/FOXO3/ATF7/FOXO1/CREBBP/EPAS1/VGLL4/ZBTB7A/LCOR/SMAD3/ZNF644/SMARCA4/CHD6/CTCF/CNOT2/EP300/TRERF1/PER3/PPARA/TEAD2/PER1	24
GO:0060090	MF	GO:0060090	molecular adaptor activity	63/1473	369/18368	7.66925e-09	2.68719e-07	2.03996e-07	SHANK3/GNB1/SORBS1/SYNE2/HIP1/AKAP13/SYNE1/DAB2IP/CUX1/GRB10/SASH1/MAGI1/MYH9/FRMD4A/SPAG9/DISC1/SORBS2/STX8/CRK/TJP2/GATAD2A/VTI1A/CRADD/AP2A2/WWC2/BICD1/RPTOR/STAT3/ARRB1/BTRC/APPBP2/ITSN2/GAB2/IQGAP1/MAVS/CNOT1/FBXW7/CDYL/TNNT2/MAGI3/GRB2/STX16/KLHDC10/SUN1/NCK2/DLG1/KSR1/DLGAP4/WWC3/MAGI2/FRS2/SH2B3/CNTLN/AP1G1/PPP4R2/GOSR2/AP2B1/EPS8/VAMP2/MAPK8IP3/ECPAS/ITSN1/PTPN11	63
GO:0005516	MF	GO:0005516	calmodulin binding	41/1473	201/18368	2.17167e-08	7.32738e-07	5.56253e-07	SPTBN1/CACNA1C/PLCB1/ADD1/SLC8A1/ITPKB/UNC13B/MYH9/MYO9B/PPP3CC/EGFR/PPP3CB/SPTAN1/MYO1E/PPP3R1/RASGRF2/CAMK1D/CAMK2D/STRN3/PHKB/IQGAP1/INVS/ATP2B4/CAMSAP2/OBSCN/MYO6/STRN/ADD3/EEF2K/MAP2/NOS3/CASK/MYO10/KCNN3/VAMP2/CAMKK2/CDK5RAP2/PPP3CA/MYO5C/MYO1C/SNTB2	41
GO:0019902	MF	GO:0019902	phosphatase binding	40/1473	196/18368	3.1695e-08	1.03122e-06	7.82843e-07	PTK2/DAB2IP/JAK1/WNK1/SBF2/PARD3/PHACTR4/PPP6R2/FOXO1/PPP6R3/EGFR/PPP3CB/PXN/PPP3R1/MAPK1/SMAD3/FER/STRN3/STAT3/DTNA/CTTNBP2NL/PPP1R16B/IQGAP1/PPP2R2A/ATP2B4/AP3B1/STRN/GRB2/DLG1/SMAD2/MAGI2/CNST/PHACTR1/STAU1/ENSA/MAPK14/SMG7/MTMR3/PPARA/CEP192	40
GO:0042393	MF	GO:0042393	histone binding	46/1473	244/18368	3.94298e-08	1.23864e-06	9.40303e-07	BPTF/TBL1XR1/BCAS3/KMT2C/SFMBT2/MLLT10/CHD2/SMARCA2/BRD4/KMT2E/SMARCC1/PHC3/KDM5A/KAT6A/MLLT3/ATRX/KAT6B/ZMYND8/SMARCA4/BAZ1B/CDYL/ATAD2B/TAF1/TNKS/YEATS2/INO80/MLLT6/DPF3/PHF14/UIMC1/SCMH1/ZMYND11/PHC2/KMT2A/TBL1X/PSME4/PARP9/RSF1/SPIN1/JAK2/CHD8/L3MBTL4/PKN1/MBTD1/GLYR1/MCM3AP	46
[truncated: 138 more rows]

## Sheet: LV_agingadult_vs_nonaging up
	ONTOLOGY	ID	Description	GeneRatio	BgRatio	pvalue	p.adjust	qvalue	geneID	Count
[truncated: 655 more rows]

## Sheet: LV_nonagingadult_vs_fetus
gene	avg_log2FC	p_val	p_val_adj	pct.1	pct.2	cluster
[truncated: 1,394 more rows]

## Sheet: LV_nonagingadult_vs_fetus down
	ONTOLOGY	ID	Description	GeneRatio	BgRatio	pvalue	p.adjust	qvalue	geneID	Count
[truncated: 1,043 more rows]

[truncated: 7 more sheets: LV_nonagingadult_vs_fetus up, RV_agingadult_vs_nonagingadult, RV_agingadult_vs_nonaging down, RV_agingadult_vs_nonaging up, RV_nonagingadult_vs_fetus, RV_nonagingadult_vs_fetus down, RV_nonagingadult_vs_fetus up]
