# Supplementary material for: Life-span–dependent transcriptional dynamics of the human heart
Source: Sci Adv. 2026 Jun 17;12(25):eaeg2614. doi: 10.1126/sciadv.aeg2614 (PMC13274588; doi:10.1126/sciadv.aeg2614)
Supplement: Supplementary file 2 — Tables S1 to S55 [file sciadv.aeg2614_tables_s1_to_s55.zip › Tables/Supplementary_Table_37.xlsx]

## Sheet: Gene sets
status	family	pval	qval	gene_short_name	use_for_ordering	cluster
OK	negbinomial.size	0	0	PIK3R3	TRUE	1
OK	negbinomial.size	0	0	ARL15	TRUE	2
OK	negbinomial.size	0	0	MALAT1	FALSE	3
OK	negbinomial.size	0	0	B2M	FALSE	3
OK	negbinomial.size	3.7988e-239	2.10598e-235	GSE1	FALSE	2
OK	negbinomial.size	1.81128e-223	8.36781e-220	HLA-B	TRUE	3
OK	negbinomial.size	8.47125e-222	3.3545e-218	PALM2-AKAP2	FALSE	4
OK	negbinomial.size	1.27616e-209	4.42173e-206	SMAD6	TRUE	1
OK	negbinomial.size	4.61815e-180	1.42234e-176	TMSB4X	FALSE	3
OK	negbinomial.size	2.17255e-179	6.0221e-176	IFITM3	TRUE	3
OK	negbinomial.size	3.63446e-167	9.1585e-164	PCSK5	TRUE	1
OK	negbinomial.size	1.78256e-164	4.11757e-161	ACTB	FALSE	3
OK	negbinomial.size	3.08017e-160	6.56764e-157	TMSB10	FALSE	3
OK	negbinomial.size	2.8359e-159	5.61488e-156	ID1	FALSE	3
OK	negbinomial.size	1.91877e-157	3.54576e-154	MECOM	FALSE	1
OK	negbinomial.size	1.08725e-155	1.88359e-152	ABR	FALSE	1
OK	negbinomial.size	6.10325e-150	9.95152e-147	FAM155A	TRUE	5
OK	negbinomial.size	6.82238e-149	1.05061e-145	DUSP1	FALSE	3
OK	negbinomial.size	1.09524e-143	1.59784e-140	MT-CO1	TRUE	6
OK	negbinomial.size	1.86526e-138	2.58516e-135	FABP5	FALSE	3
OK	negbinomial.size	4.85034e-137	6.40222e-134	ID3	TRUE	3
OK	negbinomial.size	1.25396e-132	1.57994e-129	PTPRG	FALSE	1
OK	negbinomial.size	1.73294e-132	2.0885e-129	ELMO1	FALSE	2
OK	negbinomial.size	2.35805e-127	2.72344e-124	SLC2A3	TRUE	6
OK	negbinomial.size	6.37212e-127	7.06515e-124	MAP4	FALSE	2
OK	negbinomial.size	1.31107e-125	1.39775e-122	FABP4	TRUE	3
OK	negbinomial.size	1.29984e-123	1.33445e-120	HLA-C	FALSE	3
OK	negbinomial.size	1.33538e-122	1.32198e-119	SPATA13	FALSE	4
OK	negbinomial.size	9.82038e-118	9.38659e-115	ZBTB16	FALSE	1
OK	negbinomial.size	1.02444e-113	9.46546e-111	FUT8	TRUE	1
OK	negbinomial.size	2.86388e-113	2.56077e-110	LINGO1	FALSE	3
OK	negbinomial.size	8.17513e-113	7.08145e-110	UTRN	FALSE	4
OK	negbinomial.size	2.08112e-112	1.74808e-109	TCIM	FALSE	6
OK	negbinomial.size	5.14713e-111	4.19628e-108	CXCL2	TRUE	3
OK	negbinomial.size	2.36539e-110	1.87332e-107	ZBTB46	FALSE	1
OK	negbinomial.size	4.57022e-110	3.51894e-107	UBC	FALSE	3
OK	negbinomial.size	1.52939e-108	1.14576e-105	HLA-A	FALSE	3
OK	negbinomial.size	9.20689e-108	6.71595e-105	NXN	FALSE	2
OK	negbinomial.size	4.73833e-107	3.36773e-104	IGFBP7	TRUE	6
OK	negbinomial.size	4.99071e-104	3.45844e-101	SPARCL1	FALSE	3
OK	negbinomial.size	1.8233e-102	1.23268e-99	RBMS3	FALSE	4
OK	negbinomial.size	1.06768e-101	7.04646e-99	ABCC4	FALSE	5
OK	negbinomial.size	1.65327e-101	1.06574e-98	MYL2	FALSE	3
OK	negbinomial.size	1.88493e-100	1.18746e-97	IFI27	TRUE	3
OK	negbinomial.size	4.08785e-96	2.51802e-93	C22orf34	FALSE	1
OK	negbinomial.size	5.67948e-95	3.42238e-92	BMPR2	FALSE	5
OK	negbinomial.size	8.81989e-95	5.20167e-92	TM4SF1	FALSE	3
OK	negbinomial.size	1.93026e-94	1.11469e-91	HIP1	FALSE	1
OK	negbinomial.size	2.24223e-94	1.26842e-91	NEBL	TRUE	1
OK	negbinomial.size	1.61187e-93	8.93587e-91	CPAMD8	TRUE	1
OK	negbinomial.size	2.23874e-92	1.21678e-89	VEGFC	TRUE	2
OK	negbinomial.size	2.84758e-92	1.51793e-89	RABGEF1	FALSE	2
OK	negbinomial.size	1.56649e-91	8.19272e-89	RASGEF1B	TRUE	6
OK	negbinomial.size	6.24723e-89	3.2068e-86	MT-CO3	FALSE	6
OK	negbinomial.size	3.7505e-88	1.89018e-85	PKD1L1	TRUE	4
OK	negbinomial.size	2.8894e-86	1.4302e-83	PRDM16	TRUE	1
OK	negbinomial.size	5.64622e-86	2.74575e-83	ACTG1	FALSE	3
OK	negbinomial.size	8.60017e-85	4.11014e-82	CD36	FALSE	3
OK	negbinomial.size	3.03e-84	1.42354e-81	IFNAR2	FALSE	4
OK	negbinomial.size	4.30428e-84	1.98851e-81	CHRM3	TRUE	1
OK	negbinomial.size	1.48774e-83	6.76043e-81	PDE4D	TRUE	2
OK	negbinomial.size	2.11322e-83	9.44778e-81	CTBP2	FALSE	2
OK	negbinomial.size	2.82926e-83	1.24483e-80	LINC00472	FALSE	4
OK	negbinomial.size	4.70388e-83	2.0373e-80	CLDN5	FALSE	3
OK	negbinomial.size	8.15526e-79	3.47778e-76	IQSEC1	TRUE	1
OK	negbinomial.size	3.94135e-78	1.65531e-75	DOCK9	FALSE	2
OK	negbinomial.size	5.21773e-75	2.15866e-72	LINC00639	TRUE	1
OK	negbinomial.size	7.29012e-74	2.97169e-71	HES1	TRUE	3
OK	negbinomial.size	6.84106e-73	2.74822e-70	AQP1	FALSE	3
OK	negbinomial.size	1.59837e-72	6.32931e-70	FKBP5	TRUE	1
OK	negbinomial.size	3.82598e-72	1.4937e-69	ATF7	FALSE	2
OK	negbinomial.size	7.8561e-72	3.02449e-69	PITPNC1	FALSE	4
OK	negbinomial.size	2.45564e-71	9.32436e-69	IFITM2	FALSE	3
OK	negbinomial.size	2.66971e-71	1.00002e-68	ATP8B1	FALSE	5
OK	negbinomial.size	1.09355e-70	4.04162e-68	EVA1C	FALSE	1
OK	negbinomial.size	1.36559e-70	4.98064e-68	CD74	FALSE	3
OK	negbinomial.size	4.19186e-68	1.50902e-65	ANKHD1	FALSE	4
OK	negbinomial.size	7.35983e-68	2.61548e-65	XIST	TRUE	6
OK	negbinomial.size	8.46428e-68	2.96989e-65	CA4	FALSE	3
OK	negbinomial.size	2.92437e-67	1.01326e-64	ADAMTS9-AS2	TRUE	1
OK	negbinomial.size	4.17034e-66	1.42713e-63	FTH1	FALSE	3
OK	negbinomial.size	2.31321e-65	7.8195e-63	SH3PXD2B	TRUE	2
OK	negbinomial.size	6.99534e-64	2.33619e-61	MCF2L	FALSE	4
OK	negbinomial.size	1.27938e-63	4.22182e-61	PLPP1	TRUE	1
OK	negbinomial.size	1.05209e-62	3.43092e-60	RNASE1	FALSE	3
OK	negbinomial.size	5.51067e-62	1.77616e-59	PECAM1	FALSE	2
OK	negbinomial.size	1.27043e-60	4.04772e-58	SHANK3	FALSE	4
OK	negbinomial.size	1.38499e-60	4.36257e-58	ZFP36	TRUE	3
OK	negbinomial.size	1.93251e-60	6.01879e-58	CMIP	FALSE	2
OK	negbinomial.size	5.90893e-60	1.81989e-57	ARHGEF10	FALSE	5
OK	negbinomial.size	8.02585e-60	2.44471e-57	AC119674.1	TRUE	5
OK	negbinomial.size	9.14142e-60	2.75425e-57	RPL10	FALSE	3
OK	negbinomial.size	2.22034e-59	6.6178e-57	TACC1	FALSE	1
OK	negbinomial.size	5.02502e-59	1.48179e-56	PLCG2	FALSE	1
OK	negbinomial.size	2.92437e-58	8.53269e-56	STOX2	FALSE	2
OK	negbinomial.size	1.42847e-57	4.12457e-55	GALNT18	FALSE	2
OK	negbinomial.size	1.82605e-57	5.21817e-55	HLA-E	FALSE	3
OK	negbinomial.size	3.07736e-57	8.70423e-55	PREX1	FALSE	2
OK	negbinomial.size	5.77611e-57	1.61725e-54	A2M	FALSE	3
OK	negbinomial.size	2.82872e-56	7.84093e-54	GNB1	FALSE	2
OK	negbinomial.size	2.51612e-55	6.90538e-53	MYL12A	FALSE	3
OK	negbinomial.size	3.49766e-55	9.50507e-53	RPL41	FALSE	3
OK	negbinomial.size	6.28973e-55	1.69267e-52	LRRC8C	FALSE	5
OK	negbinomial.size	9.48756e-55	2.52871e-52	PTPRM	FALSE	5
OK	negbinomial.size	1.4773e-54	3.89992e-52	CTNND1	FALSE	5
OK	negbinomial.size	2.15825e-54	5.64382e-52	MT-CO2	FALSE	6
OK	negbinomial.size	2.45715e-54	6.36539e-52	UBE2W	FALSE	2
OK	negbinomial.size	4.81012e-54	1.23455e-51	H3F3B	FALSE	3
OK	negbinomial.size	2.39586e-53	6.09273e-51	TJP2	FALSE	4
OK	negbinomial.size	2.57801e-53	6.49636e-51	SKI	FALSE	4
OK	negbinomial.size	3.25535e-53	8.12928e-51	FTL	TRUE	3
OK	negbinomial.size	3.48903e-53	8.63503e-51	LRMDA	FALSE	5
OK	negbinomial.size	7.21387e-53	1.76957e-50	LINC01320	TRUE	1
OK	negbinomial.size	1.64052e-52	3.98891e-50	MTSS1	FALSE	5
OK	negbinomial.size	1.7577e-52	4.23666e-50	ST8SIA6	FALSE	2
OK	negbinomial.size	2.47147e-52	5.90575e-50	APBB2	FALSE	1
OK	negbinomial.size	3.01829e-52	7.15076e-50	INSR	TRUE	2
OK	negbinomial.size	3.66962e-52	8.62019e-50	EPAS1	FALSE	1
OK	negbinomial.size	5.33241e-52	1.24209e-49	RPLP1	FALSE	3
OK	negbinomial.size	9.69734e-52	2.24001e-49	APOD	TRUE	3
OK	negbinomial.size	3.8403e-51	8.79747e-49	SLCO2A1	TRUE	1
OK	negbinomial.size	4.38381e-51	9.96023e-49	ITGA9	FALSE	1
OK	negbinomial.size	6.40404e-51	1.4432e-48	RGCC	FALSE	3
OK	negbinomial.size	8.79512e-51	1.96607e-48	ELN	TRUE	1
OK	negbinomial.size	9.05688e-51	2.00838e-48	AGAP1	FALSE	5
OK	negbinomial.size	9.30687e-51	2.04744e-48	CDK19	FALSE	4
OK	negbinomial.size	1.07681e-50	2.35024e-48	ST3GAL3	FALSE	5
OK	negbinomial.size	1.14336e-50	2.476e-48	FAM53B	FALSE	2
OK	negbinomial.size	3.53057e-50	7.58634e-48	RBMS3-AS3	FALSE	3
OK	negbinomial.size	6.83718e-50	1.45785e-47	GAPDH	FALSE	3
OK	negbinomial.size	1.11221e-49	2.35338e-47	SPC25	FALSE	3
OK	negbinomial.size	3.89216e-49	8.17324e-47	PIK3C2B	FALSE	1
OK	negbinomial.size	3.98535e-49	8.30602e-47	KCNN3	TRUE	1
OK	negbinomial.size	4.32051e-49	8.93734e-47	FNIP1	FALSE	5
OK	negbinomial.size	5.58986e-49	1.14774e-46	S100A6	TRUE	3
OK	negbinomial.size	7.20792e-49	1.46909e-46	EIF1	FALSE	3
OK	negbinomial.size	1.8341e-48	3.71091e-46	ZMIZ1	FALSE	2
OK	negbinomial.size	1.95952e-48	3.93594e-46	ITM2A	FALSE	3
OK	negbinomial.size	2.93941e-48	5.86169e-46	TUBA1B	FALSE	3
OK	negbinomial.size	2.96483e-48	5.87015e-46	SNTG2	TRUE	1
OK	negbinomial.size	3.03108e-48	5.95876e-46	TSPAN9	FALSE	4
OK	negbinomial.size	9.00179e-48	1.75719e-45	CAVIN2	FALSE	3
OK	negbinomial.size	1.02467e-47	1.98621e-45	GFOD1	FALSE	1
OK	negbinomial.size	1.17843e-47	2.26839e-45	KIAA1671	FALSE	4
OK	negbinomial.size	1.79562e-47	3.43261e-45	SPECC1L	FALSE	5
OK	negbinomial.size	2.84545e-47	5.40226e-45	MYL6	FALSE	3
OK	negbinomial.size	3.15517e-47	5.94954e-45	MEF2C	FALSE	6
OK	negbinomial.size	6.20022e-47	1.16124e-44	TSHZ2	TRUE	2
OK	negbinomial.size	7.31084e-47	1.36006e-44	RPS15	FALSE	3
OK	negbinomial.size	7.66257e-47	1.41599e-44	PTMA	FALSE	3
OK	negbinomial.size	8.97496e-47	1.64753e-44	HEG1	FALSE	4
OK	negbinomial.size	9.89511e-47	1.80449e-44	RFTN1	FALSE	1
OK	negbinomial.size	1.24451e-46	2.25467e-44	ADARB1	FALSE	5
OK	negbinomial.size	3.62918e-46	6.53229e-44	RGS5	TRUE	3
OK	negbinomial.size	4.0083e-46	7.16814e-44	LRP4	FALSE	3
OK	negbinomial.size	5.60216e-46	9.95424e-44	CCNY	FALSE	5
OK	negbinomial.size	1.55909e-45	2.75264e-43	ACTC1	FALSE	3
OK	negbinomial.size	1.93737e-45	3.39886e-43	ANKRD11	FALSE	5
OK	negbinomial.size	2.35301e-45	4.10208e-43	CRYAB	FALSE	3
OK	negbinomial.size	4.19352e-45	7.265e-43	ERC1	FALSE	5
OK	negbinomial.size	6.34634e-45	1.09263e-42	PPP3R1	FALSE	2
OK	negbinomial.size	1.19943e-44	2.05228e-42	CRIP2	FALSE	3
OK	negbinomial.size	1.35325e-44	2.30127e-42	CNKSR3	TRUE	5
OK	negbinomial.size	1.67299e-44	2.82766e-42	ADAMTS6	TRUE	1
OK	negbinomial.size	1.68731e-44	2.83458e-42	HSPB1	FALSE	3
OK	negbinomial.size	1.72391e-44	2.87862e-42	PLCB4	FALSE	1
OK	negbinomial.size	2.21381e-44	3.67453e-42	RYR2	TRUE	3
OK	negbinomial.size	5.28934e-44	8.72709e-42	EML1	FALSE	1
OK	negbinomial.size	9.44939e-44	1.54987e-41	ADAMTS9	TRUE	6
OK	negbinomial.size	1.22484e-43	1.99713e-41	BST2	FALSE	3
OK	negbinomial.size	1.27961e-43	2.07423e-41	LGALS1	FALSE	3
OK	negbinomial.size	4.19597e-43	6.7621e-41	SLC6A6	TRUE	2
OK	negbinomial.size	5.26702e-43	8.43911e-41	ST6GALNAC3	FALSE	1
OK	negbinomial.size	5.74008e-43	9.14421e-41	KLC1	FALSE	4
OK	negbinomial.size	6.46242e-43	1.02361e-40	TCF7L1	FALSE	2
OK	negbinomial.size	6.86032e-43	1.08046e-40	FBXO34	FALSE	4
OK	negbinomial.size	8.09327e-43	1.26744e-40	APOLD1	TRUE	5
OK	negbinomial.size	3.0868e-42	4.80691e-40	LY6E	FALSE	3
OK	negbinomial.size	3.28217e-42	5.08259e-40	SHB	FALSE	2
OK	negbinomial.size	3.97074e-42	6.11472e-40	PRRC2C	FALSE	2
OK	negbinomial.size	4.7086e-42	7.21093e-40	EHMT1	FALSE	2
OK	negbinomial.size	4.15395e-41	6.32655e-39	TPM1	FALSE	3
OK	negbinomial.size	4.46501e-41	6.76315e-39	HSPA1A	FALSE	6
OK	negbinomial.size	5.43298e-41	8.18461e-39	LINC01695	TRUE	1
OK	negbinomial.size	5.60183e-41	8.39336e-39	ITM2B	FALSE	3
OK	negbinomial.size	6.53053e-41	9.73224e-39	MT-ND2	FALSE	3
OK	negbinomial.size	7.35043e-41	1.08955e-38	TNRC18	FALSE	4
OK	negbinomial.size	8.40518e-41	1.23927e-38	FRMD4B	FALSE	5
OK	negbinomial.size	9.21879e-41	1.35204e-38	MYH9	FALSE	2
OK	negbinomial.size	1.05257e-40	1.53559e-38	RPS6KA2	FALSE	2
OK	negbinomial.size	1.06535e-40	1.5461e-38	ARHGEF28	TRUE	6
OK	negbinomial.size	1.69405e-40	2.4457e-38	CST3	FALSE	3
OK	negbinomial.size	1.91821e-40	2.75497e-38	TCAP	FALSE	3
OK	negbinomial.size	2.19995e-40	3.14333e-38	LINC01010	TRUE	4
OK	negbinomial.size	2.6748e-40	3.80219e-38	MT-ND4	FALSE	6
OK	negbinomial.size	9.2166e-40	1.30344e-37	TMEM14B	FALSE	2
OK	negbinomial.size	1.29778e-39	1.82605e-37	TMEM88	FALSE	3
OK	negbinomial.size	1.43891e-39	2.0144e-37	RPL13A	FALSE	3
OK	negbinomial.size	2.2138e-39	3.08363e-37	STOM	FALSE	3
OK	negbinomial.size	3.07694e-39	4.26449e-37	RPL13	FALSE	6
OK	negbinomial.size	4.43345e-39	6.11397e-37	NFKBIA	FALSE	3
OK	negbinomial.size	6.95925e-39	9.54967e-37	MT2A	TRUE	3
OK	negbinomial.size	7.48352e-39	1.02185e-36	EEF1A1	FALSE	3
OK	negbinomial.size	9.62988e-39	1.30848e-36	PLCB1	FALSE	5
OK	negbinomial.size	2.11129e-38	2.85478e-36	LDLRAD4	FALSE	2
OK	negbinomial.size	2.31444e-38	3.11427e-36	MT-CYB	FALSE	6
OK	negbinomial.size	2.34873e-38	3.14514e-36	CCND3	FALSE	1
OK	negbinomial.size	2.52626e-38	3.36661e-36	TPO	TRUE	1
OK	negbinomial.size	4.00732e-38	5.31478e-36	SYNE2	FALSE	1
OK	negbinomial.size	4.75651e-38	6.27837e-36	IGF1R	FALSE	2
OK	negbinomial.size	5.40094e-38	7.0952e-36	FKBP1A	FALSE	2
OK	negbinomial.size	5.57707e-38	7.29202e-36	POLR2J3	FALSE	2
OK	negbinomial.size	6.96675e-38	9.06626e-36	ADAMTS9-AS1	FALSE	3
OK	negbinomial.size	7.42466e-38	9.61702e-36	JUNB	FALSE	3
OK	negbinomial.size	1.11398e-37	1.4362e-35	TINAGL1	FALSE	3
OK	negbinomial.size	2.05769e-37	2.64061e-35	IL32	FALSE	3
OK	negbinomial.size	9.06119e-37	1.15745e-34	RPL8	FALSE	3
OK	negbinomial.size	9.21467e-37	1.17166e-34	BCR	FALSE	1
OK	negbinomial.size	1.42106e-36	1.79865e-34	AL138828.1	FALSE	3
OK	negbinomial.size	1.48565e-36	1.87185e-34	MIRLET7BHG	FALSE	1
OK	negbinomial.size	1.75448e-36	2.20056e-34	CUX1	FALSE	5
OK	negbinomial.size	1.94247e-36	2.42537e-34	PODXL	FALSE	2
OK	negbinomial.size	2.03946e-36	2.53506e-34	AL139807.1	FALSE	3
OK	negbinomial.size	2.84457e-36	3.52003e-34	FBN1	TRUE	5
OK	negbinomial.size	3.18444e-36	3.92309e-34	ZNF423	FALSE	2
OK	negbinomial.size	4.45902e-36	5.469e-34	CD63	FALSE	3
OK	negbinomial.size	5.75912e-36	7.03247e-34	GRK5	FALSE	5
OK	negbinomial.size	6.27828e-36	7.6328e-34	THSD7A	TRUE	1
OK	negbinomial.size	6.65179e-36	8.05157e-34	LGALS3	FALSE	3
OK	negbinomial.size	8.06306e-36	9.71739e-34	NCOR2	FALSE	5
OK	negbinomial.size	1.6411e-35	1.96925e-33	PIP5K1C	FALSE	4
OK	negbinomial.size	1.78246e-35	2.12966e-33	TRAK1	FALSE	5
OK	negbinomial.size	2.53426e-35	3.01491e-33	CDC42BPB	FALSE	5
OK	negbinomial.size	3.9882e-35	4.72432e-33	JUN	FALSE	6
OK	negbinomial.size	4.35894e-35	5.14151e-33	TAGLN2	FALSE	3
OK	negbinomial.size	5.18148e-35	6.08583e-33	NKAIN2	TRUE	1
OK	negbinomial.size	5.60239e-35	6.55243e-33	LINC01473	FALSE	5
OK	negbinomial.size	5.85994e-35	6.82486e-33	USP54	FALSE	1
OK	negbinomial.size	6.67504e-35	7.74165e-33	CLEC14A	FALSE	3
OK	negbinomial.size	7.66046e-35	8.8108e-33	NOVA2	FALSE	1
OK	negbinomial.size	7.63092e-35	8.8108e-33	ZNF160	FALSE	2
OK	negbinomial.size	1.01635e-34	1.16414e-32	AKAP13	FALSE	5
OK	negbinomial.size	1.50014e-34	1.71121e-32	FGD4	FALSE	5
OK	negbinomial.size	2.40678e-34	2.73416e-32	TTC28	FALSE	5
OK	negbinomial.size	4.46263e-34	5.04897e-32	CCDC3	TRUE	1
OK	negbinomial.size	5.8915e-34	6.63848e-32	TNNI3	FALSE	3
OK	negbinomial.size	6.88938e-34	7.73145e-32	GIMAP7	FALSE	3
OK	negbinomial.size	8.2593e-34	9.23143e-32	TXNIP	FALSE	3
OK	negbinomial.size	9.38327e-34	1.04456e-31	CAMK1D	TRUE	1
OK	negbinomial.size	1.54021e-33	1.70772e-31	RHOC	FALSE	3
OK	negbinomial.size	1.93024e-33	2.13164e-31	HLA-DRB1	FALSE	3
OK	negbinomial.size	2.56569e-33	2.82215e-31	MYL3	FALSE	3
OK	negbinomial.size	3.10572e-33	3.40267e-31	SOX13	FALSE	1
OK	negbinomial.size	5.97014e-33	6.5152e-31	GNG11	FALSE	3
OK	negbinomial.size	6.34472e-33	6.89683e-31	MGP	TRUE	3
OK	negbinomial.size	7.79032e-33	8.43516e-31	TBC1D1	FALSE	1
OK	negbinomial.size	1.05481e-32	1.13768e-30	R3HDM2	FALSE	1
OK	negbinomial.size	1.14751e-32	1.23286e-30	JAK1	FALSE	2
OK	negbinomial.size	1.78874e-32	1.91436e-30	GATAD2B	FALSE	4
OK	negbinomial.size	2.02814e-32	2.16223e-30	RPS18	FALSE	3
OK	negbinomial.size	2.05816e-32	2.18583e-30	PPP1R13B	FALSE	2
OK	negbinomial.size	2.47848e-32	2.62217e-30	ATXN7L1	FALSE	4
OK	negbinomial.size	3.81289e-32	4.01861e-30	ARHGAP26	FALSE	2
OK	negbinomial.size	4.01452e-32	4.21509e-30	TMEM91	FALSE	2
OK	negbinomial.size	4.67493e-32	4.88997e-30	NCOA3	FALSE	1
OK	negbinomial.size	5.93963e-32	6.18949e-30	HABP4	FALSE	4
OK	negbinomial.size	5.98571e-32	6.21415e-30	EEF1AKMT2	FALSE	5
OK	negbinomial.size	6.91557e-32	7.15272e-30	RAMP2	FALSE	3
OK	negbinomial.size	1.20511e-31	1.2418e-29	PTPRE	TRUE	5
OK	negbinomial.size	1.22117e-31	1.25369e-29	PLXNA2	FALSE	2
OK	negbinomial.size	1.2423e-31	1.27067e-29	SPARC	FALSE	6
OK	negbinomial.size	1.42866e-31	1.45592e-29	SLC26A3	FALSE	3
OK	negbinomial.size	1.53674e-31	1.56033e-29	MET	TRUE	1
OK	negbinomial.size	1.54866e-31	1.56669e-29	HRH1	TRUE	1
OK	negbinomial.size	2.17789e-31	2.19524e-29	PLN	FALSE	3
OK	negbinomial.size	2.50844e-31	2.51926e-29	RPL11	FALSE	3
OK	negbinomial.size	2.58456e-31	2.58633e-29	ATP13A3	FALSE	1
OK	negbinomial.size	2.60589e-31	2.5983e-29	BMP6	TRUE	2
OK	negbinomial.size	3.13893e-31	3.11857e-29	RPS19	FALSE	3
OK	negbinomial.size	3.20945e-31	3.17724e-29	PDE10A	FALSE	5
OK	negbinomial.size	3.66465e-31	3.61497e-29	NPHP3	FALSE	4
OK	negbinomial.size	4.19612e-31	4.12455e-29	PTPRJ	TRUE	1
OK	negbinomial.size	5.25404e-31	5.14618e-29	CFD	TRUE	3
OK	negbinomial.size	8.97726e-31	8.76199e-29	PDZD2	FALSE	4
OK	negbinomial.size	9.69471e-31	9.42904e-29	SYNPO	FALSE	1
OK	negbinomial.size	1.10123e-30	1.06731e-28	AC139887.2	FALSE	1
OK	negbinomial.size	1.2511e-30	1.20834e-28	ZBTB7A	FALSE	1
OK	negbinomial.size	1.80517e-30	1.73741e-28	ENTPD1	TRUE	1
OK	negbinomial.size	1.92923e-30	1.85039e-28	AP3S2	FALSE	4
OK	negbinomial.size	2.58323e-30	2.46912e-28	HSPG2	FALSE	5
OK	negbinomial.size	2.85386e-30	2.71843e-28	CSNK1G1	FALSE	5
OK	negbinomial.size	4.19111e-30	3.97854e-28	GMDS	FALSE	1
OK	negbinomial.size	5.31974e-30	5.03269e-28	TSPAN18	FALSE	5
OK	negbinomial.size	5.81647e-30	5.4839e-28	ARHGAP23	FALSE	4
OK	negbinomial.size	5.861e-30	5.50716e-28	AMD1	TRUE	1
OK	negbinomial.size	7.61661e-30	7.13259e-28	COX4I1	FALSE	3
OK	negbinomial.size	7.66412e-30	7.15292e-28	ADD1	FALSE	1
OK	negbinomial.size	1.0043e-29	9.34166e-28	NDRG1	TRUE	2
OK	negbinomial.size	1.08047e-29	1.00166e-27	DLGAP1	TRUE	2
OK	negbinomial.size	1.58386e-29	1.46344e-27	SMG6	FALSE	2
OK	negbinomial.size	1.87811e-29	1.72955e-27	SERF2	FALSE	3
OK	negbinomial.size	1.96708e-29	1.80548e-27	UNC5B	TRUE	2
OK	negbinomial.size	2.17164e-29	1.98666e-27	RAPGEF6	FALSE	5
OK	negbinomial.size	3.76845e-29	3.43611e-27	CAV1	FALSE	6
OK	negbinomial.size	5.41275e-29	4.91921e-27	DAB2IP	FALSE	4
OK	negbinomial.size	5.46696e-29	4.95225e-27	EMCN	FALSE	3
OK	negbinomial.size	7.96175e-29	7.18865e-27	SRP14	FALSE	3
OK	negbinomial.size	1.18441e-28	1.06593e-26	CDKN1C	FALSE	3
OK	negbinomial.size	1.25467e-28	1.12551e-26	DOCK1	FALSE	5
OK	negbinomial.size	1.58708e-28	1.41911e-26	SMAD3	FALSE	5
OK	negbinomial.size	1.64296e-28	1.46435e-26	STX16	FALSE	2
OK	negbinomial.size	2.52852e-28	2.24641e-26	CDR2	FALSE	1
OK	negbinomial.size	2.68684e-28	2.37944e-26	CLIC4	FALSE	5
OK	negbinomial.size	3.41824e-28	3.01752e-26	SARNP	FALSE	4
OK	negbinomial.size	5.01805e-28	4.41573e-26	AL021937.3	FALSE	1
OK	negbinomial.size	5.44775e-28	4.77867e-26	FXYD6	FALSE	5
OK	negbinomial.size	6.5743e-28	5.74868e-26	SPDYE2	FALSE	3
OK	negbinomial.size	6.78583e-28	5.91498e-26	RPL15	FALSE	3
OK	negbinomial.size	7.10039e-28	6.16977e-26	TNS1	FALSE	2
OK	negbinomial.size	7.24435e-28	6.27519e-26	RAB11A	FALSE	3
OK	negbinomial.size	8.16442e-28	7.05014e-26	TRIO	FALSE	5
OK	negbinomial.size	9.86352e-28	8.4909e-26	NAV2	TRUE	5
OK	negbinomial.size	1.04005e-27	8.92541e-26	TMBIM4	FALSE	4
OK	negbinomial.size	1.09933e-27	9.40503e-26	FHL2	FALSE	3
OK	negbinomial.size	1.14092e-27	9.73078e-26	RPS3	FALSE	3
OK	negbinomial.size	1.1977e-27	1.01837e-25	S100A10	FALSE	3
OK	negbinomial.size	1.25031e-27	1.05986e-25	GRB10	FALSE	5
OK	negbinomial.size	1.44174e-27	1.2184e-25	FBXL7	FALSE	5
OK	negbinomial.size	1.5973e-27	1.34576e-25	PTPN14	FALSE	4
OK	negbinomial.size	1.67551e-27	1.40738e-25	RPS6	FALSE	3
OK	negbinomial.size	1.82541e-27	1.52865e-25	RPL3	FALSE	3
OK	negbinomial.size	1.96153e-27	1.6377e-25	SH3RF3	TRUE	5
OK	negbinomial.size	2.25617e-27	1.87804e-25	RPS2	FALSE	3
OK	negbinomial.size	2.52538e-27	2.09584e-25	PDGFB	FALSE	2
OK	negbinomial.size	3.74104e-27	3.09546e-25	ATXN7	FALSE	5
OK	negbinomial.size	3.88284e-27	3.20322e-25	PARD3	FALSE	5
OK	negbinomial.size	4.38413e-27	3.60605e-25	LIFR	TRUE	1
OK	negbinomial.size	4.75215e-27	3.89718e-25	LINC00342	FALSE	5
OK	negbinomial.size	4.86599e-27	3.97877e-25	RPLP2	FALSE	3
OK	negbinomial.size	5.04122e-27	4.10993e-25	SMAD7	FALSE	5
OK	negbinomial.size	5.73274e-27	4.66e-25	FGD5	FALSE	2
OK	negbinomial.size	6.21216e-27	5.03494e-25	SPTBN1	FALSE	5
OK	negbinomial.size	7.13454e-27	5.76567e-25	TCF7L2	FALSE	5
OK	negbinomial.size	7.53774e-27	6.0738e-25	MSI2	FALSE	4
OK	negbinomial.size	8.15368e-27	6.55107e-25	LPAR6	FALSE	3
OK	negbinomial.size	8.75891e-27	7.017e-25	CALM2	FALSE	4
OK	negbinomial.size	1.00515e-26	8.02934e-25	NR4A1	FALSE	3
OK	negbinomial.size	1.03979e-26	8.28215e-25	ZNF506	FALSE	4
OK	negbinomial.size	1.36903e-26	1.08734e-24	RABGAP1L	FALSE	5
OK	negbinomial.size	1.8735e-26	1.48376e-24	MB	FALSE	3
OK	negbinomial.size	1.94311e-26	1.5345e-24	UBB	FALSE	3
OK	negbinomial.size	2.56116e-26	2.01684e-24	TBL1XR1	FALSE	5
OK	negbinomial.size	2.59826e-26	2.04026e-24	PTK2	FALSE	5
OK	negbinomial.size	2.80695e-26	2.19791e-24	RPL27A	FALSE	3
OK	negbinomial.size	2.82254e-26	2.20389e-24	SHROOM4	FALSE	4
OK	negbinomial.size	3.2486e-26	2.52468e-24	ID2	FALSE	3
OK	negbinomial.size	3.2516e-26	2.52468e-24	FLNB	FALSE	5
OK	negbinomial.size	3.83591e-26	2.97004e-24	TRIM2	FALSE	1
OK	negbinomial.size	4.16898e-26	3.21894e-24	FIP1L1	FALSE	2
OK	negbinomial.size	4.24196e-26	3.26619e-24	HLA-DRA	FALSE	3
OK	negbinomial.size	4.38862e-26	3.36975e-24	SRSF5	FALSE	3
OK	negbinomial.size	4.966e-26	3.80256e-24	CRK	FALSE	1
OK	negbinomial.size	5.24355e-26	4.00402e-24	FEZ2	FALSE	3
OK	negbinomial.size	5.60831e-26	4.27079e-24	AL157871.4	FALSE	3
OK	negbinomial.size	5.81671e-26	4.41735e-24	FBLN2	TRUE	1
OK	negbinomial.size	6.49202e-26	4.91673e-24	ECSCR	FALSE	4
OK	negbinomial.size	7.73902e-26	5.84518e-24	AFF4	FALSE	4
OK	negbinomial.size	9.24981e-26	6.96727e-24	BHLHE40	FALSE	3
OK	negbinomial.size	9.51298e-26	7.14607e-24	RAPGEF2	FALSE	5
OK	negbinomial.size	1.01561e-25	7.60857e-24	HIF3A	FALSE	1
OK	negbinomial.size	1.17029e-25	8.74374e-24	RPS27A	FALSE	3
OK	negbinomial.size	1.29421e-25	9.61776e-24	NOS1AP	FALSE	1
OK	negbinomial.size	1.2922e-25	9.61776e-24	TTN	FALSE	3
OK	negbinomial.size	1.51853e-25	1.12546e-23	TUBB	FALSE	3
OK	negbinomial.size	1.85766e-25	1.37313e-23	RORA	FALSE	5
OK	negbinomial.size	2.15127e-25	1.58593e-23	NRP1	FALSE	6
OK	negbinomial.size	2.20843e-25	1.62375e-23	PARVB	FALSE	1
OK	negbinomial.size	2.21804e-25	1.62651e-23	MT-ND1	FALSE	6
OK	negbinomial.size	2.38682e-25	1.74565e-23	KLF7	FALSE	4
OK	negbinomial.size	2.83516e-25	2.0681e-23	CFL1	FALSE	3
OK	negbinomial.size	2.86655e-25	2.08551e-23	FOXK1	FALSE	5
OK	negbinomial.size	3.02939e-25	2.19821e-23	RERE	FALSE	5
OK	negbinomial.size	3.47584e-25	2.51558e-23	ACTA1	FALSE	3
OK	negbinomial.size	3.5564e-25	2.56718e-23	RNF152	TRUE	5
OK	negbinomial.size	4.25104e-25	3.06064e-23	RBMS2	FALSE	2
OK	negbinomial.size	4.52629e-25	3.25037e-23	RCOR1	FALSE	5
OK	negbinomial.size	5.03435e-25	3.60587e-23	SRPK2	FALSE	5
OK	negbinomial.size	5.42843e-25	3.87811e-23	TNNC1	FALSE	3
OK	negbinomial.size	1.12945e-24	8.04812e-23	RPL19	FALSE	3
OK	negbinomial.size	1.24573e-24	8.85393e-23	DDX5	FALSE	3
OK	negbinomial.size	1.38594e-24	9.82525e-23	RPLP0	FALSE	3
OK	negbinomial.size	1.59556e-24	1.12825e-22	FAU	FALSE	3
OK	negbinomial.size	1.70672e-24	1.20378e-22	FOS	TRUE	3
OK	negbinomial.size	1.7471e-24	1.22913e-22	LDB2	FALSE	4
OK	negbinomial.size	1.80031e-24	1.26336e-22	GJA5	TRUE	1
OK	negbinomial.size	1.89315e-24	1.32516e-22	TLN2	FALSE	1
OK	negbinomial.size	2.19464e-24	1.53233e-22	PACSIN2	FALSE	4
OK	negbinomial.size	2.33987e-24	1.62962e-22	FCN3	TRUE	3
OK	negbinomial.size	2.69118e-24	1.8696e-22	ZNF347	FALSE	4
OK	negbinomial.size	3.21864e-24	2.23044e-22	UBE2K	FALSE	4
OK	negbinomial.size	3.94247e-24	2.72522e-22	WASF2	FALSE	4
OK	negbinomial.size	4.51125e-24	3.11063e-22	LUC7L2	FALSE	4
OK	negbinomial.size	4.85867e-24	3.34187e-22	RAB4B	FALSE	1
OK	negbinomial.size	4.98357e-24	3.4193e-22	ACTN4	FALSE	4
OK	negbinomial.size	5.52355e-24	3.78043e-22	FAM193A	FALSE	2
OK	negbinomial.size	6.15474e-24	4.20205e-22	ZSWIM6	FALSE	5
OK	negbinomial.size	6.81872e-24	4.64393e-22	AL109930.1	FALSE	3
OK	negbinomial.size	7.69148e-24	5.22549e-22	RPL18	FALSE	3
OK	negbinomial.size	8.17676e-24	5.5416e-22	KLF6	FALSE	6
OK	negbinomial.size	9.0437e-24	6.1142e-22	ZNF655	FALSE	1
OK	negbinomial.size	1.17216e-23	7.90539e-22	LIMS2	FALSE	1
OK	negbinomial.size	1.21332e-23	8.16313e-22	WWTR1	TRUE	2
OK	negbinomial.size	1.25064e-23	8.39382e-22	ASAP2	FALSE	5
OK	negbinomial.size	1.38578e-23	9.27839e-22	HSP90AA1	TRUE	6
OK	negbinomial.size	1.58508e-23	1.05872e-21	MGLL	FALSE	1
OK	negbinomial.size	1.62222e-23	1.08092e-21	PFN1	FALSE	3
OK	negbinomial.size	1.89241e-23	1.25793e-21	FMNL3	FALSE	5
OK	negbinomial.size	1.96703e-23	1.3044e-21	RPS9	FALSE	3
OK	negbinomial.size	2.07747e-23	1.37435e-21	ST3GAL2	FALSE	4
OK	negbinomial.size	2.56968e-23	1.69592e-21	ZNF544	FALSE	5
OK	negbinomial.size	2.62573e-23	1.72881e-21	RPL34	FALSE	3
OK	negbinomial.size	2.9176e-23	1.91642e-21	AC016831.7	FALSE	3
OK	negbinomial.size	2.95497e-23	1.93638e-21	VIM	FALSE	6
OK	negbinomial.size	3.25206e-23	2.12603e-21	NOTCH1	FALSE	1
OK	negbinomial.size	3.55552e-23	2.31351e-21	MFHAS1	FALSE	2
OK	negbinomial.size	3.55552e-23	2.31351e-21	GSN	FALSE	3
OK	negbinomial.size	5.68845e-23	3.69269e-21	LINC00841	TRUE	1
OK	negbinomial.size	5.87543e-23	3.80517e-21	CD9	FALSE	3
OK	negbinomial.size	6.47175e-23	4.18159e-21	IMMP2L	FALSE	2
OK	negbinomial.size	7.11192e-23	4.58454e-21	SMIM7	FALSE	4
OK	negbinomial.size	7.64606e-23	4.91743e-21	TRAPPC9	FALSE	1
OK	negbinomial.size	7.88764e-23	5.06106e-21	ZFHX3	FALSE	5
OK	negbinomial.size	9.29565e-23	5.95072e-21	COX5B	FALSE	3
OK	negbinomial.size	9.89533e-23	6.32002e-21	FLT1	FALSE	2
OK	negbinomial.size	1.00951e-22	6.43277e-21	STK10	FALSE	1
OK	negbinomial.size	1.12287e-22	7.13873e-21	ULK4	FALSE	2
OK	negbinomial.size	1.27873e-22	8.11103e-21	ELF2	FALSE	4
OK	negbinomial.size	1.45136e-22	9.18497e-21	FLI1	FALSE	5

## Sheet: GO analysis
ONTOLOGY	ID	Description	GeneRatio	BgRatio	pvalue	p.adjust	qvalue	geneID	Count	cluster
BP	GO:0003174	mitral valve development	3/73	11/18723	9.17463e-06	0.015028	0.0129411	SMAD6/GJA5/NOTCH1	3	1
BP	GO:1905314	semi-lunar valve development	4/73	41/18723	1.93083e-05	0.0158135	0.0136174	SMAD6/ELN/GJA5/NOTCH1	4	1
BP	GO:0003184	pulmonary valve morphogenesis	3/73	17/18723	3.71798e-05	0.0203001	0.017481	SMAD6/GJA5/NOTCH1	3	1
BP	GO:0003179	heart valve morphogenesis	4/73	55/18723	6.24014e-05	0.0226235	0.0194817	SMAD6/ELN/GJA5/NOTCH1	4	1
BP	GO:0003177	pulmonary valve development	3/73	21/18723	7.19087e-05	0.0226235	0.0194817	SMAD6/GJA5/NOTCH1	3	1
BP	GO:0031589	cell-substrate adhesion	8/73	363/18723	8.28699e-05	0.0226235	0.0194817	SMAD6/BCR/PTPRJ/CRK/FBLN2/PARVB/LIMS2/NOTCH1	8	1
BP	GO:0003170	heart valve development	4/73	65/18723	0.000120286	0.028147	0.0242382	SMAD6/ELN/GJA5/NOTCH1	4	1
BP	GO:0003171	atrioventricular valve development	3/73	27/18723	0.00015551	0.0318408	0.027419	SMAD6/GJA5/NOTCH1	3	1
BP	GO:0003151	outflow tract morphogenesis	4/73	74/18723	0.000199092	0.0350613	0.0301922	SMAD6/ELN/GJA5/NOTCH1	4	1
BP	GO:0017145	stem cell division	3/73	30/18723	0.000214049	0.0350613	0.0301922	ZBTB16/NCOA3/NOTCH1	3	1
BP	GO:0003180	aortic valve morphogenesis	3/73	32/18723	0.00026004	0.0367865	0.0316778	SMAD6/ELN/NOTCH1	3	1
BP	GO:0045444	fat cell differentiation	6/73	229/18723	0.000269498	0.0367865	0.0316778	SMAD6/ZBTB16/PRDM16/CCDC3/SOX13/ZBTB7A	6	1
CC	GO:0030018	Z disc	5/73	130/19550	0.000125856	0.0130733	0.00978799	NEBL/SYNE2/SYNPO/NOS1AP/PARVB	5	1
CC	GO:0031674	I band	5/73	141/19550	0.00018413	0.0130733	0.00978799	NEBL/SYNE2/SYNPO/NOS1AP/PARVB	5	1
MF	GO:0004435	phosphatidylinositol phospholipase C activity	3/73	26/18368	0.00014663	0.0241569	0.0206908	CHRM3/PLCG2/PLCB4	3	1
MF	GO:0004629	phospholipase C activity	3/73	28/18368	0.000183703	0.0241569	0.0206908	CHRM3/PLCG2/PLCB4	3	1
MF	GO:0003779	actin binding	8/73	441/18368	0.000355626	0.0275238	0.0235745	HIP1/NEBL/SNTG2/SYNE2/SYNPO/ADD1/PARVB/TLN2	8	1
MF	GO:0016303	1-phosphatidylinositol-3-kinase activity	2/73	10/18368	0.000686769	0.0275238	0.0235745	PIK3R3/PIK3C2B	2	1
MF	GO:0046974	histone methyltransferase activity (H3-K9 specific)	2/73	10/18368	0.000686769	0.0275238	0.0235745	MECOM/PRDM16	2	1
MF	GO:0001784	phosphotyrosine residue binding	3/73	44/18368	0.000709571	0.0275238	0.0235745	PIK3R3/PLCG2/CRK	3	1
MF	GO:0004620	phospholipase activity	4/73	104/18368	0.00078215	0.0275238	0.0235745	CHRM3/PLCG2/PLCB4/MGLL	4	1
MF	GO:0097493	structural molecule activity conferring elasticity	2/73	11/18368	0.000837226	0.0275238	0.0235745	ELN/FBLN2	2	1
MF	GO:0035004	phosphatidylinositol 3-kinase activity	2/73	12/18368	0.00100209	0.0292833	0.0250815	PIK3R3/PIK3C2B	2	1
MF	GO:0045309	protein phosphorylated amino acid binding	3/73	56/18368	0.00143534	0.0343177	0.0293936	PIK3R3/PLCG2/CRK	3	1
MF	GO:0050840	extracellular matrix binding	3/73	56/18368	0.00143534	0.0343177	0.0293936	ITGA9/ELN/FBLN2	3	1
MF	GO:0051015	actin filament binding	5/73	217/18368	0.00172031	0.0351654	0.0301196	HIP1/NEBL/SYNE2/ADD1/TLN2	5	1
MF	GO:0016298	lipase activity	4/73	129/18368	0.00173821	0.0351654	0.0301196	CHRM3/PLCG2/PLCB4/MGLL	4	1
MF	GO:0052742	phosphatidylinositol kinase activity	2/73	19/18368	0.00255001	0.0479038	0.0410303	PIK3R3/PIK3C2B	2	1
BP	GO:0014068	positive regulation of phosphatidylinositol 3-kinase signaling	5/59	79/18723	4.9281e-06	0.00704225	0.00593965	INSR/IGF1R/UNC5B/PDGFB/FLT1	5	2
BP	GO:0014066	regulation of phosphatidylinositol 3-kinase signaling	5/59	111/18723	2.59517e-05	0.0185425	0.0156393	INSR/IGF1R/UNC5B/PDGFB/FLT1	5	2
BP	GO:0032835	glomerulus development	4/59	62/18723	4.32822e-05	0.0206167	0.0173888	PECAM1/PODXL/PDGFB/WWTR1	4	2
BP	GO:0014065	phosphatidylinositol 3-kinase signaling	5/59	144/18723	8.99835e-05	0.0321466	0.0271135	INSR/IGF1R/UNC5B/PDGFB/FLT1	5	2
BP	GO:0018108	peptidyl-tyrosine phosphorylation	7/59	375/18723	0.000170265	0.0425842	0.0359168	PECAM1/INSR/IGF1R/JAK1/BMP6/PDGFB/FLT1	7	2
BP	GO:0018212	peptidyl-tyrosine modification	7/59	378/18723	0.0001788	0.0425842	0.0359168	PECAM1/INSR/IGF1R/JAK1/BMP6/PDGFB/FLT1	7	2
BP	GO:0048015	phosphatidylinositol-mediated signaling	5/59	178/18723	0.000242621	0.0480299	0.0405099	INSR/IGF1R/UNC5B/PDGFB/FLT1	5	2
BP	GO:0048017	inositol lipid-mediated signaling	5/59	182/18723	0.000268887	0.0480299	0.0405099	INSR/IGF1R/UNC5B/PDGFB/FLT1	5	2
MF	GO:0016176	superoxide-generating NADPH oxidase activator activity	2/60	10/18368	0.0004643	0.0324615	0.0274005	SH3PXD2B/PDGFB	2	2
MF	GO:0043560	insulin receptor substrate binding	2/60	11/18368	0.000566286	0.0324615	0.0274005	INSR/IGF1R	2	2
MF	GO:0004714	transmembrane receptor protein tyrosine kinase activity	4/60	124/18368	0.000720474	0.0324615	0.0274005	INSR/IGF1R/JAK1/FLT1	4	2
MF	GO:0031994	insulin-like growth factor I binding	2/60	13/18368	0.000799725	0.0324615	0.0274005	INSR/IGF1R	2	2
MF	GO:0005085	guanyl-nucleotide exchange factor activity	5/60	223/18368	0.00080036	0.0324615	0.0274005	ELMO1/RABGEF1/DOCK9/PREX1/FGD5	5	2
MF	GO:0004713	protein tyrosine kinase activity	4/60	136/18368	0.00101705	0.0324615	0.0274005	INSR/IGF1R/JAK1/FLT1	4	2
MF	GO:0019838	growth factor binding	4/60	141/18368	0.00116278	0.0324615	0.0274005	INSR/IGF1R/PDGFB/FLT1	4	2
MF	GO:0019199	transmembrane receptor protein kinase activity	4/60	143/18368	0.00122496	0.0324615	0.0274005	INSR/IGF1R/JAK1/FLT1	4	2
MF	GO:0016500	protein-hormone receptor activity	2/60	20/18368	0.00191961	0.042338	0.0357372	INSR/IGF1R	2	2
MF	GO:0001221	transcription coregulator binding	3/60	78/18368	0.00211825	0.042338	0.0357372	CTBP2/ATF7/EHMT1	3	2
MF	GO:0046332	SMAD binding	3/60	79/18368	0.00219678	0.042338	0.0357372	ZMIZ1/LDLRAD4/FKBP1A	3	2
BP	GO:0002181	cytoplasmic translation	22/136	148/18723	6.79079e-23	1.77172e-19	1.41177e-19	RPL10/RPL41/RPLP1/RPS15/RPL13A/RPL8/RPS18/RPL11/RPS19/RPL15/RPS3/RPS6/RPL3/RPS2/RPLP2/RPL27A/RPS27A/RPL19/RPLP0/RPL18/RPS9/RPL34	22	3
BP	GO:0019883	antigen processing and presentation of endogenous antigen	8/136	26/18723	8.80952e-12	1.1492e-08	9.15727e-09	B2M/HLA-B/HLA-C/HLA-A/CD74/HLA-E/HLA-DRB1/HLA-DRA	8	3
BP	GO:0055008	cardiac muscle tissue morphogenesis	10/136	60/18723	1.62006e-11	1.40891e-08	1.12267e-08	MYL2/ACTC1/RYR2/LY6E/TPM1/TCAP/TNNI3/MYL3/TTN/TNNC1	10	3
BP	GO:0002483	antigen processing and presentation of endogenous peptide antigen	7/136	19/18723	4.27845e-11	2.79062e-08	2.22367e-08	B2M/HLA-B/HLA-C/HLA-A/HLA-E/HLA-DRB1/HLA-DRA	7	3
BP	GO:0060415	muscle tissue morphogenesis	10/136	70/18723	8.01679e-11	4.18316e-08	3.3333e-08	MYL2/ACTC1/RYR2/LY6E/TPM1/TCAP/TNNI3/MYL3/TTN/TNNC1	10	3
BP	GO:0048644	muscle organ morphogenesis	10/136	77/18723	2.12362e-10	9.09122e-08	7.24422e-08	MYL2/ACTC1/RYR2/LY6E/TPM1/TCAP/TNNI3/MYL3/TTN/TNNC1	10	3
BP	GO:0007517	muscle organ development	17/136	327/18723	2.43919e-10	9.09122e-08	7.24422e-08	ID3/MYL2/MYL6/ACTC1/CRYAB/RYR2/LY6E/TPM1/TCAP/TNNI3/MYL3/NR4A1/TTN/ACTA1/TNNC1/DDX5/FOS	17	3
BP	GO:0014706	striated muscle tissue development	18/136	384/18723	3.72251e-10	1.214e-07	9.67362e-08	MYL2/MYL6/ACTC1/RYR2/LY6E/TPM1/TCAP/TNNI3/MYL3/PLN/FHL2/NR4A1/ID2/TTN/ACTA1/TNNC1/DDX5/FOS	18	3
BP	GO:0046596	regulation of viral entry into host cell	8/136	42/18723	6.03735e-10	1.63408e-07	1.30209e-07	IFITM3/IFITM2/CD74/LGALS1/LY6E/HLA-DRB1/FCN3/GSN	8	3
BP	GO:0006941	striated muscle contraction	13/136	179/18723	6.26323e-10	1.63408e-07	1.30209e-07	MYL2/ACTC1/RYR2/TPM1/TCAP/TNNI3/MYL3/PLN/NR4A1/MB/TTN/TNNC1/GSN	13	3
BP	GO:0060537	muscle tissue development	18/136	403/18723	8.067e-10	1.91335e-07	1.52462e-07	MYL2/MYL6/ACTC1/RYR2/LY6E/TPM1/TCAP/TNNI3/MYL3/PLN/FHL2/NR4A1/ID2/TTN/ACTA1/TNNC1/DDX5/FOS	18	3
BP	GO:0140694	non-membrane-bounded organelle assembly	17/136	367/18723	1.42519e-09	3.09861e-07	2.46909e-07	MYL2/ACTG1/RPL10/RPS15/ACTC1/TPM1/TCAP/RPL11/RPS19/RAB11A/RPS3/RPL3/TTN/TUBB/ACTA1/RPLP0/GSN	17	3
BP	GO:0052372	modulation by symbiont of entry into host	8/136	49/18723	2.2105e-09	4.43631e-07	3.53501e-07	IFITM3/IFITM2/CD74/LGALS1/LY6E/HLA-DRB1/FCN3/GSN	8	3
BP	GO:0050792	regulation of viral process	12/136	164/18723	2.70332e-09	5.03783e-07	4.01433e-07	IFITM3/IFITM2/CD74/ZFP36/BST2/LGALS1/LY6E/STOM/HLA-DRB1/DDX5/FCN3/GSN	12	3
BP	GO:0006936	muscle contraction	16/136	347/18723	4.79096e-09	8.33307e-07	6.6401e-07	MYL2/MYL6/ACTC1/CRYAB/RYR2/TPM1/TCAP/TNNI3/MYL3/PLN/NR4A1/MB/TTN/ACTA1/TNNC1/GSN	16	3
BP	GO:0003229	ventricular cardiac muscle tissue development	8/136	55/18723	5.75386e-09	9.38238e-07	7.47623e-07	MYL2/RYR2/LY6E/TPM1/TNNI3/MYL3/ID2/TNNC1	8	3
BP	GO:0035994	response to muscle stretch	6/136	23/18723	1.19896e-08	1.84006e-06	1.46623e-06	RYR2/TCAP/NFKBIA/TTN/FOS/GSN	6	3
BP	GO:0048002	antigen processing and presentation of peptide antigen	8/136	62/18723	1.53114e-08	2.2193e-06	1.76842e-06	B2M/HLA-B/HLA-C/HLA-A/CD74/HLA-E/HLA-DRB1/HLA-DRA	8	3
BP	GO:0048738	cardiac muscle tissue development	13/136	236/18723	1.79142e-08	2.4599e-06	1.96014e-06	MYL2/ACTC1/RYR2/LY6E/TPM1/TCAP/TNNI3/MYL3/PLN/FHL2/ID2/TTN/TNNC1	13	3
BP	GO:1903901	negative regulation of viral life cycle	6/136	25/18723	2.07851e-08	2.71142e-06	2.16056e-06	IFITM3/IFITM2/BST2/LY6E/FCN3/GSN	6	3
BP	GO:0003007	heart morphogenesis	13/136	246/18723	2.92994e-08	3.6401e-06	2.90056e-06	MYL2/CLDN5/HES1/ACTC1/RYR2/LY6E/TPM1/TCAP/TNNI3/MYL3/FHL2/TTN/TNNC1	13	3
BP	GO:0055010	ventricular cardiac muscle tissue morphogenesis	7/136	46/18723	3.86074e-08	4.57849e-06	3.64831e-06	MYL2/RYR2/LY6E/TPM1/TNNI3/MYL3/TNNC1	7	3
BP	GO:0043903	regulation of biological process involved in symbiotic interaction	8/136	72/18723	5.10011e-08	5.7853e-06	4.60994e-06	IFITM3/IFITM2/CD74/LGALS1/LY6E/HLA-DRB1/FCN3/GSN	8	3
BP	GO:0001916	positive regulation of T cell mediated cytotoxicity	6/136	29/18723	5.44364e-08	5.91769e-06	4.71543e-06	B2M/HLA-B/HLA-A/HLA-E/HLA-DRB1/HLA-DRA	6	3
BP	GO:0060048	cardiac muscle contraction	10/136	137/18723	6.14232e-08	6.41012e-06	5.10782e-06	ACTC1/RYR2/TPM1/TCAP/TNNI3/MYL3/PLN/TTN/TNNC1/GSN	10	3
BP	GO:0019885	antigen processing and presentation of endogenous peptide antigen via MHC class I	5/136	17/18723	1.08354e-07	1.08729e-05	8.66394e-06	B2M/HLA-B/HLA-C/HLA-A/HLA-E	5	3
BP	GO:1903900	regulation of viral life cycle	10/136	148/18723	1.27507e-07	1.2321e-05	9.8178e-06	IFITM3/IFITM2/CD74/BST2/LGALS1/LY6E/HLA-DRB1/DDX5/FCN3/GSN	10	3
BP	GO:0003012	muscle system process	16/136	452/18723	1.88049e-07	1.75221e-05	1.39623e-05	MYL2/MYL6/ACTC1/CRYAB/RYR2/TPM1/TCAP/TNNI3/MYL3/PLN/NR4A1/MB/TTN/ACTA1/TNNC1/GSN	16	3
BP	GO:0031032	actomyosin structure organization	11/136	196/18723	1.94818e-07	1.75269e-05	1.39661e-05	MYL2/ACTG1/RGCC/ACTC1/TPM1/TCAP/RHOC/S100A10/TTN/ACTA1/PFN1	11	3
BP	GO:0003206	cardiac chamber morphogenesis	9/136	121/18723	2.44964e-07	2.13037e-05	1.69756e-05	MYL2/HES1/RYR2/LY6E/TPM1/TNNI3/MYL3/FHL2/TNNC1	9	3
BP	GO:0002478	antigen processing and presentation of exogenous peptide antigen	6/136	38/18723	2.99851e-07	2.52358e-05	2.01089e-05	B2M/HLA-A/CD74/HLA-E/HLA-DRB1/HLA-DRA	6	3
BP	GO:0046597	negative regulation of viral entry into host cell	5/136	21/18723	3.48092e-07	2.76374e-05	2.20225e-05	IFITM3/IFITM2/LY6E/FCN3/GSN	5	3
BP	GO:0001914	regulation of T cell mediated cytotoxicity	6/136	39/18723	3.52265e-07	2.76374e-05	2.20225e-05	B2M/HLA-B/HLA-A/HLA-E/HLA-DRB1/HLA-DRA	6	3
BP	GO:0030239	myofibril assembly	7/136	63/18723	3.60166e-07	2.76374e-05	2.20225e-05	MYL2/ACTG1/ACTC1/TPM1/TCAP/TTN/ACTA1	7	3
BP	GO:0055002	striated muscle cell development	7/136	64/18723	4.01965e-07	2.99636e-05	2.38761e-05	MYL2/ACTG1/ACTC1/TPM1/TCAP/TTN/ACTA1	7	3
BP	GO:0007015	actin filament organization	15/136	442/18723	7.92402e-07	5.74271e-05	4.576e-05	TMSB4X/TMSB10/ID1/ACTG1/RGCC/ACTC1/TPM1/TCAP/RHOC/S100A10/TTN/CFL1/ACTA1/PFN1/GSN	15	3
BP	GO:0003208	cardiac ventricle morphogenesis	7/136	71/18723	8.24953e-07	5.81703e-05	4.63523e-05	MYL2/RYR2/LY6E/TPM1/TNNI3/MYL3/TNNC1	7	3
BP	GO:0055001	muscle cell development	10/136	184/18723	9.59576e-07	6.4894e-05	5.171e-05	MYL2/ACTG1/HES1/ACTC1/TPM1/TCAP/RAMP2/FHL2/TTN/ACTA1	10	3
BP	GO:0043462	regulation of ATPase activity	6/136	46/18723	9.70053e-07	6.4894e-05	5.171e-05	TPM1/TNNI3/MYL3/PLN/TNNC1/PFN1	6	3
BP	GO:0019882	antigen processing and presentation	8/136	106/18723	1.04499e-06	6.81596e-05	5.43121e-05	B2M/HLA-B/HLA-C/HLA-A/CD74/HLA-E/HLA-DRB1/HLA-DRA	8	3
BP	GO:0019884	antigen processing and presentation of exogenous antigen	6/136	47/18723	1.10541e-06	6.97344e-05	5.55669e-05	B2M/HLA-A/CD74/HLA-E/HLA-DRB1/HLA-DRA	6	3
BP	GO:0010927	cellular component assembly involved in morphogenesis	8/136	107/18723	1.12259e-06	6.97344e-05	5.55669e-05	MYL2/ACTG1/ACTC1/TPM1/TCAP/TTN/ACTA1/CD9	8	3
BP	GO:0032970	regulation of actin filament-based process	14/136	397/18723	1.20328e-06	7.30086e-05	5.8176e-05	TMSB4X/TMSB10/ID1/ACTG1/RGCC/RYR2/BST2/TPM1/RHOC/PLN/S100A10/TNNC1/PFN1/GSN	14	3
BP	GO:0044403	biological process involved in symbiotic interaction	12/136	290/18723	1.39625e-06	8.24778e-05	6.57213e-05	IFITM3/IFI27/IFITM2/CD74/GAPDH/LGALS1/LY6E/STOM/HLA-DRB1/CFL1/FCN3/GSN	12	3
BP	GO:0001913	T cell mediated cytotoxicity	6/136	49/18723	1.42258e-06	8.24778e-05	6.57213e-05	B2M/HLA-B/HLA-A/HLA-E/HLA-DRB1/HLA-DRA	6	3
BP	GO:0060047	heart contraction	11/136	241/18723	1.5151e-06	8.59325e-05	6.84742e-05	MYL2/ACTC1/RYR2/TPM1/TCAP/TNNI3/MYL3/PLN/TTN/TNNC1/GSN	11	3
BP	GO:0002474	antigen processing and presentation of peptide antigen via MHC class I	5/136	28/18723	1.6139e-06	8.95884e-05	7.13874e-05	B2M/HLA-B/HLA-C/HLA-A/HLA-E	5	3
BP	GO:0016032	viral process	14/136	415/18723	2.02457e-06	0.000110044	8.76869e-05	IFITM3/IFI27/IFITM2/CD74/ZFP36/BST2/LGALS1/LY6E/STOM/HLA-DRB1/CFL1/DDX5/FCN3/GSN	14	3
BP	GO:0003015	heart process	11/136	251/18723	2.2493e-06	0.000119764	9.54324e-05	MYL2/ACTC1/RYR2/TPM1/TCAP/TNNI3/MYL3/PLN/TTN/TNNC1/GSN	11	3
BP	GO:0003205	cardiac chamber development	9/136	161/18723	2.70881e-06	0.000141346	0.00011263	MYL2/HES1/RYR2/LY6E/TPM1/TNNI3/MYL3/FHL2/TNNC1	9	3
BP	GO:0001912	positive regulation of leukocyte mediated cytotoxicity	6/136	56/18723	3.1683e-06	0.000158428	0.000126241	B2M/HLA-B/HLA-A/HLA-E/HLA-DRB1/HLA-DRA	6	3
BP	GO:0002711	positive regulation of T cell mediated immunity	6/136	56/18723	3.1683e-06	0.000158428	0.000126241	B2M/HLA-B/HLA-A/HLA-E/HLA-DRB1/HLA-DRA	6	3
BP	GO:0003231	cardiac ventricle development	8/136	123/18723	3.21835e-06	0.000158428	0.000126241	MYL2/HES1/RYR2/LY6E/TPM1/TNNI3/MYL3/TNNC1	8	3
BP	GO:0010038	response to metal ion	13/136	373/18723	3.35773e-06	0.000162073	0.000129146	B2M/DUSP1/FABP4/AQP1/RYR2/MT2A/JUNB/TXNIP/PLN/TTN/ACTA1/TNNC1/FOS	13	3
BP	GO:0033275	actin-myosin filament sliding	4/136	15/18723	3.41664e-06	0.000162073	0.000129146	MYL6/ACTC1/TPM1/TNNC1	4	3
BP	GO:0019058	viral life cycle	12/136	317/18723	3.51095e-06	0.000163572	0.000130341	IFITM3/IFI27/IFITM2/CD74/BST2/LGALS1/LY6E/STOM/HLA-DRB1/DDX5/FCN3/GSN	12	3
BP	GO:0048525	negative regulation of viral process	7/136	92/18723	4.78844e-06	0.000219176	0.000174648	IFITM3/IFITM2/ZFP36/BST2/LY6E/FCN3/GSN	7	3
BP	GO:0000302	response to reactive oxygen species	10/136	222/18723	5.18836e-06	0.000232578	0.000185327	DUSP1/CD36/AQP1/APOD/CRYAB/TPM1/TXNIP/RPS3/MB/FOS	10	3
BP	GO:0042255	ribosome assembly	6/136	61/18723	5.25953e-06	0.000232578	0.000185327	RPL10/RPS15/RPL11/RPS19/RPL3/RPLP0	6	3
BP	GO:0055003	cardiac myofibril assembly	4/136	17/18723	5.89034e-06	0.000256132	0.000204095	MYL2/ACTC1/TCAP/TTN	4	3
BP	GO:0031343	positive regulation of cell killing	6/136	63/18723	6.35995e-06	0.000267631	0.000213258	B2M/HLA-B/HLA-A/HLA-E/HLA-DRB1/HLA-DRA	6	3
BP	GO:0032233	positive regulation of actin filament bundle assembly	6/136	63/18723	6.35995e-06	0.000267631	0.000213258	ID1/RGCC/TPM1/RHOC/S100A10/PFN1	6	3
BP	GO:0070252	actin-mediated cell contraction	7/136	97/18723	6.81342e-06	0.000282162	0.000224837	MYL6/ACTC1/RYR2/TPM1/PLN/TNNC1/GSN	7	3
BP	GO:0002697	regulation of immune effector process	12/136	339/18723	6.95601e-06	0.000283566	0.000225956	B2M/HLA-B/HLA-A/CD36/CD74/HLA-E/A2M/BST2/LGALS3/HLA-DRB1/RPS19/HLA-DRA	12	3
BP	GO:0001906	cell killing	9/136	188/18723	9.58474e-06	0.000384717	0.000306557	B2M/HLA-B/HLA-A/HLA-E/GAPDH/HLA-DRB1/RPS19/HLA-DRA/TUBB	9	3
BP	GO:0046718	viral entry into host cell	8/136	144/18723	1.03491e-05	0.000409101	0.000325987	IFITM3/IFITM2/CD74/LGALS1/LY6E/HLA-DRB1/FCN3/GSN	8	3
BP	GO:0032231	regulation of actin filament bundle assembly	7/136	105/18723	1.15044e-05	0.000447986	0.000356972	ID1/ACTG1/RGCC/TPM1/RHOC/S100A10/PFN1	7	3
BP	GO:0044409	entry into host	8/136	151/18723	1.4636e-05	0.000561547	0.000447462	IFITM3/IFITM2/CD74/LGALS1/LY6E/HLA-DRB1/FCN3/GSN	8	3
BP	GO:0002698	negative regulation of immune effector process	7/136	110/18723	1.56078e-05	0.000590155	0.000470257	HLA-B/HLA-A/HLA-E/A2M/BST2/LGALS3/RPS19	7	3
BP	GO:0003009	skeletal muscle contraction	5/136	45/18723	1.8171e-05	0.00067726	0.000539666	TCAP/TNNI3/NR4A1/MB/TNNC1	5	3
BP	GO:1902903	regulation of supramolecular fiber organization	12/136	383/18723	2.34835e-05	0.000862934	0.000687618	TMSB4X/TMSB10/ID1/ACTG1/RGCC/CRYAB/TPM1/RHOC/RPS3/S100A10/PFN1/GSN	12	3
BP	GO:0042692	muscle cell differentiation	12/136	384/18723	2.40924e-05	0.000873014	0.00069565	MYL2/ACTG1/HES1/ACTC1/TPM1/TCAP/RAMP2/FHL2/ID2/TTN/ACTA1/CD9	12	3
BP	GO:0009612	response to mechanical stimulus	9/136	216/18723	2.89159e-05	0.00101853	0.000811606	AQP1/RYR2/TCAP/NFKBIA/TXNIP/TTN/ACTA1/FOS/GSN	9	3
BP	GO:0050870	positive regulation of T cell activation	9/136	216/18723	2.89159e-05	0.00101853	0.000811606	B2M/HLA-A/HES1/CD74/HLA-E/LGALS1/HLA-DRB1/RPS3/HLA-DRA	9	3
BP	GO:0001910	regulation of leukocyte mediated cytotoxicity	6/136	82/18723	2.92794e-05	0.00101853	0.000811606	B2M/HLA-B/HLA-A/HLA-E/HLA-DRB1/HLA-DRA	6	3
BP	GO:1901798	positive regulation of signal transduction by p53 class mediator	4/136	25/18723	2.99269e-05	0.00102736	0.000818638	RPS15/RPL11/UBB/DDX5	4	3
BP	GO:0006937	regulation of muscle contraction	8/136	169/18723	3.29718e-05	0.00111719	0.000890217	MYL2/RYR2/TPM1/TNNI3/MYL3/PLN/NR4A1/TNNC1	8	3
BP	GO:0001909	leukocyte mediated cytotoxicity	7/136	124/18723	3.39401e-05	0.00113525	0.000904612	B2M/HLA-B/HLA-A/HLA-E/HLA-DRB1/HLA-DRA/TUBB	7	3
BP	GO:0002026	regulation of the force of heart contraction	4/136	26/18723	3.51695e-05	0.00116148	0.000925512	MYL2/RYR2/MYL3/PLN	4	3
BP	GO:0002709	regulation of T cell mediated immunity	6/136	85/18723	3.59251e-05	0.00117161	0.000933579	B2M/HLA-B/HLA-A/HLA-E/HLA-DRB1/HLA-DRA	6	3
BP	GO:0110053	regulation of actin filament organization	10/136	278/18723	3.6405e-05	0.0011726	0.00093437	TMSB4X/TMSB10/ID1/ACTG1/RGCC/TPM1/RHOC/S100A10/PFN1/GSN	10	3
BP	GO:0030048	actin filament-based movement	7/136	127/18723	3.95693e-05	0.00125898	0.0010032	MYL6/ACTC1/RYR2/TPM1/PLN/TNNC1/GSN	7	3
BP	GO:0000027	ribosomal large subunit assembly	4/136	27/18723	4.1054e-05	0.00129048	0.0010283	RPL10/RPL11/RPL3/RPLP0	4	3
BP	GO:0052126	movement in host environment	8/136	175/18723	4.22765e-05	0.00131309	0.00104632	IFITM3/IFITM2/CD74/LGALS1/LY6E/HLA-DRB1/FCN3/GSN	8	3
BP	GO:0034109	homotypic cell-cell adhesion	6/136	90/18723	4.96487e-05	0.00152392	0.00121432	ACTB/ACTG1/MYL12A/HSPB1/LGALS1/CD9	6	3
BP	GO:0051492	regulation of stress fiber assembly	6/136	91/18723	5.28391e-05	0.00160299	0.00127732	ACTG1/RGCC/TPM1/RHOC/S100A10/PFN1	6	3
BP	GO:0002699	positive regulation of immune effector process	9/136	235/18723	5.57636e-05	0.00167227	0.00133252	B2M/HLA-B/HLA-A/CD36/CD74/HLA-E/HLA-DRB1/RPS19/HLA-DRA	9	3
BP	GO:0050879	multicellular organismal movement	5/136	57/18723	5.80766e-05	0.00168093	0.00133942	TCAP/TNNI3/NR4A1/MB/TNNC1	5	3
BP	GO:0050881	musculoskeletal movement	5/136	57/18723	5.80766e-05	0.00168093	0.00133942	TCAP/TNNI3/NR4A1/MB/TNNC1	5	3
BP	GO:0042989	sequestering of actin monomers	3/136	11/18723	5.92738e-05	0.00168093	0.00133942	TMSB4X/TMSB10/GSN	3	3
BP	GO:0046598	positive regulation of viral entry into host cell	3/136	11/18723	5.92738e-05	0.00168093	0.00133942	CD74/LGALS1/HLA-DRB1	3	3
BP	GO:0075294	positive regulation by symbiont of entry into host	3/136	11/18723	5.92738e-05	0.00168093	0.00133942	CD74/LGALS1/HLA-DRB1	3	3
BP	GO:0032956	regulation of actin cytoskeleton organization	11/136	358/18723	6.19612e-05	0.00173825	0.0013851	TMSB4X/TMSB10/ID1/ACTG1/RGCC/BST2/TPM1/RHOC/S100A10/PFN1/GSN	11	3
BP	GO:0019886	antigen processing and presentation of exogenous peptide antigen via MHC class II	4/136	30/18723	6.30336e-05	0.00174431	0.00138993	B2M/CD74/HLA-DRB1/HLA-DRA	4	3
BP	GO:1903039	positive regulation of leukocyte cell-cell adhesion	9/136	239/18723	6.35145e-05	0.00174431	0.00138993	B2M/HLA-A/HES1/CD74/HLA-E/LGALS1/HLA-DRB1/RPS3/HLA-DRA	9	3
BP	GO:0006942	regulation of striated muscle contraction	6/136	95/18723	6.72808e-05	0.0018285	0.00145701	MYL2/RYR2/TNNI3/MYL3/PLN/NR4A1	6	3
BP	GO:0051098	regulation of binding	11/136	363/18723	7.01438e-05	0.00188665	0.00150335	B2M/TMSB4X/ACTB/ID1/CLDN5/HES1/NFKBIA/RAMP2/PLN/RPL11/S100A10	11	3
BP	GO:0002718	regulation of cytokine production involved in immune response	6/136	96/18723	7.13422e-05	0.0018993	0.00151344	B2M/HLA-A/CD36/CD74/HLA-E/BST2	6	3
BP	GO:0034341	response to interferon-gamma	7/136	141/18723	7.69346e-05	0.0020275	0.00161559	IFITM3/ACTG1/IFITM2/CD74/GAPDH/BST2/RPL13A	7	3
BP	GO:0002683	negative regulation of immune system process	12/136	434/18723	7.85283e-05	0.0020488	0.00163256	HLA-B/DUSP1/HLA-A/CD74/HLA-E/A2M/APOD/BST2/LGALS3/HLA-DRB1/RPS19/ID2	12	3
BP	GO:0002367	cytokine production involved in immune response	6/136	98/18723	8.00514e-05	0.00206786	0.00164775	B2M/HLA-A/CD36/CD74/HLA-E/BST2	6	3
BP	GO:0045785	positive regulation of cell adhesion	12/136	437/18723	8.38258e-05	0.00214413	0.00170852	B2M/HLA-A/CD36/HES1/CD74/HLA-E/LGALS1/TPM1/HLA-DRB1/RPS3/S100A10/HLA-DRA	12	3
BP	GO:0031341	regulation of cell killing	6/136	99/18723	8.47127e-05	0.00214578	0.00170984	B2M/HLA-B/HLA-A/HLA-E/HLA-DRB1/HLA-DRA	6	3
BP	GO:0110020	regulation of actomyosin structure organization	6/136	100/18723	8.95877e-05	0.00224745	0.00179085	ACTG1/RGCC/TPM1/RHOC/S100A10/PFN1	6	3
BP	GO:0002495	antigen processing and presentation of peptide antigen via MHC class II	4/136	34/18723	0.000104294	0.00256702	0.0020455	B2M/CD74/HLA-DRB1/HLA-DRA	4	3
BP	GO:1990000	amyloid fibril formation	4/136	34/18723	0.000104294	0.00256702	0.0020455	B2M/CD36/CRYAB/GSN	4	3
BP	GO:0022407	regulation of cell-cell adhesion	12/136	448/18723	0.000105976	0.00258402	0.00205904	B2M/HLA-A/HES1/CD74/HLA-E/RGCC/LGALS1/LGALS3/HLA-DRB1/RPS3/HLA-DRA/CD9	12	3
BP	GO:0030099	myeloid cell differentiation	11/136	381/18723	0.000107742	0.00259397	0.00206697	B2M/CD74/ZFP36/NFKBIA/JUNB/HLA-DRB1/RPS19/RPS6/MB/ID2/FOS	11	3
BP	GO:0006959	humoral immune response	10/136	317/18723	0.000108762	0.00259397	0.00206697	CXCL2/HLA-A/HLA-E/A2M/RGCC/GAPDH/HLA-DRB1/RPS19/CFD/FCN3	10	3
BP	GO:0002720	positive regulation of cytokine production involved in immune response	5/136	65/18723	0.000109367	0.00259397	0.00206697	B2M/HLA-A/CD36/CD74/HLA-E	5	3
BP	GO:0051701	biological process involved in interaction with host	8/136	203/18723	0.000119662	0.00281259	0.00224118	IFITM3/IFITM2/CD74/LGALS1/LY6E/HLA-DRB1/FCN3/GSN	8	3
BP	GO:0030038	contractile actin filament bundle assembly	6/136	106/18723	0.000123731	0.00285676	0.00227637	ACTG1/RGCC/TPM1/RHOC/S100A10/PFN1	6	3
BP	GO:0043149	stress fiber assembly	6/136	106/18723	0.000123731	0.00285676	0.00227637	ACTG1/RGCC/TPM1/RHOC/S100A10/PFN1	6	3
BP	GO:0070527	platelet aggregation	5/136	67/18723	0.000126398	0.00289274	0.00230504	ACTB/ACTG1/MYL12A/HSPB1/CD9	5	3
BP	GO:0030049	muscle filament sliding	3/136	14/18723	0.000128688	0.00291954	0.0023264	MYL6/TPM1/TNNC1	3	3
BP	GO:0002824	positive regulation of adaptive immune response based on somatic recombination of immune receptors built from immunoglobulin superfamily domains	6/136	107/18723	0.000130308	0.00292095	0.00232752	B2M/HLA-B/HLA-A/HLA-E/HLA-DRB1/HLA-DRA	6	3
BP	GO:0002504	antigen processing and presentation of peptide or polysaccharide antigen via MHC class II	4/136	36/18723	0.000130989	0.00292095	0.00232752	B2M/CD74/HLA-DRB1/HLA-DRA	4	3
BP	GO:0002456	T cell mediated immunity	6/136	109/18723	0.000144292	0.00319032	0.00254217	B2M/HLA-B/HLA-A/HLA-E/HLA-DRB1/HLA-DRA	6	3
BP	GO:1902905	positive regulation of supramolecular fiber organization	8/136	209/18723	0.000146268	0.00320295	0.00255223	ID1/RGCC/TPM1/RHOC/RPS3/S100A10/PFN1/GSN	8	3
BP	GO:0050863	regulation of T cell activation	10/136	329/18723	0.000147318	0.00320295	0.00255223	B2M/HLA-A/HES1/CD74/HLA-E/LGALS1/LGALS3/HLA-DRB1/RPS3/HLA-DRA	10	3
BP	GO:0051017	actin filament bundle assembly	7/136	157/18723	0.000150656	0.00324845	0.00258848	ID1/ACTG1/RGCC/TPM1/RHOC/S100A10/PFN1	7	3
BP	GO:0002468	dendritic cell antigen processing and presentation	3/136	15/18723	0.000160006	0.00342177	0.00272659	CD74/HLA-DRB1/HLA-DRA	3	3
BP	GO:0045824	negative regulation of innate immune response	5/136	71/18723	0.000166494	0.00352363	0.00280776	HLA-B/HLA-A/HLA-E/A2M/RPS19	5	3
BP	GO:0002821	positive regulation of adaptive immune response	6/136	112/18723	0.000167471	0.00352363	0.00280776	B2M/HLA-B/HLA-A/HLA-E/HLA-DRB1/HLA-DRA	6	3
BP	GO:1903037	regulation of leukocyte cell-cell adhesion	10/136	336/18723	0.000174727	0.00361585	0.00288124	B2M/HLA-A/HES1/CD74/HLA-E/LGALS1/LGALS3/HLA-DRB1/RPS3/HLA-DRA	10	3
BP	GO:0002708	positive regulation of lymphocyte mediated immunity	6/136	113/18723	0.000175818	0.00361585	0.00288124	B2M/HLA-B/HLA-A/HLA-E/HLA-DRB1/HLA-DRA	6	3
BP	GO:0061572	actin filament bundle organization	7/136	161/18723	0.000176011	0.00361585	0.00288124	ID1/ACTG1/RGCC/TPM1/RHOC/S100A10/PFN1	7	3
BP	GO:0002399	MHC class II protein complex assembly	3/136	16/18723	0.000195885	0.00396174	0.00315686	B2M/HLA-DRB1/HLA-DRA	3	3
BP	GO:0002503	peptide antigen assembly with MHC class II protein complex	3/136	16/18723	0.000195885	0.00396174	0.00315686	B2M/HLA-DRB1/HLA-DRA	3	3
BP	GO:0022618	ribonucleoprotein complex assembly	8/136	220/18723	0.000207702	0.00416841	0.00332154	RPL10/RPS15/RPL13A/RPL11/RPS19/RPL3/SRSF5/RPLP0	8	3
BP	GO:0007249	I-kappaB kinase/NF-kappaB signaling	9/136	281/18723	0.000216046	0.00430278	0.00342861	CD36/CD74/GAPDH/HSPB1/BST2/LGALS1/NFKBIA/RHOC/HLA-DRB1	9	3
BP	GO:0051146	striated muscle cell differentiation	9/136	283/18723	0.00022771	0.00450072	0.00358634	MYL2/ACTG1/ACTC1/TPM1/TCAP/FHL2/TTN/ACTA1/CD9	9	3
BP	GO:0042110	T cell activation	12/136	487/18723	0.000229781	0.00450752	0.00359175	B2M/HLA-A/HES1/CD74/HLA-E/LGALS1/LGALS3/HLA-DRB1/RPS3/RPS6/HLA-DRA/GSN	12	3
BP	GO:0022409	positive regulation of cell-cell adhesion	9/136	284/18723	0.000233735	0.00455086	0.0036263	B2M/HLA-A/HES1/CD74/HLA-E/LGALS1/HLA-DRB1/RPS3/HLA-DRA	9	3
BP	GO:0016045	detection of bacterium	3/136	17/18723	0.000236598	0.00457248	0.00364352	HLA-B/HLA-A/HLA-DRB1	3	3
BP	GO:0045214	sarcomere organization	4/136	42/18723	0.000240652	0.00461662	0.00367869	ACTG1/TPM1/TCAP/TTN	4	3
BP	GO:0030218	erythrocyte differentiation	6/136	120/18723	0.00024388	0.0046444	0.00370083	B2M/ZFP36/RPS19/RPS6/MB/ID2	6	3
BP	GO:0051495	positive regulation of cytoskeleton organization	8/136	226/18723	0.00024927	0.00471265	0.00375521	ID1/RGCC/TPM1/RHOC/RPS3/S100A10/PFN1/GSN	8	3
BP	GO:0071826	ribonucleoprotein complex subunit organization	8/136	227/18723	0.000256819	0.00482043	0.0038411	RPL10/RPS15/RPL13A/RPL11/RPS19/RPL3/SRSF5/RPLP0	8	3
BP	GO:0002501	peptide antigen assembly with MHC protein complex	3/136	18/18723	0.000282412	0.00522562	0.00416397	B2M/HLA-DRB1/HLA-DRA	3	3
BP	GO:0045953	negative regulation of natural killer cell mediated cytotoxicity	3/136	18/18723	0.000282412	0.00522562	0.00416397	HLA-B/HLA-A/HLA-E	3	3
BP	GO:0002396	MHC protein complex assembly	3/136	19/18723	0.000333586	0.00608619	0.0048497	B2M/HLA-DRB1/HLA-DRA	3	3
BP	GO:0002716	negative regulation of natural killer cell mediated immunity	3/136	19/18723	0.000333586	0.00608619	0.0048497	HLA-B/HLA-A/HLA-E	3	3
BP	GO:0090130	tissue migration	10/136	365/18723	0.00033854	0.00613369	0.00488755	TMSB4X/ID1/RGCC/ACTC1/HSPB1/CLEC14A/RAB11A/NR4A1/ACTA1/PFN1	10	3
BP	GO:0034101	erythrocyte homeostasis	6/136	129/18723	0.000360109	0.00647948	0.00516309	B2M/ZFP36/RPS19/RPS6/MB/ID2	6	3
BP	GO:0007159	leukocyte cell-cell adhesion	10/136	371/18723	0.000384928	0.00684661	0.00545563	B2M/HLA-A/HES1/CD74/HLA-E/LGALS1/LGALS3/HLA-DRB1/RPS3/HLA-DRA	10	3
BP	GO:0055013	cardiac muscle cell development	5/136	85/18723	0.000386776	0.00684661	0.00545563	MYL2/ACTC1/TCAP/FHL2/TTN	5	3
BP	GO:0098543	detection of other organism	3/136	20/18723	0.000390373	0.00684661	0.00545563	HLA-B/HLA-A/HLA-DRB1	3	3
BP	GO:0019079	viral genome replication	6/136	131/18723	0.00039101	0.00684661	0.00545563	IFITM3/IFI27/IFITM2/BST2/STOM/DDX5	6	3
BP	GO:0043433	negative regulation of DNA-binding transcription factor activity	7/136	185/18723	0.000410272	0.00713599	0.00568622	TMSB4X/ID1/ID3/HES1/NFKBIA/ID2/BHLHE40	7	3
BP	GO:0006979	response to oxidative stress	11/136	446/18723	0.00041789	0.00722036	0.00575345	DUSP1/CD36/AQP1/APOD/CRYAB/HSPB1/TPM1/TXNIP/RPS3/MB/FOS	11	3
BP	GO:0043123	positive regulation of I-kappaB kinase/NF-kappaB signaling	7/136	186/18723	0.000423773	0.00727383	0.00579606	CD36/CD74/GAPDH/BST2/LGALS1/RHOC/HLA-DRB1	7	3
BP	GO:0070663	regulation of leukocyte proliferation	8/136	245/18723	0.000428086	0.00729984	0.00581678	HLA-A/HES1/CD74/HLA-E/BST2/LGALS3/HLA-DRB1/RPS3	8	3
BP	GO:0002705	positive regulation of leukocyte mediated immunity	6/136	134/18723	0.000441206	0.00747472	0.00595614	B2M/HLA-B/HLA-A/HLA-E/HLA-DRB1/HLA-DRA	6	3
BP	GO:0035455	response to interferon-alpha	3/136	21/18723	0.000453022	0.0076083	0.00606257	IFITM3/IFITM2/BST2	3	3
BP	GO:0051346	negative regulation of hydrolase activity	10/136	379/18723	0.000454923	0.0076083	0.00606257	AQP1/A2M/GAPDH/CRYAB/BST2/CST3/LGALS3/TNNI3/PLN/NR4A1	10	3
BP	GO:0043122	regulation of I-kappaB kinase/NF-kappaB signaling	8/136	249/18723	0.000476562	0.00791943	0.00631049	CD36/CD74/GAPDH/HSPB1/BST2/LGALS1/RHOC/HLA-DRB1	8	3
BP	GO:0090257	regulation of muscle system process	8/136	252/18723	0.000515769	0.00851672	0.00678643	MYL2/RYR2/TPM1/TNNI3/MYL3/PLN/NR4A1/TNNC1	8	3
BP	GO:0055006	cardiac cell development	5/136	91/18723	0.000529644	0.00869082	0.00692517	MYL2/ACTC1/TCAP/FHL2/TTN	5	3
BP	GO:0070661	leukocyte proliferation	9/136	318/18723	0.000533209	0.00869464	0.00692821	HLA-A/HES1/CD74/HLA-E/BST2/LGALS3/HLA-DRB1/RPS3/RPS6	9	3
BP	GO:0002285	lymphocyte activation involved in immune response	7/136	194/18723	0.000545055	0.00877807	0.00699469	CD74/ITM2A/LGALS1/LGALS3/HLA-DRB1/RPS6/HLA-DRA	7	3
BP	GO:0050777	negative regulation of immune response	7/136	194/18723	0.000545055	0.00877807	0.00699469	HLA-B/HLA-A/HLA-E/A2M/LGALS3/HLA-DRB1/RPS19	7	3
BP	GO:0051496	positive regulation of stress fiber assembly	4/136	52/18723	0.000550313	0.00880839	0.00701885	RGCC/TPM1/RHOC/S100A10	4	3
BP	GO:0031333	negative regulation of protein-containing complex assembly	6/136	141/18723	0.000577921	0.00919387	0.00732602	TMSB4X/TMSB10/CRYAB/RPL13A/PFN1/GSN	6	3
BP	GO:1901796	regulation of signal transduction by p53 class mediator	5/136	93/18723	0.0005851	0.00925168	0.00737208	CD74/RPS15/RPL11/UBB/DDX5	5	3
BP	GO:0042098	T cell proliferation	7/136	199/18723	0.000633905	0.00993128	0.00791361	HLA-A/HES1/HLA-E/LGALS3/HLA-DRB1/RPS3/RPS6	7	3
BP	GO:0014888	striated muscle adaptation	4/136	54/18723	0.000635693	0.00993128	0.00791361	TCAP/ACTA1/TNNC1/GSN	4	3
BP	GO:0051235	maintenance of location	9/136	327/18723	0.000651042	0.0101105	0.00805644	TMSB4X/TMSB10/CD36/FTH1/FTL/RYR2/NFKBIA/PLN/GSN	9	3
BP	GO:0001911	negative regulation of leukocyte mediated cytotoxicity	3/136	24/18723	0.000678515	0.0104748	0.00834673	HLA-B/HLA-A/HLA-E	3	3
BP	GO:0007043	cell-cell junction assembly	6/136	146/18723	0.000694207	0.0105917	0.00843988	ACTB/ACTG1/CLDN5/RHOC/RAMP2/CD9	6	3
BP	GO:0042542	response to hydrogen peroxide	6/136	146/18723	0.000694207	0.0105917	0.00843988	DUSP1/AQP1/CRYAB/TXNIP/RPS3/MB	6	3
BP	GO:0098581	detection of external biotic stimulus	3/136	25/18723	0.000766959	0.0116337	0.00927016	HLA-B/HLA-A/HLA-DRB1	3	3
BP	GO:0051592	response to calcium ion	6/136	149/18723	0.000772201	0.0116455	0.00927957	DUSP1/RYR2/JUNB/TXNIP/TTN/FOS	6	3
BP	GO:0070665	positive regulation of leukocyte proliferation	6/136	150/18723	0.000799649	0.0119901	0.00955419	HLA-A/HES1/CD74/HLA-E/BST2/RPS3	6	3
BP	GO:0002763	positive regulation of myeloid leukocyte differentiation	4/136	58/18723	0.000833935	0.0123621	0.0098506	CD74/HLA-DRB1/ID2/FOS	4	3
BP	GO:0032387	negative regulation of intracellular transport	4/136	58/18723	0.000833935	0.0123621	0.0098506	CD36/APOD/CRYAB/PLN	4	3
BP	GO:0048872	homeostasis of number of cells	8/136	272/18723	0.000849193	0.0125172	0.00997417	B2M/CD74/ZFP36/RPS19/EMCN/RPS6/MB/ID2	8	3
BP	GO:0045637	regulation of myeloid cell differentiation	7/136	210/18723	0.00086995	0.0127511	0.0101606	B2M/CD74/ZFP36/NFKBIA/HLA-DRB1/ID2/FOS	7	3
BP	GO:0007519	skeletal muscle tissue development	6/136	155/18723	0.000948383	0.0138231	0.0110147	MYL6/MYL3/NR4A1/ACTA1/DDX5/FOS	6	3
BP	GO:0010882	regulation of cardiac muscle contraction by calcium ion signaling	3/136	27/18723	0.000965079	0.013911	0.0110848	RYR2/TNNI3/PLN	3	3
BP	GO:0032781	positive regulation of ATPase activity	3/136	27/18723	0.000965079	0.013911	0.0110848	TPM1/MYL3/PFN1	3	3
BP	GO:0051651	maintenance of location in cell	7/136	214/18723	0.000971203	0.0139224	0.0110938	TMSB4X/TMSB10/FTH1/FTL/RYR2/PLN/GSN	7	3
BP	GO:0035051	cardiocyte differentiation	6/136	156/18723	0.000980527	0.0139792	0.0111391	MYL2/HES1/ACTC1/TCAP/FHL2/TTN	6	3
BP	GO:0002262	myeloid cell homeostasis	6/136	157/18723	0.0010135	0.0143708	0.0114512	B2M/ZFP36/RPS19/RPS6/MB/ID2	6	3
BP	GO:0031342	negative regulation of cell killing	3/136	28/18723	0.00107517	0.0151628	0.0120823	HLA-B/HLA-A/HLA-E	3	3
BP	GO:0002704	negative regulation of leukocyte mediated immunity	4/136	63/18723	0.00113853	0.0159701	0.0127255	HLA-B/HLA-A/HLA-E/BST2	4	3
BP	GO:0002832	negative regulation of response to biotic stimulus	5/136	108/18723	0.0011508	0.0160102	0.0127575	HLA-B/HLA-A/HLA-E/A2M/RPS19	5	3
BP	GO:0043254	regulation of protein-containing complex assembly	10/136	428/18723	0.00115367	0.0160102	0.0127575	TMSB4X/TMSB10/CD36/CRYAB/RPL13A/LGALS3/RHOC/RPS3/PFN1/GSN	10	3
BP	GO:0051100	negative regulation of binding	6/136	162/18723	0.00119136	0.0162945	0.0129841	B2M/TMSB4X/ACTB/ID1/NFKBIA/PLN	6	3
BP	GO:1902253	regulation of intrinsic apoptotic signaling pathway by p53 class mediator	3/136	29/18723	0.00119289	0.0162945	0.0129841	CD74/RPL11/UBB	3	3
BP	GO:1903902	positive regulation of viral life cycle	3/136	29/18723	0.00119289	0.0162945	0.0129841	CD74/LGALS1/HLA-DRB1	3	3
BP	GO:0046651	lymphocyte proliferation	8/136	288/18723	0.00122528	0.0166498	0.0132672	HLA-A/HES1/CD74/HLA-E/LGALS3/HLA-DRB1/RPS3/RPS6	8	3
BP	GO:0002700	regulation of production of molecular mediator of immune response	6/136	164/18723	0.00126884	0.0171215	0.0136431	B2M/HLA-A/CD36/CD74/HLA-E/BST2	6	3
BP	GO:0030837	negative regulation of actin filament polymerization	4/136	65/18723	0.00127969	0.0171215	0.0136431	TMSB4X/TMSB10/PFN1/GSN	4	3
BP	GO:0048524	positive regulation of viral process	4/136	65/18723	0.00127969	0.0171215	0.0136431	CD74/LGALS1/STOM/HLA-DRB1	4	3
BP	GO:0050670	regulation of lymphocyte proliferation	7/136	225/18723	0.00129809	0.0172792	0.0137687	HLA-A/HES1/CD74/HLA-E/LGALS3/HLA-DRB1/RPS3	7	3
BP	GO:0032943	mononuclear cell proliferation	8/136	291/18723	0.00130868	0.0172845	0.0137729	HLA-A/HES1/CD74/HLA-E/LGALS3/HLA-DRB1/RPS3/RPS6	8	3
BP	GO:0044788	modulation by host of viral process	3/136	30/18723	0.00131843	0.0172845	0.0137729	IFI27/STOM/CFL1	3	3
BP	GO:1903019	negative regulation of glycoprotein metabolic process	3/136	30/18723	0.00131843	0.0172845	0.0137729	ITM2A/ITM2B/CST3	3	3
BP	GO:0051251	positive regulation of lymphocyte activation	9/136	362/18723	0.00132884	0.0172845	0.0137729	B2M/HLA-A/HES1/CD74/HLA-E/LGALS1/HLA-DRB1/RPS3/HLA-DRA	9	3
BP	GO:0002703	regulation of leukocyte mediated immunity	7/136	226/18723	0.00133161	0.0172845	0.0137729	B2M/HLA-B/HLA-A/HLA-E/BST2/HLA-DRB1/HLA-DRA	7	3
BP	GO:0060538	skeletal muscle organ development	6/136	166/18723	0.00135011	0.0174379	0.0138951	MYL6/MYL3/NR4A1/ACTA1/DDX5/FOS	6	3
BP	GO:0032944	regulation of mononuclear cell proliferation	7/136	227/18723	0.00136581	0.0175537	0.0139874	HLA-A/HES1/CD74/HLA-E/LGALS3/HLA-DRB1/RPS3	7	3
BP	GO:0051090	regulation of DNA-binding transcription factor activity	10/136	440/18723	0.00141792	0.0180905	0.0144151	TMSB4X/ID1/ID3/CD36/HES1/RGCC/NFKBIA/RPS3/ID2/BHLHE40	10	3
BP	GO:0046635	positive regulation of alpha-beta T cell activation	4/136	67/18723	0.00143264	0.0180905	0.0144151	HLA-A/HLA-E/HLA-DRB1/HLA-DRA	4	3
BP	GO:0002706	regulation of lymphocyte mediated immunity	6/136	168/18723	0.00143531	0.0180905	0.0144151	B2M/HLA-B/HLA-A/HLA-E/HLA-DRB1/HLA-DRA	6	3
BP	GO:0002822	regulation of adaptive immune response based on somatic recombination of immune receptors built from immunoglobulin superfamily domains	6/136	168/18723	0.00143531	0.0180905	0.0144151	B2M/HLA-B/HLA-A/HLA-E/HLA-DRB1/HLA-DRA	6	3
BP	GO:0070633	transepithelial transport	3/136	31/18723	0.00145198	0.0181891	0.0144938	ACTB/ACTG1/AQP1	3	3
BP	GO:1903706	regulation of hemopoiesis	9/136	367/18723	0.00146055	0.0181891	0.0144938	B2M/HLA-B/CD74/ZFP36/NFKBIA/HLA-DRB1/ID2/HLA-DRA/FOS	9	3
BP	GO:0002286	T cell activation involved in immune response	5/136	114/18723	0.00146405	0.0181891	0.0144938	CD74/LGALS3/HLA-DRB1/RPS6/HLA-DRA	5	3
BP	GO:0032922	circadian regulation of gene expression	4/136	68/18723	0.0015137	0.0186286	0.0148439	ID1/ID3/ID2/BHLHE40	4	3
BP	GO:0042267	natural killer cell mediated cytotoxicity	4/136	68/18723	0.0015137	0.0186286	0.0148439	HLA-B/HLA-A/HLA-E/TUBB	4	3
BP	GO:0042129	regulation of T cell proliferation	6/136	171/18723	0.00157072	0.0192395	0.0153308	HLA-A/HES1/HLA-E/LGALS3/HLA-DRB1/RPS3	6	3
BP	GO:0035456	response to interferon-beta	3/136	32/18723	0.00159373	0.0193397	0.0154106	IFITM3/IFITM2/BST2	3	3
BP	GO:0035767	endothelial cell chemotaxis	3/136	32/18723	0.00159373	0.0193397	0.0154106	TMSB4X/HSPB1/NR4A1	3	3
BP	GO:0002702	positive regulation of production of molecular mediator of immune response	5/136	117/18723	0.00164232	0.0198371	0.0158069	B2M/HLA-A/CD36/CD74/HLA-E	5	3
BP	GO:0051099	positive regulation of binding	6/136	173/18723	0.00166626	0.0200335	0.0159635	B2M/CLDN5/HES1/RAMP2/RPL11/S100A10	6	3
BP	GO:0007162	negative regulation of cell adhesion	8/136	303/18723	0.00168862	0.0202092	0.0161034	DUSP1/CD74/APOD/RGCC/LGALS1/LGALS3/HLA-DRB1/CD9	8	3
BP	GO:0071353	cellular response to interleukin-4	3/136	33/18723	0.00174385	0.0207749	0.0165542	TUBA1B/RPL3/RPLP0	3	3
BP	GO:1905475	regulation of protein localization to membrane	6/136	175/18723	0.00176616	0.020945	0.0166898	ACTB/LRP4/STOM/LGALS3/RAB11A/GSN	6	3
BP	GO:0002228	natural killer cell mediated immunity	4/136	71/18723	0.00177599	0.0209664	0.0167068	HLA-B/HLA-A/HLA-E/TUBB	4	3
BP	GO:0043534	blood vessel endothelial cell migration	6/136	176/18723	0.00181778	0.021363	0.0170228	TMSB4X/ID1/RGCC/HSPB1/CLEC14A/NR4A1	6	3
BP	GO:0042273	ribosomal large subunit biogenesis	4/136	72/18723	0.00187	0.0217879	0.0173614	RPL10/RPL11/RPL3/RPLP0	4	3
BP	GO:0002440	production of molecular mediator of immune response	8/136	308/18723	0.00187063	0.0217879	0.0173614	B2M/HLA-A/CD36/CD74/HLA-E/BST2/HLA-DRB1/HLA-DRA	8	3
BP	GO:1904019	epithelial cell apoptotic process	5/136	121/18723	0.00190419	0.0220801	0.0175943	ZFP36/RGCC/RYR2/RAMP2/GSN	5	3
BP	GO:0060326	cell chemotaxis	8/136	310/18723	0.00194764	0.022484	0.0179161	TMSB4X/DUSP1/CXCL2/CD74/HSPB1/LGALS3/RPS19/NR4A1	8	3
BP	GO:0035924	cellular response to vascular endothelial growth factor stimulus	4/136	73/18723	0.0019674	0.0225903	0.0180008	HSPB1/CD63/RAMP2/NR4A1	4	3
BP	GO:0019730	antimicrobial humoral response	5/136	122/18723	0.00197417	0.0225903	0.0180008	CXCL2/HLA-A/HLA-E/GAPDH/RPS19	5	3
BP	GO:0030168	platelet activation	5/136	123/18723	0.00204601	0.0233102	0.0185744	ACTB/ACTG1/MYL12A/HSPB1/CD9	5	3
BP	GO:0035633	maintenance of blood-brain barrier	3/136	35/18723	0.00206989	0.0233782	0.0186286	ACTB/ACTG1/CLDN5	3	3
BP	GO:0097421	liver regeneration	3/136	35/18723	0.00206989	0.0233782	0.0186286	RPS15/SRSF5/RPL19	3	3
BP	GO:0055007	cardiac muscle cell differentiation	5/136	125/18723	0.00219539	0.0246887	0.0196729	MYL2/ACTC1/TCAP/FHL2/TTN	5	3
BP	GO:0002819	regulation of adaptive immune response	6/136	183/18723	0.00221186	0.0247672	0.0197354	B2M/HLA-B/HLA-A/HLA-E/HLA-DRB1/HLA-DRA	6	3
BP	GO:0070670	response to interleukin-4	3/136	36/18723	0.00224616	0.0250437	0.0199558	TUBA1B/RPL3/RPLP0	3	3
BP	GO:0097084	vascular associated smooth muscle cell development	2/136	10/18723	0.00226867	0.0251871	0.02007	HES1/RAMP2	2	3
BP	GO:0072332	intrinsic apoptotic signaling pathway by p53 class mediator	4/136	76/18723	0.00228058	0.025212	0.0200898	CD74/RPL11/UBB/DDX5	4	3
BP	GO:0032570	response to progesterone	3/136	37/18723	0.00243146	0.0267666	0.0213286	TXNIP/RAMP2/FOS	3	3
BP	GO:0010951	negative regulation of endopeptidase activity	7/136	252/18723	0.00246818	0.0270567	0.0215598	AQP1/A2M/GAPDH/CRYAB/BST2/CST3/NR4A1	7	3
BP	GO:0009595	detection of biotic stimulus	3/136	38/18723	0.00262596	0.028434	0.0226572	HLA-B/HLA-A/HLA-DRB1	3	3
BP	GO:0097242	amyloid-beta clearance	3/136	38/18723	0.00262596	0.028434	0.0226572	CD36/LRP4/RAB11A	3	3
BP	GO:0001895	retina homeostasis	4/136	79/18723	0.00262652	0.028434	0.0226572	B2M/ACTB/ACTG1/HSPB1	4	3
BP	GO:0032272	negative regulation of protein polymerization	4/136	80/18723	0.0027494	0.0293874	0.023417	TMSB4X/TMSB10/PFN1/GSN	4	3
BP	GO:0048145	regulation of fibroblast proliferation	4/136	80/18723	0.0027494	0.0293874	0.023417	AQP1/CD74/FTH1/S100A6	4	3
BP	GO:0001867	complement activation, lectin pathway	2/136	11/18723	0.00275965	0.0293874	0.023417	A2M/FCN3	2	3
BP	GO:0045657	positive regulation of monocyte differentiation	2/136	11/18723	0.00275965	0.0293874	0.023417	CD74/HLA-DRB1	2	3
BP	GO:0031348	negative regulation of defense response	7/136	258/18723	0.00281359	0.02977	0.0237218	HLA-B/HLA-A/ZFP36/HLA-E/A2M/HLA-DRB1/RPS19	7	3
BP	GO:0002347	response to tumor cell	3/136	39/18723	0.0028298	0.02977	0.0237218	HLA-A/TXNIP/HLA-DRB1	3	3
BP	GO:1903115	regulation of actin filament-based movement	3/136	39/18723	0.0028298	0.02977	0.0237218	RYR2/PLN/TNNC1	3	3
BP	GO:0048144	fibroblast proliferation	4/136	81/18723	0.00287616	0.0301362	0.0240136	AQP1/CD74/FTH1/S100A6	4	3
BP	GO:1901654	response to ketone	6/136	194/18723	0.00295723	0.0308617	0.0245917	DUSP1/AQP1/TXNIP/RAMP2/PLN/FOS	6	3
BP	GO:0002696	positive regulation of leukocyte activation	9/136	409/18723	0.00303352	0.0315317	0.0251256	B2M/HLA-A/HES1/CD74/HLA-E/LGALS1/HLA-DRB1/RPS3/HLA-DRA	9	3
BP	GO:0010466	negative regulation of peptidase activity	7/136	262/18723	0.00306371	0.0317191	0.0252749	AQP1/A2M/GAPDH/CRYAB/BST2/CST3/NR4A1	7	3
BP	GO:0043393	regulation of protein binding	6/136	196/18723	0.00311077	0.032079	0.0255617	B2M/ACTB/ID1/CLDN5/RAMP2/RPL11	6	3
BP	GO:0071248	cellular response to metal ion	6/136	197/18723	0.00318973	0.0325715	0.0259542	B2M/FABP4/AQP1/MT2A/JUNB/FOS	6	3
BP	GO:0050671	positive regulation of lymphocyte proliferation	5/136	137/18723	0.00326379	0.0325715	0.0259542	HLA-A/HES1/CD74/HLA-E/RPS3	5	3
BP	GO:0002424	T cell mediated immune response to tumor cell	2/136	12/18723	0.00329586	0.0325715	0.0259542	HLA-A/HLA-DRB1	2	3
BP	GO:0032780	negative regulation of ATPase activity	2/136	12/18723	0.00329586	0.0325715	0.0259542	TNNI3/PLN	2	3
BP	GO:0034333	adherens junction assembly	2/136	12/18723	0.00329586	0.0325715	0.0259542	ACTB/RAMP2	2	3
BP	GO:0043380	regulation of memory T cell differentiation	2/136	12/18723	0.00329586	0.0325715	0.0259542	HLA-DRB1/HLA-DRA	2	3
BP	GO:0060907	positive regulation of macrophage cytokine production	2/136	12/18723	0.00329586	0.0325715	0.0259542	CD36/CD74	2	3
BP	GO:0098974	postsynaptic actin cytoskeleton organization	2/136	12/18723	0.00329586	0.0325715	0.0259542	ACTB/ACTG1	2	3
BP	GO:1901894	regulation of ATPase-coupled calcium transmembrane transporter activity	2/136	12/18723	0.00329586	0.0325715	0.0259542	RYR2/PLN	2	3
BP	GO:1903909	regulation of receptor clustering	2/136	12/18723	0.00329586	0.0325715	0.0259542	LRP4/GSN	2	3
BP	GO:1904667	negative regulation of ubiquitin protein ligase activity	2/136	12/18723	0.00329586	0.0325715	0.0259542	RPS15/RPL11	2	3
BP	GO:0032946	positive regulation of mononuclear cell proliferation	5/136	138/18723	0.0033671	0.033075	0.0263554	HLA-A/HES1/CD74/HLA-E/RPS3	5	3
BP	GO:0048545	response to steroid hormone	8/136	339/18723	0.00337216	0.033075	0.0263554	DUSP1/AQP1/ZFP36/TXNIP/RAMP2/ACTA1/DDX5/FOS	8	3
BP	GO:0032092	positive regulation of protein binding	4/136	85/18723	0.00342325	0.0333217	0.0265519	B2M/CLDN5/RAMP2/RPL11	4	3
BP	GO:0045069	regulation of viral genome replication	4/136	85/18723	0.00342325	0.0333217	0.0265519	IFITM3/IFITM2/BST2/DDX5	4	3
BP	GO:0045216	cell-cell junction organization	6/136	200/18723	0.00343562	0.0333217	0.0265519	ACTB/ACTG1/CLDN5/RHOC/RAMP2/CD9	6	3
BP	GO:0051348	negative regulation of transferase activity	7/136	268/18723	0.00347041	0.0335344	0.0267215	DUSP1/FABP4/ZFP36/RPS15/HSPB1/RPL11/CDKN1C	7	3
BP	GO:0021879	forebrain neuron differentiation	3/136	42/18723	0.00349883	0.0336843	0.0268409	B2M/HES1/UBB	3	3
BP	GO:0032102	negative regulation of response to external stimulus	9/136	420/18723	0.00361232	0.0343962	0.0274081	HLA-B/DUSP1/HLA-A/ZFP36/HLA-E/A2M/HLA-DRB1/RPS19/CD9	9	3
BP	GO:0034329	cell junction assembly	9/136	420/18723	0.00361232	0.0343962	0.0274081	ACTB/ACTG1/CLDN5/APOD/LRP4/RHOC/RAMP2/S100A10/CD9	9	3
BP	GO:0050867	positive regulation of cell activation	9/136	420/18723	0.00361232	0.0343962	0.0274081	B2M/HLA-A/HES1/CD74/HLA-E/LGALS1/HLA-DRB1/RPS3/HLA-DRA	9	3
BP	GO:0031392	regulation of prostaglandin biosynthetic process	2/136	13/18723	0.00387662	0.0361218	0.0287832	FABP5/CD74	2	3
BP	GO:0042308	negative regulation of protein import into nucleus	2/136	13/18723	0.00387662	0.0361218	0.0287832	CD36/APOD	2	3
BP	GO:0043379	memory T cell differentiation	2/136	13/18723	0.00387662	0.0361218	0.0287832	HLA-DRB1/HLA-DRA	2	3
BP	GO:0044794	positive regulation by host of viral process	2/136	13/18723	0.00387662	0.0361218	0.0287832	STOM/CFL1	2	3
BP	GO:0048711	positive regulation of astrocyte differentiation	2/136	13/18723	0.00387662	0.0361218	0.0287832	HES1/ID2	2	3
BP	GO:1904590	negative regulation of protein import	2/136	13/18723	0.00387662	0.0361218	0.0287832	CD36/APOD	2	3
BP	GO:1903131	mononuclear cell differentiation	9/136	426/18723	0.00396277	0.036706	0.0292487	B2M/HLA-B/CD74/ITM2A/LGALS1/HLA-DRB1/RPS6/ID2/HLA-DRA	9	3
BP	GO:0008016	regulation of heart contraction	6/136	206/18723	0.00396943	0.036706	0.0292487	MYL2/RYR2/TPM1/TNNI3/MYL3/PLN	6	3
BP	GO:0042269	regulation of natural killer cell mediated cytotoxicity	3/136	44/18723	0.0039941	0.036706	0.0292487	HLA-B/HLA-A/HLA-E	3	3
BP	GO:0002366	leukocyte activation involved in immune response	7/136	275/18723	0.00399559	0.036706	0.0292487	CD74/ITM2A/LGALS1/LGALS3/HLA-DRB1/RPS6/HLA-DRA	7	3
BP	GO:0002449	lymphocyte mediated immunity	8/136	350/18723	0.00408618	0.0374065	0.0298069	B2M/HLA-B/HLA-A/CD74/HLA-E/HLA-DRB1/HLA-DRA/TUBB	8	3
BP	GO:0045861	negative regulation of proteolysis	8/136	351/18723	0.00415647	0.0379169	0.0302136	AQP1/A2M/GAPDH/CRYAB/BST2/CST3/RPL11/NR4A1	8	3
BP	GO:0071364	cellular response to epidermal growth factor stimulus	3/136	45/18723	0.00425689	0.0386976	0.0308357	ID1/ZFP36/EEF1A1	3	3
BP	GO:0002263	cell activation involved in immune response	7/136	279/18723	0.00432162	0.0391497	0.0311959	CD74/ITM2A/LGALS1/LGALS3/HLA-DRB1/RPS6/HLA-DRA	7	3
BP	GO:0052548	regulation of endopeptidase activity	9/136	432/18723	0.00433936	0.0391744	0.0312156	AQP1/A2M/GAPDH/CRYAB/BST2/CST3/RPS3/NR4A1/GSN	9	3
BP	GO:0002475	antigen processing and presentation via MHC class Ib	2/136	14/18723	0.00450127	0.0402186	0.0320476	B2M/HLA-E	2	3
BP	GO:0090715	immunological memory formation process	2/136	14/18723	0.00450127	0.0402186	0.0320476	HLA-DRB1/HLA-DRA	2	3
BP	GO:0099188	postsynaptic cytoskeleton organization	2/136	14/18723	0.00450127	0.0402186	0.0320476	ACTB/ACTG1	2	3
BP	GO:0014074	response to purine-containing compound	5/136	148/18723	0.0045334	0.04023	0.0320568	DUSP1/AQP1/RYR2/SLC26A3/FOS	5	3
BP	GO:0050905	neuromuscular process	5/136	148/18723	0.0045334	0.04023	0.0320568	TCAP/TNNI3/NR4A1/MB/TNNC1	5	3
BP	GO:0010631	epithelial cell migration	8/136	357/18723	0.00459801	0.0406651	0.0324035	TMSB4X/ID1/RGCC/HSPB1/CLEC14A/RAB11A/NR4A1/PFN1	8	3
BP	GO:0051591	response to cAMP	4/136	93/18723	0.00472162	0.0416172	0.0331622	DUSP1/AQP1/SLC26A3/FOS	4	3
BP	GO:0072659	protein localization to plasma membrane	7/136	284/18723	0.00475705	0.0417884	0.0332985	ACTB/MYL12A/TMEM88/LGALS3/RAMP2/RAB11A/S100A10	7	3
BP	GO:0090132	epithelium migration	8/136	360/18723	0.00483189	0.0423034	0.0337089	TMSB4X/ID1/RGCC/HSPB1/CLEC14A/RAB11A/NR4A1/PFN1	8	3
BP	GO:0002443	leukocyte mediated immunity	9/136	440/18723	0.0048844	0.0423674	0.0337599	B2M/HLA-B/HLA-A/CD74/HLA-E/BST2/HLA-DRB1/HLA-DRA/TUBB	9	3
BP	GO:0045185	maintenance of protein location	4/136	94/18723	0.00490416	0.0423674	0.0337599	TMSB4X/TMSB10/NFKBIA/GSN	4	3
BP	GO:0051702	biological process involved in interaction with symbiont	4/136	94/18723	0.00490416	0.0423674	0.0337599	IFI27/GAPDH/STOM/CFL1	4	3
BP	GO:1902414	protein localization to cell junction	4/136	94/18723	0.00490416	0.0423674	0.0337599	ACTB/ACTG1/HSPB1/RAB11A	4	3
BP	GO:0007596	blood coagulation	6/136	217/18723	0.00510452	0.0436451	0.034778	ACTB/ACTG1/CD36/MYL12A/HSPB1/CD9	6	3
BP	GO:0002715	regulation of natural killer cell mediated immunity	3/136	48/18723	0.00510731	0.0436451	0.034778	HLA-B/HLA-A/HLA-E	3	3
BP	GO:0048146	positive regulation of fibroblast proliferation	3/136	48/18723	0.00510731	0.0436451	0.034778	AQP1/CD74/S100A6	3	3
BP	GO:0032897	negative regulation of viral transcription	2/136	15/18723	0.00516916	0.0436451	0.034778	IFITM3/ZFP36	2	3
BP	GO:0042994	cytoplasmic sequestering of transcription factor	2/136	15/18723	0.00516916	0.0436451	0.034778	TMSB4X/NFKBIA	2	3
BP	GO:2001028	positive regulation of endothelial cell chemotaxis	2/136	15/18723	0.00516916	0.0436451	0.034778	TMSB4X/HSPB1	2	3
BP	GO:2001279	regulation of unsaturated fatty acid biosynthetic process	2/136	15/18723	0.00516916	0.0436451	0.034778	FABP5/CD74	2	3
BP	GO:1904035	regulation of epithelial cell apoptotic process	4/136	96/18723	0.00528335	0.0444653	0.0354316	ZFP36/RGCC/RAMP2/GSN	4	3
BP	GO:0070849	response to epidermal growth factor	3/136	49/18723	0.00541183	0.0452659	0.0360695	ID1/ZFP36/EEF1A1	3	3
BP	GO:0051271	negative regulation of cellular component movement	8/136	367/18723	0.00541317	0.0452659	0.0360695	DUSP1/CLDN5/CD74/APOD/RGCC/BST2/TPM1/CD9	8	3
BP	GO:0097529	myeloid leukocyte migration	6/136	220/18723	0.00545167	0.0454422	0.03621	DUSP1/CXCL2/CD74/LGALS3/RPS19/CD9	6	3
BP	GO:0034614	cellular response to reactive oxygen species	5/136	155/18723	0.00550437	0.0457353	0.0364436	CD36/AQP1/TPM1/RPS3/FOS	5	3
BP	GO:0007599	hemostasis	6/136	222/18723	0.00569253	0.0469994	0.0374508	ACTB/ACTG1/CD36/MYL12A/HSPB1/CD9	6	3
BP	GO:0050817	coagulation	6/136	222/18723	0.00569253	0.0469994	0.0374508	ACTB/ACTG1/CD36/MYL12A/HSPB1/CD9	6	3
BP	GO:0060337	type I interferon signaling pathway	3/136	50/18723	0.00572705	0.0471352	0.0375591	IFITM3/IFI27/IFITM2	3	3
BP	GO:1902107	positive regulation of leukocyte differentiation	5/136	157/18723	0.00580682	0.0474921	0.0378435	CD74/HLA-DRB1/ID2/HLA-DRA/FOS	5	3
BP	GO:1903708	positive regulation of hemopoiesis	5/136	157/18723	0.00580682	0.0474921	0.0378435	CD74/HLA-DRB1/ID2/HLA-DRA/FOS	5	3
BP	GO:0051014	actin filament severing	2/136	16/18723	0.00587963	0.047788	0.0380793	CFL1/GSN	2	3
BP	GO:0051238	sequestering of metal ion	2/136	16/18723	0.00587963	0.047788	0.0380793	FTH1/FTL	2	3
BP	GO:0030098	lymphocyte differentiation	8/136	374/18723	0.00604652	0.048893	0.0389597	B2M/CD74/ITM2A/LGALS1/HLA-DRB1/RPS6/ID2/HLA-DRA	8	3
BP	GO:0021872	forebrain generation of neurons	3/136	51/18723	0.00605306	0.048893	0.0389597	B2M/HES1/UBB	3	3
BP	GO:0002253	activation of immune response	8/136	375/18723	0.00614142	0.0493945	0.0393593	HLA-A/A2M/RGCC/LGALS3/HLA-DRB1/CFD/RPS3/FCN3	8	3
BP	GO:0031647	regulation of protein stability	7/136	298/18723	0.00615301	0.0493945	0.0393593	GAPDH/CRYAB/TMEM88/RPL11/SERF2/PFN1/GSN	7	3
BP	GO:0071241	cellular response to inorganic substance	6/136	226/18723	0.00619746	0.0495987	0.0395221	B2M/FABP4/AQP1/MT2A/JUNB/FOS	6	3
BP	GO:0042254	ribosome biogenesis	7/136	299/18723	0.00626328	0.0499721	0.0398196	RPL10/RPS15/RPL11/RPS19/RPS6/RPL3/RPLP0	7	3
CC	GO:0022626	cytosolic ribosome	23/137	102/19550	1.07127e-28	2.84957e-26	1.6802e-26	RPL10/RPL41/RPLP1/APOD/RPS15/RPL13A/RPL8/RPS18/RPL11/RPS19/RPL15/RPS3/RPS6/RPL3/RPS2/RPLP2/RPL27A/RPS27A/RPL19/RPLP0/RPL18/RPS9/RPL34	23	3
CC	GO:0044391	ribosomal subunit	22/137	180/19550	2.68743e-21	3.57428e-19	2.10751e-19	RPL10/RPL41/RPLP1/RPS15/RPL13A/RPL8/RPS18/RPL11/RPS19/RPL15/RPS3/RPS6/RPL3/RPS2/RPLP2/RPL27A/RPS27A/RPL19/RPLP0/RPL18/RPS9/RPL34	22	3
CC	GO:0005840	ribosome	23/137	240/19550	8.55912e-20	7.58909e-18	4.47477e-18	RPL10/RPL41/RPLP1/APOD/RPS15/RPL13A/RPL8/RPS18/RPL11/RPS19/RPL15/RPS3/RPS6/RPL3/RPS2/RPLP2/RPL27A/RPS27A/RPL19/RPLP0/RPL18/RPS9/RPL34	23	3
CC	GO:0022625	cytosolic large ribosomal subunit	14/137	58/19550	2.72334e-18	1.81102e-16	1.06784e-16	RPL10/RPL41/RPLP1/RPL13A/RPL8/RPL11/RPL15/RPL3/RPLP2/RPL27A/RPL19/RPLP0/RPL18/RPL34	14	3
CC	GO:0005925	focal adhesion	24/137	418/19550	1.70836e-15	9.08848e-14	5.35886e-14	B2M/ACTB/ACTG1/RPLP1/RPS15/ACTC1/HSPB1/RPL13A/RPL8/RPS18/RPS19/FHL2/RPS3/RPL3/RPS2/RPLP2/CFL1/RPL19/RPLP0/RPL18/PFN1/RPS9/GSN/CD9	24	3
CC	GO:0030055	cell-substrate junction	24/137	425/19550	2.47391e-15	1.09677e-13	6.46689e-14	B2M/ACTB/ACTG1/RPLP1/RPS15/ACTC1/HSPB1/RPL13A/RPL8/RPS18/RPS19/FHL2/RPS3/RPL3/RPS2/RPLP2/CFL1/RPL19/RPLP0/RPL18/PFN1/RPS9/GSN/CD9	24	3
CC	GO:0015934	large ribosomal subunit	14/137	113/19550	5.32202e-14	2.02237e-12	1.19245e-12	RPL10/RPL41/RPLP1/RPL13A/RPL8/RPL11/RPL15/RPL3/RPLP2/RPL27A/RPL19/RPLP0/RPL18/RPL34	14	3
CC	GO:0042611	MHC protein complex	8/137	25/19550	4.62811e-12	1.53885e-10	9.07353e-11	B2M/HLA-B/HLA-C/HLA-A/CD74/HLA-E/HLA-DRB1/HLA-DRA	8	3
CC	GO:0030016	myofibril	16/137	231/19550	7.16196e-12	2.11676e-10	1.24811e-10	MYL2/ACTG1/MYL12A/ACTC1/CRYAB/HSPB1/RYR2/TPM1/TCAP/TNNI3/MYL3/RPL15/FHL2/TTN/ACTA1/TNNC1	16	3
CC	GO:0043292	contractile fiber	16/137	239/19550	1.19971e-11	3.19122e-10	1.88165e-10	MYL2/ACTG1/MYL12A/ACTC1/CRYAB/HSPB1/RYR2/TPM1/TCAP/TNNI3/MYL3/RPL15/FHL2/TTN/ACTA1/TNNC1	16	3
CC	GO:0030017	sarcomere	15/137	211/19550	2.32358e-11	5.61884e-10	3.31305e-10	MYL2/MYL12A/ACTC1/CRYAB/HSPB1/RYR2/TPM1/TCAP/TNNI3/MYL3/RPL15/FHL2/TTN/ACTA1/TNNC1	15	3
CC	GO:0022627	cytosolic small ribosomal subunit	8/137	42/19550	4.57007e-10	1.01303e-08	5.97316e-09	RPS15/RPS18/RPS19/RPS3/RPS6/RPS2/RPS27A/RPS9	8	3
CC	GO:0071556	integral component of lumenal side of endoplasmic reticulum membrane	7/137	29/19550	9.75955e-10	1.83497e-08	1.08196e-08	HLA-B/HLA-C/HLA-A/CD74/HLA-E/HLA-DRB1/HLA-DRA	7	3
CC	GO:0098553	lumenal side of endoplasmic reticulum membrane	7/137	29/19550	9.75955e-10	1.83497e-08	1.08196e-08	HLA-B/HLA-C/HLA-A/CD74/HLA-E/HLA-DRB1/HLA-DRA	7	3
CC	GO:0030666	endocytic vesicle membrane	13/137	193/19550	1.03476e-09	1.83497e-08	1.08196e-08	B2M/HLA-B/HLA-C/UBC/HLA-A/CD36/CD74/HLA-E/HLA-DRB1/UBB/HLA-DRA/RPS27A/CD9	13	3
CC	GO:0098576	lumenal side of membrane	7/137	36/19550	5.01106e-09	8.33088e-08	4.91215e-08	HLA-B/HLA-C/HLA-A/CD74/HLA-E/HLA-DRB1/HLA-DRA	7	3
CC	GO:0012507	ER to Golgi transport vesicle membrane	8/137	62/19550	1.16396e-08	1.82125e-07	1.07387e-07	B2M/HLA-B/HLA-C/HLA-A/CD74/HLA-E/HLA-DRB1/HLA-DRA	8	3
CC	GO:0030139	endocytic vesicle	15/137	336/19550	1.44507e-08	2.1355e-07	1.25916e-07	B2M/HLA-B/HLA-C/UBC/HLA-A/ACTG1/CD36/CD74/HLA-E/HLA-DRB1/RAB11A/UBB/HLA-DRA/RPS27A/CD9	15	3
CC	GO:0015935	small ribosomal subunit	8/137	71/19550	3.47395e-08	4.86353e-07	2.86769e-07	RPS15/RPS18/RPS19/RPS3/RPS6/RPS2/RPS27A/RPS9	8	3
CC	GO:0030134	COPII-coated ER to Golgi transport vesicle	8/137	94/19550	3.17558e-07	4.22352e-06	2.49032e-06	B2M/HLA-B/HLA-C/HLA-A/CD74/HLA-E/HLA-DRB1/HLA-DRA	8	3
CC	GO:0005844	polysome	7/137	66/19550	3.92549e-07	4.97228e-06	2.93182e-06	RPL41/RPL8/RPL11/RPS3/RPS6/RPL19/RPL18	7	3
CC	GO:0031674	I band	9/137	141/19550	6.69635e-07	8.0965e-06	4.77395e-06	MYL12A/ACTC1/CRYAB/HSPB1/RYR2/TCAP/MYL3/FHL2/TTN	9	3
CC	GO:0072562	blood microparticle	9/137	146/19550	8.97817e-07	1.03834e-05	6.12241e-06	ACTB/ACTG1/A2M/ACTC1/STOM/ACTA1/FCN3/PFN1/GSN	9	3
CC	GO:0042788	polysomal ribosome	5/137	32/19550	2.71624e-06	3.0105e-05	1.77509e-05	RPL41/RPL8/RPL11/RPL19/RPL18	5	3
CC	GO:0042613	MHC class II protein complex	4/137	17/19550	5.11727e-06	5.43093e-05	3.20225e-05	B2M/CD74/HLA-DRB1/HLA-DRA	4	3
CC	GO:0030662	coated vesicle membrane	9/137	181/19550	5.30842e-06	5.43093e-05	3.20225e-05	B2M/HLA-B/HLA-C/HLA-A/CD74/HLA-E/HLA-DRB1/HLA-DRA/CD9	9	3
CC	GO:0045335	phagocytic vesicle	8/137	137/19550	5.54076e-06	5.45867e-05	3.21861e-05	B2M/HLA-B/HLA-C/HLA-A/ACTG1/CD36/HLA-E/RAB11A	8	3
CC	GO:0031672	A band	5/137	38/19550	6.54576e-06	6.21847e-05	3.66661e-05	MYL2/CRYAB/MYL3/RPL15/FHL2	5	3
CC	GO:0005865	striated muscle thin filament	4/137	22/19550	1.53058e-05	0.000140391	8.27792e-05	TPM1/TNNI3/ACTA1/TNNC1	4	3
CC	GO:0030176	integral component of endoplasmic reticulum membrane	8/137	162/19550	1.89022e-05	0.000162219	9.56498e-05	B2M/HLA-B/HLA-C/HLA-A/CD74/HLA-E/HLA-DRB1/HLA-DRA	8	3
CC	GO:0030658	transport vesicle membrane	9/137	212/19550	1.89053e-05	0.000162219	9.56498e-05	B2M/HLA-B/HLA-C/HLA-A/CD74/CA4/HLA-E/HLA-DRB1/HLA-DRA	9	3
CC	GO:0031227	intrinsic component of endoplasmic reticulum membrane	8/137	170/19550	2.67481e-05	0.000222344	0.000131101	B2M/HLA-B/HLA-C/HLA-A/CD74/HLA-E/HLA-DRB1/HLA-DRA	8	3
CC	GO:0036379	myofilament	4/137	26/19550	3.06081e-05	0.00024672	0.000145474	TPM1/TNNI3/ACTA1/TNNC1	4	3
CC	GO:0030018	Z disc	7/137	130/19550	3.67129e-05	0.000287225	0.000169357	MYL12A/CRYAB/HSPB1/RYR2/TCAP/FHL2/TTN	7	3
CC	GO:0055038	recycling endosome membrane	6/137	92/19550	4.61573e-05	0.000350796	0.00020684	B2M/HLA-B/HLA-C/HLA-A/HLA-E/RAB11A	6	3
CC	GO:0030667	secretory granule membrane	10/137	311/19550	6.93869e-05	0.000512692	0.0003023	HLA-B/FABP5/HLA-C/CD36/CA4/BST2/STOM/CD63/LGALS3/CD9	10	3
CC	GO:0034774	secretory granule lumen	10/137	322/19550	9.25145e-05	0.000665104	0.000392167	B2M/TMSB4X/FABP5/A2M/FTL/EEF1A1/CFD/SRP14/TUBB/GSN	10	3
CC	GO:0060205	cytoplasmic vesicle lumen	10/137	325/19550	9.98534e-05	0.000698974	0.000412137	B2M/TMSB4X/FABP5/A2M/FTL/EEF1A1/CFD/SRP14/TUBB/GSN	10	3
CC	GO:0031983	vesicle lumen	10/137	327/19550	0.000105015	0.000716259	0.000422329	B2M/TMSB4X/FABP5/A2M/FTL/EEF1A1/CFD/SRP14/TUBB/GSN	10	3
CC	GO:0030670	phagocytic vesicle membrane	5/137	76/19550	0.000194688	0.00129468	0.000763383	B2M/HLA-B/HLA-C/HLA-A/HLA-E	5	3
CC	GO:0031901	early endosome membrane	7/137	173/19550	0.000220481	0.00143044	0.000843432	B2M/HLA-B/IFITM3/HLA-C/HLA-A/HLA-E/HLA-DRA	7	3
CC	GO:1904813	ficolin-1-rich granule lumen	6/137	124/19550	0.000240761	0.00152482	0.000899081	FTH1/CST3/EEF1A1/CFD/SRP14/GSN	6	3
CC	GO:0030135	coated vesicle	9/137	299/19550	0.000263258	0.00162852	0.00096023	B2M/HLA-B/HLA-C/HLA-A/CD74/HLA-E/HLA-DRB1/HLA-DRA/CD9	9	3
CC	GO:0101002	ficolin-1-rich granule	7/137	185/19550	0.000331616	0.00200477	0.00118208	FTH1/CST3/EEF1A1/LGALS3/CFD/SRP14/GSN	7	3
CC	GO:0031091	platelet alpha granule	5/137	91/19550	0.000450661	0.00266391	0.00157073	TMSB4X/CD36/A2M/CFD/CD9	5	3
CC	GO:0016459	myosin complex	4/137	56/19550	0.000639124	0.0036958	0.00217916	MYL2/MYL12A/MYL6/MYL3	4	3
CC	GO:0030133	transport vesicle	10/137	412/19550	0.00066002	0.00373543	0.00220253	B2M/HLA-B/HLA-C/HLA-A/CD74/CA4/HLA-E/HLA-DRB1/RAB11A/HLA-DRA	10	3
CC	GO:0031526	brush border membrane	4/137	58/19550	0.000730341	0.0040473	0.00238642	CD36/AQP1/CA4/SLC26A3	4	3
CC	GO:0005766	primary lysosome	6/137	155/19550	0.000789155	0.00419831	0.00247545	FABP5/FTL/BST2/STOM/CD63/TUBB	6	3
CC	GO:0042582	azurophil granule	6/137	155/19550	0.000789155	0.00419831	0.00247545	FABP5/FTL/BST2/STOM/CD63/TUBB	6	3
CC	GO:0062023	collagen-containing extracellular matrix	10/137	425/19550	0.000836931	0.00436304	0.00257259	SPARCL1/A2M/S100A6/LGALS1/TINAGL1/LGALS3/CLEC14A/MGP/S100A10/FCN3	10	3
CC	GO:0005770	late endosome	8/137	282/19550	0.000852925	0.00436304	0.00257259	IFITM3/IFITM2/CD74/BST2/CD63/HLA-DRB1/RAB11A/HLA-DRA	8	3
CC	GO:0005903	brush border	5/137	106/19550	0.000903261	0.00453335	0.00267301	CD36/AQP1/CA4/MYL6/SLC26A3	5	3
CC	GO:0098862	cluster of actin-based cell projections	6/137	161/19550	0.00096143	0.00473593	0.00279246	CD36/AQP1/CA4/MYL6/RHOC/SLC26A3	6	3
CC	GO:0005771	multivesicular body	4/137	64/19550	0.00105888	0.00512113	0.00301958	CD74/BST2/CD63/RAB11A	4	3
CC	GO:0005884	actin filament	5/137	114/19550	0.00125147	0.0059445	0.00350507	ACTB/ACTG1/ACTC1/TPM1/ACTA1	5	3
CC	GO:0030669	clathrin-coated endocytic vesicle membrane	4/137	72/19550	0.00164216	0.00755542	0.00445492	CD74/HLA-DRB1/HLA-DRA/CD9	4	3
CC	GO:0031301	integral component of organelle membrane	9/137	387/19550	0.00164742	0.00755542	0.00445492	B2M/HLA-B/HLA-C/HLA-A/CD74/HLA-E/ITM2B/HLA-DRB1/HLA-DRA	9	3
CC	GO:0005765	lysosomal membrane	9/137	395/19550	0.00189359	0.00839491	0.0049499	IFITM3/IFITM2/CD74/BST2/STOM/EEF1A1/CD63/HLA-DRB1/HLA-DRA	9	3
CC	GO:0098852	lytic vacuole membrane	9/137	395/19550	0.00189359	0.00839491	0.0049499	IFITM3/IFITM2/CD74/BST2/STOM/EEF1A1/CD63/HLA-DRB1/HLA-DRA	9	3
CC	GO:0014069	postsynaptic density	8/137	330/19550	0.00230283	0.0100418	0.00592099	FABP5/LRP4/CRYAB/RPL8/RPS18/RPS19/RPS3/RPLP0	8	3
CC	GO:0032432	actin filament bundle	4/137	80/19550	0.00241814	0.0102131	0.006022	MYL12A/CRYAB/TPM1/ACTA1	4	3
CC	GO:0032279	asymmetric synapse	8/137	335/19550	0.0025262	0.0102131	0.006022	FABP5/LRP4/CRYAB/RPL8/RPS18/RPS19/RPS3/RPLP0	8	3
CC	GO:0045121	membrane raft	8/137	335/19550	0.0025262	0.0102131	0.006022	CD36/TUBA1B/CAVIN2/LRP4/BST2/STOM/S100A10/TUBB	8	3
CC	GO:0098857	membrane microdomain	8/137	335/19550	0.0025262	0.0102131	0.006022	CD36/TUBA1B/CAVIN2/LRP4/BST2/STOM/S100A10/TUBB	8	3
CC	GO:0055037	recycling endosome	6/137	195/19550	0.00254454	0.0102131	0.006022	B2M/HLA-B/HLA-C/HLA-A/HLA-E/RAB11A	6	3
CC	GO:0044754	autolysosome	2/137	11/19550	0.00257248	0.0102131	0.006022	FTH1/FTL	2	3
CC	GO:0031300	intrinsic component of organelle membrane	9/137	417/19550	0.0027252	0.0106603	0.00628568	B2M/HLA-B/HLA-C/HLA-A/CD74/HLA-E/ITM2B/HLA-DRB1/HLA-DRA	9	3
CC	GO:0031253	cell projection membrane	8/137	346/19550	0.0030774	0.0118636	0.00699517	CD36/AQP1/CA4/TPM1/EEF1A1/SLC26A3/RPS3/CFL1	8	3
CC	GO:0001772	immunological synapse	3/137	44/19550	0.00361429	0.0136025	0.00802045	LGALS3/HLA-DRB1/HLA-DRA	3	3
CC	GO:0099572	postsynaptic specialization	8/137	356/19550	0.00365602	0.0136025	0.00802045	FABP5/LRP4/CRYAB/RPL8/RPS18/RPS19/RPS3/RPLP0	8	3
CC	GO:0031902	late endosome membrane	5/137	146/19550	0.00368187	0.0136025	0.00802045	IFITM3/IFITM2/CD63/HLA-DRB1/HLA-DRA	5	3
CC	GO:0045334	clathrin-coated endocytic vesicle	4/137	91/19550	0.00385194	0.0140358	0.00827598	CD74/HLA-DRB1/HLA-DRA/CD9	4	3
CC	GO:0098984	neuron to neuron synapse	8/137	361/19550	0.00397528	0.0142895	0.00842555	FABP5/LRP4/CRYAB/RPL8/RPS18/RPS19/RPS3/RPLP0	8	3
CC	GO:0005774	vacuolar membrane	9/137	444/19550	0.00411587	0.0145976	0.00860723	IFITM3/IFITM2/CD74/BST2/STOM/EEF1A1/CD63/HLA-DRB1/HLA-DRA	9	3
CC	GO:0032587	ruffle membrane	4/137	99/19550	0.00519765	0.0181918	0.0107265	TPM1/EEF1A1/RPS3/CFL1	4	3
CC	GO:0005869	dynactin complex	2/137	16/19550	0.00548543	0.0189497	0.0111733	ACTC1/ACTA1	2	3
CC	GO:0070820	tertiary granule	5/137	164/19550	0.00600655	0.0203225	0.0119828	B2M/FTH1/CST3/STOM/LGALS3	5	3
CC	GO:0005938	cell cortex	7/137	308/19550	0.00607023	0.0203225	0.0119828	ACTB/CLDN5/CRIP2/EEF1A1/RHOC/PFN1/GSN	7	3
CC	GO:0005767	secondary lysosome	2/137	17/19550	0.00618842	0.0203225	0.0119828	FTH1/FTL	2	3
CC	GO:0031092	platelet alpha granule membrane	2/137	17/19550	0.00618842	0.0203225	0.0119828	CD36/CD9	2	3
CC	GO:1904724	tertiary granule lumen	3/137	55/19550	0.00677044	0.0219626	0.0129499	B2M/FTH1/CST3	3	3
CC	GO:0030863	cortical cytoskeleton	4/137	108/19550	0.00705175	0.0225996	0.0133254	ACTB/CLDN5/EEF1A1/GSN	4	3
CC	GO:0035577	azurophil granule membrane	3/137	58/19550	0.00784282	0.0248356	0.0146439	BST2/STOM/CD63	3	3
CC	GO:0001726	ruffle	5/137	178/19550	0.00841569	0.0257771	0.015199	S100A6/TPM1/EEF1A1/RPS3/CFL1	5	3
CC	GO:0005751	mitochondrial respiratory chain complex IV	2/137	20/19550	0.00852775	0.0257771	0.015199	COX4I1/COX5B	2	3
CC	GO:0016460	myosin II complex	2/137	20/19550	0.00852775	0.0257771	0.015199	MYL12A/MYL3	2	3
CC	GO:0044305	calyx of Held	2/137	20/19550	0.00852775	0.0257771	0.015199	ACTB/ACTG1	2	3
CC	GO:0030665	clathrin-coated vesicle membrane	4/137	116/19550	0.00902782	0.026982	0.0159095	CD74/HLA-DRB1/HLA-DRA/CD9	4	3
CC	GO:0009897	external side of plasma membrane	8/137	421/19550	0.00972355	0.0287385	0.0169451	B2M/CD36/CD74/CA4/HLA-E/CLEC14A/HLA-DRB1/CD9	8	3
CC	GO:0031252	cell leading edge	8/137	422/19550	0.00985445	0.0288053	0.0169845	ACTB/S100A6/ACTC1/TPM1/EEF1A1/RPS3/CFL1/ACTA1	8	3
CC	GO:0031093	platelet alpha granule lumen	3/137	67/19550	0.0116344	0.0336385	0.0198344	TMSB4X/A2M/CFD	3	3
CC	GO:0031430	M band	2/137	25/19550	0.0131611	0.0376435	0.0221958	CRYAB/FHL2	2	3
CC	GO:0001725	stress fiber	3/137	71/19550	0.0136035	0.0380897	0.0224589	MYL12A/TPM1/ACTA1	3	3
CC	GO:0097517	contractile actin filament bundle	3/137	71/19550	0.0136035	0.0380897	0.0224589	MYL12A/TPM1/ACTA1	3	3
CC	GO:0045277	respiratory chain complex IV	2/137	28/19550	0.0163579	0.0453251	0.0267251	COX4I1/COX5B	2	3
CC	GO:0098685	Schaffer collateral - CA1 synapse	3/137	78/19550	0.0174795	0.0479335	0.0282631	ACTB/ACTG1/RAB11A	3	3
CC	GO:0016528	sarcoplasm	3/137	79/19550	0.0180783	0.0485741	0.0286408	RYR2/PLN/GSN	3	3
CC	GO:0030864	cortical actin cytoskeleton	3/137	79/19550	0.0180783	0.0485741	0.0286408	CLDN5/EEF1A1/GSN	3	3
MF	GO:0003735	structural constituent of ribosome	22/135	182/18368	9.16128e-21	3.26142e-18	2.82553e-18	RPL10/RPL41/RPLP1/RPS15/RPL13A/RPL8/RPS18/RPL11/RPS19/RPL15/RPS3/RPS6/RPL3/RPS2/RPLP2/RPL27A/RPS27A/RPL19/RPLP0/RPL18/RPS9/RPL34	22	3
MF	GO:0042277	peptide binding	15/135	321/18368	1.45397e-08	2.58807e-06	2.24218e-06	HLA-B/HLA-C/HLA-A/CD36/CD74/HLA-E/ITM2A/CRYAB/ITM2B/CST3/NFKBIA/HLA-DRB1/RAMP2/SRP14/HLA-DRA	15	3
MF	GO:0033218	amide binding	16/135	400/18368	4.12475e-08	4.8947e-06	4.24053e-06	HLA-B/HLA-C/HLA-A/CD36/CD74/HLA-E/ITM2A/CRYAB/RYR2/ITM2B/CST3/NFKBIA/HLA-DRB1/RAMP2/SRP14/HLA-DRA	16	3
MF	GO:0042605	peptide antigen binding	6/135	36/18368	2.29088e-07	2.03889e-05	1.76639e-05	HLA-B/HLA-C/HLA-A/HLA-E/HLA-DRB1/HLA-DRA	6	3
MF	GO:0008307	structural constituent of muscle	6/135	42/18368	5.95078e-07	3.92385e-05	3.39943e-05	MYL2/MYL6/TPM1/TCAP/MYL3/TTN	6	3
MF	GO:0019843	rRNA binding	7/135	68/18368	6.61322e-07	3.92385e-05	3.39943e-05	RPL8/RPS18/RPL11/RPS3/RPL19/RPLP0/RPS9	7	3
MF	GO:0042608	T cell receptor binding	4/135	11/18368	8.84879e-07	4.50024e-05	3.89879e-05	HLA-A/HLA-E/HLA-DRB1/HLA-DRA	4	3
MF	GO:0003785	actin monomer binding	5/135	29/18368	2.05177e-06	9.1304e-05	7.91013e-05	TMSB4X/TMSB10/MYL2/MYL3/PFN1	5	3
MF	GO:0140678	molecular function inhibitor activity	8/135	128/18368	4.71498e-06	0.000186504	0.000161578	ID1/ID3/RPS15/TNNI3/TXNIP/PLN/RPL11/ID2	8	3
MF	GO:0140297	DNA-binding transcription factor binding	13/135	394/18368	6.87439e-06	0.000244728	0.000212021	ACTB/IFI27/HES1/PTMA/HSPB1/NFKBIA/FHL2/RPS3/NR4A1/ID2/BHLHE40/DDX5/FOS	13	3
MF	GO:0005200	structural constituent of cytoskeleton	7/135	103/18368	1.09205e-05	0.000353426	0.000306191	ACTB/ACTG1/TUBA1B/TPM1/HLA-DRB1/TUBB/ACTA1	7	3
MF	GO:0017022	myosin binding	6/135	74/18368	1.73358e-05	0.000514296	0.000445561	MYL2/ACTC1/MYL3/RAB11A/ACTA1/GSN	6	3
MF	GO:0001540	amyloid-beta binding	6/135	84/18368	3.58225e-05	0.000980984	0.000849877	CD36/CD74/ITM2A/CRYAB/ITM2B/CST3	6	3
MF	GO:0023026	MHC class II protein complex binding	4/135	27/18368	4.29529e-05	0.00109223	0.000946255	B2M/CD74/HLA-DRB1/HLA-DRA	4	3
MF	GO:0048306	calcium-dependent protein binding	6/135	88/18368	4.6627e-05	0.00110662	0.000958717	A2M/S100A6/TNNI3/S100A10/TNNC1/DDX5	6	3
MF	GO:0050840	extracellular matrix binding	5/135	56/18368	5.62945e-05	0.00125255	0.00108515	SPARCL1/LGALS1/TINAGL1/LGALS3/CLEC14A	5	3
MF	GO:0061629	RNA polymerase II-specific DNA-binding transcription factor binding	10/135	299/18368	7.37767e-05	0.00154497	0.00133849	ACTB/IFI27/HES1/HSPB1/NFKBIA/NR4A1/ID2/BHLHE40/DDX5/FOS	10	3
MF	GO:0031386	protein tag	3/135	13/18368	0.000105221	0.00208103	0.0018029	UBC/UBB/RPS27A	3	3
MF	GO:0023023	MHC protein complex binding	4/135	36/18368	0.000136967	0.00256634	0.00222335	B2M/CD74/HLA-DRB1/HLA-DRA	4	3
MF	GO:0005324	long-chain fatty acid transporter activity	3/135	17/18368	0.000244843	0.00435821	0.00377574	FABP5/FABP4/CD36	3	3
MF	GO:0003823	antigen binding	7/135	171/18368	0.000273186	0.00463115	0.0040122	HLA-B/HLA-C/HLA-A/HLA-E/HLA-DRB1/HLA-DRA/FCN3	7	3
MF	GO:0031625	ubiquitin protein ligase binding	9/135	297/18368	0.000353349	0.00571783	0.00495365	UBC/ACTG1/TUBA1B/NFKBIA/TXNIP/RPL11/UBB/RPS27A/TUBB	9	3
MF	GO:0003779	actin binding	11/135	441/18368	0.000418602	0.00647923	0.00561329	TMSB4X/TMSB10/MYL2/TPM1/TNNI3/MYL3/TTN/CFL1/TNNC1/PFN1/GSN	11	3
MF	GO:0140416	transcription regulator inhibitor activity	3/135	21/18368	0.000468692	0.00695227	0.00602311	ID1/ID3/ID2	3	3
MF	GO:0044389	ubiquitin-like protein ligase binding	9/135	316/18368	0.000553428	0.00788082	0.00682755	UBC/ACTG1/TUBA1B/NFKBIA/TXNIP/RPL11/UBB/RPS27A/TUBB	9	3
MF	GO:0070412	R-SMAD binding	3/135	23/18368	0.00061743	0.00845405	0.00732417	RGCC/DDX5/FOS	3	3
MF	GO:0043236	laminin binding	3/135	28/18368	0.00111188	0.0146604	0.0127011	LGALS1/TINAGL1/LGALS3	3	3
MF	GO:0004857	enzyme inhibitor activity	4/135	70/18368	0.00175836	0.0223564	0.0193685	RPS15/TXNIP/PLN/RPL11	4	3
MF	GO:0032395	MHC class II receptor activity	2/135	10/18368	0.00232151	0.0284985	0.0246897	HLA-DRB1/HLA-DRA	2	3
MF	GO:0008199	ferric iron binding	2/135	11/18368	0.00282376	0.0324277	0.0280938	FTH1/FTL	2	3
MF	GO:0099186	structural constituent of postsynapse	2/135	11/18368	0.00282376	0.0324277	0.0280938	ACTB/ACTG1	2	3
MF	GO:0042287	MHC protein binding	3/135	40/18368	0.00314473	0.0349851	0.0303094	CD74/HLA-E/TUBB	3	3
MF	GO:0003924	GTPase activity	8/135	337/18368	0.003489	0.0376389	0.0326085	TUBA1B/RGS5/EEF1A1/GIMAP7/RHOC/GNG11/RAB11A/TUBB	8	3
MF	GO:0019955	cytokine binding	5/135	139/18368	0.00364837	0.0381617	0.0330615	CD36/CD74/ZFP36/A2M/TCAP	5	3
MF	GO:0019838	growth factor binding	5/135	141/18368	0.00387731	0.0381617	0.0330615	DUSP1/CD36/A2M/RPS19/RPS2	5	3
MF	GO:0032036	myosin heavy chain binding	2/135	13/18368	0.00396625	0.0381617	0.0330615	MYL2/MYL3	2	3
MF	GO:0045159	myosin II binding	2/135	13/18368	0.00396625	0.0381617	0.0330615	MYL3/GSN	2	3
MF	GO:0050998	nitric-oxide synthase binding	2/135	15/18368	0.00528808	0.0492533	0.0426706	ACTB/CD74	2	3
MF	GO:0051015	actin filament binding	6/135	217/18368	0.00539572	0.0492533	0.0426706	TPM1/TNNI3/TTN/CFL1/TNNC1/GSN	6	3
CC	GO:0005911	cell-cell junction	7/44	494/19550	0.000107465	0.00818612	0.00601328	TJP2/HEG1/PIP5K1C/PDZD2/SHROOM4/PACSIN2/WASF2	7	4
CC	GO:0031253	cell projection membrane	6/44	346/19550	0.000117786	0.00818612	0.00601328	SPATA13/UTRN/PKD1L1/SHANK3/PIP5K1C/PACSIN2	6	4
CC	GO:0001726	ruffle	4/44	178/19550	0.000678756	0.0259404	0.019055	SPATA13/PIP5K1C/PACSIN2/WASF2	4	4
CC	GO:0030864	cortical actin cytoskeleton	3/44	79/19550	0.000746486	0.0259404	0.019055	UTRN/SHROOM4/ACTN4	3	4
CC	GO:0032587	ruffle membrane	3/44	99/19550	0.00143498	0.0323987	0.0237992	SPATA13/PIP5K1C/PACSIN2	3	4
CC	GO:0030175	filopodium	3/44	107/19550	0.00179332	0.0323987	0.0237992	SPATA13/UTRN/UBE2K	3	4
CC	GO:0030863	cortical cytoskeleton	3/44	108/19550	0.00184167	0.0323987	0.0237992	UTRN/SHROOM4/ACTN4	3	4
CC	GO:0016607	nuclear speck	5/44	412/19550	0.00224122	0.0323987	0.0237992	GATAD2B/HABP4/SARNP/PACSIN2/LUC7L2	5	4
CC	GO:0005925	focal adhesion	5/44	418/19550	0.00238622	0.0323987	0.0237992	TSPAN9/PIP5K1C/SHROOM4/PACSIN2/ACTN4	5	4
CC	GO:0031252	cell leading edge	5/44	422/19550	0.00248663	0.0323987	0.0237992	SPATA13/PIP5K1C/LDB2/PACSIN2/WASF2	5	4
CC	GO:0030055	cell-substrate junction	5/44	425/19550	0.00256393	0.0323987	0.0237992	TSPAN9/PIP5K1C/SHROOM4/PACSIN2/ACTN4	5	4
BP	GO:0030033	microvillus assembly	3/67	16/18723	2.37235e-05	0.0378236	0.0311212	ATP8B1/RAPGEF6/RAPGEF2	3	5
BP	GO:0045446	endothelial cell differentiation	5/67	118/18723	6.4562e-05	0.0378236	0.0311212	BMPR2/APOLD1/PLCB1/CLIC4/RAPGEF2	5	5
BP	GO:0032528	microvillus organization	3/67	24/18723	8.40042e-05	0.0378236	0.0311212	ATP8B1/RAPGEF6/RAPGEF2	3	5
BP	GO:0003158	endothelium development	5/67	136/18723	0.000126398	0.0378236	0.0311212	BMPR2/APOLD1/PLCB1/CLIC4/RAPGEF2	5	5
BP	GO:0030111	regulation of Wnt signaling pathway	7/67	328/18723	0.000167784	0.0378236	0.0311212	CTNND1/CCNY/CSNK1G1/SMAD3/GRB10/TCF7L2/TBL1XR1	7	5
BP	GO:0016055	Wnt signaling pathway	8/67	444/18723	0.000179922	0.0378236	0.0311212	CTNND1/CCNY/GRK5/CSNK1G1/SMAD3/GRB10/TCF7L2/TBL1XR1	8	5
BP	GO:0198738	cell-cell signaling by wnt	8/67	446/18723	0.000185514	0.0378236	0.0311212	CTNND1/CCNY/GRK5/CSNK1G1/SMAD3/GRB10/TCF7L2/TBL1XR1	8	5
BP	GO:0061036	positive regulation of cartilage development	3/67	32/18723	0.000201688	0.0378236	0.0311212	BMPR2/SMAD3/SMAD7	3	5
BP	GO:0060395	SMAD protein signal transduction	4/67	82/18723	0.00021236	0.0378236	0.0311212	BMPR2/SMAD3/SMAD7/SPTBN1	4	5
BP	GO:0043087	regulation of GTPase activity	7/67	348/18723	0.00024095	0.0386243	0.0317801	ARHGEF10/FGD4/RAPGEF6/RABGAP1L/PTK2/RAPGEF2/ASAP2	7	5
BP	GO:0060828	regulation of canonical Wnt signaling pathway	6/67	253/18723	0.00028739	0.0418806	0.0344593	CTNND1/CCNY/CSNK1G1/SMAD3/TCF7L2/TBL1XR1	6	5
CC	GO:0005911	cell-cell junction	10/66	494/19550	5.75107e-06	0.00067987	0.0004929	BMPR2/PTPRM/CTNND1/SPECC1L/FRMD4B/CDC42BPB/CLIC4/PARD3/SMAD7/RAPGEF2	10	5
CC	GO:0005938	cell cortex	8/66	308/19550	9.0049e-06	0.00067987	0.0004929	CTNND1/ERC1/TRAK1/AKAP13/PARD3/SPTBN1/PTK2/FLNB	8	5
CC	GO:0005912	adherens junction	6/66	170/19550	2.33502e-05	0.0011753	0.000852079	BMPR2/PTPRM/CTNND1/FRMD4B/PARD3/SMAD7	6	5
CC	GO:0045177	apical part of cell	8/66	435/19550	0.000104587	0.00394817	0.00286239	ABCC4/BMPR2/ATP8B1/CNKSR3/RAPGEF6/CLIC4/PARD3/RAPGEF2	8	5
CC	GO:0016324	apical plasma membrane	7/66	367/19550	0.000233322	0.00704634	0.00510853	ABCC4/BMPR2/ATP8B1/CNKSR3/RAPGEF6/PARD3/RAPGEF2	7	5
CC	GO:0005667	transcription regulator complex	7/66	413/19550	0.000475269	0.0101979	0.00739338	NCOR2/SMAD3/SMAD7/TCF7L2/TBL1XR1/RCOR1/ZFHX3	7	5
CC	GO:0071141	SMAD protein complex	2/66	10/19550	0.000496379	0.0101979	0.00739338	SMAD3/SMAD7	2	5
CC	GO:0031252	cell leading edge	7/66	422/19550	0.000540285	0.0101979	0.00739338	PTPRM/CTNND1/MTSS1/FRMD4B/CDC42BPB/FGD4/SPTBN1	7	5
CC	GO:0017053	transcription repressor complex	3/66	62/19550	0.00120557	0.0197278	0.0143025	NCOR2/TBL1XR1/RCOR1	3	5
CC	GO:0098831	presynaptic active zone cytoplasmic component	2/66	16/19550	0.00130648	0.0197278	0.0143025	CTNND1/ERC1	2	5
CC	GO:0043296	apical junction complex	4/66	145/19550	0.00146491	0.0201092	0.014579	CTNND1/FRMD4B/PARD3/RAPGEF2	4	5
CC	GO:0000118	histone deacetylase complex	3/66	72/19550	0.00185602	0.0233549	0.0169321	TBL1XR1/RERE/RCOR1	3	5
CC	GO:0042641	actomyosin	3/66	81/19550	0.00259849	0.0301825	0.0218821	CDC42BPB/PTK2/FLNB	3	5
CC	GO:0044295	axonal growth cone	2/66	28/19550	0.00400939	0.0432441	0.0313516	TRAK1/PARD3	2	5
CC	GO:0030027	lamellipodium	4/66	202/19550	0.00483877	0.0487102	0.0353145	PTPRM/CTNND1/CDC42BPB/FGD4	4	5
MF	GO:0005096	GTPase activator activity	12/64	462/18368	5.58131e-08	7.79637e-06	6.14615e-06	ARHGEF10/AGAP1/FNIP1/PLCB1/AKAP13/FGD4/RAPGEF6/DOCK1/TRIO/RABGAP1L/RAPGEF2/ASAP2	12	5
MF	GO:0030695	GTPase regulator activity	12/64	488/18368	1.01252e-07	7.79637e-06	6.14615e-06	ARHGEF10/AGAP1/FNIP1/PLCB1/AKAP13/FGD4/RAPGEF6/DOCK1/TRIO/RABGAP1L/RAPGEF2/ASAP2	12	5
MF	GO:0060589	nucleoside-triphosphatase regulator activity	12/64	488/18368	1.01252e-07	7.79637e-06	6.14615e-06	ARHGEF10/AGAP1/FNIP1/PLCB1/AKAP13/FGD4/RAPGEF6/DOCK1/TRIO/RABGAP1L/RAPGEF2/ASAP2	12	5
MF	GO:0051020	GTPase binding	9/64	291/18368	7.13544e-07	4.12071e-05	3.2485e-05	ERC1/CDC42BPB/AKAP13/FGD4/RAPGEF6/SPTBN1/RABGAP1L/RNF152/FMNL3	9	5
MF	GO:0005085	guanyl-nucleotide exchange factor activity	8/64	223/18368	1.0271e-06	4.74521e-05	3.74081e-05	ARHGEF10/FNIP1/AKAP13/FGD4/RAPGEF6/DOCK1/TRIO/RAPGEF2	8	5
MF	GO:0031267	small GTPase binding	8/64	259/18368	3.13865e-06	0.000120838	9.52607e-05	ERC1/CDC42BPB/AKAP13/FGD4/RAPGEF6/RABGAP1L/RNF152/FMNL3	8	5
MF	GO:0008013	beta-catenin binding	5/64	85/18368	1.15926e-05	0.000382555	0.000301582	SMAD3/SMAD7/TCF7L2/TBL1XR1/RORA	5	5
MF	GO:0005543	phospholipid binding	9/64	466/18368	3.21881e-05	0.000929432	0.000732703	ATP8B1/MTSS1/AGAP1/PLCB1/GRK5/RAPGEF6/PARD3/SPTBN1/RAPGEF2	9	5
MF	GO:0004674	protein serine/threonine kinase activity	7/64	386/18368	0.000380026	0.00975399	0.0076894	BMPR2/GRK5/CDC42BPB/AKAP13/CSNK1G1/TRIO/SRPK2	7	5
MF	GO:0045296	cadherin binding	6/64	332/18368	0.00103511	0.0203782	0.0160649	BMPR2/PTPRM/CTNND1/ERC1/SPTBN1/FLNB	6	5
MF	GO:0035259	glucocorticoid receptor binding	2/64	14/18368	0.00105861	0.0203782	0.0160649	NCOR2/SMAD3	2	5
MF	GO:0070411	I-SMAD binding	2/64	14/18368	0.00105861	0.0203782	0.0160649	SMAD3/SMAD7	2	5
MF	GO:0005001	transmembrane receptor protein tyrosine phosphatase activity	2/64	17/18368	0.00157147	0.0259293	0.020441	PTPRM/PTPRE	2	5
MF	GO:0019198	transmembrane receptor protein phosphatase activity	2/64	17/18368	0.00157147	0.0259293	0.020441	PTPRM/PTPRE	2	5
MF	GO:0070300	phosphatidic acid binding	2/64	20/18368	0.00218071	0.0335829	0.0264746	RAPGEF6/RAPGEF2	2	5
MF	GO:0030552	cAMP binding	2/64	23/18368	0.00288431	0.0416423	0.032828	PDE10A/RAPGEF2	2	5
MF	GO:0005160	transforming growth factor beta receptor binding	2/64	25/18368	0.00340484	0.0462657	0.0364729	SMAD3/SMAD7	2	5
BP	GO:0009408	response to heat	4/17	110/18723	2.53063e-06	0.00299121	0.00156633	TCIM/IGFBP7/HSPA1A/HSP90AA1	4	6
BP	GO:0043620	regulation of DNA-templated transcription in response to stress	3/17	53/18723	1.41617e-05	0.00515485	0.00269931	TCIM/HSPA1A/JUN	3	6
BP	GO:0009266	response to temperature stimulus	4/17	178/18723	1.70642e-05	0.00515485	0.00269931	TCIM/IGFBP7/HSPA1A/HSP90AA1	4	6
BP	GO:0001936	regulation of endothelial cell proliferation	4/17	179/18723	1.74445e-05	0.00515485	0.00269931	MEF2C/SPARC/CAV1/NRP1	4	6
BP	GO:0001935	endothelial cell proliferation	4/17	193/18723	2.34506e-05	0.00554371	0.00290293	MEF2C/SPARC/CAV1/NRP1	4	6
BP	GO:0034605	cellular response to heat	3/17	69/18723	3.13907e-05	0.00618396	0.0032382	TCIM/HSPA1A/HSP90AA1	3	6
BP	GO:0001937	negative regulation of endothelial cell proliferation	3/17	76/18723	4.19535e-05	0.00669021	0.00350329	MEF2C/SPARC/CAV1	3	6
BP	GO:0010594	regulation of endothelial cell migration	4/17	232/18723	4.81634e-05	0.00669021	0.00350329	MEF2C/ADAMTS9/SPARC/NRP1	4	6
BP	GO:0097201	negative regulation of transcription from RNA polymerase II promoter in response to stress	2/17	12/18723	5.09407e-05	0.00669021	0.00350329	HSPA1A/JUN	2	6
BP	GO:0071560	cellular response to transforming growth factor beta stimulus	4/17	250/18723	6.44134e-05	0.00758913	0.003974	MEF2C/HSPA1A/JUN/CAV1	4	6
BP	GO:0071559	response to transforming growth factor beta	4/17	256/18723	7.06264e-05	0.00758913	0.003974	MEF2C/HSPA1A/JUN/CAV1	4	6
BP	GO:0043542	endothelial cell migration	4/17	279/18723	9.85573e-05	0.0097079	0.00508348	MEF2C/ADAMTS9/SPARC/NRP1	4	6
BP	GO:0044403	biological process involved in symbiotic interaction	4/17	290/18723	0.000114433	0.00992102	0.00519508	HSPA1A/JUN/CAV1/NRP1	4	6
BP	GO:0010632	regulation of epithelial cell migration	4/17	292/18723	0.000117508	0.00992102	0.00519508	MEF2C/ADAMTS9/SPARC/NRP1	4	6
BP	GO:0042026	protein refolding	2/17	23/18723	0.000194129	0.0137457	0.00719785	HSPA1A/HSP90AA1	2	6
BP	GO:0051131	chaperone-mediated protein complex assembly	2/17	23/18723	0.000194129	0.0137457	0.00719785	HSPA1A/HSP90AA1	2	6
BP	GO:0032496	response to lipopolysaccharide	4/17	343/18723	0.000218102	0.0137457	0.00719785	MEF2C/JUN/SPARC/VIM	4	6
BP	GO:0007178	transmembrane receptor protein serine/threonine kinase signaling pathway	4/17	355/18723	0.000248736	0.0137457	0.00719785	HSPA1A/JUN/CAV1/VIM	4	6
BP	GO:0010631	epithelial cell migration	4/17	357/18723	0.000254128	0.0137457	0.00719785	MEF2C/ADAMTS9/SPARC/NRP1	4	6
BP	GO:0090132	epithelium migration	4/17	360/18723	0.000262375	0.0137457	0.00719785	MEF2C/ADAMTS9/SPARC/NRP1	4	6
BP	GO:0002237	response to molecule of bacterial origin	4/17	363/18723	0.000270813	0.0137457	0.00719785	MEF2C/JUN/SPARC/VIM	4	6
BP	GO:0090130	tissue migration	4/17	365/18723	0.000276546	0.0137457	0.00719785	MEF2C/ADAMTS9/SPARC/NRP1	4	6
BP	GO:0046718	viral entry into host cell	3/17	144/18723	0.000279944	0.0137457	0.00719785	HSPA1A/CAV1/NRP1	3	6
BP	GO:0010038	response to metal ion	4/17	373/18723	0.000300359	0.0137457	0.00719785	MEF2C/JUN/SPARC/CAV1	4	6
BP	GO:0051592	response to calcium ion	3/17	149/18723	0.000309478	0.0137457	0.00719785	MEF2C/SPARC/CAV1	3	6
BP	GO:0044409	entry into host	3/17	151/18723	0.000321834	0.0137457	0.00719785	HSPA1A/CAV1/NRP1	3	6
BP	GO:2001236	regulation of extrinsic apoptotic signaling pathway	3/17	151/18723	0.000321834	0.0137457	0.00719785	HSPA1A/CAV1/NRP1	3	6
BP	GO:0050678	regulation of epithelial cell proliferation	4/17	381/18723	0.000325617	0.0137457	0.00719785	MEF2C/SPARC/CAV1/NRP1	4	6
BP	GO:1903364	positive regulation of cellular protein catabolic process	3/17	155/18723	0.000347493	0.0141633	0.00741654	HSPA1A/CAV1/HSP90AA1	3	6
BP	GO:0050680	negative regulation of epithelial cell proliferation	3/17	164/18723	0.000409972	0.0161529	0.00845836	MEF2C/SPARC/CAV1	3	6
BP	GO:0016032	viral process	4/17	415/18723	0.000450288	0.0171691	0.00899048	HSPA1A/JUN/CAV1/NRP1	4	6
BP	GO:0052126	movement in host environment	3/17	175/18723	0.000495631	0.0183074	0.00958654	HSPA1A/CAV1/NRP1	3	6
BP	GO:0050673	epithelial cell proliferation	4/17	437/18723	0.000547251	0.0196015	0.0102642	MEF2C/SPARC/CAV1/NRP1	4	6
BP	GO:0007179	transforming growth factor beta receptor signaling pathway	3/17	198/18723	0.000710074	0.0231509	0.0121228	HSPA1A/JUN/CAV1	3	6
BP	GO:0062208	positive regulation of pattern recognition receptor signaling pathway	2/17	44/18723	0.000717781	0.0231509	0.0121228	HSPA1A/CAV1	2	6
BP	GO:0001667	ameboidal-type cell migration	4/17	475/18723	0.000748615	0.0231509	0.0121228	MEF2C/ADAMTS9/SPARC/NRP1	4	6
BP	GO:0051701	biological process involved in interaction with host	3/17	203/18723	0.000763379	0.0231509	0.0121228	HSPA1A/CAV1/NRP1	3	6
BP	GO:1901888	regulation of cell junction assembly	3/17	204/18723	0.000774338	0.0231509	0.0121228	MEF2C/CAV1/NRP1	3	6
BP	GO:0016049	cell growth	4/17	482/18723	0.000790763	0.0231509	0.0121228	IGFBP7/HSPA1A/NRP1/HSP90AA1	4	6
BP	GO:0043618	regulation of transcription from RNA polymerase II promoter in response to stress	2/17	47/18723	0.0008189	0.0231509	0.0121228	HSPA1A/JUN	2	6
BP	GO:0046677	response to antibiotic	2/17	47/18723	0.0008189	0.0231509	0.0121228	MEF2C/HSP90AA1	2	6
BP	GO:0031396	regulation of protein ubiquitination	3/17	210/18723	0.000842206	0.0231509	0.0121228	HSPA1A/CAV1/HSP90AA1	3	6
BP	GO:0045637	regulation of myeloid cell differentiation	3/17	210/18723	0.000842206	0.0231509	0.0121228	MEF2C/HSPA1A/JUN	3	6
BP	GO:0043523	regulation of neuron apoptotic process	3/17	212/18723	0.000865644	0.0232543	0.012177	MEF2C/JUN/NRP1	3	6
BP	GO:0097191	extrinsic apoptotic signaling pathway	3/17	219/18723	0.000950944	0.0249781	0.0130796	HSPA1A/CAV1/NRP1	3	6
BP	GO:0045732	positive regulation of protein catabolic process	3/17	231/18723	0.00110928	0.0281707	0.0147514	HSPA1A/CAV1/HSP90AA1	3	6
BP	GO:0003179	heart valve morphogenesis	2/17	55/18723	0.00112015	0.0281707	0.0147514	MEF2C/ADAMTS9	2	6
BP	GO:1903320	regulation of protein modification by small protein conjugation or removal	3/17	242/18723	0.00126832	0.0312324	0.0163546	HSPA1A/CAV1/HSP90AA1	3	6
BP	GO:0051402	neuron apoptotic process	3/17	246/18723	0.00132954	0.0320717	0.0167941	MEF2C/JUN/NRP1	3	6
BP	GO:0045428	regulation of nitric oxide biosynthetic process	2/17	62/18723	0.00142109	0.0335945	0.0175916	CAV1/HSP90AA1	2	6
BP	GO:1903362	regulation of cellular protein catabolic process	3/17	255/18723	0.00147404	0.0337519	0.017674	HSPA1A/CAV1/HSP90AA1	3	6
BP	GO:0034976	response to endoplasmic reticulum stress	3/17	256/18723	0.00149068	0.0337519	0.017674	HSPA1A/JUN/CAV1	3	6
BP	GO:0080164	regulation of nitric oxide metabolic process	2/17	64/18723	0.00151341	0.0337519	0.017674	CAV1/HSP90AA1	2	6
BP	GO:0003170	heart valve development	2/17	65/18723	0.00156062	0.0341603	0.0178878	MEF2C/ADAMTS9	2	6
BP	GO:0046686	response to cadmium ion	2/17	68/18723	0.00170645	0.0366732	0.0192037	JUN/SPARC	2	6
BP	GO:0003151	outflow tract morphogenesis	2/17	74/18723	0.00201686	0.0418232	0.0219005	MEF2C/NRP1	2	6
BP	GO:0048844	artery morphogenesis	2/17	74/18723	0.00201686	0.0418232	0.0219005	ADAMTS9/NRP1	2	6
BP	GO:0006809	nitric oxide biosynthetic process	2/17	76/18723	0.00212585	0.0433233	0.022686	CAV1/HSP90AA1	2	6
BP	GO:0021954	central nervous system neuron development	2/17	81/18723	0.00241032	0.0452899	0.0237158	NRP1/HSP90AA1	2	6
BP	GO:0030512	negative regulation of transforming growth factor beta receptor signaling pathway	2/17	81/18723	0.00241032	0.0452899	0.0237158	HSPA1A/CAV1	2	6
BP	GO:0046209	nitric oxide metabolic process	2/17	81/18723	0.00241032	0.0452899	0.0237158	CAV1/HSP90AA1	2	6
BP	GO:0060395	SMAD protein signal transduction	2/17	82/18723	0.00246926	0.0452899	0.0237158	JUN/VIM	2	6
BP	GO:1905897	regulation of response to endoplasmic reticulum stress	2/17	82/18723	0.00246926	0.0452899	0.0237158	HSPA1A/CAV1	2	6
BP	GO:2001057	reactive nitrogen species metabolic process	2/17	82/18723	0.00246926	0.0452899	0.0237158	CAV1/HSP90AA1	2	6
BP	GO:0031397	negative regulation of protein ubiquitination	2/17	83/18723	0.00252888	0.0452899	0.0237158	HSPA1A/CAV1	2	6
BP	GO:0051899	membrane depolarization	2/17	83/18723	0.00252888	0.0452899	0.0237158	JUN/CAV1	2	6
BP	GO:0032092	positive regulation of protein binding	2/17	85/18723	0.00265015	0.0467535	0.0244822	CAV1/NRP1	2	6
BP	GO:0035023	regulation of Rho protein signal transduction	2/17	86/18723	0.00271181	0.0469586	0.0245896	ARHGEF28/NRP1	2	6
BP	GO:0019058	viral life cycle	3/17	317/18723	0.00274124	0.0469586	0.0245896	HSPA1A/CAV1/NRP1	3	6
BP	GO:1901214	regulation of neuron death	3/17	319/18723	0.00279048	0.0471192	0.0246737	MEF2C/JUN/NRP1	3	6
BP	GO:0014910	regulation of smooth muscle cell migration	2/17	89/18723	0.00290081	0.0477556	0.0250069	MEF2C/NRP1	2	6
BP	GO:0032436	positive regulation of proteasomal ubiquitin-dependent protein catabolic process	2/17	90/18723	0.00296516	0.0477556	0.0250069	HSPA1A/CAV1	2	6
BP	GO:1904705	regulation of vascular associated smooth muscle cell proliferation	2/17	90/18723	0.00296516	0.0477556	0.0250069	MEF2C/JUN	2	6
BP	GO:0014033	neural crest cell differentiation	2/17	91/18723	0.00303018	0.0477556	0.0250069	MEF2C/NRP1	2	6
BP	GO:1990874	vascular associated smooth muscle cell proliferation	2/17	91/18723	0.00303018	0.0477556	0.0250069	MEF2C/JUN	2	6
BP	GO:0051591	response to cAMP	2/17	93/18723	0.00316222	0.0483255	0.0253054	JUN/SPARC	2	6
BP	GO:0007265	Ras protein signal transduction	3/17	337/18723	0.00325855	0.0483255	0.0253054	ARHGEF28/JUN/NRP1	3	6
BP	GO:0062197	cellular response to chemical stress	3/17	337/18723	0.00325855	0.0483255	0.0253054	HSPA1A/JUN/CAV1	3	6
BP	GO:1903321	negative regulation of protein modification by small protein conjugation or removal	2/17	95/18723	0.00329693	0.0483255	0.0253054	HSPA1A/CAV1	2	6
BP	GO:0048545	response to steroid hormone	3/17	339/18723	0.00331336	0.0483255	0.0253054	IGFBP7/SPARC/CAV1	3	6
BP	GO:0045765	regulation of angiogenesis	3/17	342/18723	0.00339664	0.0483255	0.0253054	ADAMTS9/SPARC/NRP1	3	6
BP	GO:0010596	negative regulation of endothelial cell migration	2/17	97/18723	0.0034343	0.0483255	0.0253054	MEF2C/ADAMTS9	2	6
BP	GO:0014909	smooth muscle cell migration	2/17	97/18723	0.0034343	0.0483255	0.0253054	MEF2C/NRP1	2	6
BP	GO:2001237	negative regulation of extrinsic apoptotic signaling pathway	2/17	97/18723	0.0034343	0.0483255	0.0253054	HSPA1A/NRP1	2	6
BP	GO:1901342	regulation of vasculature development	3/17	348/18723	0.00356707	0.0496032	0.0259744	ADAMTS9/SPARC/NRP1	3	6
CC	GO:0030139	endocytic vesicle	4/16	336/19550	0.000132465	0.00621302	0.00397369	SPARC/CAV1/HSP90AA1/VIM	4	6
CC	GO:0071682	endocytic vesicle lumen	2/16	23/19550	0.000157292	0.00621302	0.00397369	SPARC/HSP90AA1	2	6
CC	GO:0005925	focal adhesion	4/16	418/19550	0.000305735	0.0064322	0.00411387	HSPA1A/CAV1/NRP1/VIM	4	6
CC	GO:0030055	cell-substrate junction	4/16	425/19550	0.000325681	0.0064322	0.00411387	HSPA1A/CAV1/NRP1/VIM	4	6
CC	GO:0101002	ficolin-1-rich granule	3/16	185/19550	0.000426377	0.00673675	0.00430865	SLC2A3/HSPA1A/HSP90AA1	3	6
CC	GO:0030667	secretory granule membrane	3/16	311/19550	0.00191464	0.0252094	0.0161233	SLC2A3/SPARC/CAV1	3	6
CC	GO:0016363	nuclear matrix	2/16	111/19550	0.00363953	0.032612	0.0208578	SPARC/VIM	2	6
CC	GO:0005769	early endosome	3/16	394/19550	0.00374246	0.032612	0.0208578	RASGEF1B/CAV1/NRP1	3	6
CC	GO:0016607	nuclear speck	3/16	412/19550	0.00424224	0.032612	0.0208578	TCIM/MEF2C/HSPA1A	3	6
CC	GO:1904813	ficolin-1-rich granule lumen	2/16	124/19550	0.00451821	0.032612	0.0208578	HSPA1A/HSP90AA1	2	6
CC	GO:0062023	collagen-containing extracellular matrix	3/16	425/19550	0.00462746	0.032612	0.0208578	IGFBP7/ADAMTS9/SPARC	3	6
CC	GO:0034399	nuclear periphery	2/16	130/19550	0.00495373	0.032612	0.0208578	SPARC/VIM	2	6
MF	GO:0042826	histone deacetylase binding	3/16	127/18368	0.000169257	0.0126427	0.00628845	MEF2C/HSPA1A/HSP90AA1	3	6
MF	GO:0097718	disordered domain specific binding	2/16	36/18368	0.000440503	0.0126427	0.00628845	HSPA1A/HSP90AA1	2	6
MF	GO:0005096	GTPase activator activity	4/16	462/18368	0.000565357	0.0126427	0.00628845	RASGEF1B/ARHGEF28/JUN/NRP1	4	6
MF	GO:0030695	GTPase regulator activity	4/16	488/18368	0.000694655	0.0126427	0.00628845	RASGEF1B/ARHGEF28/JUN/NRP1	4	6
MF	GO:0060589	nucleoside-triphosphatase regulator activity	4/16	488/18368	0.000694655	0.0126427	0.00628845	RASGEF1B/ARHGEF28/JUN/NRP1	4	6
MF	GO:0097110	scaffold protein binding	2/16	67/18368	0.00152181	0.0230808	0.0114803	HSP90AA1/VIM	2	6
MF	GO:0031625	ubiquitin protein ligase binding	3/16	297/18368	0.00200478	0.0260621	0.0129632	HSPA1A/JUN/HSP90AA1	3	6
MF	GO:0044389	ubiquitin-like protein ligase binding	3/16	316/18368	0.00239184	0.0272072	0.0135328	HSPA1A/JUN/HSP90AA1	3	6
MF	GO:0051082	unfolded protein binding	2/16	122/18368	0.00494051	0.0499541	0.024847	HSPA1A/HSP90AA1	2	6
