# Supplementary material for: Life-span–dependent transcriptional dynamics of the human heart
Source: Sci Adv. 2026 Jun 17;12(25):eaeg2614. doi: 10.1126/sciadv.aeg2614 (PMC13274588; doi:10.1126/sciadv.aeg2614)
Supplement: Supplementary file 2 — Tables S1 to S55 [file sciadv.aeg2614_tables_s1_to_s55.zip › Tables/Supplementary_Table_38.xlsx]

## Sheet: LV_group_cluster_regulon
	AG1	AG2	AG3	AG4	AG5	AG6
ARGFX(+)	0.290067	0.273241	0.33972	0.323205	0.324706	0.235901
ARID3A(+)	0.255408	0.24649	0.288466	0.348792	0.355355	0.204283
ARNT2(+)	0.299672	0.289706	0.353075	0.38742	0.36137	0.230541
ATF1(+)	0.295262	0.288101	0.365452	0.377175	0.362929	0.239815
ATF2(+)	0.32131	0.308038	0.382564	0.344953	0.34079	0.21487
ATF3(+)	0.327659	0.316915	0.387747	0.349216	0.325969	0.226162
ATF4(+)	0.328639	0.310151	0.371449	0.339344	0.325815	0.251983
ATF6B(+)	0.29068	0.282692	0.344723	0.358368	0.337427	0.223111
BACH1(+)	0.354477	0.300818	0.370521	0.307145	0.324378	0.200583
BACH2(+)	0.331967	0.320476	0.39439	0.342378	0.326929	0.214352
BATF(+)	0.216435	0.231838	0.295149	0.373025	0.352966	0.298032
BATF3(+)	0.294986	0.288148	0.36007	0.377914	0.356222	0.235949
BCL11A(+)	0.273359	0.264352	0.292674	0.314855	0.297752	0.209565
BCL3(+)	0.28645	0.287689	0.355813	0.401592	0.366899	0.221074
BCL6B(+)	0.306713	0.301989	0.343645	0.397533	0.336859	0.216026
BCLAF1(+)	0.306115	0.304931	0.378428	0.367358	0.352773	0.222737
BDP1(+)	0.322753	0.309372	0.376649	0.361174	0.34509	0.220616
BHLHE40(+)	0.305467	0.307095	0.38096	0.3697	0.338454	0.233264
BHLHE41(+)	0.272907	0.266	0.32921	0.395678	0.371056	0.222247
BPTF(+)	0.300642	0.287959	0.357957	0.376181	0.370395	0.214811
BRCA1(+)	0.312597	0.298007	0.367495	0.370919	0.35455	0.233322
BRF1(+)	0.307369	0.303831	0.367892	0.372623	0.358424	0.222414
CEBPB(+)	0.283547	0.284078	0.356214	0.385765	0.361703	0.259809
CEBPD(+)	0.271752	0.27739	0.347125	0.365906	0.33044	0.319613
CEBPG(+)	0.292669	0.294269	0.374956	0.377267	0.350114	0.242199
CERS5(+)	0.29072	0.286287	0.35386	0.387552	0.368447	0.239612
CHD2(+)	0.314577	0.307581	0.381932	0.364773	0.346161	0.218311
CLOCK(+)	0.302349	0.29626	0.37319	0.328761	0.327972	0.215703
CPSF4(+)	0.302574	0.305367	0.378028	0.349408	0.336995	0.21784
CREB1(+)	0.309745	0.302868	0.380503	0.363737	0.353233	0.223205
CREB3(+)	0.305715	0.299768	0.368778	0.362029	0.339706	0.259287
CREB3L2(+)	0.339734	0.318521	0.378057	0.343327	0.333492	0.212579
CREB3L4(+)	0.282584	0.277446	0.348328	0.383887	0.353068	0.26013
CREB5(+)	0.325833	0.315842	0.388833	0.350637	0.332556	0.220718
CREBL2(+)	0.298053	0.294591	0.357813	0.371377	0.345404	0.230194
CREM(+)	0.317222	0.314827	0.389435	0.358456	0.331965	0.221238
CRX(+)	0.285518	0.278414	0.323768	0.342957	0.326058	0.214285
CTCF(+)	0.300989	0.294187	0.364309	0.383316	0.363687	0.228005
CTCFL(+)	0.290161	0.287038	0.371317	0.354772	0.343188	0.234176
CTNNB1(+)	0.322128	0.30741	0.374589	0.35466	0.342685	0.206493
CUX1(+)	0.318772	0.307863	0.384121	0.35859	0.346402	0.218929
CUX2(+)	0.29086	0.281619	0.268774	0.254706	0.248457	0.203784
CXXC1(+)	0.293155	0.28203	0.286342	0.285302	0.264931	0.267209
DDIT3(+)	0.284583	0.269817	0.332873	0.354544	0.355378	0.2596
DDX43(+)	0.2704	0.264552	0.339925	0.353597	0.361146	0.259741
DLX1(+)	0.294942	0.281333	0.348871	0.34733	0.361294	0.207796
DLX3(+)	0.316381	0.30643	0.375027	0.359139	0.333706	0.207797
DMRT1(+)	0.318255	0.297956	0.373136	0.342108	0.329589	0.218699
DNMT3A(+)	0.311251	0.303703	0.358096	0.369544	0.354142	0.21257
E2F1(+)	0.317576	0.3039	0.371182	0.363368	0.346033	0.231765
E2F2(+)	0.310761	0.295488	0.359538	0.370399	0.362226	0.235274
E2F3(+)	0.32377	0.308945	0.372269	0.360938	0.344165	0.228346
E2F4(+)	0.280888	0.282768	0.354506	0.361503	0.347796	0.270775
E2F6(+)	0.289466	0.286458	0.357055	0.386758	0.368712	0.238299
E2F7(+)	0.319396	0.300984	0.370988	0.363596	0.35346	0.227547
E2F8(+)	0.303128	0.293888	0.356714	0.374736	0.362137	0.240749
EBF1(+)	0.333072	0.315767	0.378275	0.34111	0.338735	0.215268
EGR1(+)	0.299606	0.303704	0.377578	0.3757	0.333917	0.240946
EGR2(+)	0.315912	0.31304	0.38789	0.353224	0.324185	0.21018
EGR3(+)	0.311711	0.310672	0.387815	0.36191	0.334141	0.225858
EHF(+)	0.275132	0.291075	0.312346	0.346129	0.317082	0.202154
ELF1(+)	0.287069	0.287241	0.370867	0.387021	0.370529	0.228306
ELF2(+)	0.29666	0.293321	0.37274	0.381773	0.362951	0.225421
ELF4(+)	0.314697	0.306329	0.352462	0.36097	0.334901	0.211102
ELK1(+)	0.285887	0.283104	0.365536	0.381006	0.365701	0.233061
ELK3(+)	0.311975	0.300174	0.367842	0.371986	0.359746	0.211479
ELK4(+)	0.324295	0.311904	0.379728	0.353909	0.344162	0.218128
EP300(+)	0.303071	0.293693	0.36609	0.381332	0.364399	0.222493
ERF(+)	0.303915	0.299215	0.36021	0.384948	0.359745	0.216946
ERG(+)	0.310195	0.302493	0.379913	0.366686	0.35061	0.225487
ESRRA(+)	0.281052	0.282415	0.35862	0.366556	0.368457	0.238565
ESRRB(+)	0.315595	0.306467	0.365231	0.334041	0.331541	0.216127
ESRRG(+)	0.227486	0.223087	0.285427	0.411704	0.388713	0.253333
ETS1(+)	0.326196	0.312269	0.384141	0.353383	0.340575	0.218324
ETS2(+)	0.299421	0.295348	0.372141	0.383195	0.353626	0.227549
ETV1(+)	0.295085	0.289836	0.356448	0.392284	0.359506	0.237957
ETV3(+)	0.316427	0.312495	0.377871	0.366645	0.334954	0.217384
ETV4(+)	0.318228	0.297889	0.362574	0.363723	0.353474	0.233307
ETV5(+)	0.33011	0.31233	0.368765	0.326415	0.287287	0.257874
ETV6(+)	0.322211	0.310586	0.377599	0.361255	0.343602	0.219628
ETV7(+)	0.274281	0.275816	0.355495	0.405371	0.375175	0.230757
EZH2(+)	0.320791	0.303925	0.375387	0.360973	0.350052	0.225502
FIGLA(+)	0.254198	0.241838	0.318311	0.389421	0.343423	0.213585
FLI1(+)	0.316112	0.306822	0.383259	0.361335	0.347513	0.218995
FOS(+)	0.314973	0.311704	0.383265	0.352711	0.324777	0.251591
FOSB(+)	0.311529	0.309355	0.386659	0.359185	0.334421	0.233373
FOSL1(+)	0.291657	0.301297	0.365349	0.392843	0.343204	0.224015
FOSL2(+)	0.311191	0.309995	0.389099	0.365249	0.335869	0.219978
FOXB1(+)	0.258748	0.25629	0.324636	0.329696	0.325145	0.213815
FOXC1(+)	0.262522	0.260891	0.315468	0.397187	0.393606	0.231773
FOXC2(+)	0.269242	0.260644	0.338433	0.342358	0.345392	0.197298
FOXD1(+)	0.252426	0.24934	0.281358	0.285526	0.320445	0.20746
FOXF1(+)	0.214352	0.228293	0.301919	0.319602	0.277202	0.181282
FOXJ2(+)	0.288488	0.288625	0.363773	0.390078	0.365567	0.228219
FOXK1(+)	0.330278	0.313347	0.381859	0.338407	0.332786	0.202034
FOXL1(+)	0.26996	0.262608	0.31768	0.370911	0.352404	0.303561
FOXN2(+)	0.279447	0.284141	0.352695	0.357528	0.366526	0.22665
FOXN3(+)	0.290405	0.287625	0.370196	0.384808	0.372397	0.222854
FOXN4(+)	0.225004	0.236893	0.256923	0.266761	0.297622	0.19928
FOXO1(+)	0.317226	0.31014	0.384386	0.35829	0.343086	0.218696
FOXO3(+)	0.278416	0.277522	0.359124	0.401042	0.38124	0.227385
FOXO4(+)	0.305199	0.28763	0.352331	0.350062	0.354002	0.240381
FOXO6(+)	0.299444	0.295943	0.365652	0.337301	0.361638	0.208455
FOXP1(+)	0.307257	0.296606	0.370812	0.365303	0.3646	0.212584
FOXP2(+)	0.223851	0.227934	0.253823	0.377036	0.349272	0.261286
FOXP4(+)	0.31458	0.305826	0.37977	0.356864	0.347272	0.229043
GABPA(+)	0.295183	0.293577	0.368484	0.378188	0.359592	0.240981
GABPB1(+)	0.305918	0.294353	0.363306	0.370423	0.355419	0.22883
GATA1(+)	0.300749	0.293322	0.363272	0.365697	0.358273	0.234417
GATA2(+)	0.295995	0.296282	0.372019	0.374248	0.36182	0.229465
GATA4(+)	0.318616	0.301322	0.366401	0.367863	0.354642	0.226565
GATA5(+)	0.284544	0.29403	0.367583	0.35355	0.345093	0.250235
GATA6(+)	0.267645	0.265965	0.35485	0.37876	0.374507	0.232864
GBX1(+)	0.243097	0.224438	0.274344	0.40635	0.373906	0.214657
GCM1(+)	0.298005	0.296574	0.365531	0.347428	0.316489	0.254843
GFI1B(+)	0.324147	0.30493	0.360779	0.294892	0.304623	0.19789
GLIS2(+)	0.248103	0.25269	0.298749	0.394048	0.366239	0.214511
GLIS3(+)	0.226877	0.219182	0.269984	0.408266	0.371719	0.185783
GMEB1(+)	0.287127	0.284027	0.36743	0.385828	0.364591	0.234592
GMEB2(+)	0.280849	0.285308	0.340113	0.370249	0.357252	0.213235
GTF2F1(+)	0.286044	0.282599	0.329437	0.358246	0.357158	0.227532
GTF3C2(+)	0.290668	0.285819	0.358289	0.393718	0.375166	0.222654
HCFC1(+)	0.309519	0.301627	0.382446	0.363849	0.351021	0.220592
HDAC2(+)	0.312103	0.30363	0.383184	0.357458	0.347564	0.231469
HDAC6(+)	0.306799	0.298727	0.375018	0.371466	0.346452	0.229601
HES5(+)	0.251886	0.270118	0.291399	0.304732	0.281038	0.315517
HES7(+)	0.265829	0.276909	0.347575	0.38581	0.362321	0.217981
HEY2(+)	0.271082	0.25976	0.321848	0.293941	0.29925	0.262449
HEYL(+)	0.239494	0.221071	0.218785	0.232193	0.195528	0.26776
HIC1(+)	0.223788	0.235225	0.272867	0.306635	0.266078	0.351433
HINFP(+)	0.28823	0.286934	0.363992	0.369812	0.351551	0.235846
HIST1H2BN(+)	0.288034	0.287595	0.35666	0.365067	0.344475	0.261999
HIVEP1(+)	0.307963	0.309881	0.382503	0.352599	0.337603	0.218525
HLF(+)	0.278542	0.276456	0.352397	0.407373	0.373833	0.221499
HMGB2(+)	0.320265	0.293201	0.354661	0.309159	0.286713	0.23588
HMGN3(+)	0.299524	0.287146	0.350245	0.359584	0.367045	0.240438
HNF1B(+)	0.185174	0.196026	0.201287	0.267608	0.25322	0.18714
HNF4G(+)	0.248823	0.253642	0.295674	0.360699	0.382469	0.203157
HOXA2(+)	0.277546	0.284118	0.349603	0.379099	0.333663	0.249201
HOXB2(+)	0.330518	0.287203	0.362507	0.337506	0.32178	0.252132
HOXB4(+)	0.316255	0.315521	0.389915	0.33965	0.333871	0.220534
HOXB5(+)	0.334498	0.302365	0.344601	0.265881	0.268035	0.190062
HOXB6(+)	0.277193	0.26193	0.305578	0.314553	0.300944	0.200931
HOXB7(+)	0.292095	0.26599	0.320051	0.294579	0.293814	0.19061
HOXD3(+)	0.255663	0.255535	0.266178	0.279379	0.252475	0.192424
HOXD4(+)	0.290096	0.277581	0.323575	0.353312	0.365747	0.211782
HOXD8(+)	0.31827	0.286476	0.312825	0.279317	0.268904	0.230232
HOXD9(+)	0.266836	0.266208	0.310103	0.365969	0.37517	0.215057
HSF1(+)	0.318028	0.322857	0.381576	0.323744	0.310889	0.214287
HSF2(+)	0.283129	0.280913	0.351844	0.36925	0.342677	0.232677
HSF4(+)	0.302105	0.287713	0.365064	0.350018	0.355498	0.212539
IKZF1(+)	0.280232	0.277979	0.347537	0.396187	0.387326	0.239951
IRF1(+)	0.302752	0.295683	0.376079	0.371094	0.355433	0.231827
IRF2(+)	0.321644	0.312147	0.381822	0.359328	0.338499	0.218877
IRF3(+)	0.290462	0.284355	0.357432	0.393416	0.375035	0.223935
IRF4(+)	0.284959	0.280226	0.348846	0.375433	0.384085	0.206149
IRF5(+)	0.301761	0.29469	0.359624	0.352175	0.328763	0.218576
IRF6(+)	0.196501	0.220979	0.25863	0.287706	0.245246	0.384157
IRF7(+)	0.2737	0.27196	0.333992	0.354605	0.336162	0.31134
IRF8(+)	0.26281	0.26047	0.321177	0.387963	0.360497	0.257787
IRF9(+)	0.292522	0.291008	0.370788	0.384524	0.360525	0.232233
IRX2(+)	0.248756	0.236279	0.274014	0.210833	0.204866	0.178976
IRX3(+)	0.276892	0.276635	0.341468	0.356053	0.356157	0.280115
JAZF1(+)	0.313824	0.305373	0.385256	0.352471	0.349733	0.21898
JDP2(+)	0.300654	0.303324	0.391133	0.367255	0.34491	0.221199
JUN(+)	0.324062	0.315974	0.388507	0.346352	0.319183	0.244088
JUNB(+)	0.285543	0.291133	0.355697	0.360164	0.320387	0.324276
JUND(+)	0.313797	0.314269	0.39112	0.350041	0.330055	0.238244
KAT2A(+)	0.303661	0.279148	0.3662	0.331983	0.357454	0.208734
KDM4B(+)	0.301119	0.282167	0.332377	0.345323	0.342248	0.19285
KDM5A(+)	0.308154	0.301046	0.376085	0.372282	0.353773	0.223527
KDM5B(+)	0.326668	0.311145	0.378315	0.35378	0.34102	0.22176
KLF1(+)	0.234254	0.231065	0.251953	0.241159	0.27629	0.209887
KLF10(+)	0.256296	0.263878	0.317552	0.405532	0.355337	0.264626
KLF11(+)	0.300947	0.299251	0.359632	0.384122	0.355032	0.218018
KLF12(+)	0.271328	0.267466	0.356112	0.391691	0.389664	0.215753
KLF13(+)	0.281042	0.282076	0.350321	0.40512	0.381635	0.220732
KLF15(+)	0.233542	0.248776	0.316905	0.365713	0.331164	0.291353
KLF16(+)	0.291185	0.296805	0.341785	0.346671	0.316362	0.258851
KLF2(+)	0.280235	0.290906	0.372756	0.384925	0.35334	0.244805
KLF3(+)	0.300154	0.30013	0.379106	0.368405	0.359119	0.225287
KLF5(+)	0.283526	0.281242	0.350048	0.400847	0.364099	0.237193
KLF6(+)	0.337033	0.324007	0.397421	0.332925	0.316464	0.223494
KLF9(+)	0.267949	0.271292	0.363526	0.40196	0.385358	0.222962
KMT2A(+)	0.289107	0.286375	0.329625	0.320596	0.307016	0.231601
LEF1(+)	0.257844	0.262769	0.247907	0.248323	0.247333	0.200512
LHX4(+)	0.301534	0.279994	0.332047	0.364653	0.330116	0.225758
LHX6(+)	0.293511	0.291344	0.362486	0.372903	0.371583	0.212591
LIN28B(+)	0.286846	0.270272	0.288403	0.277696	0.304316	0.228118
MAF(+)	0.233341	0.230354	0.281211	0.362765	0.411276	0.277994
MAFA(+)	0.2867	0.286366	0.376755	0.332177	0.328076	0.186931
MAFB(+)	0.288127	0.282717	0.337592	0.363266	0.365483	0.2641
MAFF(+)	0.298066	0.300892	0.382157	0.381562	0.341451	0.224715
MAFG(+)	0.307095	0.299954	0.368682	0.366426	0.357807	0.227127
MAFK(+)	0.322939	0.312799	0.385281	0.35182	0.336102	0.222207
MAX(+)	0.310256	0.304509	0.380725	0.365218	0.349712	0.222886
MAZ(+)	0.2976	0.286106	0.348625	0.366016	0.341431	0.278028
MEF2B(+)	0.274509	0.271439	0.333319	0.418703	0.387337	0.229342
MEF2D(+)	0.312079	0.303906	0.371813	0.370401	0.350928	0.224514
MEIS3(+)	0.260213	0.264262	0.301896	0.369846	0.376963	0.238781
MLX(+)	0.257734	0.257736	0.344402	0.398108	0.386447	0.23406
MLXIPL(+)	0.211556	0.208362	0.211369	0.223437	0.194018	0.266662
MSX1(+)	0.26849	0.288425	0.363721	0.363106	0.335873	0.251567
MXD1(+)	0.321138	0.312669	0.366153	0.345945	0.315098	0.236775
MXI1(+)	0.293611	0.290064	0.374481	0.379866	0.367934	0.2216
MYB(+)	0.248348	0.243758	0.274446	0.349244	0.35918	0.253407
MYBL1(+)	0.309263	0.295439	0.363021	0.372785	0.36075	0.230593
MYBL2(+)	0.318105	0.302008	0.366323	0.366168	0.348383	0.226756
MYC(+)	0.290773	0.289246	0.357484	0.376314	0.355409	0.232588
MYCN(+)	0.286673	0.290658	0.362375	0.34747	0.334889	0.215653
NANOG(+)	0.301577	0.286913	0.332169	0.337015	0.346348	0.252914
NANOGP8(+)	0.284241	0.284182	0.311246	0.331808	0.321871	0.197968
NELFA(+)	0.241283	0.237816	0.273744	0.284535	0.311184	0.204824
NELFE(+)	0.308553	0.29876	0.364738	0.364482	0.342546	0.255371
NFATC1(+)	0.327201	0.319365	0.389023	0.327055	0.329022	0.20843
NFATC2(+)	0.322683	0.314666	0.379118	0.340931	0.326165	0.232088
NFATC3(+)	0.271074	0.257005	0.3134	0.365142	0.379634	0.207794
NFE2(+)	0.321305	0.293395	0.37368	0.334721	0.328775	0.231399
NFE2L2(+)	0.247773	0.259053	0.3297	0.382056	0.365508	0.2619
NFIC(+)	0.323637	0.307562	0.361182	0.35116	0.356834	0.200101
NFIL3(+)	0.316908	0.309998	0.382426	0.332181	0.322225	0.230029
NFKB1(+)	0.322095	0.315359	0.383699	0.356287	0.332343	0.225925
NFKB2(+)	0.314399	0.305016	0.367183	0.371361	0.342575	0.233299
NFYB(+)	0.291159	0.283558	0.319909	0.379069	0.338855	0.208627
NFYC(+)	0.304821	0.295331	0.368678	0.375733	0.363816	0.224417
NHLH1(+)	0.25316	0.24246	0.25926	0.293133	0.272471	0.195227
NKX2-5(+)	0.279784	0.29371	0.356316	0.356041	0.306799	0.255464
NKX3-1(+)	0.23795	0.253186	0.295792	0.305948	0.267256	0.180128
NR1H2(+)	0.282571	0.278088	0.328573	0.368722	0.327053	0.260853
NR1H3(+)	0.24181	0.24266	0.346191	0.350386	0.352636	0.199556
NR1H4(+)	0.273395	0.263699	0.328181	0.33104	0.344434	0.291518
NR1I3(+)	0.305963	0.295299	0.369174	0.360648	0.340399	0.212776
NR2C1(+)	0.30895	0.30133	0.373713	0.349403	0.336736	0.223876
NR2C2(+)	0.313778	0.308805	0.388923	0.359265	0.343785	0.216944
NR2E3(+)	0.267966	0.261345	0.322182	0.39058	0.362653	0.228162
NR2F1(+)	0.305509	0.292736	0.357439	0.365593	0.357711	0.23808
NR2F2(+)	0.311983	0.293456	0.343826	0.352612	0.37167	0.209114
NR2F6(+)	0.270586	0.268189	0.329929	0.377617	0.335805	0.29489
NR3C1(+)	0.319883	0.310753	0.387505	0.351198	0.343519	0.221852
NR4A1(+)	0.293474	0.306858	0.389463	0.371126	0.323221	0.209113
NRF1(+)	0.307944	0.29994	0.374568	0.370454	0.357695	0.223557
NUAK1(+)	0.299642	0.28965	0.366104	0.37478	0.367918	0.230766
NUAK2(+)	0.263365	0.25003	0.283806	0.303898	0.288469	0.208472
NUP133(+)	0.237184	0.225143	0.258194	0.305744	0.289775	0.190658
ONECUT2(+)	0.266019	0.274846	0.320087	0.35248	0.343619	0.203143
OSR1(+)	0.258545	0.261073	0.266465	0.274496	0.280231	0.196573
OSR2(+)	0.275982	0.274144	0.360502	0.359611	0.331225	0.206524
OVOL2(+)	0.268133	0.253455	0.277948	0.307971	0.316055	0.203837
PATZ1(+)	0.296979	0.289732	0.343288	0.375621	0.365391	0.228463
PAX2(+)	0.247755	0.260872	0.310705	0.345108	0.292861	0.307027
PAX3(+)	0.323416	0.307332	0.38699	0.34001	0.326082	0.221888
PAX5(+)	0.295911	0.278915	0.344656	0.3511	0.353576	0.250394
PAX7(+)	0.247362	0.241212	0.268873	0.290684	0.305082	0.208328
PBX1(+)	0.290542	0.278386	0.33505	0.382623	0.386979	0.230434
PBX3(+)	0.320266	0.301317	0.37234	0.361873	0.352765	0.226774
PDLIM5(+)	0.328461	0.317826	0.391086	0.341799	0.324922	0.211159
PGR(+)	0.285525	0.285033	0.354893	0.371731	0.351138	0.239194
PHF8(+)	0.306049	0.299552	0.373026	0.371836	0.354156	0.232361
PLAGL1(+)	0.309751	0.304654	0.392843	0.352839	0.340646	0.23044
PML(+)	0.293682	0.293182	0.369544	0.386937	0.361868	0.225663
POLR2A(+)	0.283576	0.284838	0.366601	0.39187	0.370825	0.230642
POLR3A(+)	0.202859	0.211502	0.229982	0.249633	0.254755	0.197355
POLR3G(+)	0.277392	0.271672	0.356682	0.386243	0.386802	0.227438
POU2AF1(+)	0.211988	0.214905	0.225452	0.23937	0.276046	0.18799
POU2F3(+)	0.292461	0.288514	0.376374	0.362966	0.337559	0.260335
POU5F1(+)	0.291952	0.292933	0.422306	0.303763	0.280416	0.211913
POU6F2(+)	0.282543	0.255909	0.27999	0.286634	0.316171	0.232455
PPARA(+)	0.293056	0.290052	0.369091	0.378192	0.361467	0.226142
PPARD(+)	0.315982	0.312617	0.385897	0.357873	0.340232	0.215539
PPARG(+)	0.28999	0.286611	0.382429	0.364476	0.367653	0.213617
PRDM1(+)	0.331222	0.317142	0.369374	0.340679	0.3413	0.209929
PRDM16(+)	0.287521	0.290764	0.359173	0.386078	0.373424	0.21749
PRNP(+)	0.32182	0.316116	0.371548	0.351277	0.336437	0.235999
PRRX2(+)	0.290171	0.292961	0.369897	0.354179	0.349382	0.205896
RAB14(+)	0.300446	0.281987	0.35533	0.344162	0.322962	0.231943
RAB7A(+)	0.253059	0.254103	0.335608	0.369381	0.366655	0.199453
RAD21(+)	0.309391	0.30108	0.374637	0.365703	0.349932	0.237937
RARA(+)	0.275921	0.295232	0.349567	0.376176	0.353037	0.223217
RARG(+)	0.281248	0.278765	0.345161	0.397428	0.390697	0.221922
RB1(+)	0.310012	0.299848	0.377598	0.366127	0.354574	0.227705
RBBP5(+)	0.305125	0.294061	0.368257	0.375901	0.355054	0.236547
RCOR1(+)	0.322658	0.31166	0.37831	0.357297	0.346699	0.218034
REL(+)	0.319887	0.319042	0.385605	0.350926	0.329123	0.226076
RELA(+)	0.31014	0.307001	0.375021	0.358599	0.34575	0.240005
RELB(+)	0.32034	0.310199	0.36846	0.370845	0.34335	0.218367
REST(+)	0.317073	0.30591	0.369459	0.367455	0.351604	0.212119
RFX1(+)	0.305431	0.299245	0.366067	0.378843	0.350042	0.229952
RFX2(+)	0.320656	0.308293	0.372909	0.34716	0.344924	0.229912
RFXANK(+)	0.304235	0.300923	0.366912	0.357589	0.3537	0.238103
RORC(+)	0.27059	0.258091	0.288354	0.369082	0.381711	0.216188
RREB1(+)	0.315904	0.309694	0.384874	0.362255	0.343174	0.217215
RUNX1(+)	0.286201	0.282448	0.351343	0.387375	0.386398	0.233806
RUNX2(+)	0.264134	0.26449	0.336559	0.406388	0.388341	0.245552
RUNX3(+)	0.261643	0.256002	0.284083	0.33609	0.322235	0.211608
RXRA(+)	0.298838	0.288514	0.348389	0.378307	0.376038	0.211481
RXRG(+)	0.302797	0.284908	0.353764	0.34588	0.346262	0.220403
SAP30(+)	0.30117	0.297408	0.386228	0.372753	0.348014	0.218533
SEMA4A(+)	0.212813	0.227254	0.251338	0.30022	0.269949	0.338726
SETBP1(+)	0.275151	0.265897	0.325896	0.372627	0.399203	0.220533
SETDB1(+)	0.30979	0.301438	0.370632	0.368615	0.350987	0.227841
SHOX2(+)	0.295469	0.287029	0.36081	0.372048	0.363408	0.242261
SIM1(+)	0.236483	0.234205	0.265058	0.314813	0.31225	0.192217
SIN3A(+)	0.306676	0.299755	0.371047	0.374761	0.353651	0.230615
SIRT6(+)	0.302666	0.298234	0.375381	0.364804	0.337059	0.214577
SIX4(+)	0.255845	0.254474	0.322584	0.38715	0.410521	0.234004
SIX5(+)	0.312779	0.296022	0.358153	0.349366	0.351824	0.22262
SMAD1(+)	0.34778	0.329028	0.379356	0.327442	0.318983	0.209211
SMAD5(+)	0.31553	0.303101	0.375387	0.360026	0.350252	0.223273
SMAD6(+)	0.288636	0.294147	0.366333	0.369311	0.367002	0.225733
SMARCA4(+)	0.326668	0.308804	0.37261	0.361615	0.345228	0.221521
SMARCC2(+)	0.280573	0.258386	0.297381	0.291468	0.298464	0.232387
SOX10(+)	0.25618	0.245589	0.288378	0.312623	0.326751	0.229699
SOX11(+)	0.340203	0.324996	0.380216	0.340612	0.326819	0.217033
SOX17(+)	0.298415	0.31222	0.361386	0.34595	0.300634	0.280649
SOX2(+)	0.284558	0.280808	0.360152	0.384107	0.369699	0.221201
SOX4(+)	0.342573	0.322268	0.378984	0.339324	0.327227	0.223856
SOX5(+)	0.313903	0.304612	0.365358	0.36367	0.357744	0.216099
SOX6(+)	0.309046	0.304962	0.37306	0.367245	0.357842	0.216916
SOX7(+)	0.339785	0.322329	0.377382	0.334097	0.321096	0.223155
SOX8(+)	0.30247	0.289483	0.359361	0.347466	0.348776	0.243309
SOX9(+)	0.284603	0.269077	0.339384	0.37916	0.373928	0.202242
SP1(+)	0.291033	0.288783	0.36552	0.385965	0.367907	0.230298
SP2(+)	0.294018	0.290761	0.362464	0.380361	0.365068	0.231404
SP4(+)	0.281134	0.282275	0.358504	0.393282	0.371108	0.240912
SP6(+)	0.294937	0.292866	0.356923	0.387994	0.360242	0.231395
SP7(+)	0.206623	0.207823	0.215274	0.256488	0.253497	0.192534
SPDEF(+)	0.309691	0.295227	0.358244	0.347124	0.3505	0.241613
SPI1(+)	0.284248	0.274161	0.33936	0.382565	0.405653	0.238895
SPIB(+)	0.328373	0.292866	0.337078	0.337628	0.30942	0.248119
SREBF1(+)	0.299878	0.297098	0.364577	0.382159	0.364029	0.223401
SREBF2(+)	0.318089	0.313006	0.392851	0.353887	0.334748	0.219185
SRF(+)	0.329628	0.321134	0.377715	0.348248	0.333433	0.222027
SSRP1(+)	0.306112	0.308458	0.367603	0.340945	0.34431	0.210999
STAT1(+)	0.262757	0.267958	0.351282	0.413601	0.388482	0.23615
STAT2(+)	0.285148	0.286493	0.364399	0.391509	0.369983	0.23227
STAT3(+)	0.308154	0.305823	0.38219	0.374254	0.337302	0.220993
STAT6(+)	0.293885	0.291148	0.36387	0.371625	0.358737	0.251325
SUPT20H(+)	0.301782	0.298494	0.36376	0.373241	0.359719	0.2235
SUZ12(+)	0.306417	0.298334	0.371815	0.371106	0.353912	0.223499
TAF1(+)	0.309176	0.301675	0.371626	0.373725	0.355072	0.224272
TAL1(+)	0.260692	0.246867	0.276801	0.248473	0.239298	0.191973
TBL1XR1(+)	0.314918	0.302235	0.381948	0.348893	0.356627	0.207491
TBPL1(+)	0.187199	0.186913	0.199573	0.207105	0.212603	0.184486
TBPL2(+)	0.257532	0.283983	0.276869	0.231289	0.233376	0.386985
TBX1(+)	0.293431	0.291432	0.363086	0.367319	0.346292	0.228985
TBX19(+)	0.270592	0.260198	0.311675	0.323223	0.347953	0.18848
TBX2(+)	0.303431	0.289678	0.351561	0.357681	0.348712	0.245088
TBX3(+)	0.290569	0.286635	0.372718	0.356355	0.372858	0.231085
TBX6(+)	0.316772	0.300577	0.366591	0.324302	0.321516	0.192961
TCF12(+)	0.316541	0.303816	0.377703	0.357049	0.35559	0.211315
TCF24(+)	0.23443	0.225225	0.270507	0.370521	0.311184	0.335202
TCF7(+)	0.197958	0.190574	0.186538	0.210965	0.213099	0.190246
TCF7L2(+)	0.33531	0.317646	0.37889	0.350867	0.334048	0.202618
TCFL5(+)	0.316024	0.305315	0.359924	0.367698	0.344571	0.232754
TEAD1(+)	0.316985	0.31475	0.399015	0.336397	0.324141	0.208113
TEAD2(+)	0.3138	0.299573	0.356907	0.381752	0.356804	0.211723
TEAD4(+)	0.284588	0.29013	0.369071	0.391267	0.367506	0.220565
TEF(+)	0.254862	0.253286	0.32444	0.434626	0.388759	0.242385
TFCP2L1(+)	0.304685	0.278576	0.346461	0.357953	0.337125	0.248506
TFDP1(+)	0.320443	0.305568	0.375265	0.360418	0.345409	0.229844
TFDP2(+)	0.307496	0.298028	0.37204	0.371373	0.360261	0.223699
TFE3(+)	0.310163	0.312117	0.38303	0.356684	0.330929	0.233695
TFEB(+)	0.288303	0.289827	0.359197	0.393398	0.370305	0.221164
TFF3(+)	0.199874	0.190566	0.201071	0.198711	0.197923	0.274536
TGIF1(+)	0.29739	0.296026	0.36892	0.335602	0.331879	0.241071
THAP1(+)	0.288317	0.279341	0.35205	0.36697	0.357854	0.243909
THRB(+)	0.2693	0.259426	0.32506	0.407891	0.417929	0.229988
TLX1(+)	0.333114	0.31829	0.393022	0.300204	0.286205	0.245311
TP53(+)	0.304741	0.28466	0.317696	0.354826	0.334356	0.225542
TP73(+)	0.283605	0.281482	0.316099	0.333251	0.35355	0.217584
TRPS1(+)	0.256507	0.245858	0.281598	0.348193	0.416033	0.219214
UBTF(+)	0.306702	0.302918	0.380309	0.355995	0.3532	0.215205
USF1(+)	0.287134	0.275765	0.336655	0.309617	0.343705	0.203991
USF2(+)	0.29227	0.292421	0.372373	0.376912	0.355811	0.238355
WRNIP1(+)	0.300459	0.2995	0.380705	0.372594	0.351056	0.228047
WT1(+)	0.320511	0.313814	0.392374	0.354369	0.332431	0.219102
XBP1(+)	0.299698	0.299159	0.383507	0.362549	0.340739	0.241205
XRCC4(+)	0.315183	0.298325	0.369987	0.369087	0.333881	0.242764
YY1(+)	0.313362	0.305207	0.378118	0.363992	0.348006	0.228098
ZBED1(+)	0.329723	0.302916	0.330228	0.274938	0.255016	0.203581
ZBTB14(+)	0.252316	0.24724	0.245441	0.292358	0.301175	0.292616
ZBTB2(+)	0.324521	0.308163	0.393768	0.325494	0.319023	0.210807
ZBTB33(+)	0.304481	0.302477	0.37656	0.358873	0.335054	0.253371
ZBTB7A(+)	0.290384	0.289232	0.355959	0.399644	0.372931	0.217215
ZBTB7B(+)	0.28963	0.293131	0.363134	0.365014	0.362017	0.238295
ZC3H11A(+)	0.306174	0.289726	0.33917	0.314583	0.329538	0.207938
ZEB1(+)	0.320032	0.309103	0.381431	0.359103	0.346198	0.219374
ZFP62(+)	0.215294	0.233563	0.263022	0.281472	0.308659	0.204287
ZFP64(+)	0.307518	0.290996	0.375413	0.349296	0.330698	0.211433
ZFY(+)	0.277284	0.274225	0.34957	0.394836	0.390115	0.233847
ZIC1(+)	0.217143	0.215373	0.247477	0.296261	0.293537	0.316616
ZMIZ1(+)	0.306767	0.30014	0.377383	0.370775	0.357563	0.220975
ZNF143(+)	0.299285	0.291098	0.364932	0.379354	0.358823	0.241431
ZNF148(+)	0.304317	0.295793	0.365357	0.365588	0.36029	0.213378
ZNF154(+)	0.278845	0.276782	0.314197	0.332715	0.37639	0.231236
ZNF16(+)	0.297754	0.289431	0.304035	0.29353	0.276167	0.196268
ZNF17(+)	0.317	0.295047	0.320071	0.316999	0.320911	0.218783
ZNF175(+)	0.280757	0.272172	0.338659	0.344656	0.347482	0.21128
ZNF189(+)	0.304952	0.298839	0.359568	0.369131	0.339354	0.236742
ZNF19(+)	0.256179	0.239377	0.2518	0.304391	0.277661	0.217562
ZNF217(+)	0.238332	0.246904	0.322971	0.362998	0.304029	0.285405
ZNF219(+)	0.248394	0.270343	0.318453	0.266953	0.277383	0.196334
ZNF223(+)	0.242746	0.246185	0.271344	0.254184	0.284413	0.197919
ZNF23(+)	0.301896	0.302326	0.371139	0.36836	0.357389	0.231781
ZNF233(+)	0.282633	0.283187	0.343789	0.363138	0.347347	0.269861
ZNF239(+)	0.315441	0.30413	0.335897	0.361593	0.328966	0.190202
ZNF248(+)	0.274328	0.277754	0.355368	0.392189	0.363597	0.231334
ZNF263(+)	0.286027	0.283937	0.350114	0.38643	0.340277	0.234173
ZNF274(+)	0.288914	0.288866	0.372208	0.385904	0.363288	0.231223
ZNF319(+)	0.287284	0.281044	0.35488	0.356357	0.355186	0.264451
ZNF324(+)	0.278535	0.272568	0.356492	0.379886	0.354791	0.242683
ZNF324B(+)	0.192571	0.20162	0.216829	0.212975	0.225627	0.18704
ZNF382(+)	0.306803	0.297947	0.366315	0.348887	0.347124	0.223626
ZNF384(+)	0.298926	0.29534	0.367145	0.376385	0.357633	0.234167
ZNF417(+)	0.248801	0.24444	0.278154	0.335701	0.324253	0.196934
ZNF429(+)	0.2629	0.255237	0.346189	0.333658	0.341221	0.20074
ZNF430(+)	0.284856	0.279998	0.326348	0.346752	0.359263	0.200567
ZNF454(+)	0.288854	0.290009	0.313556	0.346003	0.341732	0.199464
ZNF460(+)	0.317702	0.309894	0.371514	0.353521	0.339589	0.218132
ZNF467(+)	0.31062	0.302422	0.366696	0.367697	0.356069	0.222455
ZNF471(+)	0.295777	0.292713	0.349073	0.37621	0.354373	0.231956
ZNF48(+)	0.307232	0.29643	0.366182	0.34872	0.34276	0.240123
ZNF485(+)	0.234432	0.22941	0.228417	0.253794	0.252615	0.205497
ZNF497(+)	0.227699	0.238937	0.223012	0.23079	0.222125	0.202211
ZNF536(+)	0.285803	0.274734	0.355753	0.332986	0.362716	0.224988
ZNF554(+)	0.236195	0.227515	0.219348	0.227781	0.228764	0.184328
ZNF561(+)	0.300944	0.295582	0.365152	0.361403	0.338149	0.224591
ZNF583(+)	0.293939	0.291088	0.367226	0.364665	0.342797	0.244171
ZNF607(+)	0.195727	0.200346	0.230208	0.274814	0.282955	0.18826
ZNF621(+)	0.300126	0.294727	0.333172	0.319927	0.311931	0.199766
ZNF624(+)	0.314051	0.303507	0.375156	0.364654	0.34776	0.219677
ZNF658(+)	0.246351	0.251753	0.284006	0.321437	0.303799	0.271445
ZNF671(+)	0.218637	0.218793	0.251	0.40972	0.355043	0.196038
ZNF684(+)	0.185828	0.191711	0.199014	0.201028	0.204889	0.226774
ZNF699(+)	0.248993	0.251213	0.284767	0.302292	0.304206	0.191937
ZNF70(+)	0.252641	0.254417	0.291423	0.391343	0.380739	0.196916
ZNF740(+)	0.305598	0.287196	0.339124	0.350048	0.341423	0.240892
ZNF76(+)	0.302296	0.294611	0.363445	0.368844	0.360117	0.236638
ZNF771(+)	0.25264	0.243904	0.220927	0.217345	0.230982	0.192404
ZNF782(+)	0.304556	0.298697	0.377204	0.343539	0.352942	0.216472
ZNF823(+)	0.327128	0.310241	0.390609	0.327325	0.337968	0.213963
ZNF836(+)	0.267249	0.26044	0.27021	0.309116	0.285667	0.195522
ZNF84(+)	0.290002	0.290475	0.364414	0.381684	0.353845	0.210317
ZNF879(+)	0.214579	0.227147	0.266245	0.316212	0.283823	0.364714
ZNF91(+)	0.310438	0.300117	0.370459	0.372976	0.358501	0.219174
ZSCAN10(+)	0.277118	0.260524	0.317764	0.342749	0.325677	0.224575
ZSCAN12(+)	0.273561	0.279094	0.342474	0.345904	0.336111	0.206911
ZSCAN4(+)	0.203594	0.211115	0.222606	0.309369	0.340961	0.199799

## Sheet: RV_group_cluster_regulon
	AG1	AG2	AG3	AG4	AG5	AG6
AR(+)	0.328127	0.304014	0.341118	0.35113	0.310058	0.200345
ARID3A(+)	0.338695	0.324963	0.36179	0.356066	0.321382	0.212019
ARNT2(+)	0.293987	0.281293	0.298968	0.345112	0.306868	0.223515
ARNTL(+)	0.32609	0.310285	0.358127	0.351373	0.309396	0.19443
ARNTL2(+)	0.302141	0.307866	0.344375	0.38511	0.336411	0.247468
ATF1(+)	0.335144	0.318283	0.362306	0.371025	0.324878	0.211267
ATF2(+)	0.352529	0.319889	0.371893	0.343698	0.311777	0.214447
ATF3(+)	0.331406	0.316117	0.379543	0.371562	0.315343	0.214886
ATF4(+)	0.331427	0.318656	0.363063	0.371721	0.324712	0.223125
ATF6(+)	0.326852	0.31773	0.370401	0.37436	0.327203	0.216572
ATF6B(+)	0.321717	0.309994	0.355578	0.37966	0.337681	0.220007
BACH1(+)	0.358005	0.320116	0.362362	0.351963	0.305658	0.207168
BACH2(+)	0.347418	0.329639	0.38102	0.350674	0.312038	0.207783
BARX2(+)	0.34206	0.326652	0.355412	0.339793	0.298016	0.190941
BATF(+)	0.238596	0.237019	0.256809	0.383754	0.323567	0.20792
BATF3(+)	0.227208	0.251714	0.259428	0.296447	0.29981	0.323275
BCL11A(+)	0.314162	0.308239	0.351108	0.367093	0.333088	0.246643
BCL11B(+)	0.221472	0.240181	0.261201	0.371222	0.318489	0.245456
BCL3(+)	0.309754	0.306326	0.353203	0.403599	0.338121	0.213212
BCL6(+)	0.233569	0.242765	0.289356	0.443482	0.38849	0.218953
BCL6B(+)	0.31368	0.294821	0.339454	0.409766	0.334552	0.2101
BCLAF1(+)	0.326461	0.31809	0.367813	0.378229	0.326946	0.217381
BDP1(+)	0.335894	0.317104	0.365995	0.373755	0.329906	0.209938
BHLHE40(+)	0.325631	0.315613	0.37241	0.38	0.321419	0.215585
BHLHE41(+)	0.267296	0.264431	0.29062	0.422268	0.340107	0.234285
BNC1(+)	0.269336	0.263558	0.297465	0.387174	0.349159	0.201082
BPTF(+)	0.312087	0.294311	0.355069	0.382444	0.339924	0.210563
BRCA1(+)	0.329095	0.31103	0.356739	0.379522	0.336379	0.221953
BRF1(+)	0.320979	0.309089	0.359482	0.387393	0.338156	0.216971
BRF2(+)	0.299456	0.292635	0.356757	0.389242	0.339819	0.227207
CEBPA(+)	0.311661	0.317205	0.331371	0.360254	0.33675	0.237439
CEBPB(+)	0.275086	0.287523	0.304841	0.377457	0.332837	0.329168
CEBPD(+)	0.218427	0.244266	0.282371	0.274607	0.23539	0.339182
CEBPG(+)	0.325964	0.310445	0.359938	0.37115	0.326402	0.226087
CEBPZ(+)	0.280028	0.273999	0.335965	0.331253	0.310901	0.20139
CHD2(+)	0.331445	0.316138	0.368332	0.377861	0.327179	0.211977
CPEB1(+)	0.323356	0.31158	0.349879	0.371397	0.327994	0.226019
CREB1(+)	0.330061	0.31803	0.364353	0.374778	0.329415	0.219009
CREB3(+)	0.293636	0.296837	0.342618	0.38576	0.332494	0.253401
CREB3L1(+)	0.252656	0.258388	0.306364	0.374612	0.301415	0.190939
CREB3L4(+)	0.281053	0.269764	0.304429	0.42417	0.34894	0.231338
CREB5(+)	0.340513	0.325061	0.374325	0.363703	0.317285	0.211494
CREBL2(+)	0.220902	0.223621	0.258	0.290844	0.266398	0.203294
CREM(+)	0.331835	0.31831	0.375109	0.376386	0.317081	0.211414
CRX(+)	0.249516	0.257436	0.280344	0.395647	0.388359	0.226485
CTCF(+)	0.318901	0.305628	0.350385	0.393116	0.348021	0.214478
CTCFL(+)	0.25776	0.259898	0.274405	0.315048	0.312731	0.216413
CUX1(+)	0.335907	0.321859	0.369649	0.369959	0.325202	0.210905
CUX2(+)	0.335652	0.31106	0.337569	0.332156	0.299141	0.189634
DBP(+)	0.262105	0.275359	0.31667	0.413561	0.361835	0.261144
DDIT3(+)	0.18693	0.197545	0.199285	0.251216	0.25378	0.220786
DLX1(+)	0.342866	0.309415	0.352751	0.348933	0.318307	0.210562
DNMT3A(+)	0.280877	0.268682	0.316901	0.35287	0.336965	0.192864
E2F1(+)	0.320427	0.306164	0.352438	0.384244	0.336897	0.229343
E2F2(+)	0.319282	0.308639	0.346303	0.379344	0.340789	0.235125
E2F3(+)	0.337408	0.320334	0.363235	0.370846	0.326714	0.216811
E2F4(+)	0.300414	0.300352	0.349738	0.399372	0.349974	0.227716
E2F5(+)	0.320399	0.314653	0.367419	0.378114	0.325222	0.212709
E2F6(+)	0.316264	0.309873	0.36048	0.383998	0.336001	0.226987
E2F7(+)	0.335601	0.315079	0.358215	0.368354	0.329774	0.230064
E2F8(+)	0.327988	0.311374	0.355102	0.38018	0.336551	0.21955
E4F1(+)	0.246433	0.256643	0.305241	0.394505	0.307301	0.249306
EGR1(+)	0.330064	0.315957	0.372592	0.379184	0.31347	0.217904
EGR2(+)	0.309369	0.312364	0.359332	0.384132	0.320633	0.232047
EGR3(+)	0.330783	0.319492	0.378172	0.373275	0.313147	0.213116
ELF1(+)	0.317435	0.309619	0.367154	0.38876	0.334988	0.213283
ELF2(+)	0.325856	0.313086	0.366189	0.3819	0.333266	0.212256
ELF3(+)	0.315245	0.29334	0.33586	0.342354	0.312927	0.183667
ELF4(+)	0.326922	0.315149	0.358272	0.386122	0.331014	0.21478
ELK1(+)	0.327893	0.3065	0.356962	0.382657	0.328467	0.220334
ELK3(+)	0.327956	0.313018	0.363493	0.379891	0.335167	0.214735
ELK4(+)	0.32606	0.313238	0.365321	0.374411	0.3327	0.225373
EP300(+)	0.323114	0.310895	0.356157	0.385618	0.342257	0.214423
ERF(+)	0.305498	0.298821	0.344045	0.412289	0.351353	0.213106
ERG(+)	0.33154	0.314917	0.368352	0.375256	0.328519	0.216295
ESR1(+)	0.22753	0.240769	0.248385	0.447558	0.344709	0.241075
ESRP1(+)	0.212113	0.220058	0.229113	0.246375	0.257082	0.180105
ESRRA(+)	0.32123	0.308404	0.348336	0.390485	0.33505	0.225099
ESRRG(+)	0.290704	0.277782	0.31776	0.395389	0.384443	0.247207
ETS1(+)	0.340141	0.32052	0.370944	0.367023	0.322892	0.21289
ETS2(+)	0.323053	0.309389	0.366582	0.387494	0.328421	0.215002
ETV1(+)	0.329873	0.304948	0.352112	0.387175	0.334324	0.214565
ETV3(+)	0.331394	0.314895	0.369863	0.377126	0.320333	0.215059
ETV5(+)	0.346583	0.315855	0.361639	0.368027	0.320614	0.218934
ETV6(+)	0.335752	0.318224	0.366552	0.373946	0.325608	0.21482
ETV7(+)	0.268228	0.277775	0.318715	0.432394	0.356516	0.23746
EZH2(+)	0.333583	0.315696	0.360841	0.373494	0.332666	0.220154
FIGLA(+)	0.246449	0.262875	0.29059	0.428447	0.356687	0.234398
FLI1(+)	0.32983	0.315179	0.367404	0.377398	0.329938	0.215062
FOS(+)	0.329058	0.315596	0.378254	0.37133	0.312785	0.225748
FOSB(+)	0.33268	0.320994	0.37625	0.371051	0.315208	0.212579
FOSL1(+)	0.305579	0.307202	0.35115	0.396107	0.332035	0.237245
FOSL2(+)	0.326641	0.3168	0.373499	0.381087	0.319851	0.212291
FOXA3(+)	0.344074	0.316488	0.375645	0.338664	0.312826	0.205059
FOXB1(+)	0.298482	0.296375	0.33751	0.367851	0.334625	0.211017
FOXC1(+)	0.258199	0.265114	0.261706	0.311176	0.288891	0.306544
FOXD4L5(+)	0.321067	0.279799	0.298464	0.36025	0.308605	0.203772
FOXF1(+)	0.287067	0.271878	0.299455	0.374436	0.280715	0.219517
FOXI2(+)	0.325824	0.290324	0.327013	0.32501	0.296364	0.203111
FOXJ2(+)	0.27191	0.275864	0.333807	0.402018	0.35168	0.223272
FOXJ3(+)	0.361014	0.345169	0.367245	0.311556	0.279299	0.206706
FOXL1(+)	0.297032	0.256168	0.290207	0.316621	0.319071	0.197534
FOXN2(+)	0.278258	0.284712	0.312308	0.377673	0.359204	0.239745
FOXN3(+)	0.314371	0.301765	0.362413	0.393316	0.344417	0.213653
FOXO1(+)	0.33418	0.320237	0.364155	0.371095	0.324215	0.217069
FOXO3(+)	0.293011	0.289199	0.350207	0.416395	0.357582	0.218173
FOXO6(+)	0.18396	0.190185	0.19581	0.224761	0.220902	0.213812
FOXP1(+)	0.329404	0.312724	0.36356	0.373682	0.335932	0.215053
FOXP2(+)	0.216161	0.235486	0.250917	0.427382	0.396845	0.240526
FOXP3(+)	0.311562	0.306818	0.341609	0.389173	0.327492	0.203327
FOXS1(+)	0.30689	0.294327	0.327998	0.376297	0.319799	0.204219
GABPA(+)	0.328747	0.310894	0.359322	0.371783	0.33651	0.222007
GATA1(+)	0.293808	0.296323	0.325798	0.388617	0.347123	0.236906
GATA2(+)	0.301081	0.300528	0.356747	0.39883	0.343791	0.219808
GATA3(+)	0.317482	0.306333	0.369705	0.376391	0.335613	0.219285
GATA4(+)	0.309156	0.303113	0.341957	0.3926	0.352614	0.232878
GATA5(+)	0.298389	0.289653	0.352665	0.375095	0.341928	0.231327
GATA6(+)	0.319077	0.319942	0.352182	0.373077	0.312619	0.21444
GBX2(+)	0.357653	0.31801	0.357512	0.316602	0.28017	0.190488
GCM1(+)	0.311133	0.29901	0.362163	0.366086	0.313147	0.202525
GLI2(+)	0.326484	0.311614	0.343843	0.371911	0.337663	0.228814
GLIS1(+)	0.285619	0.272332	0.303777	0.386412	0.337545	0.24871
GLIS2(+)	0.283804	0.282933	0.332725	0.426384	0.372471	0.20932
GMEB1(+)	0.290334	0.29306	0.333924	0.377237	0.317986	0.21341
GTF2F1(+)	0.32097	0.308751	0.350376	0.3801	0.341708	0.230322
HCFC1(+)	0.314009	0.309596	0.358229	0.381488	0.340151	0.23344
HDAC2(+)	0.337094	0.314501	0.360587	0.369793	0.328784	0.226674
HES1(+)	0.290819	0.299323	0.326369	0.343526	0.296521	0.329389
HES5(+)	0.300923	0.282763	0.285459	0.332553	0.271189	0.213001
HES6(+)	0.312916	0.291356	0.336002	0.324492	0.301899	0.191963
HES7(+)	0.303621	0.29406	0.330566	0.383255	0.355433	0.226719
HESX1(+)	0.244864	0.254168	0.286008	0.304244	0.285459	0.212603
HEY1(+)	0.31596	0.31236	0.369398	0.362215	0.33319	0.208432
HEY2(+)	0.306691	0.306284	0.36202	0.383352	0.340892	0.226818
HIC1(+)	0.339509	0.311828	0.332682	0.256157	0.270771	0.196355
HINFP(+)	0.273963	0.272982	0.306196	0.341682	0.286932	0.28239
HIVEP1(+)	0.328911	0.322374	0.342639	0.337082	0.284983	0.2048
HLF(+)	0.280014	0.281727	0.341025	0.432537	0.359896	0.217375
HMGA1(+)	0.251093	0.264091	0.301553	0.326059	0.327585	0.262919
HMGB2(+)	0.29158	0.283977	0.357684	0.330013	0.244016	0.191679
HMGB3(+)	0.293047	0.283006	0.294764	0.374853	0.361802	0.260938
HNF1B(+)	0.284941	0.286368	0.383218	0.377407	0.306353	0.224739
HNF4A(+)	0.288595	0.297418	0.319555	0.375353	0.347964	0.239597
HNF4G(+)	0.19966	0.242548	0.248763	0.382392	0.380529	0.290133
HOXA1(+)	0.340605	0.316448	0.370277	0.347367	0.32056	0.198614
HOXA2(+)	0.279891	0.279768	0.314706	0.35961	0.310713	0.23603
HOXA3(+)	0.265267	0.287851	0.343797	0.319604	0.314291	0.207568
HOXA4(+)	0.242074	0.241453	0.293435	0.255494	0.23055	0.173913
HOXB2(+)	0.256564	0.281299	0.301836	0.35563	0.361466	0.275749
HOXB4(+)	0.29827	0.302919	0.35872	0.350531	0.318516	0.207303
HOXB5(+)	0.331634	0.310947	0.339855	0.346868	0.308892	0.24387
HOXD3(+)	0.227076	0.258599	0.241407	0.272754	0.277146	0.201171
HOXD9(+)	0.32355	0.317405	0.359017	0.364648	0.315588	0.223028
HSF1(+)	0.317939	0.303337	0.378489	0.38592	0.28662	0.2041
HSF2(+)	0.263135	0.273678	0.302002	0.327494	0.288833	0.22765
HSF4(+)	0.205062	0.244927	0.252909	0.335867	0.348905	0.386553
IKZF1(+)	0.286168	0.284483	0.327517	0.403528	0.366927	0.236094
IRF1(+)	0.324011	0.310942	0.35669	0.384503	0.328531	0.225543
IRF2(+)	0.334442	0.315116	0.364172	0.377177	0.325752	0.21444
IRF3(+)	0.329062	0.314706	0.362143	0.361018	0.329757	0.210889
IRF4(+)	0.257017	0.237916	0.274359	0.345004	0.295655	0.207111
IRF5(+)	0.307074	0.284137	0.32643	0.388919	0.341229	0.195419
IRF6(+)	0.298236	0.303029	0.348643	0.374814	0.331927	0.246461
IRF8(+)	0.320783	0.310472	0.339044	0.36596	0.312663	0.228131
IRF9(+)	0.297251	0.29925	0.364669	0.397814	0.345215	0.221037
JDP2(+)	0.323162	0.31433	0.383908	0.376688	0.318708	0.210038
JUN(+)	0.340954	0.319763	0.372628	0.362081	0.313769	0.228493
JUNB(+)	0.305938	0.303002	0.360228	0.373424	0.300689	0.278203
JUND(+)	0.336212	0.324356	0.378993	0.365314	0.308365	0.218533
KDM2B(+)	0.330722	0.308884	0.361169	0.378372	0.339353	0.208294
KDM5A(+)	0.323561	0.314484	0.364289	0.381726	0.332823	0.218665
KLF1(+)	0.299602	0.292003	0.333438	0.350391	0.321344	0.216091
KLF10(+)	0.299809	0.296445	0.352795	0.407947	0.347019	0.222455
KLF11(+)	0.297453	0.297728	0.345745	0.407752	0.353357	0.22055
KLF12(+)	0.326932	0.312956	0.371242	0.375177	0.332757	0.213309
KLF13(+)	0.306154	0.30368	0.353683	0.404205	0.347923	0.208508
KLF15(+)	0.272561	0.27834	0.329822	0.434286	0.364127	0.228798
KLF16(+)	0.327249	0.313904	0.358676	0.369506	0.328221	0.218524
KLF2(+)	0.314919	0.309213	0.363403	0.390281	0.335242	0.21774
KLF3(+)	0.322386	0.316544	0.370236	0.37656	0.331907	0.213512
KLF4(+)	0.312646	0.308089	0.372313	0.386948	0.328118	0.21854
KLF5(+)	0.242761	0.226104	0.252071	0.319835	0.301734	0.226244
KLF6(+)	0.348908	0.328857	0.382502	0.347916	0.308794	0.214254
KLF7(+)	0.323472	0.313794	0.369989	0.379885	0.328311	0.212838
KLF9(+)	0.27584	0.273892	0.349829	0.425885	0.364259	0.215709
LEF1(+)	0.334472	0.324525	0.368465	0.364659	0.324232	0.215861
LHX2(+)	0.305553	0.299541	0.327799	0.343202	0.31358	0.201039
LIN28B(+)	0.322829	0.312808	0.350239	0.344036	0.300787	0.214534
MAF(+)	0.324372	0.31253	0.346255	0.357865	0.310623	0.209446
MAFF(+)	0.313681	0.306546	0.367449	0.39789	0.326151	0.216756
MAFG(+)	0.314449	0.307559	0.370025	0.339851	0.305339	0.213167
MAFK(+)	0.345612	0.317409	0.369909	0.309148	0.288231	0.202721
MAX(+)	0.324378	0.311284	0.367191	0.379363	0.333963	0.217413
MAZ(+)	0.325009	0.310157	0.354184	0.376803	0.331749	0.239142
MBD4(+)	0.205757	0.2101	0.259316	0.343175	0.315968	0.241178
MEF2A(+)	0.342376	0.335715	0.386883	0.340928	0.307988	0.202254
MEF2B(+)	0.244323	0.236571	0.25904	0.406247	0.427508	0.20748
MEF2D(+)	0.322197	0.308599	0.355557	0.336884	0.29734	0.214052
MEIS1(+)	0.260246	0.261343	0.311248	0.4305	0.378905	0.215915
MEIS2(+)	0.307766	0.303911	0.349185	0.387029	0.350916	0.230982
MEIS3(+)	0.204057	0.213216	0.214701	0.310261	0.341312	0.21023
MGA(+)	0.284049	0.259563	0.354734	0.365175	0.298787	0.212359
MIOS(+)	0.313255	0.310587	0.355138	0.383746	0.333952	0.220956
MITF(+)	0.253329	0.264994	0.310253	0.421376	0.389815	0.244668
MIXL1(+)	0.28723	0.28477	0.324876	0.352311	0.314287	0.234415
MLXIPL(+)	0.288024	0.287834	0.337051	0.422287	0.355045	0.21593
MNT(+)	0.258232	0.250859	0.281287	0.383532	0.331997	0.193147
MXD1(+)	0.289892	0.275764	0.359448	0.369833	0.323169	0.217051
MXI1(+)	0.322997	0.311654	0.369047	0.374186	0.336007	0.219735
MYB(+)	0.225288	0.225543	0.234339	0.347436	0.329779	0.224486
MYBL1(+)	0.329259	0.311901	0.35446	0.374025	0.337345	0.224503
MYC(+)	0.313914	0.30771	0.35771	0.384638	0.330121	0.238664
MYEF2(+)	0.284994	0.281945	0.324278	0.409537	0.382054	0.233484
MZF1(+)	0.216799	0.223286	0.232002	0.288465	0.272079	0.213707
NANOG(+)	0.314766	0.307505	0.36674	0.356437	0.318313	0.215465
NELFE(+)	0.324573	0.310888	0.36323	0.381664	0.329238	0.216689
NFATC2(+)	0.339392	0.326906	0.36127	0.35887	0.32151	0.209394
NFE2(+)	0.304925	0.30563	0.33688	0.380784	0.33335	0.213484
NFE2L1(+)	0.235894	0.217597	0.236648	0.337079	0.306942	0.228694
NFE2L2(+)	0.313287	0.312402	0.364065	0.396166	0.323995	0.215194
NFIB(+)	0.340101	0.318678	0.376312	0.360937	0.32145	0.207693
NFIC(+)	0.317175	0.316025	0.331786	0.362323	0.321317	0.190737
NFIL3(+)	0.327986	0.321038	0.37307	0.368307	0.31914	0.21308
NFKB1(+)	0.340118	0.321901	0.367813	0.370926	0.315608	0.216073
NFKB2(+)	0.323663	0.311726	0.35878	0.387605	0.324464	0.228222
NFYA(+)	0.321203	0.312196	0.366244	0.383182	0.332025	0.217237
NFYB(+)	0.303864	0.290305	0.34295	0.404605	0.341779	0.221336
NFYC(+)	0.321743	0.306138	0.352966	0.386392	0.339048	0.214534
NHLH1(+)	0.287278	0.237789	0.236163	0.268575	0.269871	0.198672
NKX2-5(+)	0.274717	0.268919	0.323026	0.351349	0.352276	0.240275
NKX3-1(+)	0.222497	0.221877	0.262654	0.297744	0.236961	0.214632
NKX6-3(+)	0.224742	0.210307	0.263713	0.284422	0.262951	0.186817
NR1D1(+)	0.195047	0.189252	0.197735	0.34995	0.264374	0.248317
NR1D2(+)	0.298938	0.288515	0.33965	0.409685	0.34447	0.195989
NR1H2(+)	0.299827	0.299554	0.370176	0.3528	0.314878	0.215846
NR1H3(+)	0.263021	0.270024	0.33243	0.412898	0.36592	0.243716
NR1I2(+)	0.282213	0.263952	0.322577	0.346678	0.319445	0.239896
NR2C1(+)	0.257225	0.259841	0.30174	0.3807	0.351861	0.214393
NR2C2(+)	0.319029	0.286531	0.335756	0.348314	0.317662	0.204759
NR2E3(+)	0.183252	0.176902	0.183228	0.188622	0.183458	0.224037
NR2F6(+)	0.305763	0.3066	0.339278	0.386829	0.341313	0.232224
NR3C1(+)	0.337826	0.320174	0.368509	0.3654	0.326096	0.216175
NR3C2(+)	0.278363	0.285985	0.351796	0.41308	0.360943	0.222
NR5A2(+)	0.36692	0.320653	0.354754	0.351046	0.308279	0.21136
NRF1(+)	0.290397	0.298469	0.342183	0.397892	0.334586	0.237191
NRL(+)	0.20982	0.213569	0.241979	0.253729	0.245425	0.219785
ONECUT2(+)	0.28989	0.280818	0.307408	0.31072	0.281355	0.192066
ONECUT3(+)	0.285329	0.274402	0.33268	0.370726	0.336349	0.19989
OVOL2(+)	0.214306	0.216841	0.256739	0.257521	0.226582	0.215893
PATZ1(+)	0.295205	0.295087	0.337766	0.380537	0.365366	0.219763
PAX2(+)	0.225891	0.256781	0.270461	0.420315	0.357416	0.245842
PAX5(+)	0.274642	0.271236	0.315482	0.408592	0.343377	0.220656
PAX8(+)	0.288114	0.277538	0.313645	0.378363	0.334654	0.212966
PBX1(+)	0.317181	0.304864	0.353895	0.395334	0.345663	0.213909
PBX3(+)	0.336479	0.316634	0.360886	0.372173	0.332161	0.216092
PDLIM5(+)	0.349045	0.330092	0.374948	0.352876	0.306617	0.205897
PEG3(+)	0.314651	0.300633	0.334745	0.371885	0.342136	0.220765
PHF8(+)	0.332339	0.314151	0.366597	0.377791	0.325555	0.213643
PHOX2B(+)	0.334427	0.318573	0.369501	0.349789	0.318105	0.215018
PKNOX1(+)	0.325824	0.305499	0.344302	0.364898	0.325513	0.212012
PML(+)	0.30224	0.297838	0.35735	0.409641	0.344646	0.213615
POLR2A(+)	0.314596	0.310172	0.36526	0.385936	0.335445	0.223238
POLR3A(+)	0.303986	0.301099	0.355872	0.388146	0.340588	0.224779
POLR3G(+)	0.302808	0.300619	0.351785	0.380285	0.332986	0.213934
POU2F2(+)	0.268545	0.260088	0.331049	0.410134	0.365554	0.220628
PPARD(+)	0.315246	0.308307	0.383939	0.379908	0.317628	0.207489
PPARGC1A(+)	0.250535	0.262108	0.318652	0.450995	0.391328	0.228247
PRDM1(+)	0.329831	0.312207	0.358488	0.375971	0.325485	0.221498
PRKAA1(+)	0.319333	0.295959	0.313647	0.351667	0.312562	0.214219
PRRX2(+)	0.292719	0.290458	0.344033	0.402222	0.35793	0.216723
PSMD12(+)	0.27725	0.265701	0.312735	0.393705	0.342123	0.207516
RAD21(+)	0.32737	0.312947	0.356997	0.377553	0.334409	0.22622
RARA(+)	0.286781	0.292978	0.326507	0.405414	0.337781	0.2278
RARB(+)	0.299591	0.292764	0.329014	0.374338	0.325287	0.207042
RB1(+)	0.332858	0.315565	0.368273	0.37147	0.330623	0.216041
RBBP5(+)	0.312087	0.305758	0.355477	0.389658	0.34545	0.224924
RCOR1(+)	0.335787	0.317647	0.369274	0.373112	0.326496	0.208586
REL(+)	0.341936	0.319184	0.37031	0.369707	0.314219	0.214448
RELA(+)	0.341215	0.31909	0.354854	0.358501	0.310252	0.21251
RELB(+)	0.327494	0.314331	0.356775	0.392106	0.327302	0.211598
REST(+)	0.319584	0.311586	0.355443	0.384635	0.336075	0.217511
RFX2(+)	0.344645	0.335536	0.359815	0.342973	0.2897	0.204093
RFX5(+)	0.266646	0.269683	0.304257	0.397131	0.339118	0.263083
RFX7(+)	0.317281	0.298563	0.345694	0.382068	0.330681	0.215389
RORB(+)	0.218873	0.266049	0.268174	0.330647	0.330104	0.31179
RORC(+)	0.277966	0.275354	0.353192	0.407581	0.331528	0.230849
RREB1(+)	0.336151	0.322562	0.375688	0.368937	0.3189	0.20928
RUNX1(+)	0.284062	0.288066	0.330751	0.418408	0.361116	0.245873
RUNX2(+)	0.297113	0.28653	0.343498	0.402235	0.337886	0.245707
RUNX3(+)	0.269672	0.271558	0.299834	0.437312	0.367156	0.22893
RXRA(+)	0.304178	0.295075	0.341781	0.40824	0.362256	0.204882
RXRB(+)	0.294918	0.301449	0.352941	0.387539	0.351237	0.232782
RXRG(+)	0.319763	0.301058	0.335461	0.368309	0.347312	0.232175
SAP30(+)	0.24444	0.285208	0.328868	0.362514	0.334155	0.261911
SEMA4A(+)	0.243311	0.269536	0.28748	0.356596	0.351753	0.270478
SETBP1(+)	0.325783	0.310159	0.363775	0.375367	0.337847	0.214567
SETDB1(+)	0.318308	0.31066	0.363367	0.386863	0.333572	0.218356
SHOX(+)	0.312203	0.306458	0.358694	0.373405	0.335575	0.212111
SIN3A(+)	0.328654	0.315092	0.362661	0.376875	0.331762	0.221127
SIRT6(+)	0.202302	0.210571	0.236904	0.338791	0.338962	0.269635
SIX5(+)	0.300417	0.302273	0.33763	0.385731	0.345676	0.240202
SMAD1(+)	0.366406	0.330031	0.370246	0.342893	0.304289	0.207033
SMAD2(+)	0.329463	0.322429	0.364526	0.340337	0.289029	0.202835
SMAD4(+)	0.267076	0.272413	0.310054	0.27794	0.27181	0.242871
SMAD5(+)	0.330746	0.306238	0.349977	0.375178	0.337997	0.229298
SMAD6(+)	0.307276	0.312248	0.362093	0.378947	0.33569	0.198433
SMAD9(+)	0.328247	0.319735	0.368261	0.37392	0.328626	0.209313
SMARCA4(+)	0.336532	0.317194	0.360586	0.374419	0.331374	0.215292
SNAI2(+)	0.210962	0.211788	0.213929	0.249875	0.266894	0.201216
SNAI3(+)	0.266082	0.269595	0.310334	0.408466	0.340056	0.220675
SNAPC4(+)	0.24645	0.259426	0.293481	0.346893	0.321661	0.191484
SOHLH2(+)	0.281262	0.30209	0.33548	0.361603	0.305304	0.19294
SOX10(+)	0.255871	0.250934	0.308608	0.322528	0.32944	0.199881
SOX13(+)	0.311141	0.300612	0.35442	0.394645	0.349772	0.209225
SOX4(+)	0.361571	0.327335	0.365061	0.345513	0.312764	0.217979
SOX5(+)	0.31129	0.305317	0.356593	0.373672	0.338156	0.205501
SOX6(+)	0.330572	0.311484	0.36511	0.377257	0.3324	0.209994
SOX8(+)	0.261788	0.262639	0.298835	0.363656	0.331013	0.199111
SOX9(+)	0.298202	0.280544	0.296165	0.335614	0.308438	0.213911
SP1(+)	0.317333	0.306706	0.351674	0.395438	0.343754	0.214705
SP2(+)	0.317279	0.309729	0.358993	0.389485	0.335154	0.214781
SP3(+)	0.316476	0.31037	0.358493	0.389249	0.33993	0.218106
SP4(+)	0.306882	0.304005	0.355713	0.392413	0.34625	0.227536
SP6(+)	0.279783	0.285037	0.337903	0.420164	0.362654	0.22045
SPDEF(+)	0.266313	0.275713	0.323242	0.330969	0.332505	0.228073
SPI1(+)	0.292007	0.290828	0.320713	0.420215	0.36271	0.237286
SPIB(+)	0.300727	0.294233	0.351408	0.403046	0.3416	0.209799
SREBF1(+)	0.321811	0.311724	0.357446	0.388536	0.333248	0.218432
SREBF2(+)	0.333261	0.320308	0.372859	0.371469	0.319579	0.215183
SRF(+)	0.336924	0.318082	0.370102	0.374807	0.313355	0.217292
STAT1(+)	0.292422	0.29039	0.344299	0.410654	0.360624	0.230366
STAT2(+)	0.292749	0.28696	0.336816	0.416824	0.361198	0.231047
STAT3(+)	0.30781	0.306446	0.352419	0.415952	0.316488	0.204195
STAT4(+)	0.227886	0.246415	0.251551	0.325186	0.294461	0.267074
STAT5A(+)	0.30945	0.313399	0.349681	0.37507	0.331804	0.22483
STAT5B(+)	0.346092	0.33587	0.366702	0.349418	0.303333	0.203792
STAT6(+)	0.260007	0.267704	0.320241	0.388622	0.361149	0.245289
SUPT20H(+)	0.327699	0.311457	0.360302	0.379837	0.334476	0.216397
TAF1(+)	0.329209	0.313368	0.362834	0.381664	0.331607	0.215832
TAF1L(+)	0.29762	0.275464	0.299048	0.300779	0.286071	0.199509
TAF7(+)	0.324122	0.30803	0.358604	0.386973	0.335602	0.2174
TAL1(+)	0.302014	0.299817	0.343912	0.38327	0.343447	0.20866
TBL1XR1(+)	0.335752	0.317566	0.363235	0.373218	0.332273	0.211334
TBP(+)	0.335171	0.318565	0.359526	0.35681	0.322483	0.233815
TBPL2(+)	0.273525	0.275049	0.259693	0.274877	0.248721	0.255779
TBX15(+)	0.314156	0.302189	0.343108	0.401403	0.340816	0.215423
TBX18(+)	0.282389	0.29021	0.309253	0.389656	0.362338	0.250533
TBX2(+)	0.288813	0.288502	0.323116	0.417869	0.371169	0.224442
TBX20(+)	0.259584	0.284891	0.337536	0.409451	0.36131	0.230918
TBX21(+)	0.290172	0.289174	0.329277	0.404339	0.342864	0.224654
TBX5(+)	0.187175	0.183313	0.193907	0.217253	0.221675	0.22426
TBX6(+)	0.333273	0.308744	0.351673	0.338147	0.312924	0.218357
TCF3(+)	0.33648	0.295608	0.296247	0.28227	0.261547	0.189566
TCF7(+)	0.186517	0.190129	0.189663	0.204874	0.21505	0.200154
TCF7L2(+)	0.349124	0.331813	0.368205	0.348641	0.308794	0.207962
TEAD2(+)	0.326574	0.309519	0.350989	0.390221	0.342399	0.208055
TEAD3(+)	0.269068	0.286026	0.330939	0.40096	0.354234	0.254435
TEF(+)	0.265008	0.270431	0.330439	0.446731	0.368088	0.226166
TFAP2C(+)	0.248722	0.263242	0.323934	0.425342	0.366969	0.219027
TFAP4(+)	0.292266	0.292587	0.323721	0.359996	0.340716	0.24284
TFDP1(+)	0.323737	0.314773	0.359676	0.380762	0.334885	0.220599
TFDP2(+)	0.321284	0.303506	0.363132	0.383131	0.341503	0.220105
TFE3(+)	0.323648	0.315579	0.368575	0.381905	0.318129	0.214144
TGIF1(+)	0.30433	0.305883	0.341295	0.375566	0.344511	0.237824
THAP1(+)	0.280095	0.280884	0.311476	0.347291	0.320475	0.257469
THAP11(+)	0.308516	0.300883	0.348719	0.374459	0.330512	0.244174
TIMM8A(+)	0.199178	0.219757	0.231061	0.241212	0.241513	0.234023
TLX1(+)	0.298079	0.286596	0.315995	0.35329	0.3249	0.210157
TP73(+)	0.307793	0.299706	0.328421	0.387914	0.344578	0.215259
TRPS1(+)	0.292174	0.283326	0.303263	0.406659	0.36152	0.219108
UBB(+)	0.228689	0.237819	0.254467	0.323438	0.269659	0.376682
UBP1(+)	0.311861	0.269092	0.343284	0.32688	0.286672	0.201633
UBTF(+)	0.327663	0.316814	0.362047	0.376725	0.333916	0.212699
USF1(+)	0.242784	0.251182	0.239055	0.294727	0.286948	0.208041
VDR(+)	0.216639	0.243434	0.243087	0.364703	0.328523	0.195627
WT1(+)	0.336602	0.321626	0.388354	0.364235	0.306257	0.203842
XBP1(+)	0.337748	0.321089	0.36315	0.356401	0.322462	0.232592
XRCC4(+)	0.290373	0.280124	0.319928	0.367559	0.348187	0.237084
YBX1(+)	0.318762	0.315737	0.355413	0.367832	0.331013	0.234075
YY1(+)	0.319775	0.310671	0.359414	0.384299	0.336331	0.225866
YY2(+)	0.291598	0.300249	0.3414	0.373454	0.334341	0.221765
ZBTB14(+)	0.297675	0.286333	0.340606	0.391545	0.344687	0.220173
ZBTB2(+)	0.333553	0.323034	0.368397	0.352632	0.312731	0.226299
ZBTB24(+)	0.172464	0.174579	0.177787	0.203155	0.20421	0.182447
ZBTB25(+)	0.304945	0.287502	0.312364	0.265826	0.267971	0.200743
ZBTB40(+)	0.247031	0.234472	0.261349	0.264789	0.265112	0.182172
ZBTB41(+)	0.291002	0.281824	0.341282	0.353439	0.314795	0.221191
ZBTB7A(+)	0.303253	0.300723	0.351102	0.40873	0.350829	0.211299
ZBTB7B(+)	0.297228	0.298629	0.345581	0.399659	0.340722	0.214622
ZC3H11A(+)	0.298612	0.297525	0.353508	0.39463	0.331289	0.228632
ZEB1(+)	0.339641	0.321	0.370669	0.367753	0.323399	0.211061
ZFP2(+)	0.221035	0.224476	0.246094	0.305305	0.293535	0.200007
ZFP37(+)	0.251361	0.246093	0.275231	0.290053	0.272876	0.212498
ZFP41(+)	0.313994	0.311715	0.347184	0.356243	0.322771	0.217339
ZMIZ1(+)	0.326293	0.314935	0.369207	0.377405	0.332996	0.212289
ZNF112(+)	0.281683	0.284556	0.313255	0.383371	0.346282	0.234521
ZNF135(+)	0.336816	0.309904	0.36604	0.347292	0.307529	0.202915
ZNF14(+)	0.239294	0.234498	0.286365	0.330584	0.274626	0.206737
ZNF143(+)	0.316937	0.310697	0.359258	0.38395	0.336764	0.226011
ZNF148(+)	0.310228	0.296345	0.350775	0.360909	0.313798	0.200703
ZNF16(+)	0.315256	0.31029	0.367849	0.378004	0.336463	0.213119
ZNF177(+)	0.309101	0.301929	0.355314	0.351227	0.319278	0.241068
ZNF182(+)	0.191874	0.204252	0.203843	0.313887	0.324182	0.197622
ZNF184(+)	0.284981	0.289166	0.313674	0.34221	0.347059	0.261533
ZNF189(+)	0.324424	0.305631	0.342858	0.368163	0.329057	0.223567
ZNF19(+)	0.302135	0.290339	0.338665	0.380464	0.347644	0.215634
ZNF214(+)	0.298349	0.288227	0.326901	0.388028	0.350311	0.215117
ZNF219(+)	0.321838	0.302822	0.349378	0.378108	0.317648	0.23301
ZNF229(+)	0.328764	0.30528	0.339137	0.366634	0.321731	0.224162
ZNF235(+)	0.315971	0.302623	0.370965	0.356326	0.289067	0.222296
ZNF239(+)	0.321402	0.305072	0.35087	0.375155	0.331186	0.231789
ZNF250(+)	0.261474	0.257146	0.286358	0.366561	0.29334	0.193272
ZNF256(+)	0.268966	0.247661	0.258642	0.329683	0.277411	0.198033
ZNF263(+)	0.306306	0.281619	0.325823	0.350526	0.285192	0.206664
ZNF266(+)	0.308277	0.291345	0.341814	0.375741	0.324959	0.20724
ZNF274(+)	0.299969	0.301531	0.358772	0.408151	0.339931	0.219411
ZNF286A(+)	0.322411	0.296152	0.342723	0.370738	0.321074	0.191538
ZNF287(+)	0.259187	0.256405	0.294383	0.373902	0.318634	0.201485
ZNF296(+)	0.239355	0.206585	0.216276	0.311944	0.285019	0.216786
ZNF30(+)	0.317874	0.292659	0.352128	0.364346	0.327142	0.229246
ZNF316(+)	0.341659	0.288865	0.320091	0.266211	0.254669	0.19309
ZNF319(+)	0.290719	0.275197	0.329115	0.349182	0.329908	0.222044
ZNF341(+)	0.326021	0.306759	0.361594	0.374156	0.327744	0.210655
ZNF345(+)	0.262044	0.255766	0.312256	0.360459	0.32007	0.200241
ZNF384(+)	0.313672	0.303467	0.355677	0.384426	0.347406	0.223357
ZNF41(+)	0.255876	0.266467	0.308635	0.284697	0.27938	0.197748
ZNF429(+)	0.300588	0.290675	0.352943	0.398623	0.349527	0.209595
ZNF432(+)	0.307596	0.293849	0.350708	0.355536	0.311559	0.207135
ZNF45(+)	0.294394	0.287454	0.300617	0.271729	0.265008	0.227898
ZNF467(+)	0.324131	0.316885	0.368907	0.374279	0.327466	0.214451
ZNF516(+)	0.332204	0.313804	0.36352	0.365759	0.31997	0.22111
ZNF528(+)	0.339591	0.294358	0.353766	0.292099	0.266984	0.207025
ZNF552(+)	0.321242	0.310846	0.356591	0.367492	0.323059	0.202555
ZNF559(+)	0.231511	0.267668	0.270551	0.331526	0.3378	0.298577
ZNF568(+)	0.302064	0.28624	0.327483	0.354562	0.337959	0.20552
ZNF57(+)	0.210742	0.230533	0.283506	0.336248	0.27427	0.215033
ZNF574(+)	0.225021	0.221601	0.237069	0.284022	0.258053	0.205686
ZNF584(+)	0.294919	0.273526	0.3398	0.369621	0.339824	0.195958
ZNF595(+)	0.232004	0.235778	0.265961	0.293856	0.261566	0.2177
ZNF597(+)	0.274548	0.221701	0.247684	0.288862	0.278164	0.200646
ZNF598(+)	0.272133	0.250097	0.249039	0.223935	0.230896	0.180049
ZNF607(+)	0.300468	0.277913	0.290783	0.32239	0.275305	0.24479
ZNF613(+)	0.298619	0.288101	0.349285	0.38188	0.354595	0.220654
ZNF652(+)	0.308363	0.28388	0.329055	0.352507	0.325451	0.204552
ZNF671(+)	0.227883	0.273089	0.271054	0.326125	0.33274	0.302118
ZNF687(+)	0.27766	0.279442	0.303745	0.28267	0.269561	0.19628
ZNF697(+)	0.351582	0.316186	0.355597	0.314964	0.273504	0.192493
ZNF699(+)	0.24913	0.243038	0.260588	0.309658	0.279258	0.221294
ZNF704(+)	0.344117	0.325014	0.371467	0.359073	0.322321	0.211694
ZNF75D(+)	0.25875	0.246561	0.282482	0.351429	0.31963	0.205554
ZNF777(+)	0.321193	0.262787	0.280306	0.228892	0.234173	0.188448
ZNF780A(+)	0.290017	0.284149	0.315498	0.360274	0.345231	0.249042
ZNF780B(+)	0.326223	0.317953	0.33414	0.336152	0.286385	0.244015
ZNF784(+)	0.199503	0.201233	0.205156	0.185311	0.182833	0.264477
ZNF799(+)	0.348148	0.301623	0.315307	0.345109	0.299604	0.215829
ZNF831(+)	0.337303	0.318641	0.359539	0.359216	0.324569	0.208706
ZNF878(+)	0.302272	0.283077	0.316357	0.344285	0.303207	0.19875
ZNF91(+)	0.322145	0.313087	0.361162	0.384016	0.338097	0.215147
ZSCAN10(+)	0.215151	0.219918	0.216865	0.263181	0.253555	0.180297
ZSCAN31(+)	0.25603	0.262309	0.313455	0.437082	0.398039	0.231664

## Sheet: LV_regulon_auc_mfuzz
gene	cluster	membership	AG1	AG2	AG3	AG4	AG5	AG6
ATF4(+)	1	0.89083	0.0809222	0.0725674	0.0647131	0.0506951	0.052289	0.0649597
ETV5(+)	1	0.867961	0.0897995	0.0815814	0.0715845	0.05344	0.0437473	0.0757681
TLX1(+)	1	0.758167	0.0740375	0.0676298	0.0648793	0.0330328	0.0333236	0.0499032
FOS(+)	1	0.751647	0.0660137	0.0677884	0.0637888	0.0510516	0.0472707	0.0595228
HMGB2(+)	1	0.612396	0.0402933	0.0322544	0.0300313	0.0209076	0.0193612	0.0233404
JUN(+)	1	0.584573	0.122247	0.120433	0.11257	0.0832963	0.0771071	0.0904115
HOXD8(+)	1	0.583955	0.0366219	0.0295961	0.0242856	0.0189753	0.0184216	0.020952
SPIB(+)	1	0.565343	0.186527	0.145723	0.12487	0.123011	0.112052	0.13646
ZBTB33(+)	1	0.562446	0.0631314	0.0653121	0.0646598	0.0566672	0.0546138	0.0644237
KMT2A(+)	1	0.559961	0.0511488	0.052117	0.0469479	0.0454469	0.0438878	0.0460651
HOXB2(+)	1	0.540136	0.0582209	0.0411343	0.043513	0.0356014	0.035825	0.0457586
NELFE(+)	1	0.500399	0.0434478	0.0416844	0.0396481	0.0388527	0.0382596	0.0436811
GCM1(+)	1	0.499482	0.0973867	0.101665	0.100459	0.0877915	0.0792388	0.102305
TGIF1(+)	1	0.323681	0.0894739	0.0932237	0.0940947	0.0748113	0.0822517	0.0833112
KLF16(+)	1	0.299116	0.103626	0.11339	0.0981108	0.097727	0.0897182	0.118438
ZNF497(+)	1	0.285674	0.0422637	0.0540296	0.0318859	0.0377043	0.0340501	0.039709
LIN28B(+)	1	0.284644	0.0316507	0.0288894	0.022486	0.020358	0.0281843	0.02697
SMARCC2(+)	1	0.251986	0.0389692	0.0326497	0.0317245	0.0303392	0.0346316	0.0381231
TFCP2L1(+)	1	0.215682	0.0705696	0.057585	0.0587558	0.0611788	0.0609391	0.062757
NANOG(+)	1	0.180085	0.149575	0.136102	0.11909	0.120734	0.146949	0.144094
ZEB1(+)	2	0.977944	0.135705	0.129961	0.124188	0.104987	0.110396	0.0629638
YY1(+)	2	0.964433	0.0827585	0.0810242	0.0786987	0.0701808	0.0723414	0.0496328
CUX1(+)	2	0.944428	0.131867	0.126164	0.124056	0.102687	0.108613	0.0611885
RAD21(+)	2	0.934233	0.0760725	0.0740796	0.0731898	0.0674498	0.0697537	0.0570253
TBX6(+)	2	0.918778	0.0801671	0.072095	0.0688568	0.0526155	0.0572756	0.0200216
RCOR1(+)	2	0.9066	0.134854	0.129294	0.11826	0.100532	0.107547	0.0591449
CTNNB1(+)	2	0.899835	0.370723	0.344908	0.323126	0.28071	0.292881	0.126692
FOXO1(+)	2	0.890982	0.199164	0.197454	0.190399	0.157376	0.162557	0.0933335
FLI1(+)	2	0.886722	0.159354	0.154632	0.152696	0.129628	0.135532	0.0758726
ETV6(+)	2	0.885196	0.142026	0.1354	0.124593	0.109511	0.111245	0.065081
BDP1(+)	2	0.864503	0.11467	0.107475	0.0994237	0.0877389	0.0902546	0.0535328
ZNF460(+)	2	0.844078	0.078131	0.0768417	0.069191	0.0602779	0.0624991	0.0369368
RREB1(+)	2	0.841181	0.154905	0.154683	0.150231	0.127013	0.127742	0.0706377
NR2C1(+)	2	0.834132	0.154666	0.150998	0.151869	0.130371	0.136934	0.0939867
SMAD5(+)	2	0.82946	0.116663	0.1101	0.107474	0.0951206	0.102029	0.0624223
ELK4(+)	2	0.804202	0.123647	0.117219	0.108129	0.0891844	0.0956742	0.0538426
CHD2(+)	2	0.799059	0.134046	0.132763	0.129135	0.113104	0.114324	0.0636606
DLX3(+)	2	0.787854	0.145087	0.13985	0.13252	0.118438	0.112724	0.0548422
FOXP4(+)	2	0.782301	0.113263	0.110508	0.107767	0.090768	0.0976644	0.06847
PPARD(+)	2	0.768139	0.212509	0.217994	0.207605	0.169547	0.171516	0.0931676
ZNF621(+)	2	0.762694	0.0779799	0.0787713	0.067848	0.0614462	0.0632153	0.0301632
EZH2(+)	2	0.756558	0.0776366	0.0703003	0.0678434	0.0601742	0.0642933	0.0410836
ATF2(+)	2	0.734109	0.146515	0.137615	0.134706	0.102946	0.114375	0.0624972
IRF2(+)	2	0.731874	0.145337	0.141098	0.131409	0.111123	0.109829	0.0656927
NR2C2(+)	2	0.719115	0.130856	0.132135	0.132627	0.107269	0.11061	0.0606095
FOXK1(+)	2	0.7018	0.252171	0.232201	0.216409	0.161172	0.175134	0.0733211
JAZF1(+)	2	0.695801	0.206308	0.201509	0.204618	0.161847	0.182752	0.100887
ZNF624(+)	2	0.658614	0.138317	0.132529	0.128761	0.117773	0.120244	0.0689044
TCF7L2(+)	2	0.656242	0.508838	0.464008	0.406733	0.330525	0.335188	0.133491
ESRRB(+)	2	0.647152	0.124193	0.122212	0.111958	0.0912615	0.100387	0.0614149
SMARCA4(+)	2	0.634151	0.109886	0.0992503	0.0898315	0.0815542	0.0837291	0.0506596
E2F1(+)	2	0.624879	0.049088	0.0457405	0.04301	0.0398942	0.0407068	0.0305424
ETV3(+)	2	0.623599	0.117991	0.120342	0.109211	0.0999033	0.0910978	0.0539758
HDAC2(+)	2	0.60176	0.0658026	0.0642353	0.0654148	0.0540604	0.0580733	0.0428263
DMRT1(+)	2	0.594989	0.153138	0.134153	0.13872	0.111868	0.116088	0.0723669
PBX3(+)	2	0.593755	0.0568392	0.0503965	0.0488574	0.0444118	0.0480822	0.0309724
HIVEP1(+)	2	0.581283	0.106246	0.114196	0.109611	0.08883	0.0910249	0.0546546
RELB(+)	2	0.577356	0.115581	0.111482	0.097022	0.0965437	0.0916538	0.0521003
ETS1(+)	2	0.574593	0.150382	0.14075	0.132842	0.106039	0.111271	0.0645268
NR3C1(+)	2	0.564341	0.158135	0.153963	0.15043	0.11595	0.126352	0.0780085
MYBL2(+)	2	0.563955	0.059754	0.054252	0.0500491	0.0486513	0.0495225	0.0329529
TFDP1(+)	2	0.562395	0.0717055	0.0661869	0.062928	0.055692	0.0577285	0.0417929
MAX(+)	2	0.552447	0.0906989	0.0907774	0.0903057	0.0799128	0.0826906	0.04991
E2F7(+)	2	0.547349	0.0665292	0.0591561	0.0570539	0.0529816	0.056978	0.0371119
FOSL2(+)	2	0.525427	0.146235	0.15284	0.151786	0.127622	0.118808	0.0744184
CPSF4(+)	2	0.522882	0.0756973	0.0820951	0.0802339	0.0663734	0.0690129	0.0409528
ZC3H11A(+)	2	0.519463	0.0558375	0.0509402	0.046634	0.0393372	0.0483306	0.0255521
SSRP1(+)	2	0.514389	0.125479	0.135583	0.122226	0.102325	0.117903	0.0585361
ZNF382(+)	2	0.506706	0.098769	0.0968379	0.0954404	0.0833049	0.0933225	0.0587733
EGR2(+)	2	0.506318	0.129738	0.133597	0.128803	0.102224	0.0933905	0.0506167
HOXB7(+)	2	0.48877	0.0820697	0.0648165	0.068864	0.0585415	0.0634542	0.0240554
ERG(+)	2	0.486401	0.115059	0.112989	0.113912	0.102395	0.105582	0.0671365
CLOCK(+)	2	0.483109	0.130715	0.131663	0.137097	0.101613	0.113233	0.0720124
NFKB2(+)	2	0.477643	0.0637231	0.0615425	0.0557301	0.0560099	0.0527727	0.041712
ZFP64(+)	2	0.47706	0.0630165	0.0574661	0.0640327	0.0536293	0.0528205	0.0293722
E2F3(+)	2	0.43751	0.0670469	0.0620397	0.056011	0.0507196	0.051919	0.0367841
STAT3(+)	2	0.42276	0.20444	0.211407	0.20948	0.194776	0.172879	0.109504
ELF4(+)	2	0.420235	0.10682	0.104349	0.0868468	0.091576	0.086816	0.0460991
TCFL5(+)	2	0.395347	0.0331738	0.0317502	0.0272928	0.0281072	0.0275336	0.0211857
BHLHE40(+)	2	0.38294	0.118205	0.126809	0.123022	0.112056	0.103289	0.0845113
GATA4(+)	2	0.382715	0.0951476	0.0855169	0.0798886	0.0789133	0.0832911	0.0527013
RFXANK(+)	2	0.365023	0.0537741	0.0548037	0.0519734	0.0478225	0.053561	0.0424892
ZNF189(+)	2	0.36385	0.0771635	0.076524	0.0707094	0.0738017	0.0691191	0.0582986
ETV4(+)	2	0.344519	0.0616345	0.0537511	0.0508508	0.0501186	0.0537896	0.0396113
NR4A1(+)	2	0.282328	0.288346	0.346686	0.3549	0.311053	0.25261	0.135735
ZNF554(+)	2	0.267169	0.0122806	0.0111791	0.00713561	0.00876509	0.00940997	0.00495728
ARGFX(+)	2	0.244315	0.0630806	0.0558495	0.0609347	0.0534311	0.0612115	0.0492328
SOX8(+)	2	0.189476	0.0453268	0.0419118	0.0427486	0.0386795	0.0448079	0.0396948
ZNF740(+)	2	0.171812	0.0618431	0.0548052	0.0498454	0.0532786	0.0567378	0.0501903
ZNF91(+)	3	0.944456	0.12884	0.123343	0.11989	0.119202	0.12473	0.0650788
NRF1(+)	3	0.942017	0.0924599	0.0904237	0.090365	0.0860795	0.0911002	0.0528119
PHF8(+)	3	0.941962	0.0904018	0.0896111	0.0890014	0.0864948	0.088463	0.0631527
TAF1(+)	3	0.94168	0.0965044	0.0948392	0.0914176	0.0906609	0.0922452	0.0553269
SUZ12(+)	3	0.93201	0.0963058	0.0941631	0.094049	0.0917447	0.0939627	0.056205
ELK3(+)	3	0.915007	0.390542	0.369892	0.353125	0.355742	0.376979	0.159509
SIN3A(+)	3	0.902739	0.0693907	0.0685035	0.0670627	0.0671812	0.0672272	0.0465636
SOX6(+)	3	0.881699	0.151084	0.153617	0.144802	0.136492	0.147575	0.0730519
KDM5A(+)	3	0.880681	0.112642	0.111139	0.110944	0.105929	0.107734	0.0641384
MAFG(+)	3	0.871008	0.0848864	0.0837039	0.0806109	0.0778354	0.084483	0.0530389
TFDP2(+)	3	0.866029	0.0862923	0.083251	0.0834013	0.0812065	0.0868068	0.04973
ZMIZ1(+)	3	0.864583	0.11458	0.113489	0.115282	0.10808	0.114066	0.0622606
BRF1(+)	3	0.841975	0.0853204	0.08706	0.0801236	0.0808348	0.0848259	0.0476493
ZNF467(+)	3	0.839086	0.0962687	0.0941097	0.087451	0.086298	0.0918241	0.0529287
ZNF148(+)	3	0.724265	0.173511	0.170165	0.167456	0.164575	0.181576	0.0835528
FOXP1(+)	3	0.720171	0.317157	0.303214	0.305438	0.290796	0.330861	0.141429
GABPB1(+)	3	0.719004	0.0459178	0.0430788	0.0424082	0.0431884	0.0448818	0.029876
NR1I3(+)	3	0.713173	0.121507	0.116911	0.119546	0.111982	0.110923	0.0592601
DNMT3A(+)	3	0.709421	0.09696	0.0956868	0.0830944	0.0883233	0.0911464	0.0430147
SOX5(+)	3	0.684579	0.183575	0.178269	0.15992	0.154935	0.171262	0.0832194
SETDB1(+)	3	0.676833	0.0599844	0.0585944	0.0562669	0.0544194	0.0555421	0.0371167
RB1(+)	3	0.6177	0.119263	0.114288	0.116552	0.105861	0.112787	0.0730559
RXRG(+)	3	0.614949	0.0350159	0.0317963	0.0325407	0.0305564	0.034188	0.0208433
ZNF23(+)	3	0.608946	0.0755506	0.080132	0.0765549	0.0735192	0.0787441	0.0542683
BCLAF1(+)	3	0.606652	0.0885663	0.0925315	0.0902827	0.082257	0.0857909	0.0506047
KDM4B(+)	3	0.589369	0.124843	0.110126	0.103116	0.112756	0.122209	0.0364083
IRF1(+)	3	0.577095	0.0616806	0.0607313	0.0640762	0.0606916	0.0629012	0.0440611
REST(+)	3	0.574624	0.0767483	0.0731345	0.0668799	0.0645864	0.0666502	0.0307783
MEF2D(+)	3	0.573889	0.105787	0.103492	0.0978043	0.0948072	0.0956469	0.05944
RFX1(+)	3	0.569438	0.0700513	0.06954	0.0662531	0.0706273	0.0670141	0.0468897
HSF4(+)	3	0.561908	0.0716053	0.0661522	0.0708811	0.0632938	0.0743872	0.0363894
ZNF561(+)	3	0.560083	0.0833614	0.0831604	0.0826357	0.0790477	0.0769072	0.0519035
TEAD2(+)	3	0.541152	0.117578	0.108871	0.0972402	0.112346	0.109517	0.048152
HDAC6(+)	3	0.537379	0.078135	0.0762732	0.077568	0.0742536	0.0720856	0.0515656
KLF3(+)	3	0.51796	0.116288	0.122909	0.12618	0.115204	0.124767	0.0742299
MYBL1(+)	3	0.514669	0.0496347	0.0456783	0.0440863	0.0457309	0.0486847	0.0321001
SIRT6(+)	3	0.500062	0.117725	0.119449	0.122389	0.114476	0.107295	0.0604067
IRF5(+)	3	0.491223	0.131029	0.131578	0.129359	0.126443	0.118533	0.0789778
TCF12(+)	3	0.488247	0.578322	0.544734	0.535655	0.460521	0.522338	0.231518
UBTF(+)	3	0.487214	0.0718737	0.0732702	0.0740367	0.0617287	0.0693415	0.0343993
BRCA1(+)	3	0.48638	0.0552723	0.0507443	0.0491953	0.0490732	0.0506647	0.0367927
WRNIP1(+)	3	0.477905	0.101625	0.106255	0.111007	0.103115	0.102637	0.0687655
HCFC1(+)	3	0.474623	0.0744715	0.0729914	0.0755478	0.0656028	0.0691081	0.0392245
PRRX2(+)	3	0.46911	0.0575899	0.0624776	0.0660665	0.0585644	0.0643859	0.0274493
CREB1(+)	3	0.463877	0.0952501	0.0942954	0.0950955	0.0833793	0.0893798	0.0530366
MAFA(+)	3	0.460109	0.152929	0.157708	0.183971	0.143025	0.152309	0.0387355
MYCN(+)	3	0.458622	0.0409758	0.044849	0.045648	0.0426338	0.0435329	0.0262384
NANOGP8(+)	3	0.451813	0.0645751	0.0674294	0.054447	0.0640924	0.0658309	0.0270301
ZNF239(+)	3	0.450919	0.0853663	0.0814342	0.0624791	0.0740561	0.0673422	0.0183581
SAP30(+)	3	0.44868	0.11853	0.120546	0.133186	0.119751	0.116396	0.0648426
NFIC(+)	3	0.445468	0.251652	0.229684	0.198549	0.181484	0.21791	0.0673848
HOXB6(+)	3	0.444999	0.0322443	0.0283478	0.028707	0.0315619	0.0303669	0.0161806
FOXO6(+)	3	0.439445	0.0847138	0.0858395	0.0869476	0.0695878	0.0932632	0.0392338
TBL1XR1(+)	3	0.435046	0.402072	0.377956	0.388374	0.307868	0.3724	0.147281
RBBP5(+)	3	0.424542	0.0558192	0.0527615	0.0537214	0.0552208	0.0554035	0.0425487
CREBL2(+)	3	0.420755	0.0647402	0.0658504	0.0628344	0.0673449	0.0648846	0.0470343
SIX5(+)	3	0.401019	0.0549134	0.0496978	0.0468508	0.0437882	0.0505559	0.0300061
ZNF782(+)	3	0.390594	0.116725	0.116798	0.121245	0.0962632	0.115253	0.0603103
USF1(+)	3	0.355438	0.0289144	0.0270599	0.0284232	0.0232865	0.0326623	0.0137672
KAT2A(+)	3	0.354182	0.0870113	0.0730671	0.0853094	0.0694988	0.0922963	0.0400478
E2F2(+)	3	0.343203	0.0409928	0.0374389	0.0351953	0.0369111	0.040338	0.0287852
HOXD3(+)	3	0.340084	0.0160211	0.0167981	0.0134368	0.0163067	0.0133159	0.00720124
JDP2(+)	3	0.329522	0.171071	0.185554	0.199231	0.167829	0.165128	0.099354
MAFF(+)	3	0.322046	0.132223	0.143829	0.149601	0.146077	0.127011	0.0853905
BCL11A(+)	3	0.316987	0.0424562	0.0406454	0.0353856	0.0422229	0.0405794	0.0272862
OSR1(+)	3	0.30916	0.0306339	0.0331901	0.0242391	0.0260924	0.0300857	0.0165808
BCL6B(+)	3	0.270004	0.161951	0.163937	0.131298	0.181785	0.141535	0.078682
CTCFL(+)	3	0.233948	0.0657446	0.0669496	0.0757094	0.0672062	0.0701303	0.0559856
TP53(+)	3	0.225743	0.0459872	0.0400175	0.0324457	0.0415725	0.0403529	0.0290201
LHX4(+)	3	0.210974	0.150165	0.130765	0.125485	0.148966	0.132054	0.111058
FOXO4(+)	3	0.189854	0.0472613	0.0423442	0.0420625	0.0406002	0.0471075	0.0392851
SP1(+)	4	0.945859	0.0718885	0.0741186	0.0784122	0.0873872	0.0898129	0.0560601
SOX2(+)	4	0.941763	0.111833	0.114078	0.127404	0.144937	0.151384	0.0790715
FOXJ2(+)	4	0.897935	0.0662907	0.0701046	0.0734779	0.0852405	0.0837709	0.0510584
ELF1(+)	4	0.861382	0.0892711	0.0944531	0.105254	0.114019	0.118493	0.0697048
IRF3(+)	4	0.855879	0.0619744	0.0612951	0.0644094	0.0792654	0.081528	0.042705
GABPA(+)	4	0.847643	0.0556079	0.0577338	0.0591677	0.0617095	0.0629094	0.0506719
GTF3C2(+)	4	0.844507	0.0772322	0.0773493	0.0803996	0.0984398	0.101321	0.0513927
STAT2(+)	4	0.78957	0.0660968	0.0708133	0.0764321	0.0885619	0.089321	0.0571394
POLR2A(+)	4	0.782942	0.0647507	0.0693581	0.0774243	0.0885256	0.0895508	0.0551859
MYC(+)	4	0.779916	0.0596786	0.062235	0.062441	0.0693528	0.0689001	0.0502145
RAB7A(+)	4	0.755745	0.0454842	0.0482043	0.0629321	0.0781701	0.0855372	0.028222
TFEB(+)	4	0.75001	0.0768425	0.0824884	0.082718	0.100923	0.100411	0.0506738
ZNF274(+)	4	0.748961	0.0608524	0.0642286	0.0709393	0.075555	0.0754046	0.0494711
ELK1(+)	4	0.728398	0.0396733	0.0406679	0.0458792	0.049452	0.0515906	0.0347387
GMEB1(+)	4	0.719568	0.0473626	0.0482206	0.0545268	0.0597537	0.0602274	0.0417977
KLF13(+)	4	0.718367	0.0910157	0.097197	0.0997826	0.13841	0.138445	0.0641357
BATF3(+)	4	0.716094	0.0383279	0.0376532	0.0387791	0.0430524	0.0426134	0.0319883
BCL3(+)	4	0.697116	0.105168	0.112619	0.113028	0.148932	0.13762	0.0706862
HSF2(+)	4	0.689104	0.0705584	0.0719899	0.0768747	0.083892	0.0799682	0.0607097
HES7(+)	4	0.675613	0.0454326	0.0538145	0.0580805	0.0725304	0.0712873	0.0381447
ATF1(+)	4	0.672549	0.0631403	0.0617416	0.0658721	0.0696453	0.0731029	0.056445
TEAD4(+)	4	0.668525	0.147657	0.165791	0.177243	0.198733	0.197199	0.0996766
FOXN3(+)	4	0.649324	0.130381	0.13371	0.147904	0.158849	0.169097	0.0873083
HINFP(+)	4	0.642229	0.069294	0.0723856	0.0779181	0.0796561	0.0799991	0.0632508
IRF9(+)	4	0.639201	0.0681035	0.0707365	0.0756253	0.0807988	0.0796933	0.0543033
SP2(+)	4	0.628575	0.0459198	0.046904	0.0477605	0.0523951	0.0545893	0.0356602
ZNF143(+)	4	0.627289	0.0517086	0.050127	0.051512	0.0553506	0.0557847	0.0456196
ZBTB7A(+)	4	0.618485	0.0947968	0.0987695	0.0973949	0.12558	0.123061	0.0553659
SOX9(+)	4	0.61196	0.0906815	0.0820298	0.0910841	0.113428	0.123517	0.0459977
HLF(+)	4	0.585229	0.0816018	0.08423	0.0937022	0.131529	0.122094	0.0607322
FOXB1(+)	4	0.58474	0.0845187	0.0867719	0.102998	0.115205	0.120263	0.0737952
KLF12(+)	4	0.56914	0.243271	0.245262	0.314361	0.384955	0.43129	0.174326
SIM1(+)	4	0.549724	0.0515398	0.0524905	0.0535097	0.0837476	0.0879593	0.0300018
ONECUT2(+)	4	0.530946	0.0676425	0.07947	0.074845	0.0919594	0.0947649	0.0406612
NR1H3(+)	4	0.515934	0.060645	0.0631733	0.10262	0.105777	0.114509	0.0417849
USF2(+)	4	0.5115	0.0688973	0.0728094	0.0776079	0.0782893	0.0784389	0.0618179
NUP133(+)	4	0.502896	0.027161	0.0236035	0.0262824	0.0392078	0.0354702	0.016302
IRF4(+)	4	0.496765	0.0803865	0.0807823	0.0848933	0.0994811	0.118781	0.0394966
GMEB2(+)	4	0.494379	0.0581189	0.0645044	0.0605414	0.0739712	0.0766715	0.037448
PRDM16(+)	4	0.481312	0.0769029	0.0842014	0.0834516	0.0969631	0.10335	0.0465662
SP6(+)	4	0.454054	0.04965	0.0512681	0.0490837	0.0587977	0.0565928	0.0380939
ETV1(+)	4	0.44523	0.069431	0.0693649	0.0683399	0.0843179	0.0785648	0.0600406
KLF9(+)	4	0.432791	0.101729	0.112339	0.144351	0.177995	0.185157	0.0888709
ZNF429(+)	4	0.427722	0.0563186	0.0541932	0.0765947	0.0713493	0.0810205	0.0318115
FOXF1(+)	4	0.406399	0.0263916	0.0357701	0.0588133	0.0666468	0.0502835	0.013155
FOXN2(+)	4	0.393163	0.0322566	0.0359982	0.0370727	0.0373907	0.0453725	0.0275934
ZNF263(+)	4	0.358874	0.056537	0.0579747	0.059387	0.0728715	0.061624	0.0496243
RARA(+)	4	0.356044	0.0386291	0.0506297	0.0450344	0.0525423	0.0515	0.032059
ZBTB7B(+)	4	0.348992	0.0396952	0.0436042	0.0434012	0.0433562	0.0485799	0.0370804
CEBPG(+)	4	0.307141	0.0734833	0.0788365	0.083677	0.0832187	0.0797637	0.0701289
GTF2F1(+)	4	0.299604	0.0415808	0.0421621	0.0380893	0.0461282	0.050936	0.0342167
ZNF583(+)	4	0.289937	0.0330331	0.0338025	0.0354082	0.0347665	0.0344779	0.0325562
BACH2(+)	5	0.952847	0.201601	0.193262	0.180481	0.125252	0.127571	0.0747837
CREB5(+)	5	0.913569	0.128436	0.124392	0.116979	0.0889202	0.0894072	0.0584532
ATF3(+)	5	0.893179	0.113045	0.108937	0.100596	0.0761858	0.0732733	0.057354
NFKB1(+)	5	0.879839	0.132061	0.131473	0.120185	0.0982144	0.0945715	0.0697543
GFI1B(+)	5	0.876817	0.135225	0.123366	0.11376	0.0725197	0.0851895	0.0403709
PDLIM5(+)	5	0.872994	0.500513	0.483027	0.456132	0.321717	0.325505	0.179698
SOX11(+)	5	0.837707	0.131163	0.122737	0.101052	0.0754224	0.0778093	0.048722
SRF(+)	5	0.837528	0.137456	0.135296	0.113219	0.0905716	0.09326	0.0625527
PAX3(+)	5	0.829775	0.368312	0.337434	0.341398	0.248847	0.255065	0.18337
MAFK(+)	5	0.8288	0.138076	0.133422	0.126062	0.0987607	0.10139	0.0668484
SMAD1(+)	5	0.821494	0.368984	0.337508	0.269765	0.18062	0.192935	0.106373
NFATC1(+)	5	0.821286	0.251109	0.246853	0.228137	0.146877	0.169628	0.0815652
REL(+)	5	0.814745	0.158719	0.1665	0.149046	0.115908	0.113092	0.0859453
HOXB5(+)	5	0.80241	0.117966	0.0979939	0.0872621	0.0457659	0.0513926	0.0246768
KLF6(+)	5	0.762714	0.250765	0.238442	0.219843	0.139004	0.139648	0.111657
NFATC2(+)	5	0.756762	0.170162	0.167986	0.152198	0.114468	0.116809	0.102068
RELA(+)	5	0.754639	0.0991071	0.101687	0.0952512	0.0837398	0.0879326	0.077162
TAL1(+)	5	0.754041	0.029796	0.02608	0.0266476	0.0194347	0.0184461	0.0129836
HSF1(+)	5	0.748038	0.12372	0.13556	0.117081	0.0797033	0.0799684	0.0563039
ZBTB2(+)	5	0.727638	0.0660692	0.0609046	0.0636708	0.0409584	0.0438346	0.0266216
SOX7(+)	5	0.725426	0.154836	0.142232	0.118998	0.0858724	0.0884099	0.0680517
SOX4(+)	5	0.723504	0.16371	0.14709	0.123243	0.0910712	0.0953141	0.0700121
NFIL3(+)	5	0.715788	0.114961	0.115265	0.110767	0.0769052	0.0809815	0.0692072
CREB3L2(+)	5	0.702686	0.172087	0.152744	0.131644	0.101791	0.108607	0.0577545
HOXB4(+)	5	0.663874	0.113119	0.118591	0.11289	0.0799756	0.0876004	0.0568262
EBF1(+)	5	0.663294	0.525852	0.481947	0.428244	0.326321	0.366598	0.201621
PRNP(+)	5	0.648524	0.0931639	0.0936861	0.0791646	0.0675485	0.0695989	0.060835
RFX2(+)	5	0.637636	0.12287	0.116352	0.107022	0.0877164	0.0990952	0.0719025
FOSB(+)	5	0.636446	0.0940871	0.0975623	0.0959334	0.0785847	0.0753628	0.063747
TFE3(+)	5	0.619894	0.077965	0.0838555	0.0787549	0.0650305	0.0616682	0.0537969
ZNF823(+)	5	0.598653	0.145804	0.132903	0.13433	0.0852248	0.106382	0.0576221
WT1(+)	5	0.571543	0.167817	0.167054	0.163501	0.125177	0.122218	0.0769561
ZBED1(+)	5	0.533873	0.0627181	0.0548123	0.0440825	0.0281457	0.0242472	0.0219364
IRX2(+)	5	0.529087	0.0259897	0.0228572	0.0271536	0.0108501	0.00968358	0.00669788
CREM(+)	5	0.521419	0.127863	0.132224	0.125862	0.100988	0.0953401	0.0634866
JUND(+)	5	0.521137	0.0970782	0.103095	0.099483	0.0743459	0.0735037	0.0706315
ZNF48(+)	5	0.50294	0.0939609	0.0893664	0.0884374	0.0775198	0.0850176	0.0736376
NFE2(+)	5	0.500079	0.0672798	0.0555844	0.0604445	0.0446794	0.0486274	0.0403162
KDM5B(+)	5	0.499467	0.141698	0.130821	0.120461	0.100166	0.105048	0.0662311
TEAD1(+)	5	0.496261	0.136431	0.141523	0.144041	0.0941437	0.0977475	0.0501403
ZNF16(+)	5	0.479438	0.0641752	0.0631263	0.0475414	0.044218	0.0411034	0.0229858
BACH1(+)	5	0.478215	0.146212	0.101681	0.0999555	0.0616754	0.0796369	0.0349222
SREBF2(+)	5	0.469182	0.146011	0.147423	0.145627	0.110641	0.110612	0.0685161
MXD1(+)	5	0.43797	0.090793	0.0890193	0.0762809	0.0655118	0.05911	0.0604181
PRDM1(+)	5	0.436541	0.154309	0.1454	0.120321	0.0959142	0.110042	0.0526992
CUX2(+)	5	0.434073	0.0432743	0.0415097	0.0254252	0.0220662	0.0214381	0.0160735
PLAGL1(+)	5	0.41885	0.112943	0.113355	0.121095	0.0916169	0.0963698	0.0732922
EGR3(+)	5	0.417893	0.127157	0.133251	0.130213	0.108005	0.101485	0.0737734
XRCC4(+)	5	0.356459	0.0436339	0.0391576	0.0386444	0.0375717	0.0337172	0.0336287
RAB14(+)	5	0.300594	0.0636395	0.0564657	0.0612628	0.0567561	0.0541486	0.0498062
ZNF17(+)	5	0.296707	0.100021	0.088003	0.0680117	0.0675748	0.0764654	0.0504518
POU5F1(+)	5	0.290209	0.0696856	0.0746624	0.102986	0.0507206	0.0455888	0.0367173
LEF1(+)	5	0.282535	0.0136693	0.0152688	0.00912776	0.00921501	0.00935999	0.00849715
XBP1(+)	5	0.282396	0.0957109	0.100594	0.107254	0.0918648	0.0906004	0.0849042
ZNF219(+)	5	0.274913	0.0211481	0.0297414	0.0298468	0.0174758	0.0209546	0.0133475
SPDEF(+)	5	0.260798	0.0960393	0.0884675	0.0846489	0.0769192	0.0895172	0.0763644
ZNF771(+)	5	0.259414	0.0104811	0.00981142	0.00508179	0.00482446	0.00692876	0.00490995
EGR1(+)	5	0.238508	0.0757323	0.0833351	0.0817662	0.0791531	0.0674815	0.0658384
IRF8(+)	6	0.893899	0.0166716	0.0168964	0.018218	0.0280498	0.0275267	0.0262097
FOXP2(+)	6	0.89017	0.0144483	0.0154746	0.0138507	0.0360099	0.0364594	0.0339785
NFE2L2(+)	6	0.874426	0.035997	0.0436952	0.0516334	0.0716056	0.0741922	0.0735979
MAF(+)	6	0.868179	0.0142909	0.014132	0.0168534	0.0305499	0.0428033	0.0398671
MYB(+)	6	0.815697	0.0137612	0.0133392	0.0123405	0.022467	0.0268925	0.0224378
CEBPB(+)	6	0.812307	0.0337979	0.0358224	0.0374515	0.0444185	0.0439022	0.04675
KLF10(+)	6	0.731726	0.0326575	0.037469	0.0377354	0.0654367	0.0556634	0.0625593
CREB3L4(+)	6	0.706482	0.0272886	0.0270933	0.0291898	0.0360032	0.0338857	0.0376881
DDX43(+)	6	0.678216	0.0259205	0.0255115	0.0304258	0.032772	0.0385363	0.0397652
SOX10(+)	6	0.660729	0.0131633	0.0121485	0.013018	0.0152753	0.0185528	0.0162114
ESRRG(+)	6	0.657896	0.0464864	0.0440518	0.0612073	0.141338	0.146625	0.103944
STAT6(+)	6	0.647874	0.0846821	0.0866868	0.0885608	0.0914889	0.0965422	0.0920713
BATF(+)	6	0.565065	0.0258768	0.0366721	0.0487895	0.0815879	0.0853877	0.120311
DDIT3(+)	6	0.55008	0.0372475	0.0331765	0.0350982	0.0404753	0.0459616	0.0489191
POLR3A(+)	6	0.502384	0.0185485	0.0250279	0.0261871	0.0342815	0.0388988	0.0303559
MAFB(+)	6	0.479054	0.0456711	0.045417	0.0426435	0.0498219	0.0578802	0.0618372
TBPL1(+)	6	0.458605	0.00310847	0.00302048	0.00447326	0.00592026	0.0061974	0.00476876
TCF7(+)	6	0.423848	0.0047947	0.00342569	0.00213342	0.00558668	0.00589632	0.00654936
HOXA2(+)	6	0.314788	0.0773802	0.0873285	0.0879442	0.104309	0.0884684	0.0941508
PAX5(+)	6	0.287775	0.0486206	0.0425614	0.0442705	0.0453541	0.0527295	0.0494975
KLF1(+)	6	0.237231	0.0119325	0.0122653	0.011847	0.0103353	0.016632	0.0141135
ZNF19(+)	6	0.229827	0.015126	0.012801	0.010541	0.0180244	0.014812	0.0146398
MSX1(+)	6	0.220499	0.109345	0.141238	0.148086	0.145776	0.136539	0.146998
ZNF485(+)	6	0.158217	0.0234312	0.0219063	0.0154373	0.022614	0.0212577	0.0225279
ZNF879(+)	7	0.995021	0.00752056	0.00950564	0.0106436	0.015404	0.0138031	0.0483638
IRF7(+)	7	0.994776	0.0293912	0.0302451	0.0313707	0.0355337	0.0354467	0.0773715
HIC1(+)	7	0.992531	0.0169238	0.0202201	0.0210921	0.0270628	0.0231407	0.0781713
CEBPD(+)	7	0.986284	0.0429209	0.0483137	0.0511275	0.0571391	0.0506071	0.13132
ZNF684(+)	7	0.980683	0.00233721	0.00334409	0.00349567	0.00410672	0.00523204	0.0149652
SEMA4A(+)	7	0.978543	0.00618356	0.00796223	0.00745928	0.0124725	0.0117823	0.0312312
IRF6(+)	7	0.974064	0.00411299	0.00816368	0.00991356	0.011303	0.00843723	0.0423917
ZIC1(+)	7	0.972296	0.0196278	0.0208649	0.0252862	0.0399364	0.0406737	0.10902
PAX2(+)	7	0.960517	0.0250565	0.0311032	0.0306039	0.0376917	0.0300645	0.0704268
HIST1H2BN(+)	7	0.957427	0.0272291	0.0284502	0.0287607	0.0295557	0.029509	0.0356121
TFF3(+)	7	0.950107	0.00725735	0.00525137	0.00596083	0.00611975	0.00639609	0.0461238
TCF24(+)	7	0.933147	0.02432	0.0219922	0.0259506	0.0542037	0.0415043	0.121823
JUNB(+)	7	0.931639	0.0313677	0.0350973	0.0338198	0.0341683	0.0290436	0.0847423
NR1H4(+)	7	0.930469	0.0305589	0.0289951	0.0322947	0.0323116	0.0400351	0.0689591
MAZ(+)	7	0.929027	0.0237014	0.0221593	0.0214607	0.0236114	0.0229086	0.0345174
NR2F6(+)	7	0.91256	0.0140884	0.0145546	0.0151876	0.0203617	0.0177062	0.0315824
IRX3(+)	7	0.898371	0.0356449	0.0375237	0.0389748	0.0421918	0.0478613	0.0694274
FOXL1(+)	7	0.897092	0.0443249	0.0427101	0.0439011	0.0617875	0.0631913	0.110127
E2F4(+)	7	0.893587	0.0240076	0.0257758	0.0271873	0.0280374	0.0291988	0.0384363
ZNF233(+)	7	0.884798	0.0347601	0.0367273	0.0359673	0.040095	0.0413727	0.0530774
ZBTB14(+)	7	0.883902	0.024965	0.0250731	0.0161175	0.0267001	0.0307644	0.0623921
MLXIPL(+)	7	0.871576	0.0118794	0.011351	0.00935894	0.0125086	0.00538254	0.042886
HES5(+)	7	0.81741	0.0385364	0.0487131	0.0350942	0.0358585	0.0344676	0.0910147
TBPL2(+)	7	0.812567	0.0406198	0.0574396	0.034909	0.0192958	0.0211843	0.196541
HEY2(+)	7	0.808516	0.0446293	0.0412385	0.0470748	0.0381728	0.0430492	0.0747618
ZNF658(+)	7	0.749861	0.0314367	0.0347158	0.0323398	0.0440603	0.0434273	0.062622
HEYL(+)	7	0.710978	0.0146655	0.0113032	0.00807986	0.0112025	0.00449435	0.0339237
ZNF319(+)	7	0.681769	0.0708586	0.0698485	0.0755632	0.0758082	0.0853106	0.100419
ZNF217(+)	7	0.656783	0.0128639	0.0150038	0.019662	0.0246712	0.0187871	0.0340528
KLF15(+)	7	0.627082	0.0255169	0.0333681	0.0413275	0.05476	0.0507086	0.0829087
POU2F3(+)	7	0.554901	0.0711667	0.071994	0.0820759	0.0738377	0.0709947	0.0896694
NR1H2(+)	7	0.454594	0.0444609	0.0443778	0.0417084	0.0532557	0.0465041	0.0570563
SOX17(+)	7	0.435426	0.0844636	0.100994	0.0837386	0.0745478	0.0602167	0.128474
CXXC1(+)	7	0.354255	0.0752903	0.0711833	0.0493069	0.0485273	0.0431203	0.0986428
CREB3(+)	7	0.333614	0.0514947	0.0513587	0.0495992	0.0464128	0.045534	0.0566722
NKX2-5(+)	7	0.236805	0.0865289	0.103327	0.0999793	0.0980244	0.0787051	0.105471
GATA5(+)	7	0.154335	0.07903	0.0920342	0.094113	0.0832116	0.0897165	0.0903812
ZFY(+)	8	0.946271	0.111224	0.113201	0.126415	0.16524	0.185178	0.108842
IKZF1(+)	8	0.904551	0.0318957	0.0327607	0.0344942	0.04633	0.0507065	0.0335309
THRB(+)	8	0.873124	0.0533991	0.049493	0.0554433	0.0945435	0.114426	0.053619
ZNF607(+)	8	0.862583	0.00247166	0.00308029	0.00455759	0.00815144	0.0094034	0.00322058
FOXC1(+)	8	0.854179	0.0213864	0.0215518	0.0218311	0.0366807	0.0411492	0.0227801
CERS5(+)	8	0.844946	0.0666816	0.0669647	0.0673131	0.0818797	0.0836818	0.0620284
MEF2B(+)	8	0.819112	0.0656814	0.0667236	0.0682658	0.114772	0.112028	0.0605067
GLIS2(+)	8	0.799895	0.0232832	0.0260198	0.0269416	0.0502995	0.0483463	0.0230947
NR2E3(+)	8	0.782978	0.155859	0.151565	0.163124	0.242498	0.23438	0.143221
RUNX1(+)	8	0.77646	0.0337034	0.0341206	0.0350829	0.0435191	0.0499059	0.0296809
ARID3A(+)	8	0.768218	0.0358037	0.0337851	0.0349954	0.0542104	0.0616043	0.0257489
HNF4G(+)	8	0.768096	0.0196958	0.0220918	0.0219087	0.0351489	0.0443387	0.0144456
BHLHE41(+)	8	0.747549	0.0391076	0.0380899	0.0409755	0.0614372	0.0603386	0.0328981
SP4(+)	8	0.743749	0.0538617	0.0575895	0.0625087	0.0764244	0.0766155	0.0570941
E2F6(+)	8	0.722461	0.0390293	0.0399022	0.0409255	0.0486513	0.0499517	0.0360406
HOXD9(+)	8	0.713399	0.022505	0.0232117	0.021844	0.0313984	0.0379991	0.0182771
GBX1(+)	8	0.711724	0.0278108	0.0213305	0.0266404	0.065771	0.0661482	0.030324
THAP1(+)	8	0.70128	0.0550449	0.0524725	0.0565529	0.0614474	0.0660724	0.0548389
GLIS3(+)	8	0.687483	0.0502855	0.0456255	0.0635537	0.168408	0.150993	0.0265624
STAT1(+)	8	0.683803	0.0492799	0.0557272	0.0684011	0.0987842	0.0982805	0.0602805
ZSCAN4(+)	8	0.673768	0.0134124	0.0172856	0.0154839	0.0419758	0.0555714	0.0219476
SIX4(+)	8	0.672812	0.0457514	0.0476138	0.0560621	0.0852404	0.111296	0.0582186
SETBP1(+)	8	0.668735	0.107931	0.102492	0.107265	0.147205	0.194632	0.0855235
PAX7(+)	8	0.664138	0.0223119	0.0214888	0.0206772	0.0263002	0.0307225	0.0200425
RORC(+)	8	0.663473	0.0309522	0.0284329	0.0245726	0.0427516	0.0516285	0.0246426
SP7(+)	8	0.655896	0.0133756	0.0143718	0.0128842	0.0257578	0.0254171	0.015299
ZNF671(+)	8	0.646988	0.0104614	0.0111089	0.0124787	0.0386447	0.0323204	0.0098696
MLX(+)	8	0.639458	0.0393037	0.0416793	0.0555485	0.0763378	0.0808629	0.0504397
SPI1(+)	8	0.612998	0.0266667	0.024988	0.0259019	0.034138	0.0449993	0.0262789
PBX1(+)	8	0.605226	0.172521	0.159496	0.152907	0.20962	0.245698	0.137866
POLR3G(+)	8	0.596591	0.0377067	0.037197	0.0452167	0.0533683	0.0614651	0.0324077
ETV7(+)	8	0.591696	0.0422672	0.0454892	0.05224	0.0701171	0.0670581	0.0404034
GATA6(+)	8	0.583392	0.0702922	0.0734953	0.0940488	0.106366	0.116828	0.0745608
ZNF70(+)	8	0.577228	0.0317097	0.032895	0.0309578	0.058735	0.0624036	0.0178108
HNF1B(+)	8	0.565585	0.00956341	0.0157308	0.0150304	0.0431006	0.0387778	0.0187121
KLF5(+)	8	0.556786	0.038242	0.0392777	0.040665	0.0551439	0.0503731	0.0369219
SHOX2(+)	8	0.551667	0.176355	0.170293	0.178215	0.189186	0.206	0.164798
ZFP62(+)	8	0.52865	0.0248903	0.0369621	0.0389471	0.048173	0.0639525	0.0340756
TRPS1(+)	8	0.526692	0.0392495	0.0356992	0.033226	0.0552733	0.0875281	0.0370831
PGR(+)	8	0.522687	0.0823024	0.0860272	0.0892675	0.0994642	0.0990883	0.0806321
MEIS3(+)	8	0.490405	0.0248051	0.0269821	0.0243134	0.0381713	0.0450424	0.0305526
NFATC3(+)	8	0.487703	0.0666476	0.05937	0.0651625	0.0898742	0.109999	0.0424483
FIGLA(+)	8	0.469578	0.0315532	0.0278715	0.0389286	0.0611257	0.0512437	0.0284503
ESRRA(+)	8	0.45534	0.0367441	0.0391245	0.0426936	0.0438333	0.0509274	0.0366905
NELFA(+)	8	0.452888	0.0170291	0.016312	0.0170793	0.0188449	0.0242007	0.014928
FOXO3(+)	8	0.439389	0.0973239	0.101767	0.117145	0.149705	0.152588	0.0822625
POU2AF1(+)	8	0.438804	0.00795439	0.00922363	0.00820788	0.0107147	0.0176125	0.00717536
ZNF248(+)	8	0.43785	0.152261	0.164894	0.18267	0.224541	0.212847	0.147235
RUNX3(+)	8	0.436138	0.0149724	0.0149382	0.0131966	0.019467	0.0191658	0.0121031
ZNF324(+)	8	0.434013	0.0964971	0.0947631	0.112643	0.125837	0.122353	0.103911
RUNX2(+)	8	0.432982	0.0209635	0.0222212	0.0255705	0.0394671	0.0408505	0.0293729
RARG(+)	8	0.430275	0.0776946	0.0799046	0.0819934	0.112068	0.124238	0.0563744
TEF(+)	8	0.422947	0.0408735	0.0419695	0.0512133	0.101467	0.0902758	0.0618546
ZNF417(+)	8	0.412125	0.0356115	0.0354138	0.034707	0.0576544	0.0576857	0.0223242
ZSCAN10(+)	8	0.39968	0.0184037	0.0161394	0.0173339	0.0205781	0.0201435	0.0161361
FOXN4(+)	8	0.320362	0.0135344	0.017625	0.0161713	0.0171936	0.0243272	0.0135229
ZNF324B(+)	8	0.314371	0.00693722	0.011056	0.0129132	0.0122653	0.0170895	0.0100116
FOXD1(+)	8	0.277557	0.0443218	0.0454178	0.0439206	0.0462304	0.066019	0.0359297
ZNF154(+)	8	0.263776	0.0495061	0.0507899	0.043708	0.0482293	0.0730455	0.0426296
KLF2(+)	8	0.230024	0.109367	0.12974	0.141834	0.148093	0.138478	0.125644
HMGN3(+)	8	0.228616	0.0761313	0.0706492	0.0694154	0.0726046	0.0872196	0.0656869
CTCF(+)	9	0.887716	0.0784666	0.0773094	0.0764798	0.0844834	0.0859038	0.05261
SREBF1(+)	9	0.86255	0.0714979	0.0733095	0.0706847	0.0774413	0.0794333	0.0439769
BPTF(+)	9	0.86133	0.164289	0.153764	0.156228	0.171164	0.188768	0.0842586
ZNF384(+)	9	0.84856	0.0690438	0.0703177	0.0702254	0.0731738	0.0743496	0.0537117
EP300(+)	9	0.838497	0.108993	0.104844	0.105437	0.113695	0.117597	0.0636563
LHX6(+)	9	0.834524	0.241659	0.25043	0.253147	0.269821	0.305303	0.124446
RXRA(+)	9	0.766003	0.19701	0.186728	0.176651	0.210783	0.237156	0.0926331
ZNF430(+)	9	0.723955	0.0606888	0.0607453	0.0556385	0.0634906	0.0766095	0.0268766
ELF2(+)	9	0.678935	0.0860136	0.0877924	0.0927776	0.0961523	0.0980763	0.0570908
TBX19(+)	9	0.651553	0.0416785	0.0390135	0.041218	0.0443973	0.0574159	0.0135359
NUAK1(+)	9	0.631336	0.141421	0.134932	0.141789	0.147858	0.162125	0.102028
ATF6B(+)	9	0.614586	0.0616938	0.0601027	0.0604233	0.064959	0.0631786	0.0451569
GATA2(+)	9	0.606082	0.0937551	0.0994392	0.101409	0.100839	0.106969	0.0682575
ZNF76(+)	9	0.596515	0.0627238	0.0612697	0.060348	0.0613644	0.0665074	0.0494497
ZNF175(+)	9	0.587494	0.081676	0.0799513	0.0881521	0.0863972	0.0989347	0.0511088
DLX1(+)	9	0.58482	0.116401	0.106975	0.112594	0.110914	0.134618	0.0574612
ZNF84(+)	9	0.571742	0.0974473	0.103372	0.107634	0.118792	0.113002	0.0500183
NFYC(+)	9	0.569875	0.0941064	0.0906508	0.0912558	0.0933165	0.0995124	0.0564306
MXI1(+)	9	0.553462	0.0979449	0.0997545	0.110477	0.112092	0.11939	0.061639
PPARA(+)	9	0.537091	0.0743788	0.0761647	0.0816601	0.0850198	0.087693	0.0523346
CRX(+)	9	0.53177	0.0468144	0.045664	0.0422477	0.0486259	0.0477128	0.0295584
ERF(+)	9	0.529003	0.120617	0.12175	0.111756	0.128715	0.125543	0.0613141
ZSCAN12(+)	9	0.524305	0.0486271	0.0548279	0.0575395	0.057844	0.0607465	0.0281166
ZNF471(+)	9	0.503654	0.119122	0.121485	0.110987	0.130804	0.130035	0.0910258
PML(+)	9	0.497223	0.0890391	0.0935397	0.097043	0.106266	0.10402	0.0612431
SMAD6(+)	9	0.484632	0.0950614	0.106458	0.106562	0.106955	0.122002	0.0678832
SUPT20H(+)	9	0.473766	0.0750625	0.0767631	0.0727651	0.0759086	0.0798984	0.0460016
GATA1(+)	9	0.472783	0.0358329	0.0351987	0.0348259	0.0346638	0.0377475	0.0277349
KLF11(+)	9	0.463964	0.086471	0.089983	0.0823602	0.0945584	0.0896971	0.0466612
ZNF699(+)	9	0.45669	0.0529936	0.0574322	0.0574834	0.0677045	0.0737487	0.0274576
ETS2(+)	9	0.455444	0.152038	0.154007	0.159002	0.167065	0.158212	0.102653
TBX1(+)	9	0.433743	0.0330048	0.0339269	0.034384	0.0348025	0.0345166	0.0242899
ZNF454(+)	9	0.432408	0.0408242	0.0437381	0.033104	0.0414991	0.0453916	0.0168863
ARNT2(+)	9	0.416081	0.0601433	0.0572555	0.0551631	0.0673874	0.0658085	0.0430806
HOXD4(+)	9	0.413784	0.0431864	0.0395292	0.0360822	0.0436899	0.0529315	0.0252345
PATZ1(+)	9	0.40962	0.047391	0.0467135	0.0422597	0.0513933	0.05501	0.0344056
FOXC2(+)	9	0.406088	0.0416398	0.0397486	0.0493251	0.0511	0.0563134	0.0191168
PPARG(+)	9	0.383556	0.25007	0.255191	0.309422	0.271415	0.318818	0.140588
EHF(+)	9	0.382205	0.0677098	0.0832735	0.0646352	0.0831159	0.0775071	0.0348308
E2F8(+)	9	0.372306	0.0355658	0.0341005	0.0320156	0.035161	0.0373296	0.0294541
NFYB(+)	9	0.360096	0.0633942	0.0623885	0.052346	0.0769402	0.0660675	0.0340036
NHLH1(+)	9	0.346964	0.0381476	0.0348601	0.0297942	0.0418819	0.0370675	0.0208087
NR2F2(+)	9	0.343036	0.18525	0.165184	0.143653	0.155034	0.198831	0.0772688
NUAK2(+)	9	0.33457	0.0376089	0.032617	0.0316063	0.0385761	0.036651	0.0257642
TP73(+)	9	0.328867	0.0238898	0.0247995	0.0211398	0.0238104	0.0300304	0.0170707
OVOL2(+)	9	0.327946	0.0297979	0.026496	0.0228954	0.0297459	0.034442	0.0185992
ZNF836(+)	9	0.319251	0.0337208	0.0331469	0.0253261	0.0363549	0.0323442	0.0166754
NR2F1(+)	9	0.312794	0.0677437	0.0629826	0.0607223	0.062935	0.0684749	0.053041
OSR2(+)	9	0.308033	0.126267	0.13034	0.159504	0.15784	0.142344	0.0716379
FOSL1(+)	9	0.27399	0.0598791	0.069859	0.0649265	0.0756411	0.0622211	0.0410296
NKX3-1(+)	9	0.268779	0.040109	0.0529742	0.0574613	0.0617135	0.0460814	0.0121573
TBX3(+)	9	0.266755	0.248597	0.251507	0.2867	0.251084	0.321538	0.197644
ZNF536(+)	9	0.233866	0.0908645	0.0845736	0.100386	0.0820732	0.115292	0.0686346
ZNF223(+)	9	0.218316	0.0266075	0.0302614	0.028254	0.0232333	0.0335313	0.0198225
POU6F2(+)	9	0.152273	0.0585435	0.0463133	0.0404326	0.0427298	0.0601221	0.0430742
TBX2(+)	9	0.138169	0.0493539	0.0452826	0.0437773	0.0451885	0.048143	0.0449947

## Sheet: RV_regulon_auc_mfuzz
gene	cluster	membership	AG1	AG2	AG3	AG4	AG5	AG6
RBBP5(+)	1	0.877198	0.0484375	0.0489086	0.0505384	0.0542939	0.0545743	0.0418791
KLF13(+)	1	0.853966	0.0923757	0.0965029	0.100504	0.11901	0.111918	0.0551608
NR1D2(+)	1	0.845792	0.0905774	0.0878971	0.0964054	0.131041	0.115252	0.0402583
ZBTB7A(+)	1	0.843042	0.0861274	0.0899381	0.0946123	0.116868	0.109521	0.0574493
RXRA(+)	1	0.821461	0.12077	0.11735	0.121688	0.160908	0.163359	0.0650855
SOX13(+)	1	0.792997	0.162038	0.156884	0.169117	0.187945	0.189388	0.0943897
TAL1(+)	1	0.789903	0.0468237	0.0493237	0.0498622	0.0559911	0.0575909	0.0300243
ZNF429(+)	1	0.771468	0.0661337	0.0646458	0.076004	0.0880029	0.0863403	0.0442847
ONECUT3(+)	1	0.762272	0.092831	0.0903462	0.108672	0.125128	0.129861	0.0552195
ZNF584(+)	1	0.745707	0.0921526	0.0815671	0.102395	0.114351	0.121765	0.0458309
SPIB(+)	1	0.740814	0.0541926	0.0547459	0.0615645	0.0735681	0.0661968	0.0364751
ZNF384(+)	1	0.701239	0.0620918	0.0603875	0.0639736	0.0663594	0.0697574	0.050841
FOXB1(+)	1	0.696404	0.0401327	0.0414892	0.0418098	0.0447916	0.0466011	0.0294685
IRF5(+)	1	0.686532	0.0974128	0.085546	0.0879105	0.113666	0.111499	0.0438301
DNMT3A(+)	1	0.6719	0.0911547	0.0860436	0.0988145	0.11361	0.131966	0.0443075
ERF(+)	1	0.651611	0.0731572	0.0732322	0.0744577	0.0989827	0.0912737	0.0501661
PML(+)	1	0.627898	0.104075	0.106871	0.120784	0.143894	0.128082	0.0749552
TBX15(+)	1	0.597305	0.0482401	0.0461891	0.0452283	0.0567785	0.051547	0.0328084
ZBTB7B(+)	1	0.595816	0.0452013	0.0492526	0.0509601	0.0621954	0.0568252	0.0349784
PBX1(+)	1	0.566272	0.100976	0.0968123	0.0995458	0.111911	0.108919	0.0639182
BCL3(+)	1	0.525878	0.111117	0.115455	0.116719	0.138865	0.121253	0.0736534
TLX1(+)	1	0.510041	0.0301392	0.029452	0.0274872	0.0325707	0.0344489	0.0221043
POLR3G(+)	1	0.506237	0.0445169	0.0468379	0.0499388	0.0520639	0.0505535	0.0322823
FOXN3(+)	1	0.499361	0.137944	0.131567	0.148102	0.155114	0.151359	0.0889282
CTCF(+)	1	0.491585	0.0636045	0.0601881	0.0598985	0.0680237	0.0682791	0.0399358
ZNF19(+)	1	0.48462	0.0727727	0.0702007	0.0742108	0.0859529	0.0918744	0.0572445
SP1(+)	1	0.481046	0.0633462	0.0615967	0.0613594	0.0701173	0.0673027	0.0408364
ZNF568(+)	1	0.478151	0.0581797	0.0546027	0.0560637	0.0599375	0.0692265	0.0364247
GATA2(+)	1	0.473635	0.0923878	0.0987883	0.108373	0.121542	0.114182	0.0789508
TP73(+)	1	0.463422	0.0272976	0.0270369	0.0238954	0.030778	0.0309027	0.0193447
ZBTB40(+)	1	0.460756	0.0178394	0.0165889	0.0186911	0.0189264	0.0232894	0.00729372
BCL6B(+)	1	0.457209	0.206975	0.186864	0.190277	0.260633	0.212927	0.121933
NFE2(+)	1	0.456769	0.0439269	0.0474384	0.0432608	0.0508089	0.0489669	0.0306871
GMEB1(+)	1	0.405461	0.0334435	0.0367952	0.03705	0.0437446	0.0379977	0.028564
ZNF274(+)	1	0.380343	0.0700678	0.076105	0.0839843	0.0978099	0.0848416	0.0596657
HEY2(+)	1	0.353404	0.0703973	0.0752587	0.0806959	0.0800438	0.0805592	0.0667031
CEBPZ(+)	1	0.350143	0.0463045	0.0470631	0.0584766	0.0528993	0.0575214	0.0308621
PEG3(+)	1	0.342416	0.0548419	0.0514277	0.0484071	0.0542813	0.0587299	0.0410682
ESRP1(+)	1	0.331701	0.00991761	0.0123804	0.0124466	0.0146726	0.0191775	0.00674972
FOXL1(+)	1	0.289471	0.0540569	0.0380486	0.0409939	0.0484263	0.0608998	0.0265681
ZNF256(+)	1	0.257714	0.0276489	0.0223432	0.020013	0.0346033	0.0281898	0.0178426
GTF2F1(+)	1	0.256964	0.0392257	0.0376458	0.0365166	0.0384318	0.0397731	0.0350682
MXD1(+)	1	0.253231	0.128255	0.119634	0.166676	0.15723	0.154146	0.113702
MGA(+)	1	0.207059	0.1062	0.0882373	0.137434	0.132039	0.109146	0.0865386
SOX9(+)	1	0.167132	0.0169083	0.0153628	0.013331	0.0156976	0.0163366	0.0134979
ZNF597(+)	1	0.155494	0.0269689	0.0140346	0.0166222	0.0231957	0.0250915	0.0178461
ZBTB24(+)	2	0.934527	0.00043714	0.000791146	0.00107715	0.00315154	0.00358271	0.00351535
MZF1(+)	2	0.892557	0.0156358	0.0192	0.0180729	0.0336811	0.0365187	0.0350591
MBD4(+)	2	0.862497	0.00803419	0.00905791	0.0165953	0.029918	0.0311544	0.0362495
SIX5(+)	2	0.857687	0.0327854	0.0356146	0.0335387	0.0400497	0.0411401	0.0422228
DBP(+)	2	0.849233	0.0320717	0.0401715	0.0426832	0.0689276	0.0678532	0.0847632
RUNX1(+)	2	0.841475	0.0187358	0.0209196	0.0214455	0.0325029	0.031073	0.031597
BCL11B(+)	2	0.841071	0.00516034	0.00717527	0.00755415	0.0159736	0.0139802	0.0157105
KLF5(+)	2	0.816467	0.0245787	0.0205089	0.023994	0.0408477	0.0445164	0.0447934
TBX18(+)	2	0.799744	0.0125073	0.0143741	0.0120456	0.0186145	0.020675	0.0219785
STAT6(+)	2	0.795384	0.0320971	0.0363255	0.0440228	0.0591164	0.0657768	0.0635556
TEAD3(+)	2	0.769496	0.038834	0.0502419	0.0528571	0.0715646	0.0711016	0.0850882
NFE2L1(+)	2	0.761523	0.0200105	0.0152138	0.0167099	0.0418729	0.0408785	0.0424666
MYB(+)	2	0.758133	0.0096721	0.00993476	0.00882048	0.0235061	0.0249184	0.0230308
GLIS1(+)	2	0.74926	0.0278361	0.0255132	0.0254691	0.0393001	0.0376739	0.0438703
HNF4G(+)	2	0.715149	0.00451518	0.0119152	0.00983862	0.0256228	0.0320068	0.0433306
ZFP37(+)	2	0.709489	0.0319176	0.0326381	0.0352222	0.0388174	0.0417438	0.0404996
ZNF574(+)	2	0.708347	0.00942613	0.00953798	0.0101226	0.0161885	0.0148798	0.0151428
DDIT3(+)	2	0.703079	0.0015605	0.00287098	0.00233797	0.00622511	0.00716655	0.0100817
ESRRG(+)	2	0.687255	0.0942423	0.0883392	0.0910798	0.135928	0.169508	0.155921
HNF4A(+)	2	0.645326	0.0612499	0.0700094	0.0618269	0.0781365	0.0856391	0.0826416
HOXA2(+)	2	0.644397	0.035045	0.0374111	0.0375258	0.0466051	0.0420179	0.0462928
NR1D1(+)	2	0.625895	0.00527406	0.00453827	0.00506355	0.0324056	0.0201694	0.0371892
FOXN2(+)	2	0.62461	0.0372473	0.0423003	0.0392426	0.0542487	0.063288	0.0565728
MIXL1(+)	2	0.620831	0.0558028	0.0566635	0.0586717	0.0629097	0.0605616	0.064208
RUNX2(+)	2	0.575617	0.0321992	0.031039	0.0356466	0.0448073	0.0395095	0.0474503
NR1H3(+)	2	0.573397	0.0347697	0.0401318	0.0514047	0.0730406	0.0736358	0.0689565
TFAP4(+)	2	0.557081	0.020303	0.0216177	0.020542	0.0230547	0.0263464	0.0275184
MITF(+)	2	0.55437	0.0526715	0.0647522	0.0729906	0.129975	0.146207	0.122169
TGIF1(+)	2	0.550154	0.0479549	0.0517012	0.0483105	0.0528386	0.0572564	0.0567125
NKX2-5(+)	2	0.538254	0.0377422	0.0380868	0.0442534	0.0469019	0.0600791	0.0577901
ZNF595(+)	2	0.524283	0.0328754	0.0388309	0.0444517	0.0550355	0.0480297	0.0606257
E4F1(+)	2	0.519315	0.0210289	0.0254443	0.0316678	0.050604	0.0364527	0.0522922
ZNF780A(+)	2	0.514642	0.0485886	0.048608	0.047276	0.0563259	0.0656997	0.0726538
PAX2(+)	2	0.511368	0.0262658	0.0425953	0.038255	0.0938431	0.0855856	0.0784469
XRCC4(+)	2	0.499956	0.0621644	0.0588904	0.0618071	0.0740766	0.0847035	0.0764423
SNAI2(+)	2	0.467303	0.00498169	0.00568421	0.0045524	0.00735963	0.0104014	0.00843312
GATA1(+)	2	0.465272	0.0255991	0.0279025	0.0254698	0.0335977	0.0342365	0.0320313
RFX5(+)	2	0.456552	0.00868035	0.00973537	0.00999782	0.016458	0.0151081	0.0226785
SIRT6(+)	2	0.443434	0.00830853	0.0115804	0.0141656	0.0319404	0.0389362	0.0628911
NRF1(+)	2	0.366739	0.05621	0.0648971	0.0657463	0.0813315	0.0714887	0.0744197
USF1(+)	2	0.321568	0.0105347	0.0110436	0.00764769	0.0131667	0.0144597	0.0126812
NKX3-1(+)	2	0.317009	0.0319585	0.0333311	0.0488603	0.0660861	0.0428316	0.0603836
ZNF57(+)	2	0.309281	0.00700802	0.0111375	0.0168072	0.0227031	0.0174295	0.0187739
FOSL1(+)	2	0.293018	0.0452603	0.0492807	0.0488923	0.0560323	0.048757	0.0531584
E2F2(+)	2	0.147399	0.0325003	0.031461	0.0294338	0.0314498	0.0324442	0.0315861
BRF1(+)	3	0.935412	0.0539656	0.0519364	0.0534189	0.0550595	0.0530859	0.0357239
YY1(+)	3	0.913622	0.0600844	0.0593002	0.0601706	0.0609101	0.0589762	0.0496104
SP2(+)	3	0.901585	0.0721408	0.0723323	0.0738289	0.0775592	0.0721265	0.0469123
ZNF143(+)	3	0.847988	0.0506294	0.051216	0.0518756	0.0524527	0.0510799	0.0428432
REST(+)	3	0.825123	0.0579563	0.0577317	0.0565024	0.0590805	0.0569755	0.0393461
SP3(+)	3	0.780678	0.0649745	0.0658737	0.0665686	0.0698993	0.0676089	0.04613
ZNF432(+)	3	0.774946	0.0980309	0.09407	0.102486	0.10061	0.09497	0.0603623
ELF1(+)	3	0.772471	0.112365	0.112293	0.121157	0.119634	0.111571	0.0697584
SETDB1(+)	3	0.772013	0.0650187	0.0650976	0.0678036	0.0679131	0.0633436	0.045779
TAF7(+)	3	0.734316	0.075157	0.0699375	0.0721762	0.0747871	0.070847	0.0491899
ZNF91(+)	3	0.729818	0.099502	0.0984923	0.0987946	0.0986315	0.0970194	0.0623086
NFYC(+)	3	0.727599	0.0598098	0.0559758	0.0564678	0.0604744	0.0591158	0.0370244
SREBF1(+)	3	0.718217	0.0655403	0.0642948	0.0636979	0.0670836	0.0618001	0.0448135
KLF2(+)	3	0.715563	0.118409	0.12044	0.127433	0.129856	0.120181	0.0841159
EP300(+)	3	0.715052	0.094511	0.0909348	0.0898938	0.0937956	0.094312	0.0575702
MIOS(+)	3	0.706343	0.0636875	0.066396	0.0656218	0.0683501	0.0651891	0.0496292
E2F6(+)	3	0.666866	0.0465997	0.0471038	0.0485359	0.0486771	0.0470717	0.0406276
SOX5(+)	3	0.655578	0.197398	0.200831	0.20643	0.200924	0.211464	0.103907
ZNF878(+)	3	0.65237	0.0568256	0.0520627	0.0515831	0.0584732	0.0549632	0.0304097
SHOX(+)	3	0.644118	0.230284	0.234048	0.244078	0.232876	0.238191	0.147057
SMAD6(+)	3	0.622723	0.0983882	0.109139	0.110805	0.105897	0.106306	0.0407343
TEAD2(+)	3	0.618092	0.111975	0.103288	0.099531	0.11101	0.108593	0.0551316
ZNF148(+)	3	0.617816	0.122984	0.11718	0.129055	0.123113	0.115323	0.0629415
FOXP3(+)	3	0.605436	0.109962	0.113055	0.105498	0.126384	0.111352	0.0563196
RFX7(+)	3	0.572711	0.117602	0.107319	0.111712	0.121577	0.114006	0.0807209
ATF6B(+)	3	0.556884	0.0552074	0.0531197	0.0527917	0.0533734	0.0537854	0.0390547
ZNF16(+)	3	0.544639	0.0937109	0.0960635	0.103399	0.0955985	0.0962711	0.0592118
POLR2A(+)	3	0.535222	0.0725178	0.0745674	0.0790836	0.0776894	0.073973	0.0589413
TFDP2(+)	3	0.503607	0.0833117	0.0759849	0.0844947	0.0824791	0.0837652	0.0593133
RARB(+)	3	0.495471	0.122242	0.122311	0.117716	0.135542	0.128464	0.0760548
KLF1(+)	3	0.484821	0.0376591	0.0373184	0.0376512	0.0374528	0.0392341	0.0303813
FOXS1(+)	3	0.461742	0.079867	0.0771356	0.0733698	0.0900676	0.0803412	0.0448423
ZNF286A(+)	3	0.458043	0.106656	0.0915801	0.0949584	0.0979028	0.0917175	0.0341638
SOHLH2(+)	3	0.454973	0.0645671	0.0828587	0.0789762	0.0852063	0.0736433	0.0306223
ZNF266(+)	3	0.445423	0.0732865	0.0679553	0.0734497	0.0811844	0.0759491	0.0456097
NFE2L2(+)	3	0.429689	0.0990241	0.105346	0.108503	0.114708	0.0931662	0.0670416
ETS2(+)	3	0.428815	0.170097	0.16154	0.173923	0.171275	0.152633	0.105202
MAFF(+)	3	0.406225	0.109383	0.109789	0.12222	0.127667	0.104191	0.0766952
ETV1(+)	3	0.404505	0.0993743	0.0857721	0.0870086	0.0942375	0.088135	0.0577302
BPTF(+)	3	0.39682	0.228178	0.208736	0.238549	0.24503	0.246576	0.13988
ZNF652(+)	3	0.370329	0.0514758	0.0454414	0.0479207	0.050693	0.0544516	0.0299061
GATA3(+)	3	0.367821	0.112768	0.109363	0.123769	0.11132	0.112461	0.0816343
KLF4(+)	3	0.367366	0.133614	0.137359	0.155756	0.146681	0.130546	0.0985495
STAT3(+)	3	0.364483	0.215287	0.228514	0.229904	0.290934	0.200946	0.111557
ESRRA(+)	3	0.319846	0.0476905	0.0456475	0.0437413	0.0498067	0.0460016	0.0384421
STAT5A(+)	3	0.314399	0.0662455	0.0734943	0.0686556	0.069864	0.0690172	0.0580403
ZNF263(+)	3	0.30075	0.0488239	0.0427083	0.0458409	0.0503427	0.0391067	0.0300892
E2F1(+)	3	0.291918	0.0345162	0.0323478	0.0324684	0.0344299	0.0334882	0.0300659
FOXD4L5(+)	3	0.239098	0.168766	0.130915	0.118183	0.160145	0.145402	0.0905134
ZNF41(+)	3	0.223611	0.0263004	0.0321129	0.0361801	0.0284848	0.0336287	0.0211444
HOXA3(+)	3	0.182601	0.0181372	0.0239097	0.0276858	0.0205836	0.0250588	0.0166726
GLIS2(+)	4	0.929316	0.0900848	0.0952639	0.10527	0.164717	0.161578	0.0692207
FOXO3(+)	4	0.917358	0.0859278	0.0884865	0.104089	0.135415	0.127408	0.0764852
PSMD12(+)	4	0.894513	0.0401065	0.038001	0.0435951	0.0654177	0.062094	0.0332341
ZBTB14(+)	4	0.89329	0.0468527	0.0452317	0.050625	0.0609875	0.0601128	0.0433686
ZNF287(+)	4	0.889679	0.0475643	0.0506525	0.0555109	0.0896555	0.0798631	0.0405324
KLF11(+)	4	0.889313	0.0675021	0.0724001	0.0755532	0.0963054	0.0924486	0.06057
MLXIPL(+)	4	0.884355	0.0473821	0.0507066	0.054885	0.0808194	0.0725669	0.0426083
PRRX2(+)	4	0.848362	0.0474765	0.0498866	0.055265	0.0686456	0.069872	0.0409462
E2F4(+)	4	0.804626	0.0451198	0.0482323	0.0503634	0.0596168	0.0585109	0.0461739
SOX8(+)	4	0.804238	0.021521	0.0235606	0.0252279	0.0365609	0.0378655	0.0161376
BNC1(+)	4	0.801633	0.0341489	0.0347295	0.036059	0.0601098	0.0617192	0.0258587
HLF(+)	4	0.796399	0.0661781	0.0722796	0.0862833	0.131119	0.114658	0.0664298
MNT(+)	4	0.783689	0.019987	0.0192629	0.0203578	0.0392109	0.0359963	0.0125823
KLF9(+)	4	0.766017	0.214242	0.224407	0.314158	0.422696	0.396861	0.216003
SP6(+)	4	0.763126	0.0324601	0.0364696	0.0411258	0.0589665	0.0564687	0.0346903
PAX8(+)	4	0.760224	0.0357674	0.034963	0.0355091	0.0485953	0.0477447	0.0307325
KLF10(+)	4	0.758977	0.0702026	0.0727406	0.0807208	0.0983104	0.0898344	0.0644167
SP4(+)	4	0.756494	0.056954	0.0593025	0.0623996	0.0680222	0.06767	0.0545194
ZNF345(+)	4	0.719019	0.0614132	0.0613277	0.07876	0.101215	0.096012	0.0466864
NFYB(+)	4	0.649958	0.0332385	0.0312354	0.0343689	0.0444361	0.0397917	0.029063
ZNF75D(+)	4	0.636261	0.0266971	0.0253344	0.0285695	0.0439501	0.0453623	0.0253825
NR3C2(+)	4	0.604866	0.0636494	0.0745724	0.0913356	0.115483	0.113437	0.0733505
SNAPC4(+)	4	0.583394	0.0300316	0.0386915	0.0412619	0.057293	0.0605505	0.0205944
ZNF214(+)	4	0.578882	0.0231135	0.0224233	0.0224838	0.0292153	0.030332	0.0189795
TBX21(+)	4	0.54979	0.0514886	0.0539393	0.0546222	0.0762347	0.0689363	0.0524524
NKX6-3(+)	4	0.493613	0.0233221	0.0187652	0.036064	0.0422623	0.0407538	0.0180822
ZNF613(+)	4	0.484413	0.0619613	0.0601626	0.0702552	0.0751152	0.0840963	0.0563305
ZSCAN10(+)	4	0.482178	0.0174029	0.0195992	0.0144987	0.0320362	0.0347283	0.00981755
BRF2(+)	4	0.476928	0.0368023	0.0368403	0.0437883	0.0466009	0.04495	0.0374931
CREB3L1(+)	4	0.448765	0.0524569	0.0604286	0.0733849	0.113053	0.0843491	0.0326435
POLR3A(+)	4	0.425844	0.0602144	0.0626214	0.0679638	0.0726462	0.0708038	0.0558254
ZNF250(+)	4	0.418022	0.0220861	0.0229025	0.0236621	0.0403336	0.030185	0.0138795
YY2(+)	4	0.399147	0.0507978	0.0593414	0.0585379	0.0633945	0.0644495	0.0513539
PATZ1(+)	4	0.396568	0.0315298	0.0333008	0.0337416	0.0388818	0.0468737	0.0277575
SOX10(+)	4	0.372169	0.0233028	0.0240671	0.0318452	0.0325285	0.0418764	0.019322
HCFC1(+)	4	0.371095	0.0336802	0.0345686	0.0351502	0.0352443	0.0357422	0.034007
IRF9(+)	4	0.354003	0.0768696	0.083915	0.0983454	0.104077	0.0995367	0.0699621
HES7(+)	4	0.350167	0.0516103	0.0504625	0.0493181	0.0605003	0.0672052	0.0496317
ZC3H11A(+)	4	0.346456	0.0647153	0.0686651	0.0755381	0.0852305	0.07454	0.0687049
ZNF319(+)	4	0.296733	0.032795	0.0301096	0.0353126	0.0365409	0.0414008	0.032892
ZBTB41(+)	4	0.245475	0.0811459	0.0799852	0.0943742	0.0915147	0.0895334	0.0795655
FOXF1(+)	4	0.192097	0.0510777	0.046523	0.0457492	0.0717632	0.0449997	0.0441576
HNF1B(+)	4	0.137541	0.0624933	0.0680201	0.100565	0.0850011	0.0672037	0.0703248
BCL6(+)	5	0.954493	0.0291788	0.0364122	0.045289	0.102891	0.101512	0.0565128
PPARGC1A(+)	5	0.943439	0.0476605	0.0602375	0.0763233	0.149834	0.147515	0.0911376
STAT2(+)	5	0.913919	0.0473675	0.0476714	0.0521053	0.0747331	0.0720664	0.0563561
ZSCAN31(+)	5	0.898992	0.0321132	0.0375011	0.0453612	0.0860104	0.0941325	0.059266
RUNX3(+)	5	0.850103	0.0198357	0.0215016	0.0205193	0.0436956	0.0393459	0.0278644
KLF15(+)	5	0.822224	0.0306726	0.035018	0.0400476	0.0661178	0.0592582	0.0432253
STAT1(+)	5	0.81089	0.054689	0.0572587	0.0638148	0.0838009	0.083276	0.0641886
FIGLA(+)	5	0.787163	0.016033	0.0205104	0.0204568	0.0441097	0.0386838	0.0309579
BATF(+)	5	0.785572	0.0127265	0.0134377	0.0134302	0.0317633	0.0278289	0.0173803
ZFP2(+)	5	0.772411	0.0104089	0.012521	0.0135871	0.024211	0.0267863	0.0148627
ZNF182(+)	5	0.739435	0.0063338	0.0103746	0.00807168	0.028858	0.0362743	0.0173409
MYEF2(+)	5	0.729581	0.0391332	0.0403958	0.042076	0.0634897	0.0727167	0.0524849
ZNF112(+)	5	0.717316	0.0460662	0.0492501	0.0470193	0.0657704	0.0680787	0.0584472
IKZF1(+)	5	0.703266	0.0150237	0.0158225	0.0164056	0.0233437	0.024964	0.0206989
TEF(+)	5	0.70325	0.0452059	0.0517575	0.0652626	0.115054	0.0990958	0.0666592
SNAI3(+)	5	0.688944	0.0211961	0.0237648	0.0250996	0.0406126	0.0345759	0.0273876
SPI1(+)	5	0.678941	0.0236815	0.0248766	0.0228202	0.0381045	0.03636	0.0314469
TFAP2C(+)	5	0.676377	0.027268	0.0356851	0.0454237	0.075315	0.0718943	0.0428687
CRX(+)	5	0.663544	0.0235097	0.0278774	0.0263146	0.0525648	0.0649551	0.0414602
CREB3L4(+)	5	0.660235	0.0311436	0.0292303	0.0298016	0.0567206	0.0483634	0.0406554
ETV7(+)	5	0.649498	0.0411487	0.0491904	0.0516566	0.092024	0.0795167	0.0708202
TBX20(+)	5	0.647092	0.0218592	0.0319836	0.035119	0.049096	0.0494526	0.0378601
GATA4(+)	5	0.64329	0.0460887	0.0464478	0.0445929	0.0536703	0.0557926	0.048423
CREBL2(+)	5	0.624669	0.010561	0.0121531	0.0159373	0.0212221	0.0201874	0.0160261
FOXJ2(+)	5	0.616126	0.0474537	0.0534957	0.0638399	0.0858548	0.083166	0.0603461
MEIS1(+)	5	0.588995	0.0416079	0.0461457	0.0542243	0.0995899	0.0997335	0.0519446
ZNF699(+)	5	0.578387	0.0234638	0.0225622	0.022155	0.0352574	0.033579	0.0301293
NR2C1(+)	5	0.572714	0.0474526	0.0523246	0.0585527	0.090709	0.096209	0.0563246
POU2F2(+)	5	0.542527	0.0396255	0.0384423	0.053757	0.0752225	0.07619	0.0489006
IRF4(+)	5	0.531648	0.0300962	0.0254413	0.0295682	0.0487955	0.0429776	0.0317783
TBX2(+)	5	0.520955	0.023782	0.0251286	0.0241303	0.0386865	0.0396631	0.0251565
RARA(+)	5	0.499441	0.0156335	0.0178875	0.0169516	0.0246196	0.0213722	0.0178859
BHLHE41(+)	5	0.491688	0.0291576	0.0298617	0.0289483	0.0623455	0.0498901	0.0472217
MEF2B(+)	5	0.468423	0.0331237	0.0316511	0.0314346	0.0810546	0.115517	0.0411799
FOXP2(+)	5	0.462472	0.013422	0.0207751	0.0188642	0.061417	0.0661055	0.0507556
RXRB(+)	5	0.458484	0.0566569	0.0647094	0.0681523	0.0738012	0.0780407	0.0673006
VDR(+)	5	0.453201	0.0153519	0.0255653	0.0198007	0.0481137	0.0483992	0.0208006
MEIS3(+)	5	0.444614	0.00339007	0.00481808	0.00363831	0.0107072	0.0155897	0.00965317
NR2F6(+)	5	0.438091	0.0509152	0.0545227	0.0500523	0.059221	0.0585277	0.052933
PAX5(+)	5	0.437937	0.0571764	0.0589543	0.0652286	0.102603	0.090968	0.0626977
ESR1(+)	5	0.403901	0.0112203	0.01459	0.0123247	0.0443809	0.0328271	0.0323934
TRPS1(+)	5	0.386877	0.0425749	0.0420081	0.036221	0.0629632	0.0632122	0.0403065
MEIS2(+)	5	0.385544	0.09174	0.0946705	0.0950627	0.105189	0.11152	0.0937664
CTCFL(+)	5	0.362459	0.0173291	0.0189199	0.0166436	0.0223577	0.0268063	0.0221757
ZNF296(+)	5	0.357174	0.0258732	0.0144267	0.0145125	0.0436398	0.0418059	0.0358978
HESX1(+)	5	0.35467	0.0200314	0.0243257	0.0268841	0.0286424	0.0300047	0.0271339
ZNF14(+)	5	0.344622	0.0156201	0.0159163	0.0223858	0.0291757	0.0231321	0.0202159
RORC(+)	5	0.333518	0.0455633	0.0475085	0.0651564	0.0787671	0.065265	0.0646772
GATA5(+)	5	0.321185	0.0470776	0.0461883	0.0549005	0.0554824	0.0592307	0.0515318
ARNT2(+)	5	0.261626	0.0174424	0.0164503	0.0144332	0.0187519	0.0183965	0.0169764
SPDEF(+)	5	0.261018	0.0475028	0.0546188	0.0626908	0.0594529	0.0755698	0.0581033
HOXD3(+)	5	0.205725	0.00955286	0.0159887	0.00992545	0.0135645	0.0165087	0.0125323
RXRG(+)	5	0.163946	0.0502624	0.0456586	0.0427888	0.0462459	0.0533167	0.0477125
ETS1(+)	6	0.941263	0.124774	0.114105	0.114404	0.0959945	0.0930332	0.063554
ZEB1(+)	6	0.923783	0.134579	0.124083	0.123682	0.104514	0.101222	0.0653949
FOXO1(+)	6	0.910746	0.159293	0.152091	0.146143	0.131741	0.125584	0.0947098
CREB5(+)	6	0.893752	0.13367	0.126686	0.124968	0.100268	0.0946181	0.065186
NR3C1(+)	6	0.846502	0.15807	0.14664	0.145152	0.122392	0.123144	0.0894108
ZNF135(+)	6	0.843727	0.156972	0.137382	0.144147	0.114264	0.110809	0.0662251
SREBF2(+)	6	0.840983	0.105973	0.102052	0.103808	0.0885926	0.0809954	0.060518
RREB1(+)	6	0.834777	0.15805	0.151862	0.154312	0.127194	0.117509	0.0748601
BARX2(+)	6	0.797183	0.138693	0.131608	0.115801	0.093579	0.0872402	0.0368583
E2F3(+)	6	0.792792	0.0697561	0.0649495	0.0620827	0.056123	0.0547863	0.0401989
LEF1(+)	6	0.791773	0.117235	0.115872	0.110554	0.0929388	0.0925104	0.0674694
NFIB(+)	6	0.780258	0.615617	0.555418	0.585542	0.458066	0.45779	0.27443
ETV6(+)	6	0.770724	0.117546	0.108992	0.108317	0.0979293	0.0927902	0.065251
CUX1(+)	6	0.754065	0.120313	0.115025	0.113067	0.0975544	0.094591	0.0599025
ZNF704(+)	6	0.741999	0.132021	0.121687	0.117909	0.0933711	0.0950244	0.0630675
ATF4(+)	6	0.725478	0.0701665	0.0675513	0.0655319	0.0597379	0.0569751	0.0496939
REL(+)	6	0.724086	0.0981213	0.0874544	0.0883152	0.0759907	0.0669054	0.0514509
ZNF516(+)	6	0.718255	0.218509	0.201025	0.204235	0.180598	0.171726	0.146048
NFKB1(+)	6	0.712299	0.130902	0.12071	0.117337	0.10311	0.0912932	0.072304
FOSB(+)	6	0.709501	0.127699	0.124285	0.128549	0.107191	0.0943802	0.0684025
CEBPG(+)	6	0.660607	0.0509382	0.0477648	0.0487562	0.0455174	0.0440614	0.0402091
NFATC2(+)	6	0.65899	0.140634	0.137011	0.122482	0.104197	0.105261	0.0667639
PDLIM5(+)	6	0.637143	0.512052	0.475267	0.452383	0.336975	0.31304	0.200554
ARID3A(+)	6	0.632659	0.103994	0.100195	0.0914041	0.0765395	0.0786763	0.0533821
SMAD2(+)	6	0.629906	0.127961	0.130269	0.124486	0.0962625	0.0820395	0.0578896
SRF(+)	6	0.628362	0.0893204	0.081906	0.0834643	0.0741518	0.0627072	0.0522878
CREB1(+)	6	0.626094	0.0831395	0.0805014	0.0790282	0.0728654	0.0708782	0.053765
NFIL3(+)	6	0.621275	0.111812	0.113529	0.115122	0.0960215	0.0894459	0.0631674
ZNF831(+)	6	0.611337	0.128918	0.119276	0.113164	0.0979641	0.101238	0.0620834
ELK4(+)	6	0.610812	0.0774625	0.0742165	0.0765454	0.0699626	0.0700536	0.059928
WT1(+)	6	0.608434	0.216513	0.206049	0.228092	0.169633	0.143096	0.0862769
FOXA3(+)	6	0.602576	0.226161	0.197161	0.209513	0.147834	0.158452	0.0949203
BACH2(+)	6	0.60192	0.204209	0.190841	0.189002	0.133442	0.131359	0.0851291
HOXA1(+)	6	0.595239	0.24918	0.221744	0.228725	0.171172	0.185947	0.0868294
EGR3(+)	6	0.582766	0.176232	0.172215	0.182457	0.152255	0.129863	0.0971159
CUX2(+)	6	0.56206	0.0460901	0.0413398	0.0366959	0.0318951	0.031366	0.0122198
ATF3(+)	6	0.559623	0.135007	0.127092	0.140074	0.114534	0.100661	0.0776419
MEF2A(+)	6	0.550845	0.50176	0.512061	0.50063	0.316859	0.324831	0.18301
PRDM1(+)	6	0.550426	0.179816	0.165738	0.16435	0.159372	0.148856	0.122702
CREM(+)	6	0.548072	0.120318	0.115182	0.12091	0.105348	0.0909011	0.0626203
PHOX2B(+)	6	0.540804	0.180736	0.170487	0.172721	0.131839	0.137705	0.103484
STAT5B(+)	6	0.53897	0.28831	0.287531	0.24843	0.191117	0.175884	0.109506
MEF2D(+)	6	0.533629	0.100665	0.0971434	0.0977751	0.0782687	0.0734906	0.0616811
LIN28B(+)	6	0.531483	0.0913085	0.0907542	0.0855435	0.0766572	0.0709731	0.0625644
ETV3(+)	6	0.522989	0.102195	0.0951499	0.0997752	0.0904298	0.0800155	0.0591903
HOXD9(+)	6	0.512742	0.108206	0.110327	0.105629	0.0956281	0.0884327	0.0810693
ATF1(+)	6	0.507539	0.096143	0.0897884	0.0867386	0.0797585	0.076379	0.0494732
EZH2(+)	6	0.503024	0.0720756	0.0662977	0.0648153	0.0605421	0.0609553	0.0462939
EGR1(+)	6	0.486792	0.100535	0.0955028	0.100681	0.0911327	0.0745065	0.0630198
RELA(+)	6	0.472288	0.0758961	0.0685241	0.0627157	0.056825	0.0520852	0.0396065
RB1(+)	6	0.445869	0.0951211	0.0881385	0.090725	0.0797429	0.080046	0.0557545
MAF(+)	6	0.443002	0.0388498	0.0378185	0.0349672	0.0334838	0.0310602	0.0206204
PBX3(+)	6	0.437973	0.0809572	0.0734616	0.0712505	0.0659682	0.066716	0.0460008
JUND(+)	6	0.433352	0.130203	0.126933	0.129748	0.10232	0.0878727	0.079256
DLX1(+)	6	0.391582	0.146793	0.122357	0.120253	0.102931	0.107713	0.0736584
CPEB1(+)	6	0.390479	0.0855727	0.0829236	0.078407	0.0789733	0.0771792	0.0689506
MAFG(+)	6	0.389854	0.0634201	0.0644397	0.0718971	0.0531313	0.0525795	0.0428537
RAD21(+)	6	0.384128	0.0593155	0.0558099	0.0545575	0.0536252	0.0533497	0.0458295
HMGB2(+)	6	0.381078	0.0730328	0.0681482	0.0844603	0.0600281	0.0340025	0.0256056
ZNF687(+)	6	0.370385	0.0662233	0.0740297	0.0685056	0.0549896	0.0600962	0.0379173
FOXI2(+)	6	0.368675	0.107647	0.0875564	0.087799	0.0788995	0.0821913	0.0520841
GATA6(+)	6	0.350748	0.123974	0.133835	0.12063	0.119576	0.102484	0.0782505
NANOG(+)	6	0.345712	0.0729838	0.0738015	0.0814164	0.0662313	0.0659218	0.0514231
TAF1L(+)	6	0.327389	0.0403735	0.0347641	0.0327793	0.029799	0.0329278	0.0208043
UBP1(+)	6	0.284721	0.0572437	0.0408692	0.0568338	0.0446626	0.0406135	0.0287048
ZNF235(+)	6	0.267389	0.0572513	0.0539582	0.064554	0.0519309	0.0394687	0.0440284
NFKB2(+)	6	0.258885	0.0754814	0.0727744	0.0728017	0.0755843	0.0651012	0.0633142
EGR2(+)	6	0.155129	0.0691243	0.0764099	0.0757807	0.0763406	0.0653749	0.0698766
HSF4(+)	7	0.98518	0.0094623	0.0216796	0.018017	0.0324025	0.0448368	0.171688
BATF3(+)	7	0.981917	0.00598428	0.00860905	0.00756648	0.00950663	0.0115512	0.0331691
THAP1(+)	7	0.980343	0.0252368	0.0269911	0.0263649	0.0298901	0.0314517	0.047094
CEBPB(+)	7	0.970208	0.0134898	0.0165481	0.0136465	0.0202738	0.0198281	0.0648306
RORB(+)	7	0.957873	0.00686432	0.0146133	0.011511	0.0169125	0.0208738	0.0463801
UBB(+)	7	0.957643	0.0254085	0.0320614	0.0305425	0.05393	0.0433023	0.248396
FOXC1(+)	7	0.954536	0.0192511	0.0223959	0.0165383	0.0249701	0.0257755	0.0801343
THAP11(+)	7	0.94314	0.0313041	0.0310202	0.0320959	0.0330272	0.0324188	0.0397498
ZNF671(+)	7	0.937108	0.0210947	0.0385134	0.0287219	0.037803	0.048148	0.0968641
NR2E3(+)	7	0.930112	0.00311689	0.00228546	0.00310343	0.00459396	0.00398222	0.0281195
ZNF559(+)	7	0.927743	0.0251293	0.0404331	0.0316401	0.0441755	0.0564452	0.106822
HINFP(+)	7	0.924745	0.0193871	0.0205893	0.0209909	0.0246467	0.0201595	0.0512593
TBX5(+)	7	0.921835	0.00101122	0.00083845	0.00128785	0.00215217	0.00263313	0.00636793
CEBPD(+)	7	0.904818	0.0198128	0.0333897	0.0394243	0.0345426	0.0259128	0.166416
HES1(+)	7	0.884745	0.0387539	0.0448924	0.0402255	0.0404051	0.0359969	0.149759
IRF6(+)	7	0.85027	0.0526514	0.0599146	0.060047	0.0614861	0.0617374	0.0764765
BCL11A(+)	7	0.839018	0.0291486	0.0295301	0.0289818	0.02808	0.0293811	0.0369241
CREB3(+)	7	0.836068	0.0365893	0.0402886	0.041574	0.0476184	0.0440442	0.0612465
ZNF784(+)	7	0.828946	0.00997495	0.0126246	0.0113494	0.00598214	0.00622584	0.0639935
TCF7(+)	7	0.79508	0.00262219	0.00360282	0.00298847	0.0044049	0.00629094	0.0103334
ARNTL2(+)	7	0.764035	0.0387998	0.043852	0.0410429	0.0462732	0.0446654	0.0548827
JUNB(+)	7	0.758965	0.0591932	0.0613827	0.0673889	0.0636374	0.0477461	0.124565
ZNF184(+)	7	0.730846	0.0242634	0.0260267	0.0239599	0.0253261	0.0334419	0.0431368
HMGA1(+)	7	0.720859	0.0177994	0.0216109	0.0238866	0.0254699	0.0322788	0.0447532
HOXB2(+)	7	0.713213	0.0275986	0.0379696	0.0344393	0.0439297	0.0582565	0.0843997
FOXO6(+)	7	0.669104	0.0015329	0.00264748	0.00250561	0.00531963	0.00579153	0.0105907
STAT4(+)	7	0.649288	0.0111567	0.014418	0.0127226	0.0223892	0.0214089	0.035437
HSF2(+)	7	0.637653	0.0499136	0.0597803	0.0586672	0.0618545	0.0561773	0.0728005
TIMM8A(+)	7	0.607553	0.00356194	0.00677653	0.00663974	0.00794302	0.00954385	0.0139115
TBPL2(+)	7	0.606491	0.0518773	0.0565872	0.0375852	0.0383622	0.0333918	0.0964906
SAP30(+)	7	0.567547	0.0221374	0.036679	0.0394248	0.0419552	0.0442801	0.0625538
NRL(+)	7	0.510855	0.017821	0.0219077	0.0287023	0.0334983	0.0350542	0.0501779
HMGB3(+)	7	0.501393	0.0342592	0.0337889	0.0273443	0.0433859	0.0515503	0.0683701
MYC(+)	7	0.487563	0.0643392	0.0652256	0.0672272	0.0689486	0.0634263	0.0722678
NR1I2(+)	7	0.479388	0.0595844	0.0520935	0.0665507	0.0691381	0.0718468	0.0881242
OVOL2(+)	7	0.455677	0.00873499	0.0103609	0.0159353	0.016201	0.0123458	0.0211439
ZNF177(+)	7	0.445338	0.0451847	0.045245	0.048502	0.0416783	0.0432525	0.0525064
SEMA4A(+)	7	0.438528	0.0249603	0.034413	0.0313258	0.0446402	0.0542008	0.0717436
SMAD4(+)	7	0.413944	0.0419099	0.0463995	0.0507523	0.0346815	0.0398696	0.0587549
ZNF607(+)	7	0.329397	0.0539611	0.0456615	0.0400587	0.046491	0.0372648	0.0589818
MAZ(+)	7	0.327242	0.040957	0.038468	0.0378431	0.0379144	0.0370879	0.041877
ZNF45(+)	7	0.208536	0.0327816	0.0339504	0.0285786	0.019432	0.0227813	0.0355
CEBPA(+)	7	0.2075	0.0720739	0.0804886	0.0639406	0.0679634	0.0756768	0.0773268
FLI1(+)	8	0.896689	0.100744	0.0953399	0.0979119	0.0899763	0.0864432	0.0590327
SOX6(+)	8	0.895114	0.144554	0.131724	0.137659	0.12808	0.125613	0.0730554
TAF1(+)	8	0.892996	0.0875627	0.0819415	0.0829096	0.0806856	0.076486	0.0525978
ELK3(+)	8	0.854163	0.094594	0.0892289	0.0909561	0.0871098	0.0859252	0.0558068
CHD2(+)	8	0.845568	0.11656	0.109849	0.11246	0.103081	0.0964784	0.0620176
UBTF(+)	8	0.841284	0.0916331	0.0892342	0.0871964	0.0827763	0.0824713	0.0511803
ZMIZ1(+)	8	0.838993	0.113067	0.109913	0.114481	0.103916	0.102339	0.0632149
FOXP1(+)	8	0.78279	0.137926	0.128394	0.131034	0.120518	0.124253	0.0810219
KDM5A(+)	8	0.782761	0.0940328	0.0930835	0.0942544	0.0908754	0.0870072	0.0636012
ONECUT2(+)	8	0.782116	0.0703343	0.069184	0.0655249	0.0628308	0.0610727	0.0312407
SMAD9(+)	8	0.778267	0.141333	0.141143	0.139895	0.125324	0.121617	0.0712585
ARNTL(+)	8	0.770487	0.153262	0.143615	0.144352	0.123482	0.118269	0.0522118
ZNF552(+)	8	0.769522	0.0657368	0.0650242	0.0647808	0.0612317	0.0590535	0.0305031
HES6(+)	8	0.767797	0.078289	0.0706153	0.0740318	0.0632591	0.0671776	0.0292329
SUPT20H(+)	8	0.764773	0.0622724	0.0579669	0.0587247	0.0575021	0.056456	0.0386036
KLF12(+)	8	0.763127	0.165374	0.157102	0.168788	0.149105	0.148652	0.0945616
TFDP1(+)	8	0.758549	0.0581619	0.0575195	0.0563391	0.055618	0.0544226	0.0410554
ZNF341(+)	8	0.750557	0.108685	0.0990987	0.105638	0.100118	0.0967319	0.0595089
BDP1(+)	8	0.745877	0.129072	0.118477	0.118396	0.107272	0.105478	0.0625879
ELF2(+)	8	0.74178	0.121708	0.116802	0.121231	0.115548	0.110832	0.0682751
MAX(+)	8	0.727302	0.0790753	0.075548	0.0802907	0.0747615	0.0732945	0.0514803
NELFE(+)	8	0.71455	0.0685813	0.0651566	0.067646	0.0660683	0.0611955	0.0439416
PHF8(+)	8	0.686577	0.0737508	0.0677603	0.0698634	0.0649136	0.059888	0.0408477
KLF7(+)	8	0.67771	0.152133	0.150095	0.158768	0.145614	0.135849	0.0885405
TBL1XR1(+)	8	0.672285	0.127342	0.117502	0.114806	0.105563	0.106194	0.0643197
RCOR1(+)	8	0.671086	0.115582	0.10669	0.108512	0.0958699	0.0919908	0.0538855
SIN3A(+)	8	0.640511	0.0692484	0.0659951	0.0657578	0.0621746	0.060833	0.0475703
KLF3(+)	8	0.635963	0.117198	0.11945	0.123586	0.110744	0.108683	0.0699679
ZNF467(+)	8	0.632297	0.106387	0.107266	0.109594	0.0977854	0.0938759	0.0644577
E2F5(+)	8	0.607857	0.0787219	0.0803838	0.0826414	0.0763064	0.0704692	0.0468739
SETBP1(+)	8	0.599921	0.118024	0.110361	0.11557	0.107585	0.111595	0.0707871
MXI1(+)	8	0.565886	0.082493	0.0799871	0.0857422	0.0763126	0.0785905	0.0574342
IRF3(+)	8	0.563052	0.100708	0.0958503	0.0953956	0.0828341	0.0883382	0.0547961
ELF4(+)	8	0.561807	0.0922686	0.089344	0.0862611	0.0890869	0.0817327	0.0548963
ERG(+)	8	0.56022	0.0996076	0.0927335	0.096034	0.0864888	0.0832648	0.0594031
BCLAF1(+)	8	0.540219	0.0912028	0.091008	0.0914059	0.0841866	0.078482	0.0583639
KLF16(+)	8	0.536038	0.0711838	0.0682774	0.0669343	0.0624529	0.0623301	0.046811
E2F8(+)	8	0.533832	0.048292	0.0445424	0.0434138	0.043923	0.0436852	0.0316929
AR(+)	8	0.530638	0.126942	0.112266	0.106999	0.100957	0.0972337	0.0522188
BRCA1(+)	8	0.519501	0.055637	0.0508566	0.0502798	0.0501118	0.050004	0.0384807
ELF3(+)	8	0.511745	0.155345	0.14024	0.1425	0.135034	0.140332	0.0364092
PKNOX1(+)	8	0.508658	0.0741908	0.0664587	0.0640988	0.0652579	0.0651936	0.0409819
KDM2B(+)	8	0.500528	0.108915	0.0968727	0.100935	0.0972074	0.100019	0.0524383
IRF2(+)	8	0.49826	0.157013	0.143127	0.14384	0.135071	0.125533	0.0873561
GABPA(+)	8	0.47874	0.0532584	0.0489552	0.0495761	0.0463712	0.0486824	0.0374631
FOSL2(+)	8	0.467312	0.121779	0.120082	0.12657	0.114394	0.0984979	0.0678048
ATF6(+)	8	0.465032	0.103596	0.102731	0.105252	0.0929689	0.0890955	0.0646894
NFYA(+)	8	0.46491	0.0740643	0.0732977	0.0767729	0.0738111	0.0695218	0.049332
GCM1(+)	8	0.459894	0.0978304	0.0948843	0.105994	0.0970314	0.0883447	0.0506561
ZFP41(+)	8	0.45267	0.065459	0.0680429	0.0638486	0.0600114	0.0622333	0.04656
SMARCA4(+)	8	0.436349	0.0831955	0.0759004	0.0731266	0.068942	0.0683127	0.0464192
ELK1(+)	8	0.432363	0.0484444	0.0431143	0.0446693	0.0457123	0.0419556	0.0331411
TFE3(+)	8	0.432305	0.0669718	0.0670057	0.0692689	0.065326	0.0551143	0.0405805
BHLHE40(+)	8	0.430172	0.122851	0.120936	0.127829	0.11559	0.101582	0.0754006
HEY1(+)	8	0.429996	0.204478	0.212704	0.226724	0.187727	0.204563	0.113406
LHX2(+)	8	0.404603	0.038743	0.0395137	0.0362868	0.0367674	0.0372574	0.0211382
NFIC(+)	8	0.392773	0.0955672	0.10043	0.0815346	0.0881325	0.086584	0.0297429
NR2C2(+)	8	0.390867	0.113908	0.0932873	0.101092	0.098724	0.101662	0.0598663
RELB(+)	8	0.388812	0.103137	0.0986002	0.0949478	0.102802	0.0882274	0.055968
JDP2(+)	8	0.379966	0.150193	0.149452	0.171906	0.141661	0.123913	0.0808783
IRF1(+)	8	0.373214	0.0869265	0.0827448	0.0822288	0.0850087	0.0771832	0.0684743
PPARD(+)	8	0.333954	0.38992	0.393534	0.473733	0.403581	0.346238	0.213974
ZNF189(+)	8	0.314631	0.061837	0.0566264	0.0541215	0.0556352	0.0558225	0.0463143
MYBL1(+)	8	0.30819	0.0589817	0.0539381	0.0521881	0.0507728	0.0528036	0.0426825
HOXB4(+)	8	0.306926	0.0772606	0.0873044	0.0945817	0.0781755	0.0809968	0.0499345
HOXA4(+)	8	0.296025	0.0366286	0.0413388	0.0574842	0.040252	0.0341595	0.00713968
HSF1(+)	8	0.258992	0.141652	0.134943	0.165888	0.152857	0.0928298	0.0697407
NR1H2(+)	8	0.244831	0.0527181	0.0558665	0.067438	0.0540364	0.0531927	0.0403759
PRKAA1(+)	8	0.207278	0.0497081	0.0438913	0.0371944	0.0438336	0.0427706	0.0338428
ZNF30(+)	8	0.154901	0.0743686	0.0640239	0.0735007	0.0694623	0.0701685	0.0669993
SMAD1(+)	9	0.943853	0.180076	0.147705	0.136399	0.0960206	0.0932334	0.063479
SOX4(+)	9	0.883599	0.150226	0.124477	0.113554	0.0845486	0.0872181	0.0744013
ZNF316(+)	9	0.883114	0.0936214	0.0697489	0.0670862	0.0374473	0.041457	0.0297033
ATF2(+)	9	0.87164	0.133154	0.111338	0.113058	0.0811491	0.0835923	0.065414
TBX6(+)	9	0.835257	0.0689379	0.060698	0.0596334	0.0487696	0.0521535	0.0438939
HDAC2(+)	9	0.781086	0.0682219	0.0604878	0.0597524	0.0546844	0.0546356	0.0497294
NR5A2(+)	9	0.760603	0.360091	0.275342	0.248692	0.205368	0.195262	0.144277
MAFK(+)	9	0.747906	0.199312	0.170641	0.176195	0.105197	0.111807	0.0807652
E2F7(+)	9	0.726015	0.056425	0.0505139	0.0487649	0.0447137	0.0454553	0.0439215
BACH1(+)	9	0.724034	0.153034	0.124249	0.119319	0.094441	0.0876342	0.0596466
FOXJ3(+)	9	0.716416	0.269045	0.259779	0.216028	0.12907	0.123375	0.104645
ZNF777(+)	9	0.710192	0.0386487	0.0248016	0.0230729	0.0110903	0.0152208	0.0109594
HIC1(+)	9	0.691716	0.155779	0.138953	0.123281	0.0624694	0.0905237	0.0570955
KLF6(+)	9	0.65132	0.142254	0.130665	0.131651	0.0896623	0.0875667	0.0703219
ZBTB25(+)	9	0.649691	0.0383997	0.0361257	0.0331989	0.0199419	0.0255435	0.0199678
ZNF598(+)	9	0.642328	0.0233112	0.0199222	0.0160635	0.0094572	0.0133632	0.00578784
ZNF697(+)	9	0.627168	0.0532175	0.044602	0.0429193	0.0293785	0.025683	0.0143199
TCF3(+)	9	0.626841	0.136887	0.109298	0.0835818	0.0701608	0.0706765	0.037528
ZNF528(+)	9	0.624453	0.0619998	0.0482565	0.0555104	0.0317528	0.0316037	0.0312402
JUN(+)	9	0.620994	0.11185	0.100605	0.102777	0.0825534	0.0762058	0.0820128
ETV5(+)	9	0.600342	0.0769907	0.0642096	0.0630459	0.0565403	0.0533342	0.0434232
ZBTB2(+)	9	0.597171	0.0785212	0.077773	0.0750158	0.0589486	0.0575905	0.0584908
XBP1(+)	9	0.544885	0.0834555	0.0780315	0.0740354	0.060943	0.0632371	0.068071
GBX2(+)	9	0.538685	0.202769	0.16631	0.156772	0.111002	0.103984	0.049948
TCF7L2(+)	9	0.498729	0.379595	0.357187	0.321698	0.245163	0.238152	0.159497
TBP(+)	9	0.472001	0.0721662	0.0674164	0.0640549	0.0544584	0.0561744	0.0618481
HIVEP1(+)	9	0.454263	0.108149	0.108788	0.0922756	0.0771718	0.0643657	0.0521782
RFX2(+)	9	0.450306	0.162719	0.164712	0.136764	0.108205	0.0910729	0.0664253
ZNF799(+)	9	0.369728	0.0482581	0.0368699	0.0304348	0.0342437	0.0307844	0.0260413
FOS(+)	9	0.325206	0.109927	0.104993	0.115383	0.0950923	0.081642	0.0836355
YBX1(+)	9	0.309188	0.0520602	0.0540767	0.0512035	0.0481536	0.0494611	0.0509841
ZNF229(+)	9	0.308203	0.0797946	0.0705812	0.0658163	0.0688807	0.066354	0.0586902
IRF8(+)	9	0.307612	0.0558976	0.0554075	0.0494057	0.0525732	0.0470365	0.0481257
HES5(+)	9	0.262685	0.0308971	0.0280379	0.0212215	0.0270125	0.0204584	0.0218347
SMAD5(+)	9	0.227948	0.0766446	0.0661423	0.0656991	0.06688	0.0693861	0.0617824
ZNF239(+)	9	0.226359	0.0564668	0.0521786	0.0527199	0.0536882	0.0527406	0.0513941
GLI2(+)	9	0.212899	0.053496	0.0502334	0.0452915	0.0476707	0.0500483	0.0437413
ZNF780B(+)	9	0.210331	0.0650552	0.0648998	0.0536071	0.0480686	0.0405689	0.0674562
HOXB5(+)	9	0.208107	0.0830477	0.0739612	0.0667472	0.0607475	0.059168	0.0821968
ZNF219(+)	9	0.181091	0.056504	0.0515687	0.0524307	0.0554747	0.0479734	0.053235
NHLH1(+)	9	0.148872	0.0439541	0.0267902	0.020818	0.0295061	0.0374262	0.0250062
