# Supplementary material for: Life-span–dependent transcriptional dynamics of the human heart
Source: Sci Adv. 2026 Jun 17;12(25):eaeg2614. doi: 10.1126/sciadv.aeg2614 (PMC13274588; doi:10.1126/sciadv.aeg2614)
Supplement: Supplementary file 2 — Tables S1 to S55 [file sciadv.aeg2614_tables_s1_to_s55.zip › Tables/Supplementary_Table_39.xlsx]

## Sheet: Fibroblast_har_res0.3_all_marke
p_val	avg_log2FC	pct.1	pct.2	p_val_adj	cluster	gene
0	1.85471	0.355	0.089	0	0	RIPOR3
0	1.50659	0.627	0.492	0	0	KAZN
0	1.46667	0.344	0.082	0	0	VIT
0	1.42262	1	1	0	0	MALAT1
0	1.40561	0.396	0.168	0	0	MAMDC2
0	1.38262	0.248	0.07	0	0	CATSPERB
0	1.35355	0.273	0.121	0	0	LINC01088
0	1.34461	0.398	0.151	0	0	MGST1
0	1.2977	0.349	0.129	0	0	COL4A3
0	1.28296	0.62	0.381	0	0	CDH19
0	1.20579	0.288	0.093	0	0	ADH1B
0	1.11322	0.273	0.107	0	0	AC016831.7
0	1.11315	0.32	0.197	0	0	ABTB2
0	1.11147	0.504	0.254	0	0	C3
0	1.04275	0.331	0.211	0	0	PLXDC1
0	1.04104	0.242	0.097	0	0	APCDD1
0	1.03812	0.297	0.204	0	0	IQSEC1
0	1.03749	0.529	0.354	0	0	SPARCL1
0	1.01982	0.581	0.412	0	0	ACSM3
0	0.995986	0.539	0.443	0	0	FKBP5
0	0.993005	0.656	0.499	0	0	TNNT2
0	0.980227	0.957	0.905	0	0	LAMA2
0	0.978529	0.579	0.512	0	0	COL15A1
0	0.976499	0.132	0.057	0	0	RBMS3-AS3
0	0.965062	0.186	0.071	0	0	MUSK
0	0.961817	0.224	0.106	0	0	AL445250.1
0	0.951796	0.429	0.228	0	0	COL4A4
0	0.949451	0.338	0.228	0	0	BCL6
0	0.948556	0.13	0.034	0	0	C8orf34
0	0.936855	0.27	0.156	0	0	USP53
0	0.912187	0.664	0.467	0	0	MYBPC3
0	0.909757	0.159	0.039	0	0	RGL3
0	0.907703	0.341	0.226	0	0	CRISPLD2
0	0.906821	0.385	0.256	0	0	AC007319.1
0	0.901066	0.435	0.335	0	0	ADGRD1
0	0.89821	0.243	0.131	0	0	TC2N
0	0.896187	0.233	0.128	0	0	TPRG1
0	0.888641	0.168	0.065	0	0	PLCH1
0	0.886363	0.14	0.04	0	0	VEGFD
0	0.877682	0.39	0.247	0	0	COL8A1
0	0.862051	0.763	0.68	0	0	ABCA6
0	0.859941	0.181	0.076	0	0	IL6R
0	0.857385	0.405	0.34	0	0	TPCN1
0	0.849998	0.185	0.088	0	0	GGT5
0	0.846561	0.273	0.172	0	0	NGF
0	0.846539	0.164	0.075	0	0	SORCS1
0	0.844716	0.567	0.567	0	0	PTPRS
0	0.844074	0.205	0.103	0	0	CLSTN2
0	0.842882	0.185	0.067	0	0	ARHGAP22
0	0.83678	0.175	0.062	0	0	NFASC
0	0.823165	0.333	0.221	0	0	SNED1
0	0.818489	0.624	0.49	0	0	GSN
0	0.817368	0.286	0.191	0	0	NNMT
0	0.813181	0.715	0.629	0	0	ABCA10
0	0.805925	0.211	0.103	0	0	MIPOL1
0	0.803357	0.153	0.057	0	0	EFHD1
0	0.7958	0.434	0.392	0	0	ECHDC2
0	0.788923	0.815	0.777	0	0	ABCA8
0	0.779067	0.552	0.525	0	0	NAV1
0	0.774533	0.446	0.331	0	0	PDGFD
0	0.77337	0.288	0.193	0	0	FMO2
0	0.762625	0.952	0.929	0	0	NEAT1
0	0.761207	0.256	0.142	0	0	SCARA5
0	0.74964	0.178	0.068	0	0	PTGDS
0	0.744384	0.449	0.381	0	0	TIMP3
0	0.741412	0.289	0.199	0	0	EVA1C
0	0.741037	0.142	0.068	0	0	CYSLTR2
0	0.733364	0.687	0.66	0	0	DCN
0	0.732488	0.179	0.054	0	0	DYNC1I1
0	0.727608	0.153	0.061	0	0	IL15RA
0	0.726957	0.708	0.53	0	0	PLA2G5
0	0.723806	0.448	0.348	0	0	RBFOX1
0	0.713993	0.104	0.029	0	0	COL28A1
0	0.701042	0.346	0.229	0	0	UTY
0	0.688983	0.109	0.037	0	0	ITGBL1
0	0.682277	0.791	0.77	0	0	EBF1
0	0.68177	0.262	0.166	0	0	FGD4
0	0.67472	0.339	0.103	0	0	CFD
0	0.663337	0.283	0.187	0	0	USP9Y
0	0.657483	0.225	0.134	0	0	MIR29B2CHG
0	0.655318	0.129	0.052	0	0	ST3GAL5
0	0.643429	0.219	0.126	0	0	SERPINF1
0	0.637975	0.687	0.658	0	0	PID1
0	0.62879	0.222	0.122	0	0	TMEM132C
0	0.627004	0.407	0.252	0	0	TTTY14
0	0.614732	0.113	0.046	0	0	EDNRB
0	0.565542	0.314	0.119	0	0	APOD
0	0.545693	0.122	0.051	0	0	LINC00278
0	0.533318	0.242	0.119	0	0	HHATL
0	0.529174	0.101	0.03	0	0	CYP4B1
0	0.48631	0.278	0.183	0	0	DES
0	0.44254	0.166	0.081	0	0	TNNT1
0	0.437111	0.735	0.797	0	0	CHD9
0	0.41679	0.887	0.912	0	0	ZBTB20
0	0.322066	0.104	0.034	0	0	F13A1
5.00482e-298	0.597361	0.615	0.643	1.47117e-293	0	SSH2
3.24497e-292	0.839199	0.314	0.24	9.53859e-288	0	DOCK5
2.71706e-291	0.737274	0.546	0.578	7.98681e-287	0	JAK1
2.13269e-289	0.680364	0.181	0.102	6.26905e-285	0	SPECC1
5.66169e-289	0.781293	0.475	0.463	1.66425e-284	0	HSPG2
1.84714e-285	0.601082	0.153	0.08	5.42967e-281	0	ABLIM3
2.45267e-285	0.53447	0.144	0.072	7.20962e-281	0	KCND3
7.7761e-274	0.478447	0.724	0.741	2.28578e-269	0	ABCA9
4.22495e-268	0.719672	0.168	0.094	1.24192e-263	0	SLCO2B1
1.27667e-257	0.760357	0.346	0.273	3.75278e-253	0	PLCXD3
6.84367e-254	0.916277	0.189	0.116	2.0117e-249	0	LDLR
6.87987e-254	0.282789	0.862	0.927	2.02234e-249	0	FTX
5.4633e-250	0.587135	0.266	0.182	1.60594e-245	0	GPX3
4.85079e-248	0.871762	0.142	0.075	1.42589e-243	0	ABCA9-AS1
1.69981e-247	0.714642	0.102	0.044	4.99659e-243	0	EPHA6
7.0599e-246	0.821085	0.211	0.137	2.07526e-241	0	LSP1
1.09055e-243	0.532426	0.257	0.175	3.20567e-239	0	THRB
1.61401e-242	0.681846	0.409	0.366	4.74438e-238	0	ZHX2
9.65047e-239	0.686113	0.518	0.529	2.83675e-234	0	NID1
2.44901e-238	0.675717	0.156	0.087	7.19887e-234	0	NUPR1
4.88428e-237	0.765796	0.181	0.113	1.43573e-232	0	A4GALT
3.08738e-233	0.712896	0.428	0.4	9.07535e-229	0	MTUS1
2.98173e-231	0.58078	0.101	0.045	8.7648e-227	0	LINC02511
1.50348e-228	0.601392	0.4	0.333	4.41949e-224	0	SPOCK1
7.19233e-223	0.543039	0.145	0.081	2.11419e-218	0	KDM5D
2.77303e-220	0.278778	0.104	0.047	8.15132e-216	0	PLA2G2A
7.32353e-218	0.530417	0.145	0.082	2.15275e-213	0	CAPS2
1.4538e-213	0.660874	0.24	0.17	4.27344e-209	0	TXNRD1
4.19629e-212	0.589896	0.144	0.081	1.2335e-207	0	NLRP1
3.44454e-208	0.787569	0.301	0.235	1.01252e-203	0	PRR16
2.73683e-207	0.688314	0.256	0.185	8.0449e-203	0	ESR1
1.11817e-206	0.385351	0.659	0.64	3.28685e-202	0	C7
6.20815e-205	0.691897	0.191	0.123	1.82489e-200	0	LTBP2
2.08091e-203	0.668654	0.196	0.131	6.11684e-199	0	AC138150.1
3.19107e-201	0.536759	0.13	0.072	9.38016e-197	0	PIR
1.36846e-191	0.398981	0.608	0.595	4.02258e-187	0	GLIS3
1.44274e-188	0.486865	0.157	0.098	4.24092e-184	0	PTP4A3
1.74402e-188	0.451083	0.104	0.052	5.12653e-184	0	PPARG
2.54062e-188	0.476736	0.1	0.049	7.46814e-184	0	APOL3
1.71349e-186	0.71419	0.423	0.407	5.03679e-182	0	PLD1
3.01638e-181	0.494784	0.555	0.549	8.86665e-177	0	EGFR
1.0907e-174	0.317302	0.633	0.61	3.2061e-170	0	DCLK1
1.7049e-168	0.719015	0.297	0.251	5.01155e-164	0	MFGE8
6.15414e-168	0.631831	0.178	0.121	1.80901e-163	0	GRAMD2B
1.20367e-167	0.454048	0.156	0.098	3.53819e-163	0	TTTY10
1.78813e-163	0.71754	0.246	0.186	5.25621e-159	0	NOX4
7.40907e-162	0.390929	0.153	0.096	2.1779e-157	0	PALMD
9.38482e-162	0.503237	0.111	0.062	2.75867e-157	0	HMGCLL1
1.137e-161	0.602191	0.135	0.082	3.3422e-157	0	GNAO1
7.17916e-153	0.421097	0.11	0.062	2.11032e-148	0	ZNF208
1.94389e-151	0.700509	0.218	0.163	5.71406e-147	0	LPCAT2
7.74253e-151	0.630415	0.184	0.13	2.27592e-146	0	TMEM144
3.05115e-150	0.736824	0.365	0.346	8.96887e-146	0	ENOSF1
7.64394e-149	0.747402	0.327	0.293	2.24694e-144	0	GABPB2
3.52336e-148	0.57986	0.167	0.11	1.03569e-143	0	RARRES1
6.78258e-148	0.569206	0.573	0.65	1.99374e-143	0	NFIC
5.14412e-143	0.428635	0.109	0.063	1.51212e-138	0	ZFY
8.49899e-143	0.567896	0.104	0.059	2.49828e-138	0	LINC00535
1.40581e-142	0.432451	0.2	0.14	4.13238e-138	0	FGF14
4.65806e-142	0.447045	0.106	0.06	1.36924e-137	0	FAM49A
1.63872e-141	0.653499	0.181	0.129	4.81702e-137	0	PODN
2.3307e-139	0.604902	0.441	0.446	6.85111e-135	0	TACC1
5.30356e-138	0.641838	0.335	0.301	1.55898e-133	0	TMTC1
4.41894e-137	0.6194	0.24	0.188	1.29895e-132	0	ENOX2
2.28907e-136	0.449992	0.221	0.168	6.72871e-132	0	SLC16A7
2.74663e-136	0.652658	0.208	0.154	8.07373e-132	0	HMCN2
2.09849e-130	0.512215	0.121	0.075	6.16853e-126	0	KIAA0040
1.70285e-126	0.544238	0.351	0.323	5.00554e-122	0	GBE1
4.44625e-120	0.306919	0.689	0.742	1.30698e-115	0	LAMC1
5.249e-119	0.61916	0.22	0.175	1.54294e-114	0	FAM198B-AS1
8.83684e-117	0.433083	0.132	0.088	2.59759e-112	0	SNHG25
1.32167e-115	0.565904	0.17	0.125	3.88505e-111	0	NFKBIZ
9.66364e-115	0.421406	0.1	0.06	2.84063e-110	0	AOX1
1.86135e-113	0.509116	0.106	0.066	5.47143e-109	0	KIAA0513
4.42381e-111	0.497074	0.106	0.066	1.30038e-106	0	ZSWIM5
7.25695e-111	0.651602	0.276	0.233	2.13318e-106	0	SAMHD1
7.66602e-111	0.478661	0.116	0.076	2.25343e-106	0	RASSF4
2.12117e-110	0.642847	0.435	0.456	6.23519e-106	0	OPHN1
1.38948e-108	0.639769	0.284	0.252	4.08437e-104	0	MIRLET7BHG
1.01848e-106	0.582117	0.199	0.156	2.99382e-102	0	ABCA5
2.43506e-103	0.576513	0.189	0.144	7.15785e-99	0	AC025159.1
1.89456e-102	0.610976	0.378	0.365	5.56905e-98	0	ECE1
2.92079e-101	0.588306	0.23	0.189	8.58567e-97	0	TANGO6
1.7524e-100	0.370612	0.742	0.828	5.15118e-96	0	GRK5
6.02653e-97	0.585565	0.228	0.184	1.7715e-92	0	MGP
7.48097e-97	0.435879	0.572	0.668	2.19903e-92	0	PNISR
1.18748e-94	0.481489	0.235	0.189	3.4906e-90	0	CYP1B1-AS1
3.35753e-93	0.671936	0.268	0.239	9.86945e-89	0	SUSD1
1.17973e-92	0.642488	0.184	0.146	3.46781e-88	0	PER3
6.14078e-92	0.385698	0.587	0.652	1.80508e-87	0	SH3D19
1.68961e-87	0.613855	0.282	0.261	4.9666e-83	0	TANK
5.29199e-87	0.27544	0.139	0.21	1.55558e-82	0	SGIP1
1.99762e-85	0.436874	0.121	0.083	5.872e-81	0	LINC01807
1.0925e-84	0.580278	0.196	0.157	3.21139e-80	0	BMPER
1.01935e-82	0.419587	0.117	0.082	2.99638e-78	0	AC048341.1
1.10181e-82	0.638566	0.255	0.228	3.23876e-78	0	C1RL
1.75162e-78	0.493586	0.27	0.239	5.14889e-74	0	PREX2
1.93396e-78	0.45103	0.128	0.09	5.68487e-74	0	KCNIP1
2.65485e-78	0.600225	0.223	0.191	7.80393e-74	0	RGMA
3.81697e-78	0.622474	0.307	0.297	1.122e-73	0	SLC25A13
7.51528e-78	0.459261	0.637	0.704	2.20912e-73	0	ZBTB16
2.12298e-76	0.41359	0.124	0.09	6.2405e-72	0	SLC22A15
5.75721e-72	0.306106	0.645	0.678	1.69233e-67	0	WWOX
1.30088e-71	0.685874	0.103	0.073	3.82394e-67	0	IPO9-AS1
3.08397e-70	0.440579	0.161	0.127	9.06532e-66	0	RNF180
1.5385e-68	0.269038	0.536	0.535	4.52242e-64	0	MECOM
4.28747e-68	0.596776	0.221	0.194	1.2603e-63	0	PRPF38B
7.51158e-67	0.627677	0.125	0.094	2.20803e-62	0	USP39
1.53518e-66	0.694527	0.226	0.199	4.51266e-62	0	IGFBP4
2.28023e-66	0.458831	0.113	0.082	6.70273e-62	0	STEAP4
5.14388e-66	0.477948	0.282	0.26	1.51204e-61	0	ITPR2
8.28508e-66	0.552447	0.134	0.102	2.4354e-61	0	MIR34AHG
1.83891e-64	0.591039	0.124	0.093	5.40547e-60	0	KCNN3
4.61816e-64	0.454741	0.211	0.18	1.35751e-59	0	SERPING1
3.17375e-63	0.251988	0.566	0.592	9.32925e-59	0	DLG2
4.12816e-63	0.38972	0.106	0.076	1.21347e-58	0	SUCLG2-AS1
2.88198e-62	0.256876	0.173	0.136	8.47158e-58	0	PPM1L
1.00757e-59	0.553549	0.201	0.173	2.96176e-55	0	MGLL
1.68534e-59	0.53439	0.246	0.225	4.95405e-55	0	NCOA7
2.81244e-57	0.426244	0.703	0.822	8.26717e-53	0	CUX1
2.90372e-57	0.346029	0.593	0.681	8.53548e-53	0	N4BP2L2
3.2712e-57	0.428646	0.131	0.101	9.61569e-53	0	MCUB
5.55742e-57	0.551947	0.284	0.272	1.6336e-52	0	RPS6KA2
1.28763e-56	0.478989	0.116	0.088	3.785e-52	0	PTGIR
1.99852e-56	0.54632	0.163	0.137	5.87465e-52	0	JUP
6.50359e-56	0.622679	0.364	0.368	1.91173e-51	0	PCSK6
1.26088e-55	0.456866	0.144	0.117	3.70636e-51	0	UNC13B
4.66292e-54	0.555041	0.319	0.319	1.37067e-49	0	RHOJ
2.68135e-53	0.489906	0.104	0.078	7.88182e-49	0	RHPN2
4.51795e-52	0.371924	0.112	0.085	1.32805e-47	0	RNLS
7.53565e-52	0.679298	0.19	0.165	2.2151e-47	0	PDE3B
2.10532e-51	0.513894	0.178	0.153	6.18858e-47	0	MVP
9.30883e-49	0.353147	0.125	0.096	2.73633e-44	0	KCTD8
1.69523e-48	0.466325	0.157	0.132	4.98312e-44	0	KRCC1
6.51444e-48	0.404064	0.133	0.107	1.91492e-43	0	CLIP4
1.9166e-47	0.486823	0.274	0.257	5.63385e-43	0	FBLN2
3.04074e-47	0.575067	0.303	0.3	8.93826e-43	0	CORO2B
3.21766e-46	0.483057	0.15	0.125	9.45832e-42	0	AC074032.1
8.58472e-44	0.536361	0.213	0.196	2.52348e-39	0	ZNF708
9.89244e-44	0.480065	0.188	0.164	2.90788e-39	0	PLAC9
1.40549e-43	0.428575	0.227	0.208	4.13145e-39	0	STXBP6
1.62933e-43	0.497776	0.345	0.348	4.78941e-39	0	FRMD4B
1.87786e-43	0.602723	0.339	0.355	5.51997e-39	0	DDX5
3.81633e-42	0.455014	0.144	0.12	1.12181e-37	0	TMEM150C
3.94648e-42	0.332766	0.521	0.573	1.16007e-37	0	FOXO1
8.19863e-42	0.458017	0.164	0.141	2.40999e-37	0	WASF3
2.76136e-41	0.424065	0.103	0.081	8.11702e-37	0	POU6F1
2.80865e-41	0.274933	0.266	0.364	8.25603e-37	0	ZRANB2
5.9965e-41	0.376137	0.353	0.348	1.76267e-36	0	ANKS1B
4.3429e-39	0.50662	0.18	0.16	1.2766e-34	0	SREBF1
8.03756e-39	0.39647	0.112	0.089	2.36264e-34	0	TNFRSF21
8.54568e-39	0.25731	0.196	0.262	2.512e-34	0	ZCCHC24
1.11542e-38	0.394348	0.157	0.133	3.27877e-34	0	ITIH5
1.50724e-37	0.279211	0.233	0.315	4.43053e-33	0	SPG7
4.07782e-37	0.410247	0.205	0.183	1.19867e-32	0	FGF7
1.09934e-36	0.488569	0.29	0.287	3.2315e-32	0	USP54
2.99295e-36	0.256087	0.251	0.337	8.79778e-32	0	POLR2J3
4.72532e-36	0.543296	0.127	0.106	1.38901e-31	0	PLIN2
9.19828e-36	0.353465	0.206	0.183	2.70383e-31	0	MYO1D
3.30719e-35	0.393525	0.105	0.085	9.72148e-31	0	TMCO4
1.48778e-34	0.43053	0.387	0.407	4.37333e-30	0	FBLN5
1.72786e-34	0.628276	0.205	0.194	5.07904e-30	0	SRSF5
1.7573e-34	0.287611	0.211	0.19	5.16558e-30	0	TNNI3
2.22871e-34	0.508717	0.152	0.13	6.5513e-30	0	TLL2
1.30385e-31	0.397175	0.122	0.102	3.83268e-27	0	RPH3AL
2.59434e-31	0.379448	0.149	0.13	7.62605e-27	0	LRRC8D
5.70597e-31	0.274828	0.135	0.113	1.67727e-26	0	CST3
1.18296e-30	0.458462	0.266	0.259	3.47731e-26	0	ENG
1.58001e-30	0.329253	0.577	0.661	4.64443e-26	0	TNXB
2.00304e-29	0.301964	0.163	0.212	5.88792e-25	0	BCR
2.22429e-29	0.298858	0.135	0.115	6.5383e-25	0	PARVB
2.7034e-29	0.421453	0.137	0.118	7.94665e-25	0	SPAAR
3.26676e-29	0.496904	0.179	0.164	9.60263e-25	0	ZNF611
9.80984e-29	0.500399	0.245	0.236	2.8836e-24	0	PDGFRB
1.80221e-28	0.252991	0.184	0.238	5.29759e-24	0	MSN
3.65074e-28	0.428708	0.176	0.16	1.07314e-23	0	AC009093.2
1.16393e-27	0.255019	0.384	0.519	3.42139e-23	0	WASF2
2.64762e-27	0.262007	0.216	0.281	7.78268e-23	0	IP6K1
1.34578e-26	0.371973	0.298	0.303	3.95593e-22	0	ACACB
7.80408e-26	0.550947	0.274	0.282	2.29401e-21	0	TNFRSF19
8.13464e-26	0.435849	0.351	0.374	2.39118e-21	0	TGFBR2
8.82554e-26	0.410914	0.169	0.15	2.59427e-21	0	MYL2
1.62336e-25	0.309884	0.103	0.085	4.77185e-21	0	IL16
3.09013e-25	0.457582	0.183	0.172	9.08344e-21	0	RNF144A
3.42936e-25	0.452132	0.145	0.13	1.00806e-20	0	PLA2G4C
6.97643e-25	0.544388	0.278	0.285	2.05072e-20	0	RAD9A
7.04681e-25	0.317533	0.243	0.318	2.07141e-20	0	EGLN3
9.33234e-25	0.271947	0.215	0.279	2.74324e-20	0	NMT1
1.09791e-24	0.309433	0.245	0.32	3.2273e-20	0	QRICH1
1.63377e-24	0.298206	0.496	0.534	4.80246e-20	0	SLIT2
3.97512e-24	0.27252	0.203	0.261	1.16849e-19	0	DCAKD
4.08012e-24	0.294098	0.159	0.139	1.19935e-19	0	AL445426.1
7.84833e-24	0.35373	0.102	0.086	2.30702e-19	0	EPHX1
2.05755e-23	0.36019	0.419	0.47	6.04815e-19	0	CFLAR
6.95014e-23	0.276281	0.336	0.447	2.04299e-18	0	PPP3CB
7.13649e-23	0.302774	0.116	0.151	2.09777e-18	0	CRLF3
7.27403e-23	0.276815	0.105	0.088	2.1382e-18	0	TPK1
1.37045e-22	0.422861	0.192	0.181	4.02845e-18	0	CALCRL
1.71209e-22	0.477281	0.19	0.18	5.03269e-18	0	TAPT1-AS1
2.78114e-22	0.467999	0.195	0.186	8.17516e-18	0	JADE1
4.917e-22	0.304671	0.253	0.324	1.44535e-17	0	CDR2
1.16242e-21	0.464245	0.198	0.19	3.41692e-17	0	KLHDC1
1.44615e-21	0.459993	0.113	0.145	4.25097e-17	0	LRP4
2.12029e-21	0.4645	0.285	0.3	6.23261e-17	0	SLC25A12
3.67604e-21	0.278296	0.211	0.269	1.08057e-16	0	TM2D1
4.27585e-21	0.277185	0.27	0.345	1.25689e-16	0	LIMA1
4.95106e-21	0.261056	0.207	0.262	1.45536e-16	0	INO80D
9.01901e-21	0.260033	0.12	0.154	2.65114e-16	0	SRSF6
5.22148e-20	0.291645	0.091	0.116	1.53485e-15	0	JUNB
1.37317e-19	0.364706	0.13	0.117	4.03642e-15	0	CCPG1
3.48287e-19	0.395451	0.219	0.211	1.02379e-14	0	PAMR1
3.65826e-19	0.347827	0.155	0.142	1.07535e-14	0	NTN4
4.28991e-19	0.431197	0.186	0.174	1.26102e-14	0	IGF1
5.11061e-19	0.410156	0.243	0.242	1.50226e-14	0	EPAS1
1.04948e-18	0.404125	0.132	0.12	3.08495e-14	0	FAM228B
1.51511e-18	0.466888	0.227	0.224	4.45366e-14	0	SRPX2
3.05102e-18	0.280114	0.231	0.223	8.96848e-14	0	PATJ
1.11291e-17	0.276192	0.282	0.362	3.2714e-13	0	CIRBP
1.19385e-17	0.26276	0.151	0.189	3.50933e-13	0	UNKL
1.25672e-17	0.582312	0.236	0.241	3.69412e-13	0	LINGO1
1.42728e-17	0.322895	0.182	0.168	4.19549e-13	0	RERG
1.88461e-17	0.265246	0.17	0.212	5.53982e-13	0	ZNF43
5.73373e-17	0.41819	0.117	0.106	1.68543e-12	0	SLC8B1
6.55893e-17	0.404141	0.136	0.126	1.928e-12	0	PPP1R10
7.48345e-17	0.294293	0.249	0.316	2.19976e-12	0	XIAP
9.91979e-17	0.39934	0.142	0.131	2.91592e-12	0	HSD17B11
1.13455e-16	0.253004	0.277	0.348	3.33502e-12	0	CECR2
2.53408e-16	0.396408	0.186	0.177	7.44894e-12	0	STON2
3.89482e-16	0.386525	0.126	0.115	1.14488e-11	0	MOB3A
4.78651e-16	0.274245	0.224	0.276	1.407e-11	0	LITAF
5.42065e-16	0.395587	0.166	0.159	1.5934e-11	0	VIPR2
7.51235e-16	0.288642	0.113	0.099	2.20825e-11	0	NLGN4Y
1.1496e-15	0.252895	0.268	0.334	3.37926e-11	0	SHLD2
2.66262e-15	0.299831	0.229	0.286	7.82676e-11	0	RHOA
3.18595e-15	0.393127	0.127	0.117	9.3651e-11	0	ZNF429
3.24461e-15	0.25303	0.101	0.127	9.53753e-11	0	KMT2B
4.02864e-15	0.254849	0.195	0.241	1.18422e-10	0	SPART
5.49827e-15	0.421989	0.169	0.163	1.61622e-10	0	ABCC1
7.76639e-15	0.308004	0.293	0.374	2.28293e-10	0	MPHOSPH8
7.92015e-15	0.274008	0.205	0.256	2.32813e-10	0	SPOP
9.46721e-15	0.250941	0.421	0.553	2.78289e-10	0	NSD1
9.83306e-15	0.319381	0.159	0.199	2.89043e-10	0	AC004951.1
1.36796e-14	0.271265	0.116	0.144	4.02111e-10	0	DDX24
5.27923e-14	0.257432	0.267	0.266	1.55183e-09	0	MAP3K5
5.8666e-14	0.280437	0.179	0.219	1.72449e-09	0	PDE5A
6.36568e-14	0.251642	0.147	0.181	1.87119e-09	0	D2HGDH
6.94848e-14	0.392974	0.169	0.162	2.04251e-09	0	ABCC4
1.22026e-13	0.252178	0.287	0.36	3.58695e-09	0	ABR
1.72287e-13	0.346355	0.111	0.1	5.06439e-09	0	DRAM1
2.19211e-13	0.315344	0.47	0.546	6.44371e-09	0	AFF1
3.26755e-13	0.417875	0.148	0.141	9.60496e-09	0	ZNF263
3.94845e-13	0.25541	0.136	0.167	1.16065e-08	0	IKBKB
5.77095e-13	0.383399	0.142	0.134	1.69637e-08	0	MYO6
1.10512e-12	0.350792	0.322	0.336	3.24849e-08	0	COL5A3
1.30228e-12	0.441413	0.344	0.381	3.82807e-08	0	DPYSL2
1.48973e-12	0.292709	0.2	0.246	4.37907e-08	0	OAF
2.28909e-12	0.50305	0.415	0.471	6.72878e-08	0	FBLN1
2.39854e-12	0.294788	0.25	0.312	7.0505e-08	0	MECP2
2.41642e-12	0.283711	0.111	0.1	7.10306e-08	0	KCNS3
8.26883e-12	0.437451	0.123	0.115	2.43062e-07	0	FADS2
1.08585e-11	0.375664	0.113	0.104	3.19187e-07	0	SAT1
1.21581e-11	0.326288	0.184	0.222	3.57387e-07	0	ADAMTS5
1.21893e-11	0.273085	0.125	0.152	3.58305e-07	0	CYGB
2.39025e-11	0.270007	0.119	0.145	7.02614e-07	0	SLC44A2
2.6449e-11	0.339884	0.132	0.126	7.77469e-07	0	ADHFE1
2.88789e-11	0.285171	0.129	0.157	8.48897e-07	0	SRSF3
3.83922e-11	0.279699	0.116	0.141	1.12854e-06	0	TRIP10
5.90816e-11	0.265097	0.173	0.207	1.7367e-06	0	SCD5
7.06049e-11	0.300531	0.146	0.177	2.07543e-06	0	KLF13
1.0148e-10	0.255912	0.13	0.157	2.983e-06	0	PTGR1
1.18149e-10	0.325097	0.261	0.326	3.47299e-06	0	KDM3B
1.74726e-10	0.29779	0.239	0.294	5.13607e-06	0	ARMCX4
1.87542e-10	0.426435	0.205	0.207	5.51279e-06	0	C1S
1.90895e-10	0.273645	0.57	0.7	5.61134e-06	0	AKT3
2.90061e-10	0.383007	0.126	0.119	8.52635e-06	0	SYNE3
4.36014e-10	0.268105	0.1	0.092	1.28166e-05	0	KLRD1
4.60347e-10	0.260311	0.265	0.327	1.35319e-05	0	CAST
4.60489e-10	0.30841	0.192	0.234	1.35361e-05	0	PWWP2A
4.69911e-10	0.489694	0.309	0.338	1.3813e-05	0	NOVA1
7.73114e-10	0.275568	0.155	0.186	2.27257e-05	0	MMP24OS
9.81144e-10	0.469338	0.169	0.169	2.88407e-05	0	CYSTM1
1.09684e-09	0.270826	0.109	0.101	3.22417e-05	0	LINC01376
1.26541e-09	0.397254	0.351	0.377	3.71967e-05	0	CCND3
1.78896e-09	0.295389	0.153	0.185	5.25864e-05	0	GIGYF1
2.05999e-09	0.275968	0.149	0.179	6.05535e-05	0	PRKAA1
2.39624e-09	0.379103	0.327	0.422	7.04375e-05	0	HNRNPH1
2.53861e-09	0.463165	0.22	0.231	7.46223e-05	0	CCDC84
2.57852e-09	0.283247	0.101	0.121	7.57956e-05	0	CGGBP1
2.75582e-09	0.333979	0.113	0.106	8.10073e-05	0	AL592183.1
8.14757e-09	0.260493	0.09	0.108	0.000239498	0	EIF4A2
9.62615e-09	0.436545	0.236	0.293	0.000282961	0	PDXDC1
2.10943e-08	0.452389	0.249	0.265	0.000620068	0	PLEKHA6
3.0562e-08	0.334524	0.111	0.106	0.000898369	0	PARP8
6.30967e-08	0.340727	0.382	0.49	0.00185473	0	COL6A1
9.28688e-08	0.295525	0.103	0.096	0.00272988	0	TMEM72-AS1
1.57792e-07	0.293449	0.176	0.209	0.00463831	0	ADIPOR2
1.72535e-07	0.325607	0.276	0.34	0.00507167	0	RNF213
2.42682e-07	0.29231	0.138	0.133	0.00713364	0	MTERF1
2.77844e-07	0.452744	0.166	0.169	0.00816724	0	NID2
2.79984e-07	0.456629	0.3	0.333	0.00823014	0	WBP1L
3.37121e-07	0.261287	0.329	0.39	0.00990968	0	SMOC2
3.67617e-07	0.413426	0.19	0.196	0.0108061	0	CADPS2
4.3131e-07	0.432473	0.238	0.252	0.0126784	0	TNKS1BP1
5.13098e-07	0.28431	0.306	0.38	0.0150825	0	ASPH
5.76269e-07	0.365395	0.178	0.178	0.0169394	0	AL139260.1
7.30139e-07	0.257931	0.102	0.119	0.0214624	0	TSPYL2
1.08879e-06	0.310765	0.317	0.389	0.032005	0	CREB3L2
1.78281e-06	0.294057	0.162	0.161	0.0524057	0	CHPT1
2.66835e-06	0.296268	0.355	0.445	0.0784361	0	SNX29
3.36146e-06	0.288274	0.102	0.097	0.0988102	0	AC079447.1
4.7947e-06	0.416329	0.318	0.358	0.14094	0	NFE2L2
5.52961e-06	0.398961	0.172	0.176	0.162543	0	CYP27A1
9.13645e-06	0.288212	0.391	0.494	0.268566	0	REV3L
9.44707e-06	0.255146	0.104	0.121	0.277697	0	LSS
1.00247e-05	0.42064	0.149	0.149	0.294676	0	AC020916.1
1.35633e-05	0.322308	0.371	0.473	0.398692	0	NT5C2
1.73835e-05	0.261105	0.095	0.109	0.510989	0	CEBPD
1.90446e-05	0.273837	0.217	0.256	0.559816	0	SGK3
3.05455e-05	0.372702	0.334	0.422	0.897884	0	SON
3.20529e-05	0.307728	0.156	0.154	0.942194	0	ANGPT1
3.68854e-05	0.291189	0.126	0.146	1	0	GLUL
4.35035e-05	0.256052	0.123	0.141	1	0	SPON2
5.35799e-05	0.358109	0.112	0.11	1	0	CARHSP1
7.0596e-05	0.283513	0.148	0.147	1	0	KLF9
7.42379e-05	0.411113	0.43	0.523	1	0	LRP1
9.15205e-05	0.355464	0.352	0.436	1	0	MRC2
0.000113885	0.31914	0.331	0.415	1	0	PRKAG2
0.000116153	0.325224	0.295	0.359	1	0	UBAP1
0.000116232	0.36459	0.142	0.144	1	0	CNBP
0.00012223	0.356322	0.268	0.327	1	0	PTBP3
0.00014568	0.266591	0.122	0.14	1	0	COQ4
0.000146716	0.399057	0.335	0.382	1	0	BICRAL
0.000152419	0.295284	0.404	0.518	1	0	MYCBP2
0.0002173	0.315907	0.327	0.401	1	0	TFCP2
0.000247744	0.34379	0.168	0.173	1	0	COBLL1
0.000252525	0.283361	0.115	0.131	1	0	DCAF1
0.000255363	0.284718	0.133	0.153	1	0	FCGRT
0.000281276	0.421536	0.136	0.135	1	0	TMSB4X
0.000371848	0.304406	0.481	0.586	1	0	ELF2
0.000444535	0.289131	0.153	0.152	1	0	PCED1B
0.000630751	0.376464	0.204	0.241	1	0	PKNOX1
0.000649328	0.309201	0.141	0.142	1	0	LRRK2
0.000691671	0.277324	0.153	0.176	1	0	TRIP4
0.000867779	0.319265	0.123	0.122	1	0	XAF1
0.000895901	0.344378	0.111	0.127	1	0	NINJ2
0.00102034	0.329136	0.166	0.191	1	0	FUT10
0.001089	0.35889	0.286	0.348	1	0	SREBF2
0.0011441	0.387807	0.206	0.22	1	0	CALCOCO2
0.00126909	0.388866	0.167	0.173	1	0	WWP2
0.0012852	0.317468	0.101	0.115	1	0	ACADVL
0.00181786	0.277878	0.092	0.105	1	0	MIGA2
0.00188298	0.416126	0.257	0.285	1	0	ARHGAP29
0.00218273	0.29606	0.344	0.417	1	0	RSRP1
0.00236453	0.266165	0.103	0.116	1	0	TDG
0.00249613	0.27928	0.106	0.12	1	0	PILRB
0.00306361	0.305539	0.158	0.18	1	0	Z93930.2
0.00336811	0.274661	0.275	0.322	1	0	ZHX3
0.00351591	0.292206	0.123	0.14	1	0	GIPC1
0.00473294	0.414304	0.137	0.157	1	0	THUMPD3-AS1
0.00510555	0.250179	0.185	0.188	1	0	NLGN4X
0.00526069	0.332855	0.111	0.112	1	0	MTO1
0.00596407	0.405951	0.239	0.261	1	0	ZBTB8OS
0.00999587	0.318328	0.151	0.172	1	0	TOR1AIP1
0	2.62196	0.354	0.071	0	1	NRG1
0	2.28042	0.663	0.169	0	1	ROBO2
0	2.00123	0.223	0.085	0	1	SERPINE1
0	1.97228	0.785	0.355	0	1	CNTNAP2
0	1.78793	0.649	0.214	0	1	ADAMTSL1
0	1.75064	0.881	0.373	0	1	CCDC102B
0	1.67548	0.27	0.033	0	1	KHDRBS2
0	1.66253	0.292	0.065	0	1	COL25A1
0	1.63557	0.777	0.299	0	1	COL21A1
0	1.48421	0.501	0.207	0	1	IGFBP5
0	1.47272	0.288	0.051	0	1	MYRIP
0	1.46603	0.314	0.069	0	1	CHRM3
0	1.46424	0.735	0.323	0	1	CERS6
0	1.42253	0.767	0.427	0	1	TMTC2
0	1.40131	0.318	0.067	0	1	MEOX1
0	1.37494	0.28	0.061	0	1	LUZP2
0	1.366	0.691	0.341	0	1	FN1
0	1.34956	0.688	0.349	0	1	NCKAP5
0	1.32133	0.663	0.31	0	1	LINC00882
0	1.31155	0.551	0.217	0	1	SEMA6D
0	1.28468	0.695	0.368	0	1	FRMD4A
0	1.27384	0.719	0.406	0	1	FREM1
0	1.25138	0.775	0.342	0	1	ADAMTS19
0	1.23462	0.397	0.139	0	1	DACH1
0	1.22645	0.956	0.687	0	1	EXT1
0	1.22217	0.727	0.356	0	1	SULF1
0	1.17012	0.828	0.56	0	1	IL1RAPL1
0	1.16497	0.523	0.194	0	1	TARID
0	1.15226	0.643	0.277	0	1	MMP16
0	1.14651	0.591	0.267	0	1	CHSY3
0	1.14261	0.609	0.239	0	1	TENM4
0	1.13934	0.873	0.557	0	1	ADAMTSL3
0	1.11614	0.397	0.184	0	1	LINC01091
0	1.10761	0.364	0.154	0	1	THBS1
0	1.09423	0.278	0.112	0	1	FAM155A
0	1.09244	0.234	0.036	0	1	PRLR
0	1.09221	0.38	0.111	0	1	HHIP
0	1.08554	0.533	0.224	0	1	NRK
0	1.08495	0.159	0.04	0	1	HPSE2
0	1.07736	0.403	0.123	0	1	LOXL2
0	1.06756	0.771	0.383	0	1	IGF2BP2
0	1.06314	0.254	0.077	0	1	FRMPD4
0	1.06235	0.536	0.255	0	1	SFMBT2
0	1.04901	0.873	0.581	0	1	CACNA2D1
0	1.04832	0.558	0.261	0	1	KLHL13
0	1.04518	0.32	0.095	0	1	GPM6B
0	1.04033	0.258	0.065	0	1	DPP10
0	1.032	0.588	0.278	0	1	SLC4A7
0	1.03077	0.617	0.256	0	1	XIST
0	1.02554	0.525	0.214	0	1	CNTN4
0	1.00872	0.688	0.4	0	1	ANK3
0	1.00602	0.889	0.573	0	1	SCN7A
0	1.00594	0.915	0.614	0	1	LAMB1
0	1.00532	0.375	0.183	0	1	SLC4A4
0	0.979866	0.888	0.618	0	1	ADGRB3
0	0.954265	0.22	0.056	0	1	HMGA2
0	0.943181	0.841	0.648	0	1	ARHGAP10
0	0.935384	0.475	0.267	0	1	KCNMB2
0	0.934823	0.256	0.111	0	1	ERRFI1
0	0.926236	0.415	0.172	0	1	GPC3
0	0.920626	0.725	0.407	0	1	ZNF385D
0	0.917346	0.785	0.484	0	1	PPFIBP1
0	0.914521	0.582	0.265	0	1	MYO1B
0	0.913316	0.412	0.148	0	1	OSBPL10
0	0.905546	0.724	0.367	0	1	TANC2
0	0.892064	0.902	0.692	0	1	TCF4
0	0.889991	0.285	0.088	0	1	PPFIA2
0	0.880868	0.386	0.161	0	1	FRAS1
0	0.877368	0.185	0.03	0	1	ATP8A2
0	0.877182	0.383	0.164	0	1	CACNB4
0	0.855431	0.348	0.16	0	1	HIST1H2AC
0	0.853024	0.23	0.091	0	1	KIAA1324L
0	0.845578	0.751	0.433	0	1	CYTH3
0	0.84176	0.802	0.515	0	1	PEAK1
0	0.835386	0.346	0.131	0	1	SPRY4-AS1
0	0.833649	0.16	0.018	0	1	NDST4
0	0.825897	0.338	0.134	0	1	KHDRBS3
0	0.823739	0.35	0.132	0	1	ITGB8
0	0.814099	0.545	0.285	0	1	SYNE2
0	0.812823	0.338	0.145	0	1	EGR1
0	0.803014	0.597	0.306	0	1	SPRED1
0	0.799983	0.337	0.15	0	1	THSD7A
0	0.796984	0.636	0.341	0	1	GRB10
0	0.787316	0.621	0.335	0	1	LIFR
0	0.781793	0.306	0.097	0	1	GNAI1
0	0.780436	0.499	0.246	0	1	CRIM1
0	0.778228	0.589	0.392	0	1	ZSWIM6
0	0.776247	0.775	0.491	0	1	KLF12
0	0.775473	0.548	0.276	0	1	NRIP1
0	0.76837	0.642	0.371	0	1	CLMP
0	0.767472	0.654	0.436	0	1	LIMCH1
0	0.760849	0.682	0.415	0	1	PALM2-AKAP2
0	0.759047	0.718	0.4	0	1	TIAM1
0	0.75807	0.245	0.048	0	1	LINC02082
0	0.748656	0.537	0.299	0	1	PKP4
0	0.747078	0.665	0.383	0	1	SPRED2
0	0.745341	0.343	0.136	0	1	DOK5
0	0.743333	0.88	0.649	0	1	CAMK2D
0	0.742213	0.33	0.117	0	1	MOXD1
0	0.742176	0.458	0.214	0	1	ALDH1A2
0	0.739148	0.464	0.268	0	1	BACH1
0	0.736623	0.739	0.409	0	1	PLAGL1
0	0.735727	0.596	0.327	0	1	RAPH1
0	0.735392	0.375	0.169	0	1	CMTM8
0	0.733518	0.807	0.558	0	1	ROBO1
0	0.730824	0.537	0.266	0	1	CCDC88A
0	0.725842	0.439	0.25	0	1	PDE7B
0	0.723023	0.338	0.134	0	1	ARSJ
0	0.72285	0.628	0.371	0	1	CRYBG3
0	0.722433	0.452	0.23	0	1	LRFN5
0	0.718187	0.622	0.351	0	1	LHFPL2
0	0.716947	0.616	0.395	0	1	PTPRD
0	0.716281	0.972	0.828	0	1	PTPRG
0	0.710537	0.919	0.732	0	1	CACNA1C
0	0.710387	0.209	0.054	0	1	MYO16
0	0.710234	0.607	0.321	0	1	ROR2
0	0.710101	0.59	0.288	0	1	FARP1
0	0.709862	0.284	0.107	0	1	KIAA1211
0	0.709141	0.832	0.577	0	1	MAST4
0	0.708251	0.891	0.716	0	1	PCDH9
0	0.700562	0.733	0.478	0	1	FAM110B
0	0.699027	0.856	0.641	0	1	EBF2
0	0.698112	0.398	0.184	0	1	AMOTL1
0	0.697852	0.632	0.359	0	1	EPB41L4A
0	0.696821	0.466	0.216	0	1	IGF2BP3
0	0.696355	0.435	0.233	0	1	COL24A1
0	0.693333	0.231	0.075	0	1	CDC7
0	0.691935	0.706	0.386	0	1	COL12A1
0	0.691094	0.333	0.134	0	1	STK10
0	0.689865	0.779	0.495	0	1	ASAP1
0	0.688768	0.76	0.397	0	1	COL6A6
0	0.687571	0.476	0.225	0	1	FBN2
0	0.686054	0.458	0.219	0	1	FNBP1L
0	0.682479	0.248	0.063	0	1	PEG3
0	0.681501	0.651	0.362	0	1	STK39
0	0.680043	0.258	0.134	0	1	CNTN5
0	0.676583	0.536	0.274	0	1	EPB41L3
0	0.671727	0.813	0.409	0	1	COL1A1
0	0.668866	0.356	0.22	0	1	EMP1
0	0.667932	0.223	0.069	0	1	MAP2
0	0.662556	0.639	0.382	0	1	SMURF2
0	0.654305	0.689	0.508	0	1	PDZRN3
0	0.653421	0.5	0.262	0	1	CDK6
0	0.651344	0.482	0.247	0	1	SPON1
0	0.650203	0.244	0.096	0	1	CTSC
0	0.649625	0.751	0.501	0	1	TBX20
0	0.64929	0.749	0.547	0	1	PDZD2
0	0.648697	0.602	0.302	0	1	MYH10
0	0.646858	0.497	0.28	0	1	PAPPA
0	0.640327	0.551	0.327	0	1	ACSS3
0	0.640216	0.747	0.53	0	1	STARD13
0	0.638892	0.727	0.445	0	1	LRRFIP1
0	0.635814	0.369	0.157	0	1	SPOPL
0	0.63529	0.127	0.02	0	1	DCHS2
0	0.632569	0.747	0.488	0	1	MAP4K3
0	0.630049	0.482	0.257	0	1	PTN
0	0.629796	0.761	0.563	0	1	COL4A1
0	0.628635	0.815	0.628	0	1	CBLB
0	0.627998	0.653	0.411	0	1	SRGAP1
0	0.624916	0.374	0.187	0	1	MICAL2
0	0.624816	0.54	0.264	0	1	RAI14
0	0.623688	0.177	0.055	0	1	ANO2
0	0.623657	0.345	0.171	0	1	SLC16A12
0	0.622716	0.569	0.362	0	1	VCL
0	0.620378	0.369	0.232	0	1	MGAT4C
0	0.618921	0.508	0.31	0	1	ADGRL2
0	0.61843	0.209	0.079	0	1	ADAM12
0	0.616993	0.554	0.301	0	1	PIK3CA
0	0.614584	0.559	0.324	0	1	DISC1
0	0.613331	0.447	0.269	0	1	MAML3
0	0.612346	0.458	0.252	0	1	SEMA5A
0	0.61218	0.595	0.365	0	1	PRKD1
0	0.611832	0.323	0.141	0	1	SNCAIP
0	0.606976	0.425	0.204	0	1	ATP10D
0	0.604934	0.424	0.22	0	1	ARPC2
0	0.604033	0.687	0.378	0	1	ADAMTS2
0	0.600736	0.283	0.108	0	1	LRP12
0	0.596668	0.378	0.208	0	1	TSPAN5
0	0.596517	0.541	0.291	0	1	PLCE1
0	0.595458	0.7	0.575	0	1	SGCD
0	0.593675	0.672	0.478	0	1	UNC5C
0	0.593031	0.445	0.212	0	1	NAB1
0	0.592127	0.724	0.426	0	1	GPC6
0	0.588384	0.48	0.259	0	1	PTPN14
0	0.582613	0.497	0.26	0	1	CEP85L
0	0.581106	0.254	0.086	0	1	TTYH2
0	0.577295	0.591	0.35	0	1	PCNX1
0	0.57677	0.149	0.064	0	1	DGKB
0	0.574291	0.94	0.741	0	1	AUTS2
0	0.571106	0.564	0.366	0	1	NPAS3
0	0.568948	0.121	0.025	0	1	KIAA1549L
0	0.562908	0.417	0.197	0	1	FMNL3
0	0.561821	0.411	0.224	0	1	BMP2K
0	0.55942	0.639	0.399	0	1	EBF3
0	0.55872	0.171	0.037	0	1	ADAMTS19-AS1
0	0.558603	0.143	0.031	0	1	ST8SIA4
0	0.558496	0.727	0.511	0	1	LDB2
0	0.557876	0.135	0.049	0	1	ZNF536
0	0.55743	0.439	0.271	0	1	SRPX
0	0.556529	0.243	0.084	0	1	SYT17
0	0.554777	0.369	0.197	0	1	CSRNP3
0	0.554365	0.467	0.264	0	1	PELI2
0	0.551795	0.319	0.174	0	1	HS2ST1
0	0.55066	0.2	0.073	0	1	FAR2
0	0.55001	0.853	0.585	0	1	TRIO
0	0.549019	0.219	0.078	0	1	CD59
0	0.548661	0.767	0.517	0	1	MEG8
0	0.548436	0.507	0.279	0	1	FAM126A
0	0.548377	0.75	0.481	0	1	SCMH1
0	0.546281	0.375	0.213	0	1	POLA1
0	0.543825	0.479	0.292	0	1	GAREM1
0	0.543345	0.818	0.646	0	1	ARHGAP24
0	0.541179	0.533	0.324	0	1	SH3RF1
0	0.538201	0.44	0.222	0	1	LINC00632
0	0.535935	0.568	0.341	0	1	WWC2
0	0.535459	0.73	0.468	0	1	PDGFRA
0	0.535249	0.883	0.658	0	1	QKI
0	0.533687	0.349	0.216	0	1	SHROOM3
0	0.533595	0.474	0.298	0	1	KALRN
0	0.533168	0.515	0.287	0	1	PLEKHG1
0	0.531057	0.745	0.504	0	1	TCF7L1
0	0.529033	0.318	0.143	0	1	SHROOM4
0	0.528812	0.761	0.567	0	1	PDE4D
0	0.526404	0.642	0.408	0	1	ZNF704
0	0.524404	0.463	0.251	0	1	CLIP2
0	0.524131	0.347	0.227	0	1	PPP1R9A
0	0.523888	0.161	0.071	0	1	EPHA7
0	0.522636	0.501	0.311	0	1	STOX2
0	0.522544	0.508	0.294	0	1	TJP1
0	0.52232	0.12	0.024	0	1	LINC01340
0	0.522117	0.472	0.259	0	1	CDK17
0	0.521742	0.669	0.412	0	1	YAP1
0	0.518963	0.519	0.341	0	1	SDC2
0	0.518722	0.545	0.372	0	1	NHSL1
0	0.516896	0.44	0.24	0	1	ADAMTS12
0	0.516248	0.438	0.264	0	1	MB21D2
0	0.514761	0.982	0.917	0	1	PRKG1
0	0.514297	0.875	0.645	0	1	AGAP1
0	0.51273	0.184	0.048	0	1	KCTD12
0	0.512578	0.525	0.296	0	1	DPYSL3
0	0.511576	0.542	0.376	0	1	TMEM108
0	0.51112	0.496	0.298	0	1	RCOR1
0	0.509234	0.248	0.09	0	1	AFAP1L2
0	0.509092	0.339	0.17	0	1	FLI1
0	0.508143	0.371	0.185	0	1	CABLES1
0	0.508141	0.928	0.766	0	1	ZFPM2
0	0.506108	0.153	0.066	0	1	AC114689.3
0	0.505881	0.272	0.125	0	1	MYO10
0	0.505072	0.409	0.202	0	1	ST3GAL2
0	0.504852	0.351	0.195	0	1	DCLK2
0	0.503369	0.548	0.338	0	1	P4HA1
0	0.502719	0.575	0.375	0	1	NCOA3
0	0.502156	0.455	0.241	0	1	LDLRAD3
0	0.502004	0.539	0.348	0	1	HIVEP2
0	0.501181	0.896	0.682	0	1	MED13L
0	0.501005	0.772	0.598	0	1	KANK1
0	0.500898	0.687	0.438	0	1	GNAQ
0	0.499521	0.501	0.253	0	1	COL27A1
0	0.498011	0.663	0.407	0	1	RBMS2
0	0.497311	0.416	0.194	0	1	FGD5
0	0.497174	0.379	0.193	0	1	NREP
0	0.497152	0.171	0.054	0	1	MMP19
0	0.497128	0.517	0.292	0	1	GLI3
0	0.494895	0.377	0.198	0	1	THBS2
0	0.49487	0.733	0.506	0	1	SOBP
0	0.494686	0.624	0.447	0	1	PCDH7
0	0.492754	0.895	0.681	0	1	TCF12
0	0.490553	0.354	0.179	0	1	DOCK10
0	0.488052	0.886	0.698	0	1	SSBP2
0	0.486178	0.534	0.298	0	1	PITPNB
0	0.485748	0.621	0.404	0	1	MGAT5
0	0.484894	0.269	0.122	0	1	BCAT1
0	0.484797	0.431	0.222	0	1	CNN3
0	0.484099	0.813	0.638	0	1	ARL15
0	0.483875	0.227	0.096	0	1	TMPO
0	0.483715	0.844	0.607	0	1	CDK14
0	0.483343	0.867	0.626	0	1	PTK2
0	0.482563	0.838	0.573	0	1	COL5A1
0	0.482279	0.456	0.256	0	1	MAP2K4
0	0.482082	0.51	0.341	0	1	ABCA1
0	0.481589	0.949	0.817	0	1	FNDC3B
0	0.480674	0.763	0.455	0	1	COL3A1
0	0.48019	0.85	0.628	0	1	SASH1
0	0.478932	0.511	0.311	0	1	REPS1
0	0.478438	0.242	0.097	0	1	ANKRD50
0	0.477915	0.622	0.449	0	1	ADGRL3
0	0.476812	0.387	0.223	0	1	ZBTB46
0	0.475102	0.34	0.194	0	1	ARHGAP31
0	0.473584	0.935	0.826	0	1	NEGR1
0	0.473055	0.661	0.428	0	1	CREB5
0	0.469013	0.874	0.669	0	1	LAMC1
0	0.468483	0.468	0.261	0	1	EML4
0	0.467671	0.507	0.305	0	1	MCU
0	0.467653	0.137	0.029	0	1	COL9A1
0	0.465815	0.176	0.066	0	1	SLC7A2
0	0.465499	0.579	0.373	0	1	XPO1
0	0.464156	0.294	0.151	0	1	IRS1
0	0.46251	0.846	0.595	0	1	DOCK1
0	0.461423	0.182	0.062	0	1	NTF3
0	0.457863	0.429	0.273	0	1	NPAS2
0	0.457686	0.521	0.317	0	1	PCSK5
0	0.455586	0.857	0.72	0	1	DMD
0	0.455132	0.291	0.145	0	1	ETS1
0	0.452949	0.181	0.082	0	1	GREB1
0	0.452681	0.619	0.388	0	1	PDS5B
0	0.451071	0.482	0.288	0	1	TOP1
0	0.450831	0.493	0.301	0	1	PLSCR4
0	0.45047	0.1	0.028	0	1	CYP19A1
0	0.449427	0.484	0.273	0	1	DOCK7
0	0.448065	0.325	0.149	0	1	BTBD3
0	0.446088	0.521	0.31	0	1	RLF
0	0.445027	0.977	0.838	0	1	RBMS3
0	0.444531	0.7	0.502	0	1	GAB1
0	0.444204	0.831	0.592	0	1	ARHGAP21
0	0.444049	0.342	0.175	0	1	CPNE8
0	0.443895	0.425	0.224	0	1	PGAP1
0	0.443725	0.618	0.397	0	1	CTBP2
0	0.442562	0.823	0.648	0	1	NAALADL2
0	0.441773	0.735	0.498	0	1	EVI5
0	0.439613	0.155	0.05	0	1	CMKLR1
0	0.439097	0.354	0.194	0	1	ANXA5
0	0.43823	0.403	0.255	0	1	FRMD3
0	0.437509	0.781	0.558	0	1	SRPK2
0	0.434491	0.142	0.048	0	1	HUNK
0	0.43427	0.28	0.116	0	1	IGFBP3
0	0.432656	0.837	0.651	0	1	DPYD
0	0.431379	0.384	0.24	0	1	GMDS
0	0.43023	0.343	0.191	0	1	EGLN1
0	0.428532	0.937	0.779	0	1	JMJD1C
0	0.425634	0.899	0.75	0	1	MAML2
0	0.425586	0.885	0.689	0	1	COL6A3
0	0.425546	0.473	0.273	0	1	CHIC2
0	0.423929	0.313	0.17	0	1	MDFIC
0	0.422357	0.453	0.262	0	1	GNG12
0	0.421947	0.242	0.129	0	1	CDHR3
0	0.42101	0.164	0.053	0	1	TGFBI
0	0.420901	0.246	0.108	0	1	FNDC1
0	0.42016	0.398	0.203	0	1	SRGAP2
0	0.419812	0.667	0.447	0	1	PPP3CA
0	0.418092	0.39	0.251	0	1	ENOX1
0	0.418028	0.462	0.271	0	1	SPATS2L
0	0.417328	0.712	0.495	0	1	FGFR1
0	0.416637	0.473	0.302	0	1	HIBADH
0	0.416299	0.305	0.121	0	1	POSTN
0	0.415969	0.257	0.091	0	1	TCF21
0	0.415808	0.699	0.477	0	1	AKAP12
0	0.415749	0.513	0.317	0	1	CEP170
0	0.415591	0.787	0.531	0	1	COL5A2
0	0.415371	0.317	0.17	0	1	CBL
0	0.414826	0.859	0.656	0	1	ZFAND3
0	0.413555	0.422	0.241	0	1	KIAA1755
0	0.412806	0.535	0.322	0	1	FAM171A1
0	0.412645	0.218	0.099	0	1	PELI1
0	0.411941	0.236	0.106	0	1	GLCE
0	0.411022	0.516	0.318	0	1	RAP1A
0	0.40955	0.571	0.356	0	1	AGO2
0	0.409505	0.543	0.344	0	1	GATA6
0	0.40898	0.601	0.372	0	1	PKNOX2
0	0.408723	0.807	0.625	0	1	SVIL
0	0.408534	0.214	0.097	0	1	B3GLCT
0	0.408093	0.273	0.154	0	1	ARHGEF26
0	0.407533	0.233	0.113	0	1	KCNMB4
0	0.406863	0.384	0.236	0	1	ADAM17
0	0.406669	0.596	0.386	0	1	RAPGEF2
0	0.406178	0.705	0.494	0	1	APP
0	0.405971	0.448	0.271	0	1	SCLT1
0	0.404589	0.308	0.152	0	1	IFNAR2
0	0.404295	0.471	0.281	0	1	MAP4K5
0	0.403547	0.668	0.479	0	1	UST
0	0.403305	0.303	0.173	0	1	BCL2L1
0	0.402751	0.27	0.127	0	1	MT-ND4L
0	0.402556	0.321	0.177	0	1	TUSC3
0	0.402101	0.339	0.177	0	1	NCK2
0	0.401142	0.369	0.208	0	1	TBC1D12
0	0.400669	0.318	0.151	0	1	ADCY1
0	0.400042	0.455	0.276	0	1	HIVEP1
0	0.399844	0.384	0.24	0	1	WLS
0	0.398728	0.303	0.139	0	1	NEK6
0	0.398107	0.125	0.036	0	1	DSC3
0	0.397183	0.374	0.201	0	1	QSER1
0	0.396404	0.496	0.312	0	1	RFX3
0	0.394017	0.543	0.338	0	1	AFAP1
0	0.393798	0.667	0.455	0	1	MT-ND4
0	0.393763	0.566	0.36	0	1	BACH2
0	0.393622	0.57	0.373	0	1	KCNT2
0	0.393074	0.192	0.085	0	1	VGLL3
0	0.391859	0.127	0.045	0	1	HIST1H2BD
0	0.391389	0.59	0.376	0	1	MID1
0	0.390488	0.709	0.418	0	1	PDE10A
0	0.390428	0.677	0.499	0	1	HIPK3
0	0.389864	0.498	0.304	0	1	USP9X
0	0.388833	0.339	0.181	0	1	PRKCI
0	0.388741	0.564	0.343	0	1	SEC24D
0	0.388501	0.504	0.323	0	1	CAMTA1
0	0.388055	0.641	0.429	0	1	FSTL1
0	0.385646	0.159	0.063	0	1	HPCAL1
0	0.384994	0.478	0.28	0	1	KDM5B
0	0.384685	0.774	0.593	0	1	PTPRM
0	0.38359	0.459	0.309	0	1	SPIRE1
0	0.38344	0.452	0.292	0	1	EPHA3
0	0.382446	0.264	0.132	0	1	ATP2B1
0	0.38226	0.434	0.28	0	1	RPS6KA3
0	0.378435	0.408	0.232	0	1	LIMD1
0	0.377786	0.833	0.621	0	1	RBFOX2
0	0.376974	0.894	0.722	0	1	NFIB
0	0.376433	0.294	0.157	0	1	MAP3K1
0	0.376187	0.621	0.421	0	1	FBXO11
0	0.375332	0.681	0.487	0	1	PRKCE
0	0.373139	0.263	0.124	0	1	TMEM87B
0	0.373044	0.171	0.073	0	1	MIR181A1HG
0	0.372341	0.279	0.146	0	1	FAM13C
0	0.372205	0.64	0.43	0	1	AGO3
0	0.371704	0.485	0.301	0	1	GLS
0	0.37137	0.501	0.319	0	1	TRERF1
0	0.370691	0.335	0.182	0	1	SMARCA1
0	0.368595	0.584	0.372	0	1	ARID1A
0	0.366333	0.179	0.081	0	1	SEMA3D
0	0.365828	0.295	0.163	0	1	RALGPS2
0	0.365238	0.142	0.06	0	1	PHACTR3
0	0.365104	0.361	0.212	0	1	ACSL3
0	0.364929	0.836	0.636	0	1	PLXDC2
0	0.364892	0.622	0.409	0	1	GOLGB1
0	0.364221	0.376	0.228	0	1	LCORL
0	0.363857	0.295	0.14	0	1	MARCKS
0	0.36306	0.984	0.916	0	1	RORA
0	0.362691	0.37	0.202	0	1	CDH11
0	0.362048	0.796	0.614	0	1	UBE2E2
0	0.360503	0.542	0.372	0	1	SIK2
0	0.359741	0.647	0.422	0	1	TTC3
0	0.359457	0.675	0.45	0	1	MAP4K4
0	0.356575	0.407	0.257	0	1	ATP13A3
0	0.355745	0.451	0.279	0	1	APBA1
0	0.355686	0.327	0.176	0	1	JAM3
0	0.355471	0.603	0.377	0	1	SMARCC1
0	0.355011	0.149	0.05	0	1	MXRA5
0	0.354501	0.664	0.451	0	1	CCNY
0	0.354244	0.428	0.263	0	1	STK24
0	0.353758	0.467	0.292	0	1	ARHGAP42
0	0.351904	0.759	0.567	0	1	MBD5
0	0.351615	0.713	0.504	0	1	PHLDB1
0	0.35087	0.71	0.522	0	1	NCOA2
0	0.350821	0.498	0.313	0	1	ABI2
0	0.350651	0.253	0.122	0	1	PHLPP2
0	0.35031	0.694	0.471	0	1	TFPI
0	0.350028	0.382	0.209	0	1	DOCK6
0	0.349478	0.499	0.309	0	1	CAMSAP2
0	0.349415	0.335	0.194	0	1	NEDD4
0	0.349182	0.267	0.148	0	1	ETV1
0	0.347593	0.134	0.046	0	1	MEST
0	0.347565	0.147	0.047	0	1	RGMB
0	0.346522	0.174	0.079	0	1	AL627171.2
0	0.345548	0.436	0.265	0	1	ZMYND11
0	0.34553	0.59	0.412	0	1	PRKCA
0	0.345217	0.352	0.208	0	1	DNMT1
0	0.344036	0.189	0.088	0	1	SLC22A3
0	0.343796	0.417	0.25	0	1	HIBCH
0	0.343603	0.165	0.067	0	1	ATOH8
0	0.343383	0.9	0.723	0	1	TTC28
0	0.343176	0.101	0.03	0	1	GRIK4
0	0.342482	0.266	0.14	0	1	TRAM2
0	0.34248	0.53	0.363	0	1	LIMS1
0	0.34227	0.69	0.473	0	1	RABGEF1
0	0.34225	0.693	0.466	0	1	WAC
0	0.342224	0.309	0.183	0	1	MOB1B
0	0.342142	0.26	0.14	0	1	ITGA8
0	0.341916	0.65	0.438	0	1	DENND5A
0	0.341624	0.844	0.641	0	1	SBF2
0	0.341127	0.87	0.698	0	1	RBMS1
0	0.340449	0.255	0.119	0	1	ADGRL1
0	0.340441	0.206	0.094	0	1	CMTM7
0	0.339743	0.102	0.026	0	1	TSPAN11
0	0.339683	0.534	0.371	0	1	BBX
0	0.339541	0.267	0.149	0	1	LRP5
0	0.339284	0.255	0.137	0	1	HEYL
0	0.338528	0.673	0.463	0	1	CSNK1A1
0	0.33775	0.277	0.153	0	1	HDGFL3
0	0.335571	0.182	0.067	0	1	ITPRIPL2
0	0.335422	0.175	0.069	0	1	NOTCH1
0	0.334879	0.475	0.272	0	1	GLI2
0	0.334213	0.581	0.393	0	1	ERBIN
0	0.33372	0.648	0.445	0	1	PTPN12
0	0.333645	0.389	0.248	0	1	RAPGEF6
0	0.333561	0.443	0.284	0	1	TBL1X
0	0.333326	0.456	0.28	0	1	CNOT2
0	0.333306	0.271	0.15	0	1	TBC1D9
0	0.332965	0.616	0.416	0	1	BRWD1
0	0.332276	0.227	0.113	0	1	LRRC17
0	0.331455	0.366	0.206	0	1	LRP6
0	0.330961	0.535	0.344	0	1	MPDZ
0	0.330926	0.188	0.077	0	1	SPRY4
0	0.330222	0.347	0.201	0	1	PPP4R1
0	0.329935	0.423	0.254	0	1	AGFG1
0	0.329897	0.211	0.085	0	1	SOX9
0	0.329895	0.525	0.327	0	1	SFPQ
0	0.329784	0.407	0.253	0	1	ZNF516
0	0.329249	0.216	0.105	0	1	ACER2
0	0.328995	0.662	0.453	0	1	ARHGEF12
0	0.328806	0.559	0.36	0	1	KAT6A
0	0.328051	0.668	0.463	0	1	PDS5A
0	0.326404	0.635	0.43	0	1	KDM6A
0	0.325747	0.671	0.478	0	1	BRAF
0	0.324352	0.622	0.433	0	1	TEAD1
0	0.323441	0.944	0.837	0	1	NFIA
0	0.32312	0.541	0.359	0	1	RTN4
0	0.322747	0.442	0.275	0	1	CBFB
0	0.320843	0.368	0.215	0	1	SGCE
0	0.320689	0.442	0.254	0	1	FAM193B
0	0.319597	0.118	0.043	0	1	RGS17
0	0.318779	0.302	0.177	0	1	SETD3
0	0.317256	0.471	0.291	0	1	ARHGEF7
0	0.316761	0.294	0.155	0	1	CAVIN1
0	0.316497	0.558	0.359	0	1	CASK
0	0.315657	0.278	0.153	0	1	UBE2Q2
0	0.315003	0.434	0.257	0	1	TAX1BP1
0	0.314049	0.462	0.3	0	1	LRCH1
0	0.313735	0.415	0.254	0	1	NAP1L1
0	0.313715	0.5	0.32	0	1	IRAK3
0	0.313492	0.572	0.385	0	1	TANC1
0	0.313469	0.37	0.216	0	1	UBA2
0	0.313148	0.293	0.157	0	1	LPIN2
0	0.312221	0.701	0.507	0	1	CDC42BPA
0	0.311824	0.713	0.505	0	1	MT-ATP6
0	0.311237	0.7	0.496	0	1	CBFA2T2
0	0.311054	0.421	0.259	0	1	RASA2
0	0.311052	0.375	0.225	0	1	ZFYVE16
0	0.310906	0.23	0.119	0	1	TXNL4A
0	0.310709	0.574	0.388	0	1	SND1
0	0.309286	0.518	0.337	0	1	2024-03-06
0	0.308499	0.673	0.472	0	1	ITPR1
0	0.308124	0.638	0.441	0	1	MT-ND3
0	0.307536	0.363	0.217	0	1	TLE4
0	0.307135	0.585	0.384	0	1	NXN
0	0.307134	0.536	0.338	0	1	ROCK2
0	0.306955	0.309	0.177	0	1	WWC3
0	0.30612	0.853	0.658	0	1	EPB41L2
0	0.305347	0.525	0.302	0	1	PXDN
0	0.304473	0.257	0.138	0	1	GNB4
0	0.304443	0.237	0.123	0	1	SMAD1
0	0.304269	0.717	0.503	0	1	FYN
0	0.304233	0.408	0.251	0	1	TSC22D2
0	0.303086	0.753	0.537	0	1	PPP6R3
0	0.302691	0.283	0.152	0	1	DMWD
0	0.302585	0.41	0.258	0	1	BTBD7
0	0.300557	0.26	0.137	0	1	GMPS
0	0.300413	0.375	0.224	0	1	GPCPD1
0	0.300231	0.69	0.5	0	1	MT-CO3
0	0.300147	0.151	0.064	0	1	UNC5B
0	0.299977	0.923	0.743	0	1	PARD3
0	0.299927	0.582	0.395	0	1	SH3PXD2A
0	0.299913	0.543	0.366	0	1	CHD6
0	0.299637	0.395	0.246	0	1	NIN
0	0.299063	0.581	0.388	0	1	AEBP2
0	0.298829	0.407	0.24	0	1	TULP4
0	0.296383	0.562	0.366	0	1	MAPK1
0	0.295415	0.399	0.248	0	1	WRN
0	0.294098	0.55	0.36	0	1	RBM33
0	0.293669	0.666	0.477	0	1	PCCA
0	0.293401	0.473	0.306	0	1	ANKRD44
0	0.292617	0.54	0.358	0	1	ZNF532
0	0.292262	0.585	0.404	0	1	MICU1
0	0.292233	0.512	0.316	0	1	MATN2
0	0.291398	0.715	0.513	0	1	CTNNA1
0	0.291078	0.495	0.319	0	1	SCFD1
0	0.289223	0.381	0.236	0	1	PPP2R2D
0	0.289189	0.194	0.08	0	1	DSEL
0	0.288653	0.659	0.462	0	1	MT-CO2
0	0.288227	0.553	0.365	0	1	HNRNPU
0	0.287856	0.521	0.324	0	1	KCNQ1OT1
0	0.287752	0.312	0.179	0	1	AP3S1
0	0.287709	0.489	0.317	0	1	TMEM131
0	0.287604	0.39	0.241	0	1	RALY
0	0.286839	0.504	0.325	0	1	CUL3
0	0.285886	0.384	0.228	0	1	HNRNPD
0	0.285773	0.171	0.071	0	1	MIR503HG
0	0.28556	0.649	0.458	0	1	BMPR1A
0	0.284632	0.413	0.255	0	1	DMTF1
0	0.282297	0.704	0.511	0	1	FER
0	0.281741	0.558	0.371	0	1	GTF2I
0	0.280893	0.135	0.053	0	1	BCHE
0	0.280173	0.268	0.138	0	1	SERPINE2
0	0.27804	0.549	0.364	0	1	ATXN10
0	0.277555	0.1	0.029	0	1	S1PR2
0	0.276335	0.305	0.177	0	1	USP12
0	0.275163	0.375	0.23	0	1	FIP1L1
0	0.275115	0.597	0.408	0	1	TNKS
0	0.274602	0.669	0.472	0	1	DYRK1A
0	0.274435	0.435	0.273	0	1	NUP153
0	0.274368	0.699	0.488	0	1	DIP2C
0	0.273504	0.927	0.786	0	1	BICC1
0	0.272407	0.173	0.065	0	1	NKD2
0	0.271831	0.785	0.509	0	1	COL1A2
0	0.270983	0.277	0.149	0	1	PRKD3
0	0.268969	0.669	0.46	0	1	LRCH3
0	0.268968	0.556	0.363	0	1	HOOK3
0	0.266795	0.67	0.473	0	1	SPATA6
0	0.265125	0.34	0.188	0	1	ADGRA2
0	0.263579	0.532	0.352	0	1	SERINC5
0	0.26334	0.101	0.035	0	1	SORL1
0	0.262775	0.274	0.151	0	1	TENT4A
0	0.262068	0.462	0.284	0	1	NOTCH2
0	0.261589	0.503	0.331	0	1	SPIN1
0	0.26151	0.219	0.098	0	1	EFCC1
0	0.258804	0.53	0.331	0	1	KIRREL1
0	0.25604	0.569	0.383	0	1	FNBP1
0	0.255428	0.294	0.164	0	1	HECTD2
0	0.255022	0.299	0.165	0	1	PLEKHH2
0	0.252561	0.573	0.381	0	1	RNF24
0	0.251377	0.177	0.081	0	1	LOXL3
0	0.250615	0.235	0.113	0	1	SPRY2
5.2891e-308	0.307712	0.68	0.499	1.55473e-303	1	PHF21A
5.42098e-308	0.387945	0.606	0.429	1.5935e-303	1	ESYT2
7.58352e-308	0.274521	0.453	0.345	2.22918e-303	1	CDH2
8.53851e-308	0.315776	0.177	0.083	2.50989e-303	1	STUM
9.80286e-308	0.454876	0.217	0.113	2.88155e-303	1	AC090578.1
1.14693e-307	0.267415	0.34	0.207	3.37139e-303	1	SLAIN2
3.15133e-307	0.373324	0.338	0.207	9.26333e-303	1	PLOD2
9.95989e-307	0.291745	0.325	0.195	2.92771e-302	1	STT3B
1.92099e-306	0.47629	0.109	0.04	5.64676e-302	1	NKAIN3
2.42787e-306	0.316798	0.413	0.27	7.13672e-302	1	PPP2R3A
2.36741e-305	0.449765	0.263	0.155	6.959e-301	1	NEDD4L
4.64718e-304	0.317475	0.185	0.09	1.36604e-299	1	RNF165
2.94743e-303	0.276247	0.303	0.175	8.66397e-299	1	FAM20C
1.71253e-302	0.25102	0.617	0.432	5.03398e-298	1	ZMYM2
3.83166e-302	0.265473	0.113	0.042	1.12632e-297	1	ZNF469
8.55688e-302	0.308657	0.194	0.097	2.51529e-297	1	ADAMTS14
3.25064e-301	0.473553	0.179	0.087	9.55524e-297	1	SLC20A1
4.24191e-301	0.359783	0.2	0.102	1.24691e-296	1	SMAD9
6.79554e-301	0.26738	0.372	0.233	1.99755e-296	1	SAMD4B
9.31663e-301	0.270434	0.553	0.376	2.73862e-296	1	ASAP2
1.05531e-300	0.29731	0.284	0.165	3.10207e-296	1	KPNA4
1.5947e-300	0.265573	0.338	0.204	4.68763e-296	1	PARP4
1.7791e-300	0.343982	0.237	0.13	5.22967e-296	1	RYBP
3.33613e-300	0.278905	0.51	0.346	9.80656e-296	1	SPPL3
1.99535e-299	0.31051	0.604	0.428	5.86533e-295	1	PACS1
4.97622e-299	0.364906	0.248	0.138	1.46276e-294	1	CRY1
6.20135e-299	0.324826	0.124	0.05	1.82289e-294	1	NRCAM
5.82595e-298	0.308245	0.448	0.297	1.71254e-293	1	CDK19
1.16548e-297	0.317007	0.737	0.553	3.42593e-293	1	GLIS3
2.04192e-297	0.250264	0.715	0.523	6.00224e-293	1	ATXN1
7.073e-296	0.272197	0.271	0.153	2.07911e-291	1	SESN3
4.69138e-295	0.26649	0.375	0.234	1.37903e-290	1	ZCCHC14
8.80249e-295	0.277484	0.271	0.154	2.58749e-290	1	ARFGAP3
1.50133e-294	0.362222	0.424	0.275	4.41315e-290	1	ANXA2
7.33595e-294	0.288774	0.343	0.212	2.1564e-289	1	YWHAQ
2.20156e-293	0.251087	0.442	0.288	6.47147e-289	1	DNMT3A
6.85662e-293	0.253491	0.814	0.62	2.0155e-288	1	KMT2C
1.02807e-292	0.284653	0.283	0.162	3.02201e-288	1	MINDY4
2.17164e-292	0.317586	0.251	0.139	6.38355e-288	1	SAMD5
5.13771e-292	0.251964	0.12	0.047	1.51023e-287	1	LRRC4B
5.71594e-292	0.269446	0.499	0.339	1.6802e-287	1	RABEP1
8.4735e-292	0.348122	0.442	0.296	2.49078e-287	1	TNIK
2.13033e-291	0.304114	0.373	0.235	6.26212e-287	1	SLC44A1
1.13584e-290	0.271469	0.595	0.419	3.33881e-286	1	RHOBTB3
3.57584e-290	0.336108	0.203	0.106	1.05112e-285	1	TET3
7.09652e-290	0.257456	0.149	0.067	2.08602e-285	1	PURG
1.00019e-288	0.307402	0.272	0.157	2.94006e-284	1	DUBR
1.99699e-287	0.353118	0.229	0.127	5.87016e-283	1	TRMT9B
5.23328e-287	0.273266	0.196	0.099	1.53832e-282	1	MCL1
1.12737e-286	0.272584	0.297	0.175	3.3139e-282	1	NOD1
2.23983e-286	0.25913	0.36	0.225	6.58397e-282	1	USP3
3.76815e-286	0.307014	0.394	0.253	1.10765e-281	1	KLHDC10
5.44277e-286	0.255345	0.173	0.083	1.5999e-281	1	C3orf70
4.18447e-285	0.282958	0.325	0.199	1.23002e-280	1	PPP3R1
5.03516e-285	0.284176	0.514	0.352	1.48009e-280	1	TRAK1
5.94201e-284	0.256364	0.955	0.833	1.74665e-279	1	FBXL7
1.12923e-282	0.28626	0.371	0.236	3.31936e-278	1	HK1
1.27463e-282	0.314133	0.112	0.043	3.74678e-278	1	EPHA5
5.16287e-282	0.265972	0.691	0.505	1.51763e-277	1	DENND1A
1.01341e-281	0.290314	0.773	0.592	2.97893e-277	1	EXOC4
1.42336e-281	0.292293	0.796	0.626	4.18397e-277	1	ZEB2
4.70183e-281	0.262266	0.501	0.342	1.3821e-276	1	CRTC3
9.54553e-281	0.253204	0.232	0.125	2.80591e-276	1	AMPH
4.68847e-280	0.251999	0.455	0.301	1.37818e-275	1	TTC7B
6.77388e-280	0.293516	0.241	0.132	1.99118e-275	1	GNG2
1.63212e-279	0.355947	0.106	0.04	4.79762e-275	1	SNCA
2.37621e-279	0.262755	0.462	0.309	6.98486e-275	1	SMURF1
2.52522e-279	0.274403	0.258	0.147	7.42287e-275	1	WDFY1
1.15296e-278	0.339259	0.369	0.236	3.38913e-274	1	PHLPP1
1.53336e-278	0.390593	0.186	0.097	4.50731e-274	1	PLAG1
1.96107e-278	0.586389	0.609	0.473	5.76458e-274	1	NCAM2
2.13211e-278	0.250507	0.754	0.565	6.26733e-274	1	NFAT5
4.04849e-277	0.286679	0.298	0.181	1.19005e-272	1	H2AFY
4.92421e-276	0.318613	0.284	0.17	1.44747e-271	1	ST3GAL6
2.69037e-275	0.418126	0.252	0.147	7.90835e-271	1	KCTD1
4.50008e-273	0.285339	0.363	0.232	1.3228e-268	1	LMBR1
8.45969e-273	0.261493	0.213	0.114	2.48673e-268	1	TWSG1
2.45109e-271	0.295778	0.637	0.467	7.20498e-267	1	BBS9
7.43352e-271	0.276227	0.688	0.505	2.18508e-266	1	EGFR
1.80592e-267	0.333729	0.173	0.087	5.3085e-263	1	SDK2
7.05713e-267	0.262217	0.425	0.282	2.07444e-262	1	PARVA
4.50083e-265	0.30551	0.429	0.286	1.32302e-260	1	DOK6
1.23571e-264	0.260862	0.484	0.325	3.63236e-260	1	SMOC2
2.27189e-264	0.276117	0.377	0.239	6.67823e-260	1	KLHL29
6.2354e-264	0.277767	0.778	0.606	1.83289e-259	1	TBC1D5
7.31402e-264	0.294687	0.526	0.371	2.14996e-259	1	TIAM2
9.46683e-264	0.275291	0.471	0.32	2.78278e-259	1	ANTXR2
3.71493e-262	0.253831	0.264	0.154	1.092e-257	1	YES1
8.90977e-262	0.283666	0.222	0.123	2.61903e-257	1	PTPDC1
3.18231e-261	0.27117	0.777	0.602	9.3544e-257	1	BAZ2B
2.7765e-260	0.270069	0.256	0.149	8.16153e-256	1	LEMD3
2.82806e-258	0.347042	0.761	0.625	8.31307e-254	1	PRKN
2.84255e-256	0.413206	0.571	0.424	8.35569e-252	1	LGR4
4.74282e-255	0.269697	0.869	0.701	1.39415e-250	1	RERE
8.22889e-255	0.371495	0.108	0.043	2.41888e-250	1	CNBD1
9.15902e-255	0.346339	0.717	0.555	2.69229e-250	1	SAMD4A
2.25586e-254	0.282892	0.26	0.152	6.63109e-250	1	UGCG
3.69354e-254	0.401955	0.221	0.127	1.08572e-249	1	GRK3
1.44344e-253	0.330191	0.137	0.063	4.24298e-249	1	IL15
1.11569e-252	0.264405	0.22	0.121	3.27956e-248	1	SLC16A2
5.00381e-252	0.288344	0.29	0.179	1.47087e-247	1	MBOAT2
1.51519e-251	0.250406	0.313	0.195	4.45391e-247	1	MED27
3.39624e-251	0.289625	0.352	0.227	9.98326e-247	1	RUSC2
6.96045e-250	0.253019	0.365	0.238	2.04602e-245	1	UBE2E3
7.48629e-250	0.43645	0.452	0.318	2.20059e-245	1	CDK8
1.14036e-249	0.300174	0.284	0.174	3.3521e-245	1	SNX25
1.21138e-248	0.25583	0.443	0.301	3.56085e-244	1	FERMT2
3.03924e-246	0.28327	0.173	0.089	8.93385e-242	1	HPRT1
1.15512e-244	0.288815	0.468	0.327	3.39547e-240	1	PHACTR2
1.45112e-244	0.273801	0.689	0.519	4.26558e-240	1	APBB2
7.46952e-244	0.291798	0.303	0.19	2.19566e-239	1	MAP2K1
4.56648e-243	0.310291	0.306	0.192	1.34232e-238	1	PROS1
3.30993e-242	0.624618	0.18	0.095	9.72953e-238	1	AL357507.1
5.68652e-240	0.278685	0.297	0.188	1.67155e-235	1	BMT2
2.9397e-239	0.276269	0.301	0.189	8.64124e-235	1	WDR44
3.41888e-239	0.253115	0.222	0.126	1.00498e-234	1	TGIF2
7.6579e-239	0.281301	0.226	0.132	2.25104e-234	1	GJC1
1.05514e-238	0.290171	0.471	0.333	3.10158e-234	1	FBXW7
2.48545e-237	0.343814	0.64	0.489	7.30599e-233	1	C1orf21
3.44218e-237	0.253856	0.12	0.053	1.01183e-232	1	HSPH1
1.80403e-236	0.345227	0.229	0.135	5.30294e-232	1	MFHAS1
5.21217e-234	0.413002	0.119	0.053	1.53212e-229	1	MAMLD1
9.10925e-232	0.305519	0.144	0.07	2.67766e-227	1	TRIM9
2.12416e-231	0.294833	0.117	0.052	6.24396e-227	1	CCDC68
1.03096e-230	0.288115	0.166	0.088	3.03051e-226	1	GAB3
3.68174e-228	0.271907	0.372	0.245	1.08225e-223	1	PAG1
4.89938e-226	0.263451	0.157	0.08	1.44017e-221	1	UGDH
1.79448e-224	0.263298	0.199	0.113	5.27487e-220	1	DPY19L1
1.3907e-222	0.252628	0.165	0.087	4.08795e-218	1	STX6
1.07602e-221	0.268348	0.125	0.058	3.16295e-217	1	ST6GAL2
3.25454e-221	0.287568	0.332	0.219	9.56671e-217	1	NSD2
2.2702e-220	0.437024	0.346	0.238	6.67327e-216	1	AL139383.1
3.75477e-216	0.284676	0.343	0.229	1.10372e-211	1	ATG10
4.24258e-216	0.290009	0.112	0.05	1.24711e-211	1	AC079380.1
2.2227e-213	0.285182	0.638	0.489	6.53363e-209	1	GHR
2.64153e-212	0.277552	0.135	0.066	7.76479e-208	1	ANO4
1.18597e-211	0.281192	0.2	0.113	3.48616e-207	1	CDKL1
1.35351e-208	0.261396	0.626	0.47	3.97865e-204	1	EPS8
4.19704e-208	0.346833	0.786	0.622	1.23372e-203	1	COL4A2
2.32569e-206	0.289949	0.32	0.213	6.83636e-202	1	DGKH
4.47392e-206	0.330147	0.233	0.143	1.31511e-201	1	ELOVL5
1.68278e-205	0.257443	0.331	0.219	4.94653e-201	1	ATP6V0A1
5.7585e-205	0.28505	0.168	0.091	1.69271e-200	1	GPR137C
6.42885e-202	0.285537	0.634	0.473	1.88976e-197	1	WWTR1
9.10888e-200	0.276646	0.623	0.478	2.67756e-195	1	ARHGAP6
6.10179e-196	0.317962	0.175	0.098	1.79362e-191	1	DDAH1
6.99275e-195	0.257203	0.133	0.068	2.05552e-190	1	NOL4L
4.32321e-193	0.269614	0.269	0.172	1.27081e-188	1	KIF13B
1.84043e-192	0.273535	0.625	0.484	5.40994e-188	1	PBX3
6.45287e-192	0.257201	0.645	0.516	1.89682e-187	1	ANK2
1.19347e-190	0.265475	0.271	0.175	3.5082e-186	1	ACSL4
4.32312e-190	0.320586	0.256	0.167	1.27078e-185	1	ZNRF1
2.91901e-188	0.303979	0.232	0.146	8.58044e-184	1	RCSD1
1.09638e-183	0.277679	0.18	0.103	3.2228e-179	1	AL033504.1
1.34439e-183	0.270381	0.424	0.298	3.95183e-179	1	SVEP1
3.5064e-182	0.252592	0.584	0.442	1.03071e-177	1	FCHSD2
2.25167e-180	0.299746	0.371	0.262	6.61878e-176	1	PLXNA4
2.68409e-179	0.493801	0.457	0.334	7.88987e-175	1	PLPP3
3.88579e-178	0.342251	0.421	0.3	1.14223e-173	1	COL5A3
3.92401e-177	0.2833	0.198	0.119	1.15346e-172	1	MAP2K6
8.32087e-177	0.258904	0.381	0.268	2.44592e-172	1	AC119674.1
8.86765e-177	0.375936	0.17	0.097	2.60664e-172	1	CYTOR
1.50041e-176	0.26881	0.271	0.175	4.41045e-172	1	CYP7B1
1.91319e-175	0.417927	0.283	0.193	5.62381e-171	1	AC008014.1
2.04455e-174	0.259117	0.494	0.37	6.00995e-170	1	VMP1
1.04954e-171	0.274385	0.219	0.139	3.08512e-167	1	LIN7A
4.84024e-168	0.276871	0.18	0.109	1.42279e-163	1	EMILIN2
1.72831e-165	0.273974	0.257	0.168	5.08037e-161	1	LRRC4C
2.14523e-164	0.280594	0.146	0.081	6.30591e-160	1	LRRC8C
8.52938e-163	0.250791	0.179	0.108	2.50721e-158	1	AK4
7.85069e-161	0.309748	0.827	0.694	2.30771e-156	1	GAS7
2.34092e-157	0.292038	0.653	0.526	6.88112e-153	1	STAT3
1.53843e-151	0.306664	0.191	0.12	4.52222e-147	1	LINC01515
2.32963e-150	0.276897	0.259	0.172	6.84793e-146	1	CCBE1
1.16193e-140	0.257482	0.116	0.063	3.4155e-136	1	SGMS2
6.52779e-136	0.356028	0.226	0.152	1.91884e-131	1	SEMA3C
1.63339e-134	0.252016	0.341	0.248	4.80135e-130	1	BICD1
1.1067e-133	0.258221	0.204	0.135	3.25314e-129	1	FAT1
6.58932e-128	0.283574	0.376	0.28	1.93693e-123	1	ANKH
1.10472e-122	0.259508	0.611	0.517	3.24731e-118	1	PXDNL
4.82644e-121	0.320405	0.164	0.106	1.41873e-116	1	EDNRA
1.33446e-101	0.303198	0.23	0.165	3.92265e-97	1	LMCD1-AS1
2.62196e-95	0.263947	0.301	0.233	7.70726e-91	1	TMEM117
3.41389e-90	0.280495	0.152	0.105	1.00351e-85	1	NEK10
8.50963e-88	0.43532	0.196	0.146	2.50141e-83	1	CORIN
1.4061e-75	0.3466	0.175	0.128	4.13323e-71	1	EYA1
0	2.43288	0.441	0.083	0	2	GRID2
0	1.97216	0.553	0.257	0	2	GALNT17
0	1.93499	0.278	0.055	0	2	FGF13
0	1.90804	0.236	0.087	0	2	GPC5
0	1.77302	0.757	0.336	0	2	SLIT3
0	1.61398	0.506	0.209	0	2	CACNA2D3
0	1.60734	0.626	0.211	0	2	CASC15
0	1.54989	0.334	0.089	0	2	TMEFF2
0	1.53613	0.67	0.328	0	2	FLRT2
0	1.46935	0.493	0.225	0	2	MGAT4C
0	1.44619	0.399	0.11	0	2	NTRK2
0	1.41918	0.37	0.159	0	2	PTPRT
0	1.32517	0.809	0.537	0	2	COL1A2
0	1.31483	0.452	0.204	0	2	GSE1
0	1.28196	0.777	0.462	0	2	COL1A1
0	1.27278	0.475	0.171	0	2	COL14A1
0	1.20697	0.236	0.06	0	2	AC092691.1
0	1.20531	0.267	0.065	0	2	PIEZO2
0	1.20412	0.747	0.494	0	2	COL3A1
0	1.19173	0.196	0.068	0	2	ZNF804B
0	1.19011	0.319	0.137	0	2	CNTN5
0	1.17625	0.758	0.455	0	2	GPC6
0	1.16685	0.725	0.446	0	2	COL6A6
0	1.16341	0.195	0.053	0	2	PTCH2
0	1.16251	0.175	0.051	0	2	DCC
0	1.15218	0.261	0.065	0	2	ADAMTS3
0	1.14579	0.19	0.023	0	2	CNTN1
0	1.14246	0.658	0.361	0	2	NR2F2-AS1
0	1.13434	0.315	0.081	0	2	EPHB2
0	1.12932	0.183	0.046	0	2	KCNB2
0	1.11023	0.153	0.022	0	2	KCTD16
0	1.10269	0.473	0.27	0	2	BCKDHB
0	1.09701	0.365	0.162	0	2	NTM
0	1.08576	0.298	0.143	0	2	POSTN
0	1.06625	0.686	0.443	0	2	TIAM1
0	1.06576	0.137	0.018	0	2	GRM7
0	1.05309	0.671	0.4	0	2	LSAMP
0	1.0448	0.573	0.337	0	2	KCNQ1OT1
0	1.04042	0.213	0.051	0	2	WT1
0	1.00849	0.35	0.137	0	2	PVT1
0	1.00824	0.147	0.014	0	2	NTNG1
0	1.00153	0.533	0.298	0	2	RAI14
0	0.971046	0.422	0.22	0	2	TSPAN5
0	0.96344	0.196	0.077	0	2	MEOX2
0	0.962115	0.113	0.011	0	2	RIMS2
0	0.959157	0.344	0.174	0	2	IL1R1
0	0.946591	0.618	0.414	0	2	ITSN1
0	0.944524	0.389	0.193	0	2	DOCK10
0	0.940573	0.385	0.187	0	2	CNKSR3
0	0.938039	0.409	0.201	0	2	GPC3
0	0.937167	0.52	0.294	0	2	FAT4
0	0.934926	0.645	0.403	0	2	TPST1
0	0.934347	0.258	0.092	0	2	GRID1
0	0.928254	0.625	0.438	0	2	COL12A1
0	0.91399	0.49	0.292	0	2	APBA1
0	0.910687	0.51	0.315	0	2	NRP1
0	0.89399	0.718	0.523	0	2	PDZRN3
0	0.890623	0.124	0.026	0	2	LRRC7
0	0.878837	0.521	0.312	0	2	PLEKHG1
0	0.869532	0.124	0.043	0	2	AC112206.2
0	0.862816	0.446	0.273	0	2	PRELID2
0	0.859189	0.517	0.289	0	2	ARHGEF3
0	0.856668	0.216	0.086	0	2	SEMA3D
0	0.855149	0.815	0.622	0	2	TSHZ2
0	0.852147	0.305	0.124	0	2	DAPK1
0	0.848947	0.512	0.299	0	2	MYOF
0	0.84514	0.592	0.406	0	2	SETBP1
0	0.844699	0.803	0.626	0	2	BNC2
0	0.826472	0.324	0.159	0	2	ARHGEF26
0	0.816788	0.455	0.259	0	2	BOC
0	0.812201	0.369	0.192	0	2	CACNB4
0	0.806044	0.657	0.463	0	2	PLAGL1
0	0.804996	0.433	0.273	0	2	SPARC
0	0.800476	0.277	0.147	0	2	SAMD5
0	0.799341	0.378	0.189	0	2	GFRA1
0	0.795973	0.453	0.247	0	2	IGF2BP3
0	0.790195	0.602	0.398	0	2	MID1
0	0.785392	0.7	0.502	0	2	AKAP12
0	0.779649	0.16	0.03	0	2	PRDM6
0	0.77852	0.623	0.463	0	2	ZNF385D
0	0.776519	0.245	0.099	0	2	ARNT2
0	0.771938	0.532	0.322	0	2	DPYSL3
0	0.7695	0.571	0.403	0	2	GTDC1
0	0.762064	0.264	0.116	0	2	ARHGAP15
0	0.760616	0.666	0.471	0	2	ADK
0	0.748819	0.429	0.268	0	2	CNTN4
0	0.745218	0.696	0.496	0	2	UST
0	0.739935	0.557	0.387	0	2	TENT5A
0	0.738366	0.208	0.085	0	2	ARHGAP28
0	0.736229	0.733	0.535	0	2	LDB2
0	0.729641	0.613	0.443	0	2	MCC
0	0.724201	0.557	0.384	0	2	RAD51B
0	0.719017	0.534	0.313	0	2	XIST
0	0.718285	0.618	0.442	0	2	DOCK4
0	0.715984	0.742	0.571	0	2	PARD3B
0	0.712936	0.724	0.573	0	2	COL5A2
0	0.712592	0.15	0.032	0	2	MEGF6
0	0.712409	0.639	0.433	0	2	FMNL2
0	0.711002	0.191	0.053	0	2	CNTFR
0	0.702414	0.678	0.5	0	2	NAV3
0	0.696939	0.121	0.025	0	2	LINC00924
0	0.69583	0.505	0.34	0	2	CGNL1
0	0.692715	0.264	0.119	0	2	LRRC17
0	0.689738	0.281	0.151	0	2	TSPAN18
0	0.679535	0.332	0.182	0	2	WNT5B
0	0.678961	0.641	0.485	0	2	RUNX1T1
0	0.678054	0.105	0.018	0	2	CACNA1D
0	0.669943	0.217	0.076	0	2	CYP27C1
0	0.668429	0.188	0.067	0	2	ASTN1
0	0.666739	0.278	0.145	0	2	EYA2
0	0.666431	0.54	0.363	0	2	ARID5B
0	0.662233	0.472	0.296	0	2	GLI2
0	0.660003	0.185	0.071	0	2	TRABD2B
0	0.658721	0.201	0.068	0	2	ENPEP
0	0.645485	0.294	0.163	0	2	SESN3
0	0.64477	0.511	0.343	0	2	PCSK5
0	0.644407	0.19	0.077	0	2	VEGFC
0	0.642862	0.489	0.313	0	2	ARHGEF10
0	0.636062	0.316	0.163	0	2	CHD3
0	0.634909	0.209	0.09	0	2	PAWR
0	0.634797	0.571	0.394	0	2	LDLRAD4
0	0.621223	0.207	0.091	0	2	NR2F2
0	0.620959	0.132	0.035	0	2	RASSF2
0	0.620817	0.365	0.217	0	2	AP001528.1
0	0.617792	0.377	0.23	0	2	FIGN
0	0.614273	0.243	0.105	0	2	ZFHX4
0	0.604948	0.531	0.368	0	2	ROR2
0	0.600092	0.763	0.641	0	2	PLCB1
0	0.598537	0.106	0.02	0	2	STAC
0	0.597028	0.524	0.355	0	2	KIRREL1
0	0.59404	0.172	0.065	0	2	ADAMTS1
0	0.593863	0.443	0.272	0	2	PRRX1
0	0.592963	0.961	0.857	0	2	RBMS3
0	0.590089	0.151	0.046	0	2	SAMD11
0	0.588072	0.192	0.079	0	2	MIR503HG
0	0.586885	0.263	0.116	0	2	IGDCC4
0	0.584851	0.405	0.252	0	2	GARNL3
0	0.584826	0.659	0.454	0	2	MAPK10
0	0.584777	0.715	0.545	0	2	ATXN1
0	0.581959	0.866	0.775	0	2	MIR99AHG
0	0.580284	0.8	0.626	0	2	TRIO
0	0.57932	0.88	0.745	0	2	NFIB
0	0.574241	0.609	0.449	0	2	SH3PXD2B
0	0.56871	0.79	0.647	0	2	ZEB2
0	0.565825	0.726	0.554	0	2	MEG8
0	0.563453	0.434	0.266	0	2	LINC00342
0	0.563435	0.237	0.11	0	2	COL16A1
0	0.559171	0.904	0.789	0	2	ZFPM2
0	0.555947	0.861	0.717	0	2	MEIS2
0	0.540312	0.907	0.767	0	2	PARD3
0	0.539585	0.594	0.432	0	2	CEP112
0	0.539462	0.694	0.526	0	2	GAB1
0	0.53569	0.615	0.454	0	2	TTC3
0	0.526213	0.618	0.428	0	2	TANC2
0	0.524868	0.941	0.85	0	2	NFIA
0	0.522999	0.125	0.039	0	2	CAMK4
0	0.521736	0.571	0.412	0	2	ANTXR1
0	0.516994	0.416	0.262	0	2	ANKRD36C
0	0.511273	0.128	0.04	0	2	FGF10-AS1
0	0.501632	0.827	0.686	0	2	EPB41L2
0	0.487548	0.128	0.033	0	2	AL359715.1
0	0.480188	0.678	0.516	0	2	DIP2C
0	0.465492	0.64	0.452	0	2	IGF2BP2
0	0.433218	0.808	0.671	0	2	SBF2
0	0.432644	0.895	0.772	0	2	AUTS2
0	0.431381	0.101	0.028	0	2	RGS20
0	0.431242	0.855	0.714	0	2	MED13L
7.58481e-308	0.546487	0.488	0.33	2.22956e-303	2	PLCE1
1.98435e-307	0.55775	0.301	0.164	5.833e-303	2	IL4R
2.43958e-307	0.448672	0.773	0.616	7.17115e-303	2	COL5A1
4.67563e-305	0.601668	0.598	0.438	1.3744e-300	2	PRICKLE2
2.21658e-303	0.558915	0.111	0.036	6.51565e-299	2	PAK3
4.81141e-300	0.517824	0.576	0.421	1.41432e-295	2	TMEM135
1.01112e-298	0.592637	0.307	0.176	2.97219e-294	2	NEO1
7.47812e-296	0.493238	0.201	0.093	2.19819e-291	2	TMC3-AS1
2.76539e-294	0.465835	0.811	0.675	8.12887e-290	2	MACF1
4.07353e-294	0.566599	0.442	0.29	1.19742e-289	2	EML4
1.77295e-293	0.41863	0.844	0.716	5.21157e-289	2	MEG3
1.46594e-291	0.612494	0.121	0.043	4.30913e-287	2	FAT3
1.6123e-291	0.434784	0.764	0.625	4.73937e-287	2	BAZ2B
2.5333e-291	0.397306	0.578	0.391	7.44664e-287	2	COL21A1
5.54811e-290	0.491206	0.669	0.527	1.63087e-285	2	ANK2
8.13918e-290	0.476136	0.788	0.65	2.39251e-285	2	SVIL
1.18411e-289	0.652169	0.259	0.137	3.48068e-285	2	KCNQ5
4.02574e-288	0.585932	0.208	0.102	1.18337e-283	2	TRPM3
3.5119e-287	0.575102	0.608	0.462	1.03232e-282	2	DAAM1
4.63929e-285	0.594843	0.544	0.389	1.36372e-280	2	BCL2
1.30232e-284	0.63276	0.554	0.399	3.82816e-280	2	KCNT2
1.46175e-284	0.489119	0.597	0.43	4.29682e-280	2	ADAMTS2
2.52355e-284	0.361271	0.145	0.057	7.41798e-280	2	ADAMTSL4
6.07079e-284	0.58515	0.47	0.329	1.78451e-279	2	SYNE2
5.14982e-282	0.49154	0.657	0.514	1.51379e-277	2	EHBP1
1.032e-281	0.588993	0.585	0.436	3.03357e-277	2	EBF3
1.13912e-280	0.472464	0.114	0.039	3.34844e-276	2	LINC01197
1.67516e-280	0.543515	0.655	0.514	4.92413e-276	2	PRKCE
6.35339e-280	0.514625	0.733	0.598	1.86758e-275	2	DCLK1
1.56881e-278	0.546024	0.204	0.101	4.61153e-274	2	ASXL3
1.67992e-276	0.622691	0.277	0.154	4.93812e-272	2	CDON
3.36474e-273	0.631535	0.345	0.214	9.89067e-269	2	TNS3
4.12227e-267	0.38976	0.117	0.042	1.21174e-262	2	TOX2
1.85851e-264	0.59781	0.234	0.124	5.4631e-260	2	PDE4B
3.55482e-264	0.512196	0.256	0.138	1.04494e-259	2	PTH1R
7.7035e-263	0.619625	0.106	0.037	2.26444e-258	2	AC010967.1
1.27415e-262	0.637286	0.186	0.091	3.74535e-258	2	ST6GALNAC3
2.6313e-262	0.569811	0.225	0.117	7.73471e-258	2	SEMA6A
3.07752e-261	0.541805	0.443	0.3	9.04638e-257	2	DOK6
3.23781e-261	0.664354	0.397	0.266	9.51754e-257	2	ENOX1
2.98108e-260	0.568809	0.371	0.242	8.76288e-256	2	ABCC9
1.19375e-258	0.664211	0.211	0.106	3.50902e-254	2	AL033504.1
1.70687e-258	0.478101	0.379	0.239	5.01735e-254	2	TBX18
4.41721e-258	0.754241	0.428	0.306	1.29844e-253	2	NCAM1
6.44365e-252	0.407137	0.765	0.632	1.89411e-247	2	ARHGAP21
3.45856e-251	0.498797	0.159	0.07	1.01664e-246	2	FGF10
9.89642e-249	0.539512	0.302	0.181	2.90905e-244	2	RPS6KA5
3.10221e-247	0.479891	0.641	0.496	9.11896e-243	2	VCAN
4.30768e-247	0.540959	0.458	0.326	1.26624e-242	2	RGL1
6.55462e-247	0.546706	0.47	0.332	1.92673e-242	2	ENAH
1.68188e-246	0.543947	0.383	0.256	4.94388e-242	2	WLS
1.56061e-245	0.715066	0.451	0.314	4.58741e-241	2	PAPPA
4.02937e-241	0.341995	0.863	0.75	1.18443e-236	2	TTC28
6.96906e-241	0.600607	0.104	0.038	2.04855e-236	2	LRP1B
2.06088e-240	0.449037	0.662	0.529	6.05794e-236	2	SCMH1
2.62467e-240	0.424789	0.581	0.424	7.71522e-236	2	FBLN1
4.15399e-240	0.490515	0.355	0.223	1.22107e-235	2	THBS2
6.0235e-240	0.549729	0.325	0.2	1.77061e-235	2	MTHFD1L
9.26901e-240	0.480776	0.4	0.266	2.72463e-235	2	CMIP
1.48692e-239	0.500873	0.418	0.283	4.37081e-235	2	MGMT
1.16526e-238	0.624482	0.239	0.13	3.42529e-234	2	NHS
1.63549e-237	0.472252	0.203	0.103	4.80752e-233	2	CREB3L1
1.4664e-234	0.421567	0.426	0.29	4.31048e-230	2	ANKRD36
4.34556e-233	0.547763	0.188	0.093	1.27738e-228	2	SLC24A3
2.36345e-232	0.365609	0.896	0.803	6.94736e-228	2	DLC1
2.48155e-230	0.707227	0.347	0.226	7.29451e-226	2	CDH11
1.85906e-229	0.387429	0.214	0.11	5.46471e-225	2	PCNX2
3.31247e-229	0.523341	0.129	0.054	9.73701e-225	2	SH3GL3
3.79004e-228	0.441998	0.323	0.202	1.11408e-223	2	SMARCA1
2.07327e-225	0.491023	0.31	0.192	6.09438e-221	2	FAM102B
6.60785e-223	0.567408	0.481	0.355	1.94238e-218	2	RNF150
5.19683e-222	0.529759	0.193	0.099	1.52761e-217	2	SLC22A3
7.72032e-222	0.616288	0.263	0.154	2.26939e-217	2	SEMA3C
2.77863e-220	0.351144	0.117	0.047	8.16779e-216	2	RHOU
3.10141e-220	0.585465	0.456	0.332	9.11659e-216	2	NCALD
3.12358e-220	0.482748	0.141	0.063	9.18176e-216	2	ST6GAL2
1.83463e-219	0.567301	0.424	0.296	5.3929e-215	2	COL27A1
4.32045e-213	0.394426	0.131	0.056	1.27e-208	2	AC002074.1
5.54734e-212	0.581103	0.516	0.388	1.63064e-207	2	LIFR
3.42462e-211	0.495835	0.2	0.107	1.00667e-206	2	ADAMTS14
1.50638e-210	0.412823	0.576	0.429	4.42801e-206	2	ADAMTS19
4.4782e-209	0.442813	0.343	0.223	1.31637e-204	2	RGS12
8.43806e-209	0.425366	0.54	0.404	2.48037e-204	2	XPO1
4.51002e-208	0.379092	0.54	0.409	1.32572e-203	2	NKTR
7.78322e-207	0.388259	0.458	0.339	2.28788e-202	2	EFNA5
2.98031e-204	0.419863	0.552	0.416	8.76063e-200	2	ADCY9
6.74811e-204	0.387554	0.214	0.116	1.98361e-199	2	PAK1
1.0854e-203	0.336373	0.837	0.74	3.19053e-199	2	NCOA1
1.43234e-201	0.63051	0.493	0.37	4.21036e-197	2	COLEC12
3.10416e-201	0.48354	0.462	0.334	9.12466e-197	2	RAB8B
1.03348e-200	0.974123	0.105	0.043	3.03791e-196	2	KCNIP4
1.27837e-200	0.47931	0.648	0.513	3.75776e-196	2	PDGFRA
2.94569e-200	0.496082	0.424	0.303	8.65885e-196	2	HIVEP1
1.30916e-199	0.372211	0.115	0.048	3.84826e-195	2	FAP
3.26923e-199	0.312085	0.112	0.046	9.6099e-195	2	FAM171B
3.66075e-199	0.462545	0.208	0.117	1.07608e-194	2	TJP2
1.08761e-198	0.454498	0.554	0.426	3.19702e-194	2	PDS5B
5.67489e-198	0.421141	0.507	0.379	1.66813e-193	2	SEC24D
2.90372e-196	0.405972	0.384	0.263	8.53547e-192	2	MYO15B
5.03353e-195	0.383593	0.604	0.471	1.47961e-190	2	DENND5A
5.18734e-193	0.423934	0.392	0.274	1.52482e-188	2	HIBCH
5.8279e-193	0.495768	0.128	0.058	1.71311e-188	2	CACNA1A
1.18287e-191	0.4366	0.461	0.337	3.47706e-187	2	MAGI3
3.88966e-190	0.492032	0.437	0.312	1.14337e-185	2	ZNF423
8.42048e-189	0.416084	0.372	0.256	2.4752e-184	2	CTIF
4.22294e-188	0.388239	0.586	0.457	1.24133e-183	2	YAP1
2.65776e-187	0.428214	0.245	0.147	7.81249e-183	2	TBC1D32
1.48034e-186	0.27539	0.865	0.735	4.35146e-182	2	EXT1
2.33194e-186	0.522986	0.546	0.423	6.85473e-182	2	ZSWIM6
3.01233e-185	0.465557	0.321	0.208	8.85476e-181	2	SH3RF3
3.97558e-185	0.396165	0.425	0.304	1.16862e-180	2	CDK6
1.27755e-184	0.340403	0.145	0.069	3.75535e-180	2	TVP23A
1.54027e-183	0.475004	0.158	0.08	4.52763e-179	2	SORCS2
3.96442e-183	0.403175	0.576	0.448	1.16534e-178	2	ZNF704
1.56278e-182	0.413634	0.661	0.539	4.59379e-178	2	STAT3
6.99934e-181	0.490952	0.136	0.066	2.05746e-176	2	SLC44A5
3.38378e-180	0.41323	0.527	0.406	9.94661e-176	2	DIP2B
3.50627e-180	0.482472	0.115	0.051	1.03067e-175	2	ATRNL1
1.18346e-179	0.457424	0.358	0.249	3.47878e-175	2	LCORL
5.96212e-178	0.329353	0.732	0.595	1.75257e-173	2	ARGLU1
5.15274e-177	0.376731	0.648	0.528	1.51465e-172	2	SLC9A9
1.89198e-176	0.380965	0.124	0.057	5.56147e-172	2	AC087477.2
9.75424e-176	0.353213	0.312	0.203	2.86726e-171	2	TTLL3
1.07966e-175	0.528104	0.457	0.345	3.17365e-171	2	PHACTR2
1.05728e-174	0.459681	0.254	0.156	3.10786e-170	2	SERPINE2
2.21606e-174	0.427867	0.353	0.245	6.51411e-170	2	GPCPD1
1.72972e-173	0.507931	0.697	0.578	5.08451e-169	2	SAMD4A
3.04408e-173	0.265148	0.891	0.785	8.94807e-169	2	LPP
4.6548e-173	0.445153	0.379	0.269	1.36828e-168	2	RALGAPA2
6.54968e-173	0.412729	0.359	0.25	1.92528e-168	2	FIP1L1
1.18274e-171	0.398756	0.453	0.33	3.47667e-167	2	PLSCR4
7.19695e-171	0.38532	0.45	0.33	2.11554e-166	2	KIAA1328
1.64088e-170	0.324651	0.137	0.067	4.82338e-166	2	AL162231.2
5.49551e-170	0.427972	0.319	0.206	1.6154e-165	2	GNA14
6.59214e-170	0.365052	0.728	0.622	1.93776e-165	2	PTPRM
2.72072e-169	0.3712	0.137	0.067	7.99754e-165	2	OGN
2.97017e-169	0.30053	0.16	0.082	8.73083e-165	2	IGSF10
6.59139e-168	0.437293	0.197	0.114	1.93754e-163	2	SMAD9
2.76782e-167	0.446023	0.418	0.307	8.13601e-163	2	TBL1X
3.45185e-167	0.361042	0.382	0.266	1.01467e-162	2	LTBP3
1.04703e-166	0.413255	0.129	0.062	3.07774e-162	2	GRIN2D
1.06054e-166	0.417256	0.387	0.273	3.11745e-162	2	ADAMTS12
2.47388e-165	0.348216	0.622	0.497	7.27198e-161	2	DIAPH2
8.66196e-165	0.32408	0.1	0.043	2.54618e-160	2	PTPRF
2.2277e-164	0.427228	0.269	0.172	6.54834e-160	2	SNCAIP
5.69235e-164	0.529795	0.294	0.192	1.67327e-159	2	HIST1H2AC
7.28498e-163	0.358821	0.629	0.508	2.14142e-158	2	GHR
1.09148e-162	0.54586	0.258	0.163	3.20841e-158	2	RAB31
2.00233e-162	0.508457	0.113	0.053	5.88584e-158	2	BRINP3
1.42496e-161	0.38716	0.141	0.071	4.18866e-157	2	NR2F1-AS1
2.15789e-161	0.308892	0.664	0.543	6.34312e-157	2	ATRX
3.47994e-161	0.378171	0.138	0.07	1.02293e-156	2	AHR
1.07588e-160	0.364198	0.537	0.419	3.16256e-156	2	AEBP2
1.27763e-159	0.492492	0.455	0.34	3.7556e-155	2	AFF3
7.79153e-159	0.514526	0.657	0.598	2.29032e-154	2	SGCD
9.39278e-158	0.374057	0.663	0.544	2.76101e-153	2	APBB2
1.20008e-157	0.539071	0.517	0.42	3.52765e-153	2	NCKAP5
2.16348e-156	0.570331	0.259	0.167	6.35954e-152	2	LMCD1-AS1
2.88165e-155	0.355665	0.519	0.402	8.47062e-151	2	PDE8A
4.96798e-155	0.58553	0.177	0.1	1.46034e-150	2	ADAM12
7.27175e-155	0.344898	0.478	0.367	2.13753e-150	2	KMT2A
8.91234e-155	0.388392	0.491	0.371	2.61978e-150	2	AFAP1
2.8655e-154	0.475833	0.342	0.239	8.42313e-150	2	MBP
4.03208e-154	0.350767	0.457	0.342	1.18523e-149	2	ARHGAP32
4.35798e-154	0.331107	0.776	0.677	1.28103e-149	2	NAALADL2
1.6208e-152	0.5465	0.137	0.07	4.76435e-148	2	LINGO2
1.94504e-152	0.380407	0.479	0.366	5.71745e-148	2	ABCA1
1.87874e-151	0.355231	0.528	0.412	5.52254e-147	2	FNBP1
6.63174e-151	0.30542	0.579	0.458	1.9494e-146	2	HP1BP3
9.88074e-151	0.387428	0.357	0.253	2.90444e-146	2	TASP1
5.02583e-150	0.523312	0.256	0.165	1.47734e-145	2	HHIP
7.05303e-150	0.267287	0.778	0.647	2.07324e-145	2	CDK14
1.10181e-149	0.31918	0.577	0.457	3.23876e-145	2	HECTD4
1.22506e-149	0.383547	0.608	0.498	3.60107e-145	2	ARHGAP6
4.22728e-149	0.450952	0.607	0.504	1.24261e-144	2	PBX3
9.60617e-149	0.602294	0.211	0.13	2.82373e-144	2	FNDC1
3.0007e-148	0.315077	0.154	0.083	8.82055e-144	2	LRIG3
3.90834e-148	0.491758	0.406	0.306	1.14886e-143	2	TMEM131L
9.35247e-148	0.344893	0.579	0.464	2.74916e-143	2	KDM6A
1.13085e-147	0.373145	0.341	0.241	3.32412e-143	2	NINL
5.26586e-147	0.353551	0.606	0.492	1.5479e-142	2	BBS9
1.00403e-146	0.355432	0.523	0.405	2.95133e-142	2	PRKD1
3.41322e-146	0.512745	0.254	0.165	1.00332e-141	2	UGCG
1.80406e-145	0.360051	0.451	0.342	5.30302e-141	2	AP2A2
5.84829e-145	0.283307	0.688	0.566	1.7191e-140	2	BPTF
7.30439e-145	0.352862	0.22	0.135	2.14713e-140	2	NEK11
1.66866e-144	0.300066	0.586	0.466	4.90504e-140	2	ZNF292
1.25454e-143	0.304462	0.66	0.542	3.68772e-139	2	FER
7.31347e-143	0.343912	0.447	0.331	2.1498e-138	2	CHSY3
3.61813e-142	0.34701	0.302	0.206	1.06355e-137	2	SLC23A2
4.42691e-142	0.378398	0.485	0.377	1.30129e-137	2	GATA6
2.71931e-141	0.323032	0.555	0.438	7.99341e-137	2	NFIX
4.57129e-141	0.31	0.801	0.691	1.34373e-136	2	CAMK2D
1.42062e-139	0.416035	0.405	0.304	4.1759e-135	2	SPATS2L
1.4482e-139	0.298556	0.121	0.06	4.25697e-135	2	BIN1
7.52323e-139	0.394588	0.304	0.206	2.21145e-134	2	TWIST2
2.79153e-136	0.500606	0.339	0.248	8.2057e-132	2	PDLIM3
3.22198e-136	0.397411	0.602	0.493	9.47101e-132	2	EPS8
8.35318e-136	0.265881	0.257	0.164	2.45542e-131	2	PALM
2.69228e-135	0.304778	0.338	0.236	7.91396e-131	2	FBXO17
3.11739e-135	0.370137	0.28	0.19	9.16358e-131	2	WDR27
4.06459e-135	0.325135	0.567	0.457	1.19479e-130	2	ASXL1
4.2376e-135	0.264183	0.655	0.54	1.24564e-130	2	SRRM2
3.15124e-134	0.407259	0.501	0.399	9.26308e-130	2	SIK2
7.77869e-134	0.394401	0.101	0.048	2.28655e-129	2	FGFR2
2.59182e-132	0.386881	0.372	0.276	7.61867e-128	2	TSC22D2
5.62894e-132	0.573522	0.181	0.107	1.65463e-127	2	HAS2
6.13492e-132	0.364961	0.193	0.118	1.80336e-127	2	MTHFR
6.25776e-132	0.289779	0.71	0.596	1.83947e-127	2	SRPK2
9.66891e-132	0.429621	0.228	0.146	2.84218e-127	2	COLGALT2
1.51046e-131	0.278916	0.218	0.135	4.44e-127	2	AC004889.1
1.65397e-131	0.367543	0.512	0.403	4.86186e-127	2	LHFPL2
2.26266e-131	0.359978	0.333	0.236	6.65109e-127	2	CASTOR3
2.63023e-131	0.375461	0.297	0.204	7.73156e-127	2	DOCK11
4.53013e-131	0.310905	0.482	0.377	1.33163e-126	2	TRPC4AP
1.6332e-130	0.616228	0.531	0.419	4.80079e-126	2	ELN
4.28289e-130	0.326769	0.47	0.365	1.25896e-125	2	SPECC1L
6.52589e-130	0.279265	0.15	0.083	1.91829e-125	2	DLK1
7.27915e-130	0.322546	0.502	0.4	2.13971e-125	2	PPP1R12A
7.44061e-130	0.278296	0.672	0.566	2.18717e-125	2	UBR5
3.66735e-129	0.723292	0.385	0.293	1.07802e-124	2	CFH
3.90756e-129	0.341815	0.504	0.401	1.14863e-124	2	MBNL2
6.11718e-129	0.367628	0.17	0.1	1.79815e-124	2	GPR137C
1.87927e-128	0.302071	0.113	0.057	5.5241e-124	2	LRRC4B
3.60101e-128	0.344743	0.463	0.36	1.05852e-123	2	CNTLN
6.84437e-128	0.303923	0.56	0.455	2.0119e-123	2	FNIP1
2.65726e-127	0.340241	0.354	0.257	7.811e-123	2	BACE2
6.96437e-127	0.631275	0.211	0.138	2.04718e-122	2	MACROD2
1.38151e-126	0.338779	0.456	0.349	4.06094e-122	2	IRAK3
1.75415e-126	0.286391	0.412	0.304	5.15633e-122	2	DNM1
5.99579e-126	0.367207	0.225	0.145	1.76246e-121	2	STIM2
6.1734e-126	0.337813	0.432	0.333	1.81467e-121	2	ANO6
3.82707e-125	0.315933	0.279	0.191	1.12497e-120	2	CSAD
3.84552e-125	0.393168	0.265	0.177	1.13039e-120	2	LRRC4C
6.58929e-124	0.343532	0.171	0.101	1.93692e-119	2	SMAD6
2.15579e-123	0.261074	0.843	0.742	6.33693e-119	2	ARID1B
2.22828e-123	0.411202	0.415	0.329	6.55002e-119	2	KALRN
2.68187e-123	0.32001	0.536	0.425	7.88337e-119	2	SH3PXD2A
3.77725e-123	0.416953	0.218	0.14	1.11032e-118	2	KIAA1211
6.78882e-123	0.302154	0.665	0.551	1.99557e-118	2	RRBP1
8.59923e-123	0.349952	0.403	0.306	2.52774e-118	2	AF117829.1
9.10704e-123	0.331031	0.291	0.2	2.67701e-118	2	CACHD1
2.31908e-122	0.399902	0.137	0.076	6.81693e-118	2	SEMA5B
3.57401e-122	0.348786	0.368	0.275	1.05058e-117	2	ERI3
1.05781e-121	0.277912	0.416	0.314	3.10944e-117	2	KDM5B
1.57124e-121	0.306278	0.507	0.401	4.61866e-117	2	WDR60
2.22529e-121	0.269946	0.309	0.215	6.54123e-117	2	ASAP3
3.19274e-121	0.289432	0.453	0.347	9.38505e-117	2	DYNC2H1
4.89684e-121	0.254806	0.689	0.574	1.43943e-116	2	PPP6R3
9.96313e-121	0.29111	0.683	0.574	2.92866e-116	2	BMPR2
1.54547e-120	0.256306	0.622	0.511	4.5429e-116	2	PUM1
3.24367e-120	0.397816	0.532	0.438	9.53476e-116	2	ELMO1
6.34244e-120	0.25852	0.152	0.087	1.86436e-115	2	NLGN2
1.27779e-119	0.311113	0.538	0.427	3.75606e-115	2	MSC-AS1
8.34606e-119	0.316049	0.173	0.104	2.45332e-114	2	FLNB
8.96001e-119	0.428694	0.472	0.379	2.63379e-114	2	PLPP1
3.99494e-117	0.340141	0.347	0.255	1.17431e-112	2	ZCCHC14
4.93225e-117	0.292777	0.292	0.204	1.44984e-112	2	GOLGA2
7.06247e-117	0.346366	0.22	0.143	2.07601e-112	2	PKDCC
4.23388e-116	0.287072	0.195	0.121	1.24455e-111	2	BMP1
4.6734e-116	0.409631	0.272	0.189	1.37375e-111	2	RFX2
7.2643e-116	0.290397	0.386	0.292	2.13534e-111	2	KLHL22
1.14572e-115	0.470696	0.374	0.286	3.36784e-111	2	EDA
1.26374e-115	0.278405	0.283	0.196	3.71477e-111	2	ANKRD36B
3.26939e-115	0.270373	0.646	0.544	9.61036e-111	2	GOLGA4
9.46957e-115	0.359075	0.213	0.135	2.78358e-110	2	AL445426.1
3.02376e-114	0.314173	0.14	0.08	8.88833e-110	2	MPP6
6.23872e-114	0.409529	0.229	0.151	1.83387e-109	2	ADAMTS17
9.91309e-114	0.301843	0.193	0.121	2.91395e-109	2	TEAD2
1.0901e-113	0.360838	0.311	0.223	3.20435e-109	2	FUT8
9.70403e-113	0.283145	0.139	0.08	2.8525e-108	2	CPNE5
2.74128e-112	0.346595	0.369	0.276	8.058e-108	2	RASA3
2.96753e-112	0.408968	0.257	0.181	8.72306e-108	2	RARB
3.45996e-112	0.347358	0.503	0.402	1.01706e-107	2	TMEM108
6.03418e-112	0.274757	0.119	0.063	1.77375e-107	2	PRRX2
1.2226e-110	0.374139	0.336	0.247	3.59382e-106	2	CHSY1
3.1524e-110	0.305815	0.157	0.093	9.26648e-106	2	AP002026.1
4.00494e-110	0.323325	0.388	0.296	1.17725e-105	2	GNG12
6.91404e-110	0.270606	0.218	0.141	2.03238e-105	2	ADAMTS10
2.07087e-109	0.259921	0.157	0.093	6.08731e-105	2	RARA
4.48479e-109	0.305021	0.372	0.276	1.31831e-104	2	MAN1A1
7.97563e-109	0.272554	0.294	0.208	2.34444e-104	2	GPR173
1.64788e-108	0.356577	0.262	0.184	4.84395e-104	2	MARK1
7.73801e-108	0.325581	0.451	0.35	2.27459e-103	2	MATN2
2.3591e-107	0.30395	0.3	0.216	6.93459e-103	2	TBC1D19
4.5159e-107	0.280018	0.112	0.06	1.32745e-102	2	MEST
4.65624e-107	0.402879	0.302	0.222	1.3687e-102	2	DCLK2
6.37639e-107	0.285255	0.151	0.09	1.87434e-102	2	LRCH2
1.0516e-106	0.290262	0.582	0.482	3.09118e-102	2	KAT6B
2.48802e-106	0.333545	0.144	0.085	7.31353e-102	2	CD81-AS1
2.98698e-106	0.340849	0.209	0.137	8.78022e-102	2	LPCAT3
5.26174e-106	0.28351	0.393	0.3	1.54669e-101	2	SEC63
1.01655e-105	0.292127	0.514	0.417	2.98816e-101	2	TANC1
1.46034e-105	0.299708	0.438	0.334	4.29267e-101	2	ANKS1B
5.00298e-105	0.297542	0.433	0.341	1.47063e-100	2	MAPK8
1.13846e-104	0.254717	0.109	0.058	3.34651e-100	2	FBLN7
1.16809e-104	0.3186	0.263	0.184	3.4336e-100	2	PPARD
1.51585e-104	0.329013	0.49	0.396	4.45586e-100	2	TIAM2
4.49229e-104	0.309045	0.265	0.183	1.32051e-99	2	CHST11
1.00332e-103	0.308629	0.114	0.062	2.94925e-99	2	ID4
1.48496e-103	0.255914	0.698	0.6	4.36505e-99	2	MBD5
1.87325e-103	0.342293	0.272	0.193	5.50643e-99	2	PTPN2
2.40334e-103	0.360065	0.518	0.42	7.06461e-99	2	NXN
4.81491e-103	0.360998	0.3	0.218	1.41534e-98	2	CCDC171
6.53489e-103	0.320304	0.135	0.079	1.92093e-98	2	NCS1
1.62655e-102	0.256838	0.162	0.099	4.78123e-98	2	MTURN
1.75808e-101	0.273735	0.229	0.154	5.16787e-97	2	TBC1D2B
1.93823e-101	0.301299	0.151	0.091	5.69742e-97	2	TMEM98
6.62629e-101	0.416925	0.216	0.148	1.9478e-96	2	MFHAS1
1.33186e-100	0.271888	0.398	0.306	3.915e-96	2	FAM114A1
1.49137e-100	0.256243	0.362	0.272	4.38388e-96	2	TP53BP1
1.64169e-100	0.428987	0.319	0.246	4.82576e-96	2	PPP1R9A
3.12491e-100	0.287409	0.412	0.321	9.18566e-96	2	CDK19
3.52351e-100	0.251105	0.407	0.315	1.03574e-95	2	MAP4K5
4.88741e-100	0.293048	0.502	0.407	1.43665e-95	2	HDAC4
9.39375e-100	0.287065	0.731	0.647	2.76129e-95	2	UBE2E2
9.81589e-100	0.254666	0.651	0.557	2.88538e-95	2	FTO
3.16692e-99	0.2883	0.446	0.35	9.30916e-95	2	TRERF1
1.83327e-98	0.272909	0.172	0.108	5.38889e-94	2	ZNF217
4.35966e-98	0.25673	0.537	0.441	1.28152e-93	2	TNKS
4.76331e-98	0.321645	0.105	0.057	1.40018e-93	2	RFLNA
8.18787e-98	0.305957	0.222	0.152	2.40682e-93	2	CCDC6
2.18387e-97	0.252385	0.517	0.419	6.41948e-93	2	SMARCC1
2.56714e-97	0.296105	0.364	0.276	7.5461e-93	2	PXK
3.27097e-97	0.271623	0.427	0.334	9.61502e-93	2	RCOR1
1.08806e-96	0.301681	0.443	0.344	3.19835e-92	2	PTGIS
1.5675e-96	0.251929	0.512	0.419	4.60768e-92	2	TUT4
1.71902e-96	0.277606	0.167	0.105	5.05306e-92	2	ASPN
1.95352e-96	0.334444	0.46	0.369	5.74236e-92	2	DISC1
2.69447e-96	0.296658	0.271	0.195	7.9204e-92	2	MBOAT2
1.59054e-95	0.431501	0.313	0.231	4.6754e-91	2	OSMR
1.82604e-95	0.301567	0.4	0.313	5.36763e-91	2	DNMT3A
1.98736e-95	0.316558	0.25	0.174	5.84183e-91	2	DHRS3
3.06492e-95	0.36292	0.371	0.287	9.00933e-91	2	MAP1B
4.64202e-95	0.307138	0.13	0.077	1.36452e-90	2	ABCG2
6.22567e-95	0.302416	0.143	0.086	1.83004e-90	2	PDE9A
7.65304e-95	0.274441	0.431	0.344	2.24961e-90	2	CAMSAP2
1.01665e-94	0.350056	0.206	0.139	2.98845e-90	2	AC245060.5
1.21013e-94	0.263564	0.261	0.185	3.55717e-90	2	HECTD2
1.51721e-94	0.264099	0.255	0.179	4.45985e-90	2	MAN1C1
1.5754e-94	0.352526	0.381	0.293	4.63089e-90	2	SPON1
1.9859e-94	0.286537	0.148	0.09	5.83755e-90	2	SMAD7
4.35317e-94	0.272934	0.153	0.094	1.27962e-89	2	PAPSS2
4.6381e-94	0.330934	0.348	0.267	1.36337e-89	2	FNBP1L
1.45981e-93	0.278445	0.308	0.229	4.29112e-89	2	VEGFA
2.39818e-93	0.270671	0.561	0.466	7.04946e-89	2	TEAD1
2.97066e-93	0.354625	0.198	0.132	8.73224e-89	2	JAG1
1.23982e-92	0.429621	0.211	0.147	3.64446e-88	2	PTPRJ
8.80327e-92	0.285831	0.227	0.158	2.58772e-87	2	GNB4
9.31211e-92	0.420765	0.383	0.303	2.7373e-87	2	LRMDA
2.46427e-91	0.251651	0.225	0.154	7.24373e-87	2	SLC37A3
2.66802e-91	0.316631	0.131	0.077	7.84263e-87	2	OLFM2
5.89032e-91	0.252009	0.485	0.394	1.73146e-86	2	RBM33
8.26341e-91	0.270034	0.632	0.544	2.42903e-86	2	FYN
8.72376e-91	0.272342	0.473	0.387	2.56435e-86	2	NBAS
1.7968e-90	0.362394	0.279	0.204	5.28168e-86	2	AC008014.1
2.61419e-90	0.299023	0.369	0.29	7.6844e-86	2	USP25
2.93026e-90	0.392331	0.284	0.209	8.61351e-86	2	PROS1
4.50023e-90	0.319316	0.292	0.215	1.32284e-85	2	ADGRA2
1.20544e-89	0.303115	0.434	0.347	3.5434e-85	2	UACA
1.29481e-89	0.318068	0.105	0.058	3.8061e-85	2	KIF5C
1.57159e-89	0.295719	0.389	0.301	4.61968e-85	2	PELI2
2.87454e-89	0.482943	0.228	0.16	8.44972e-85	2	ITGA8
3.41692e-89	0.252449	0.502	0.412	1.0044e-84	2	ARID1A
5.44706e-89	0.258873	0.459	0.372	1.60116e-84	2	HELZ
1.4186e-88	0.263521	0.479	0.39	4.16997e-84	2	ZNF532
8.08386e-88	0.314907	0.427	0.343	2.37625e-83	2	MCU
2.16066e-87	0.326171	0.227	0.157	6.35125e-83	2	ATP10A
3.75816e-87	0.264328	0.169	0.11	1.10471e-82	2	TARBP1
2.17396e-86	0.338509	0.223	0.155	6.39034e-82	2	CRY1
4.51165e-86	0.28788	0.487	0.398	1.3262e-81	2	BACH2
5.72316e-86	0.311217	0.552	0.481	1.68232e-81	2	RBPJ
6.01948e-85	0.390516	0.592	0.516	1.76943e-80	2	C1orf21
6.74391e-85	0.302343	0.271	0.2	1.98237e-80	2	FANCC
1.25756e-84	0.286859	0.481	0.396	3.69661e-80	2	GMDS-DT
2.25535e-84	0.349264	0.192	0.13	6.6296e-80	2	AC090578.1
2.63784e-84	0.268263	0.28	0.207	7.75392e-80	2	ALMS1
3.73394e-84	0.251955	0.329	0.25	1.09759e-79	2	NUMA1
5.76028e-84	0.282596	0.236	0.17	1.69323e-79	2	KDM1A
6.37136e-84	0.259327	0.278	0.205	1.87286e-79	2	EVC
6.62813e-84	0.29087	0.283	0.211	1.94834e-79	2	RNF217
7.4344e-83	0.299322	0.426	0.344	2.18534e-78	2	MPRIP
9.70506e-83	0.32265	0.386	0.306	2.8528e-78	2	AFDN
1.92636e-82	0.305217	0.384	0.308	5.66255e-78	2	RPS6KA3
2.40857e-82	0.365547	0.276	0.207	7.07999e-78	2	RANBP17
4.19853e-82	0.252416	0.421	0.336	1.23416e-77	2	GLI3
8.10236e-82	0.26926	0.412	0.327	2.38169e-77	2	EPB41L3
2.06968e-81	0.320562	0.174	0.118	6.08382e-77	2	EMILIN2
2.20116e-81	0.254722	0.419	0.335	6.47032e-77	2	MTA3
3.98414e-81	0.273206	0.476	0.392	1.17114e-76	2	LIMS1
4.78153e-81	0.352403	0.253	0.18	1.40553e-76	2	FGF7
5.95261e-81	0.284428	0.424	0.343	1.74977e-76	2	FAM168A
2.4644e-80	0.272322	0.14	0.087	7.2441e-76	2	PRR5
3.52567e-80	0.28192	0.173	0.116	1.03637e-75	2	SMO
8.52832e-80	0.280612	0.628	0.54	2.5069e-75	2	SPIDR
9.07335e-80	0.250699	0.512	0.428	2.66711e-75	2	ERBIN
1.44413e-79	0.280318	0.151	0.096	4.24501e-75	2	CPE
6.84071e-79	0.25224	0.399	0.317	2.01083e-74	2	B4GALT1
1.75944e-78	0.287856	0.179	0.121	5.17189e-74	2	AFAP1L2
3.65283e-78	0.280667	0.634	0.557	1.07375e-73	2	MAGI2
4.73241e-78	0.2585	0.33	0.257	1.39109e-73	2	SAMD4B
6.0471e-78	0.337275	0.301	0.231	1.77755e-73	2	JAK2
9.93261e-78	0.307755	0.352	0.276	2.91969e-73	2	GULP1
1.92272e-77	0.29502	0.367	0.289	5.65183e-73	2	MLLT3
2.56754e-77	0.329614	0.188	0.127	7.54728e-73	2	NHSL2
3.69033e-77	0.266671	0.337	0.262	1.08477e-72	2	ZC3H13
8.11144e-77	0.276744	0.188	0.129	2.38436e-72	2	PTK7
1.17591e-76	0.270157	0.403	0.324	3.45658e-72	2	FERMT2
1.23127e-76	0.309122	0.28	0.209	3.61932e-72	2	ANKRD6
1.39129e-76	0.294652	0.167	0.111	4.08968e-72	2	LEPR
1.90491e-76	0.439198	0.312	0.239	5.59947e-72	2	SAMHD1
2.75955e-76	0.283133	0.216	0.152	8.1117e-72	2	PLEKHA4
7.37824e-76	0.252024	0.105	0.061	2.16883e-71	2	CCDC68
3.40698e-75	0.262049	0.189	0.131	1.00148e-70	2	ACVR2A
1.87937e-73	0.251019	0.239	0.174	5.52441e-69	2	ULK2
2.01345e-73	0.258476	0.184	0.125	5.91855e-69	2	NOTCH3
8.92275e-73	0.317407	0.18	0.123	2.62284e-68	2	AC007364.1
9.83007e-73	0.292409	0.196	0.14	2.88955e-68	2	PGM5
1.15141e-72	0.48894	0.431	0.356	3.38457e-68	2	2024-03-03
1.31281e-71	0.252759	0.426	0.348	3.85899e-67	2	TMEM14B
3.82158e-71	0.318006	0.26	0.196	1.12335e-66	2	MDFIC
2.46035e-70	0.262671	0.123	0.077	7.2322e-66	2	NOL4L
3.45188e-70	0.311308	0.275	0.213	1.01468e-65	2	ZNF827
3.53531e-70	0.306419	0.249	0.185	1.0392e-65	2	AZIN1-AS1
4.14503e-70	0.304055	0.163	0.112	1.21843e-65	2	PLAG1
1.17492e-69	0.272464	0.239	0.176	3.45369e-65	2	RIN3
2.71639e-69	0.265013	0.148	0.097	7.98482e-65	2	SPATA13
3.93819e-69	0.301084	0.107	0.065	1.15763e-64	2	ZNF98
4.44997e-69	0.272559	0.198	0.142	1.30807e-64	2	TGIF2
7.33862e-69	0.267855	0.295	0.228	2.15719e-64	2	ARMH4
9.53537e-69	0.289812	0.245	0.183	2.80292e-64	2	MINDY4
3.7576e-68	0.301921	0.442	0.366	1.10455e-63	2	MYH10
2.29925e-67	0.277376	0.279	0.217	6.75865e-63	2	ADGRA3
1.08595e-66	0.260603	0.492	0.416	3.19216e-62	2	GATA4
2.82001e-66	0.256259	0.278	0.213	8.28941e-62	2	KIAA0355
1.29983e-65	0.26793	0.125	0.081	3.82085e-61	2	SLC12A9
1.33748e-65	0.33192	0.441	0.373	3.93153e-61	2	PIK3R1
2.42921e-64	0.300138	0.135	0.09	7.14065e-60	2	VLDLR-AS1
1.11905e-63	0.26793	0.676	0.658	3.28944e-59	2	PDE3A
2.06809e-63	0.482873	0.326	0.264	6.07915e-59	2	KLHL29
3.46468e-63	0.322487	0.245	0.188	1.01844e-58	2	RALGPS2
8.43176e-63	0.25336	0.175	0.123	2.47852e-58	2	CASTOR2
1.58958e-62	0.288474	0.239	0.186	4.67257e-58	2	SLC1A3
1.63125e-62	0.361689	0.364	0.3	4.79506e-58	2	CRIM1
1.0645e-61	0.282321	0.161	0.111	3.12908e-57	2	TLE1
3.30874e-61	0.260298	0.165	0.115	9.72603e-57	2	SCARF2
3.90406e-61	0.255996	0.319	0.257	1.1476e-56	2	ITGA9
7.59094e-61	0.362047	0.134	0.089	2.23136e-56	2	AC098829.1
1.2074e-60	0.332895	0.438	0.38	3.54914e-56	2	NBEA
1.62889e-60	0.292556	0.211	0.155	4.78812e-56	2	MOK
1.74097e-60	0.253958	0.254	0.195	5.11759e-56	2	SLC10A7
1.98676e-60	0.255394	0.396	0.326	5.84007e-56	2	FAM126A
4.41056e-60	0.368163	0.155	0.107	1.29648e-55	2	CDC7
8.80658e-60	0.300347	0.261	0.203	2.58869e-55	2	KDM2B
9.90821e-59	0.307514	0.409	0.343	2.91252e-54	2	CSGALNACT1
4.90566e-58	0.256261	0.182	0.131	1.44202e-53	2	ZCWPW2
1.83447e-57	0.250296	0.394	0.326	5.39243e-53	2	ARHGEF7
3.9794e-57	0.389988	0.191	0.14	1.16975e-52	2	NAMPT
2.14058e-56	0.281578	0.518	0.451	6.29223e-52	2	LGR4
5.31671e-56	0.250125	0.237	0.179	1.56285e-51	2	DOK5
9.15187e-56	0.252095	0.145	0.101	2.69019e-51	2	ACSF2
6.61287e-55	0.263177	0.337	0.276	1.94385e-50	2	GNAS
8.34139e-55	0.259168	0.386	0.324	2.45195e-50	2	TFDP2
1.09087e-54	0.271723	0.193	0.143	3.20662e-50	2	GRK3
4.29103e-53	0.276179	0.293	0.234	1.26135e-48	2	ZDHHC14
5.76351e-53	0.30508	0.219	0.164	1.69418e-48	2	BMPER
1.89379e-51	0.428968	0.155	0.11	5.5668e-47	2	AL357507.1
1.12692e-50	0.455817	0.142	0.099	3.31258e-46	2	KCNIP1
2.60207e-47	0.263395	0.166	0.122	7.64877e-43	2	STX18-AS1
5.20347e-47	0.311249	0.383	0.32	1.52956e-42	2	SVEP1
1.20669e-45	0.320237	0.111	0.076	3.54706e-41	2	PTCH1
1.26544e-38	0.288918	0.287	0.243	3.71975e-34	2	TMEM117
8.38944e-38	0.252623	0.117	0.083	2.46608e-33	2	AC114689.3
7.12278e-36	0.304673	0.15	0.112	2.09374e-31	2	TNFAIP2
1.22154e-34	0.271118	0.149	0.115	3.59072e-30	2	EDNRA
2.49528e-34	0.40197	0.305	0.256	7.33489e-30	2	HSP90AA1
2.71996e-32	0.270001	0.342	0.297	7.99531e-28	2	SEMA5A
5.89635e-32	0.265242	0.245	0.201	1.73323e-27	2	FAM20C
1.18089e-30	0.335911	0.165	0.128	3.47121e-26	2	ADAMTSL2
3.65741e-21	0.327488	0.293	0.261	1.07509e-16	2	MAP3K5
2.39033e-14	0.293845	0.14	0.119	7.02639e-10	2	AF165147.1
7.58632e-13	0.366111	0.5	0.51	2.23e-08	2	PDE1C
3.53159e-09	0.342899	0.376	0.351	0.000103811	2	C3
0.00310569	0.604659	0.156	0.156	1	2	TENM2
0	5.40726	0.988	0.779	0	3	TTN
0	5.09501	0.979	0.609	0	3	SORBS2
0	4.8193	0.99	0.832	0	3	RYR2
0	4.81362	0.969	0.576	0	3	FGF12
0	4.40693	0.975	0.566	0	3	CTNNA3
0	4.31654	0.965	0.45	0	3	RBM20
0	4.08282	0.951	0.403	0	3	CACNB2
0	4.07747	0.99	0.807	0	3	SLC8A1
0	3.98617	0.967	0.492	0	3	MYOM1
0	3.84934	0.95	0.34	0	3	FHOD3
0	3.83191	0.918	0.319	0	3	ERBB4
0	3.69969	0.951	0.401	0	3	LDB3
0	3.44686	0.926	0.275	0	3	MYO18B
0	3.44129	0.948	0.446	0	3	FHL2
0	3.30696	0.921	0.198	0	3	MTUS2
0	3.26965	0.927	0.307	0	3	ACTN2
0	3.1663	0.668	0.175	0	3	ANKRD1
0	3.05092	0.97	0.561	0	3	PDLIM5
0	3.00073	0.966	0.591	0	3	PALLD
0	2.90017	0.947	0.411	0	3	THSD4
0	2.87594	0.922	0.314	0	3	INPP4B
0	2.83064	0.873	0.275	0	3	TNNI3K
0	2.76517	0.97	0.626	0	3	LARGE1
0	2.71277	0.859	0.194	0	3	DPF3
0	2.6956	0.833	0.142	0	3	B4GALNT3
0	2.69397	0.728	0.114	0	3	MYL7
0	2.69061	0.938	0.384	0	3	MYH7
0	2.68193	0.924	0.336	0	3	NEBL
0	2.67727	0.907	0.234	0	3	AKAP6
0	2.63265	0.963	0.594	0	3	SORBS1
0	2.55598	0.866	0.24	0	3	ESRRG
0	2.51268	0.876	0.204	0	3	HDAC9
0	2.50957	0.915	0.322	0	3	CMYA5
0	2.41608	0.929	0.308	0	3	MICAL3
0	2.41131	0.978	0.765	0	3	CACNA1C
0	2.40289	0.902	0.317	0	3	EFNA5
0	2.39469	0.881	0.29	0	3	MLIP
0	2.38937	0.88	0.246	0	3	PHACTR1
0	2.28963	0.91	0.333	0	3	CDH2
0	2.27658	0.844	0.114	0	3	RBM24
0	2.27393	0.947	0.51	0	3	PPP1R12B
0	2.26478	0.784	0.09	0	3	PRDM16
0	2.2456	0.808	0.129	0	3	GPAT3
0	2.24237	0.935	0.357	0	3	TPM1
0	2.24136	0.385	0.097	0	3	XIRP2
0	2.23218	0.813	0.119	0	3	SRL
0	2.18077	0.828	0.178	0	3	KIF26B
0	2.15618	0.943	0.483	0	3	ROR1
0	2.13605	0.833	0.181	0	3	CADM1
0	2.13565	0.935	0.459	0	3	PCDH7
0	2.13113	0.739	0.109	0	3	FRMD5
0	2.06811	0.747	0.137	0	3	CHRM2
0	2.05762	0.864	0.196	0	3	MYL3
0	2.05758	0.741	0.135	0	3	PACRG
0	2.05349	0.745	0.087	0	3	SNRPN
0	2.03809	0.797	0.095	0	3	ALPK2
0	2.02943	0.878	0.401	0	3	PLCL1
0	2.02495	0.924	0.379	0	3	NLGN1
0	2.01694	0.743	0.145	0	3	ADCY5
0	2.01104	0.805	0.143	0	3	ACOT11
0	2.00213	0.796	0.173	0	3	DTNA
0	1.98225	0.773	0.095	0	3	MYOCD
0	1.98127	0.931	0.41	0	3	MAGI1
0	1.93948	0.771	0.115	0	3	PIP5K1B
0	1.91273	0.862	0.263	0	3	TACC2
0	1.9014	0.682	0.13	0	3	TRDN-AS1
0	1.89374	0.913	0.335	0	3	RNF150
0	1.88811	0.809	0.115	0	3	CAP2
0	1.84107	0.781	0.135	0	3	MYH7B
0	1.82782	0.691	0.231	0	3	CDH13
0	1.81464	0.76	0.133	0	3	PPARGC1A
0	1.80826	0.76	0.092	0	3	CASQ2
0	1.80348	0.976	0.738	0	3	DMD
0	1.79952	0.742	0.087	0	3	MROH7
0	1.79352	0.752	0.199	0	3	TECRL
0	1.78739	0.711	0.084	0	3	GCNT2
0	1.78453	0.966	0.679	0	3	ABLIM1
0	1.77332	0.76	0.105	0	3	PLEKHA7
0	1.76901	0.725	0.208	0	3	RCAN2
0	1.7424	0.606	0.153	0	3	RGS6
0	1.73778	0.869	0.329	0	3	C15orf41
0	1.73288	0.703	0.067	0	3	CASZ1
0	1.72889	0.636	0.117	0	3	MYPN
0	1.72584	0.85	0.351	0	3	NEXN
0	1.71934	0.64	0.119	0	3	NRAP
0	1.69786	0.591	0.042	0	3	TMEM163
0	1.69181	0.705	0.086	0	3	CCDC141
0	1.67273	0.688	0.058	0	3	MYL4
0	1.65187	0.627	0.089	0	3	SPHKAP
0	1.64247	0.669	0.066	0	3	CTNND2
0	1.63412	0.791	0.204	0	3	CPEB4
0	1.6088	0.891	0.341	0	3	TSPAN9
0	1.59276	0.82	0.218	0	3	HECW2
0	1.59032	0.83	0.189	0	3	NAV2
0	1.5849	0.742	0.137	0	3	GNG7
[truncated: 2,743 more rows]

## Sheet: Marker genes of FBs
Cluster	Annotation	Marker1	Marker2	Marker3	Marker4
0	FB0	KAZN	VIT	MAMDC2	CDH19
1	FB1	NRG1	ROBO2	SERPINE1	CNTNAP2
2	FB2	GRID2	FGF13	SLIT3	CACNA2D3
3	FB-X1	TTN	SORBS2	RYR2	FGF12
4	FB3	PCOLCE2	MFAP5	SCARA5	GFPT2
5	FB4	PIEZO2	PTPRZ1	CGNL1	ELN
6	FB5	APOD	CFD	PLA2G2A	MGP
