# Supplementary material for: Life-span–dependent transcriptional dynamics of the human heart
Source: Sci Adv. 2026 Jun 17;12(25):eaeg2614. doi: 10.1126/sciadv.aeg2614 (PMC13274588; doi:10.1126/sciadv.aeg2614)
Supplement: Supplementary file 2 — Tables S1 to S55 [file sciadv.aeg2614_tables_s1_to_s55.zip › Tables/Supplementary_Table_4.xlsx]

## Sheet: Sheet1
Standardization after ProC is excluded
Sample_name	fill.bar	frac	Sample_name	fill.bar	frac		Sample_name	fill.bar	frac	Sample_name	fill.bar	frac
AG6_LV_5	Cardiomyocyte	0.568159	AG6_RV_5	Cardiomyocyte	0.489724		AG6_LV_5	non-CMs	0.431841	AG6_RV_5	non-CMs	0.510276
AG6_LV_4	Cardiomyocyte	0.602477	AG6_RV_4	Cardiomyocyte	0.32935		AG6_LV_4	non-CMs	0.397523	AG6_RV_4	non-CMs	0.67065
AG6_LV_3	Cardiomyocyte	0.550055	AG6_RV_3	Cardiomyocyte	0.667783		AG6_LV_3	non-CMs	0.449945	AG6_RV_3	non-CMs	0.332217
AG6_LV_2	Cardiomyocyte	0.549356	AG6_RV_2	Cardiomyocyte	0.396417		AG6_LV_2	non-CMs	0.450644	AG6_RV_2	non-CMs	0.603583
AG6_LV_1	Cardiomyocyte	0.325169	AG6_RV_1	Cardiomyocyte	0.413935		AG6_LV_1	non-CMs	0.674831	AG6_RV_1	non-CMs	0.586065
AG5_LV_3	Cardiomyocyte	0.206154	AG5_RV_3	Cardiomyocyte	0.431174		AG5_LV_3	non-CMs	0.793846	AG5_RV_3	non-CMs	0.568826
AG5_LV_2	Cardiomyocyte	0.264894	AG5_RV_2	Cardiomyocyte	0.170178		AG5_LV_2	non-CMs	0.735106	AG5_RV_2	non-CMs	0.829822
AG5_LV_1	Cardiomyocyte	0.142896	AG5_RV_1	Cardiomyocyte	0.219688		AG5_LV_1	non-CMs	0.857104	AG5_RV_1	non-CMs	0.780312
AG4_LV_3	Cardiomyocyte	0.219812	AG4_RV_3	Cardiomyocyte	0.305754		AG4_LV_3	non-CMs	0.780188	AG4_RV_3	non-CMs	0.694246
AG4_LV_2	Cardiomyocyte	0.168229	AG4_RV_2	Cardiomyocyte	0.208758		AG4_LV_2	non-CMs	0.831771	AG4_RV_2	non-CMs	0.791242
AG4_LV_1	Cardiomyocyte	0.219258	AG4_RV_1	Cardiomyocyte	0.229138		AG4_LV_1	non-CMs	0.780742	AG4_RV_1	non-CMs	0.770862
AG3_LV_7	Cardiomyocyte	0.769744	AG3_RV_7	Cardiomyocyte	0.663127		AG3_LV_7	non-CMs	0.230256	AG3_RV_7	non-CMs	0.336873
AG3_LV_5	Cardiomyocyte	0.781395	AG3_RV_6	Cardiomyocyte	0.660118		AG3_LV_5	non-CMs	0.218605	AG3_RV_6	non-CMs	0.339882
AG3_LV_4	Cardiomyocyte	0.786409	AG3_RV_4	Cardiomyocyte	0.641227		AG3_LV_4	non-CMs	0.213591	AG3_RV_4	non-CMs	0.358773
AG3_LV_3	Cardiomyocyte	0.467028	AG3_RV_3	Cardiomyocyte	0.58958		AG3_LV_3	non-CMs	0.532972	AG3_RV_3	non-CMs	0.41042
AG3_LV_2	Cardiomyocyte	0.733837	AG3_RV_2	Cardiomyocyte	0.678347		AG3_LV_2	non-CMs	0.266163	AG3_RV_2	non-CMs	0.321653
AG3_LV_1	Cardiomyocyte	0.515788	AG3_RV_1	Cardiomyocyte	0.576405		AG3_LV_1	non-CMs	0.484212	AG3_RV_1	non-CMs	0.423595
AG2_LV_6	Cardiomyocyte	0.361473	AG2_RV_6	Cardiomyocyte	0.166375		AG2_LV_6	non-CMs	0.638527	AG2_RV_6	non-CMs	0.833625
AG2_LV_4	Cardiomyocyte	0.853595	AG2_RV_5	Cardiomyocyte	0.509581		AG2_LV_4	non-CMs	0.146405	AG2_RV_5	non-CMs	0.490419
AG2_LV_3	Cardiomyocyte	0.682692	AG2_RV_4	Cardiomyocyte	0.77662		AG2_LV_3	non-CMs	0.317308	AG2_RV_4	non-CMs	0.22338
AG2_LV_2	Cardiomyocyte	0.765516	AG2_RV_3	Cardiomyocyte	0.331814		AG2_LV_2	non-CMs	0.234484	AG2_RV_3	non-CMs	0.668186
AG2_LV_1	Cardiomyocyte	0.662117	AG2_RV_2	Cardiomyocyte	0.771084		AG2_LV_1	non-CMs	0.337883	AG2_RV_2	non-CMs	0.228916
AG1_LV_6	Cardiomyocyte	0.766156	AG1_RV_6	Cardiomyocyte	0.674636		AG1_LV_6	non-CMs	0.233844	AG1_RV_6	non-CMs	0.325364
AG1_LV_5	Cardiomyocyte	0.633957	AG1_RV_5	Cardiomyocyte	0.443815		AG1_LV_5	non-CMs	0.366043	AG1_RV_5	non-CMs	0.556185
AG1_LV_4	Cardiomyocyte	0.694318	AG1_RV_4	Cardiomyocyte	0.607736		AG1_LV_4	non-CMs	0.305682	AG1_RV_4	non-CMs	0.392264
AG1_LV_2	Cardiomyocyte	0.554579	AG1_RV_2	Cardiomyocyte	0.380446		AG1_LV_2	non-CMs	0.445421	AG1_RV_2	non-CMs	0.619554
AG1_LV_1	Cardiomyocyte	0.652073	AG1_RV_1	Cardiomyocyte	0.417458		AG1_LV_1	non-CMs	0.347927	AG1_RV_1	non-CMs	0.582542
