# Supplementary material for: Life-span–dependent transcriptional dynamics of the human heart
Source: Sci Adv. 2026 Jun 17;12(25):eaeg2614. doi: 10.1126/sciadv.aeg2614 (PMC13274588; doi:10.1126/sciadv.aeg2614)
Supplement: Supplementary file 2 — Tables S1 to S55 [file sciadv.aeg2614_tables_s1_to_s55.zip › Tables/Supplementary_Table_40.xlsx]

## Sheet: FB_subtype_prop_among_sample
x	fill.bar	count	frac		x	fill.bar	count	frac
AG6_LV_5	FB0	408	0.722124		AG6_RV_5	FB0	501	0.741124
AG6_LV_5	FB1	6	0.0106195		AG6_RV_5	FB1	7	0.010355
AG6_LV_5	FB2	10	0.0176991		AG6_RV_5	FB2	10	0.0147929
AG6_LV_5	FB3	16	0.0283186		AG6_RV_5	FB3	17	0.0251479
AG6_LV_5	FB4	3	0.00530973		AG6_RV_5	FB4	6	0.00887574
AG6_LV_5	FB5	122	0.215929		AG6_RV_5	FB5	135	0.199704
AG6_LV_4	FB0	129	0.414791		AG6_RV_4	FB0	769	0.539649
AG6_LV_4	FB1	0	0		AG6_RV_4	FB1	14	0.00982456
AG6_LV_4	FB2	0	0		AG6_RV_4	FB2	14	0.00982456
AG6_LV_4	FB3	1	0.00321543		AG6_RV_4	FB3	69	0.0484211
AG6_LV_4	FB4	0	0		AG6_RV_4	FB4	4	0.00280702
AG6_LV_4	FB5	181	0.581994		AG6_RV_4	FB5	555	0.389474
AG6_LV_3	FB0	951	0.729854		AG6_RV_3	FB0	213	0.791822
AG6_LV_3	FB1	12	0.00920952		AG6_RV_3	FB1	3	0.0111524
AG6_LV_3	FB2	20	0.0153492		AG6_RV_3	FB2	1	0.00371747
AG6_LV_3	FB3	28	0.0214889		AG6_RV_3	FB3	13	0.0483271
AG6_LV_3	FB4	5	0.0038373		AG6_RV_3	FB4	0	0
AG6_LV_3	FB5	287	0.220261		AG6_RV_3	FB5	39	0.144981
AG6_LV_2	FB0	453	0.73301		AG6_RV_2	FB0	1495	0.734283
AG6_LV_2	FB1	2	0.00323625		AG6_RV_2	FB1	49	0.0240668
AG6_LV_2	FB2	3	0.00485437		AG6_RV_2	FB2	39	0.0191552
AG6_LV_2	FB3	22	0.0355987		AG6_RV_2	FB3	104	0.0510806
AG6_LV_2	FB4	1	0.00161812		AG6_RV_2	FB4	7	0.00343811
AG6_LV_2	FB5	137	0.221683		AG6_RV_2	FB5	342	0.167976
AG6_LV_1	FB0	1533	0.676821		AG6_RV_1	FB0	1253	0.782147
AG6_LV_1	FB1	78	0.0344371		AG6_RV_1	FB1	28	0.0174782
AG6_LV_1	FB2	65	0.0286976		AG6_RV_1	FB2	49	0.0305868
AG6_LV_1	FB3	103	0.0454746		AG6_RV_1	FB3	81	0.0505618
AG6_LV_1	FB4	19	0.00838852		AG6_RV_1	FB4	12	0.00749064
AG6_LV_1	FB5	467	0.206181		AG6_RV_1	FB5	179	0.111735
AG5_LV_3	FB0	1959	0.812526		AG5_RV_3	FB0	1180	0.872136
AG5_LV_3	FB1	128	0.05309		AG5_RV_3	FB1	19	0.0140429
AG5_LV_3	FB2	104	0.0431356		AG5_RV_3	FB2	71	0.052476
AG5_LV_3	FB3	163	0.0676068		AG5_RV_3	FB3	54	0.0399113
AG5_LV_3	FB4	39	0.0161759		AG5_RV_3	FB4	18	0.0133038
AG5_LV_3	FB5	18	0.00746578		AG5_RV_3	FB5	11	0.00813008
AG5_LV_2	FB0	1304	0.774347		AG5_RV_2	FB0	1512	0.774194
AG5_LV_2	FB1	119	0.0706651		AG5_RV_2	FB1	97	0.0496672
AG5_LV_2	FB2	97	0.057601		AG5_RV_2	FB2	154	0.078853
AG5_LV_2	FB3	109	0.0647268		AG5_RV_2	FB3	130	0.0665643
AG5_LV_2	FB4	39	0.0231591		AG5_RV_2	FB4	48	0.0245776
AG5_LV_2	FB5	16	0.00950119		AG5_RV_2	FB5	12	0.00614439
AG5_LV_1	FB0	2756	0.779191		AG5_RV_1	FB0	2188	0.750858
AG5_LV_1	FB1	175	0.049477		AG5_RV_1	FB1	226	0.0775566
AG5_LV_1	FB2	147	0.0415606		AG5_RV_1	FB2	147	0.0504461
AG5_LV_1	FB3	402	0.113656		AG5_RV_1	FB3	258	0.0885381
AG5_LV_1	FB4	42	0.0118745		AG5_RV_1	FB4	64	0.0219629
AG5_LV_1	FB5	15	0.00424088		AG5_RV_1	FB5	31	0.0106383
AG4_LV_3	FB0	2409	0.807576		AG4_RV_3	FB0	2831	0.813272
AG4_LV_3	FB1	108	0.0362052		AG4_RV_3	FB1	139	0.0399311
AG4_LV_3	FB2	111	0.0372109		AG4_RV_3	FB2	190	0.054582
AG4_LV_3	FB3	296	0.099229		AG4_RV_3	FB3	233	0.0669348
AG4_LV_3	FB4	21	0.00703989		AG4_RV_3	FB4	41	0.0117782
AG4_LV_3	FB5	38	0.0127389		AG4_RV_3	FB5	47	0.0135019
AG4_LV_2	FB0	1521	0.731602		AG4_RV_2	FB0	1841	0.765489
AG4_LV_2	FB1	107	0.0514671		AG4_RV_2	FB1	60	0.024948
AG4_LV_2	FB2	209	0.100529		AG4_RV_2	FB2	305	0.126819
AG4_LV_2	FB3	198	0.0952381		AG4_RV_2	FB3	155	0.0644491
AG4_LV_2	FB4	27	0.012987		AG4_RV_2	FB4	24	0.00997921
AG4_LV_2	FB5	17	0.00817701		AG4_RV_2	FB5	20	0.00831601
AG4_LV_1	FB0	1661	0.802803		AG4_RV_1	FB0	2142	0.80315
AG4_LV_1	FB1	107	0.0517158		AG4_RV_1	FB1	115	0.0431196
AG4_LV_1	FB2	149	0.0720155		AG4_RV_1	FB2	216	0.0809899
AG4_LV_1	FB3	98	0.0473659		AG4_RV_1	FB3	127	0.047619
AG4_LV_1	FB4	44	0.0212663		AG4_RV_1	FB4	54	0.0202475
AG4_LV_1	FB5	10	0.00483325		AG4_RV_1	FB5	13	0.00487439
AG3_LV_7	FB0	106	0.122402		AG3_RV_7	FB0	150	0.12366
AG3_LV_7	FB1	483	0.557737		AG3_RV_7	FB1	495	0.408079
AG3_LV_7	FB2	209	0.241339		AG3_RV_7	FB2	374	0.308326
AG3_LV_7	FB3	36	0.0415704		AG3_RV_7	FB3	59	0.0486397
AG3_LV_7	FB4	31	0.0357968		AG3_RV_7	FB4	135	0.111294
AG3_LV_7	FB5	1	0.00115473		AG3_RV_7	FB5	0	0
AG3_LV_5	FB0	53	0.0938053		AG3_RV_6	FB0	61	0.0608175
AG3_LV_5	FB1	386	0.683186		AG3_RV_6	FB1	704	0.701894
AG3_LV_5	FB2	101	0.178761		AG3_RV_6	FB2	159	0.158524
AG3_LV_5	FB3	9	0.0159292		AG3_RV_6	FB3	20	0.0199402
AG3_LV_5	FB4	16	0.0283186		AG3_RV_6	FB4	59	0.0588235
AG3_LV_5	FB5	0	0		AG3_RV_6	FB5	0	0
AG3_LV_4	FB0	103	0.131378		AG3_RV_4	FB0	139	0.121503
AG3_LV_4	FB1	493	0.628827		AG3_RV_4	FB1	664	0.58042
AG3_LV_4	FB2	125	0.159439		AG3_RV_4	FB2	274	0.23951
AG3_LV_4	FB3	10	0.0127551		AG3_RV_4	FB3	22	0.0192308
AG3_LV_4	FB4	52	0.0663265		AG3_RV_4	FB4	42	0.0367133
AG3_LV_4	FB5	1	0.00127551		AG3_RV_4	FB5	3	0.00262238
AG3_LV_3	FB0	392	0.156362		AG3_RV_3	FB0	165	0.09839
AG3_LV_3	FB1	1642	0.654966		AG3_RV_3	FB1	1032	0.615385
AG3_LV_3	FB2	316	0.126047		AG3_RV_3	FB2	340	0.202743
AG3_LV_3	FB3	59	0.0235341		AG3_RV_3	FB3	46	0.0274299
AG3_LV_3	FB4	91	0.0362984		AG3_RV_3	FB4	91	0.0542636
AG3_LV_3	FB5	7	0.00279218		AG3_RV_3	FB5	3	0.00178891
AG3_LV_2	FB0	84	0.0843373		AG3_RV_2	FB0	86	0.0882051
AG3_LV_2	FB1	498	0.5		AG3_RV_2	FB1	306	0.313846
AG3_LV_2	FB2	317	0.318273		AG3_RV_2	FB2	505	0.517949
AG3_LV_2	FB3	44	0.0441767		AG3_RV_2	FB3	53	0.054359
AG3_LV_2	FB4	53	0.0532129		AG3_RV_2	FB4	24	0.0246154
AG3_LV_2	FB5	0	0		AG3_RV_2	FB5	1	0.00102564
AG3_LV_1	FB0	196	0.108587		AG3_RV_1	FB0	108	0.0988106
AG3_LV_1	FB1	681	0.377285		AG3_RV_1	FB1	728	0.666057
AG3_LV_1	FB2	689	0.381717		AG3_RV_1	FB2	192	0.175663
AG3_LV_1	FB3	50	0.0277008		AG3_RV_1	FB3	23	0.021043
AG3_LV_1	FB4	187	0.103601		AG3_RV_1	FB4	40	0.0365965
AG3_LV_1	FB5	2	0.00110803		AG3_RV_1	FB5	2	0.00182983
AG2_LV_6	FB0	131	0.0777448		AG2_RV_6	FB0	186	0.0915354
AG2_LV_6	FB1	712	0.422552		AG2_RV_6	FB1	813	0.400098
AG2_LV_6	FB2	572	0.339466		AG2_RV_6	FB2	717	0.352854
AG2_LV_6	FB3	58	0.0344214		AG2_RV_6	FB3	93	0.0457677
AG2_LV_6	FB4	210	0.124629		AG2_RV_6	FB4	223	0.109744
AG2_LV_6	FB5	2	0.00118694		AG2_RV_6	FB5	0	0
AG2_LV_4	FB0	11	0.0190641		AG2_RV_5	FB0	234	0.138135
AG2_LV_4	FB1	411	0.712305		AG2_RV_5	FB1	840	0.495868
AG2_LV_4	FB2	117	0.202773		AG2_RV_5	FB2	460	0.271547
AG2_LV_4	FB3	7	0.0121317		AG2_RV_5	FB3	48	0.0283353
AG2_LV_4	FB4	31	0.0537262		AG2_RV_5	FB4	107	0.0631641
AG2_LV_4	FB5	0	0		AG2_RV_5	FB5	5	0.00295159
AG2_LV_3	FB0	48	0.0334962		AG2_RV_4	FB0	27	0.0338346
AG2_LV_3	FB1	774	0.540126		AG2_RV_4	FB1	569	0.713033
AG2_LV_3	FB2	444	0.309839		AG2_RV_4	FB2	128	0.160401
AG2_LV_3	FB3	32	0.0223308		AG2_RV_4	FB3	16	0.0200501
AG2_LV_3	FB4	135	0.094208		AG2_RV_4	FB4	57	0.0714286
AG2_LV_3	FB5	0	0		AG2_RV_4	FB5	1	0.00125313
AG2_LV_2	FB0	28	0.0292887		AG2_RV_3	FB0	43	0.0268247
AG2_LV_2	FB1	646	0.675732		AG2_RV_3	FB1	607	0.378665
AG2_LV_2	FB2	171	0.17887		AG2_RV_3	FB2	764	0.476606
AG2_LV_2	FB3	24	0.0251046		AG2_RV_3	FB3	78	0.0486588
AG2_LV_2	FB4	87	0.0910042		AG2_RV_3	FB4	111	0.0692452
AG2_LV_2	FB5	0	0		AG2_RV_3	FB5	0	0
AG2_LV_1	FB0	28	0.0374332		AG2_RV_2	FB0	1	0.0714286
AG2_LV_1	FB1	469	0.627005		AG2_RV_2	FB1	0	0
AG2_LV_1	FB2	194	0.259358		AG2_RV_2	FB2	4	0.285714
AG2_LV_1	FB3	22	0.0294118		AG2_RV_2	FB3	0	0
AG2_LV_1	FB4	35	0.0467914		AG2_RV_2	FB4	9	0.642857
AG2_LV_1	FB5	0	0		AG2_RV_2	FB5	0	0
AG1_LV_6	FB0	29	0.0307856		AG1_RV_6	FB0	26	0.0218855
AG1_LV_6	FB1	382	0.40552		AG1_RV_6	FB1	666	0.560606
AG1_LV_6	FB2	433	0.45966		AG1_RV_6	FB2	380	0.319865
AG1_LV_6	FB3	31	0.0329087		AG1_RV_6	FB3	35	0.0294613
AG1_LV_6	FB4	67	0.0711253		AG1_RV_6	FB4	79	0.0664983
AG1_LV_6	FB5	0	0		AG1_RV_6	FB5	2	0.0016835
AG1_LV_5	FB0	37	0.0530086		AG1_RV_5	FB0	62	0.0490506
AG1_LV_5	FB1	250	0.358166		AG1_RV_5	FB1	628	0.496835
AG1_LV_5	FB2	333	0.477077		AG1_RV_5	FB2	459	0.363133
AG1_LV_5	FB3	14	0.0200573		AG1_RV_5	FB3	25	0.0197785
AG1_LV_5	FB4	64	0.0916905		AG1_RV_5	FB4	88	0.0696203
AG1_LV_5	FB5	0	0		AG1_RV_5	FB5	2	0.00158228
AG1_LV_4	FB0	95	0.0569203		AG1_RV_4	FB0	16	0.0136519
AG1_LV_4	FB1	449	0.269023		AG1_RV_4	FB1	736	0.627986
AG1_LV_4	FB2	785	0.470342		AG1_RV_4	FB2	283	0.241468
AG1_LV_4	FB3	47	0.0281606		AG1_RV_4	FB3	18	0.0153584
AG1_LV_4	FB4	239	0.1432		AG1_RV_4	FB4	117	0.0998294
AG1_LV_4	FB5	54	0.0323547		AG1_RV_4	FB5	2	0.00170648
AG1_LV_2	FB0	71	0.066108		AG1_RV_2	FB0	89	0.0648688
AG1_LV_2	FB1	595	0.554004		AG1_RV_2	FB1	660	0.48105
AG1_LV_2	FB2	270	0.251397		AG1_RV_2	FB2	393	0.286443
AG1_LV_2	FB3	21	0.0195531		AG1_RV_2	FB3	26	0.0189504
AG1_LV_2	FB4	117	0.108939		AG1_RV_2	FB4	201	0.146501
AG1_LV_2	FB5	0	0		AG1_RV_2	FB5	3	0.00218659
AG1_LV_1	FB0	40	0.0325733		AG1_RV_1	FB0	54	0.0463918
AG1_LV_1	FB1	786	0.640065		AG1_RV_1	FB1	652	0.560137
AG1_LV_1	FB2	205	0.166938		AG1_RV_1	FB2	261	0.224227
AG1_LV_1	FB3	21	0.017101		AG1_RV_1	FB3	13	0.0111684
AG1_LV_1	FB4	175	0.142508		AG1_RV_1	FB4	182	0.156357
AG1_LV_1	FB5	1	0.000814332		AG1_RV_1	FB5	2	0.00171821

## Sheet: Statistical analysis of FB0
LV-FB0								RV-FB0								LV+RV-FB0
Group	AG1	AG2	AG3	AG4	AG5	AG6		Group	AG1	AG2	AG3	AG4	AG5	AG6		Group	AG1	AG2	AG3	AG4	AG5	AG6
Mean	0.04788	0.03941	0.1161	0.7807	0.7887	0.6553		Mean	0.03917	0.07235	0.09856	0.794	0.7991	0.7178		Mean	0.04352	0.05588	0.1074	0.7873	0.7939	0.6866
Mean (%)	4.788	3.941	11.61	78.07	78.87	65.53		Mean (%)	3.917	7.235	9.856	79.4	79.91	71.78		Mean (%)	4.352	5.588	10.74	78.73	79.39	68.66
SD	0.01555	0.0225	0.02629	0.04255	0.02079	0.1364		SD	0.02098	0.04542	0.02319	0.02518	0.06435	0.1027		SD	0.018	0.03799	0.02536	0.03211	0.04314	0.1185
SD (%)	1.555	2.25	2.629	4.255	2.079	13.64		SD (%)	2.098	4.542	2.319	2.518	6.435	10.27		SD (%)	1.8	3.799	2.536	3.211	4.314	11.85
	P value								P value								P value
ANOVA	<0.0001	****						ANOVA	<0.0001	****						ANOVA	<0.0001	****
Tukey-test	P value							Tukey-test	P value							Tukey-test	P value
AG1 vs. AG2	>0.9999	ns						AG1 vs. AG2	0.9292	ns						AG1 vs. AG2	0.9969	ns
AG1 vs. AG3	0.5051	ns						AG1 vs. AG3	0.5039	ns						AG1 vs. AG3	0.1295	ns
AG1 vs. AG4	<0.0001	****						AG1 vs. AG4	<0.0001	****						AG1 vs. AG4	<0.0001	****
AG1 vs. AG5	<0.0001	****						AG1 vs. AG5	<0.0001	****						AG1 vs. AG5	<0.0001	****
AG1 vs. AG6	<0.0001	****						AG1 vs. AG6	<0.0001	****						AG1 vs. AG6	<0.0001	****
AG2 vs. AG3	0.3811	ns						AG2 vs. AG3	0.9677	ns						AG2 vs. AG3	0.3261	ns
AG2 vs. AG4	<0.0001	****						AG2 vs. AG4	<0.0001	****						AG2 vs. AG4	<0.0001	****
AG2 vs. AG5	<0.0001	****						AG2 vs. AG5	<0.0001	****						AG2 vs. AG5	<0.0001	****
AG2 vs. AG6	<0.0001	****						AG2 vs. AG6	<0.0001	****						AG2 vs. AG6	<0.0001	****
AG3 vs. AG4	<0.0001	****						AG3 vs. AG4	<0.0001	****						AG3 vs. AG4	<0.0001	****
AG3 vs. AG5	<0.0001	****						AG3 vs. AG5	<0.0001	****						AG3 vs. AG5	<0.0001	****
AG3 vs. AG6	<0.0001	****						AG3 vs. AG6	<0.0001	****						AG3 vs. AG6	<0.0001	****
AG4 vs. AG5	>0.9999	ns						AG4 vs. AG5	>0.9999	ns						AG4 vs. AG5	>0.9999	ns
AG4 vs. AG6	0.1187	ns						AG4 vs. AG6	0.4388	ns						AG4 vs. AG6	0.0191	*
AG5 vs. AG6	0.0852	ns						AG5 vs. AG6	0.3704	ns						AG5 vs. AG6	0.0104	*

## Sheet: Statistical analysis of FB5
LV-FB5								RV-FB5								LV+RV-FB5
Group	AG1	AG2	AG3	AG4	AG5	AG6		Group	AG1	AG2	AG3	AG4	AG5	AG6		Group	AG1	AG2	AG3	AG4	AG5	AG6
Mean	0.006634	0.0002374	0.001055	0.008583	0.007069	0.2892		Mean	0.001775	0.000841	0.001211	0.008897	0.008304	0.2028		Mean	0.004205	0.0005392	0.001133	0.00874	0.007687	0.246
Mean (%)	0.6634	0.02374	0.1055	0.8583	0.7069	28.92		Mean (%)	0.1775	0.0841	0.1211	0.8897	0.8304	20.28		Mean (%)	0.4205	0.05392	0.1133	0.874	0.7687	24.6
SD	0.01438	0.0005308	0.00103	0.003969	0.002652	0.1638		SD	0.0002363	0.001299	0.001065	0.004343	0.002252	0.1092		SD	0.009926	0.000988	0.001002	0.003725	0.002302	0.1389
SD (%)	1.438	0.05308	0.103	0.3969	0.2652	16.38		SD (%)	0.02363	0.1299	0.1065	0.4343	0.2252	10.92		SD (%)	0.9926	0.0988	0.1002	0.3725	0.2302	13.89
	P value								P value								P value
ANOVA	<0.0001	****						ANOVA	<0.0001	****						ANOVA	<0.0001	****
Tukey-test	P value							Tukey-test	P value							Tukey-test	P value
AG1 vs. AG2	>0.9999	ns						AG1 vs. AG2	>0.9999	ns						AG1 vs. AG2	>0.9999	ns
AG1 vs. AG3	>0.9999	ns						AG1 vs. AG3	>0.9999	ns						AG1 vs. AG3	>0.9999	ns
AG1 vs. AG4	>0.9999	ns						AG1 vs. AG4	>0.9999	ns						AG1 vs. AG4	>0.9999	ns
AG1 vs. AG5	>0.9999	ns						AG1 vs. AG5	>0.9999	ns						AG1 vs. AG5	>0.9999	ns
AG1 vs. AG6	<0.0001	****						AG1 vs. AG6	<0.0001	****						AG1 vs. AG6	<0.0001	****
AG2 vs. AG3	>0.9999	ns						AG2 vs. AG3	>0.9999	ns						AG2 vs. AG3	>0.9999	ns
AG2 vs. AG4	>0.9999	ns						AG2 vs. AG4	0.9999	ns						AG2 vs. AG4	0.9998	ns
AG2 vs. AG5	>0.9999	ns						AG2 vs. AG5	>0.9999	ns						AG2 vs. AG5	>0.9999	ns
AG2 vs. AG6	<0.0001	****						AG2 vs. AG6	<0.0001	****						AG2 vs. AG6	<0.0001	****
AG3 vs. AG4	>0.9999	ns						AG3 vs. AG4	>0.9999	ns						AG3 vs. AG4	0.9999	ns
AG3 vs. AG5	>0.9999	ns						AG3 vs. AG5	>0.9999	ns						AG3 vs. AG5	>0.9999	ns
AG3 vs. AG6	<0.0001	****						AG3 vs. AG6	<0.0001	****						AG3 vs. AG6	<0.0001	****
AG4 vs. AG5	>0.9999	ns						AG4 vs. AG5	>0.9999	ns						AG4 vs. AG5	>0.9999	ns
AG4 vs. AG6	0.0003	***						AG4 vs. AG6	0.0002	***						AG4 vs. AG6	<0.0001	****
AG5 vs. AG6	0.0003	***						AG5 vs. AG6	0.0002	***						AG5 vs. AG6	<0.0001	****
