# Supplementary material for: Life-span–dependent transcriptional dynamics of the human heart
Source: Sci Adv. 2026 Jun 17;12(25):eaeg2614. doi: 10.1126/sciadv.aeg2614 (PMC13274588; doi:10.1126/sciadv.aeg2614)
Supplement: Supplementary file 2 — Tables S1 to S55 [file sciadv.aeg2614_tables_s1_to_s55.zip › Tables/Supplementary_Table_41.xlsx]

## Sheet: FB_LV_6_enrichment
	group	Description	pvalue	ratio
BP.GO:0061564	Cluster A	axon development	3.32475e-19	9.94764
BP.GO:0007409	Cluster A	axonogenesis	1.17102e-18	9.24956
BP.GO:0007411	Cluster A	axon guidance	2.68053e-15	6.1082
BP.GO:0097485	Cluster A	neuron projection guidance	3.07756e-15	6.1082
BP.GO:0050808	Cluster A	synapse organization	1.06243e-13	8.02792
BP.GO:0034329...6	Cluster A	cell junction assembly	2.63062e-13	7.8534
BP.GO:0010975...7	Cluster A	regulation of neuron projection development	7.63725e-12	7.67888
BP.GO:0031589...8	Cluster A	cell-substrate adhesion	9.95601e-12	6.80628
BP.GO:0050919	Cluster A	negative chemotaxis	5.25943e-11	2.44328
BP.GO:0030900	Cluster A	forebrain development	1.43104e-10	6.63176
BP.GO:0060560	Cluster A	developmental growth involved in morphogenesis	7.67555e-10	4.88656
BP.GO:1901888	Cluster A	regulation of cell junction assembly	7.93421e-10	4.53752
BP.GO:0001655	Cluster A	urogenital system development	1.25168e-09	5.93368
BP.GO:0050807	Cluster A	regulation of synapse organization	1.65414e-09	4.53752
BP.GO:0016358	Cluster A	dendrite development	1.82145e-09	4.88656
BP.GO:0050770	Cluster A	regulation of axonogenesis	1.85393e-09	3.83944
BP.GO:0001822	Cluster A	kidney development	2.01649e-09	5.41012
BP.GO:0007160...18	Cluster A	cell-matrix adhesion	3.14163e-09	4.71204
BP.GO:0050803	Cluster A	regulation of synapse structure or activity	3.33839e-09	4.53752
BP.GO:0048588	Cluster A	developmental cell growth	3.45129e-09	4.71204
BP.GO:0048813	Cluster A	dendrite morphogenesis	3.82091e-09	3.66492
BP.GO:0001503	Cluster A	ossification	4.07581e-09	6.45724
BP.GO:0072001	Cluster A	renal system development	4.18949e-09	5.41012
BP.GO:0060562	Cluster A	epithelial tube morphogenesis	6.53018e-09	5.58464
BP.GO:0060485	Cluster A	mesenchyme development	6.75949e-09	5.2356
BP.GO:0051960	Cluster A	regulation of nervous system development	1.14933e-08	6.63176
BP.GO:0021537	Cluster A	telencephalon development	1.21678e-08	4.71204
BP.GO:0030198...28	Cluster A	extracellular matrix organization	1.4757e-08	5.2356
BP.GO:0043062...29	Cluster A	extracellular structure organization	1.59225e-08	5.2356
BP.GO:0060070...30	Cluster A	canonical Wnt signaling pathway	1.71739e-08	5.2356
BP.GO:0045229...31	Cluster A	external encapsulating structure organization	1.85169e-08	5.2356
BP.GO:0002062	Cluster A	chondrocyte differentiation	2.2367e-08	2.96684
BP.GO:0050767	Cluster A	regulation of neurogenesis	2.88238e-08	5.75916
BP.GO:0030199	Cluster A	collagen fibril organization	3.08037e-08	2.26876
BP.GO:0016055...35	Cluster A	Wnt signaling pathway	3.82691e-08	6.45724
BP.GO:0198738...36	Cluster A	cell-cell signaling by wnt	4.29848e-08	6.45724
BP.GO:0001764	Cluster A	neuron migration	6.51413e-08	3.4904
BP.GO:0003279	Cluster A	cardiac septum development	9.19639e-08	2.79232
BP.GO:0048863	Cluster A	stem cell differentiation	9.25225e-08	4.01396
BP.GO:0030111...40	Cluster A	regulation of Wnt signaling pathway	1.01843e-07	5.2356
BP.GO:0014033	Cluster A	neural crest cell differentiation	1.03369e-07	2.6178
BP.GO:0060411	Cluster A	cardiac septum morphogenesis	1.20945e-07	2.26876
BP.GO:0007416	Cluster A	synapse assembly	1.43995e-07	3.66492
BP.GO:0003007...44	Cluster A	heart morphogenesis	1.62793e-07	4.363
BP.GO:0051056...45	Cluster A	regulation of small GTPase mediated signal transduction	2.05403e-07	4.88656
BP.GO:0035107	Cluster A	appendage morphogenesis	2.27132e-07	3.14136
BP.GO:0035108	Cluster A	limb morphogenesis	2.27132e-07	3.14136
BP.GO:0061448	Cluster A	connective tissue development	2.58445e-07	4.363
BP.GO:0030177...49	Cluster A	positive regulation of Wnt signaling pathway	2.8291e-07	3.14136
BP.GO:0048762	Cluster A	mesenchymal cell differentiation	2.83978e-07	4.18848
BP.GO:0014031	Cluster A	mesenchymal cell development	3.22733e-07	2.44328
BP.GO:0051216	Cluster A	cartilage development	3.96419e-07	3.66492
BP.GO:0051963	Cluster A	regulation of synapse assembly	4.23141e-07	2.6178
BP.GO:0050771	Cluster A	negative regulation of axonogenesis	4.6267e-07	2.09424
BP.GO:0003205...55	Cluster A	cardiac chamber development	5.14285e-07	3.31588
BP.GO:0002028	Cluster A	regulation of sodium ion transport	5.74467e-07	2.44328
BP.GO:0090263	Cluster A	positive regulation of canonical Wnt signaling pathway	8.01e-07	2.6178
BP.GO:0072073	Cluster A	kidney epithelium development	9.04302e-07	2.96684
BP.GO:0014032	Cluster A	neural crest cell development	1.00589e-06	2.26876
BP.GO:0021954	Cluster A	central nervous system neuron development	1.00589e-06	2.26876
BP.GO:0048846	Cluster A	axon extension involved in axon guidance	1.27934e-06	1.57068
BP.GO:1902284	Cluster A	neuron projection extension involved in neuron projection guidance	1.27934e-06	1.57068
BP.GO:0048736	Cluster A	appendage development	1.42195e-06	3.31588
BP.GO:0060173	Cluster A	limb development	1.42195e-06	3.31588
BP.GO:1990138	Cluster A	neuron projection extension	1.42195e-06	3.31588
BP.GO:0010766	Cluster A	negative regulation of sodium ion transport	1.94015e-06	1.22164
BP.GO:0048864	Cluster A	stem cell development	2.02806e-06	2.26876
BP.GO:0021987	Cluster A	cerebral cortex development	2.05587e-06	2.6178
BP.GO:0050804	Cluster A	modulation of chemical synaptic transmission	2.12135e-06	5.75916
BP.GO:0099177	Cluster A	regulation of trans-synaptic signaling	2.22866e-06	5.75916
BP.GO:0051961	Cluster A	negative regulation of nervous system development	2.22942e-06	2.96684
BP.GO:0016049	Cluster A	cell growth	2.28815e-06	6.1082
BP.GO:0021953	Cluster A	central nervous system neuron differentiation	2.46533e-06	3.14136
BP.GO:0071526	Cluster A	semaphorin-plexin signaling pathway	2.5909e-06	1.57068
BP.GO:0001763	Cluster A	morphogenesis of a branching structure	2.62722e-06	3.4904
BP.GO:2000650	Cluster A	negative regulation of sodium ion transmembrane transporter activity	3.16523e-06	1.04712
BP.GO:0061138	Cluster A	morphogenesis of a branching epithelium	3.32328e-06	3.31588
BP.GO:0042552	Cluster A	myelination	3.4715e-06	2.79232
BP.GO:0021675	Cluster A	nerve development	3.60523e-06	2.09424
BP.GO:0048638	Cluster A	regulation of developmental growth	3.80374e-06	4.71204
BP.GO:0001657	Cluster A	ureteric bud development	3.88517e-06	2.26876
BP.GO:0048754	Cluster A	branching morphogenesis of an epithelial tube	3.90329e-06	2.96684
BP.GO:0048841	Cluster A	regulation of axon extension involved in axon guidance	4.02723e-06	1.39616
BP.GO:0099173	Cluster A	postsynapse organization	4.15144e-06	3.14136
BP.GO:0007272	Cluster A	ensheathment of neurons	4.21875e-06	2.79232
BP.GO:0008366	Cluster A	axon ensheathment	4.21875e-06	2.79232
BP.GO:0003206...87	Cluster A	cardiac chamber morphogenesis	4.37495e-06	2.6178
BP.GO:0072163	Cluster A	mesonephric epithelium development	4.39993e-06	2.26876
BP.GO:0072164	Cluster A	mesonephric tubule development	4.39993e-06	2.26876
BP.GO:0021543	Cluster A	pallium development	4.51669e-06	3.14136
BP.GO:1902306	Cluster A	negative regulation of sodium ion transmembrane transport	4.93348e-06	1.04712
BP.GO:0003148	Cluster A	outflow tract septum morphogenesis	5.33101e-06	1.22164
BP.GO:0050768	Cluster A	negative regulation of neurogenesis	6.15904e-06	2.79232
BP.GO:0086004	Cluster A	regulation of cardiac muscle cell contraction	6.58634e-06	1.39616
BP.GO:0061387	Cluster A	regulation of extent of cell growth	6.66413e-06	2.44328
BP.GO:0001823	Cluster A	mesonephros development	7.11377e-06	2.26876
BP.GO:0072006	Cluster A	nephron development	7.40078e-06	2.79232
BP.GO:0060537...98	Cluster A	muscle tissue development	7.46121e-06	5.2356
BP.GO:0090287...99	Cluster A	regulation of cellular response to growth factor stimulus	7.92285e-06	4.363
BP.GO:0014706...100	Cluster A	striated muscle tissue development	8.0364e-06	5.06108
BP.GO:0007623	Cluster B	circadian rhythm	1.10981e-09	4.60177
BP.GO:0071559...102	Cluster B	response to transforming growth factor beta	4.33002e-09	4.95575
BP.GO:0071560...103	Cluster B	cellular response to transforming growth factor beta stimulus	1.0765e-08	4.77876
BP.GO:1903311...104	Cluster B	regulation of mRNA metabolic process	1.50468e-08	5.13274
BP.GO:0042752	Cluster B	regulation of circadian rhythm	2.34698e-08	3.18584
BP.GO:0006900	Cluster B	vesicle budding from membrane	2.61114e-08	2.30088
BP.GO:0048511...107	Cluster B	rhythmic process	3.21309e-08	5.13274
BP.GO:0007179	Cluster B	transforming growth factor beta receptor signaling pathway	3.42798e-08	4.0708
BP.GO:0000209...109	Cluster B	protein polyubiquitination	5.54079e-08	4.42478
BP.GO:0038127	Cluster B	ERBB signaling pathway	7.32462e-07	2.83186
BP.GO:0007163...111	Cluster B	establishment or maintenance of cell polarity	7.99706e-07	3.89381
BP.GO:0071375	Cluster B	cellular response to peptide hormone stimulus	8.14853e-07	4.60177
BP.GO:0018210...113	Cluster B	peptidyl-threonine modification	1.14165e-06	2.83186
BP.GO:0043434	Cluster B	response to peptide hormone	1.2406e-06	5.66372
BP.GO:0043488	Cluster B	regulation of mRNA stability	1.40572e-06	3.18584
BP.GO:0007265...116	Cluster B	Ras protein signal transduction	1.42226e-06	4.95575
BP.GO:0045936	Cluster B	negative regulation of phosphate metabolic process	1.7273e-06	5.84071
BP.GO:0010563	Cluster B	negative regulation of phosphorus metabolic process	1.81478e-06	5.84071
BP.GO:0016570...119	Cluster B	histone modification	1.8317e-06	6.0177
BP.GO:0018107...120	Cluster B	peptidyl-threonine phosphorylation	2.16049e-06	2.65487
BP.GO:0042326	Cluster B	negative regulation of phosphorylation	2.2653e-06	5.30973
BP.GO:0006402...122	Cluster B	mRNA catabolic process	2.27368e-06	3.89381
BP.GO:0061013	Cluster B	regulation of mRNA catabolic process	2.87696e-06	3.18584
BP.GO:0048193...124	Cluster B	Golgi vesicle transport	3.88625e-06	4.42478
BP.GO:0007178	Cluster B	transmembrane receptor protein serine/threonine kinase signaling pathway	3.90602e-06	4.95575
BP.GO:0043487	Cluster B	regulation of RNA stability	4.04342e-06	3.18584
BP.GO:0007173	Cluster B	epidermal growth factor receptor signaling pathway	4.5638e-06	2.47788
BP.GO:1901653	Cluster B	cellular response to peptide	4.83635e-06	4.95575
BP.GO:0016050	Cluster B	vesicle organization	4.92787e-06	4.42478
BP.GO:0016055...130	Cluster B	Wnt signaling pathway	5.44029e-06	5.66372
BP.GO:0198738...131	Cluster B	cell-cell signaling by wnt	5.96881e-06	5.66372
BP.GO:0030010...132	Cluster B	establishment of cell polarity	6.79391e-06	2.83186
BP.GO:0017015	Cluster B	regulation of transforming growth factor beta receptor signaling pathway	7.43952e-06	2.65487
BP.GO:0034504	Cluster B	protein localization to nucleus	8.54503e-06	4.24779
BP.GO:0090101	Cluster B	negative regulation of transmembrane receptor protein serine/threonine kinase signaling pathway	9.89077e-06	2.65487
BP.GO:1903844	Cluster B	regulation of cellular response to transforming growth factor beta stimulus	9.89077e-06	2.65487
BP.GO:0018105...137	Cluster B	peptidyl-serine phosphorylation	1.15138e-05	4.42478
BP.GO:0051403	Cluster B	stress-activated MAPK cascade	1.25835e-05	3.71681
BP.GO:0006401...139	Cluster B	RNA catabolic process	1.31821e-05	4.0708
BP.GO:0018209	Cluster B	peptidyl-serine modification	1.34102e-05	4.60177
BP.GO:0006470	Cluster B	protein dephosphorylation	1.56722e-05	4.0708
BP.GO:0009896...142	Cluster B	positive regulation of catabolic process	1.72962e-05	5.84071
BP.GO:0046578...143	Cluster B	regulation of Ras protein signal transduction	1.76648e-05	3.18584
BP.GO:0032868	Cluster B	response to insulin	1.80913e-05	3.89381
BP.GO:0000289	Cluster B	nuclear-transcribed mRNA poly(A) tail shortening	1.92234e-05	1.23894
BP.GO:0006607	Cluster B	NLS-bearing protein import into nucleus	1.98637e-05	1.06195
BP.GO:0097320	Cluster B	plasma membrane tubulation	1.98637e-05	1.06195
BP.GO:0031098	Cluster B	stress-activated protein kinase signaling cascade	2.0701e-05	3.71681
BP.GO:0030514	Cluster B	negative regulation of BMP signaling pathway	2.25075e-05	1.59292
BP.GO:0031346	Cluster B	positive regulation of cell projection organization	2.84035e-05	4.60177
BP.GO:0030512	Cluster B	negative regulation of transforming growth factor beta receptor signaling pathway	3.07002e-05	1.9469
BP.GO:0033673	Cluster B	negative regulation of kinase activity	3.60349e-05	3.53982
BP.GO:1901185	Cluster B	negative regulation of ERBB signaling pathway	3.83235e-05	1.23894
BP.GO:0010720	Cluster B	positive regulation of cell development	3.96726e-05	4.0708
BP.GO:0000723	Cluster B	telomere maintenance	4.2402e-05	2.47788
BP.GO:0019827	Cluster B	stem cell population maintenance	4.2402e-05	2.47788
BP.GO:0009895	Cluster B	negative regulation of catabolic process	4.29635e-05	4.24779
BP.GO:0061157	Cluster B	mRNA destabilization	4.33514e-05	1.9469
BP.GO:0001933	Cluster B	negative regulation of protein phosphorylation	4.56334e-05	4.42478
BP.GO:0032869	Cluster B	cellular response to insulin stimulus	4.59544e-05	3.18584
BP.GO:0006913	Cluster B	nucleocytoplasmic transport	4.63363e-05	4.0708
BP.GO:0051169	Cluster B	nuclear transport	4.63363e-05	4.0708
BP.GO:0007254	Cluster B	JNK cascade	4.75815e-05	2.83186
BP.GO:0031330	Cluster B	negative regulation of cellular catabolic process	4.94226e-05	3.71681
BP.GO:0016482	Cluster B	cytosolic transport	5.11542e-05	2.83186
BP.GO:0001667	Cluster B	ameboidal-type cell migration	5.19607e-05	5.48673
BP.GO:0090287...167	Cluster B	regulation of cellular response to growth factor stimulus	5.39868e-05	4.0708
BP.GO:0098727	Cluster B	maintenance of cell number	5.45067e-05	2.47788
BP.GO:0050769	Cluster B	positive regulation of neurogenesis	5.56129e-05	3.36283
BP.GO:1903729	Cluster B	regulation of plasma membrane organization	5.74307e-05	0.884956
BP.GO:0061014	Cluster B	positive regulation of mRNA catabolic process	6.02504e-05	1.9469
BP.GO:0050779	Cluster B	RNA destabilization	6.70141e-05	1.9469
BP.GO:0016311...173	Cluster B	dephosphorylation	7.31011e-05	4.95575
BP.GO:0006469	Cluster B	negative regulation of protein kinase activity	8.08198e-05	3.18584
BP.GO:0051962	Cluster B	positive regulation of nervous system development	8.46702e-05	3.71681
BP.GO:0006417	Cluster B	regulation of translation	9.44181e-05	5.30973
BP.GO:0032200	Cluster B	telomere organization	9.70424e-05	2.65487
BP.GO:0034446	Cluster B	substrate adhesion-dependent cell spreading	0.000101485	2.12389
BP.GO:0090092	Cluster B	regulation of transmembrane receptor protein serine/threonine kinase signaling pathway	0.000105604	3.53982
BP.GO:0031331...180	Cluster B	positive regulation of cellular catabolic process	0.000109569	4.95575
BP.GO:0031647...181	Cluster B	regulation of protein stability	0.000111569	3.89381
BP.GO:0006479...182	Cluster B	protein methylation	0.000124255	2.83186
BP.GO:0008213...183	Cluster B	protein alkylation	0.000124255	2.83186
BP.GO:0030323	Cluster B	respiratory tube development	0.000124255	2.83186
BP.GO:1901184	Cluster B	regulation of ERBB signaling pathway	0.000128318	1.76991
BP.GO:0002064	Cluster B	epithelial cell development	0.000129607	3.18584
BP.GO:0070936...187	Cluster B	protein K48-linked ubiquitination	0.000138116	1.59292
BP.GO:0071772	Cluster B	response to BMP	0.000147073	2.65487
BP.GO:0071773	Cluster B	cellular response to BMP stimulus	0.000147073	2.65487
BP.GO:0051656	Cluster B	establishment of organelle localization	0.000147094	4.60177
BP.GO:0002218	Cluster B	activation of innate immune response	0.000152797	1.41593
BP.GO:0035196	Cluster B	production of miRNAs involved in gene silencing by miRNA	0.000152797	1.41593
BP.GO:0042059	Cluster B	negative regulation of epidermal growth factor receptor signaling pathway	0.000157201	1.06195
BP.GO:0006513	Cluster B	protein monoubiquitination	0.000175136	1.59292
BP.GO:0017038	Cluster B	protein import	0.000178422	3.00885
BP.GO:0033044	Cluster B	regulation of chromosome organization	0.000181432	2.83186
BP.GO:0010592	Cluster B	positive regulation of lamellipodium assembly	0.000193196	1.06195
BP.GO:0090114	Cluster B	COPII-coated vesicle budding	0.000193196	1.06195
BP.GO:0051348...199	Cluster B	negative regulation of transferase activity	0.000195691	3.53982
BP.GO:0000045	Cluster B	autophagosome assembly	0.000195889	1.9469
BP.GO:0016570...201	Cluster C	histone modification	6.38463e-13	8.0402
BP.GO:0006325	Cluster C	chromatin organization	1.72749e-12	7.37018
BP.GO:0030111...203	Cluster C	regulation of Wnt signaling pathway	2.15515e-08	5.36013
BP.GO:1902903	Cluster C	regulation of supramolecular fiber organization	2.49174e-07	5.52764
BP.GO:0016055...205	Cluster C	Wnt signaling pathway	3.16104e-07	6.03015
BP.GO:0198738...206	Cluster C	cell-cell signaling by wnt	3.5242e-07	6.03015
BP.GO:0018205...207	Cluster C	peptidyl-lysine modification	4.98807e-07	5.36013
BP.GO:0007163...208	Cluster C	establishment or maintenance of cell polarity	5.32315e-07	3.8526
BP.GO:0060828	Cluster C	regulation of canonical Wnt signaling pathway	5.9589e-07	4.1876
BP.GO:0006338	Cluster C	chromatin remodeling	6.90391e-07	4.1876
BP.GO:0030010...211	Cluster C	establishment of cell polarity	7.0718e-07	3.01508
BP.GO:0032984	Cluster C	protein-containing complex disassembly	8.59679e-07	3.8526
BP.GO:0044772	Cluster C	mitotic cell cycle phase transition	8.6835e-07	5.69514
BP.GO:0051494	Cluster C	negative regulation of cytoskeleton organization	1.15007e-06	3.18258
BP.GO:0007265...215	Cluster C	Ras protein signal transduction	1.36858e-06	4.85762
BP.GO:0043244	Cluster C	regulation of protein-containing complex disassembly	1.50604e-06	2.68007
BP.GO:0051056...217	Cluster C	regulation of small GTPase mediated signal transduction	1.52598e-06	4.52261
BP.GO:0043242	Cluster C	negative regulation of protein-containing complex disassembly	1.83264e-06	2.17755
BP.GO:0022411	Cluster C	cellular component disassembly	2.31958e-06	5.69514
BP.GO:0031929	Cluster C	TOR signaling	2.59403e-06	2.68007
BP.GO:1901987	Cluster C	regulation of cell cycle phase transition	3.16813e-06	5.19263
BP.GO:0010498...222	Cluster C	proteasomal protein catabolic process	3.19902e-06	6.03015
BP.GO:0060070...223	Cluster C	canonical Wnt signaling pathway	5.04767e-06	4.35511
BP.GO:0070507	Cluster C	regulation of microtubule cytoskeleton organization	5.11115e-06	2.84757
BP.GO:0032006	Cluster C	regulation of TOR signaling	5.46697e-06	2.34506
BP.GO:0007051	Cluster C	spindle organization	7.02905e-06	3.18258
BP.GO:0071233	Cluster C	cellular response to leucine	7.15189e-06	0.837521
BP.GO:0016573	Cluster C	histone acetylation	7.33799e-06	2.84757
BP.GO:0010639	Cluster C	negative regulation of organelle organization	7.53032e-06	4.69012
BP.GO:0007369	Cluster C	gastrulation	7.60538e-06	3.18258
BP.GO:0018394	Cluster C	peptidyl-lysine acetylation	7.92956e-06	3.01508
BP.GO:0048193...232	Cluster C	Golgi vesicle transport	1.00686e-05	4.1876
BP.GO:0007030	Cluster C	Golgi organization	1.1322e-05	2.84757
BP.GO:0070646	Cluster C	protein modification by small protein removal	1.1322e-05	2.84757
BP.GO:0043543	Cluster C	protein acylation	1.15463e-05	3.68509
BP.GO:0007346...236	Cluster C	regulation of mitotic cell cycle	1.1759e-05	5.52764
BP.GO:0018393	Cluster C	internal peptidyl-lysine acetylation	1.2319e-05	2.84757
BP.GO:0032956	Cluster C	regulation of actin cytoskeleton organization	1.27571e-05	4.69012
BP.GO:0006475	Cluster C	internal protein amino acid acetylation	1.45514e-05	2.84757
BP.GO:0051261	Cluster C	protein depolymerization	1.60503e-05	2.34506
BP.GO:1901880	Cluster C	negative regulation of protein depolymerization	1.63468e-05	1.84255
BP.GO:1901879	Cluster C	regulation of protein depolymerization	1.97978e-05	2.01005
BP.GO:0006479...243	Cluster C	protein methylation	2.04053e-05	3.01508
BP.GO:0008213...244	Cluster C	protein alkylation	2.04053e-05	3.01508
BP.GO:0051225	Cluster C	spindle assembly	2.16296e-05	2.34506
BP.GO:0006473	Cluster C	protein acetylation	2.48002e-05	3.18258
BP.GO:0043161...247	Cluster C	proteasome-mediated ubiquitin-dependent protein catabolic process	2.49728e-05	5.02513
BP.GO:1902904	Cluster C	negative regulation of supramolecular fiber organization	2.54804e-05	2.84757
BP.GO:0006892...249	Cluster C	post-Golgi vesicle-mediated transport	2.64895e-05	2.17755
BP.GO:0051258	Cluster C	protein polymerization	3.11162e-05	4.0201
BP.GO:0110053	Cluster C	regulation of actin filament organization	3.1352e-05	3.8526
BP.GO:0030178	Cluster C	negative regulation of Wnt signaling pathway	3.20648e-05	2.84757
BP.GO:0032970	Cluster C	regulation of actin filament-based process	3.20706e-05	4.85762
BP.GO:0090090	Cluster C	negative regulation of canonical Wnt signaling pathway	3.22428e-05	2.51256
BP.GO:0043201	Cluster C	response to leucine	3.37253e-05	0.837521
BP.GO:1901990	Cluster C	regulation of mitotic cell cycle phase transition	3.4673e-05	4.0201
BP.GO:0016579	Cluster C	protein deubiquitination	3.82471e-05	2.51256
BP.GO:0030177...258	Cluster C	positive regulation of Wnt signaling pathway	4.16024e-05	2.51256
BP.GO:0051893...259	Cluster C	regulation of focal adhesion assembly	4.25579e-05	1.67504
BP.GO:0090109...260	Cluster C	regulation of cell-substrate junction assembly	4.25579e-05	1.67504
BP.GO:0032535	Cluster C	regulation of cellular component size	4.31101e-05	4.69012
BP.GO:0016571	Cluster C	histone methylation	4.52138e-05	2.51256
BP.GO:0008589	Cluster C	regulation of smoothened signaling pathway	5.06187e-05	1.84255
BP.GO:0043254	Cluster C	regulation of protein-containing complex assembly	5.06571e-05	5.02513
BP.GO:0140014	Cluster C	mitotic nuclear division	5.14818e-05	3.8526
BP.GO:0140694...266	Cluster C	non-membrane-bounded organelle assembly	5.28167e-05	4.52261
BP.GO:1903311...267	Cluster C	regulation of mRNA metabolic process	5.4315e-05	3.8526
BP.GO:0042176...268	Cluster C	regulation of protein catabolic process	6.19013e-05	4.69012
BP.GO:0016578	Cluster C	histone deubiquitination	6.50755e-05	1.00503
BP.GO:0030521	Cluster C	androgen receptor signaling pathway	6.55437e-05	1.34003
BP.GO:1902850	Cluster C	microtubule cytoskeleton organization involved in mitosis	7.32423e-05	2.51256
BP.GO:0010452	Cluster C	histone H3-K36 methylation	7.46245e-05	0.837521
BP.GO:0018022	Cluster C	peptidyl-lysine methylation	7.65635e-05	2.34506
BP.GO:0034968	Cluster C	histone lysine methylation	7.68778e-05	2.17755
BP.GO:0018105...275	Cluster C	peptidyl-serine phosphorylation	7.91592e-05	4.0201
BP.GO:0150116...276	Cluster C	regulation of cell-substrate junction organization	8.07525e-05	1.67504
BP.GO:0018107...277	Cluster C	peptidyl-threonine phosphorylation	8.41064e-05	2.17755
BP.GO:0007015	Cluster C	actin filament organization	9.06575e-05	5.02513
BP.GO:0032886	Cluster C	regulation of microtubule-based process	9.18078e-05	3.35008
BP.GO:0006406	Cluster C	mRNA export from nucleus	9.71282e-05	1.50754
BP.GO:0071427	Cluster C	mRNA-containing ribonucleoprotein complex export from nucleus	9.71282e-05	1.50754
BP.GO:1902806	Cluster C	regulation of cell cycle G1/S phase transition	9.75282e-05	2.68007
BP.GO:0048041...283	Cluster C	focal adhesion assembly	9.84166e-05	1.84255
BP.GO:0072583	Cluster C	clathrin-dependent endocytosis	0.00010692	1.34003
BP.GO:0031056	Cluster C	regulation of histone modification	0.000107194	2.51256
BP.GO:0043624	Cluster C	cellular protein complex disassembly	0.000114943	2.34506
BP.GO:0051168	Cluster C	nuclear export	0.000124205	2.51256
BP.GO:0050684	Cluster C	regulation of mRNA processing	0.000124356	2.34506
BP.GO:0030522	Cluster C	intracellular receptor signaling pathway	0.000126283	3.51759
BP.GO:0016197	Cluster C	endosomal transport	0.00015298	3.18258
BP.GO:0001837	Cluster C	epithelial to mesenchymal transition	0.000154118	2.51256
BP.GO:0001558	Cluster C	regulation of cell growth	0.000163641	4.69012
BP.GO:0038202	Cluster C	TORC1 signaling	0.000167853	1.34003
BP.GO:0018210...294	Cluster C	peptidyl-threonine modification	0.000180335	2.17755
BP.GO:0032271	Cluster C	regulation of protein polymerization	0.000180968	3.18258
BP.GO:1990778	Cluster C	protein localization to cell periphery	0.000185123	4.0201
BP.GO:0070936...297	Cluster C	protein K48-linked ubiquitination	0.000208563	1.50754
BP.GO:0043414	Cluster C	macromolecule methylation	0.000217242	3.8526
BP.GO:0007044...299	Cluster C	cell-substrate junction assembly	0.000218164	1.84255
BP.GO:0006890	Cluster C	retrograde vesicle-mediated transport	Golgi to endoplasmic reticulum	0.000222488	1.34003
BP.GO:0030198...301	Cluster D	extracellular matrix organization	7.80746e-07	6.08974
BP.GO:0043062...302	Cluster D	extracellular structure organization	8.20753e-07	6.08974
BP.GO:0045229...303	Cluster D	external encapsulating structure organization	9.0642e-07	6.08974
BP.GO:0031589...304	Cluster D	cell-substrate adhesion	3.27238e-06	6.41026
BP.GO:0003015...305	Cluster D	heart process	2.18984e-05	4.80769
BP.GO:1903522...306	Cluster D	regulation of blood circulation	2.75564e-05	4.80769
BP.GO:0060047...307	Cluster D	heart contraction	5.58867e-05	4.48718
BP.GO:0032835	Cluster D	glomerulus development	7.4825e-05	2.24359
BP.GO:0072521	Cluster D	purine-containing compound metabolic process	7.65928e-05	6.08974
BP.GO:0003012...310	Cluster D	muscle system process	7.68681e-05	6.41026
BP.GO:0006936...311	Cluster D	muscle contraction	7.83004e-05	5.44872
BP.GO:0010657	Cluster D	muscle cell apoptotic process	0.000119118	2.5641
BP.GO:0006163	Cluster D	purine nucleotide metabolic process	0.000125338	5.76923
BP.GO:0006937...314	Cluster D	regulation of muscle contraction	0.000129072	3.52564
BP.GO:0045862...315	Cluster D	positive regulation of proteolysis	0.000180716	5.44872
BP.GO:0008016...316	Cluster D	regulation of heart contraction	0.000183805	3.84615
BP.GO:0009117	Cluster D	nucleotide metabolic process	0.000220019	6.41026
BP.GO:0010659	Cluster D	cardiac muscle cell apoptotic process	0.000268991	1.92308
BP.GO:0006753	Cluster D	nucleoside phosphate metabolic process	0.00027173	6.41026
BP.GO:0050727	Cluster D	regulation of inflammatory response	0.000278558	5.44872
BP.GO:0006631	Cluster D	fatty acid metabolic process	0.000313849	5.44872
BP.GO:0002027...322	Cluster D	regulation of heart rate	0.000328062	2.5641
BP.GO:0010658	Cluster D	striated muscle cell apoptotic process	0.000328872	1.92308
BP.GO:0048661	Cluster D	positive regulation of smooth muscle cell proliferation	0.000350346	2.5641
BP.GO:1903580	Cluster D	positive regulation of ATP metabolic process	0.000397844	1.60256
BP.GO:0009150	Cluster D	purine ribonucleotide metabolic process	0.000481903	5.12821
BP.GO:0003018	Cluster D	vascular process in circulatory system	0.000494851	4.16667
BP.GO:0072124	Cluster D	regulation of glomerular mesangial cell proliferation	0.000504222	0.961538
BP.GO:0010660	Cluster D	regulation of muscle cell apoptotic process	0.000504573	2.24359
BP.GO:0050729	Cluster D	positive regulation of inflammatory response	0.000636085	2.88462
BP.GO:0015810	Cluster D	aspartate transmembrane transport	0.000684771	0.961538
BP.GO:0032836	Cluster D	glomerular basement membrane development	0.000684771	0.961538
BP.GO:0072110	Cluster D	glomerular mesangial cell proliferation	0.000684771	0.961538
BP.GO:0072012	Cluster D	glomerulus vasculature development	0.000725691	1.28205
BP.GO:0090312	Cluster D	positive regulation of protein deacetylation	0.000725691	1.28205
BP.GO:0009259	Cluster D	ribonucleotide metabolic process	0.000782272	5.12821
BP.GO:0009410	Cluster D	response to xenobiotic stimulus	0.00079329	5.76923
BP.GO:0048660	Cluster D	regulation of smooth muscle cell proliferation	0.00090242	3.20513
BP.GO:1904019	Cluster D	epithelial cell apoptotic process	0.000959746	2.5641
BP.GO:0033002	Cluster D	muscle cell proliferation	0.000971713	3.84615
BP.GO:0061437	Cluster D	renal system vasculature development	0.000980755	1.28205
BP.GO:0061440	Cluster D	kidney vasculature development	0.000980755	1.28205
BP.GO:0071560...343	Cluster D	cellular response to transforming growth factor beta stimulus	0.00104137	3.84615
BP.GO:0019693	Cluster D	ribose phosphate metabolic process	0.00105185	5.12821
BP.GO:0006942...345	Cluster D	regulation of striated muscle contraction	0.00105397	2.24359
BP.GO:0048659	Cluster D	smooth muscle cell proliferation	0.00106682	3.20513
BP.GO:0090257...347	Cluster D	regulation of muscle system process	0.00111514	3.84615
BP.GO:0090311	Cluster D	regulation of protein deacetylation	0.00118499	1.60256
BP.GO:0046434	Cluster D	organophosphate catabolic process	0.00118613	2.88462
BP.GO:0071559...350	Cluster D	response to transforming growth factor beta	0.00127572	3.84615
BP.GO:0010665	Cluster D	regulation of cardiac muscle cell apoptotic process	0.00142711	1.60256
BP.GO:1904036	Cluster D	negative regulation of epithelial cell apoptotic process	0.00142711	1.60256
BP.GO:0009214	Cluster D	cyclic nucleotide catabolic process	0.00145563	0.961538
BP.GO:0030049...354	Cluster D	muscle filament sliding	0.00145563	0.961538
BP.GO:1901722	Cluster D	regulation of cell proliferation involved in kidney development	0.00145563	0.961538
BP.GO:0010876	Cluster D	lipid localization	0.00146251	5.44872
BP.GO:0010656	Cluster D	negative regulation of muscle cell apoptotic process	0.00156097	1.60256
BP.GO:0036465	Cluster D	synaptic vesicle recycling	0.00156673	1.92308
BP.GO:0010662	Cluster D	regulation of striated muscle cell apoptotic process	0.00170384	1.60256
BP.GO:0010952	Cluster D	positive regulation of peptidase activity	0.00177817	3.20513
BP.GO:0010827	Cluster D	regulation of glucose transmembrane transport	0.00179443	1.92308
BP.GO:0033275...362	Cluster D	actin-myosin filament sliding	0.00179721	0.961538
BP.GO:0034638	Cluster D	phosphatidylcholine catabolic process	0.00179721	0.961538
BP.GO:0010667	Cluster D	negative regulation of cardiac muscle cell apoptotic process	0.00188242	1.28205
BP.GO:0046475	Cluster D	glycerophospholipid catabolic process	0.00188242	1.28205
BP.GO:0052547	Cluster D	regulation of peptidase activity	0.00197744	5.44872
BP.GO:0014706...367	Cluster D	striated muscle tissue development	0.0020748	4.80769
BP.GO:0060048...368	Cluster D	cardiac muscle contraction	0.00212243	2.5641
BP.GO:0006857	Cluster D	oligopeptide transport	0.00218483	0.961538
BP.GO:0072109	Cluster D	glomerular mesangium development	0.00218483	0.961538
BP.GO:0043470...371	Cluster D	regulation of carbohydrate catabolic process	0.00237251	1.60256
BP.GO:0007158	Cluster D	neuron cell-cell adhesion	0.00262051	0.961538
BP.GO:0010664	Cluster D	negative regulation of striated muscle cell apoptotic process	0.00263573	1.28205
BP.GO:1900542	Cluster D	regulation of purine nucleotide metabolic process	0.00279285	1.92308
BP.GO:0016042	Cluster D	lipid catabolic process	0.00289167	4.16667
BP.GO:0046324	Cluster D	regulation of glucose import	0.00298619	1.60256
BP.GO:0070997	Cluster D	neuron death	0.00308327	4.48718
BP.GO:0006140	Cluster D	regulation of nucleotide metabolic process	0.00314243	1.92308
BP.GO:0006941...379	Cluster D	striated muscle contraction	0.0031701	2.88462
BP.GO:0043403	Cluster D	skeletal muscle tissue regeneration	0.00323913	1.28205
BP.GO:0060537...381	Cluster D	muscle tissue development	0.0032756	4.80769
BP.GO:1903578	Cluster D	regulation of ATP metabolic process	0.00332898	1.92308
BP.GO:0099504	Cluster D	synaptic vesicle cycle	0.00341232	2.88462
BP.GO:0009144	Cluster D	purine nucleoside triphosphate metabolic process	0.00352366	1.92308
BP.GO:0034219	Cluster D	carbohydrate transmembrane transport	0.00363988	2.24359
BP.GO:0031065	Cluster D	positive regulation of histone deacetylation	0.00364342	0.961538
BP.GO:0048488	Cluster D	synaptic vesicle endocytosis	0.00370694	1.60256
BP.GO:0140238	Cluster D	presynaptic endocytosis	0.00370694	1.60256
BP.GO:0014910	Cluster D	regulation of smooth muscle cell migration	0.00372668	1.92308
BP.GO:1903115	Cluster D	regulation of actin filament-based movement	0.00393034	1.28205
BP.GO:0010810...391	Cluster D	regulation of cell-substrate adhesion	0.00407051	3.20513
BP.GO:0071625	Cluster D	vocalization behavior	0.004234	0.961538
BP.GO:0009187	Cluster D	cyclic nucleotide metabolic process	0.00431065	1.28205
BP.GO:0150077	Cluster D	regulation of neuroinflammatory response	0.00431065	1.28205
BP.GO:0062197	Cluster D	cellular response to chemical stress	0.00447242	4.16667
BP.GO:0046503	Cluster D	glycerolipid catabolic process	0.00454456	1.60256
BP.GO:0006690	Cluster D	icosanoid metabolic process	0.004572	2.24359
BP.GO:0010907	Cluster D	positive regulation of glucose metabolic process	0.00471502	1.28205
BP.GO:0034329...399	Cluster D	cell junction assembly	0.00478751	4.80769
BP.GO:0046823	Cluster D	negative regulation of nucleocytoplasmic transport	0.00487936	0.961538
BP.GO:0043161...401	Cluster E	proteasome-mediated ubiquitin-dependent protein catabolic process	2.21452e-07	6.35593
BP.GO:0031331...402	Cluster E	positive regulation of cellular catabolic process	1.46618e-06	6.14407
BP.GO:0009896...403	Cluster E	positive regulation of catabolic process	3.05888e-06	6.5678
BP.GO:0010498...404	Cluster E	proteasomal protein catabolic process	7.77984e-06	6.35593
BP.GO:0000381	Cluster E	regulation of alternative mRNA splicing	via spliceosome	1.79922e-05	1.90678
BP.GO:0001779	Cluster E	natural killer cell differentiation	2.27457e-05	1.27119
BP.GO:0000956	Cluster E	nuclear-transcribed mRNA catabolic process	2.5852e-05	2.54237
BP.GO:0007044...408	Cluster E	cell-substrate junction assembly	2.69926e-05	2.33051
BP.GO:0046854	Cluster E	phosphatidylinositol phosphate biosynthetic process	3.06618e-05	1.90678
BP.GO:0150115	Cluster E	cell-substrate junction organization	4.79857e-05	2.33051
BP.GO:0035855	Cluster E	megakaryocyte development	4.79994e-05	1.05932
BP.GO:0042176...412	Cluster E	regulation of protein catabolic process	6.05104e-05	5.08475
BP.GO:0006892...413	Cluster E	post-Golgi vesicle-mediated transport	6.29347e-05	2.33051
BP.GO:0048872...414	Cluster E	homeostasis of number of cells	6.54661e-05	4.02542
BP.GO:0048041...415	Cluster E	focal adhesion assembly	6.64864e-05	2.11864
BP.GO:2000058	Cluster E	regulation of ubiquitin-dependent protein catabolic process	7.26726e-05	2.9661
BP.GO:2000060	Cluster E	positive regulation of ubiquitin-dependent protein catabolic process	8.17111e-05	2.33051
BP.GO:0045732	Cluster E	positive regulation of protein catabolic process	8.32178e-05	3.60169
BP.GO:0006402...419	Cluster E	mRNA catabolic process	8.77554e-05	3.60169
BP.GO:0032436	Cluster E	positive regulation of proteasomal ubiquitin-dependent protein catabolic process	8.88911e-05	2.11864
BP.GO:0007160...421	Cluster E	cell-matrix adhesion	9.25091e-05	3.60169
BP.GO:0001952	Cluster E	regulation of cell-matrix adhesion	9.66241e-05	2.54237
BP.GO:0034101...423	Cluster E	erythrocyte homeostasis	0.000104149	2.54237
BP.GO:0006661	Cluster E	phosphatidylinositol biosynthetic process	0.000120721	2.54237
BP.GO:0000380	Cluster E	alternative mRNA splicing	via spliceosome	0.000134531	1.90678
BP.GO:1903052	Cluster E	positive regulation of proteolysis involved in cellular protein catabolic process	0.000139504	2.54237
BP.GO:1901800	Cluster E	positive regulation of proteasomal protein catabolic process	0.000144943	2.33051
BP.GO:0031589...428	Cluster E	cell-substrate adhesion	0.000146036	4.66102
BP.GO:0032434	Cluster E	regulation of proteasomal ubiquitin-dependent protein catabolic process	0.000149799	2.54237
BP.GO:1903364	Cluster E	positive regulation of cellular protein catabolic process	0.000155953	2.75424
BP.GO:0002262...431	Cluster E	myeloid cell homeostasis	0.000177251	2.75424
BP.GO:0006096	Cluster E	glycolytic process	0.000199089	1.90678
BP.GO:0046488	Cluster E	phosphatidylinositol metabolic process	0.000201002	2.75424
BP.GO:0048511...434	Cluster E	rhythmic process	0.000215581	4.02542
BP.GO:0006757	Cluster E	ATP generation from ADP	0.000218732	1.90678
BP.GO:0030218...436	Cluster E	erythrocyte differentiation	0.000228443	2.33051
BP.GO:0048024	Cluster E	regulation of mRNA splicing	via spliceosome	0.000233437	2.11864
BP.GO:0018205...438	Cluster E	peptidyl-lysine modification	0.00023979	4.66102
BP.GO:0051893...439	Cluster E	regulation of focal adhesion assembly	0.000245052	1.69492
BP.GO:0090109...440	Cluster E	regulation of cell-substrate junction assembly	0.000245052	1.69492
BP.GO:0045931	Cluster E	positive regulation of mitotic cell cycle	0.000245703	2.33051
BP.GO:0032092	Cluster E	positive regulation of protein binding	0.000287551	1.90678
BP.GO:0030100	Cluster E	regulation of endocytosis	0.000312258	3.17797
BP.GO:0009755	Cluster E	hormone-mediated signaling pathway	0.000341548	2.9661
BP.GO:0033144	Cluster E	negative regulation of intracellular steroid hormone receptor signaling pathway	0.000346042	1.27119
BP.GO:0030038	Cluster E	contractile actin filament bundle assembly	0.000346154	2.11864
BP.GO:0043149	Cluster E	stress fiber assembly	0.000346154	2.11864
BP.GO:0043484	Cluster E	regulation of RNA splicing	0.00037794	2.54237
BP.GO:0061515	Cluster E	myeloid cell development	0.000406799	1.69492
BP.GO:0150116...450	Cluster E	regulation of cell-substrate junction organization	0.000406799	1.69492
BP.GO:0046031	Cluster E	ADP metabolic process	0.00044157	1.90678
BP.GO:1903320	Cluster E	regulation of protein modification by small protein conjugation or removal	0.000448209	3.38983
BP.GO:0010506	Cluster E	regulation of autophagy	0.000466692	4.02542
BP.GO:0051865	Cluster E	protein autoubiquitination	0.000491951	1.69492
BP.GO:0043470...455	Cluster E	regulation of carbohydrate catabolic process	0.000493605	1.48305
BP.GO:0070534	Cluster E	protein K63-linked ubiquitination	0.000493605	1.48305
BP.GO:0010586	Cluster E	miRNA metabolic process	0.000508583	1.05932
BP.GO:0010810...458	Cluster E	regulation of cell-substrate adhesion	0.000509648	3.17797
BP.GO:1903050	Cluster E	regulation of proteolysis involved in cellular protein catabolic process	0.000509648	3.17797
BP.GO:0007569	Cluster E	cell aging	0.000520296	2.33051
BP.GO:0033143	Cluster E	regulation of intracellular steroid hormone receptor signaling pathway	0.00053964	1.69492
BP.GO:0070482	Cluster E	response to oxygen levels	0.000549406	4.23729
BP.GO:0031647...463	Cluster E	regulation of protein stability	0.000596289	3.81356
BP.GO:0000423	Cluster E	mitophagy	0.000606439	1.05932
BP.GO:0007346...465	Cluster E	regulation of mitotic cell cycle	0.000614465	5.08475
BP.GO:1903008	Cluster E	organelle disassembly	0.000618799	2.11864
BP.GO:0051017	Cluster E	actin filament bundle assembly	0.000643617	2.54237
BP.GO:0043401	Cluster E	steroid hormone mediated signaling pathway	0.000669172	2.33051
BP.GO:0007517...469	Cluster E	muscle organ development	0.000680431	4.02542
BP.GO:0071383	Cluster E	cellular response to steroid hormone stimulus	0.000695706	2.9661
BP.GO:0051056...471	Cluster E	regulation of small GTPase mediated signal transduction	0.000696399	3.81356
BP.GO:0030518	Cluster E	intracellular steroid hormone receptor signaling pathway	0.000709368	2.11864
BP.GO:0006401...473	Cluster E	RNA catabolic process	0.000731256	3.60169
BP.GO:1903322	Cluster E	positive regulation of protein modification by small protein conjugation or removal	0.000755966	2.33051
BP.GO:1903214	Cluster E	regulation of protein targeting to mitochondrion	0.00077896	1.27119
BP.GO:1903362	Cluster E	regulation of cellular protein catabolic process	0.000789634	3.38983
BP.GO:0061572	Cluster E	actin filament bundle organization	0.000804225	2.54237
BP.GO:0006110	Cluster E	regulation of glycolytic process	0.000879944	1.27119
BP.GO:0006165	Cluster E	nucleoside diphosphate phosphorylation	0.000887153	1.90678
BP.GO:0031345	Cluster E	negative regulation of cell projection organization	0.000902652	2.75424
BP.GO:0061136	Cluster E	regulation of proteasomal protein catabolic process	0.000948403	2.75424
BP.GO:0016311...482	Cluster E	dephosphorylation	0.000964032	4.66102
BP.GO:0010975...483	Cluster E	regulation of neuron projection development	0.000981339	4.87288
BP.GO:0000422	Cluster E	autophagy of mitochondrion	0.000988257	1.69492
BP.GO:0061726	Cluster E	mitochondrion disassembly	0.000988257	1.69492
BP.GO:0000209...486	Cluster E	protein polyubiquitination	0.00100066	3.17797
BP.GO:0046939	Cluster E	nucleotide phosphorylation	0.00102407	1.90678
BP.GO:0046578...488	Cluster E	regulation of Ras protein signal transduction	0.00104575	2.75424
BP.GO:1903311...489	Cluster E	regulation of mRNA metabolic process	0.00107942	3.60169
BP.GO:0043524	Cluster E	negative regulation of neuron apoptotic process	0.00113664	2.33051
BP.GO:0009135	Cluster E	purine nucleoside diphosphate metabolic process	0.00117763	1.90678
BP.GO:0009179	Cluster E	purine ribonucleoside diphosphate metabolic process	0.00117763	1.90678
BP.GO:0045862...493	Cluster E	positive regulation of proteolysis	0.00129	4.23729
BP.GO:1903146	Cluster E	regulation of autophagy of mitochondrion	0.00132053	1.05932
BP.GO:0032231	Cluster E	regulation of actin filament bundle assembly	0.00134928	1.90678
BP.GO:0043984	Cluster E	histone H4-K16 acetylation	0.00140169	0.847458
BP.GO:0036293	Cluster E	response to decreased oxygen levels	0.00144222	3.81356
BP.GO:0006090	Cluster E	pyruvate metabolic process	0.00144235	1.90678
BP.GO:0009185	Cluster E	ribonucleoside diphosphate metabolic process	0.00144235	1.90678
BP.GO:0048193...500	Cluster E	Golgi vesicle transport	0.00145124	3.60169
BP.GO:0002181	Cluster F	cytoplasmic translation	6.6489e-29	16.092
BP.GO:0006941...502	Cluster F	striated muscle contraction	1.25652e-10	8.62069
BP.GO:0060048...503	Cluster F	cardiac muscle contraction	4.83374e-10	7.47126
BP.GO:0006936...504	Cluster F	muscle contraction	6.14361e-10	10.9195
BP.GO:0055008	Cluster F	cardiac muscle tissue morphogenesis	4.13528e-09	5.17241
BP.GO:0060047...506	Cluster F	heart contraction	7.75118e-09	8.62069
BP.GO:0003012...507	Cluster F	muscle system process	8.30422e-09	11.4943
BP.GO:0003015...508	Cluster F	heart process	1.34031e-08	8.62069
BP.GO:0060415	Cluster F	muscle tissue morphogenesis	1.68013e-08	5.17241
BP.GO:0014706...510	Cluster F	striated muscle tissue development	2.01493e-08	10.3448
BP.GO:0070252	Cluster F	actin-mediated cell contraction	2.32249e-08	5.74713
BP.GO:0048644	Cluster F	muscle organ morphogenesis	3.94219e-08	5.17241
BP.GO:0060537...513	Cluster F	muscle tissue development	4.20853e-08	10.3448
BP.GO:0048738	Cluster F	cardiac muscle tissue development	4.56352e-08	8.04598
BP.GO:0030048	Cluster F	actin filament-based movement	3.03962e-07	5.74713
BP.GO:0140694...516	Cluster F	non-membrane-bounded organelle assembly	3.41979e-07	9.1954
BP.GO:0055003	Cluster F	cardiac myofibril assembly	3.69957e-07	2.87356
BP.GO:0003007...518	Cluster F	heart morphogenesis	5.2976e-07	7.47126
BP.GO:0003229	Cluster F	ventricular cardiac muscle tissue development	7.39403e-07	4.02299
BP.GO:0006979	Cluster F	response to oxidative stress	9.44148e-07	9.77011
BP.GO:0000302	Cluster F	response to reactive oxygen species	1.1588e-06	6.89655
BP.GO:0055001	Cluster F	muscle cell development	1.22682e-06	6.32184
BP.GO:0030239	Cluster F	myofibril assembly	1.89392e-06	4.02299
BP.GO:0055006	Cluster F	cardiac cell development	2.08834e-06	4.5977
BP.GO:0055002	Cluster F	striated muscle cell development	2.10998e-06	4.02299
BP.GO:0007517...526	Cluster F	muscle organ development	2.36023e-06	8.04598
BP.GO:1901798	Cluster F	positive regulation of signal transduction by p53 class mediator	2.9907e-06	2.87356
BP.GO:0055010	Cluster F	ventricular cardiac muscle tissue morphogenesis	4.06711e-06	3.44828
BP.GO:0010927	Cluster F	cellular component assembly involved in morphogenesis	7.06134e-06	4.5977
BP.GO:0033275...530	Cluster F	actin-myosin filament sliding	9.08031e-06	2.29885
BP.GO:0055013	Cluster F	cardiac muscle cell development	1.42337e-05	4.02299
BP.GO:0035051	Cluster F	cardiocyte differentiation	1.55637e-05	5.17241
BP.GO:0019885	Cluster F	antigen processing and presentation of endogenous peptide antigen via MHC class I	1.56038e-05	2.29885
BP.GO:0030218...534	Cluster F	erythrocyte differentiation	1.64339e-05	4.5977
BP.GO:0003206...535	Cluster F	cardiac chamber morphogenesis	1.74596e-05	4.5977
BP.GO:0007568	Cluster F	aging	1.77543e-05	7.47126
BP.GO:0042255	Cluster F	ribosome assembly	2.14863e-05	3.44828
BP.GO:0002483	Cluster F	antigen processing and presentation of endogenous peptide antigen	2.50453e-05	2.29885
BP.GO:0034101...539	Cluster F	erythrocyte homeostasis	2.7775e-05	4.5977
BP.GO:0006937...540	Cluster F	regulation of muscle contraction	2.93947e-05	5.17241
BP.GO:0051348...541	Cluster F	negative regulation of transferase activity	4.32326e-05	6.32184
BP.GO:0003208	Cluster F	cardiac ventricle morphogenesis	5.13304e-05	3.44828
BP.GO:0042273	Cluster F	ribosomal large subunit biogenesis	5.55694e-05	3.44828
BP.GO:0035994	Cluster F	response to muscle stretch	5.55801e-05	2.29885
BP.GO:0086003	Cluster F	cardiac muscle cell contraction	6.00838e-05	3.44828
BP.GO:0043462	Cluster F	regulation of ATPase activity	6.58991e-05	2.87356
BP.GO:0042542	Cluster F	response to hydrogen peroxide	6.71703e-05	4.5977
BP.GO:0002686	Cluster F	negative regulation of leukocyte migration	8.10941e-05	2.87356
BP.GO:0019883	Cluster F	antigen processing and presentation of endogenous antigen	9.18169e-05	2.29885
BP.GO:0030336	Cluster F	negative regulation of cell migration	9.3173e-05	6.89655
BP.GO:0002262...551	Cluster F	myeloid cell homeostasis	0.000111715	4.5977
BP.GO:0022613	Cluster F	ribonucleoprotein complex biogenesis	0.000112057	8.04598
BP.GO:0042254	Cluster F	ribosome biogenesis	0.000115022	6.32184
BP.GO:0042989	Cluster F	sequestering of actin monomers	0.000123226	1.72414
BP.GO:0002474	Cluster F	antigen processing and presentation of peptide antigen via MHC class I	0.000123939	2.29885
BP.GO:0003205...556	Cluster F	cardiac chamber development	0.000133012	4.5977
BP.GO:0008016...557	Cluster F	regulation of heart contraction	0.000135583	5.17241
BP.GO:2000146	Cluster F	negative regulation of cell motility	0.000139053	6.89655
BP.GO:0003231	Cluster F	cardiac ventricle development	0.000152445	4.02299
BP.GO:1904667	Cluster F	negative regulation of ubiquitin protein ligase activity	0.000163179	1.72414
BP.GO:0055007	Cluster F	cardiac muscle cell differentiation	0.000168515	4.02299
BP.GO:0051271	Cluster F	negative regulation of cellular component movement	0.000170623	6.89655
BP.GO:0034109	Cluster F	homotypic cell-cell adhesion	0.000192955	3.44828
BP.GO:0009612	Cluster F	response to mechanical stimulus	0.000193558	5.17241
BP.GO:0022618	Cluster F	ribonucleoprotein complex assembly	0.000221908	5.17241
BP.GO:0048872...566	Cluster F	homeostasis of number of cells	0.000236896	5.74713
BP.GO:0042692	Cluster F	muscle cell differentiation	0.000258545	6.89655
BP.GO:0006942...568	Cluster F	regulation of striated muscle contraction	0.000259252	3.44828
BP.GO:0006364	Cluster F	rRNA processing	0.000262121	5.17241
BP.GO:0030049...570	Cluster F	muscle filament sliding	0.000266315	1.72414
BP.GO:1990000	Cluster F	amyloid fibril formation	0.00026879	2.29885
BP.GO:0071826	Cluster F	ribonucleoprotein complex subunit organization	0.000279814	5.17241
BP.GO:0040013	Cluster F	negative regulation of locomotion	0.000304617	6.89655
BP.GO:0034341	Cluster F	response to interferon-gamma	0.000352793	4.02299
BP.GO:0016072	Cluster F	rRNA metabolic process	0.00037215	5.17241
BP.GO:0002027...576	Cluster F	regulation of heart rate	0.000401256	3.44828
BP.GO:0042274	Cluster F	ribosomal small subunit biogenesis	0.00059008	2.87356
BP.GO:0090257...578	Cluster F	regulation of muscle system process	0.000597968	5.17241
BP.GO:0045214	Cluster F	sarcomere organization	0.000612296	2.29885
BP.GO:0046596	Cluster F	regulation of viral entry into host cell	0.000612296	2.29885
BP.GO:1903522...581	Cluster F	regulation of blood circulation	0.000669187	5.17241
BP.GO:0000028	Cluster F	ribosomal small subunit assembly	0.00068513	1.72414
BP.GO:0051444	Cluster F	negative regulation of ubiquitin-protein transferase activity	0.00068513	1.72414
BP.GO:0031348	Cluster F	negative regulation of defense response	0.000707313	5.17241
BP.GO:0010038	Cluster F	response to metal ion	0.000754137	6.32184
BP.GO:0003009	Cluster F	skeletal muscle contraction	0.000797603	2.29885
BP.GO:0006123	Cluster F	mitochondrial electron transport	cytochrome c to oxygen	0.000927623	1.72414
BP.GO:0046597	Cluster F	negative regulation of viral entry into host cell	0.000927623	1.72414
BP.GO:0010712	Cluster F	regulation of collagen metabolic process	0.000941159	2.29885
BP.GO:0090279	Cluster F	regulation of calcium ion import	0.000941159	2.29885
BP.GO:0090280	Cluster F	positive regulation of calcium ion import	0.00106679	1.72414
BP.GO:0038084	Cluster F	vascular endothelial growth factor signaling pathway	0.00110199	2.29885
BP.GO:0052372	Cluster F	modulation by symbiont of entry into host	0.00110199	2.29885
BP.GO:1904666	Cluster F	regulation of ubiquitin protein ligase activity	0.00121847	1.72414
BP.GO:0050982	Cluster F	detection of mechanical stimulus	0.00128117	2.29885
BP.GO:0019646	Cluster F	aerobic electron transport chain	0.00130786	2.87356
BP.GO:0051146	Cluster F	striated muscle cell differentiation	0.00135268	5.17241
BP.GO:0071676	Cluster F	negative regulation of mononuclear cell migration	0.00138308	1.72414
BP.GO:0051438	Cluster F	regulation of ubiquitin-protein transferase activity	0.00147978	2.29885
BP.GO:1903901	Cluster F	negative regulation of viral life cycle	0.00156101	1.72414
MF.GO:0005201...1	Cluster A	extracellular matrix structural constituent	1.37051e-10	4.37828
MF.GO:0030020...2	Cluster A	extracellular matrix structural constituent conferring tensile strength	1.75322e-10	2.27671
MF.GO:0045499	Cluster A	chemorepellent activity	4.08186e-09	1.75131
MF.GO:0005096...4	Cluster A	GTPase activator activity	4.44663e-07	6.30473
MF.GO:0030695...5	Cluster A	GTPase regulator activity	1.61798e-06	6.30473
MF.GO:0060589...6	Cluster A	nucleoside-triphosphatase regulator activity	1.61798e-06	6.30473
MF.GO:0005085...7	Cluster A	guanyl-nucleotide exchange factor activity	6.75954e-06	3.67776
MF.GO:0003779...8	Cluster A	actin binding	8.62846e-06	5.6042
MF.GO:0106310...9	Cluster A	protein serine kinase activity	2.43406e-05	4.72855
MF.GO:0046332...10	Cluster A	SMAD binding	3.16807e-05	1.92644
MF.GO:0030215	Cluster A	semaphorin receptor binding	5.64889e-05	1.05079
MF.GO:0004674...12	Cluster A	protein serine/threonine kinase activity	0.000198695	4.55342
MF.GO:0048407...13	Cluster A	platelet-derived growth factor binding	0.000256201	0.700525
MF.GO:0044325...14	Cluster A	transmembrane transporter binding	0.000261193	2.27671
MF.GO:0008013...15	Cluster A	beta-catenin binding	0.000300285	1.75131
MF.GO:0003712...16	Cluster A	transcription coregulator activity	0.000335109	5.25394
MF.GO:0008081...17	Cluster A	phosphoric diester hydrolase activity	0.000436851	1.75131
MF.GO:0140297...18	Cluster A	DNA-binding transcription factor binding	0.000633668	4.37828
MF.GO:0070411	Cluster A	I-SMAD binding	0.000721419	0.700525
MF.GO:0017124...20	Cluster A	SH3 domain binding	0.000747214	2.10158
MF.GO:0051015...21	Cluster A	actin filament binding	0.00128077	2.8021
MF.GO:0005518...22	Cluster A	collagen binding	0.00131073	1.40105
MF.GO:0016706...23	Cluster A	2-oxoglutarate-dependent dioxygenase activity	0.00134921	1.22592
MF.GO:0042169	Cluster A	SH2 domain binding	0.00137233	1.05079
MF.GO:0004714...25	Cluster A	transmembrane receptor protein tyrosine kinase activity	0.00169213	1.92644
MF.GO:0003714...26	Cluster A	transcription corepressor activity	0.00218324	2.45184
MF.GO:0004222	Cluster A	metalloendopeptidase activity	0.00241473	1.75131
MF.GO:0030296	Cluster A	protein tyrosine kinase activator activity	0.00301119	0.700525
MF.GO:0035374	Cluster A	chondroitin sulfate binding	0.00304563	0.525394
MF.GO:0045294	Cluster A	alpha-catenin binding	0.00304563	0.525394
MF.GO:0008200	Cluster A	ion channel inhibitor activity	0.00329334	0.875657
MF.GO:0004713...32	Cluster A	protein tyrosine kinase activity	0.0034961	1.92644
MF.GO:0015026	Cluster A	coreceptor activity	0.00355935	1.05079
MF.GO:0008373	Cluster A	sialyltransferase activity	0.00362937	0.700525
MF.GO:0016248...35	Cluster A	channel inhibitor activity	0.00376411	0.875657
MF.GO:0005049	Cluster A	nuclear export signal receptor activity	0.00409167	0.525394
MF.GO:0005516...37	Cluster A	calmodulin binding	0.0041975	2.45184
MF.GO:0008093	Cluster A	cytoskeletal anchor activity	0.0043283	0.700525
MF.GO:0019838...39	Cluster A	growth factor binding	0.00459972	1.92644
MF.GO:0019199...40	Cluster A	transmembrane receptor protein kinase activity	0.00511184	1.92644
MF.GO:0004114...41	Cluster A	3'	5'-cyclic-nucleotide phosphodiesterase activity	0.00511258	0.700525
MF.GO:0030552	Cluster A	cAMP binding	0.00511258	0.700525
MF.GO:0045295	Cluster A	gamma-catenin binding	0.0053306	0.525394
MF.GO:0061629...44	Cluster A	RNA polymerase II-specific DNA-binding transcription factor binding	0.00597426	3.15236
MF.GO:0008022	Cluster A	protein C-terminus binding	0.00630535	2.27671
MF.GO:0034236	Cluster A	protein kinase A catalytic subunit binding	0.00677131	0.525394
MF.GO:0004112...47	Cluster A	cyclic-nucleotide phosphodiesterase activity	0.00695465	0.700525
MF.GO:0017080	Cluster A	sodium channel regulator activity	0.00764389	0.875657
MF.GO:0004435	Cluster A	phosphatidylinositol phospholipase C activity	0.00802068	0.700525
MF.GO:0045296...50	Cluster A	cadherin binding	0.00813502	3.3275
MF.GO:0047555	Cluster A	3'	5'-cyclic-GMP phosphodiesterase activity	0.00842128	0.525394
MF.GO:0051393	Cluster A	alpha-actinin binding	0.0091885	0.700525
MF.GO:0051020...53	Cluster A	GTPase binding	0.0098433	2.97723
MF.GO:0004115	Cluster A	3'	5'-cyclic-AMP phosphodiesterase activity	0.0102867	0.525394
MF.GO:0004629	Cluster A	phospholipase C activity	0.0104617	0.700525
MF.GO:0016757	Cluster A	glycosyltransferase activity	0.0106173	2.8021
MF.GO:0060090...57	Cluster A	molecular adaptor activity	0.0118218	3.50263
MF.GO:0032452...58	Cluster A	histone demethylase activity	0.0118436	0.700525
MF.GO:0140457...59	Cluster A	protein demethylase activity	0.0118436	0.700525
MF.GO:0004698	Cluster A	calcium-dependent protein kinase C activity	0.0123724	0.525394
MF.GO:0017147	Cluster A	Wnt-protein binding	0.0133372	0.700525
MF.GO:0001228...62	Cluster A	DNA-binding transcription activator activity	RNA polymerase II-specific	0.0139939	4.02802
MF.GO:0005178...63	Cluster A	integrin binding	0.0146024	1.75131
MF.GO:0004697	Cluster A	protein kinase C activity	0.0146824	0.525394
MF.GO:0070064	Cluster A	proline-rich region binding	0.0146824	0.525394
MF.GO:0140142...66	Cluster A	nucleocytoplasmic carrier activity	0.0149456	0.700525
MF.GO:0008237	Cluster A	metallopeptidase activity	0.0159169	2.10158
MF.GO:0001216...68	Cluster A	DNA-binding transcription activator activity	0.0161194	4.02802
MF.GO:0005229	Cluster A	intracellular calcium activated chloride channel activity	0.0172193	0.525394
MF.GO:0061778	Cluster A	intracellular chloride channel activity	0.0172193	0.525394
MF.GO:0098918...71	Cluster A	structural constituent of synapse	0.0172193	0.525394
MF.GO:0019208...72	Cluster A	phosphatase regulator activity	0.0184569	1.40105
MF.GO:0051018	Cluster A	protein kinase A binding	0.0206851	0.875657
MF.GO:0042393...74	Cluster A	histone binding	0.0207722	2.45184
MF.GO:0042578...75	Cluster A	phosphoric ester hydrolase activity	0.0208458	3.3275
MF.GO:0050145	Cluster A	nucleoside monophosphate kinase activity	0.0229804	0.525394
MF.GO:0051213	Cluster A	dioxygenase activity	0.0244802	1.22592
MF.GO:0000217	Cluster A	DNA secondary structure binding	0.0247898	0.700525
MF.GO:0042805	Cluster A	actinin binding	0.0247898	0.700525
MF.GO:0043394	Cluster A	proteoglycan binding	0.0247898	0.700525
MF.GO:0015631...81	Cluster A	tubulin binding	0.025967	3.3275
MF.GO:0030551	Cluster A	cyclic nucleotide binding	0.0271324	0.700525
MF.GO:0051020...83	Cluster B	GTPase binding	2.90106e-09	5.3913
MF.GO:0031267...84	Cluster B	small GTPase binding	3.02379e-09	5.04348
MF.GO:0106310...85	Cluster B	protein serine kinase activity	3.1477e-09	6.08696
MF.GO:0004674...86	Cluster B	protein serine/threonine kinase activity	5.66383e-09	6.26087
MF.GO:0019787...87	Cluster B	ubiquitin-like protein transferase activity	5.02187e-08	6.6087
MF.GO:0003712...88	Cluster B	transcription coregulator activity	9.54008e-08	6.78261
MF.GO:0004842...89	Cluster B	ubiquitin-protein transferase activity	1.08068e-07	6.26087
MF.GO:0045296...90	Cluster B	cadherin binding	6.9211e-07	5.04348
MF.GO:0031625...91	Cluster B	ubiquitin protein ligase binding	7.72262e-07	4.69565
MF.GO:0044389...92	Cluster B	ubiquitin-like protein ligase binding	8.09332e-07	4.86957
MF.GO:0046332...93	Cluster B	SMAD binding	9.61966e-07	2.26087
MF.GO:0035591...94	Cluster B	signaling adaptor activity	1.29211e-06	2.26087
MF.GO:0030695...95	Cluster B	GTPase regulator activity	1.90032e-06	6.26087
MF.GO:0060589...96	Cluster B	nucleoside-triphosphatase regulator activity	1.90032e-06	6.26087
MF.GO:0005096...97	Cluster B	GTPase activator activity	3.8719e-06	5.91304
MF.GO:0045309	Cluster B	protein phosphorylated amino acid binding	8.13256e-06	1.73913
MF.GO:0008139	Cluster B	nuclear localization sequence binding	1.46159e-05	1.21739
MF.GO:0003725...100	Cluster B	double-stranded RNA binding	1.79838e-05	1.91304
MF.GO:0051219...101	Cluster B	phosphoprotein binding	1.85485e-05	2.08696
MF.GO:0019902...102	Cluster B	phosphatase binding	4.63906e-05	3.13043
MF.GO:0140297...103	Cluster B	DNA-binding transcription factor binding	5.12021e-05	4.86957
MF.GO:0017124...104	Cluster B	SH3 domain binding	5.77361e-05	2.43478
MF.GO:0061629...105	Cluster B	RNA polymerase II-specific DNA-binding transcription factor binding	7.27203e-05	4
MF.GO:0005159	Cluster B	insulin-like growth factor receptor binding	9.68803e-05	0.869565
MF.GO:0061631...107	Cluster B	ubiquitin conjugating enzyme activity	0.000107598	1.21739
MF.GO:0019003	Cluster B	GDP binding	0.000111154	1.73913
MF.GO:0004721	Cluster B	phosphoprotein phosphatase activity	0.000119065	2.78261
MF.GO:0005048	Cluster B	signal sequence binding	0.000147871	1.3913
MF.GO:0061659...111	Cluster B	ubiquitin-like protein ligase activity	0.000166068	4
MF.GO:0052813	Cluster B	phosphatidylinositol bisphosphate kinase activity	0.000171703	0.695652
MF.GO:0061650...113	Cluster B	ubiquitin-like protein conjugating enzyme activity	0.000182781	1.21739
MF.GO:0000287	Cluster B	magnesium ion binding	0.000214974	3.13043
MF.GO:0003713...115	Cluster B	transcription coactivator activity	0.00023376	3.47826
MF.GO:0061630...116	Cluster B	ubiquitin protein ligase activity	0.000247837	3.82609
MF.GO:0060090...117	Cluster B	molecular adaptor activity	0.000266479	4.34783
MF.GO:0001784	Cluster B	phosphotyrosine residue binding	0.000397813	1.21739
MF.GO:0016791...119	Cluster B	phosphatase activity	0.00043847	3.47826
MF.GO:0030674...120	Cluster B	protein-macromolecule adaptor activity	0.000442724	3.65217
MF.GO:1990782	Cluster B	protein tyrosine kinase binding	0.000448025	1.91304
MF.GO:0048156...122	Cluster B	tau protein binding	0.000458548	1.21739
MF.GO:0061980...123	Cluster B	regulatory RNA binding	0.000526455	1.21739
MF.GO:0016922...124	Cluster B	nuclear receptor binding	0.000602794	2.26087
MF.GO:0030971	Cluster B	receptor tyrosine kinase binding	0.000723703	1.56522
MF.GO:0005543...126	Cluster B	phospholipid binding	0.000804849	4.86957
MF.GO:0030159	Cluster B	signaling receptor complex adaptor activity	0.000882054	1.21739
MF.GO:0004722	Cluster B	protein serine/threonine phosphatase activity	0.000989364	1.73913
MF.GO:0044390	Cluster B	ubiquitin-like protein conjugating enzyme binding	0.00107836	1.04348
MF.GO:0097110...130	Cluster B	scaffold protein binding	0.00112861	1.3913
MF.GO:0016307	Cluster B	phosphatidylinositol phosphate kinase activity	0.00128109	0.695652
MF.GO:0140326	Cluster B	ATPase-coupled intramembrane lipid transporter activity	0.00134679	0.869565
MF.GO:0003925	Cluster B	G protein activity	0.00142217	1.04348
MF.GO:0004860	Cluster B	protein kinase inhibitor activity	0.0015054	1.3913
MF.GO:0008525	Cluster B	phosphatidylcholine transporter activity	0.00163413	0.695652
MF.GO:0019887	Cluster B	protein kinase regulator activity	0.00197034	2.6087
MF.GO:0106306	Cluster B	protein serine phosphatase activity	0.00197561	1.3913
MF.GO:0106307	Cluster B	protein threonine phosphatase activity	0.00197561	1.3913
MF.GO:0046624	Cluster B	sphingolipid transporter activity	0.00204947	0.695652
MF.GO:0019210	Cluster B	kinase inhibitor activity	0.00215571	1.3913
MF.GO:0016887...141	Cluster B	ATP hydrolysis activity	0.00239157	3.13043
MF.GO:0019207	Cluster B	kinase regulator activity	0.00283326	2.78261
MF.GO:0001223...143	Cluster B	transcription coactivator binding	0.00295406	0.869565
MF.GO:0061608	Cluster B	nuclear import signal receptor activity	0.00308799	0.695652
MF.GO:0051010...145	Cluster B	microtubule plus-end binding	0.0037213	0.695652
MF.GO:0030291	Cluster B	protein serine/threonine kinase inhibitor activity	0.00387775	0.869565
MF.GO:0035198	Cluster B	miRNA binding	0.00387775	0.869565
MF.GO:0005078...148	Cluster B	MAP-kinase scaffold activity	0.00417289	0.521739
MF.GO:0035197	Cluster B	siRNA binding	0.00417289	0.521739
MF.GO:0046975...150	Cluster B	histone methyltransferase activity (H3-K36 specific)	0.00417289	0.521739
MF.GO:0050321...151	Cluster B	tau-protein kinase activity	0.00443717	0.695652
MF.GO:0005085...152	Cluster B	guanyl-nucleotide exchange factor activity	0.00457787	2.6087
MF.GO:0008143...153	Cluster B	poly(A) binding	0.00524027	0.695652
MF.GO:0035091...154	Cluster B	phosphatidylinositol binding	0.00532748	2.95652
MF.GO:0042578...155	Cluster B	phosphoric ester hydrolase activity	0.00585396	3.65217
MF.GO:0019783...156	Cluster B	ubiquitin-like protein-specific protease activity	0.00593899	1.73913
MF.GO:0008201...157	Cluster B	heparin binding	0.00611339	2.08696
MF.GO:0003714...158	Cluster B	transcription corepressor activity	0.00611531	2.26087
MF.GO:0140303	Cluster B	intramembrane lipid transporter activity	0.00631472	0.869565
MF.GO:0032454	Cluster B	histone H3-methyl-lysine-9 demethylase activity	0.00690348	0.521739
MF.GO:0005547...161	Cluster B	phosphatidylinositol-3	4	5-trisphosphate binding	0.00706083	0.869565
MF.GO:0042054...162	Cluster B	histone methyltransferase activity	0.00790353	1.04348
MF.GO:0035259...163	Cluster B	glucocorticoid receptor binding	0.00858427	0.521739
MF.GO:0044548...164	Cluster B	S100 protein binding	0.00858427	0.521739
MF.GO:0044325...165	Cluster B	transmembrane transporter binding	0.00906864	1.73913
MF.GO:0004843...166	Cluster B	thiol-dependent deubiquitinase	0.00908226	1.56522
MF.GO:0004709...167	Cluster B	MAP kinase kinase kinase activity	0.00941159	0.695652
MF.GO:0101005...168	Cluster B	deubiquitinase activity	0.00959619	1.56522
MF.GO:0019894	Cluster B	kinesin binding	0.00966459	0.869565
MF.GO:0042393...170	Cluster B	histone binding	0.01018	2.6087
MF.GO:0005545	Cluster B	1-phosphatidylinositol binding	0.0104841	0.521739
MF.GO:0018024...172	Cluster B	histone-lysine N-methyltransferase activity	0.0106616	0.869565
MF.GO:0001968	Cluster B	fibronectin binding	0.0107139	0.695652
MF.GO:0051879	Cluster B	Hsp90 protein binding	0.0117268	0.869565
MF.GO:0070717...175	Cluster B	poly-purine tract binding	0.012127	0.695652
MF.GO:0004197	Cluster B	cysteine-type endopeptidase activity	0.0125015	1.56522
MF.GO:1990380...177	Cluster B	Lys48-specific deubiquitinase activity	0.0126078	0.521739
MF.GO:0046966	Cluster B	thyroid hormone receptor binding	0.0136542	0.695652
MF.GO:0030295	Cluster B	protein kinase activator activity	0.0139481	1.3913
MF.GO:0001228...180	Cluster B	DNA-binding transcription activator activity	RNA polymerase II-specific	0.0150786	4
MF.GO:0031210	Cluster B	phosphatidylcholine binding	0.0152981	0.695652
MF.GO:0140142...182	Cluster B	nucleocytoplasmic carrier activity	0.0152981	0.695652
MF.GO:0042393...183	Cluster C	histone binding	1.19619e-10	5.13245
MF.GO:0003712...184	Cluster C	transcription coregulator activity	5.03728e-10	7.45033
MF.GO:0005096...185	Cluster C	GTPase activator activity	8.74668e-10	7.11921
MF.GO:0140030	Cluster C	modification-dependent protein binding	2.75682e-09	3.80795
MF.GO:0030695...187	Cluster C	GTPase regulator activity	4.62174e-09	7.11921
MF.GO:0060589...188	Cluster C	nucleoside-triphosphatase regulator activity	4.62174e-09	7.11921
MF.GO:0140658	Cluster C	ATP-dependent chromatin remodeler activity	6.03556e-07	1.49007
MF.GO:0003714...190	Cluster C	transcription corepressor activity	9.69044e-07	3.47682
MF.GO:0070577	Cluster C	lysine-acetylated histone binding	3.12376e-06	1.15894
MF.GO:0140033	Cluster C	acetylation-dependent protein binding	3.12376e-06	1.15894
MF.GO:0003713...193	Cluster C	transcription coactivator activity	6.3868e-06	3.97351
MF.GO:0001221...194	Cluster C	transcription coregulator binding	8.57601e-06	1.98675
MF.GO:0035091...195	Cluster C	phosphatidylinositol binding	1.13112e-05	3.97351
MF.GO:0004674...196	Cluster C	protein serine/threonine kinase activity	1.28458e-05	4.96689
MF.GO:0017124...197	Cluster C	SH3 domain binding	2.46115e-05	2.48344
MF.GO:0035064	Cluster C	methylated histone binding	2.4815e-05	1.82119
MF.GO:0140034	Cluster C	methylation-dependent protein binding	2.4815e-05	1.82119
MF.GO:0004402	Cluster C	histone acetyltransferase activity	3.25943e-05	1.3245
MF.GO:0061733	Cluster C	peptide-lysine-N-acetyltransferase activity	4.77723e-05	1.3245
MF.GO:0019208...202	Cluster C	phosphatase regulator activity	4.92454e-05	2.15232
MF.GO:0005085...203	Cluster C	guanyl-nucleotide exchange factor activity	5.01877e-05	3.31126
MF.GO:1901981	Cluster C	phosphatidylinositol phosphate binding	5.86258e-05	2.81457
MF.GO:0106310...205	Cluster C	protein serine kinase activity	6.37533e-05	4.4702
MF.GO:0061629...206	Cluster C	RNA polymerase II-specific DNA-binding transcription factor binding	0.000150718	3.80795
MF.GO:0005543...207	Cluster C	phospholipid binding	0.000173215	5.13245
MF.GO:0034212	Cluster C	peptide N-acetyltransferase activity	0.000178949	1.3245
MF.GO:0140297...209	Cluster C	DNA-binding transcription factor binding	0.000280486	4.4702
MF.GO:0016922...210	Cluster C	nuclear receptor binding	0.000288326	2.31788
MF.GO:0008080	Cluster C	N-acetyltransferase activity	0.000369921	1.49007
MF.GO:0019211	Cluster C	phosphatase activator activity	0.000388863	0.827815
MF.GO:0032266	Cluster C	phosphatidylinositol-3-phosphate binding	0.000462019	1.15894
MF.GO:0051721	Cluster C	protein phosphatase 2A binding	0.000538595	0.993377
MF.GO:0048156...215	Cluster C	tau protein binding	0.000614751	1.15894
MF.GO:0050321...216	Cluster C	tau-protein kinase activity	0.0006255	0.827815
MF.GO:0031267...217	Cluster C	small GTPase binding	0.00097678	3.1457
MF.GO:0008094	Cluster C	ATP-dependent activity	acting on DNA	0.00107343	1.82119
MF.GO:0002039...219	Cluster C	p53 binding	0.00139822	1.3245
MF.GO:0031593	Cluster C	polyubiquitin modification-dependent protein binding	0.00148666	1.15894
MF.GO:0032451	Cluster C	demethylase activity	0.00159609	0.993377
MF.GO:0008013...222	Cluster C	beta-catenin binding	0.00188828	1.49007
MF.GO:0080025	Cluster C	phosphatidylinositol-3	5-bisphosphate binding	0.00198377	0.827815
MF.GO:0032452...224	Cluster C	histone demethylase activity	0.00233311	0.827815
MF.GO:0043325	Cluster C	phosphatidylinositol-3	4-bisphosphate binding	0.00233311	0.827815
MF.GO:0070717...226	Cluster C	poly-purine tract binding	0.00233311	0.827815
MF.GO:0140457...227	Cluster C	protein demethylase activity	0.00233311	0.827815
MF.GO:0008276	Cluster C	protein methyltransferase activity	0.00240292	1.49007
MF.GO:0019888	Cluster C	protein phosphatase regulator activity	0.00259723	1.49007
MF.GO:0019787...230	Cluster C	ubiquitin-like protein transferase activity	0.00262151	4.4702
MF.GO:0019199...231	Cluster C	transmembrane receptor protein kinase activity	0.00272222	1.98675
MF.GO:1902936	Cluster C	phosphatidylinositol bisphosphate binding	0.0027619	1.65563
MF.GO:0019783...233	Cluster C	ubiquitin-like protein-specific protease activity	0.00278908	1.82119
MF.GO:0016407	Cluster C	acetyltransferase activity	0.00302312	1.49007
MF.GO:0000339	Cluster C	RNA cap binding	0.00302631	0.662252
MF.GO:0045296...236	Cluster C	cadherin binding	0.0033733	3.47682
MF.GO:0035612	Cluster C	AP-2 adaptor complex binding	0.00357149	0.496689
MF.GO:0070016...238	Cluster C	armadillo repeat domain binding	0.00357149	0.496689
MF.GO:0001222	Cluster C	transcription corepressor binding	0.00364855	0.827815
MF.GO:0071889...240	Cluster C	14-3-3 protein binding	0.00364855	0.827815
MF.GO:0051020...241	Cluster C	GTPase binding	0.00366669	3.1457
MF.GO:0016410	Cluster C	N-acyltransferase activity	0.00376317	1.49007
MF.GO:0051010...243	Cluster C	microtubule plus-end binding	0.00443602	0.662252
MF.GO:0005078...244	Cluster C	MAP-kinase scaffold activity	0.00479168	0.496689
MF.GO:0046975...245	Cluster C	histone methyltransferase activity (H3-K36 specific)	0.00479168	0.496689
MF.GO:0004842...246	Cluster C	ubiquitin-protein transferase activity	0.00482944	4.13907
MF.GO:0035591...247	Cluster C	signaling adaptor activity	0.00510413	1.3245
MF.GO:0019902...248	Cluster C	phosphatase binding	0.00547546	2.31788
MF.GO:0061631...249	Cluster C	ubiquitin conjugating enzyme activity	0.00613338	0.827815
MF.GO:0008143...250	Cluster C	poly(A) binding	0.00623122	0.662252
MF.GO:0070530	Cluster C	K63-linked polyubiquitin modification-dependent protein binding	0.00623122	0.662252
MF.GO:0000340	Cluster C	RNA 7-methylguanosine cap binding	0.00623418	0.496689
MF.GO:0005024...253	Cluster C	transforming growth factor beta-activated receptor activity	0.00623418	0.496689
MF.GO:0015631...254	Cluster C	tubulin binding	0.0066029	3.64238
MF.GO:0034450	Cluster C	ubiquitin-ubiquitin ligase activity	0.00790852	0.496689
MF.GO:0045159...256	Cluster C	myosin II binding	0.00790852	0.496689
MF.GO:0061650...257	Cluster C	ubiquitin-like protein conjugating enzyme activity	0.00864298	0.827815
MF.GO:0031491	Cluster C	nucleosome binding	0.0086662	1.15894
MF.GO:0030276	Cluster C	clathrin binding	0.00933516	1.15894
MF.GO:0030674...260	Cluster C	protein-macromolecule adaptor activity	0.00938303	2.98013
MF.GO:0043014	Cluster C	alpha-tubulin binding	0.00961678	0.827815
MF.GO:0042054...262	Cluster C	histone methyltransferase activity	0.00993889	0.993377
MF.GO:0019903...263	Cluster C	protein phosphatase binding	0.0107999	1.82119
MF.GO:0060090...264	Cluster C	molecular adaptor activity	0.0108414	3.47682
MF.GO:0032182...265	Cluster C	ubiquitin-like protein binding	0.0109795	1.49007
MF.GO:0004843...266	Cluster C	thiol-dependent deubiquitinase	0.0122521	1.49007
MF.GO:0050681...267	Cluster C	androgen receptor binding	0.0126617	0.662252
MF.GO:0016279...268	Cluster C	protein-lysine N-methyltransferase activity	0.0127051	0.993377
MF.GO:0101005...269	Cluster C	deubiquitinase activity	0.0129281	1.49007
MF.GO:0018024...270	Cluster C	histone-lysine N-methyltransferase activity	0.0129847	0.827815
MF.GO:0016278...271	Cluster C	lysine N-methyltransferase activity	0.0137362	0.993377
MF.GO:0004386	Cluster C	helicase activity	0.0141782	1.82119
MF.GO:0008757...273	Cluster C	S-adenosylmethionine-dependent methyltransferase activity	0.0141782	1.82119
MF.GO:0070273	Cluster C	phosphatidylinositol-4-phosphate binding	0.0143143	0.662252
MF.GO:0032183	Cluster C	SUMO binding	0.0143929	0.496689
MF.GO:1990380...276	Cluster C	Lys48-specific deubiquitinase activity	0.0143929	0.496689
MF.GO:0008170...277	Cluster C	N-methyltransferase activity	0.0145811	1.3245
MF.GO:0016887...278	Cluster C	ATP hydrolysis activity	0.0183327	2.64901
MF.GO:0001223...279	Cluster C	transcription coactivator binding	0.0200656	0.662252
MF.GO:0004714...280	Cluster C	transmembrane receptor protein tyrosine kinase activity	0.0212919	1.49007
MF.GO:0043539	Cluster C	protein serine/threonine kinase activator activity	0.0219281	0.827815
MF.GO:0004675...282	Cluster C	transmembrane receptor protein serine/threonine kinase activity	0.0231571	0.496689
MF.GO:0005201...283	Cluster D	extracellular matrix structural constituent	3.63755e-12	6.46154
MF.GO:0003779...284	Cluster D	actin binding	4.19602e-05	6.46154
MF.GO:0008191...285	Cluster D	metalloendopeptidase inhibitor activity	0.000148008	1.23077
MF.GO:0140359	Cluster D	ABC-type transporter activity	0.000241726	1.84615
MF.GO:0004114...287	Cluster D	3'	5'-cyclic-nucleotide phosphodiesterase activity	0.000653059	1.23077
MF.GO:0030020...288	Cluster D	extracellular matrix structural constituent conferring tensile strength	0.000747298	1.53846
MF.GO:0097493	Cluster D	structural molecule activity conferring elasticity	0.00081498	0.923077
MF.GO:0008307...290	Cluster D	structural constituent of muscle	0.000836142	1.53846
MF.GO:0061134...291	Cluster D	peptidase regulator activity	0.000847133	3.69231
MF.GO:0004112...292	Cluster D	cyclic-nucleotide phosphodiesterase activity	0.000907314	1.23077
MF.GO:0008081...293	Cluster D	phosphoric diester hydrolase activity	0.0010144	2.15385
MF.GO:0005178...294	Cluster D	integrin binding	0.00107176	2.76923
MF.GO:0004709...295	Cluster D	MAP kinase kinase kinase activity	0.00122423	1.23077
MF.GO:0005518...296	Cluster D	collagen binding	0.0013774	1.84615
MF.GO:0005161	Cluster D	platelet-derived growth factor receptor binding	0.00213239	0.923077
MF.GO:0004879	Cluster D	nuclear receptor activity	0.00221237	1.53846
MF.GO:0098531	Cluster D	ligand-activated transcription factor activity	0.00221237	1.53846
MF.GO:0042578...300	Cluster D	phosphoric ester hydrolase activity	0.00232352	4.61538
MF.GO:0005523	Cluster D	tropomyosin binding	0.00259033	0.923077
MF.GO:0005539...302	Cluster D	glycosaminoglycan binding	0.00272884	3.38462
MF.GO:0008201...303	Cluster D	heparin binding	0.0028492	2.76923
MF.GO:0050840...304	Cluster D	extracellular matrix binding	0.0030704	1.53846
MF.GO:0005516...305	Cluster D	calmodulin binding	0.00316948	3.07692
MF.GO:0019838...306	Cluster D	growth factor binding	0.00365405	2.46154
MF.GO:0005319	Cluster D	lipid transporter activity	0.00619017	2.46154
MF.GO:0016504	Cluster D	peptidase activator activity	0.00689935	1.23077
MF.GO:1901681	Cluster D	sulfur compound binding	0.00780248	3.38462
MF.GO:0061135...310	Cluster D	endopeptidase regulator activity	0.00781751	2.76923
MF.GO:0004622	Cluster D	lysophospholipase activity	0.0084343	0.923077
MF.GO:0004620	Cluster D	phospholipase activity	0.0104482	1.84615
MF.GO:0098632	Cluster D	cell-cell adhesion mediator activity	0.0109079	1.23077
MF.GO:0016705	Cluster D	oxidoreductase activity	acting on paired donors	with incorporation or reduction of molecular oxygen	0.0109278	2.46154
MF.GO:0001221...315	Cluster D	transcription coregulator binding	0.0124025	1.53846
MF.GO:0043236	Cluster D	laminin binding	0.0129611	0.923077
MF.GO:0042626	Cluster D	ATPase-coupled transmembrane transporter activity	0.0129672	1.84615
MF.GO:0004866...318	Cluster D	endopeptidase inhibitor activity	0.0150062	2.46154
MF.GO:0016706...319	Cluster D	2-oxoglutarate-dependent dioxygenase activity	0.0152043	1.23077
MF.GO:0051015...320	Cluster D	actin filament binding	0.0154416	2.76923
MF.GO:0008603	Cluster D	cAMP-dependent protein kinase regulator activity	0.0154476	0.615385
MF.GO:0035673	Cluster D	oligopeptide transmembrane transporter activity	0.0154476	0.615385
MF.GO:0102545	Cluster D	phosphatidyl phospholipase B activity	0.0154476	0.615385
MF.GO:0000146...324	Cluster D	microfilament motor activity	0.0171072	0.923077
MF.GO:0050660	Cluster D	flavin adenine dinucleotide binding	0.0174534	1.53846
MF.GO:0042562	Cluster D	hormone binding	0.0182709	1.53846
MF.GO:0005024...327	Cluster D	transforming growth factor beta-activated receptor activity	0.0183227	0.615385
MF.GO:0005165	Cluster D	neurotrophin receptor binding	0.0183227	0.615385
MF.GO:0030414...329	Cluster D	peptidase inhibitor activity	0.0184531	2.46154
MF.GO:0001223...330	Cluster D	transcription coactivator binding	0.0186348	0.923077
MF.GO:0071889...331	Cluster D	14-3-3 protein binding	0.0186348	0.923077
MF.GO:0016922...332	Cluster E	nuclear receptor binding	6.10831e-06	3.10559
MF.GO:0001216...333	Cluster E	DNA-binding transcription activator activity	3.14886e-05	5.7971
MF.GO:0061629...334	Cluster E	RNA polymerase II-specific DNA-binding transcription factor binding	4.64276e-05	4.34783
MF.GO:0140297...335	Cluster E	DNA-binding transcription factor binding	4.90527e-05	5.17598
MF.GO:0001228...336	Cluster E	DNA-binding transcription activator activity	RNA polymerase II-specific	6.44839e-05	5.59006
MF.GO:0035091...337	Cluster E	phosphatidylinositol binding	0.000108152	3.93375
MF.GO:0044389...338	Cluster E	ubiquitin-like protein ligase binding	0.000283135	4.14079
MF.GO:0003779...339	Cluster E	actin binding	0.000285496	5.17598
MF.GO:0031625...340	Cluster E	ubiquitin protein ligase binding	0.000349237	3.93375
MF.GO:0005096...341	Cluster E	GTPase activator activity	0.000566998	5.17598
MF.GO:0004674...342	Cluster E	protein serine/threonine kinase activity	0.000605969	4.55487
MF.GO:0005543...343	Cluster E	phospholipid binding	0.000642108	5.17598
MF.GO:0017022...344	Cluster E	myosin binding	0.00071071	1.65631
MF.GO:0001221...345	Cluster E	transcription coregulator binding	0.00100926	1.65631
MF.GO:0030695...346	Cluster E	GTPase regulator activity	0.00123084	5.17598
MF.GO:0060589...347	Cluster E	nucleoside-triphosphatase regulator activity	0.00123084	5.17598
MF.GO:0001217	Cluster E	DNA-binding transcription repressor activity	0.0016735	3.72671
MF.GO:0002039...349	Cluster E	p53 binding	0.00169932	1.44928
MF.GO:0061659...350	Cluster E	ubiquitin-like protein ligase activity	0.0018583	3.72671
MF.GO:0030674...351	Cluster E	protein-macromolecule adaptor activity	0.00225608	3.51967
MF.GO:0070034	Cluster E	telomerase RNA binding	0.00237064	0.828157
MF.GO:0005085...353	Cluster E	guanyl-nucleotide exchange factor activity	0.00240702	2.89855
MF.GO:0019787...354	Cluster E	ubiquitin-like protein transferase activity	0.00244683	4.7619
MF.GO:0032182...355	Cluster E	ubiquitin-like protein binding	0.00263801	1.86335
MF.GO:0003712...356	Cluster E	transcription coregulator activity	0.00267537	4.96894
MF.GO:0043130	Cluster E	ubiquitin binding	0.00291439	1.65631
MF.GO:0106310...358	Cluster E	protein serine kinase activity	0.00330656	3.93375
MF.GO:0005547...359	Cluster E	phosphatidylinositol-3	4	5-trisphosphate binding	0.00339153	1.0352
MF.GO:0001227	Cluster E	DNA-binding transcription repressor activity	RNA polymerase II-specific	0.00362251	3.51967
MF.GO:0051019...361	Cluster E	mitogen-activated protein kinase binding	0.00385241	0.828157
MF.GO:0008170...362	Cluster E	N-methyltransferase activity	0.00404038	1.65631
MF.GO:0030331	Cluster E	estrogen receptor binding	0.00422907	1.0352
MF.GO:0070679	Cluster E	inositol 1	4	5 trisphosphate binding	0.00424544	0.621118
MF.GO:0004707	Cluster E	MAP kinase activity	0.00529877	0.621118
MF.GO:0015562	Cluster E	efflux transmembrane transporter activity	0.00529877	0.621118
MF.GO:0035259...367	Cluster E	glucocorticoid receptor binding	0.00529877	0.621118
MF.GO:0035591...368	Cluster E	signaling adaptor activity	0.00542452	1.44928
MF.GO:0004842...369	Cluster E	ubiquitin-protein transferase activity	0.00549154	4.34783
MF.GO:0050681...370	Cluster E	androgen receptor binding	0.00586048	0.828157
MF.GO:0043138	Cluster E	3'-5' DNA helicase activity	0.00649551	0.621118
MF.GO:0061630...372	Cluster E	ubiquitin protein ligase activity	0.0068887	3.31263
MF.GO:0061980...373	Cluster E	regulatory RNA binding	0.006951	1.0352
MF.GO:0008013...374	Cluster E	beta-catenin binding	0.00704371	1.44928
MF.GO:0005516...375	Cluster E	calmodulin binding	0.0070726	2.48447
MF.GO:0045296...376	Cluster E	cadherin binding	0.00709777	3.51967
MF.GO:0017124...377	Cluster E	SH3 domain binding	0.00744574	1.86335
MF.GO:0005521	Cluster E	lamin binding	0.00784025	0.621118
MF.GO:0042578...379	Cluster E	phosphoric ester hydrolase activity	0.00849525	3.72671
MF.GO:0047485	Cluster E	protein N-terminus binding	0.00854099	1.65631
MF.GO:0060090...381	Cluster E	molecular adaptor activity	0.00919467	3.72671
MF.GO:0050780	Cluster E	dopamine receptor binding	0.0093369	0.621118
MF.GO:0052745	Cluster E	inositol phosphate phosphatase activity	0.0093369	0.621118
MF.GO:0001223...384	Cluster E	transcription coactivator binding	0.00947854	0.828157
MF.GO:0005518...385	Cluster E	collagen binding	0.00950351	1.24224
MF.GO:0050811	Cluster E	GABA receptor binding	0.0109887	0.621118
MF.GO:0003678	Cluster E	DNA helicase activity	0.0116023	1.24224
MF.GO:0016248...388	Cluster E	channel inhibitor activity	0.0117321	0.828157
MF.GO:0043548	Cluster E	phosphatidylinositol 3-kinase binding	0.0117321	0.828157
MF.GO:0051015...390	Cluster E	actin filament binding	0.0125365	2.48447
MF.GO:0004653	Cluster E	polypeptide N-acetylgalactosaminyltransferase activity	0.0127984	0.621118
MF.GO:0052742	Cluster E	phosphatidylinositol kinase activity	0.0127984	0.621118
MF.GO:0003725...393	Cluster E	double-stranded RNA binding	0.013171	1.24224
MF.GO:0042162	Cluster E	telomeric DNA binding	0.0143031	0.828157
MF.GO:0016791...395	Cluster E	phosphatase activity	0.0144417	2.89855
MF.GO:0019902...396	Cluster E	phosphatase binding	0.0148635	2.27743
MF.GO:0019200	Cluster E	carbohydrate kinase activity	0.0168994	0.621118
MF.GO:0051010...398	Cluster E	microtubule plus-end binding	0.0168994	0.621118
MF.GO:0046332...399	Cluster E	SMAD binding	0.0177297	1.24224
MF.GO:0019903...400	Cluster E	protein phosphatase binding	0.0178157	1.86335
MF.GO:0004527	Cluster E	exonuclease activity	0.0187563	1.24224
MF.GO:0017075	Cluster E	syntaxin-1 binding	0.0191935	0.621118
MF.GO:0016279...403	Cluster E	protein-lysine N-methyltransferase activity	0.0192606	1.0352
MF.GO:0016796	Cluster E	exonuclease activity	active with either ribo- or deoxyribonucleic acids and producing 5'-phosphomonoesters	0.0192606	1.0352
MF.GO:0016278...405	Cluster E	lysine N-methyltransferase activity	0.0205723	1.0352
MF.GO:0005158	Cluster E	insulin receptor binding	0.0216509	0.621118
MF.GO:0003713...407	Cluster E	transcription coactivator activity	0.0217242	2.69151
MF.GO:0016877	Cluster E	ligase activity	forming carbon-sulfur bonds	0.0222027	0.828157
MF.GO:0051020...409	Cluster E	GTPase binding	0.0223515	2.89855
MF.GO:0008757...410	Cluster E	S-adenosylmethionine-dependent methyltransferase activity	0.0223567	1.86335
MF.GO:0019789	Cluster E	SUMO transferase activity	0.0242719	0.621118
MF.GO:0043274	Cluster E	phospholipase binding	0.0242719	0.621118
MF.GO:0005246	Cluster E	calcium channel regulator activity	0.0259775	0.828157
MF.GO:0018024...414	Cluster E	histone-lysine N-methyltransferase activity	0.0259775	0.828157
MF.GO:0003714...415	Cluster E	transcription corepressor activity	0.0264272	2.07039
MF.GO:0004726	Cluster E	non-membrane spanning protein tyrosine phosphatase activity	0.0270013	0.414079
MF.GO:0005522	Cluster E	profilin binding	0.0270013	0.414079
MF.GO:0008641	Cluster E	ubiquitin-like modifier activating enzyme activity	0.0270013	0.414079
MF.GO:0015924	Cluster E	mannosyl-oligosaccharide mannosidase activity	0.0270013	0.414079
MF.GO:0016303	Cluster E	1-phosphatidylinositol-3-kinase activity	0.0270013	0.414079
MF.GO:0036312	Cluster E	phosphatidylinositol 3-kinase regulatory subunit binding	0.0270013	0.414079
MF.GO:0046030	Cluster E	inositol trisphosphate phosphatase activity	0.0270013	0.414079
MF.GO:0070016...423	Cluster E	armadillo repeat domain binding	0.0270013	0.414079
MF.GO:0005160	Cluster E	transforming growth factor beta receptor binding	0.0270564	0.621118
MF.GO:0008266	Cluster E	poly(U) RNA binding	0.0270564	0.621118
MF.GO:0035035	Cluster E	histone acetyltransferase binding	0.0270564	0.621118
MF.GO:0004713...427	Cluster E	protein tyrosine kinase activity	0.0274083	1.65631
MF.GO:0051219...428	Cluster E	phosphoprotein binding	0.0284562	1.24224
MF.GO:0004843...429	Cluster E	thiol-dependent deubiquitinase	0.0296883	1.44928
MF.GO:0042974	Cluster E	retinoic acid receptor binding	0.0300038	0.621118
MF.GO:0004715	Cluster E	non-membrane spanning protein tyrosine kinase activity	0.0301148	0.828157
MF.GO:0003735	Cluster F	structural constituent of ribosome	1.46764e-24	15.3409
MF.GO:0005201...433	Cluster F	extracellular matrix structural constituent	1.02947e-07	6.81818
MF.GO:0008307...434	Cluster F	structural constituent of muscle	1.338e-07	3.97727
MF.GO:0019838...435	Cluster F	growth factor binding	1.05727e-06	5.68182
MF.GO:0019843	Cluster F	rRNA binding	3.89968e-06	3.97727
MF.GO:0005518...437	Cluster F	collagen binding	4.3052e-06	3.97727
MF.GO:0003785	Cluster F	actin monomer binding	0.000160447	2.27273
MF.GO:0048306	Cluster F	calcium-dependent protein binding	0.000201062	3.40909
MF.GO:0140678	Cluster F	molecular function inhibitor activity	0.000235007	3.97727
MF.GO:0003779...441	Cluster F	actin binding	0.000339024	7.38636
MF.GO:0140297...442	Cluster F	DNA-binding transcription factor binding	0.000429282	6.81818
MF.GO:0004857	Cluster F	enzyme inhibitor activity	0.000558326	2.84091
MF.GO:0017022...444	Cluster F	myosin binding	0.000720601	2.84091
MF.GO:0030021	Cluster F	extracellular matrix structural constituent conferring compression resistance	0.00116475	1.70455
MF.GO:0055106	Cluster F	ubiquitin-protein transferase regulator activity	0.00116475	1.70455
MF.GO:0051015...447	Cluster F	actin filament binding	0.00118961	4.54545
MF.GO:0033218	Cluster F	amide binding	0.00168843	6.25
MF.GO:0002020	Cluster F	protease binding	0.00192672	3.40909
MF.GO:0048027	Cluster F	mRNA 5'-UTR binding	0.00213591	1.70455
MF.GO:0045182	Cluster F	translation regulator activity	0.00231404	3.40909
MF.GO:0061629...452	Cluster F	RNA polymerase II-specific DNA-binding transcription factor binding	0.00242002	5.11364
MF.GO:0005200	Cluster F	structural constituent of cytoskeleton	0.00313556	2.84091
MF.GO:0000146...454	Cluster F	microfilament motor activity	0.0031916	1.70455
MF.GO:0042277	Cluster F	peptide binding	0.00387027	5.11364
MF.GO:0097110...456	Cluster F	scaffold protein binding	0.00390445	2.27273
MF.GO:0008199	Cluster F	ferric iron binding	0.00474376	1.13636
MF.GO:0048407...458	Cluster F	platelet-derived growth factor binding	0.00474376	1.13636
MF.GO:0097371	Cluster F	MDM2/MDM4 family protein binding	0.00474376	1.13636
MF.GO:0099186	Cluster F	structural constituent of postsynapse	0.00474376	1.13636
MF.GO:0042605	Cluster F	peptide antigen binding	0.00489539	1.70455
MF.GO:0005024...462	Cluster F	transforming growth factor beta-activated receptor activity	0.00565681	1.13636
MF.GO:0031386	Cluster F	protein tag	0.00664341	1.13636
MF.GO:0032036	Cluster F	myosin heavy chain binding	0.00664341	1.13636
MF.GO:0045159...465	Cluster F	myosin II binding	0.00664341	1.13636
MF.GO:0005539...466	Cluster F	glycosaminoglycan binding	0.00681034	3.97727
MF.GO:0061134...467	Cluster F	peptidase regulator activity	0.00681034	3.97727
MF.GO:0044548...468	Cluster F	S100 protein binding	0.00770211	1.13636
MF.GO:0004866...469	Cluster F	endopeptidase inhibitor activity	0.00784267	3.40909
MF.GO:0001540	Cluster F	amyloid-beta binding	0.00867208	2.27273
MF.GO:0030414...471	Cluster F	peptidase inhibitor activity	0.00936852	3.40909
MF.GO:0016209	Cluster F	antioxidant activity	0.0094051	2.27273
MF.GO:0008191...473	Cluster F	metalloendopeptidase inhibitor activity	0.0100299	1.13636
MF.GO:0036122	Cluster F	BMP binding	0.0100299	1.13636
MF.GO:0019955	Cluster F	cytokine binding	0.0109509	2.84091
MF.GO:0061135...476	Cluster F	endopeptidase regulator activity	0.0110957	3.40909
MF.GO:0098918...477	Cluster F	structural constituent of synapse	0.0126289	1.13636
MF.GO:0004129	Cluster F	cytochrome-c oxidase activity	0.0140266	1.13636
MF.GO:0004675...479	Cluster F	transmembrane receptor protein serine/threonine kinase activity	0.0140266	1.13636
MF.GO:0016675	Cluster F	oxidoreductase activity	acting on a heme group of donors	0.015488	1.13636
MF.GO:0050840...481	Cluster F	extracellular matrix binding	0.0165378	1.70455
MF.GO:0004602	Cluster F	glutathione peroxidase activity	0.0185963	1.13636
MF.GO:0005212	Cluster F	structural constituent of eye lens	0.0202407	1.13636
MF.GO:0017134	Cluster F	fibroblast growth factor binding	0.0202407	1.13636
MF.GO:0070412	Cluster F	R-SMAD binding	0.0202407	1.13636
MF.GO:0050431	Cluster F	transforming growth factor beta binding	0.0219436	1.13636
MF.GO:0051019...487	Cluster F	mitogen-activated protein kinase binding	0.0237036	1.13636
MF.GO:0003774	Cluster F	cytoskeletal motor activity	0.024086	2.27273
MF.GO:0008198	Cluster F	ferrous iron binding	0.0255196	1.13636
MF.GO:0015399	Cluster F	primary active transmembrane transporter activity	0.0303872	2.84091
MF.GO:0005520	Cluster F	insulin-like growth factor binding	0.031291	1.13636
MF.GO:0015301	Cluster F	anion:anion antiporter activity	0.031291	1.13636
MF.GO:0015453	Cluster F	oxidoreduction-driven active transmembrane transporter activity	0.0318654	1.70455
MF.GO:0044389...494	Cluster F	ubiquitin-like protein ligase binding	0.0328791	3.97727
CC.GO:0062023...1	Cluster A	collagen-containing extracellular matrix	7.74762e-13	7.52137
CC.GO:0031252...2	Cluster A	cell leading edge	1.33807e-10	6.83761
CC.GO:0030027...3	Cluster A	lamellipodium	9.52755e-09	4.10256
CC.GO:0098978...4	Cluster A	glutamatergic synapse	1.00614e-08	5.47009
CC.GO:0005911...5	Cluster A	cell-cell junction	1.29853e-08	6.83761
CC.GO:0005583	Cluster A	fibrillar collagen trimer	1.44117e-08	1.19658
CC.GO:0098643	Cluster A	banded collagen fibril	1.44117e-08	1.19658
CC.GO:0043197	Cluster A	dendritic spine	3.18046e-08	3.76068
CC.GO:0044309	Cluster A	neuron spine	3.51303e-08	3.76068
CC.GO:0005581...10	Cluster A	collagen trimer	4.16033e-08	2.5641
CC.GO:0030175	Cluster A	filopodium	1.1759e-07	2.73504
CC.GO:0098984...12	Cluster A	neuron to neuron synapse	1.58873e-07	5.29915
CC.GO:0014069...13	Cluster A	postsynaptic density	2.46161e-07	4.95726
CC.GO:0032279...14	Cluster A	asymmetric synapse	3.37549e-07	4.95726
CC.GO:0030055...15	Cluster A	cell-substrate junction	6.43831e-07	5.64103
CC.GO:1990907	Cluster A	beta-catenin-TCF complex	1.00383e-06	1.02564
CC.GO:0099572...17	Cluster A	postsynaptic specialization	1.18003e-06	4.95726
CC.GO:0005925...18	Cluster A	focal adhesion	1.29382e-06	5.47009
CC.GO:0098644...19	Cluster A	complex of collagen trimers	1.67253e-06	1.19658
CC.GO:0097060	Cluster A	synaptic membrane	1.83603e-06	5.12821
CC.GO:0044291...21	Cluster A	cell-cell contact zone	9.05644e-06	1.88034
CC.GO:0014704	Cluster A	intercalated disc	1.51542e-05	1.53846
CC.GO:0098685...23	Cluster A	Schaffer collateral - CA1 synapse	1.98236e-05	1.88034
CC.GO:0045211	Cluster A	postsynaptic membrane	3.35633e-05	3.76068
CC.GO:0031594...25	Cluster A	neuromuscular junction	4.20382e-05	1.7094
CC.GO:0030426...26	Cluster A	growth cone	8.69942e-05	2.73504
CC.GO:0098858	Cluster A	actin-based cell projection	0.000124189	3.07692
CC.GO:0031253	Cluster A	cell projection membrane	0.00012837	4.10256
CC.GO:0030427...29	Cluster A	site of polarized growth	0.000128796	2.73504
CC.GO:0005667...30	Cluster A	transcription regulator complex	0.000133691	4.61538
CC.GO:0005604...31	Cluster A	basement membrane	0.000138417	1.88034
CC.GO:0030018...32	Cluster A	Z disc	0.00014397	2.22222
CC.GO:0071141...33	Cluster A	SMAD protein complex	0.000144334	0.683761
CC.GO:0043034	Cluster A	costamere	0.000146194	0.854701
CC.GO:0090575...35	Cluster A	RNA polymerase II transcription regulator complex	0.000164507	2.5641
CC.GO:0005788...36	Cluster A	endoplasmic reticulum lumen	0.000201066	3.76068
CC.GO:0098936	Cluster A	intrinsic component of postsynaptic membrane	0.000299763	2.05128
CC.GO:0031674...38	Cluster A	I band	0.00032285	2.22222
CC.GO:1990909	Cluster A	Wnt signalosome	0.000324329	0.683761
CC.GO:0098839...40	Cluster A	postsynaptic density membrane	0.000324432	1.7094
CC.GO:0099240	Cluster A	intrinsic component of synaptic membrane	0.000400521	2.39316
CC.GO:0043296...42	Cluster A	apical junction complex	0.000423584	2.22222
CC.GO:0045121...43	Cluster A	membrane raft	0.000512652	3.76068
CC.GO:0098857...44	Cluster A	membrane microdomain	0.000512652	3.76068
CC.GO:0099061	Cluster A	integral component of postsynaptic density membrane	0.000525876	1.19658
CC.GO:0099146	Cluster A	intrinsic component of postsynaptic density membrane	0.000765419	1.19658
CC.GO:0099055	Cluster A	integral component of postsynaptic membrane	0.000775587	1.88034
CC.GO:0099634	Cluster A	postsynaptic specialization membrane	0.000775587	1.88034
CC.GO:0042383	Cluster A	sarcolemma	0.000913928	2.05128
CC.GO:0044304...50	Cluster A	main axon	0.000933755	1.36752
CC.GO:0005938...51	Cluster A	cell cortex	0.00103931	3.4188
CC.GO:0031256	Cluster A	leading edge membrane	0.00107058	2.39316
CC.GO:0005923...53	Cluster A	bicellular tight junction	0.00109752	1.88034
CC.GO:0030016...54	Cluster A	myofibril	0.00166341	2.73504
CC.GO:0070160...55	Cluster A	tight junction	0.00172621	1.88034
CC.GO:0099060	Cluster A	integral component of postsynaptic specialization membrane	0.00177636	1.36752
CC.GO:0099699	Cluster A	integral component of synaptic membrane	0.00187568	2.05128
CC.GO:0031941...58	Cluster A	filamentous actin	0.00210305	0.854701
CC.GO:0019897...59	Cluster A	extrinsic component of plasma membrane	0.00227768	2.22222
CC.GO:0098948	Cluster A	intrinsic component of postsynaptic specialization membrane	0.00228377	1.36752
CC.GO:0043292...61	Cluster A	contractile fiber	0.00234903	2.73504
CC.GO:0030864	Cluster A	cortical actin cytoskeleton	0.00247604	1.36752
CC.GO:0005916...63	Cluster A	fascia adherens	0.00273338	0.512821
CC.GO:0043204	Cluster A	perikaryon	0.00289146	2.05128
CC.GO:0016327	Cluster A	apicolateral plasma membrane	0.00316608	0.683761
CC.GO:0150034...66	Cluster A	distal axon	0.00341665	3.07692
CC.GO:0005901...67	Cluster A	caveola	0.00363492	1.36752
CC.GO:0098636	Cluster A	protein complex involved in cell adhesion	0.00412779	0.854701
CC.GO:0042734	Cluster A	presynaptic membrane	0.0045175	1.88034
CC.GO:0030017...70	Cluster A	sarcomere	0.00463265	2.39316
CC.GO:0005912...71	Cluster A	adherens junction	0.00521055	2.05128
CC.GO:0031225	Cluster A	anchored component of membrane	0.00521055	2.05128
CC.GO:0045177	Cluster A	apical part of cell	0.00628432	3.93162
CC.GO:0005884...74	Cluster A	actin filament	0.00726755	1.53846
CC.GO:0044853...75	Cluster A	plasma membrane raft	0.00811434	1.53846
CC.GO:0045178	Cluster A	basal part of cell	0.0092408	2.73504
CC.GO:0030673	Cluster A	axolemma	0.00927184	0.512821
CC.GO:0099092	Cluster A	postsynaptic density	intracellular component	0.00927184	0.512821
CC.GO:0032589	Cluster A	neuron projection membrane	0.010422	1.02564
CC.GO:0046658	Cluster A	anchored component of plasma membrane	0.011236	1.02564
CC.GO:0005796	Cluster A	Golgi lumen	0.0128309	1.36752
CC.GO:0034704	Cluster A	calcium channel complex	0.012997	1.02564
CC.GO:0008305	Cluster A	integrin complex	0.0131555	0.683761
CC.GO:0016342	Cluster A	catenin complex	0.0131555	0.683761
CC.GO:0031092	Cluster A	platelet alpha granule membrane	0.0132564	0.512821
CC.GO:0031527	Cluster A	filopodium membrane	0.0132564	0.512821
CC.GO:0030863	Cluster A	cortical cytoskeleton	0.0158287	1.36752
CC.GO:0098686	Cluster A	hippocampal mossy fiber to CA3 synapse	0.0163275	0.683761
CC.GO:1990752...89	Cluster A	microtubule end	0.0163275	0.683761
CC.GO:0016010	Cluster A	dystrophin-associated glycoprotein complex	0.0180745	0.512821
CC.GO:0090665	Cluster A	glycoprotein complex	0.0180745	0.512821
CC.GO:0099091	Cluster A	postsynaptic specialization	intracellular component	0.0180745	0.512821
CC.GO:0005834	Cluster A	heterotrimeric G-protein complex	0.0180779	0.683761
CC.GO:1905360	Cluster A	GTPase complex	0.0180779	0.683761
CC.GO:0016363...95	Cluster A	nuclear matrix	0.0183877	1.36752
CC.GO:0001726...96	Cluster A	ruffle	0.0184325	1.88034
CC.GO:0031091...97	Cluster A	platelet alpha granule	0.0193246	1.19658
CC.GO:0005874...98	Cluster A	microtubule	0.0193382	3.58974
CC.GO:0048786	Cluster A	presynaptic active zone	0.0219726	1.02564
CC.GO:0016323	Cluster A	basolateral plasma membrane	0.0221755	2.22222
CC.GO:0005925...101	Cluster B	focal adhesion	3.18389e-09	6.40138
CC.GO:0030055...102	Cluster B	cell-substrate junction	4.98851e-09	6.40138
CC.GO:0005911...103	Cluster B	cell-cell junction	2.84314e-08	6.7474
CC.GO:0016607...104	Cluster B	nuclear speck	7.8068e-08	5.88235
CC.GO:0031252...105	Cluster B	cell leading edge	1.38476e-07	5.88235
CC.GO:0098687...106	Cluster B	chromosomal region	1.81779e-06	4.84429
CC.GO:0019898	Cluster B	extrinsic component of membrane	5.86489e-06	4.32526
CC.GO:0098562	Cluster B	cytoplasmic side of membrane	6.52602e-06	3.2872
CC.GO:0005912...109	Cluster B	adherens junction	1.23172e-05	2.94118
CC.GO:0042470	Cluster B	melanosome	2.00848e-05	2.24913
CC.GO:0048770	Cluster B	pigment granule	2.00848e-05	2.24913
CC.GO:0000775...112	Cluster B	chromosome	centromeric region	2.54031e-05	3.11419
CC.GO:0036464...113	Cluster B	cytoplasmic ribonucleoprotein granule	2.55853e-05	3.46021
CC.GO:0030027...114	Cluster B	lamellipodium	3.31839e-05	3.11419
CC.GO:0031234	Cluster B	extrinsic component of cytoplasmic side of plasma membrane	4.32367e-05	2.07612
CC.GO:0019897...116	Cluster B	extrinsic component of plasma membrane	6.16207e-05	2.76817
CC.GO:0035770...117	Cluster B	ribonucleoprotein granule	7.22473e-05	3.46021
CC.GO:0005963...118	Cluster B	magnesium-dependent protein serine/threonine phosphatase complex	9.04226e-05	1.03806
CC.GO:0005793	Cluster B	endoplasmic reticulum-Golgi intermediate compartment	0.000149207	2.24913
CC.GO:0045121...120	Cluster B	membrane raft	0.000171979	3.97924
CC.GO:0098857...121	Cluster B	membrane microdomain	0.000171979	3.97924
CC.GO:0009898	Cluster B	cytoplasmic side of plasma membrane	0.000187251	2.59516
CC.GO:0031965...123	Cluster B	nuclear membrane	0.000218604	3.63322
CC.GO:0000118...124	Cluster B	histone deacetylase complex	0.00026289	1.55709
CC.GO:0001726...125	Cluster B	ruffle	0.000272256	2.59516
CC.GO:0005635	Cluster B	nuclear envelope	0.000357102	4.84429
CC.GO:0043296...127	Cluster B	apical junction complex	0.000377967	2.24913
CC.GO:0010494...128	Cluster B	cytoplasmic stress granule	0.000396425	1.55709
CC.GO:0008287...129	Cluster B	protein serine/threonine phosphatase complex	0.000489466	1.21107
CC.GO:1903293...130	Cluster B	phosphatase complex	0.000489466	1.21107
CC.GO:0030658	Cluster B	transport vesicle membrane	0.000592366	2.76817
CC.GO:0000776...132	Cluster B	kinetochore	0.000633888	2.07612
CC.GO:0016442	Cluster B	RISC complex	0.000872362	0.865052
CC.GO:0031332	Cluster B	RNAi effector complex	0.000872362	0.865052
CC.GO:0005923...135	Cluster B	bicellular tight junction	0.000996037	1.90311
CC.GO:0098791...136	Cluster B	Golgi apparatus subcompartment	0.00114942	3.97924
CC.GO:0000779...137	Cluster B	condensed chromosome	centromeric region	0.00119549	2.07612
CC.GO:0032433	Cluster B	filopodium tip	0.00132402	0.692042
CC.GO:0070160...139	Cluster B	tight junction	0.00157009	1.90311
CC.GO:0005769...140	Cluster B	early endosome	0.00160786	3.97924
CC.GO:0000932...141	Cluster B	P-body	0.00172012	1.55709
CC.GO:0120111	Cluster B	neuron projection cytoplasm	0.00172012	1.55709
CC.GO:0005811	Cluster B	lipid droplet	0.00214527	1.55709
CC.GO:0030426...144	Cluster B	growth cone	0.00238461	2.24913
CC.GO:0000793...145	Cluster B	condensed chromosome	0.00256459	2.76817
CC.GO:0120103	Cluster B	centriolar subdistal appendage	0.00264129	0.519031
CC.GO:0070971	Cluster B	endoplasmic reticulum exit site	0.00265511	0.865052
CC.GO:1990752...148	Cluster B	microtubule end	0.00265511	0.865052
CC.GO:0005667...149	Cluster B	transcription regulator complex	0.00291731	3.97924
CC.GO:0030427...150	Cluster B	site of polarized growth	0.00318431	2.24913
CC.GO:0005643	Cluster B	nuclear pore	0.00337985	1.38408
CC.GO:0005901...152	Cluster B	caveola	0.00337985	1.38408
CC.GO:0000242...153	Cluster B	pericentriolar material	0.00361984	0.692042
CC.GO:0071782	Cluster B	endoplasmic reticulum tubular network	0.00428083	0.692042
CC.GO:0005802...155	Cluster B	trans-Golgi network	0.00458881	2.76817
CC.GO:0031209	Cluster B	SCAR complex	0.00463339	0.519031
CC.GO:0044615	Cluster B	nuclear pore nuclear basket	0.00463339	0.519031
CC.GO:0005938...158	Cluster B	cell cortex	0.00488879	3.11419
CC.GO:0030120	Cluster B	vesicle coat	0.0050455	1.03806
CC.GO:0044291...160	Cluster B	cell-cell contact zone	0.00533462	1.21107
CC.GO:0031091...161	Cluster B	platelet alpha granule	0.00551066	1.38408
CC.GO:0005788...162	Cluster B	endoplasmic reticulum lumen	0.00575693	3.11419
CC.GO:0030133	Cluster B	transport vesicle	0.00580363	3.80623
CC.GO:0042405	Cluster B	nuclear inclusion body	0.0058923	0.519031
CC.GO:0030134...165	Cluster B	COPII-coated ER to Golgi transport vesicle	0.00668683	1.38408
CC.GO:0070822	Cluster B	Sin3-type complex	0.00733632	0.519031
CC.GO:0044853...167	Cluster B	plasma membrane raft	0.00752877	1.55709
CC.GO:0005604...168	Cluster B	basement membrane	0.00757034	1.38408
CC.GO:0030135	Cluster B	coated vesicle	0.00798204	2.94118
CC.GO:0000781	Cluster B	chromosome	telomeric region	0.00887266	1.90311
CC.GO:0030127	Cluster B	COPII vesicle coat	0.00897143	0.519031
CC.GO:0098554	Cluster B	cytoplasmic side of endoplasmic reticulum membrane	0.00897143	0.519031
CC.GO:0012507...173	Cluster B	ER to Golgi transport vesicle membrane	0.00985939	1.03806
CC.GO:0002102	Cluster B	podosome	0.00998716	0.692042
CC.GO:0042641...175	Cluster B	actomyosin	0.0100468	1.21107
CC.GO:1904115	Cluster B	axon cytoplasm	0.0106326	1.03806
CC.GO:0098978...177	Cluster B	glutamatergic synapse	0.0121748	3.11419
CC.GO:0000159...178	Cluster B	protein phosphatase type 2A complex	0.0128337	0.519031
CC.GO:0055037...179	Cluster B	recycling endosome	0.0134462	2.07612
CC.GO:0031143	Cluster B	pseudopodium	0.0150678	0.519031
CC.GO:0034399...181	Cluster B	nuclear periphery	0.0151871	1.55709
CC.GO:0030117...182	Cluster B	membrane coat	0.0163032	1.21107
CC.GO:0048475...183	Cluster B	coated membrane	0.0163032	1.21107
CC.GO:0001725...184	Cluster B	stress fiber	0.018422	1.03806
CC.GO:0097517...185	Cluster B	contractile actin filament bundle	0.018422	1.03806
CC.GO:0030662...186	Cluster B	coated vesicle membrane	0.0190277	1.90311
CC.GO:0055038...187	Cluster B	recycling endosome membrane	0.0192371	1.21107
CC.GO:0099572...188	Cluster B	postsynaptic specialization	0.0195906	3.11419
CC.GO:0070603...189	Cluster B	SWI/SNF superfamily-type complex	0.0196117	1.03806
CC.GO:0044233	Cluster B	mitochondria-associated endoplasmic reticulum membrane	0.0201535	0.519031
CC.GO:0045335...191	Cluster B	phagocytic vesicle	0.0206688	1.55709
CC.GO:1904949...192	Cluster B	ATPase complex	0.0208527	1.03806
CC.GO:0051233	Cluster B	spindle midzone	0.0210745	0.692042
CC.GO:0001650	Cluster B	fibrillar center	0.0234078	1.55709
CC.GO:0005819...195	Cluster B	spindle	0.0241952	3.2872
CC.GO:0030670...196	Cluster B	phagocytic vesicle membrane	0.0248918	1.03806
CC.GO:0033116	Cluster B	endoplasmic reticulum-Golgi intermediate compartment membrane	0.0263463	1.03806
CC.GO:0098685...198	Cluster B	Schaffer collateral - CA1 synapse	0.027856	1.03806
CC.GO:0150034...199	Cluster B	distal axon	0.0291627	2.59516
CC.GO:0035371...200	Cluster B	microtubule plus-end	0.0293363	0.519031
CC.GO:0000118...201	Cluster C	histone deacetylase complex	3.71112e-08	2.31023
CC.GO:0070603...202	Cluster C	SWI/SNF superfamily-type complex	2.8394e-07	2.14521
CC.GO:1904949...203	Cluster C	ATPase complex	3.35791e-07	2.14521
CC.GO:0016607...204	Cluster C	nuclear speck	7.0323e-07	5.44554
CC.GO:0005819...205	Cluster C	spindle	1.8931e-06	5.11551
CC.GO:0098791...206	Cluster C	Golgi apparatus subcompartment	1.03502e-05	4.78548
CC.GO:0000123...207	Cluster C	histone acetyltransferase complex	1.87759e-05	1.81518
CC.GO:0005938...208	Cluster C	cell cortex	3.59324e-05	3.9604
CC.GO:0005802...209	Cluster C	trans-Golgi network	6.17515e-05	3.46535
CC.GO:0031248	Cluster C	protein acetyltransferase complex	6.18406e-05	1.81518
CC.GO:1902493	Cluster C	acetyltransferase complex	6.18406e-05	1.81518
CC.GO:0031985	Cluster C	Golgi cisterna	9.82719e-05	2.14521
CC.GO:0099023	Cluster C	vesicle tethering complex	0.0001166	1.48515
CC.GO:0072686	Cluster C	mitotic spindle	0.000150469	2.47525
CC.GO:0000922	Cluster C	spindle pole	0.000273522	2.47525
CC.GO:0005912...216	Cluster C	adherens junction	0.000273522	2.47525
CC.GO:0005667...217	Cluster C	transcription regulator complex	0.0005415	4.29043
CC.GO:0031519	Cluster C	PcG protein complex	0.00055506	0.990099
CC.GO:0010494...219	Cluster C	cytoplasmic stress granule	0.000557886	1.48515
CC.GO:0005814	Cluster C	centriole	0.000589562	2.14521
CC.GO:0016581	Cluster C	NuRD complex	0.000714038	0.660066
CC.GO:0090545	Cluster C	CHD-type complex	0.000714038	0.660066
CC.GO:0042641...223	Cluster C	actomyosin	0.000891169	1.48515
CC.GO:0032588	Cluster C	trans-Golgi network membrane	0.00107671	1.65017
CC.GO:0005963...225	Cluster C	magnesium-dependent protein serine/threonine phosphatase complex	0.00107839	0.825083
CC.GO:0005795	Cluster C	Golgi stack	0.00109993	2.14521
CC.GO:0000775...227	Cluster C	chromosome	centromeric region	0.00133903	2.47525
CC.GO:0005905	Cluster C	clathrin-coated pit	0.00141674	1.32013
CC.GO:0000159...229	Cluster C	protein phosphatase type 2A complex	0.00157665	0.660066
CC.GO:0098978...230	Cluster C	glutamatergic synapse	0.00209713	3.46535
CC.GO:0030118	Cluster C	clathrin coat	0.00224258	0.990099
CC.GO:0099738	Cluster C	cell cortex region	0.00224258	0.990099
CC.GO:0019005...233	Cluster C	SCF ubiquitin ligase complex	0.00271802	1.15512
CC.GO:0032580	Cluster C	Golgi cisterna membrane	0.00274159	1.48515
CC.GO:0000151...235	Cluster C	ubiquitin ligase complex	0.00280883	3.13531
CC.GO:1902562...236	Cluster C	H4 histone acetyltransferase complex	0.0028331	0.825083
CC.GO:0036464...237	Cluster C	cytoplasmic ribonucleoprotein granule	0.00293171	2.64026
CC.GO:0000346	Cluster C	transcription export complex	0.00302166	0.49505
CC.GO:0030496	Cluster C	midbody	0.00327917	2.31023
CC.GO:0030055...240	Cluster C	cell-substrate junction	0.00364755	3.9604
CC.GO:0017119	Cluster C	Golgi transport complex	0.0040597	0.49505
CC.GO:0031010	Cluster C	ISWI-type complex	0.0040597	0.49505
CC.GO:0000124	Cluster C	SAGA complex	0.00428614	0.660066
CC.GO:0000242...244	Cluster C	pericentriolar material	0.00428614	0.660066
CC.GO:0030427...245	Cluster C	site of polarized growth	0.00473028	2.14521
CC.GO:0097431	Cluster C	mitotic spindle pole	0.0047917	0.825083
CC.GO:0000779...247	Cluster C	condensed chromosome	centromeric region	0.00528359	1.81518
CC.GO:0035770...248	Cluster C	ribonucleoprotein granule	0.00594546	2.64026
CC.GO:0005925...249	Cluster C	focal adhesion	0.00594841	3.79538
CC.GO:0005911...250	Cluster C	cell-cell junction	0.00634859	4.29043
CC.GO:0030117...251	Cluster C	membrane coat	0.0063641	1.32013
CC.GO:0048475...252	Cluster C	coated membrane	0.0063641	1.32013
CC.GO:0097546	Cluster C	ciliary base	0.00678303	0.825083
CC.GO:0014069...254	Cluster C	postsynaptic density	0.00746308	3.13531
CC.GO:0031461...255	Cluster C	cullin-RING ubiquitin ligase complex	0.00747759	1.9802
CC.GO:0016363...256	Cluster C	nuclear matrix	0.00764594	1.48515
CC.GO:0005874...257	Cluster C	microtubule	0.00802702	3.79538
CC.GO:0030136	Cluster C	clathrin-coated vesicle	0.00828837	2.14521
CC.GO:0032279...259	Cluster C	asymmetric synapse	0.00869085	3.13531
CC.GO:0000776...260	Cluster C	kinetochore	0.00895006	1.65017
CC.GO:0070461	Cluster C	SAGA-type complex	0.00910177	0.660066
CC.GO:0030426...262	Cluster C	growth cone	0.00929316	1.9802
CC.GO:0034045	Cluster C	phagophore assembly site membrane	0.0102087	0.49505
CC.GO:0071565	Cluster C	nBAF complex	0.0102087	0.49505
CC.GO:0032587	Cluster C	ruffle membrane	0.0118166	1.32013
CC.GO:0017053...266	Cluster C	transcription repressor complex	0.0122473	0.990099
CC.GO:0030173	Cluster C	integral component of Golgi membrane	0.0122473	0.990099
CC.GO:0032045	Cluster C	guanyl-nucleotide exchange factor complex	0.0145729	0.49505
CC.GO:0099572...269	Cluster C	postsynaptic specialization	0.0157341	3.13531
CC.GO:0008287...270	Cluster C	protein serine/threonine phosphatase complex	0.0160834	0.825083
CC.GO:1903293...271	Cluster C	phosphatase complex	0.0160834	0.825083
CC.GO:1902773	Cluster C	GTPase activator complex	0.0170919	0.49505
CC.GO:0031228	Cluster C	intrinsic component of Golgi membrane	0.0174834	0.990099
CC.GO:0098984...274	Cluster C	neuron to neuron synapse	0.0179369	3.13531
CC.GO:0016514	Cluster C	SWI/SNF complex	0.0198383	0.49505
CC.GO:0034399...276	Cluster C	nuclear periphery	0.0199953	1.48515
CC.GO:0000793...277	Cluster C	condensed chromosome	0.0203698	2.31023
CC.GO:0030119	Cluster C	AP-type membrane coat adaptor complex	0.0223717	0.660066
CC.GO:0090543	Cluster C	Flemming body	0.0223717	0.660066
CC.GO:0001725...280	Cluster C	stress fiber	0.0226466	0.990099
CC.GO:0097517...281	Cluster C	contractile actin filament bundle	0.0226466	0.990099
CC.GO:0001726...282	Cluster C	ruffle	0.0231858	1.81518
CC.GO:0098687...283	Cluster C	chromosomal region	0.024291	2.9703
CC.GO:0005801	Cluster C	cis-Golgi network	0.0255761	0.990099
CC.GO:0035267	Cluster C	NuA4 histone acetyltransferase complex	0.0260162	0.49505
CC.GO:0043189	Cluster C	H4/H2A histone acetyltransferase complex	0.0260162	0.49505
CC.GO:0032420	Cluster C	stereocilium	0.0274328	0.825083
CC.GO:0005798	Cluster C	Golgi-associated vesicle	0.0296324	1.15512
CC.GO:0030131	Cluster C	clathrin adaptor complex	0.0331049	0.49505
CC.GO:0035371...290	Cluster C	microtubule plus-end	0.0331049	0.49505
CC.GO:0098685...291	Cluster C	Schaffer collateral - CA1 synapse	0.033972	0.990099
CC.GO:0000421	Cluster C	autophagosome membrane	0.034628	0.660066
CC.GO:0031235	Cluster C	intrinsic component of the cytoplasmic side of the plasma membrane	0.0366035	0.330033
CC.GO:0070775	Cluster C	H3 histone acetyltransferase complex	0.0366035	0.330033
CC.GO:0071141...295	Cluster C	SMAD protein complex	0.0366035	0.330033
CC.GO:0097197	Cluster C	tetraspanin-enriched microdomain	0.0366035	0.330033
CC.GO:0043296...297	Cluster C	apical junction complex	0.0369048	1.48515
CC.GO:0097346	Cluster C	INO80-type complex	0.0369872	0.49505
CC.GO:0032432...299	Cluster C	actin filament bundle	0.0377749	0.990099
CC.GO:0035097	Cluster C	histone methyltransferase complex	0.0380384	0.825083
CC.GO:0062023...301	Cluster D	collagen-containing extracellular matrix	1.21488e-10	8.97833
CC.GO:0005604...302	Cluster D	basement membrane	6.0957e-08	3.71517
CC.GO:0030017...303	Cluster D	sarcomere	5.2052e-05	4.02477
CC.GO:0030016...304	Cluster D	myofibril	0.000130171	4.02477
CC.GO:0043292...305	Cluster D	contractile fiber	0.000182309	4.02477
CC.GO:0036379...306	Cluster D	myofilament	0.000820394	1.23839
CC.GO:0044304...307	Cluster D	main axon	0.000898923	1.85759
CC.GO:0031594...308	Cluster D	neuromuscular junction	0.00104761	1.85759
CC.GO:0001725...309	Cluster D	stress fiber	0.00112869	1.85759
CC.GO:0097517...310	Cluster D	contractile actin filament bundle	0.00112869	1.85759
CC.GO:0030018...311	Cluster D	Z disc	0.00144666	2.47678
CC.GO:0032432...312	Cluster D	actin filament bundle	0.00209294	1.85759
CC.GO:0042641...313	Cluster D	actomyosin	0.0022296	1.85759
CC.GO:0031674...314	Cluster D	I band	0.00241375	2.47678
CC.GO:0005902	Cluster D	microvillus	0.00399375	1.85759
CC.GO:0005925...316	Cluster D	focal adhesion	0.00425847	4.64396
CC.GO:0098644...317	Cluster D	complex of collagen trimers	0.00476571	0.928793
CC.GO:0030055...318	Cluster D	cell-substrate junction	0.00495167	4.64396
CC.GO:0032982	Cluster D	myosin filament	0.00545142	0.928793
CC.GO:0005916...320	Cluster D	fascia adherens	0.0112185	0.619195
CC.GO:0032280	Cluster D	symmetric synapse	0.0112185	0.619195
CC.GO:0044853...322	Cluster D	plasma membrane raft	0.012654	1.85759
CC.GO:0005901...323	Cluster D	caveola	0.0127405	1.54799
CC.GO:0031941...324	Cluster D	filamentous actin	0.0142673	0.928793
CC.GO:0005581...325	Cluster D	collagen trimer	0.0146561	1.54799
CC.GO:0005788...326	Cluster D	endoplasmic reticulum lumen	0.0154308	3.40557
CC.GO:0098839...327	Cluster D	postsynaptic density membrane	0.016035	1.54799
CC.GO:0001527	Cluster D	microfibril	0.0160997	0.619195
CC.GO:0043256	Cluster D	laminin complex	0.0160997	0.619195
CC.GO:0005911...330	Cluster D	cell-cell junction	0.0178925	4.64396
CC.GO:0016607...331	Cluster E	nuclear speck	2.24502e-06	5.67951
CC.GO:0005667...332	Cluster E	transcription regulator complex	1.98472e-05	5.27383
CC.GO:0005769...333	Cluster E	early endosome	2.50956e-05	5.07099
CC.GO:0000151...334	Cluster E	ubiquitin ligase complex	2.82164e-05	4.25963
CC.GO:0031252...335	Cluster E	cell leading edge	7.66701e-05	5.07099
CC.GO:0035770...336	Cluster E	ribonucleoprotein granule	0.000262664	3.44828
CC.GO:0016605	Cluster E	PML body	0.000275427	2.0284
CC.GO:0036464...338	Cluster E	cytoplasmic ribonucleoprotein granule	0.000342293	3.24544
CC.GO:0000932...339	Cluster E	P-body	0.000565055	1.82556
CC.GO:0001726...340	Cluster E	ruffle	0.000602516	2.63692
CC.GO:0031461...341	Cluster E	cullin-RING ubiquitin ligase complex	0.00143389	2.43408
CC.GO:0031901...342	Cluster E	early endosome membrane	0.0015065	2.43408
CC.GO:0070938	Cluster E	contractile ring	0.00167579	0.608519
CC.GO:0005697	Cluster E	telomerase holoenzyme complex	0.00203672	0.811359
CC.GO:0090575...345	Cluster E	RNA polymerase II transcription regulator complex	0.00364406	2.23124
CC.GO:0019005...346	Cluster E	SCF ubiquitin ligase complex	0.00428886	1.21704
CC.GO:0017053...347	Cluster E	transcription repressor complex	0.00464957	1.21704
CC.GO:0031968	Cluster E	organelle outer membrane	0.00578379	2.63692
CC.GO:0019867	Cluster E	outer membrane	0.00620734	2.63692
CC.GO:0031201	Cluster E	SNARE complex	0.00701171	1.0142
CC.GO:1902562...351	Cluster E	H4 histone acetyltransferase complex	0.0082117	0.811359
CC.GO:0005884...352	Cluster E	actin filament	0.00828428	1.62272
CC.GO:0031965...353	Cluster E	nuclear membrane	0.00872395	3.0426
CC.GO:0000407	Cluster E	phagophore assembly site	0.00916184	0.811359
CC.GO:1902911	Cluster E	protein kinase complex	0.0107903	1.41988
CC.GO:0000123...356	Cluster E	histone acetyltransferase complex	0.011599	1.21704
CC.GO:0022626	Cluster F	cytosolic ribosome	4.30342e-34	15.7303
CC.GO:0044391	Cluster F	ribosomal subunit	2.9543e-25	15.1685
CC.GO:0005840	Cluster F	ribosome	4.52632e-23	15.7303
CC.GO:0022625	Cluster F	cytosolic large ribosomal subunit	1.33212e-21	9.55056
CC.GO:0005925...361	Cluster F	focal adhesion	1.42722e-17	16.2921
CC.GO:0030055...362	Cluster F	cell-substrate junction	2.22874e-17	16.2921
CC.GO:0015934	Cluster F	large ribosomal subunit	2.77331e-16	9.55056
CC.GO:0022627	Cluster F	cytosolic small ribosomal subunit	3.47262e-12	5.61798
CC.GO:0062023...365	Cluster F	collagen-containing extracellular matrix	7.22061e-12	12.9213
CC.GO:0030016...366	Cluster F	myofibril	4.05829e-11	9.55056
CC.GO:0043292...367	Cluster F	contractile fiber	6.94072e-11	9.55056
CC.GO:0015935	Cluster F	small ribosomal subunit	8.68115e-10	5.61798
CC.GO:0005844	Cluster F	polysome	8.31979e-09	5.05618
CC.GO:0030017...370	Cluster F	sarcomere	8.67846e-09	7.86517
CC.GO:0042788	Cluster F	polysomal ribosome	1.28008e-08	3.93258
CC.GO:0005788...372	Cluster F	endoplasmic reticulum lumen	1.12281e-06	7.86517
CC.GO:0031674...373	Cluster F	I band	5.86371e-06	5.05618
CC.GO:0072562	Cluster F	blood microparticle	7.78852e-06	5.05618
CC.GO:0031672	Cluster F	A band	2.32715e-05	2.80899
CC.GO:0005751	Cluster F	mitochondrial respiratory chain complex IV	2.87222e-05	2.24719
CC.GO:0070069	Cluster F	cytochrome complex	3.82955e-05	2.80899
CC.GO:0060205	Cluster F	cytoplasmic vesicle lumen	4.48559e-05	6.74157
CC.GO:0031983	Cluster F	vesicle lumen	4.75911e-05	6.74157
CC.GO:0042611	Cluster F	MHC protein complex	7.23715e-05	2.24719
CC.GO:0045277	Cluster F	respiratory chain complex IV	0.000114668	2.24719
CC.GO:0044754	Cluster F	autolysosome	0.000116049	1.68539
CC.GO:0016459	Cluster F	myosin complex	0.000155154	2.80899
CC.GO:0034774	Cluster F	secretory granule lumen	0.000184846	6.17978
CC.GO:0030018...385	Cluster F	Z disc	0.000190068	3.93258
CC.GO:0045335...386	Cluster F	phagocytic vesicle	0.000262394	3.93258
CC.GO:0005767	Cluster F	secondary lysosome	0.000459397	1.68539
CC.GO:0016460	Cluster F	myosin II complex	0.000754851	1.68539
CC.GO:1904813	Cluster F	ficolin-1-rich granule lumen	0.00096304	3.37079
CC.GO:0005865	Cluster F	striated muscle thin filament	0.00100616	1.68539
CC.GO:0030139	Cluster F	endocytic vesicle	0.00104994	5.61798
CC.GO:0005770	Cluster F	late endosome	0.00114955	5.05618
CC.GO:0005746	Cluster F	mitochondrial respirasome	0.00132445	2.80899
CC.GO:0098803	Cluster F	respiratory chain complex	0.00139217	2.80899
CC.GO:0055038...395	Cluster F	recycling endosome membrane	0.00153524	2.80899
CC.GO:0036379...396	Cluster F	myofilament	0.00165393	1.68539
CC.GO:0043202	Cluster F	lysosomal lumen	0.00193998	2.80899
CC.GO:0030666	Cluster F	endocytic vesicle membrane	0.00197925	3.93258
CC.GO:0070469	Cluster F	respirasome	0.00221741	2.80899
CC.GO:0071556	Cluster F	integral component of lumenal side of endoplasmic reticulum membrane	0.00227836	1.68539
CC.GO:0098553	Cluster F	lumenal side of endoplasmic reticulum membrane	0.00227836	1.68539
CC.GO:0012507...402	Cluster F	ER to Golgi transport vesicle membrane	0.00245666	2.24719
CC.GO:0031093	Cluster F	platelet alpha granule lumen	0.00325886	2.24719
CC.GO:0014069...404	Cluster F	postsynaptic density	0.00333223	5.05618
CC.GO:0032279...405	Cluster F	asymmetric synapse	0.00367755	5.05618
CC.GO:0098576	Cluster F	lumenal side of membrane	0.00424934	1.68539
CC.GO:0030670...407	Cluster F	phagocytic vesicle membrane	0.00512109	2.24719
CC.GO:0005775	Cluster F	vacuolar lumen	0.00525548	3.37079
CC.GO:0099572...409	Cluster F	postsynaptic specialization	0.00544563	5.05618
CC.GO:0098984...410	Cluster F	neuron to neuron synapse	0.00595035	5.05618
CC.GO:0034362	Cluster F	low-density lipoprotein particle	0.00601949	1.1236
CC.GO:0101002	Cluster F	ficolin-1-rich granule	0.00703577	3.37079
CC.GO:0005859	Cluster F	muscle myosin complex	0.00800697	1.1236
CC.GO:0005581...414	Cluster F	collagen trimer	0.00822688	2.24719
CC.GO:0031091...415	Cluster F	platelet alpha granule	0.00960623	2.24719
CC.GO:0030134...416	Cluster F	COPII-coated ER to Golgi transport vesicle	0.0107338	2.24719
CC.GO:0098800	Cluster F	inner mitochondrial membrane protein complex	0.0111939	2.80899
CC.GO:0005776	Cluster F	autophagosome	0.0132376	2.24719
CC.GO:1904724	Cluster F	tertiary granule lumen	0.0137692	1.68539
CC.GO:0034361	Cluster F	very-low-density lipoprotein particle	0.0140638	1.1236
CC.GO:0034385	Cluster F	triglyceride-rich plasma lipoprotein particle	0.0140638	1.1236
CC.GO:0044305	Cluster F	calyx of Held	0.0140638	1.1236
CC.GO:0031252...423	Cluster F	cell leading edge	0.0154437	5.05618
CC.GO:0042827	Cluster F	platelet dense granule	0.0154521	1.1236
CC.GO:0030176	Cluster F	integral component of endoplasmic reticulum membrane	0.0164419	2.80899
CC.GO:0031227	Cluster F	intrinsic component of endoplasmic reticulum membrane	0.0198157	2.80899
CC.GO:0005884...427	Cluster F	actin filament	0.0204415	2.24719
CC.GO:0031901...428	Cluster F	early endosome membrane	0.0211896	2.80899
CC.GO:0031430	Cluster F	M band	0.0215569	1.1236
CC.GO:0046930	Cluster F	pore complex	0.0232155	1.1236
CC.GO:0030662...431	Cluster F	coated vesicle membrane	0.0251527	2.80899
CC.GO:0140534	Cluster F	endoplasmic reticulum protein-containing complex	0.0275153	2.24719
CC.GO:0005769...433	Cluster F	early endosome	0.0281721	4.49438
CC.GO:0055037...434	Cluster F	recycling endosome	0.0331729	2.80899
CC.GO:0098685...435	Cluster F	Schaffer collateral - CA1 synapse	0.034342	1.68539
CC.GO:0005790	Cluster F	smooth endoplasmic reticulum	0.03619	1.1236
CC.GO:0098798	Cluster F	mitochondrial protein-containing complex	0.0363084	3.37079
CC.GO:0032432...438	Cluster F	actin filament bundle	0.0366084	1.68539
CC.GO:0031904	Cluster F	endosome lumen	0.0403054	1.1236
CC.GO:0034358	Cluster F	plasma lipoprotein particle	0.0424263	1.1236
CC.GO:1990777	Cluster F	lipoprotein particle	0.0424263	1.1236
CC.GO:0043296...442	Cluster F	apical junction complex	0.0437143	2.24719
CC.GO:0031902	Cluster F	late endosome membrane	0.0446389	2.24719
CC.GO:0032994	Cluster F	protein-lipid complex	0.0490311	1.1236

## Sheet: FB_RV_6_enrichment
	group	Description	pvalue	ratio
BP.GO:0002181	Cluster A	cytoplasmic translation	1.54035e-59	18.9964
BP.GO:0042254	Cluster A	ribosome biogenesis	3.45433e-12	8.96057
BP.GO:0042255	Cluster A	ribosome assembly	4.68739e-12	4.6595
BP.GO:0006979	Cluster A	response to oxidative stress	5.831e-12	10.7527
BP.GO:0000302	Cluster A	response to reactive oxygen species	1.94475e-11	7.52688
BP.GO:0140694	Cluster A	non-membrane-bounded organelle assembly	5.22991e-11	9.319
BP.GO:0022613	Cluster A	ribonucleoprotein complex biogenesis	3.6103e-10	10.0358
BP.GO:0042273	Cluster A	ribosomal large subunit biogenesis	6.5676e-10	4.30108
BP.GO:0014706	Cluster A	striated muscle tissue development	7.3545e-10	8.96057
BP.GO:0042274	Cluster A	ribosomal small subunit biogenesis	7.75628e-10	4.30108
BP.GO:0007517...11	Cluster A	muscle organ development	8.18603e-10	8.24373
BP.GO:0060537	Cluster A	muscle tissue development	1.98606e-09	8.96057
BP.GO:0000028	Cluster A	ribosomal small subunit assembly	6.54383e-09	2.50896
BP.GO:0006941	Cluster A	striated muscle contraction	1.16483e-08	5.73477
BP.GO:0055008	Cluster A	cardiac muscle tissue morphogenesis	1.79733e-08	3.58423
BP.GO:0048644	Cluster A	muscle organ morphogenesis	1.84822e-08	3.94265
BP.GO:0035994	Cluster A	response to muscle stretch	3.02528e-08	2.50896
BP.GO:0042542	Cluster A	response to hydrogen peroxide	4.00145e-08	5.01792
BP.GO:0006364	Cluster A	rRNA processing	4.95937e-08	6.09319
BP.GO:1901798	Cluster A	positive regulation of signal transduction by p53 class mediator	5.7824e-08	2.50896
BP.GO:0006936...21	Cluster A	muscle contraction	6.23996e-08	7.52688
BP.GO:0060415	Cluster A	muscle tissue morphogenesis	8.29549e-08	3.58423
BP.GO:0016072	Cluster A	rRNA metabolic process	9.93208e-08	6.09319
BP.GO:0022618	Cluster A	ribonucleoprotein complex assembly	2.08749e-07	5.73477
BP.GO:0071826	Cluster A	ribonucleoprotein complex subunit organization	3.19506e-07	5.73477
BP.GO:0030239	Cluster A	myofibril assembly	3.7295e-07	3.22581
BP.GO:0055002	Cluster A	striated muscle cell development	4.28371e-07	3.22581
BP.GO:0048738	Cluster A	cardiac muscle tissue development	5.3928e-07	5.73477
BP.GO:0060048	Cluster A	cardiac muscle contraction	1.00667e-06	4.30108
BP.GO:0003012...30	Cluster A	muscle system process	1.2636e-06	7.8853
BP.GO:0009636	Cluster A	response to toxic substance	2.14144e-06	5.73477
BP.GO:0000027	Cluster A	ribosomal large subunit assembly	2.36069e-06	2.15054
BP.GO:0019885	Cluster A	antigen processing and presentation of endogenous peptide antigen via MHC class I	3.7881e-06	1.79211
BP.GO:0055003	Cluster A	cardiac myofibril assembly	3.7881e-06	1.79211
BP.GO:0055001	Cluster A	muscle cell development	4.03395e-06	4.6595
BP.GO:0010927	Cluster A	cellular component assembly involved in morphogenesis	4.52841e-06	3.58423
BP.GO:0003007...37	Cluster A	heart morphogenesis	4.55312e-06	5.37634
BP.GO:0009410	Cluster A	response to xenobiotic stimulus	6.4199e-06	7.52688
BP.GO:2001242	Cluster A	regulation of intrinsic apoptotic signaling pathway	6.63894e-06	4.30108
BP.GO:0035914	Cluster A	skeletal muscle cell differentiation	6.70099e-06	2.86738
BP.GO:0002483	Cluster A	antigen processing and presentation of endogenous peptide antigen	6.94636e-06	1.79211
BP.GO:0097193	Cluster A	intrinsic apoptotic signaling pathway	7.18944e-06	5.73477
BP.GO:0007568	Cluster A	aging	1.42746e-05	6.09319
BP.GO:0070252...44	Cluster A	actin-mediated cell contraction	1.44839e-05	3.22581
BP.GO:0060047...45	Cluster A	heart contraction	1.63963e-05	5.01792
BP.GO:0003229	Cluster A	ventricular cardiac muscle tissue development	1.66624e-05	2.50896
BP.GO:0098754	Cluster A	detoxification	1.78671e-05	3.94265
BP.GO:0098869	Cluster A	cellular oxidant detoxification	2.00956e-05	3.22581
BP.GO:0007519	Cluster A	skeletal muscle tissue development	2.14554e-05	3.94265
BP.GO:0009612	Cluster A	response to mechanical stimulus	2.26925e-05	4.6595
BP.GO:0003015...51	Cluster A	heart process	2.57776e-05	5.01792
BP.GO:0034599	Cluster A	cellular response to oxidative stress	2.95951e-05	5.37634
BP.GO:0002237	Cluster A	response to molecule of bacterial origin	3.41064e-05	6.09319
BP.GO:0045214...54	Cluster A	sarcomere organization	3.46825e-05	2.15054
BP.GO:0019883	Cluster A	antigen processing and presentation of endogenous antigen	3.60773e-05	1.79211
BP.GO:0060538	Cluster A	skeletal muscle organ development	4.04743e-05	3.94265
BP.GO:0003009	Cluster A	skeletal muscle contraction	5.18732e-05	2.15054
BP.GO:0002474	Cluster A	antigen processing and presentation of peptide antigen via MHC class I	5.26039e-05	1.79211
BP.GO:0051348	Cluster A	negative regulation of transferase activity	5.27693e-05	5.01792
BP.GO:0043462	Cluster A	regulation of ATPase activity	5.89151e-05	2.15054
BP.GO:0055010	Cluster A	ventricular cardiac muscle tissue morphogenesis	5.89151e-05	2.15054
BP.GO:1990748	Cluster A	cellular detoxification	6.04182e-05	3.22581
BP.GO:0032496	Cluster A	response to lipopolysaccharide	6.07904e-05	5.73477
BP.GO:0055006	Cluster A	cardiac cell development	6.41639e-05	2.86738
BP.GO:0060326	Cluster A	cell chemotaxis	6.85074e-05	5.37634
BP.GO:0001889	Cluster A	liver development	7.26444e-05	3.58423
BP.GO:0003206...67	Cluster A	cardiac chamber morphogenesis	8.39267e-05	3.22581
BP.GO:0061008	Cluster A	hepaticobiliary system development	8.60535e-05	3.58423
BP.GO:0003208...69	Cluster A	cardiac ventricle morphogenesis	8.91526e-05	2.50896
BP.GO:0002683	Cluster A	negative regulation of immune system process	9.66097e-05	6.45161
BP.GO:0034470	Cluster A	ncRNA processing	9.66961e-05	6.09319
BP.GO:0097237	Cluster A	cellular response to toxic substance	0.000101409	3.22581
BP.GO:0035924	Cluster A	cellular response to vascular endothelial growth factor stimulus	0.000106498	2.50896
BP.GO:0034614	Cluster A	cellular response to reactive oxygen species	0.000113063	3.58423
BP.GO:0030048...75	Cluster A	actin filament-based movement	0.000121845	3.22581
BP.GO:0002262	Cluster A	myeloid cell homeostasis	0.000125713	3.58423
BP.GO:0034101	Cluster A	erythrocyte homeostasis	0.000137299	3.22581
BP.GO:0031100	Cluster A	animal organ regeneration	0.000137574	2.50896
BP.GO:1990000	Cluster A	amyloid fibril formation	0.000138445	1.79211
BP.GO:0097421	Cluster A	liver regeneration	0.000159567	1.79211
BP.GO:0010038	Cluster A	response to metal ion	0.000160764	5.73477
BP.GO:0032963	Cluster A	collagen metabolic process	0.000164654	2.86738
BP.GO:0062197	Cluster A	cellular response to chemical stress	0.000172439	5.37634
BP.GO:0031032...84	Cluster A	actomyosin structure organization	0.000179203	3.94265
BP.GO:0071887	Cluster A	leukocyte apoptotic process	0.000187916	2.86738
BP.GO:0051346	Cluster A	negative regulation of hydrolase activity	0.000192663	5.73477
BP.GO:0050879	Cluster A	multicellular organismal movement	0.000199036	2.15054
BP.GO:0050881	Cluster A	musculoskeletal movement	0.000199036	2.15054
BP.GO:2001244	Cluster A	positive regulation of intrinsic apoptotic signaling pathway	0.00021926	2.15054
BP.GO:0001666	Cluster A	response to hypoxia	0.000220804	5.01792
BP.GO:0042692	Cluster A	muscle cell differentiation	0.000223317	5.73477
BP.GO:0006937...92	Cluster A	regulation of muscle contraction	0.000229481	3.58423
BP.GO:0048872	Cluster A	homeostasis of number of cells	0.000234573	4.6595
BP.GO:0070482...94	Cluster A	response to oxygen levels	0.000236415	5.37634
BP.GO:0050727...95	Cluster A	regulation of inflammatory response	0.000236716	5.73477
BP.GO:0002698	Cluster A	negative regulation of immune effector process	0.000242568	2.86738
BP.GO:0006417	Cluster A	regulation of translation	0.000245283	6.45161
BP.GO:0055013	Cluster A	cardiac muscle cell development	0.000277227	2.50896
BP.GO:0090280	Cluster A	positive regulation of calcium ion import	0.000285649	1.43369
BP.GO:0048002	Cluster A	antigen processing and presentation of peptide antigen	0.000316873	2.15054
BP.GO:0016570...101	Cluster B	histone modification	2.16556e-13	7.7961
BP.GO:0006325	Cluster B	chromatin organization	2.33626e-10	6.44678
BP.GO:0043161	Cluster B	proteasome-mediated ubiquitin-dependent protein catabolic process	9.78916e-10	6.29685
BP.GO:0010498	Cluster B	proteasomal protein catabolic process	6.62146e-09	6.74663
BP.GO:1903311...105	Cluster B	regulation of mRNA metabolic process	1.29362e-08	4.7976
BP.GO:0000209...106	Cluster B	protein polyubiquitination	9.71234e-08	4.04798
BP.GO:0016197	Cluster B	endosomal transport	2.1256e-07	3.89805
BP.GO:0006338	Cluster B	chromatin remodeling	4.68407e-07	4.04798
BP.GO:0016482	Cluster B	cytosolic transport	5.95295e-07	3.14843
BP.GO:0018205...110	Cluster B	peptidyl-lysine modification	6.85351e-07	5.09745
BP.GO:0006892...111	Cluster B	post-Golgi vesicle-mediated transport	8.08634e-07	2.3988
BP.GO:0030111...112	Cluster B	regulation of Wnt signaling pathway	8.3051e-07	4.64768
BP.GO:0070507	Cluster B	regulation of microtubule cytoskeleton organization	1.3536e-06	2.84858
BP.GO:0051056...114	Cluster B	regulation of small GTPase mediated signal transduction	1.35772e-06	4.34783
BP.GO:0051494	Cluster B	negative regulation of cytoskeleton organization	1.47825e-06	2.9985
BP.GO:0007265...116	Cluster B	Ras protein signal transduction	1.47962e-06	4.64768
BP.GO:0050684...117	Cluster B	regulation of mRNA processing	1.82274e-06	2.69865
BP.GO:0031929	Cluster B	TOR signaling	2.42421e-06	2.54873
BP.GO:0030177...119	Cluster B	positive regulation of Wnt signaling pathway	2.50163e-06	2.69865
BP.GO:0070936...120	Cluster B	protein K48-linked ubiquitination	2.70159e-06	1.7991
BP.GO:1902903	Cluster B	regulation of supramolecular fiber organization	2.88405e-06	4.94753
BP.GO:0006402...122	Cluster B	mRNA catabolic process	3.04151e-06	3.5982
BP.GO:0006470	Cluster B	protein dephosphorylation	3.09145e-06	4.04798
BP.GO:0006473	Cluster B	protein acetylation	3.1028e-06	3.29835
BP.GO:0010506	Cluster B	regulation of autophagy	3.58433e-06	4.34783
BP.GO:0042147	Cluster B	retrograde transport	endosome to Golgi	3.91827e-06	2.09895
BP.GO:0006406	Cluster B	mRNA export from nucleus	6.36545e-06	1.64918
BP.GO:0071427	Cluster B	mRNA-containing ribonucleoprotein complex export from nucleus	6.36545e-06	1.64918
BP.GO:0043543	Cluster B	protein acylation	6.78325e-06	3.5982
BP.GO:0006405	Cluster B	RNA export from nucleus	8.08226e-06	1.94903
BP.GO:0016573	Cluster B	histone acetylation	8.1136e-06	2.69865
BP.GO:0016579	Cluster B	protein deubiquitination	9.34851e-06	2.54873
BP.GO:0018210...133	Cluster B	peptidyl-threonine modification	9.49636e-06	2.3988
BP.GO:0051168	Cluster B	nuclear export	9.74534e-06	2.69865
BP.GO:0018394	Cluster B	peptidyl-lysine acetylation	9.80205e-06	2.84858
BP.GO:0016578	Cluster B	histone deubiquitination	1.05066e-05	1.04948
BP.GO:0070646	Cluster B	protein modification by small protein removal	1.27472e-05	2.69865
BP.GO:0060828...138	Cluster B	regulation of canonical Wnt signaling pathway	1.34166e-05	3.5982
BP.GO:0018393	Cluster B	internal peptidyl-lysine acetylation	1.39179e-05	2.69865
BP.GO:0018107...140	Cluster B	peptidyl-threonine phosphorylation	1.58474e-05	2.24888
BP.GO:0006475	Cluster B	internal protein amino acid acetylation	1.65518e-05	2.69865
BP.GO:0016311	Cluster B	dephosphorylation	1.71817e-05	4.94753
BP.GO:0010639...143	Cluster B	negative regulation of organelle organization	2.14325e-05	4.34783
BP.GO:0018105...144	Cluster B	peptidyl-serine phosphorylation	2.49869e-05	4.04798
BP.GO:0034063	Cluster B	stress granule assembly	2.56813e-05	1.04948
BP.GO:0031331...146	Cluster B	positive regulation of cellular catabolic process	2.77078e-05	4.94753
BP.GO:0098876	Cluster B	vesicle-mediated transport to the plasma membrane	2.77306e-05	2.3988
BP.GO:0030522	Cluster B	intracellular receptor signaling pathway	2.88173e-05	3.5982
BP.GO:1902904	Cluster B	negative regulation of supramolecular fiber organization	2.96351e-05	2.69865
BP.GO:0006913...150	Cluster B	nucleocytoplasmic transport	3.08067e-05	3.89805
BP.GO:0051169...151	Cluster B	nuclear transport	3.08067e-05	3.89805
BP.GO:0043242	Cluster B	negative regulation of protein-containing complex disassembly	3.19893e-05	1.7991
BP.GO:0007163...153	Cluster B	establishment or maintenance of cell polarity	3.6511e-05	3.14843
BP.GO:0008380...154	Cluster B	RNA splicing	3.82662e-05	4.94753
BP.GO:0009896...155	Cluster B	positive regulation of catabolic process	3.87103e-05	5.3973
BP.GO:0010810...156	Cluster B	regulation of cell-substrate adhesion	4.46542e-05	3.14843
BP.GO:0031589...157	Cluster B	cell-substrate adhesion	4.64134e-05	4.34783
BP.GO:0046578...158	Cluster B	regulation of Ras protein signal transduction	4.74734e-05	2.84858
BP.GO:0032886	Cluster B	regulation of microtubule-based process	5.11671e-05	3.29835
BP.GO:0030010...160	Cluster B	establishment of cell polarity	5.15227e-05	2.3988
BP.GO:0035023	Cluster B	regulation of Rho protein signal transduction	5.18603e-05	1.7991
BP.GO:0110020	Cluster B	regulation of actomyosin structure organization	5.45165e-05	1.94903
BP.GO:0016055...163	Cluster B	Wnt signaling pathway	5.97312e-05	4.94753
BP.GO:0051028	Cluster B	mRNA transport	6.1486e-05	2.24888
BP.GO:0006401...165	Cluster B	RNA catabolic process	6.2101e-05	3.5982
BP.GO:0198738...166	Cluster B	cell-cell signaling by wnt	6.51524e-05	4.94753
BP.GO:0050657	Cluster B	nucleic acid transport	7.4202e-05	2.54873
BP.GO:0050658	Cluster B	RNA transport	7.4202e-05	2.54873
BP.GO:0071426	Cluster B	ribonucleoprotein complex export from nucleus	7.52677e-05	1.64918
BP.GO:0035196	Cluster B	production of miRNAs involved in gene silencing by miRNA	8.16959e-05	1.34933
BP.GO:0032006...171	Cluster B	regulation of TOR signaling	8.23494e-05	1.94903
BP.GO:0018209	Cluster B	peptidyl-serine modification	8.41616e-05	4.04798
BP.GO:0071166	Cluster B	ribonucleoprotein complex localization	8.50309e-05	1.64918
BP.GO:0060070...174	Cluster B	canonical Wnt signaling pathway	9.14944e-05	3.74813
BP.GO:0051236	Cluster B	establishment of RNA localization	9.31496e-05	2.54873
BP.GO:0046822	Cluster B	regulation of nucleocytoplasmic transport	0.000100381	1.94903
BP.GO:0099003	Cluster B	vesicle-mediated transport in synapse	0.000101931	2.84858
BP.GO:0031050	Cluster B	dsRNA processing	0.000110833	1.34933
BP.GO:0070918	Cluster B	production of small RNA involved in gene silencing by RNA	0.000110833	1.34933
BP.GO:0007266	Cluster B	Rho protein signal transduction	0.000112256	2.24888
BP.GO:0032388	Cluster B	positive regulation of intracellular transport	0.000116311	2.84858
BP.GO:0050770...182	Cluster B	regulation of axonogenesis	0.000125323	2.3988
BP.GO:0010452	Cluster B	histone H3-K36 methylation	0.000126063	0.749625
BP.GO:0008589	Cluster B	regulation of smoothened signaling pathway	0.000135665	1.64918
BP.GO:0043087...185	Cluster B	regulation of GTPase activity	0.000136667	4.04798
BP.GO:0032922	Cluster B	circadian regulation of gene expression	0.000138524	1.49925
BP.GO:0016571...187	Cluster B	histone methylation	0.000155239	2.24888
BP.GO:0031333	Cluster B	negative regulation of protein-containing complex assembly	0.000155239	2.24888
BP.GO:0001837	Cluster B	epithelial to mesenchymal transition	0.000157135	2.3988
BP.GO:1990778	Cluster B	protein localization to cell periphery	0.000163412	3.89805
BP.GO:0000956	Cluster B	nuclear-transcribed mRNA catabolic process	0.000176373	1.94903
BP.GO:1901201	Cluster B	regulation of extracellular matrix assembly	0.000178006	0.749625
BP.GO:0031647	Cluster B	regulation of protein stability	0.000181398	3.5982
BP.GO:0061157...194	Cluster B	mRNA destabilization	0.000188738	1.64918
BP.GO:0090316	Cluster B	positive regulation of intracellular protein transport	0.000195762	2.3988
BP.GO:1905508	Cluster B	protein localization to microtubule organizing center	0.000198649	1.04948
BP.GO:0032956...197	Cluster B	regulation of actin cytoskeleton organization	0.000216683	4.04798
BP.GO:0032008	Cluster B	positive regulation of TOR signaling	0.000228714	1.1994
BP.GO:0072583	Cluster B	clathrin-dependent endocytosis	0.000228714	1.1994
BP.GO:0034968...200	Cluster B	histone lysine methylation	0.000230101	1.94903
BP.GO:0034329...201	Cluster C	cell junction assembly	8.84662e-09	6.0472
BP.GO:0007623...202	Cluster C	circadian rhythm	1.14698e-08	3.9823
BP.GO:0048511...203	Cluster C	rhythmic process	1.23877e-08	4.86726
BP.GO:0016570...204	Cluster C	histone modification	1.67508e-08	6.34218
BP.GO:0043087...205	Cluster C	regulation of GTPase activity	4.92776e-07	4.86726
BP.GO:1903311...206	Cluster C	regulation of mRNA metabolic process	7.13259e-07	4.27729
BP.GO:0000082	Cluster C	G1/S transition of mitotic cell cycle	9.58304e-07	3.53982
BP.GO:0045216	Cluster C	cell-cell junction organization	1.03721e-06	3.39233
BP.GO:0006900	Cluster C	vesicle budding from membrane	1.5787e-06	1.76991
BP.GO:0007265...210	Cluster C	Ras protein signal transduction	2.07795e-06	4.57227
BP.GO:0071559...211	Cluster C	response to transforming growth factor beta	2.26988e-06	3.83481
BP.GO:0044843	Cluster C	cell cycle G1/S phase transition	2.4186e-06	3.68732
BP.GO:0006479	Cluster C	protein methylation	2.63161e-06	3.09735
BP.GO:0008213	Cluster C	protein alkylation	2.63161e-06	3.09735
BP.GO:0018205...215	Cluster C	peptidyl-lysine modification	2.74548e-06	4.86726
BP.GO:0016358...216	Cluster C	dendrite development	2.80883e-06	3.68732
BP.GO:0007179	Cluster C	transforming growth factor beta receptor signaling pathway	3.14874e-06	3.24484
BP.GO:0150115...218	Cluster C	cell-substrate junction organization	3.42391e-06	2.21239
BP.GO:0016571...219	Cluster C	histone methylation	3.48525e-06	2.65487
BP.GO:0051893	Cluster C	regulation of focal adhesion assembly	3.78075e-06	1.76991
BP.GO:0090109	Cluster C	regulation of cell-substrate junction assembly	3.78075e-06	1.76991
BP.GO:0034968...222	Cluster C	histone lysine methylation	3.91103e-06	2.35988
BP.GO:0006402...223	Cluster C	mRNA catabolic process	4.02114e-06	3.53982
BP.GO:0009896...224	Cluster C	positive regulation of catabolic process	4.23322e-06	5.75221
BP.GO:0043488	Cluster C	regulation of mRNA stability	4.60988e-06	2.80236
BP.GO:0071560...226	Cluster C	cellular response to transforming growth factor beta stimulus	4.67278e-06	3.68732
BP.GO:0000209...227	Cluster C	protein polyubiquitination	5.40633e-06	3.53982
BP.GO:0016055...228	Cluster C	Wnt signaling pathway	5.99445e-06	5.30973
BP.GO:0090287...229	Cluster C	regulation of cellular response to growth factor stimulus	6.28285e-06	4.12979
BP.GO:0198738...230	Cluster C	cell-cell signaling by wnt	6.62613e-06	5.30973
BP.GO:0051897	Cluster C	positive regulation of protein kinase B signaling	6.85354e-06	2.35988
BP.GO:0098727	Cluster C	maintenance of cell number	7.04979e-06	2.50737
BP.GO:0033674	Cluster C	positive regulation of kinase activity	7.53792e-06	5.45723
BP.GO:0042752	Cluster C	regulation of circadian rhythm	7.63746e-06	2.35988
BP.GO:0007044...235	Cluster C	cell-substrate junction assembly	7.91934e-06	2.0649
BP.GO:0150116	Cluster C	regulation of cell-substrate junction organization	8.33412e-06	1.76991
BP.GO:0010763	Cluster C	positive regulation of fibroblast migration	8.34407e-06	0.884956
BP.GO:0061013	Cluster C	regulation of mRNA catabolic process	9.51814e-06	2.80236
BP.GO:0031056	Cluster C	regulation of histone modification	1.01305e-05	2.65487
BP.GO:0018210...240	Cluster C	peptidyl-threonine modification	1.16353e-05	2.35988
BP.GO:0045860	Cluster C	positive regulation of protein kinase activity	1.25599e-05	4.71976
BP.GO:0043487	Cluster C	regulation of RNA stability	1.34217e-05	2.80236
BP.GO:0044772...243	Cluster C	mitotic cell cycle phase transition	1.36782e-05	5.01475
BP.GO:0007160...244	Cluster C	cell-matrix adhesion	1.376e-05	3.39233
BP.GO:0048041...245	Cluster C	focal adhesion assembly	1.42513e-05	1.9174
BP.GO:0051056...246	Cluster C	regulation of small GTPase mediated signal transduction	1.5722e-05	3.9823
BP.GO:0031331...247	Cluster C	positive regulation of cellular catabolic process	1.5846e-05	5.01475
BP.GO:0007178	Cluster C	transmembrane receptor protein serine/threonine kinase signaling pathway	1.61807e-05	4.42478
BP.GO:0030010...249	Cluster C	establishment of cell polarity	1.68642e-05	2.50737
BP.GO:0046578...250	Cluster C	regulation of Ras protein signal transduction	1.80868e-05	2.94985
BP.GO:0061564...251	Cluster C	axon development	1.81199e-05	5.30973
BP.GO:0043547...252	Cluster C	positive regulation of GTPase activity	1.99659e-05	3.53982
BP.GO:0018022...253	Cluster C	peptidyl-lysine methylation	2.11381e-05	2.35988
BP.GO:0019827	Cluster C	stem cell population maintenance	2.11381e-05	2.35988
BP.GO:0048813...255	Cluster C	dendrite morphogenesis	2.2167e-05	2.50737
BP.GO:0006354	Cluster C	DNA-templated transcription	elongation	2.33857e-05	1.9174
BP.GO:0001570	Cluster C	vasculogenesis	2.91371e-05	1.76991
BP.GO:0006401...258	Cluster C	RNA catabolic process	2.91758e-05	3.68732
BP.GO:0007033	Cluster C	vacuole organization	3.01447e-05	2.80236
BP.GO:0042060	Cluster C	wound healing	3.02797e-05	4.86726
BP.GO:0048193...261	Cluster C	Golgi vesicle transport	3.04772e-05	3.83481
BP.GO:0038127	Cluster C	ERBB signaling pathway	3.18511e-05	2.21239
BP.GO:0006368	Cluster C	transcription elongation from RNA polymerase II promoter	3.48743e-05	1.62242
BP.GO:0007173	Cluster C	epidermal growth factor receptor signaling pathway	3.51225e-05	2.0649
BP.GO:0016049...265	Cluster C	cell growth	3.54123e-05	5.30973
BP.GO:0010975...266	Cluster C	regulation of neuron projection development	3.69079e-05	5.01475
BP.GO:0001503...267	Cluster C	ossification	3.7602e-05	4.71976
BP.GO:0045332	Cluster C	phospholipid translocation	4.02893e-05	1.32743
BP.GO:0006913...269	Cluster C	nucleocytoplasmic transport	4.05273e-05	3.83481
BP.GO:0051169...270	Cluster C	nuclear transport	4.05273e-05	3.83481
BP.GO:0007163...271	Cluster C	establishment or maintenance of cell polarity	4.62287e-05	3.09735
BP.GO:0061157...272	Cluster C	mRNA destabilization	4.78957e-05	1.76991
BP.GO:0097061	Cluster C	dendritic spine organization	4.78957e-05	1.76991
BP.GO:1901888...274	Cluster C	regulation of cell junction assembly	5.43655e-05	2.94985
BP.GO:0060996	Cluster C	dendritic spine development	5.78928e-05	1.9174
BP.GO:0071375...276	Cluster C	cellular response to peptide hormone stimulus	5.8555e-05	3.68732
BP.GO:0007409...277	Cluster C	axonogenesis	5.98375e-05	4.71976
BP.GO:0000289	Cluster C	nuclear-transcribed mRNA poly(A) tail shortening	6.15699e-05	1.03245
BP.GO:0090114	Cluster C	COPII-coated vesicle budding	6.15699e-05	1.03245
BP.GO:0017015	Cluster C	regulation of transforming growth factor beta receptor signaling pathway	6.17279e-05	2.21239
BP.GO:0018023	Cluster C	peptidyl-lysine trimethylation	6.72398e-05	1.32743
BP.GO:0061014	Cluster C	positive regulation of mRNA catabolic process	6.81086e-05	1.76991
BP.GO:0050779	Cluster C	RNA destabilization	7.63085e-05	1.76991
BP.GO:0018107...284	Cluster C	peptidyl-threonine phosphorylation	7.80005e-05	2.0649
BP.GO:1903844	Cluster C	regulation of cellular response to transforming growth factor beta stimulus	8.06888e-05	2.21239
BP.GO:0002218	Cluster C	activation of innate immune response	9.25693e-05	1.32743
BP.GO:0034204	Cluster C	lipid translocation	9.25693e-05	1.32743
BP.GO:0031346...288	Cluster C	positive regulation of cell projection organization	9.34595e-05	4.12979
BP.GO:0001885	Cluster C	endothelial cell development	9.38899e-05	1.47493
BP.GO:1903313	Cluster C	positive regulation of mRNA metabolic process	9.40724e-05	2.0649
BP.GO:0016050	Cluster C	vesicle organization	0.000100974	3.68732
BP.GO:0030323	Cluster C	respiratory tube development	0.000105373	2.65487
BP.GO:0070936...293	Cluster C	protein K48-linked ubiquitination	0.000107413	1.47493
BP.GO:0032784	Cluster C	regulation of DNA-templated transcription	elongation	0.000107967	1.32743
BP.GO:2001233	Cluster C	regulation of apoptotic signaling pathway	0.000107989	4.12979
BP.GO:0034243	Cluster C	regulation of transcription elongation from RNA polymerase II promoter	0.000120804	1.03245
BP.GO:0051052	Cluster C	regulation of DNA metabolic process	0.00012451	4.12979
BP.GO:1901653...298	Cluster C	cellular response to peptide	0.00012451	4.12979
BP.GO:0048588	Cluster C	developmental cell growth	0.000127875	3.09735
BP.GO:0060560...300	Cluster C	developmental growth involved in morphogenesis	0.000127875	3.09735
BP.GO:0061564...301	Cluster D	axon development	8.14763e-14	8.06202
BP.GO:0007409...302	Cluster D	axonogenesis	2.44406e-13	7.44186
BP.GO:0010975...303	Cluster D	regulation of neuron projection development	2.46386e-12	7.44186
BP.GO:0007411	Cluster D	axon guidance	2.50793e-12	5.11628
BP.GO:0097485	Cluster D	neuron projection guidance	2.83884e-12	5.11628
BP.GO:0050919	Cluster D	negative chemotaxis	1.84782e-11	2.32558
BP.GO:0050808	Cluster D	synapse organization	8.70806e-11	6.82171
BP.GO:0048813...308	Cluster D	dendrite morphogenesis	1.07825e-09	3.56589
BP.GO:0016358...309	Cluster D	dendrite development	1.4617e-09	4.65116
BP.GO:0060485	Cluster D	mesenchyme development	2.00001e-09	5.11628
BP.GO:0030111...311	Cluster D	regulation of Wnt signaling pathway	3.27393e-09	5.42636
BP.GO:0051056...312	Cluster D	regulation of small GTPase mediated signal transduction	5.11567e-09	5.11628
BP.GO:0060070...313	Cluster D	canonical Wnt signaling pathway	5.55778e-09	5.11628
BP.GO:0030900	Cluster D	forebrain development	1.3019e-08	5.73643
BP.GO:0061448	Cluster D	connective tissue development	1.37618e-08	4.49612
BP.GO:0050807	Cluster D	regulation of synapse organization	1.89596e-08	4.03101
BP.GO:0002062	Cluster D	chondrocyte differentiation	2.10332e-08	2.7907
BP.GO:0031346...318	Cluster D	positive regulation of cell projection organization	2.18505e-08	5.42636
BP.GO:0016055...319	Cluster D	Wnt signaling pathway	3.17714e-08	6.20155
BP.GO:0198738...320	Cluster D	cell-cell signaling by wnt	3.59413e-08	6.20155
BP.GO:0021537	Cluster D	telencephalon development	3.70294e-08	4.34109
BP.GO:0050803	Cluster D	regulation of synapse structure or activity	3.72671e-08	4.03101
BP.GO:0051216	Cluster D	cartilage development	4.12579e-08	3.72093
BP.GO:0003279	Cluster D	cardiac septum development	7.99984e-08	2.63566
BP.GO:0051960	Cluster D	regulation of nervous system development	8.74705e-08	6.04651
BP.GO:0032970	Cluster D	regulation of actin filament-based process	1.33193e-07	5.5814
BP.GO:0031589...327	Cluster D	cell-substrate adhesion	1.38422e-07	5.27132
BP.GO:0050767	Cluster D	regulation of neurogenesis	1.47812e-07	5.27132
BP.GO:1901888...329	Cluster D	regulation of cell junction assembly	1.61127e-07	3.72093
BP.GO:0034329...330	Cluster D	cell junction assembly	1.85e-07	5.73643
BP.GO:0050770...331	Cluster D	regulation of axonogenesis	3.51042e-07	3.10078
BP.GO:0060411	Cluster D	cardiac septum morphogenesis	4.68074e-07	2.0155
BP.GO:0007015...333	Cluster D	actin filament organization	6.51743e-07	5.73643
BP.GO:0048762	Cluster D	mesenchymal cell differentiation	6.68345e-07	3.87597
BP.GO:0072001	Cluster D	renal system development	6.90986e-07	4.49612
BP.GO:0060828...336	Cluster D	regulation of canonical Wnt signaling pathway	7.20451e-07	4.03101
BP.GO:0003205	Cluster D	cardiac chamber development	7.22983e-07	3.10078
BP.GO:0001655	Cluster D	urogenital system development	7.78403e-07	4.8062
BP.GO:0035107	Cluster D	appendage morphogenesis	1.26105e-06	2.7907
BP.GO:0035108	Cluster D	limb morphogenesis	1.26105e-06	2.7907
BP.GO:0007389	Cluster D	pattern specification process	1.27558e-06	5.5814
BP.GO:0014031	Cluster D	mesenchymal cell development	1.32337e-06	2.17054
BP.GO:0050804	Cluster D	modulation of chemical synaptic transmission	1.49694e-06	5.5814
BP.GO:0030177...344	Cluster D	positive regulation of Wnt signaling pathway	1.55922e-06	2.7907
BP.GO:0021543	Cluster D	pallium development	1.56691e-06	3.10078
BP.GO:0099177	Cluster D	regulation of trans-synaptic signaling	1.57831e-06	5.5814
BP.GO:0021987	Cluster D	cerebral cortex development	1.83352e-06	2.48062
BP.GO:0051963	Cluster D	regulation of synapse assembly	1.85818e-06	2.32558
BP.GO:0030198...349	Cluster D	extracellular matrix organization	2.01262e-06	4.34109
BP.GO:0043062...350	Cluster D	extracellular structure organization	2.14767e-06	4.34109
BP.GO:0040013	Cluster D	negative regulation of locomotion	2.19888e-06	5.11628
BP.GO:0002028	Cluster D	regulation of sodium ion transport	2.32173e-06	2.17054
BP.GO:0045229...353	Cluster D	external encapsulating structure organization	2.44312e-06	4.34109
BP.GO:0014033	Cluster D	neural crest cell differentiation	2.65827e-06	2.17054
BP.GO:0001822	Cluster D	kidney development	3.65292e-06	4.18605
BP.GO:0014032	Cluster D	neural crest cell development	3.71459e-06	2.0155
BP.GO:0048638	Cluster D	regulation of developmental growth	4.12413e-06	4.49612
BP.GO:0010766	Cluster D	negative regulation of sodium ion transport	4.25137e-06	1.08527
BP.GO:0003007...359	Cluster D	heart morphogenesis	4.76113e-06	3.72093
BP.GO:2000650	Cluster D	negative regulation of sodium ion transmembrane transporter activity	6.26501e-06	0.930233
BP.GO:0032956...361	Cluster D	regulation of actin cytoskeleton organization	7.3019e-06	4.65116
BP.GO:0048864	Cluster D	stem cell development	7.3559e-06	2.0155
BP.GO:0048736	Cluster D	appendage development	7.8829e-06	2.94574
BP.GO:0060173	Cluster D	limb development	7.8829e-06	2.94574
BP.GO:0001667...365	Cluster D	ameboidal-type cell migration	8.92023e-06	5.5814
BP.GO:0106106	Cluster D	cold-induced thermogenesis	9.72088e-06	2.63566
BP.GO:0120161	Cluster D	regulation of cold-induced thermogenesis	9.72088e-06	2.63566
BP.GO:1902306	Cluster D	negative regulation of sodium ion transmembrane transport	9.73225e-06	0.930233
BP.GO:1905475	Cluster D	regulation of protein localization to membrane	1.013e-05	2.94574
BP.GO:0003148	Cluster D	outflow tract septum morphogenesis	1.15626e-05	1.08527
BP.GO:0030705	Cluster D	cytoskeleton-dependent intracellular transport	1.39873e-05	3.10078
BP.GO:0007416	Cluster D	synapse assembly	1.40174e-05	2.94574
BP.GO:0001503...373	Cluster D	ossification	1.41717e-05	4.96124
BP.GO:0090263	Cluster D	positive regulation of canonical Wnt signaling pathway	1.63629e-05	2.17054
BP.GO:0003206...375	Cluster D	cardiac chamber morphogenesis	1.78691e-05	2.32558
BP.GO:1902305	Cluster D	regulation of sodium ion transmembrane transport	1.91384e-05	1.70543
BP.GO:0007160...377	Cluster D	cell-matrix adhesion	1.9649e-05	3.41085
BP.GO:0099173	Cluster D	postsynapse organization	2.06508e-05	2.7907
BP.GO:0060560...379	Cluster D	developmental growth involved in morphogenesis	2.1002e-05	3.41085
BP.GO:0003231	Cluster D	cardiac ventricle development	2.17779e-05	2.32558
BP.GO:0007224	Cluster D	smoothened signaling pathway	2.21698e-05	2.48062
BP.GO:0051962	Cluster D	positive regulation of nervous system development	2.57419e-05	3.72093
BP.GO:0001764	Cluster D	neuron migration	2.79629e-05	2.63566
BP.GO:0003281	Cluster D	ventricular septum development	2.9112e-05	1.70543
BP.GO:0048846	Cluster D	axon extension involved in axon guidance	3.02642e-05	1.24031
BP.GO:1902284	Cluster D	neuron projection extension involved in neuron projection guidance	3.02642e-05	1.24031
BP.GO:1990845	Cluster D	adaptive thermogenesis	3.03751e-05	2.63566
BP.GO:0060831	Cluster D	smoothened signaling pathway involved in dorsal/ventral neural tube patterning	3.09361e-05	0.775194
BP.GO:0048863	Cluster D	stem cell differentiation	3.11488e-05	3.10078
BP.GO:0009755...390	Cluster D	hormone-mediated signaling pathway	3.24839e-05	2.94574
BP.GO:0003002	Cluster D	regionalization	3.33314e-05	4.18605
BP.GO:0048568	Cluster D	embryonic organ development	3.48031e-05	4.96124
BP.GO:0050769	Cluster D	positive regulation of neurogenesis	3.583e-05	3.25581
BP.GO:0003215	Cluster D	cardiac right ventricle morphogenesis	4.18641e-05	0.930233
BP.GO:2000177	Cluster D	regulation of neural precursor cell proliferation	4.2159e-05	1.86047
BP.GO:0030326	Cluster D	embryonic limb morphogenesis	4.56893e-05	2.17054
BP.GO:0035113	Cluster D	embryonic appendage morphogenesis	4.56893e-05	2.17054
BP.GO:0009187	Cluster D	cyclic nucleotide metabolic process	5.50341e-05	1.24031
BP.GO:0071526	Cluster D	semaphorin-plexin signaling pathway	5.50341e-05	1.24031
BP.GO:0090287...400	Cluster D	regulation of cellular response to growth factor stimulus	5.66134e-05	3.87597
BP.GO:0007044...401	Cluster E	cell-substrate junction assembly	1.99378e-06	3.07263
BP.GO:0150115...402	Cluster E	cell-substrate junction organization	3.66445e-06	3.07263
BP.GO:1904262	Cluster E	negative regulation of TORC1 signaling	1.27284e-05	1.39665
BP.GO:0031589...404	Cluster E	cell-substrate adhesion	2.47239e-05	5.58659
BP.GO:0007160...405	Cluster E	cell-matrix adhesion	4.5055e-05	4.18994
BP.GO:0007015...406	Cluster E	actin filament organization	4.59259e-05	6.14525
BP.GO:0071559...407	Cluster E	response to transforming growth factor beta	0.000129912	4.18994
BP.GO:0043484	Cluster E	regulation of RNA splicing	0.000132681	3.07263
BP.GO:0048024	Cluster E	regulation of mRNA splicing	via spliceosome	0.000137466	2.51397
BP.GO:0000381	Cluster E	regulation of alternative mRNA splicing	via spliceosome	0.000142462	1.95531
BP.GO:0032869	Cluster E	cellular response to insulin stimulus	0.000151583	3.63128
BP.GO:0006892...412	Cluster E	post-Golgi vesicle-mediated transport	0.000172022	2.51397
BP.GO:0032007	Cluster E	negative regulation of TOR signaling	0.000179142	1.67598
BP.GO:0071732	Cluster E	cellular response to nitric oxide	0.000199414	1.11732
BP.GO:0051017	Cluster E	actin filament bundle assembly	0.000223062	3.07263
BP.GO:0031331...416	Cluster E	positive regulation of cellular catabolic process	0.000227613	5.58659
BP.GO:0016358...417	Cluster E	dendrite development	0.000257427	3.91061
BP.GO:0048041...418	Cluster E	focal adhesion assembly	0.00025948	2.23464
BP.GO:0061572	Cluster E	actin filament bundle organization	0.000277469	3.07263
BP.GO:1902170	Cluster E	cellular response to reactive nitrogen species	0.000325287	1.11732
BP.GO:0071560...421	Cluster E	cellular response to transforming growth factor beta stimulus	0.000343611	3.91061
BP.GO:0018205...422	Cluster E	peptidyl-lysine modification	0.000358139	5.02793
BP.GO:0038202	Cluster E	TORC1 signaling	0.000366265	1.67598
BP.GO:0071375...424	Cluster E	cellular response to peptide hormone stimulus	0.00049476	4.18994
BP.GO:0034329...425	Cluster E	cell junction assembly	0.000498284	5.30726
BP.GO:0071731	Cluster E	response to nitric oxide	0.000499707	1.11732
BP.GO:0007346	Cluster E	regulation of mitotic cell cycle	0.000542775	5.58659
BP.GO:0009896...428	Cluster E	positive regulation of catabolic process	0.000549584	5.86592
BP.GO:0071383	Cluster E	cellular response to steroid hormone stimulus	0.00058207	3.35196
BP.GO:0032868	Cluster E	response to insulin	0.000591797	3.91061
BP.GO:0010811...431	Cluster E	positive regulation of cell-substrate adhesion	0.000600393	2.51397
BP.GO:0035020	Cluster E	regulation of Rac protein signal transduction	0.000608038	1.11732
BP.GO:0016570...433	Cluster E	histone modification	0.000638662	5.58659
BP.GO:0000380	Cluster E	alternative mRNA splicing	via spliceosome	0.000672407	1.95531
BP.GO:0008380...435	Cluster E	RNA splicing	0.000739515	5.30726
BP.GO:0048280	Cluster E	vesicle fusion with Golgi apparatus	0.000752834	0.837989
BP.GO:0010770	Cluster E	positive regulation of cell morphogenesis involved in differentiation	0.000784593	1.95531
BP.GO:0001952	Cluster E	regulation of cell-matrix adhesion	0.000800371	2.51397
BP.GO:0090287...439	Cluster E	regulation of cellular response to growth factor stimulus	0.000803353	4.18994
BP.GO:1903320	Cluster E	regulation of protein modification by small protein conjugation or removal	0.000817049	3.63128
BP.GO:0001954	Cluster E	positive regulation of cell-matrix adhesion	0.000820826	1.67598
BP.GO:0030038	Cluster E	contractile actin filament bundle assembly	0.000979234	2.23464
BP.GO:0043149	Cluster E	stress fiber assembly	0.000979234	2.23464
BP.GO:0015937	Cluster E	coenzyme A biosynthetic process	0.00102052	0.837989
BP.GO:0019048	Cluster E	modulation by virus of host process	0.00102052	0.837989
BP.GO:0033032	Cluster E	regulation of myeloid cell apoptotic process	0.0010318	1.11732
BP.GO:0007229	Cluster E	integrin-mediated signaling pathway	0.00104111	2.23464
BP.GO:1900026	Cluster E	positive regulation of substrate adhesion-dependent cell spreading	0.00105806	1.39665
BP.GO:0043434	Cluster E	response to peptide hormone	0.00109384	5.02793
BP.GO:0070482...450	Cluster E	response to oxygen levels	0.00111528	4.46927
BP.GO:0010810...451	Cluster E	regulation of cell-substrate adhesion	0.00117048	3.35196
BP.GO:0016601	Cluster E	Rac protein signal transduction	0.00118247	1.39665
BP.GO:1903432	Cluster E	regulation of TORC1 signaling	0.00118247	1.39665
BP.GO:0000086	Cluster E	G2/M transition of mitotic cell cycle	0.00129539	2.51397
BP.GO:0050684...455	Cluster E	regulation of mRNA processing	0.00129539	2.51397
BP.GO:1903322	Cluster E	positive regulation of protein modification by small protein conjugation or removal	0.00136298	2.51397
BP.GO:0031032...457	Cluster E	actomyosin structure organization	0.00142684	3.07263
BP.GO:0046777	Cluster E	protein autophosphorylation	0.00147052	3.35196
BP.GO:0001843	Cluster E	neural tube closure	0.00148479	1.95531
BP.GO:0042176	Cluster E	regulation of protein catabolic process	0.00149114	4.7486
BP.GO:1901653...461	Cluster E	cellular response to peptide	0.00158302	4.46927
BP.GO:0060606	Cluster E	tube closure	0.00158563	1.95531
BP.GO:0030178	Cluster E	negative regulation of Wnt signaling pathway	0.0016402	2.7933
BP.GO:0090630	Cluster E	activation of GTPase activity	0.00165669	2.23464
BP.GO:0007517...465	Cluster E	muscle organ development	0.00166007	4.18994
BP.GO:0043967	Cluster E	histone H4 acetylation	0.00175318	1.67598
BP.GO:0048193...467	Cluster E	Golgi vesicle transport	0.00176842	3.91061
BP.GO:0033135	Cluster E	regulation of peptidyl-serine phosphorylation	0.00183057	2.51397
BP.GO:0014902	Cluster E	myotube differentiation	0.00184838	2.23464
BP.GO:0051894	Cluster E	positive regulation of focal adhesion assembly	0.00187207	1.11732
BP.GO:0007613	Cluster E	memory	0.00195057	2.23464
BP.GO:0033028	Cluster E	myeloid cell apoptotic process	0.00213924	1.11732
BP.GO:0043249	Cluster E	erythrocyte maturation	0.00215741	0.837989
BP.GO:0014020	Cluster E	primary neural tube formation	0.00217238	1.95531
BP.GO:0044839	Cluster E	cell cycle G2/M phase transition	0.00220791	2.51397
BP.GO:0016055...476	Cluster E	Wnt signaling pathway	0.00235973	5.02793
BP.GO:0010769	Cluster E	regulation of cell morphogenesis involved in differentiation	0.00244913	1.95531
BP.GO:0007623...478	Cluster E	circadian rhythm	0.00245633	3.07263
BP.GO:0198738...479	Cluster E	cell-cell signaling by wnt	0.00247604	5.02793
BP.GO:0021700	Cluster E	developmental maturation	0.00298791	3.63128
BP.GO:0010639...481	Cluster E	negative regulation of organelle organization	0.00301048	4.18994
BP.GO:0043087...482	Cluster E	regulation of GTPase activity	0.00301048	4.18994
BP.GO:0018105...483	Cluster E	peptidyl-serine phosphorylation	0.0031176	3.91061
BP.GO:0009267	Cluster E	cellular response to starvation	0.00314735	2.51397
BP.GO:0009415	Cluster E	response to water	0.00322635	0.837989
BP.GO:1990090	Cluster E	cellular response to nerve growth factor stimulus	0.00336211	1.39665
BP.GO:0001841	Cluster E	neural tube formation	0.00344408	1.95531
BP.GO:0044772...488	Cluster E	mitotic cell cycle phase transition	0.00345148	4.7486
BP.GO:0150117	Cluster E	positive regulation of cell-substrate junction organization	0.00347114	1.11732
BP.GO:0000377	Cluster E	RNA splicing	via transesterification reactions with bulged adenosine as nucleophile	0.00358681	3.91061
BP.GO:0000398	Cluster E	mRNA splicing	via spliceosome	0.00358681	3.91061
BP.GO:0009755...492	Cluster E	hormone-mediated signaling pathway	0.00367904	2.7933
BP.GO:0018022...493	Cluster E	peptidyl-lysine methylation	0.00372858	2.23464
BP.GO:0036293	Cluster E	response to decreased oxygen levels	0.00378995	3.91061
BP.GO:0043547...495	Cluster E	positive regulation of GTPase activity	0.00382726	3.35196
BP.GO:0032006...496	Cluster E	regulation of TOR signaling	0.00383609	1.95531
BP.GO:0032048	Cluster E	cardiolipin metabolic process	0.00386267	0.837989
BP.GO:1903358	Cluster E	regulation of Golgi organization	0.00386267	0.837989
BP.GO:0000375	Cluster E	RNA splicing	via transesterification reactions	0.00400237	3.91061
BP.GO:0071900	Cluster E	regulation of protein serine/threonine kinase activity	0.00401879	4.18994
BP.GO:0031589...501	Cluster F	cell-substrate adhesion	6.01536e-07	7.82609
BP.GO:1903522	Cluster F	regulation of blood circulation	6.78439e-07	6.52174
BP.GO:0003015...503	Cluster F	heart process	2.86997e-06	6.08696
BP.GO:0010810...504	Cluster F	regulation of cell-substrate adhesion	3.6562e-06	5.65217
BP.GO:0060047...505	Cluster F	heart contraction	9.36766e-06	5.65217
BP.GO:0014910	Cluster F	regulation of smooth muscle cell migration	1.37869e-05	3.47826
BP.GO:0048660	Cluster F	regulation of smooth muscle cell proliferation	1.44798e-05	4.78261
BP.GO:0048659	Cluster F	smooth muscle cell proliferation	1.77888e-05	4.78261
BP.GO:0030049	Cluster F	muscle filament sliding	2.01611e-05	1.73913
BP.GO:0030198...510	Cluster F	extracellular matrix organization	2.26316e-05	6.08696
BP.GO:0043062...511	Cluster F	extracellular structure organization	2.34767e-05	6.08696
BP.GO:0045229...512	Cluster F	external encapsulating structure organization	2.52508e-05	6.08696
BP.GO:0014909	Cluster F	smooth muscle cell migration	2.59364e-05	3.47826
BP.GO:0033275	Cluster F	actin-myosin filament sliding	2.72278e-05	1.73913
BP.GO:0006631	Cluster F	fatty acid metabolic process	2.76284e-05	6.95652
BP.GO:0010876	Cluster F	lipid localization	4.14796e-05	7.3913
BP.GO:0008016	Cluster F	regulation of heart contraction	5.03226e-05	4.78261
BP.GO:0014812	Cluster F	muscle cell migration	6.41456e-05	3.47826
BP.GO:0010883	Cluster F	regulation of lipid storage	6.9233e-05	2.6087
BP.GO:0019915	Cluster F	lipid storage	9.77973e-05	3.04348
BP.GO:0016049...521	Cluster F	cell growth	0.000101715	7.3913
BP.GO:0070542	Cluster F	response to fatty acid	0.000133175	2.6087
BP.GO:0071404	Cluster F	cellular response to low-density lipoprotein particle stimulus	0.000136377	1.73913
BP.GO:0010811...524	Cluster F	positive regulation of cell-substrate adhesion	0.000140696	3.47826
BP.GO:0010952	Cluster F	positive regulation of peptidase activity	0.0001675	4.34783
BP.GO:2000121	Cluster F	regulation of removal of superoxide radicals	0.000206014	1.30435
BP.GO:0045862	Cluster F	positive regulation of proteolysis	0.000216448	6.08696
BP.GO:0006937...528	Cluster F	regulation of muscle contraction	0.00024833	3.91304
BP.GO:0033002	Cluster F	muscle cell proliferation	0.000259119	4.78261
BP.GO:0032836	Cluster F	glomerular basement membrane development	0.000280703	1.30435
BP.GO:0048661	Cluster F	positive regulation of smooth muscle cell proliferation	0.000298153	3.04348
BP.GO:0032781	Cluster F	positive regulation of ATPase activity	0.000311808	1.73913
BP.GO:2000379	Cluster F	positive regulation of reactive oxygen species metabolic process	0.000343633	2.6087
BP.GO:0010884	Cluster F	positive regulation of lipid storage	0.000360292	1.73913
BP.GO:0010827	Cluster F	regulation of glucose transmembrane transport	0.000368899	2.6087
BP.GO:0006936...536	Cluster F	muscle contraction	0.000378654	5.65217
BP.GO:0006163	Cluster F	purine nucleotide metabolic process	0.000407145	6.08696
BP.GO:1905954	Cluster F	positive regulation of lipid localization	0.000419767	3.04348
BP.GO:0003018	Cluster F	vascular process in circulatory system	0.000426764	4.78261
BP.GO:0003012...540	Cluster F	muscle system process	0.000494218	6.52174
BP.GO:0010631	Cluster F	epithelial cell migration	0.000495212	5.65217
BP.GO:0090132	Cluster F	epithelium migration	0.000535616	5.65217
BP.GO:0052547	Cluster F	regulation of peptidase activity	0.000605605	6.52174
BP.GO:0010743	Cluster F	regulation of macrophage derived foam cell differentiation	0.000608908	1.73913
BP.GO:0090130	Cluster F	tissue migration	0.000609158	5.65217
BP.GO:0001558	Cluster F	regulation of cell growth	0.000631358	6.08696
BP.GO:0034219	Cluster F	carbohydrate transmembrane transport	0.000640336	3.04348
BP.GO:0072521	Cluster F	purine-containing compound metabolic process	0.000661754	6.08696
BP.GO:1903578	Cluster F	regulation of ATP metabolic process	0.000709773	2.6087
BP.GO:2000377	Cluster F	regulation of reactive oxygen species metabolic process	0.000731274	3.47826
BP.GO:0003206...551	Cluster F	cardiac chamber morphogenesis	0.000743501	3.04348
BP.GO:0009144	Cluster F	purine nucleoside triphosphate metabolic process	0.000754013	2.6087
BP.GO:0055094	Cluster F	response to lipoprotein particle	0.000770345	1.73913
BP.GO:0046324	Cluster F	regulation of glucose import	0.000781646	2.17391
BP.GO:0010657	Cluster F	muscle cell apoptotic process	0.000800355	2.6087
BP.GO:0071402	Cluster F	cellular response to lipoprotein particle stimulus	0.000959867	1.73913
BP.GO:0090322	Cluster F	regulation of superoxide metabolic process	0.000959867	1.73913
BP.GO:0032835	Cluster F	glomerulus development	0.000980686	2.17391
BP.GO:0030048...559	Cluster F	actin filament-based movement	0.000989105	3.04348
BP.GO:0010632	Cluster F	regulation of epithelial cell migration	0.0010115	4.78261
BP.GO:0050727...561	Cluster F	regulation of inflammatory response	0.00101824	5.65217
BP.GO:0045785	Cluster F	positive regulation of cell adhesion	0.00106331	6.08696
BP.GO:0009117	Cluster F	nucleotide metabolic process	0.00109886	6.52174
BP.GO:0045765	Cluster F	regulation of angiogenesis	0.00111607	5.21739
BP.GO:0090257	Cluster F	regulation of muscle system process	0.00115429	4.34783
BP.GO:0010742	Cluster F	macrophage derived foam cell differentiation	0.00117999	1.73913
BP.GO:0071398	Cluster F	cellular response to fatty acid	0.00117999	1.73913
BP.GO:0090077	Cluster F	foam cell differentiation	0.00117999	1.73913
BP.GO:1903580	Cluster F	positive regulation of ATP metabolic process	0.00117999	1.73913
BP.GO:0003073	Cluster F	regulation of systemic arterial blood pressure	0.00118932	2.6087
BP.GO:0048511...571	Cluster F	rhythmic process	0.0011915	4.78261
BP.GO:0070252...572	Cluster F	actin-mediated cell contraction	0.00125495	2.6087
BP.GO:0006753	Cluster F	nucleoside phosphate metabolic process	0.00129045	6.52174
BP.GO:1901342	Cluster F	regulation of vasculature development	0.0012941	5.21739
BP.GO:0051056...575	Cluster F	regulation of small GTPase mediated signal transduction	0.00132557	4.78261
BP.GO:0006869	Cluster F	lipid transport	0.00134128	5.65217
BP.GO:0015849	Cluster F	organic acid transport	0.00136096	4.78261
BP.GO:0010812	Cluster F	negative regulation of cell-substrate adhesion	0.0014886	2.17391
BP.GO:0010885	Cluster F	regulation of cholesterol storage	0.00153305	1.30435
BP.GO:0002027	Cluster F	regulation of heart rate	0.00170883	2.6087
BP.GO:0014912	Cluster F	negative regulation of smooth muscle cell migration	0.00172205	1.73913
BP.GO:0019432	Cluster F	triglyceride biosynthetic process	0.00172205	1.73913
BP.GO:0045214...583	Cluster F	sarcomere organization	0.00172205	1.73913
BP.GO:0048670	Cluster F	regulation of collateral sprouting	0.00178734	1.30435
BP.GO:0003208...585	Cluster F	cardiac ventricle morphogenesis	0.00180489	2.17391
BP.GO:0099504	Cluster F	synaptic vesicle cycle	0.00182112	3.47826
BP.GO:0045981	Cluster F	positive regulation of nucleotide metabolic process	0.0018806	1.73913
BP.GO:1900544	Cluster F	positive regulation of purine nucleotide metabolic process	0.0018806	1.73913
BP.GO:0062013	Cluster F	positive regulation of small molecule metabolic process	0.00196239	3.04348
BP.GO:0009150	Cluster F	purine ribonucleotide metabolic process	0.00206559	5.21739
BP.GO:0010878	Cluster F	cholesterol storage	0.00206645	1.30435
BP.GO:0046942	Cluster F	carboxylic acid transport	0.00208759	4.34783
BP.GO:0008217	Cluster F	regulation of blood pressure	0.00215923	3.47826
BP.GO:0006801	Cluster F	superoxide metabolic process	0.00216782	2.17391
BP.GO:0046323	Cluster F	glucose import	0.00216782	2.17391
BP.GO:0034446	Cluster F	substrate adhesion-dependent cell spreading	0.00217417	2.6087
BP.GO:0001667...597	Cluster F	ameboidal-type cell migration	0.00231027	6.08696
BP.GO:0010866	Cluster F	regulation of triglyceride biosynthetic process	0.0023712	1.30435
BP.GO:0060965	Cluster F	negative regulation of gene silencing by miRNA	0.0023712	1.30435
BP.GO:2001056	Cluster F	positive regulation of cysteine-type endopeptidase activity	0.00238335	3.04348
MF.GO:0003735	Cluster A	structural constituent of ribosome	3.89952e-50	17.9577
MF.GO:0019843	Cluster A	rRNA binding	3.22161e-11	4.57746
MF.GO:0045296...3	Cluster A	cadherin binding	2.22261e-09	8.09859
MF.GO:0140678	Cluster A	molecular function inhibitor activity	9.51508e-08	4.57746
MF.GO:0048306	Cluster A	calcium-dependent protein binding	1.04007e-06	3.52113
MF.GO:0004857	Cluster A	enzyme inhibitor activity	1.26809e-06	3.16901
MF.GO:0019838...7	Cluster A	growth factor binding	2.00409e-06	4.22535
MF.GO:0005201...8	Cluster A	extracellular matrix structural constituent	2.85543e-06	4.57746
MF.GO:0140297...9	Cluster A	DNA-binding transcription factor binding	3.59589e-06	7.04225
MF.GO:0016209	Cluster A	antioxidant activity	7.22718e-06	3.16901
MF.GO:0005518...11	Cluster A	collagen binding	1.09345e-05	2.8169
MF.GO:0044389...12	Cluster A	ubiquitin-like protein ligase binding	3.54106e-05	5.6338
MF.GO:0008307...13	Cluster A	structural constituent of muscle	4.25835e-05	2.11268
MF.GO:0048027	Cluster A	mRNA 5'-UTR binding	5.21022e-05	1.76056
MF.GO:0061629...15	Cluster A	RNA polymerase II-specific DNA-binding transcription factor binding	6.88923e-05	5.28169
MF.GO:0003785	Cluster A	actin monomer binding	7.47288e-05	1.76056
MF.GO:0098641...17	Cluster A	cadherin binding involved in cell-cell adhesion	0.000144307	1.40845
MF.GO:0033218	Cluster A	amide binding	0.000174533	5.98592
MF.GO:0050840...19	Cluster A	extracellular matrix binding	0.000219936	2.11268
MF.GO:0031625...20	Cluster A	ubiquitin protein ligase binding	0.000228951	4.92958
MF.GO:0098631...21	Cluster A	cell adhesion mediator activity	0.000293628	2.11268
MF.GO:0004602	Cluster A	glutathione peroxidase activity	0.000328564	1.40845
MF.GO:0070412...23	Cluster A	R-SMAD binding	0.000392926	1.40845
MF.GO:0042277	Cluster A	peptide binding	0.000500838	4.92958
MF.GO:0008429	Cluster A	phosphatidylethanolamine binding	0.000725574	1.05634
MF.GO:0031386	Cluster A	protein tag	0.000932494	1.05634
MF.GO:0098632...27	Cluster A	cell-cell adhesion mediator activity	0.000932701	1.76056
MF.GO:0017022...28	Cluster A	myosin binding	0.000995358	2.11268
MF.GO:0004601	Cluster A	peroxidase activity	0.00112051	1.76056
MF.GO:0044548	Cluster A	S100 protein binding	0.00117329	1.05634
MF.GO:1990825	Cluster A	sequence-specific mRNA binding	0.00144992	1.05634
MF.GO:0003779...32	Cluster A	actin binding	0.00146595	5.6338
MF.GO:0005080...33	Cluster A	protein kinase C binding	0.00157824	1.76056
MF.GO:0016684	Cluster A	oxidoreductase activity	acting on peroxide as acceptor	0.00157824	1.76056
MF.GO:0070064...35	Cluster A	proline-rich region binding	0.00211792	1.05634
MF.GO:0042605	Cluster A	peptide antigen binding	0.00223272	1.40845
MF.GO:1901681...37	Cluster A	sulfur compound binding	0.00288193	3.87324
MF.GO:0005539...38	Cluster A	glycosaminoglycan binding	0.00317963	3.52113
MF.GO:0061134...39	Cluster A	peptidase regulator activity	0.00317963	3.52113
MF.GO:0030021	Cluster A	extracellular matrix structural constituent conferring compression resistance	0.00453065	1.05634
MF.GO:0055106	Cluster A	ubiquitin-protein transferase regulator activity	0.00453065	1.05634
MF.GO:0002020...42	Cluster A	protease binding	0.00506255	2.46479
MF.GO:0017134	Cluster A	fibroblast growth factor binding	0.00515131	1.05634
MF.GO:0045182	Cluster A	translation regulator activity	0.00615646	2.46479
MF.GO:0004866...45	Cluster A	endopeptidase inhibitor activity	0.00703732	2.8169
MF.GO:0030414	Cluster A	peptidase inhibitor activity	0.00876651	2.8169
MF.GO:0001968...47	Cluster A	fibronectin binding	0.00900321	1.05634
MF.GO:0043236...48	Cluster A	laminin binding	0.00900321	1.05634
MF.GO:0001540	Cluster A	amyloid-beta binding	0.00976098	1.76056
MF.GO:0008097	Cluster A	5S rRNA binding	0.00987706	0.704225
MF.GO:0050786	Cluster A	RAGE receptor binding	0.00987706	0.704225
MF.GO:0005520	Cluster A	insulin-like growth factor binding	0.00992898	1.05634
MF.GO:0015301	Cluster A	anion:anion antiporter activity	0.00992898	1.05634
MF.GO:0061135...54	Cluster A	endopeptidase regulator activity	0.0107955	2.8169
MF.GO:0005347	Cluster A	ATP transmembrane transporter activity	0.0119496	0.704225
MF.GO:0008199	Cluster A	ferric iron binding	0.0119496	0.704225
MF.GO:0042608	Cluster A	T cell receptor binding	0.0119496	0.704225
MF.GO:0048407...58	Cluster A	platelet-derived growth factor binding	0.0119496	0.704225
MF.GO:0097371	Cluster A	MDM2/MDM4 family protein binding	0.0119496	0.704225
MF.GO:0099186	Cluster A	structural constituent of postsynapse	0.0119496	0.704225
MF.GO:0140323	Cluster A	solute:anion antiporter activity	0.0141704	1.05634
MF.GO:0005024...62	Cluster A	transforming growth factor beta-activated receptor activity	0.0141944	0.704225
MF.GO:0008201...63	Cluster A	heparin binding	0.0148669	2.46479
MF.GO:0004859	Cluster A	phospholipase inhibitor activity	0.0166057	0.704225
MF.GO:0031432...65	Cluster A	titin binding	0.0166057	0.704225
MF.GO:0032036	Cluster A	myosin heavy chain binding	0.0166057	0.704225
MF.GO:0034236	Cluster A	protein kinase A catalytic subunit binding	0.0166057	0.704225
MF.GO:0045159	Cluster A	myosin II binding	0.0166057	0.704225
MF.GO:0035259	Cluster A	glucocorticoid receptor binding	0.0191778	0.704225
MF.GO:0042056	Cluster A	chemoattractant activity	0.0192913	1.05634
MF.GO:0051015...71	Cluster A	actin filament binding	0.0199255	2.8169
MF.GO:0005200	Cluster A	structural constituent of cytoskeleton	0.0218987	1.76056
MF.GO:0005161...73	Cluster A	platelet-derived growth factor receptor binding	0.0219051	0.704225
MF.GO:0051371...74	Cluster A	muscle alpha-actinin binding	0.0219051	0.704225
MF.GO:0008191...75	Cluster A	metalloendopeptidase inhibitor activity	0.0247824	0.704225
MF.GO:0036122	Cluster A	BMP binding	0.0247824	0.704225
MF.GO:0003714...77	Cluster A	transcription corepressor activity	0.0265428	2.46479
MF.GO:0016722	Cluster A	oxidoreductase activity	acting on metal ions	0.0278043	0.704225
MF.GO:0043021	Cluster A	ribonucleoprotein complex binding	0.0284714	2.11268
MF.GO:0000295	Cluster A	adenine nucleotide transmembrane transporter activity	0.0309658	0.704225
MF.GO:0005346	Cluster A	purine ribonucleotide transmembrane transporter activity	0.0309658	0.704225
MF.GO:0055102	Cluster A	lipase inhibitor activity	0.0309658	0.704225
MF.GO:0098918...83	Cluster A	structural constituent of synapse	0.0309658	0.704225
MF.GO:0016835	Cluster A	carbon-oxygen lyase activity	0.034084	1.40845
MF.GO:0046332...85	Cluster A	SMAD binding	0.034084	1.40845
MF.GO:0003746	Cluster A	translation elongation factor activity	0.0342618	0.704225
MF.GO:0004129	Cluster A	cytochrome-c oxidase activity	0.0342618	0.704225
MF.GO:0004675...88	Cluster A	transmembrane receptor protein serine/threonine kinase activity	0.0342618	0.704225
MF.GO:0000979	Cluster A	RNA polymerase II core promoter sequence-specific DNA binding	0.0376874	0.704225
MF.GO:0016675	Cluster A	oxidoreductase activity	acting on a heme group of donors	0.0376874	0.704225
MF.GO:0008083	Cluster A	growth factor activity	0.0403095	2.11268
MF.GO:0015216	Cluster A	purine nucleotide transmembrane transporter activity	0.0412379	0.704225
MF.GO:0140416	Cluster A	transcription regulator inhibitor activity	0.0412379	0.704225
MF.GO:0008135	Cluster A	translation factor activity	RNA binding	0.0412687	1.40845
MF.GO:0003712...95	Cluster B	transcription coregulator activity	1.22078e-12	7.92227
MF.GO:0005096...96	Cluster B	GTPase activator activity	1.96162e-11	7.32436
MF.GO:0030695...97	Cluster B	GTPase regulator activity	4.25344e-11	7.47384
MF.GO:0060589...98	Cluster B	nucleoside-triphosphatase regulator activity	4.25344e-11	7.47384
MF.GO:0004674...99	Cluster B	protein serine/threonine kinase activity	2.54417e-10	6.27803
MF.GO:0106310...100	Cluster B	protein serine kinase activity	4.31203e-09	5.68012
MF.GO:0042393...101	Cluster B	histone binding	5.80355e-09	4.4843
MF.GO:0003713...102	Cluster B	transcription coactivator activity	3.02215e-08	4.4843
MF.GO:0019787...103	Cluster B	ubiquitin-like protein transferase activity	3.16916e-07	5.97907
MF.GO:0005085...104	Cluster B	guanyl-nucleotide exchange factor activity	6.36825e-07	3.73692
MF.GO:0004842...105	Cluster B	ubiquitin-protein transferase activity	1.48565e-06	5.53064
MF.GO:0140030...106	Cluster B	modification-dependent protein binding	1.54127e-06	2.98954
MF.GO:0061629...107	Cluster B	RNA polymerase II-specific DNA-binding transcription factor binding	1.71478e-06	4.33483
MF.GO:0035091...108	Cluster B	phosphatidylinositol binding	2.33581e-06	4.03587
MF.GO:0031267...109	Cluster B	small GTPase binding	3.11731e-06	3.8864
MF.GO:0045296...110	Cluster B	cadherin binding	4.84402e-06	4.4843
MF.GO:0016922...111	Cluster B	nuclear receptor binding	5.0959e-06	2.69058
MF.GO:0004402	Cluster B	histone acetyltransferase activity	8.49644e-06	1.34529
MF.GO:0051020...113	Cluster B	GTPase binding	8.85648e-06	4.03587
MF.GO:0061733	Cluster B	peptide-lysine-N-acetyltransferase activity	1.31608e-05	1.34529
MF.GO:0003714...115	Cluster B	transcription corepressor activity	1.67599e-05	2.98954
MF.GO:0005543...116	Cluster B	phospholipid binding	1.94633e-05	5.38117
MF.GO:0001221...117	Cluster B	transcription coregulator binding	2.37229e-05	1.79372
MF.GO:0061980	Cluster B	regulatory RNA binding	3.51743e-05	1.34529
MF.GO:0061631...119	Cluster B	ubiquitin conjugating enzyme activity	3.6373e-05	1.19581
MF.GO:0061659...120	Cluster B	ubiquitin-like protein ligase activity	3.85773e-05	4.03587
MF.GO:0140297...121	Cluster B	DNA-binding transcription factor binding	5.17544e-05	4.63378
MF.GO:0008013...122	Cluster B	beta-catenin binding	5.69801e-05	1.79372
MF.GO:0034212	Cluster B	peptide N-acetyltransferase activity	5.95027e-05	1.34529
MF.GO:0061650...124	Cluster B	ubiquitin-like protein conjugating enzyme activity	6.71535e-05	1.19581
MF.GO:0070577	Cluster B	lysine-acetylated histone binding	7.75199e-05	0.896861
MF.GO:0140033	Cluster B	acetylation-dependent protein binding	7.75199e-05	0.896861
MF.GO:0061630...127	Cluster B	ubiquitin protein ligase activity	0.00013578	3.73692
MF.GO:0008080	Cluster B	N-acetyltransferase activity	0.000165741	1.49477
MF.GO:0030374...129	Cluster B	nuclear receptor coactivator activity	0.000174875	1.34529
MF.GO:0035198	Cluster B	miRNA binding	0.000187797	1.04634
MF.GO:0048156...131	Cluster B	tau protein binding	0.000194085	1.19581
MF.GO:0032182	Cluster B	ubiquitin-like protein binding	0.000199794	1.9432
MF.GO:0030674...133	Cluster B	protein-macromolecule adaptor activity	0.000226961	3.58744
MF.GO:0031491	Cluster B	nucleosome binding	0.000238667	1.49477
MF.GO:0031490	Cluster B	chromatin DNA binding	0.000365288	1.79372
MF.GO:0030159	Cluster B	signaling receptor complex adaptor activity	0.000411943	1.19581
MF.GO:0032451...137	Cluster B	demethylase activity	0.000458525	1.04634
MF.GO:0005078	Cluster B	MAP-kinase scaffold activity	0.000468997	0.597907
MF.GO:0060090...139	Cluster B	molecular adaptor activity	0.000491829	4.03587
MF.GO:0032452...140	Cluster B	histone demethylase activity	0.000529336	0.896861
MF.GO:0140457...141	Cluster B	protein demethylase activity	0.000529336	0.896861
MF.GO:0016410	Cluster B	N-acyltransferase activity	0.000611407	1.64425
MF.GO:0002039	Cluster B	p53 binding	0.000618502	1.34529
MF.GO:0008353	Cluster B	RNA polymerase II CTD heptapeptide repeat kinase activity	0.00068329	0.597907
MF.GO:0034452	Cluster B	dynactin binding	0.00068329	0.597907
MF.GO:0035591...146	Cluster B	signaling adaptor activity	0.000701127	1.49477
MF.GO:0019902...147	Cluster B	phosphatase binding	0.000853597	2.54111
MF.GO:0001223...148	Cluster B	transcription coactivator binding	0.000920334	0.896861
MF.GO:0050321...149	Cluster B	tau-protein kinase activity	0.000992594	0.747384
MF.GO:0030276	Cluster B	clathrin binding	0.00117236	1.34529
MF.GO:0003725...151	Cluster B	double-stranded RNA binding	0.00142758	1.34529
MF.GO:0016407	Cluster B	acetyltransferase activity	0.00173436	1.49477
MF.GO:0004721	Cluster B	phosphoprotein phosphatase activity	0.00178755	2.24215
MF.GO:0043130	Cluster B	ubiquitin binding	0.00188389	1.49477
MF.GO:0042974	Cluster B	retinoic acid receptor binding	0.00219831	0.747384
MF.GO:0016307	Cluster B	phosphatidylinositol phosphate kinase activity	0.00223671	0.597907
MF.GO:0004709...157	Cluster B	MAP kinase kinase kinase activity	0.00261816	0.747384
MF.GO:0031593	Cluster B	polyubiquitin modification-dependent protein binding	0.00265155	1.04634
MF.GO:0017124...159	Cluster B	SH3 domain binding	0.00283564	1.79372
MF.GO:0050681	Cluster B	androgen receptor binding	0.00309319	0.747384
MF.GO:0070717	Cluster B	poly-purine tract binding	0.00362733	0.747384
MF.GO:0019894	Cluster B	kinesin binding	0.0039164	0.896861
MF.GO:0042054...163	Cluster B	histone methyltransferase activity	0.00405668	1.04634
MF.GO:0045309...164	Cluster B	protein phosphorylated amino acid binding	0.00405668	1.04634
MF.GO:0000339	Cluster B	RNA cap binding	0.00436768	0.597907
MF.GO:0035613	Cluster B	RNA stem-loop binding	0.00436768	0.597907
MF.GO:0035615	Cluster B	clathrin adaptor activity	0.00436768	0.597907
MF.GO:0003727	Cluster B	single-stranded RNA binding	0.0043683	1.34529
MF.GO:0018024...169	Cluster B	histone-lysine N-methyltransferase activity	0.00441414	0.896861
MF.GO:0035612	Cluster B	AP-2 adaptor complex binding	0.00476468	0.44843
MF.GO:0052813	Cluster B	phosphatidylinositol bisphosphate kinase activity	0.00476468	0.44843
MF.GO:0035064...172	Cluster B	methylated histone binding	0.00496689	1.19581
MF.GO:0140034...173	Cluster B	methylation-dependent protein binding	0.00496689	1.19581
MF.GO:0019211	Cluster B	phosphatase activator activity	0.00530441	0.597907
MF.GO:0070300	Cluster B	phosphatidic acid binding	0.00530441	0.597907
MF.GO:0140312	Cluster B	cargo adaptor activity	0.00530441	0.597907
MF.GO:0001222	Cluster B	transcription corepressor binding	0.00562344	0.747384
MF.GO:0140658...178	Cluster B	ATP-dependent chromatin remodeler activity	0.00562344	0.747384
MF.GO:0019783...179	Cluster B	ubiquitin-like protein-specific protease activity	0.00598313	1.64425
MF.GO:0051010	Cluster B	microtubule plus-end binding	0.00636651	0.597907
MF.GO:0046975...181	Cluster B	histone methyltransferase activity (H3-K36 specific)	0.00637556	0.44843
MF.GO:0005154	Cluster B	epidermal growth factor receptor binding	0.00643287	0.747384
MF.GO:0004843...183	Cluster B	thiol-dependent deubiquitinase	0.00824489	1.49477
MF.GO:0000340	Cluster B	RNA 7-methylguanosine cap binding	0.00827299	0.44843
MF.GO:0101005...185	Cluster B	deubiquitinase activity	0.00875238	1.49477
MF.GO:0008143	Cluster B	poly(A) binding	0.00889336	0.597907
MF.GO:0070412...187	Cluster B	R-SMAD binding	0.00889336	0.597907
MF.GO:0070530	Cluster B	K63-linked polyubiquitin modification-dependent protein binding	0.00889336	0.597907
MF.GO:0051018	Cluster B	protein kinase A binding	0.0102143	0.896861
MF.GO:0032454	Cluster B	histone H3-methyl-lysine-9 demethylase activity	0.0104673	0.44843
MF.GO:0034450	Cluster B	ubiquitin-ubiquitin ligase activity	0.0104673	0.44843
MF.GO:0015631...192	Cluster B	tubulin binding	0.0107068	3.43797
MF.GO:0004725	Cluster B	protein tyrosine phosphatase activity	0.0121025	1.34529
MF.GO:0016791	Cluster B	phosphatase activity	0.0122482	2.69058
MF.GO:0003712...195	Cluster C	transcription coregulator activity	1.71766e-08	6.64697
MF.GO:0106310...196	Cluster C	protein serine kinase activity	1.92704e-08	5.46529
MF.GO:0046332...197	Cluster C	SMAD binding	2.41146e-08	2.36337
MF.GO:0004674...198	Cluster C	protein serine/threonine kinase activity	3.41599e-07	5.31758
MF.GO:0017124...199	Cluster C	SH3 domain binding	1.3583e-06	2.65879
MF.GO:0030695...200	Cluster C	GTPase regulator activity	5.25204e-06	5.76071
MF.GO:0060589...201	Cluster C	nucleoside-triphosphatase regulator activity	5.25204e-06	5.76071
MF.GO:0061629...202	Cluster C	RNA polymerase II-specific DNA-binding transcription factor binding	6.35152e-06	4.13589
MF.GO:0019787...203	Cluster C	ubiquitin-like protein transferase activity	7.17316e-06	5.46529
MF.GO:0140303	Cluster C	intramembrane lipid transporter activity	7.43243e-06	1.32939
MF.GO:0000287	Cluster C	magnesium ion binding	7.64349e-06	3.39734
MF.GO:0005096...206	Cluster C	GTPase activator activity	8.72527e-06	5.46529
MF.GO:0031267...207	Cluster C	small GTPase binding	1.17268e-05	3.69276
MF.GO:0019902...208	Cluster C	phosphatase binding	1.20738e-05	3.10192
MF.GO:0140297...209	Cluster C	DNA-binding transcription factor binding	2.66503e-05	4.72674
MF.GO:0004842...210	Cluster C	ubiquitin-protein transferase activity	3.01195e-05	5.02216
MF.GO:0051020...211	Cluster C	GTPase binding	3.05626e-05	3.84047
MF.GO:0035591...212	Cluster C	signaling adaptor activity	3.92555e-05	1.77253
MF.GO:0140326	Cluster C	ATPase-coupled intramembrane lipid transporter activity	4.17432e-05	1.03397
MF.GO:0045296...214	Cluster C	cadherin binding	4.33701e-05	4.13589
MF.GO:0005545	Cluster C	1-phosphatidylinositol binding	0.00014792	0.738552
MF.GO:0003714...216	Cluster C	transcription corepressor activity	0.000197833	2.65879
MF.GO:0048156...217	Cluster C	tau protein binding	0.000210466	1.18168
MF.GO:0005548	Cluster C	phospholipid transporter activity	0.000219655	1.32939
MF.GO:0008525	Cluster C	phosphatidylcholine transporter activity	0.000286663	0.738552
MF.GO:0042393...220	Cluster C	histone binding	0.000289008	3.10192
MF.GO:0003725...221	Cluster C	double-stranded RNA binding	0.000369926	1.4771
MF.GO:0051219...222	Cluster C	phosphoprotein binding	0.000381516	1.62482
MF.GO:0001968...223	Cluster C	fibronectin binding	0.000461292	0.886263
MF.GO:0035091...224	Cluster C	phosphatidylinositol binding	0.00047094	3.24963
MF.GO:0019209	Cluster C	kinase activator activity	0.00057656	1.77253
MF.GO:0042169...226	Cluster C	SH2 domain binding	0.000578071	1.03397
MF.GO:0005543...227	Cluster C	phospholipid binding	0.000578913	4.72674
MF.GO:0005085...228	Cluster C	guanyl-nucleotide exchange factor activity	0.000625204	2.8065
MF.GO:0031625...229	Cluster C	ubiquitin protein ligase binding	0.000682514	3.39734
MF.GO:0044389...230	Cluster C	ubiquitin-like protein ligase binding	0.000693993	3.54505
MF.GO:0097110	Cluster C	scaffold protein binding	0.000752907	1.32939
MF.GO:0016706...232	Cluster C	2-oxoglutarate-dependent dioxygenase activity	0.000759303	1.18168
MF.GO:0042826	Cluster C	histone deacetylase binding	0.000830833	1.92024
MF.GO:0016922...234	Cluster C	nuclear receptor binding	0.00088932	2.06795
MF.GO:0050321...235	Cluster C	tau-protein kinase activity	0.00104698	0.738552
MF.GO:0030295	Cluster C	protein kinase activator activity	0.00123171	1.62482
MF.GO:0019903...237	Cluster C	protein phosphatase binding	0.00132279	2.06795
MF.GO:0070063	Cluster C	RNA polymerase binding	0.00140601	1.32939
MF.GO:0019003	Cluster C	GDP binding	0.00170444	1.32939
MF.GO:0003713...240	Cluster C	transcription coactivator activity	0.00176487	2.95421
MF.GO:0019208...241	Cluster C	phosphatase regulator activity	0.00196961	1.62482
MF.GO:0000993	Cluster C	RNA polymerase II complex binding	0.00225372	1.03397
MF.GO:0035497	Cluster C	cAMP response element binding	0.00233594	0.590842
MF.GO:0140327	Cluster C	flippase activity	0.00233594	0.590842
MF.GO:0140030...245	Cluster C	modification-dependent protein binding	0.00243153	2.06795
MF.GO:0005178	Cluster C	integrin binding	0.00260547	1.92024
MF.GO:0008094	Cluster C	ATP-dependent activity	acting on DNA	0.00263664	1.62482
MF.GO:0003925	Cluster C	G protein activity	0.00323153	0.886263
MF.GO:0061659...249	Cluster C	ubiquitin-like protein ligase activity	0.00336814	3.24963
MF.GO:0046624	Cluster C	sphingolipid transporter activity	0.00370407	0.590842
MF.GO:0019887	Cluster C	protein kinase regulator activity	0.00374632	2.36337
MF.GO:0044325...252	Cluster C	transmembrane transporter binding	0.00376258	1.77253
MF.GO:0032452...253	Cluster C	histone demethylase activity	0.00381646	0.738552
MF.GO:0140457...254	Cluster C	protein demethylase activity	0.00381646	0.738552
MF.GO:0005080...255	Cluster C	protein kinase C binding	0.00390885	1.03397
MF.GO:0001098	Cluster C	basal transcription machinery binding	0.00411941	1.18168
MF.GO:0001099	Cluster C	basal RNA polymerase II transcription machinery binding	0.00411941	1.18168
MF.GO:0045309...258	Cluster C	protein phosphorylated amino acid binding	0.00432842	1.03397
MF.GO:0046966	Cluster C	thyroid hormone receptor binding	0.00444318	0.738552
MF.GO:0005319...260	Cluster C	lipid transporter activity	0.00464184	1.92024
MF.GO:0043175	Cluster C	RNA polymerase core enzyme binding	0.00478115	1.03397
MF.GO:1901981	Cluster C	phosphatidylinositol phosphate binding	0.00491889	2.06795
MF.GO:0140142...263	Cluster C	nucleocytoplasmic carrier activity	0.00513982	0.738552
MF.GO:0004386	Cluster C	helicase activity	0.00517231	1.92024
MF.GO:0035064...265	Cluster C	methylated histone binding	0.00532913	1.18168
MF.GO:0140034...266	Cluster C	methylation-dependent protein binding	0.00532913	1.18168
MF.GO:1990782	Cluster C	protein tyrosine kinase binding	0.0053775	1.4771
MF.GO:0061608	Cluster C	nuclear import signal receptor activity	0.00553209	0.590842
MF.GO:0140658...269	Cluster C	ATP-dependent chromatin remodeler activity	0.00591035	0.738552
MF.GO:0019207	Cluster C	kinase regulator activity	0.00591416	2.51108
MF.GO:0016887	Cluster C	ATP hydrolysis activity	0.00595749	2.8065
MF.GO:0019783...272	Cluster C	ubiquitin-like protein-specific protease activity	0.00652202	1.62482
MF.GO:0004596	Cluster C	peptide alpha-N-acetyltransferase activity	0.00658989	0.443131
MF.GO:0046975...274	Cluster C	histone methyltransferase activity (H3-K36 specific)	0.00658989	0.443131
MF.GO:0051213...275	Cluster C	dioxygenase activity	0.00680003	1.32939
MF.GO:0004843...276	Cluster C	thiol-dependent deubiquitinase	0.00892273	1.4771
MF.GO:0061630...277	Cluster C	ubiquitin protein ligase activity	0.00920859	2.95421
MF.GO:0101005...278	Cluster C	deubiquitinase activity	0.00946839	1.4771
MF.GO:0061631...279	Cluster C	ubiquitin conjugating enzyme activity	0.00980828	0.738552
MF.GO:0097718	Cluster C	disordered domain specific binding	0.00980828	0.738552
MF.GO:0031994	Cluster C	insulin-like growth factor I binding	0.0108121	0.443131
MF.GO:0140333	Cluster C	glycerophospholipid flippase activity	0.0108121	0.443131
MF.GO:0004197	Cluster C	cysteine-type endopeptidase activity	0.0125878	1.4771
MF.GO:0070411...284	Cluster C	I-SMAD binding	0.0133893	0.443131
MF.GO:0071837	Cluster C	HMG box domain binding	0.0133893	0.443131
MF.GO:0032451...286	Cluster C	demethylase activity	0.0136896	0.738552
MF.GO:0061650...287	Cluster C	ubiquitin-like protein conjugating enzyme activity	0.0136896	0.738552
MF.GO:0030674...288	Cluster C	protein-macromolecule adaptor activity	0.0139302	2.8065
MF.GO:0070851	Cluster C	growth factor receptor binding	0.0153358	1.62482
MF.GO:0003697	Cluster C	single-stranded DNA binding	0.0155952	1.4771
MF.GO:0005161...291	Cluster C	platelet-derived growth factor receptor binding	0.0162856	0.443131
MF.GO:0008139	Cluster C	nuclear localization sequence binding	0.0163554	0.590842
MF.GO:0003678	Cluster C	DNA helicase activity	0.0166395	1.03397
MF.GO:0042054...294	Cluster C	histone methyltransferase activity	0.0166835	0.886263
MF.GO:0045499	Cluster D	chemorepellent activity	1.36602e-08	1.54321
MF.GO:0030020...296	Cluster D	extracellular matrix structural constituent conferring tensile strength	1.16548e-07	1.69753
MF.GO:0005201...297	Cluster D	extracellular matrix structural constituent	7.50863e-07	3.24074
MF.GO:0005096...298	Cluster D	GTPase activator activity	1.25591e-06	5.8642
MF.GO:0030695...299	Cluster D	GTPase regulator activity	4.61805e-06	5.8642
MF.GO:0060589...300	Cluster D	nucleoside-triphosphatase regulator activity	4.61805e-06	5.8642
MF.GO:0003779...301	Cluster D	actin binding	7.26453e-06	5.40123
MF.GO:0106310...302	Cluster D	protein serine kinase activity	3.33674e-05	4.47531
MF.GO:0017124...303	Cluster D	SH3 domain binding	5.49958e-05	2.31481
MF.GO:0030215	Cluster D	semaphorin receptor binding	0.000113743	0.925926
MF.GO:0008013...305	Cluster D	beta-catenin binding	0.000192787	1.69753
MF.GO:0004674...306	Cluster D	protein serine/threonine kinase activity	0.000269058	4.32099
MF.GO:0035374	Cluster D	chondroitin sulfate binding	0.000271929	0.617284
MF.GO:0008081...308	Cluster D	phosphoric diester hydrolase activity	0.000290615	1.69753
MF.GO:0003714...309	Cluster D	transcription corepressor activity	0.000348571	2.62346
MF.GO:0004714	Cluster D	transmembrane receptor protein tyrosine kinase activity	0.000439835	2.00617
MF.GO:0019199	Cluster D	transmembrane receptor protein kinase activity	0.000541826	2.16049
MF.GO:0045295	Cluster D	gamma-catenin binding	0.000605782	0.617284
MF.GO:0008373	Cluster D	sialyltransferase activity	0.000684161	0.771605
MF.GO:0051020...314	Cluster D	GTPase binding	0.000685896	3.39506
MF.GO:0044325...315	Cluster D	transmembrane transporter binding	0.000858107	2.00617
MF.GO:0005085...316	Cluster D	guanyl-nucleotide exchange factor activity	0.000975557	2.77778
MF.GO:0004713	Cluster D	protein tyrosine kinase activity	0.00105638	2.00617
MF.GO:0004114...318	Cluster D	3'	5'-cyclic-nucleotide phosphodiesterase activity	0.00106717	0.771605
MF.GO:0030552	Cluster D	cAMP binding	0.00106717	0.771605
MF.GO:0003712...320	Cluster D	transcription coregulator activity	0.0012613	4.78395
MF.GO:0042578	Cluster D	phosphoric ester hydrolase activity	0.00132204	3.85802
MF.GO:0004115	Cluster D	3'	5'-cyclic-AMP phosphodiesterase activity	0.00153522	0.617284
MF.GO:0004112...323	Cluster D	cyclic-nucleotide phosphodiesterase activity	0.00158962	0.771605
MF.GO:0051015...324	Cluster D	actin filament binding	0.00183923	2.62346
MF.GO:0031267...325	Cluster D	small GTPase binding	0.00218379	2.9321
MF.GO:0017080	Cluster D	sodium channel regulator activity	0.00260029	0.925926
MF.GO:0042169...327	Cluster D	SH2 domain binding	0.00260029	0.925926
MF.GO:0015085	Cluster D	calcium ion transmembrane transporter activity	0.00299185	1.85185
MF.GO:0005229	Cluster D	intracellular calcium activated chloride channel activity	0.00316393	0.617284
MF.GO:0061778	Cluster D	intracellular chloride channel activity	0.00316393	0.617284
MF.GO:0005262	Cluster D	calcium channel activity	0.00325045	1.69753
MF.GO:0140297...332	Cluster D	DNA-binding transcription factor binding	0.00354183	3.85802
MF.GO:0022839	Cluster D	ion gated channel activity	0.00424651	0.925926
MF.GO:0140142...334	Cluster D	nucleocytoplasmic carrier activity	0.00427114	0.771605
MF.GO:0008172	Cluster D	S-methyltransferase activity	0.00435578	0.462963
MF.GO:0008331	Cluster D	high voltage-gated calcium channel activity	0.00435578	0.462963
MF.GO:0017022...337	Cluster D	myosin binding	0.004465	1.23457
MF.GO:0031690	Cluster D	adrenergic receptor binding	0.00473721	0.617284
MF.GO:0005516...339	Cluster D	calmodulin binding	0.00521711	2.31481
MF.GO:0002162	Cluster D	dystroglycan binding	0.00583342	0.462963
MF.GO:0005049	Cluster D	nuclear export signal receptor activity	0.00583342	0.462963
MF.GO:0019107	Cluster D	myristoyltransferase activity	0.00583342	0.462963
MF.GO:0048407...343	Cluster D	platelet-derived growth factor binding	0.00583342	0.462963
MF.GO:0004222	Cluster D	metalloendopeptidase activity	0.00587839	1.54321
MF.GO:0008022...345	Cluster D	protein C-terminus binding	0.00727428	2.16049
MF.GO:0015631...346	Cluster D	tubulin binding	0.00748228	3.54938
MF.GO:0030551	Cluster D	cyclic nucleotide binding	0.00921557	0.771605
MF.GO:0099106	Cluster D	ion channel regulator activity	0.0102901	1.69753
MF.GO:0005518...349	Cluster D	collagen binding	0.0107123	1.08025
MF.GO:0019838...350	Cluster D	growth factor binding	0.0113795	1.69753
MF.GO:0047555	Cluster D	3'	5'-cyclic-GMP phosphodiesterase activity	0.0118942	0.462963
MF.GO:0070411...352	Cluster D	I-SMAD binding	0.0118942	0.462963
MF.GO:0004435	Cluster D	phosphatidylinositol phospholipase C activity	0.0123716	0.617284
MF.GO:0019208...354	Cluster D	phosphatase regulator activity	0.0133894	1.38889
MF.GO:0030374...355	Cluster D	nuclear receptor coactivator activity	0.0137078	0.925926
MF.GO:0016247	Cluster D	channel regulator activity	0.0138202	1.69753
MF.GO:0030507	Cluster D	spectrin binding	0.0141269	0.617284
MF.GO:0050998	Cluster D	nitric-oxide synthase binding	0.0144839	0.462963
MF.GO:0004629	Cluster D	phospholipase C activity	0.0160322	0.617284
MF.GO:0004698	Cluster D	calcium-dependent protein kinase C activity	0.017367	0.462963
MF.GO:1990380	Cluster D	Lys48-specific deubiquitinase activity	0.017367	0.462963
MF.GO:0019903...362	Cluster D	protein phosphatase binding	0.0174044	1.69753
MF.GO:0017147	Cluster D	Wnt-protein binding	0.0203072	0.617284
MF.GO:0005245	Cluster D	voltage-gated calcium channel activity	0.0205402	0.771605
MF.GO:0003951	Cluster D	NAD+ kinase activity	0.0205462	0.462963
MF.GO:0004697	Cluster D	protein kinase C activity	0.0205462	0.462963
MF.GO:0005001	Cluster D	transmembrane receptor protein tyrosine phosphatase activity	0.0205462	0.462963
MF.GO:0005005	Cluster D	transmembrane-ephrin receptor activity	0.0205462	0.462963
MF.GO:0019198	Cluster D	transmembrane receptor protein phosphatase activity	0.0205462	0.462963
MF.GO:0070064...370	Cluster D	proline-rich region binding	0.0205462	0.462963
MF.GO:0046332...371	Cluster D	SMAD binding	0.0213521	1.08025
MF.GO:0019902...372	Cluster D	phosphatase binding	0.0219696	2.00617
MF.GO:0031435	Cluster D	mitogen-activated protein kinase kinase kinase binding	0.0240227	0.462963
MF.GO:0098918...374	Cluster D	structural constituent of synapse	0.0240227	0.462963
MF.GO:0003779...375	Cluster E	actin binding	1.36749e-06	6.95187
MF.GO:0030331	Cluster E	estrogen receptor binding	0.000168532	1.60428
MF.GO:0005096...377	Cluster E	GTPase activator activity	0.000214914	5.88235
MF.GO:0030695...378	Cluster E	GTPase regulator activity	0.000455341	5.88235
MF.GO:0060589...379	Cluster E	nucleoside-triphosphatase regulator activity	0.000455341	5.88235
MF.GO:0016922...380	Cluster E	nuclear receptor binding	0.000744329	2.6738
MF.GO:0044389...381	Cluster E	ubiquitin-like protein ligase binding	0.000805	4.27807
MF.GO:0005516...382	Cluster E	calmodulin binding	0.000882847	3.20856
MF.GO:0001221...383	Cluster E	transcription coregulator binding	0.00104816	1.87166
MF.GO:0031625...384	Cluster E	ubiquitin protein ligase binding	0.00119128	4.0107
MF.GO:0016279	Cluster E	protein-lysine N-methyltransferase activity	0.00124217	1.60428
MF.GO:0016278	Cluster E	lysine N-methyltransferase activity	0.00135692	1.60428
MF.GO:0018024...387	Cluster E	histone-lysine N-methyltransferase activity	0.0017369	1.3369
MF.GO:0001228	Cluster E	DNA-binding transcription activator activity	RNA polymerase II-specific	0.00231356	5.08021
MF.GO:0001216	Cluster E	DNA-binding transcription activator activity	0.00267882	5.08021
MF.GO:0030674...390	Cluster E	protein-macromolecule adaptor activity	0.0031271	3.74332
MF.GO:0008170	Cluster E	N-methyltransferase activity	0.00367216	1.87166
MF.GO:0005159	Cluster E	insulin-like growth factor receptor binding	0.00385053	0.802139
MF.GO:0071889	Cluster E	14-3-3 protein binding	0.003876	1.06952
MF.GO:0050780	Cluster E	dopamine receptor binding	0.00460573	0.802139
MF.GO:0042054...395	Cluster E	histone methyltransferase activity	0.00555981	1.3369
MF.GO:0045309...396	Cluster E	protein phosphorylated amino acid binding	0.00555981	1.3369
MF.GO:0004674...397	Cluster E	protein serine/threonine kinase activity	0.00591832	4.27807
MF.GO:0002020...398	Cluster E	protease binding	0.00646802	2.13904
MF.GO:0140297...399	Cluster E	DNA-binding transcription factor binding	0.00715125	4.27807
MF.GO:0047485	Cluster E	protein N-terminus binding	0.0072776	1.87166
MF.GO:0045296...401	Cluster E	cadherin binding	0.00841782	3.74332
MF.GO:0060090...402	Cluster E	molecular adaptor activity	0.00896837	4.0107
MF.GO:0008276	Cluster E	protein methyltransferase activity	0.00915096	1.60428
MF.GO:0051219...404	Cluster E	phosphoprotein binding	0.00915096	1.60428
MF.GO:0016877	Cluster E	ligase activity	forming carbon-sulfur bonds	0.00946061	1.06952
MF.GO:0004114...406	Cluster E	3'	5'-cyclic-nucleotide phosphodiesterase activity	0.0109621	0.802139
MF.GO:0019903...407	Cluster E	protein phosphatase binding	0.0118396	2.13904
MF.GO:0001784	Cluster E	phosphotyrosine residue binding	0.0120939	1.06952
MF.GO:0001217	Cluster E	DNA-binding transcription repressor activity	0.012245	3.47594
MF.GO:0005518...410	Cluster E	collagen binding	0.0132154	1.3369
MF.GO:0051015...411	Cluster E	actin filament binding	0.013742	2.6738
MF.GO:0004112...412	Cluster E	cyclic-nucleotide phosphodiesterase activity	0.0138173	0.802139
MF.GO:0008266	Cluster E	poly(U) RNA binding	0.0138173	0.802139
MF.GO:0051019	Cluster E	mitogen-activated protein kinase binding	0.0138173	0.802139
MF.GO:0008757	Cluster E	S-adenosylmethionine-dependent methyltransferase activity	0.0147177	2.13904
MF.GO:0051020...416	Cluster E	GTPase binding	0.0165573	3.20856
MF.GO:0008641	Cluster E	ubiquitin-like modifier activating enzyme activity	0.0167008	0.534759
MF.GO:0016303	Cluster E	1-phosphatidylinositol-3-kinase activity	0.0167008	0.534759
MF.GO:0017124...419	Cluster E	SH3 domain binding	0.0171761	1.87166
MF.GO:0005201...420	Cluster F	extracellular matrix structural constituent	6.7691e-10	6.83761
MF.GO:0030020...421	Cluster F	extracellular matrix structural constituent conferring tensile strength	1.24149e-05	2.5641
MF.GO:0008191...422	Cluster F	metalloendopeptidase inhibitor activity	4.14254e-05	1.7094
MF.GO:0003779...423	Cluster F	actin binding	5.35604e-05	7.26496
MF.GO:0005539...424	Cluster F	glycosaminoglycan binding	0.000184612	4.70085
MF.GO:0008307...425	Cluster F	structural constituent of muscle	0.000186215	2.13675
MF.GO:0098632...426	Cluster F	cell-cell adhesion mediator activity	0.000388296	2.13675
MF.GO:0140359	Cluster F	ABC-type transporter activity	0.000427009	2.13675
MF.GO:0019838...428	Cluster F	growth factor binding	0.000455625	3.4188
MF.GO:0061134...429	Cluster F	peptidase regulator activity	0.000758992	4.2735
MF.GO:0042562	Cluster F	hormone binding	0.000806314	2.5641
MF.GO:0005041	Cluster F	low-density lipoprotein particle receptor activity	0.000829319	1.28205
MF.GO:0098631...432	Cluster F	cell adhesion mediator activity	0.000919586	2.13675
MF.GO:0043394	Cluster F	proteoglycan binding	0.00109802	1.7094
MF.GO:0030169	Cluster F	low-density lipoprotein particle binding	0.00121632	1.28205
MF.GO:0008201...435	Cluster F	heparin binding	0.00132324	3.4188
MF.GO:0030228	Cluster F	lipoprotein particle receptor activity	0.00144593	1.28205
MF.GO:0005518...437	Cluster F	collagen binding	0.00186268	2.13675
MF.GO:0016504	Cluster F	peptidase activator activity	0.00214596	1.7094
MF.GO:0008514	Cluster F	organic anion transmembrane transporter activity	0.00261135	3.4188
MF.GO:0008022...440	Cluster F	protein C-terminus binding	0.00297786	3.4188
MF.GO:0001221...441	Cluster F	transcription coregulator binding	0.00319069	2.13675
MF.GO:0050431	Cluster F	transforming growth factor beta binding	0.00339025	1.28205
MF.GO:0005319...443	Cluster F	lipid transporter activity	0.00363371	2.99145
MF.GO:0004879	Cluster F	nuclear receptor activity	0.00430641	1.7094
MF.GO:0098531	Cluster F	ligand-activated transcription factor activity	0.00430641	1.7094
MF.GO:0004709...446	Cluster F	MAP kinase kinase kinase activity	0.00476391	1.28205
MF.GO:0051393	Cluster F	alpha-actinin binding	0.00476391	1.28205
MF.GO:0016706...448	Cluster F	2-oxoglutarate-dependent dioxygenase activity	0.00493222	1.7094
MF.GO:0046943	Cluster F	carboxylic acid transmembrane transporter activity	0.00495306	2.99145
MF.GO:0005342	Cluster F	organic acid transmembrane transporter activity	0.0051193	2.99145
MF.GO:0043236...451	Cluster F	laminin binding	0.00528598	1.28205
MF.GO:0050840...452	Cluster F	extracellular matrix binding	0.00561632	1.7094
MF.GO:0051213...453	Cluster F	dioxygenase activity	0.00644248	2.13675
MF.GO:0071813	Cluster F	lipoprotein particle binding	0.00705275	1.28205
MF.GO:0071814	Cluster F	protein-lipid complex binding	0.00705275	1.28205
MF.GO:1901681...456	Cluster F	sulfur compound binding	0.00707196	3.84615
MF.GO:0001223...457	Cluster F	transcription coactivator binding	0.00771019	1.28205
MF.GO:0097493	Cluster F	structural molecule activity conferring elasticity	0.00823977	0.854701
MF.GO:0005024...459	Cluster F	transforming growth factor beta-activated receptor activity	0.00980523	0.854701
MF.GO:0005165	Cluster F	neurotrophin receptor binding	0.00980523	0.854701
MF.GO:0004620	Cluster F	phospholipase activity	0.0106638	2.13675
MF.GO:0042805	Cluster F	actinin binding	0.0106936	1.28205
MF.GO:0031432...463	Cluster F	titin binding	0.0114914	0.854701
MF.GO:0140299	Cluster F	small molecule sensor activity	0.0114914	0.854701
MF.GO:0061135...465	Cluster F	endopeptidase regulator activity	0.0123295	2.99145
MF.GO:0042626	Cluster F	ATPase-coupled transmembrane transporter activity	0.0128776	2.13675
MF.GO:0005313	Cluster F	L-glutamate transmembrane transporter activity	0.013295	0.854701
MF.GO:0005516...468	Cluster F	calmodulin binding	0.0147352	2.99145
MF.GO:0004953	Cluster F	icosanoid receptor activity	0.0152128	0.854701
MF.GO:0051371...470	Cluster F	muscle alpha-actinin binding	0.0152128	0.854701
MF.GO:0038024	Cluster F	cargo receptor activity	0.0168393	1.7094
MF.GO:0005523	Cluster F	tropomyosin binding	0.0172416	0.854701
MF.GO:0015172	Cluster F	acidic amino acid transmembrane transporter activity	0.0172416	0.854701
MF.GO:0015347	Cluster F	sodium-independent organic anion transmembrane transporter activity	0.0172416	0.854701
MF.GO:0015556	Cluster F	C4-dicarboxylate transmembrane transporter activity	0.0172416	0.854701
MF.GO:0047498	Cluster F	calcium-dependent phospholipase A2 activity	0.0172416	0.854701
MF.GO:0015278	Cluster F	calcium-release channel activity	0.0193783	0.854701
MF.GO:0046965	Cluster F	retinoid X receptor binding	0.0193783	0.854701
MF.GO:0051015...479	Cluster F	actin filament binding	0.0214588	2.99145
MF.GO:0098641...480	Cluster F	cadherin binding involved in cell-cell adhesion	0.0216199	0.854701
MF.GO:0005044	Cluster F	scavenger receptor activity	0.0219348	1.28205
MF.GO:0004675...482	Cluster F	transmembrane receptor protein serine/threonine kinase activity	0.0239633	0.854701
MF.GO:0016298	Cluster F	lipase activity	0.0247919	2.13675
MF.GO:0008081...484	Cluster F	phosphoric diester hydrolase activity	0.027031	1.7094
MF.GO:0004866...485	Cluster F	endopeptidase inhibitor activity	0.0279889	2.5641
MF.GO:0017046	Cluster F	peptide hormone binding	0.0285509	1.28205
CC.GO:0022626	Cluster A	cytosolic ribosome	5.29569e-69	18.2456
CC.GO:0044391	Cluster A	ribosomal subunit	3.46519e-53	18.2456
CC.GO:0005840	Cluster A	ribosome	1.45664e-51	19.6491
CC.GO:0022625	Cluster A	cytosolic large ribosomal subunit	3.4849e-40	10.5263
CC.GO:0015934	Cluster A	large ribosomal subunit	1.26791e-29	10.5263
CC.GO:0022627	Cluster A	cytosolic small ribosomal subunit	5.33178e-28	7.36842
CC.GO:0005925...7	Cluster A	focal adhesion	3.98561e-25	15.4386
CC.GO:0030055...8	Cluster A	cell-substrate junction	7.90098e-25	15.4386
CC.GO:0015935	Cluster A	small ribosomal subunit	1.15876e-23	7.7193
CC.GO:0005844	Cluster A	polysome	2.14308e-21	7.01754
CC.GO:0042788	Cluster A	polysomal ribosome	8.9399e-20	5.26316
CC.GO:0062023...12	Cluster A	collagen-containing extracellular matrix	1.74383e-13	10.8772
CC.GO:0030016...13	Cluster A	myofibril	2.80465e-11	7.36842
CC.GO:0043292...14	Cluster A	contractile fiber	5.33483e-11	7.36842
CC.GO:0030017...15	Cluster A	sarcomere	2.97814e-10	6.66667
CC.GO:0031674...16	Cluster A	I band	1.09536e-06	4.21053
CC.GO:0044754	Cluster A	autolysosome	1.34629e-05	1.40351
CC.GO:0031672	Cluster A	A band	1.69832e-05	2.10526
CC.GO:0060205	Cluster A	cytoplasmic vesicle lumen	2.47112e-05	5.61404
CC.GO:0042611	Cluster A	MHC protein complex	2.65902e-05	1.75439
CC.GO:0031983	Cluster A	vesicle lumen	2.66221e-05	5.61404
CC.GO:0072562	Cluster A	blood microparticle	5.73701e-05	3.50877
CC.GO:0034774	Cluster A	secretory granule lumen	8.26263e-05	5.26316
CC.GO:0005767	Cluster A	secondary lysosome	9.06126e-05	1.40351
CC.GO:0014069...25	Cluster A	postsynaptic density	0.000108513	5.26316
CC.GO:0030018...26	Cluster A	Z disc	0.000123884	3.15789
CC.GO:0032279...27	Cluster A	asymmetric synapse	0.000128062	5.26316
CC.GO:0005751	Cluster A	mitochondrial respiratory chain complex IV	0.000178209	1.40351
CC.GO:0005788...29	Cluster A	endoplasmic reticulum lumen	0.000216415	4.91228
CC.GO:0099572...30	Cluster A	postsynaptic specialization	0.000247516	5.26316
CC.GO:0005770	Cluster A	late endosome	0.000270691	4.5614
CC.GO:0098984...32	Cluster A	neuron to neuron synapse	0.000287189	5.26316
CC.GO:0070069	Cluster A	cytochrome complex	0.000347741	1.75439
CC.GO:1904813	Cluster A	ficolin-1-rich granule lumen	0.000473005	2.80702
CC.GO:0045277	Cluster A	respiratory chain complex IV	0.000687113	1.40351
CC.GO:0034362	Cluster A	low-density lipoprotein particle	0.000786762	1.05263
CC.GO:0071556	Cluster A	integral component of lumenal side of endoplasmic reticulum membrane	0.000787984	1.40351
CC.GO:0098553	Cluster A	lumenal side of endoplasmic reticulum membrane	0.000787984	1.40351
CC.GO:0045335	Cluster A	phagocytic vesicle	0.000913182	2.80702
CC.GO:0042470...40	Cluster A	melanosome	0.00109214	2.45614
CC.GO:0048770...41	Cluster A	pigment granule	0.00109214	2.45614
CC.GO:0030139	Cluster A	endocytic vesicle	0.00138049	4.5614
CC.GO:0101002	Cluster A	ficolin-1-rich granule	0.0016162	3.15789
CC.GO:0098576	Cluster A	lumenal side of membrane	0.00180417	1.40351
CC.GO:0012507...45	Cluster A	ER to Golgi transport vesicle membrane	0.00208798	1.75439
CC.GO:0030666	Cluster A	endocytic vesicle membrane	0.00215789	3.15789
CC.GO:0055038	Cluster A	recycling endosome membrane	0.00227713	2.10526
CC.GO:0036464...48	Cluster A	cytoplasmic ribonucleoprotein granule	0.00252111	3.50877
CC.GO:0030134...49	Cluster A	COPII-coated ER to Golgi transport vesicle	0.00253822	2.10526
CC.GO:0034361	Cluster A	very-low-density lipoprotein particle	0.00290812	1.05263
CC.GO:0034385	Cluster A	triglyceride-rich plasma lipoprotein particle	0.00290812	1.05263
CC.GO:0031093...52	Cluster A	platelet alpha granule lumen	0.00293802	1.75439
CC.GO:0043202	Cluster A	lysosomal lumen	0.0029712	2.10526
CC.GO:0005912...54	Cluster A	adherens junction	0.00355033	2.80702
CC.GO:0031901...55	Cluster A	early endosome membrane	0.00394641	2.80702
CC.GO:0005775	Cluster A	vacuolar lumen	0.00408575	2.80702
CC.GO:0042383...57	Cluster A	sarcolemma	0.00416236	2.45614
CC.GO:0035770...58	Cluster A	ribonucleoprotein granule	0.00424966	3.50877
CC.GO:0030670	Cluster A	phagocytic vesicle membrane	0.00505658	1.75439
CC.GO:0031430	Cluster A	M band	0.0055607	1.05263
CC.GO:0098800	Cluster A	inner mitochondrial membrane protein complex	0.00585991	2.45614
CC.GO:0005791	Cluster A	rough endoplasmic reticulum	0.00696126	1.75439
CC.GO:0016459	Cluster A	myosin complex	0.00896661	1.40351
CC.GO:0005746	Cluster A	mitochondrial respirasome	0.00975826	1.75439
CC.GO:0098803	Cluster A	respiratory chain complex	0.0102125	1.75439
CC.GO:0005797	Cluster A	Golgi medial cisterna	0.0106789	0.701754
CC.GO:0031091...67	Cluster A	platelet alpha granule	0.0106809	1.75439
CC.GO:0005790	Cluster A	smooth endoplasmic reticulum	0.0121107	1.05263
CC.GO:0005771	Cluster A	multivesicular body	0.0141754	1.40351
CC.GO:0031904	Cluster A	endosome lumen	0.014222	1.05263
CC.GO:0034358	Cluster A	plasma lipoprotein particle	0.0153509	1.05263
CC.GO:1990777	Cluster A	lipoprotein particle	0.0153509	1.05263
CC.GO:0070469	Cluster A	respirasome	0.0155725	1.75439
CC.GO:0043218	Cluster A	compact myelin	0.0171681	0.701754
CC.GO:0032994	Cluster A	protein-lipid complex	0.0190331	1.05263
CC.GO:0031902	Cluster A	late endosome membrane	0.0202961	2.10526
CC.GO:0005884...77	Cluster A	actin filament	0.0258203	1.75439
CC.GO:0090533	Cluster A	cation-transporting ATPase complex	0.0277842	0.701754
CC.GO:0005769...79	Cluster A	early endosome	0.0303941	3.85965
CC.GO:0030176	Cluster A	integral component of endoplasmic reticulum membrane	0.0316764	2.10526
CC.GO:0043209	Cluster A	myelin sheath	0.0327549	1.05263
CC.GO:0016460	Cluster A	myosin II complex	0.0338535	0.701754
CC.GO:0044305	Cluster A	calyx of Held	0.0338535	0.701754
CC.GO:0042827	Cluster A	platelet dense granule	0.0370637	0.701754
CC.GO:0005581...85	Cluster A	collagen trimer	0.0384153	1.40351
CC.GO:0031227	Cluster A	intrinsic component of endoplasmic reticulum membrane	0.038669	2.10526
CC.GO:0030667...87	Cluster A	secretory granule membrane	0.0393391	3.15789
CC.GO:0005865...88	Cluster A	striated muscle thin filament	0.0403856	0.701754
CC.GO:0098798	Cluster A	mitochondrial protein-containing complex	0.043363	2.80702
CC.GO:0071682	Cluster A	endocytic vesicle lumen	0.0438152	0.701754
CC.GO:0031252...91	Cluster A	cell leading edge	0.0460534	3.85965
CC.GO:1904724	Cluster A	tertiary granule lumen	0.0461646	1.05263
CC.GO:0001726...93	Cluster A	ruffle	0.0465751	2.10526
CC.GO:0098533	Cluster A	ATPase dependent transmembrane transport complex	0.0473487	0.701754
CC.GO:0030662	Cluster A	coated vesicle membrane	0.0497803	2.10526
CC.GO:0016607...96	Cluster B	nuclear speck	3.12907e-15	7.5
CC.GO:0010494	Cluster B	cytoplasmic stress granule	7.372e-10	2.5
CC.GO:0035770...98	Cluster B	ribonucleoprotein granule	2.05855e-08	4.26471
CC.GO:0000151	Cluster B	ubiquitin ligase complex	2.16446e-08	4.70588
CC.GO:0036464...100	Cluster B	cytoplasmic ribonucleoprotein granule	6.05553e-08	3.97059
CC.GO:0000118...101	Cluster B	histone deacetylase complex	1.53496e-07	2.05882
CC.GO:0005925...102	Cluster B	focal adhesion	1.64253e-06	5.14706
CC.GO:0000123	Cluster B	histone acetyltransferase complex	1.69022e-06	1.91176
CC.GO:0030055...104	Cluster B	cell-substrate junction	2.39344e-06	5.14706
CC.GO:0031248	Cluster B	protein acetyltransferase complex	7.16961e-06	1.91176
CC.GO:1902493	Cluster B	acetyltransferase complex	7.16961e-06	1.91176
CC.GO:0005938...107	Cluster B	cell cortex	1.10523e-05	3.97059
CC.GO:0005963...108	Cluster B	magnesium-dependent protein serine/threonine phosphatase complex	2.20418e-05	1.02941
CC.GO:0070603...109	Cluster B	SWI/SNF superfamily-type complex	3.6442e-05	1.61765
CC.GO:1904949...110	Cluster B	ATPase complex	4.15783e-05	1.61765
CC.GO:0019005	Cluster B	SCF ubiquitin ligase complex	4.40321e-05	1.47059
CC.GO:0005819...112	Cluster B	spindle	4.74512e-05	4.41176
CC.GO:0000932...113	Cluster B	P-body	9.01224e-05	1.76471
CC.GO:0031901...114	Cluster B	early endosome membrane	0.000116723	2.5
CC.GO:0016363...115	Cluster B	nuclear matrix	0.00012752	1.91176
CC.GO:0005769...116	Cluster B	early endosome	0.000130711	4.26471
CC.GO:0031519	Cluster B	PcG protein complex	0.000141504	1.02941
CC.GO:0031252...118	Cluster B	cell leading edge	0.000185245	4.41176
CC.GO:0008287...119	Cluster B	protein serine/threonine phosphatase complex	0.000226488	1.17647
CC.GO:1903293...120	Cluster B	phosphatase complex	0.000226488	1.17647
CC.GO:0031461	Cluster B	cullin-RING ubiquitin ligase complex	0.000343123	2.35294
CC.GO:0098791...122	Cluster B	Golgi apparatus subcompartment	0.000453537	3.97059
CC.GO:0030904	Cluster B	retromer complex	0.000574468	0.588235
CC.GO:0000775...124	Cluster B	chromosome	centromeric region	0.00057718	2.5
CC.GO:0005911...125	Cluster B	cell-cell junction	0.000592064	4.70588
CC.GO:0034399...126	Cluster B	nuclear periphery	0.000608847	1.91176
CC.GO:0005667...127	Cluster B	transcription regulator complex	0.000636676	4.11765
CC.GO:0099738	Cluster B	cell cortex region	0.000745875	1.02941
CC.GO:0031965...129	Cluster B	nuclear membrane	0.000751705	3.23529
CC.GO:0016605...130	Cluster B	PML body	0.000910312	1.61765
CC.GO:0016581	Cluster B	NuRD complex	0.00109893	0.588235
CC.GO:0090545	Cluster B	CHD-type complex	0.00109893	0.588235
CC.GO:0030863	Cluster B	cortical cytoskeleton	0.00134728	1.61765
CC.GO:0032279...134	Cluster B	asymmetric synapse	0.00159238	3.38235
CC.GO:0030027...135	Cluster B	lamellipodium	0.00192675	2.35294
CC.GO:0030125	Cluster B	clathrin vesicle coat	0.00214363	0.735294
CC.GO:0070461	Cluster B	SAGA-type complex	0.00214363	0.735294
CC.GO:0000922	Cluster B	spindle pole	0.00252324	2.05882
CC.GO:0014069...139	Cluster B	postsynaptic density	0.00285662	3.23529
CC.GO:0099568	Cluster B	cytoplasmic region	0.00310803	2.79412
CC.GO:0099572...141	Cluster B	postsynaptic specialization	0.0034304	3.38235
CC.GO:0055037	Cluster B	recycling endosome	0.00347284	2.20588
CC.GO:0030118	Cluster B	clathrin coat	0.00396627	0.882353
CC.GO:0098984...144	Cluster B	neuron to neuron synapse	0.00406598	3.38235
CC.GO:0072686...145	Cluster B	mitotic spindle	0.00418594	1.91176
CC.GO:0071141...146	Cluster B	SMAD protein complex	0.00418631	0.441176
CC.GO:0005802...147	Cluster B	trans-Golgi network	0.0043167	2.64706
CC.GO:0005881	Cluster B	cytoplasmic microtubule	0.0044611	1.17647
CC.GO:0005874...149	Cluster B	microtubule	0.00454659	3.82353
CC.GO:1902562	Cluster B	H4 histone acetyltransferase complex	0.00463496	0.735294
CC.GO:0035097	Cluster B	histone methyltransferase complex	0.00465995	1.02941
CC.GO:1990752...152	Cluster B	microtubule end	0.00530912	0.735294
CC.GO:0000793	Cluster B	condensed chromosome	0.00531807	2.5
CC.GO:0017053	Cluster B	transcription repressor complex	0.00559155	1.02941
CC.GO:0038201...155	Cluster B	TOR complex	0.0056085	0.441176
CC.GO:0000124	Cluster B	SAGA complex	0.00643957	0.588235
CC.GO:0005912...157	Cluster B	adherens junction	0.00658172	1.91176
CC.GO:0042641...158	Cluster B	actomyosin	0.00709951	1.17647
CC.GO:0005635...159	Cluster B	nuclear envelope	0.00737003	3.97059
CC.GO:0030131	Cluster B	clathrin adaptor complex	0.00758427	0.588235
CC.GO:0035371	Cluster B	microtubule plus-end	0.00758427	0.588235
CC.GO:0097431	Cluster B	mitotic spindle pole	0.00774333	0.735294
CC.GO:0098978...163	Cluster B	glutamatergic synapse	0.00775058	3.08824
CC.GO:0005795...164	Cluster B	Golgi stack	0.00804528	1.76471
CC.GO:0098687...165	Cluster B	chromosomal region	0.0105785	3.08824
CC.GO:0005905	Cluster B	clathrin-coated pit	0.0107539	1.02941
CC.GO:0030132	Cluster B	clathrin coat of coated pit	0.011448	0.441176
CC.GO:0033276	Cluster B	transcription factor TFTC complex	0.011448	0.441176
CC.GO:0034708	Cluster B	methyltransferase complex	0.0115006	1.17647
CC.GO:0016442	Cluster B	RISC complex	0.0117954	0.588235
CC.GO:0031332	Cluster B	RNAi effector complex	0.0117954	0.588235
CC.GO:0034451	Cluster B	centriolar satellite	0.0123153	1.32353
CC.GO:0098685...173	Cluster B	Schaffer collateral - CA1 synapse	0.0187233	1.02941
CC.GO:0000159...174	Cluster B	protein phosphatase type 2A complex	0.0197968	0.441176
CC.GO:0030136	Cluster B	clathrin-coated vesicle	0.0198665	1.91176
CC.GO:0030496	Cluster B	midbody	0.0198665	1.91176
CC.GO:0030426...177	Cluster B	growth cone	0.0211786	1.76471
CC.GO:0001726...178	Cluster B	ruffle	0.0220209	1.76471
CC.GO:0031143	Cluster B	pseudopodium	0.0231547	0.441176
CC.GO:0036020	Cluster B	endolysosome membrane	0.0231547	0.441176
CC.GO:0001650	Cluster B	fibrillar center	0.0245442	1.47059
CC.GO:0005875	Cluster B	microtubule associated complex	0.0253251	1.61765
CC.GO:0030427...183	Cluster B	site of polarized growth	0.0266079	1.76471
CC.GO:0000407	Cluster B	phagophore assembly site	0.0266918	0.588235
CC.GO:0005871	Cluster B	kinesin complex	0.0293246	0.735294
CC.GO:0008023	Cluster B	transcription elongation factor complex	0.0293246	0.735294
CC.GO:0030119	Cluster B	AP-type membrane coat adaptor complex	0.0323581	0.588235
CC.GO:0035267	Cluster B	NuA4 histone acetyltransferase complex	0.0349559	0.441176
CC.GO:0043189	Cluster B	H4/H2A histone acetyltransferase complex	0.0349559	0.441176
CC.GO:0005765	Cluster B	lysosomal membrane	0.036518	3.08824
CC.GO:0098852	Cluster B	lytic vacuole membrane	0.036518	3.08824
CC.GO:0005774	Cluster B	vacuolar membrane	0.0381165	3.38235
CC.GO:0030120...193	Cluster B	vesicle coat	0.0391449	0.735294
CC.GO:0061695	Cluster B	transferase complex	transferring phosphorus-containing groups	0.0404697	2.05882
CC.GO:0120111	Cluster B	neuron projection cytoplasm	0.0433166	1.02941
CC.GO:0005911...196	Cluster C	cell-cell junction	6.86764e-09	6.5123
CC.GO:0043296...197	Cluster C	apical junction complex	3.74388e-06	2.60492
CC.GO:0005925...198	Cluster C	focal adhesion	6.15141e-06	4.92041
CC.GO:0005923	Cluster C	bicellular tight junction	6.30117e-06	2.31548
CC.GO:0044291	Cluster C	cell-cell contact zone	7.60084e-06	1.73661
CC.GO:0030055...201	Cluster C	cell-substrate junction	8.77008e-06	4.92041
CC.GO:0016607...202	Cluster C	nuclear speck	1.15693e-05	4.77569
CC.GO:0120103	Cluster C	centriolar subdistal appendage	1.18203e-05	0.723589
CC.GO:0031234	Cluster C	extrinsic component of cytoplasmic side of plasma membrane	1.24572e-05	2.02605
CC.GO:0070160	Cluster C	tight junction	1.29697e-05	2.31548
CC.GO:0031252...206	Cluster C	cell leading edge	1.88904e-05	4.77569
CC.GO:0019898	Cluster C	extrinsic component of membrane	4.24798e-05	3.76266
CC.GO:0019897...208	Cluster C	extrinsic component of plasma membrane	4.64975e-05	2.60492
CC.GO:0005635...209	Cluster C	nuclear envelope	6.30073e-05	4.92041
CC.GO:0044309...210	Cluster C	neuron spine	9.64148e-05	2.60492
CC.GO:0030027...211	Cluster C	lamellipodium	0.00010549	2.74964
CC.GO:0005912...212	Cluster C	adherens junction	0.000114139	2.4602
CC.GO:0014069...213	Cluster C	postsynaptic density	0.000125642	3.76266
CC.GO:0032279...214	Cluster C	asymmetric synapse	0.00015987	3.76266
CC.GO:0099572...215	Cluster C	postsynaptic specialization	0.000175701	3.90738
CC.GO:0098984...216	Cluster C	neuron to neuron synapse	0.000220104	3.90738
CC.GO:0098562...217	Cluster C	cytoplasmic side of membrane	0.000228266	2.60492
CC.GO:0005963...218	Cluster C	magnesium-dependent protein serine/threonine phosphatase complex	0.000239708	0.868307
CC.GO:0008287...219	Cluster C	protein serine/threonine phosphatase complex	0.000252504	1.15774
CC.GO:1903293...220	Cluster C	phosphatase complex	0.000252504	1.15774
CC.GO:0098791...221	Cluster C	Golgi apparatus subcompartment	0.000257524	4.0521
CC.GO:0031414	Cluster C	N-terminal protein acetyltransferase complex	0.000274032	0.578871
CC.GO:0043197...223	Cluster C	dendritic spine	0.000277672	2.4602
CC.GO:0098687...224	Cluster C	chromosomal region	0.000290673	3.76266
CC.GO:0014704...225	Cluster C	intercalated disc	0.000337629	1.15774
CC.GO:0009898...226	Cluster C	cytoplasmic side of plasma membrane	0.000409137	2.31548
CC.GO:0098978...227	Cluster C	glutamatergic synapse	0.000438184	3.61795
CC.GO:0005643	Cluster C	nuclear pore	0.000745166	1.44718
CC.GO:0030427...229	Cluster C	site of polarized growth	0.000807076	2.31548
CC.GO:0000242	Cluster C	pericentriolar material	0.00086783	0.723589
CC.GO:0005802...231	Cluster C	trans-Golgi network	0.000937082	2.89436
CC.GO:0000118...232	Cluster C	histone deacetylase complex	0.000951899	1.30246
CC.GO:0070603...233	Cluster C	SWI/SNF superfamily-type complex	0.000951899	1.30246
CC.GO:0035861	Cluster C	site of double-strand break	0.00105238	1.30246
CC.GO:1904949...235	Cluster C	ATPase complex	0.00105238	1.30246
CC.GO:0031091...236	Cluster C	platelet alpha granule	0.00139146	1.44718
CC.GO:0030175...237	Cluster C	filopodium	0.00141876	1.5919
CC.GO:0030127	Cluster C	COPII vesicle coat	0.00154661	0.578871
CC.GO:0030426...239	Cluster C	growth cone	0.00158689	2.17077
CC.GO:0042581	Cluster C	specific granule	0.00165999	2.02605
CC.GO:0030667...241	Cluster C	secretory granule membrane	0.00167181	3.18379
CC.GO:0005667...242	Cluster C	transcription regulator complex	0.00169685	3.90738
CC.GO:0000781	Cluster C	chromosome	telomeric region	0.00186626	2.02605
CC.GO:0031965...244	Cluster C	nuclear membrane	0.00211912	3.03907
CC.GO:0034399...245	Cluster C	nuclear periphery	0.00222431	1.73661
CC.GO:0090734	Cluster C	site of DNA damage	0.00225521	1.44718
CC.GO:0005793	Cluster C	endoplasmic reticulum-Golgi intermediate compartment	0.00252762	1.73661
CC.GO:0000159...248	Cluster C	protein phosphatase type 2A complex	0.00254918	0.578871
CC.GO:0090575...249	Cluster C	RNA polymerase II transcription regulator complex	0.00261639	2.02605
CC.GO:0016514	Cluster C	SWI/SNF complex	0.00392504	0.578871
CC.GO:0030117	Cluster C	membrane coat	0.00418868	1.30246
CC.GO:0048475	Cluster C	coated membrane	0.00418868	1.30246
CC.GO:0001726...253	Cluster C	ruffle	0.00440683	2.02605
CC.GO:0000775...254	Cluster C	chromosome	centromeric region	0.00463766	2.17077
CC.GO:0072686...255	Cluster C	mitotic spindle	0.0047817	1.88133
CC.GO:0035579	Cluster C	specific granule membrane	0.00485458	1.30246
CC.GO:0000779	Cluster C	condensed chromosome	centromeric region	0.00512982	1.73661
CC.GO:0042470...258	Cluster C	melanosome	0.00525139	1.44718
CC.GO:0048770...259	Cluster C	pigment granule	0.00525139	1.44718
CC.GO:0030877	Cluster C	beta-catenin destruction complex	0.00586541	0.434153
CC.GO:0031010	Cluster C	ISWI-type complex	0.00586541	0.434153
CC.GO:0016363...262	Cluster C	nuclear matrix	0.0059643	1.44718
CC.GO:0031209	Cluster C	SCAR complex	0.00761708	0.434153
CC.GO:0044615	Cluster C	nuclear pore nuclear basket	0.00761708	0.434153
CC.GO:0071564	Cluster C	npBAF complex	0.00761708	0.434153
CC.GO:0000776	Cluster C	kinetochore	0.00803731	1.5919
CC.GO:0045121...267	Cluster C	membrane raft	0.00836106	3.03907
CC.GO:0098857...268	Cluster C	membrane microdomain	0.00836106	3.03907
CC.GO:0150034	Cluster C	distal axon	0.00867622	2.74964
CC.GO:0031093...270	Cluster C	platelet alpha granule lumen	0.00926654	1.01302
CC.GO:0042405	Cluster C	nuclear inclusion body	0.00964507	0.434153
CC.GO:0045120	Cluster C	pronucleus	0.00964507	0.434153
CC.GO:0036464...273	Cluster C	cytoplasmic ribonucleoprotein granule	0.0099793	2.31548
CC.GO:0016605...274	Cluster C	PML body	0.0107316	1.30246
CC.GO:1990391	Cluster C	DNA repair complex	0.0115857	0.723589
CC.GO:0030120...276	Cluster C	vesicle coat	0.0116719	0.868307
CC.GO:0030014	Cluster C	CCR4-NOT complex	0.0119574	0.434153
CC.GO:0070822	Cluster C	Sin3-type complex	0.0119574	0.434153
CC.GO:0098858...279	Cluster C	actin-based cell projection	0.0122351	2.17077
CC.GO:0000803	Cluster C	sex chromosome	0.012455	0.578871
CC.GO:0034045	Cluster C	phagophore assembly site membrane	0.0145601	0.434153
CC.GO:0005788...282	Cluster C	endoplasmic reticulum lumen	0.0160083	2.74964
CC.GO:0030134...283	Cluster C	COPII-coated ER to Golgi transport vesicle	0.0181516	1.15774
CC.GO:0002102	Cluster C	podosome	0.0182099	0.578871
CC.GO:0035770...285	Cluster C	ribonucleoprotein granule	0.0188798	2.31548
CC.GO:0033116	Cluster C	endoplasmic reticulum-Golgi intermediate compartment membrane	0.0189891	1.01302
CC.GO:0030135	Cluster C	coated vesicle	0.0201523	2.60492
CC.GO:0098685...288	Cluster C	Schaffer collateral - CA1 synapse	0.0202477	1.01302
CC.GO:1902911	Cluster C	protein kinase complex	0.0203521	1.15774
CC.GO:0031092	Cluster C	platelet alpha granule membrane	0.020652	0.434153
CC.GO:0032433	Cluster C	filopodium tip	0.020652	0.434153
CC.GO:0012507...292	Cluster C	ER to Golgi transport vesicle membrane	0.0219634	0.868307
CC.GO:0030173	Cluster C	integral component of Golgi membrane	0.0219634	0.868307
CC.GO:0031253...294	Cluster C	cell projection membrane	0.0220082	2.89436
CC.GO:0005819...295	Cluster C	spindle	0.022189	3.18379
CC.GO:0031252...296	Cluster D	cell leading edge	3.76475e-10	6.38298
CC.GO:0062023...297	Cluster D	collagen-containing extracellular matrix	4.68179e-10	6.38298
CC.GO:0098978...298	Cluster D	glutamatergic synapse	4.80282e-07	4.71125
CC.GO:0098984...299	Cluster D	neuron to neuron synapse	6.70604e-07	4.86322
CC.GO:0030027...300	Cluster D	lamellipodium	1.34782e-06	3.34347
CC.GO:0005667...301	Cluster D	transcription regulator complex	1.6326e-06	5.16717
CC.GO:1990907	Cluster D	beta-catenin-TCF complex	1.9923e-06	0.911854
CC.GO:0014069...303	Cluster D	postsynaptic density	2.65027e-06	4.40729
CC.GO:0031594...304	Cluster D	neuromuscular junction	3.40602e-06	1.82371
CC.GO:0032279...305	Cluster D	asymmetric synapse	3.56847e-06	4.40729
CC.GO:0099572...306	Cluster D	postsynaptic specialization	1.15561e-05	4.40729
CC.GO:0005938...307	Cluster D	cell cortex	1.757e-05	3.95137
CC.GO:0097060	Cluster D	synaptic membrane	1.83806e-05	4.55927
CC.GO:0005583	Cluster D	fibrillar collagen trimer	2.76752e-05	0.759878
CC.GO:0098643	Cluster D	banded collagen fibril	2.76752e-05	0.759878
CC.GO:0005581...311	Cluster D	collagen trimer	3.37253e-05	1.82371
CC.GO:0031256	Cluster D	leading edge membrane	3.86967e-05	2.73556
CC.GO:0043197...313	Cluster D	dendritic spine	4.81662e-05	2.73556
CC.GO:0031253...314	Cluster D	cell projection membrane	4.85979e-05	4.10334
CC.GO:0044309...315	Cluster D	neuron spine	5.17507e-05	2.73556
CC.GO:0090575...316	Cluster D	RNA polymerase II transcription regulator complex	5.42782e-05	2.58359
CC.GO:0005911...317	Cluster D	cell-cell junction	7.0039e-05	5.16717
CC.GO:0005604...318	Cluster D	basement membrane	9.0214e-05	1.82371
CC.GO:0099023	Cluster D	vesicle tethering complex	0.000216137	1.36778
CC.GO:0071141...320	Cluster D	SMAD protein complex	0.000227091	0.607903
CC.GO:0030175...321	Cluster D	filopodium	0.000255968	1.82371
CC.GO:0030055...322	Cluster D	cell-substrate junction	0.000270916	4.40729
CC.GO:0098791...323	Cluster D	Golgi apparatus subcompartment	0.000271965	4.10334
CC.GO:0098685...324	Cluster D	Schaffer collateral - CA1 synapse	0.000278679	1.51976
CC.GO:0034704	Cluster D	calcium channel complex	0.000311422	1.36778
CC.GO:0005891	Cluster D	voltage-gated calcium channel complex	0.000393119	1.06383
CC.GO:0044304...327	Cluster D	main axon	0.000439031	1.36778
CC.GO:0045211	Cluster D	postsynaptic membrane	0.000478496	3.19149
CC.GO:1990909	Cluster D	Wnt signalosome	0.000507217	0.607903
CC.GO:0098644...330	Cluster D	complex of collagen trimers	0.000552748	0.759878
CC.GO:0005769...331	Cluster D	early endosome	0.000902816	3.95137
CC.GO:0097542	Cluster D	ciliary tip	0.000923787	1.06383
CC.GO:0030426...333	Cluster D	growth cone	0.000978529	2.27964
CC.GO:0005925...334	Cluster D	focal adhesion	0.000997589	4.10334
CC.GO:0001726...335	Cluster D	ruffle	0.00103626	2.27964
CC.GO:0030427...336	Cluster D	site of polarized growth	0.00136988	2.27964
CC.GO:0097546	Cluster D	ciliary base	0.00179784	0.911854
CC.GO:0005901	Cluster D	caveola	0.00203948	1.36778
CC.GO:0034703	Cluster D	cation channel complex	0.00205682	2.43161
CC.GO:0031527	Cluster D	filopodium membrane	0.00213269	0.607903
CC.GO:0045121...341	Cluster D	membrane raft	0.00230486	3.34347
CC.GO:0098857...342	Cluster D	membrane microdomain	0.00230486	3.34347
CC.GO:0042383...343	Cluster D	sarcolemma	0.00245484	1.82371
CC.GO:0043034	Cluster D	costamere	0.00266972	0.607903
CC.GO:0098839...345	Cluster D	postsynaptic density membrane	0.00303749	1.36778
CC.GO:0043296...346	Cluster D	apical junction complex	0.00368765	1.82371
CC.GO:0031932	Cluster D	TORC2 complex	0.00381525	0.455927
CC.GO:0042734	Cluster D	presynaptic membrane	0.00389857	1.82371
CC.GO:0030018...349	Cluster D	Z disc	0.00450185	1.67173
CC.GO:0098686	Cluster D	hippocampal mossy fiber to CA3 synapse	0.00462217	0.759878
CC.GO:1990752...351	Cluster D	microtubule end	0.00462217	0.759878
CC.GO:0005912...352	Cluster D	adherens junction	0.00503645	1.97568
CC.GO:0017119	Cluster D	Golgi transport complex	0.0051157	0.455927
CC.GO:0038201...354	Cluster D	TOR complex	0.0051157	0.455927
CC.GO:0005884...355	Cluster D	actin filament	0.0051388	1.51976
CC.GO:0032432...356	Cluster D	actin filament bundle	0.0054384	1.21581
CC.GO:0044853	Cluster D	plasma membrane raft	0.00580415	1.51976
CC.GO:0032587	Cluster D	ruffle membrane	0.00616082	1.36778
CC.GO:0099634...359	Cluster D	postsynaptic specialization membrane	0.00616108	1.51976
CC.GO:0014704...360	Cluster D	intercalated disc	0.00641412	0.911854
CC.GO:0005802...361	Cluster D	trans-Golgi network	0.00692063	2.58359
CC.GO:0034702	Cluster D	ion channel complex	0.00734729	2.73556
CC.GO:0098858...363	Cluster D	actin-based cell projection	0.00806373	2.27964
CC.GO:0031674...364	Cluster D	I band	0.00820001	1.67173
CC.GO:0001725...365	Cluster D	stress fiber	0.00978558	1.06383
CC.GO:0097517...366	Cluster D	contractile actin filament bundle	0.00978558	1.06383
CC.GO:0005788...367	Cluster D	endoplasmic reticulum lumen	0.00998654	2.88754
CC.GO:0005874...368	Cluster D	microtubule	0.0108527	3.64742
CC.GO:0048786	Cluster D	presynaptic active zone	0.0113232	1.06383
CC.GO:0030016...370	Cluster D	myofibril	0.0118079	2.27964
CC.GO:0030017...371	Cluster D	sarcomere	0.0123501	2.12766
CC.GO:0099699	Cluster D	integral component of synaptic membrane	0.0126977	1.67173
CC.GO:0009898...373	Cluster D	cytoplasmic side of plasma membrane	0.013717	1.82371
CC.GO:0032580	Cluster D	Golgi cisterna membrane	0.0147613	1.21581
CC.GO:0019897...375	Cluster D	extrinsic component of plasma membrane	0.0149128	1.82371
CC.GO:0005798	Cluster D	Golgi-associated vesicle	0.015645	1.21581
CC.GO:0043292...377	Cluster D	contractile fiber	0.0156854	2.27964
CC.GO:0005795...378	Cluster D	Golgi stack	0.0158957	1.67173
CC.GO:0098562...379	Cluster D	cytoplasmic side of membrane	0.0162029	1.97568
CC.GO:0030864	Cluster D	cortical actin cytoskeleton	0.0169792	1.06383
CC.GO:0099055	Cluster D	integral component of postsynaptic membrane	0.0173531	1.36778
CC.GO:0043204	Cluster D	perikaryon	0.0180841	1.67173
CC.GO:0042641...383	Cluster D	actomyosin	0.0192423	1.06383
CC.GO:0008305	Cluster D	integrin complex	0.019455	0.607903
CC.GO:0016342	Cluster D	catenin complex	0.019455	0.607903
CC.GO:0031941	Cluster D	filamentous actin	0.019455	0.607903
CC.GO:0032588	Cluster D	trans-Golgi network membrane	0.0195647	1.21581
CC.GO:0031985	Cluster D	Golgi cisterna	0.0211263	1.36778
CC.GO:0099061	Cluster D	integral component of postsynaptic density membrane	0.0221181	0.759878
CC.GO:0098936	Cluster D	intrinsic component of postsynaptic membrane	0.0221551	1.36778
CC.GO:0099240	Cluster D	intrinsic component of synaptic membrane	0.0222182	1.67173
CC.GO:0016010	Cluster D	dystrophin-associated glycoprotein complex	0.0246092	0.455927
CC.GO:0090665	Cluster D	glycoprotein complex	0.0246092	0.455927
CC.GO:0045178	Cluster D	basal part of cell	0.0250812	2.43161
CC.GO:0099146	Cluster D	intrinsic component of postsynaptic density membrane	0.0279721	0.759878
CC.GO:0005925...396	Cluster E	focal adhesion	2.10153e-05	5.86667
CC.GO:0030055...397	Cluster E	cell-substrate junction	2.70544e-05	5.86667
CC.GO:0016607...398	Cluster E	nuclear speck	0.00014942	5.33333
CC.GO:0036464...399	Cluster E	cytoplasmic ribonucleoprotein granule	0.000669415	3.46667
CC.GO:0035770...400	Cluster E	ribonucleoprotein granule	0.00131157	3.46667
CC.GO:0031252...401	Cluster E	cell leading edge	0.00141194	4.8
CC.GO:0000932...402	Cluster E	P-body	0.00208314	1.86667
CC.GO:0001726...403	Cluster E	ruffle	0.00236052	2.66667
CC.GO:0099092	Cluster E	postsynaptic density	intracellular component	0.00268359	0.8
CC.GO:0099091	Cluster E	postsynaptic specialization	intracellular component	0.00539977	0.8
CC.GO:0005604...406	Cluster F	basement membrane	2.06067e-08	4.70085
CC.GO:0062023...407	Cluster F	collagen-containing extracellular matrix	4.64459e-08	8.97436
CC.GO:0030017...408	Cluster F	sarcomere	9.48854e-06	5.12821
CC.GO:0030016...409	Cluster F	myofibril	2.3457e-05	5.12821
CC.GO:0043292...410	Cluster F	contractile fiber	3.27786e-05	5.12821
CC.GO:0098644...411	Cluster F	complex of collagen trimers	0.000102012	1.7094
CC.GO:0030018...412	Cluster F	Z disc	0.000173351	3.4188
CC.GO:0031594...413	Cluster F	neuromuscular junction	0.000190792	2.5641
CC.GO:0001725...414	Cluster F	stress fiber	0.000206344	2.5641
CC.GO:0097517...415	Cluster F	contractile actin filament bundle	0.000206344	2.5641
CC.GO:0036379	Cluster F	myofilament	0.000243127	1.7094
CC.GO:0031674...417	Cluster F	I band	0.000301982	3.4188
CC.GO:0032432...418	Cluster F	actin filament bundle	0.000395958	2.5641
CC.GO:0042641...419	Cluster F	actomyosin	0.000423416	2.5641
CC.GO:0005581...420	Cluster F	collagen trimer	0.000620813	2.5641
CC.GO:0044304...421	Cluster F	main axon	0.00132914	2.13675
CC.GO:0005925...422	Cluster F	focal adhesion	0.00165324	5.55556
CC.GO:0030055...423	Cluster F	cell-substrate junction	0.00191301	5.55556
CC.GO:0005865...424	Cluster F	striated muscle thin filament	0.00220353	1.28205
CC.GO:0005911...425	Cluster F	cell-cell junction	0.00261573	5.98291
CC.GO:0005788...426	Cluster F	endoplasmic reticulum lumen	0.00460455	4.2735
CC.GO:0005614	Cluster F	interstitial matrix	0.0060257	0.854701
CC.GO:0005916	Cluster F	fascia adherens	0.0060257	0.854701
CC.GO:0014069...429	Cluster F	postsynaptic density	0.00661433	4.2735
CC.GO:0043197...430	Cluster F	dendritic spine	0.00661526	2.99145
CC.GO:0044309...431	Cluster F	neuron spine	0.00680882	2.99145
CC.GO:0032279...432	Cluster F	asymmetric synapse	0.0073192	4.2735
CC.GO:0001527	Cluster F	microfibril	0.00869953	0.854701
CC.GO:0099572...434	Cluster F	postsynaptic specialization	0.0109341	4.2735
CC.GO:0033268	Cluster F	node of Ranvier	0.0118077	0.854701
CC.GO:0098984...436	Cluster F	neuron to neuron synapse	0.0119663	4.2735
CC.GO:0099060	Cluster F	integral component of postsynaptic specialization membrane	0.0125357	1.7094
CC.GO:0099634...438	Cluster F	postsynaptic specialization membrane	0.013358	2.13675
CC.GO:0098948	Cluster F	intrinsic component of postsynaptic specialization membrane	0.0143114	1.7094
CC.GO:0043194	Cluster F	axon initial segment	0.0153281	0.854701
CC.GO:0005912...441	Cluster F	adherens junction	0.0167011	2.5641
CC.GO:0070382	Cluster F	exocytic vesicle	0.0185377	2.99145
CC.GO:0001726...443	Cluster F	ruffle	0.0204469	2.5641
CC.GO:0098978...444	Cluster F	glutamatergic synapse	0.0209748	3.84615
CC.GO:0098839...445	Cluster F	postsynaptic density membrane	0.0221474	1.7094
CC.GO:0030133	Cluster F	transport vesicle	0.0271236	4.2735
CC.GO:0032982	Cluster F	myosin filament	0.0281548	0.854701
CC.GO:0043296...448	Cluster F	apical junction complex	0.0304705	2.13675
