# Supplementary material for: Life-span–dependent transcriptional dynamics of the human heart
Source: Sci Adv. 2026 Jun 17;12(25):eaeg2614. doi: 10.1126/sciadv.aeg2614 (PMC13274588; doi:10.1126/sciadv.aeg2614)
Supplement: Supplementary file 2 — Tables S1 to S55 [file sciadv.aeg2614_tables_s1_to_s55.zip › Tables/Supplementary_Table_42.xlsx]

## Sheet: LV_agingadult_vs_nonagingadult
gene	avg_log2FC	p_val	p_val_adj	pct.1	pct.2	cluster
RBMS3	-2.21532	0	0	0.350084	0.934529	Down_regulated
ZBTB16	-1.94414	0	0	0.211893	0.804287	Down_regulated
JAK1	-1.78215	0	0	0.0929648	0.777726	Down_regulated
MEG3	-1.55641	3.93511e-269	1.1925e-266	0.215243	0.76763	Down_regulated
CUX1	-1.49739	9.68436e-245	2.54171e-242	0.331658	0.840323	Down_regulated
PBX1	-1.43935	7.63977e-234	1.84075e-231	0.355946	0.83512	Down_regulated
GAS7	-1.43828	1.79724e-231	4.26047e-229	0.367672	0.835663	Down_regulated
FKBP5	-1.4158	3.80459e-216	7.60788e-214	0.174204	0.674744	Down_regulated
PTPRG	-1.39667	6.82111e-225	1.51899e-222	0.505863	0.899814	Down_regulated
EBF1	-1.38426	2.46669e-238	6.14477e-236	0.577889	0.902532	Down_regulated
PLA2G5	-1.38315	2.3187e-196	3.80772e-194	0.443886	0.824868	Down_regulated
GRK5	-1.37264	9.48597e-204	1.70025e-201	0.494975	0.868515	Down_regulated
PLXDC2	-1.34899	6.3906e-203	1.13164e-200	0.285595	0.762582	Down_regulated
ANKRD11	-1.34129	5.78816e-245	1.53282e-242	0.149916	0.727089	Down_regulated
AUTS2	-1.31163	1.29232e-208	2.49918e-206	0.327471	0.80351	Down_regulated
FBXL7	-1.30602	1.63925e-195	2.67699e-193	0.494137	0.87333	Down_regulated
PID1	-1.29748	6.54677e-197	1.08114e-194	0.460637	0.815859	Down_regulated
CELF2	-1.28417	1.21283e-204	2.20068e-202	0.494975	0.877757	Down_regulated
MAP4	-1.27862	1.8744e-224	4.1427e-222	0.231156	0.808947	Down_regulated
INSR	-1.26733	1.1717e-230	2.75537e-228	0.155779	0.719866	Down_regulated
ADGRD1	-1.2595	1.52862e-208	2.93684e-206	0.110553	0.617894	Down_regulated
PRRC2C	-1.23277	8.35373e-227	1.91842e-224	0.11809	0.669929	Down_regulated
NFIC	-1.20547	8.19468e-194	1.32353e-191	0.227806	0.730817	Down_regulated
PDZD2	-1.20177	5.62329e-207	1.05285e-204	0.194305	0.743166	Down_regulated
SSH2	-1.1809	1.74717e-167	2.33446e-165	0.321608	0.772367	Down_regulated
PARD3	-1.15384	5.18928e-171	7.12799e-169	0.277219	0.764834	Down_regulated
RERE	-1.14831	2.44127e-172	3.38496e-170	0.274707	0.766076	Down_regulated
ACSM3	-1.14012	1.95452e-116	1.47316e-114	0.458961	0.736486	Down_regulated
SPTBN1	-1.12045	4.52123e-160	5.53756e-158	0.452261	0.841177	Down_regulated
R3HDM2	-1.1035	6.67409e-199	1.14061e-196	0.11474	0.638164	Down_regulated
IGF1R	-1.10271	7.26249e-173	1.01658e-170	0.201005	0.680879	Down_regulated
FOXN3	-1.10267	3.99785e-160	4.91702e-158	0.257119	0.717769	Down_regulated
ARL15	-1.08411	4.93651e-143	5.14569e-141	0.294807	0.70876	Down_regulated
STAG1	-1.07904	2.80253e-141	2.86043e-139	0.39531	0.811976	Down_regulated
TTC28	-1.07684	2.10682e-148	2.35476e-146	0.350084	0.768795	Down_regulated
MYBPC3	-1.07407	0	0	0.135678	0.858186	Down_regulated
ARHGAP10	-1.07149	3.06842e-143	3.20983e-141	0.257956	0.69447	Down_regulated
AGAP1	-1.06714	2.37072e-146	2.59061e-144	0.275544	0.715284	Down_regulated
WWOX	-1.06437	3.86966e-124	3.15093e-122	0.407873	0.767397	Down_regulated
RORA	-1.0623	1.31372e-217	2.68172e-215	0.792295	0.953246	Down_regulated
NFIA	-1.05731	7.05848e-157	8.50344e-155	0.58124	0.889484	Down_regulated
FTX	-1.05576	9.14418e-183	1.39996e-180	0.687605	0.939345	Down_regulated
AKAP13	-1.05538	2.23675e-135	2.12781e-133	0.448911	0.880398	Down_regulated
ATF7	-1.04107	2.55509e-217	5.17978e-215	0	0.505048	Down_regulated
RIN2	-1.03285	6.77924e-163	8.58947e-161	0.168342	0.646552	Down_regulated
ZFHX3	-1.0258	7.49575e-146	8.04152e-144	0.233668	0.669696	Down_regulated
PLEKHA5	-1.01855	3.51127e-126	2.95742e-124	0.497487	0.867428	Down_regulated
PRKG1	-1.01483	3.08541e-180	4.55756e-178	0.774707	0.971808	Down_regulated
ABLIM1	-1.01268	2.94987e-225	6.61918e-223	0.190117	0.859428	Down_regulated
RABGEF1	-1.01202	7.14759e-199	1.21447e-196	0.00921273	0.488117	Down_regulated
DENND2A	-1.00939	5.33562e-134	4.9633e-132	0.201005	0.606244	Down_regulated
EBF2	-1.00232	5.03452e-125	4.1805e-123	0.443886	0.781687	Down_regulated
TNS1	-1.0007	3.39893e-178	4.99557e-176	0.116415	0.604303	Down_regulated
TSHZ2	-0.997553	8.69724e-115	6.35959e-113	0.349246	0.696956	Down_regulated
IMMP2L	-0.996011	2.07046e-120	1.62731e-118	0.331658	0.726546	Down_regulated
MSI2	-0.990418	9.8641e-159	1.20313e-156	0.153266	0.62931	Down_regulated
JMJD1C	-0.986997	7.10496e-119	5.51056e-117	0.443049	0.820363	Down_regulated
RBM6	-0.985404	4.71697e-133	4.33298e-131	0.270519	0.709537	Down_regulated
PDE3A	-0.983117	3.68083e-276	1.18899e-273	0.130653	0.832246	Down_regulated
DOCK1	-0.97709	4.47775e-138	4.4169e-136	0.213568	0.658823	Down_regulated
TNRC18	-0.975805	9.08062e-167	1.18633e-164	0.0887772	0.552967	Down_regulated
PTPRS	-0.967569	1.57397e-124	1.29599e-122	0.251256	0.651833	Down_regulated
ZNF609	-0.967122	9.74807e-130	8.52811e-128	0.244556	0.66488	Down_regulated
MECOM	-0.966619	1.39187e-111	9.81154e-110	0.306533	0.660221	Down_regulated
FOXO1	-0.964071	3.79728e-122	3.05811e-120	0.273032	0.658279	Down_regulated
FBXO42	-0.960313	5.71854e-162	7.1836e-160	0.107203	0.567801	Down_regulated
DANT2	-0.960059	1.24868e-158	1.51673e-156	0.130653	0.599565	Down_regulated
TCF7L2	-0.958973	2.56364e-121	2.02576e-119	0.28392	0.685772	Down_regulated
FNIP1	-0.954494	2.10425e-213	4.1513e-211	0	0.49899	Down_regulated
NCOR2	-0.953423	5.35073e-149	6.00323e-147	0.133166	0.577742	Down_regulated
HIF3A	-0.953025	1.60038e-163	2.0365e-161	0.110553	0.582712	Down_regulated
EXT1	-0.952722	3.67128e-108	2.44157e-106	0.306533	0.685073	Down_regulated
MEG8	-0.947022	1.47373e-132	1.34954e-130	0.133166	0.536269	Down_regulated
ABCA10	-0.942496	1.12229e-108	7.51471e-107	0.526801	0.813917	Down_regulated
PXDNL	-0.939459	7.44907e-139	7.4478e-137	0.198492	0.668841	Down_regulated
RBM25	-0.935842	1.71098e-145	1.82226e-143	0.139028	0.57448	Down_regulated
COL4A1	-0.93531	1.97086e-115	1.45561e-113	0.265494	0.636688	Down_regulated
CCND3	-0.930305	4.42044e-133	4.07332e-131	0.110553	0.503728	Down_regulated
ZEB1	-0.927585	2.45154e-107	1.59785e-105	0.436348	0.772911	Down_regulated
ABL1	-0.925615	1.47509e-128	1.2753e-126	0.200168	0.623486	Down_regulated
ASH1L	-0.923661	3.48545e-115	2.56137e-113	0.28727	0.712954	Down_regulated
ARHGAP24	-0.923273	8.35535e-102	5.07449e-100	0.390285	0.758465	Down_regulated
MED13L	-0.913875	4.65868e-111	3.2374e-109	0.303183	0.710391	Down_regulated
PDGFRA	-0.913637	8.94609e-138	8.79499e-136	0.11139	0.519261	Down_regulated
TLN2	-0.91105	3.42398e-134	3.20535e-132	0.153266	0.576344	Down_regulated
KDM2A	-0.90852	1.43858e-131	1.31326e-129	0.185092	0.618437	Down_regulated
DENND1A	-0.904271	5.87619e-130	5.15614e-128	0.185092	0.599953	Down_regulated
LHFPL6	-0.902568	1.68722e-95	9.20143e-94	0.528476	0.820674	Down_regulated
ABI3BP	-0.901989	2.01264e-107	1.3147e-105	0.236181	0.607564	Down_regulated
KCNMB2	-0.900535	4.10834e-166	5.32004e-164	0.00586265	0.42886	Down_regulated
UBE2K	-0.89991	8.53097e-146	9.11884e-144	0.123116	0.564228	Down_regulated
COL4A2	-0.89923	6.86219e-101	4.09988e-99	0.316583	0.672025	Down_regulated
SASH1	-0.895286	5.94371e-97	3.32158e-95	0.396985	0.729341	Down_regulated
CBLB	-0.894018	1.42995e-109	9.75253e-108	0.288107	0.70876	Down_regulated
LAMB1	-0.891801	1.71745e-94	9.12917e-93	0.386935	0.697033	Down_regulated
MACF1	-0.885437	1.87307e-118	1.43657e-116	0.245394	0.672258	Down_regulated
ITPR1	-0.88086	2.42127e-111	1.70183e-109	0.20938	0.589003	Down_regulated
ACYP2	-0.87973	3.86004e-124	3.15093e-122	0.19933	0.627835	Down_regulated
ADAMTSL3	-0.874758	1.31509e-96	7.30756e-95	0.340871	0.669385	Down_regulated
BAZ2B	-0.870993	6.96353e-115	5.10456e-113	0.223618	0.641271	Down_regulated
TTTY14	-0.870125	3.30344e-148	3.67821e-146	0.124791	0.583333	Down_regulated
KMT2C	-0.869429	7.65919e-119	5.92479e-117	0.224456	0.64461	Down_regulated
SSBP2	-0.869054	9.37159e-95	5.00869e-93	0.417923	0.755669	Down_regulated
SYNPO2	-0.868094	1.37113e-101	8.27602e-100	0.299832	0.688801	Down_regulated
LAMA2	-0.867662	9.75002e-240	2.49219e-237	0.947236	0.989438	Down_regulated
IQSEC1	-0.864715	1.1661e-138	1.16195e-136	0.059464	0.454256	Down_regulated
MAML2	-0.863173	3.01487e-84	1.30711e-82	0.525126	0.805452	Down_regulated
SMAD3	-0.862407	5.50743e-114	3.96791e-112	0.175879	0.563374	Down_regulated
SRPK2	-0.857608	1.3113e-121	1.0446e-119	0.167504	0.57681	Down_regulated
GABPB2	-0.854062	1.18749e-151	1.35822e-149	0.0452261	0.464275	Down_regulated
GNB1	-0.852519	1.1929e-126	1.00762e-124	0.149079	0.561743	Down_regulated
TNRC6A	-0.849814	2.42855e-124	1.99406e-122	0.179229	0.618593	Down_regulated
COL4A4	-0.849621	4.71752e-103	2.91327e-101	0.203518	0.560189	Down_regulated
AKT3	-0.849346	1.0529e-91	5.327e-90	0.393635	0.712954	Down_regulated
SH3D19	-0.848553	4.40259e-87	2.02843e-85	0.392797	0.727866	Down_regulated
DST	-0.848151	1.76395e-91	8.90915e-90	0.422111	0.779202	Down_regulated
SRRM2	-0.846647	5.50885e-128	4.72107e-126	0.149079	0.566403	Down_regulated
TRPS1	-0.846133	1.75036e-93	9.15514e-92	0.353434	0.697732	Down_regulated
NEGR1	-0.844114	6.35075e-154	7.43747e-152	0.812395	0.93119	Down_regulated
APBB2	-0.843683	1.99508e-116	1.49988e-114	0.163317	0.555064	Down_regulated
ANKHD1	-0.839218	1.02616e-180	1.52344e-178	0.000837521	0.447189	Down_regulated
TNRC6B	-0.837801	2.17314e-93	1.13261e-91	0.333333	0.721886	Down_regulated
RABGAP1L	-0.836719	3.23916e-129	2.82537e-127	0.239531	0.759941	Down_regulated
CHD9	-0.834129	3.8977e-85	1.73071e-83	0.553601	0.846692	Down_regulated
KAZN	-0.833411	2.09546e-57	4.84626e-56	0.386097	0.596692	Down_regulated
GATAD2B	-0.831602	2.94898e-127	2.50536e-125	0.118928	0.521358	Down_regulated
BMPR2	-0.830692	3.618e-120	2.83603e-118	0.164154	0.573858	Down_regulated
MARK3	-0.829704	4.48527e-117	3.40683e-115	0.208543	0.634824	Down_regulated
ELF2	-0.826867	1.31149e-99	7.71024e-98	0.258794	0.638086	Down_regulated
EIF4G3	-0.826582	5.56481e-104	3.48779e-102	0.231993	0.627369	Down_regulated
KLC1	-0.820411	3.31488e-138	3.28084e-136	0.100503	0.523144	Down_regulated
BBS9	-0.816037	5.8307e-122	4.65743e-120	0.120603	0.515688	Down_regulated
TPCN1	-0.814091	3.4505e-106	2.21942e-104	0.206868	0.586207	Down_regulated
TBC1D5	-0.810753	2.50272e-92	1.28614e-90	0.283082	0.667909	Down_regulated
MAMDC2	-0.810367	1.34434e-88	6.38399e-87	0.236181	0.546909	Down_regulated
LPP	-0.807973	6.72402e-79	2.64241e-77	0.428811	0.79388	Down_regulated
HERC4	-0.807203	3.00554e-115	2.21423e-113	0.167504	0.572616	Down_regulated
PLCB1	-0.80599	3.54081e-84	1.52837e-82	0.337521	0.662861	Down_regulated
CELF1	-0.803845	1.05157e-114	7.65122e-113	0.161642	0.567257	Down_regulated
ERC1	-0.80296	4.38174e-100	2.60064e-98	0.248744	0.653697	Down_regulated
VPS13B	-0.802266	6.3313e-89	3.04099e-87	0.299832	0.673346	Down_regulated
ZCCHC7	-0.802125	7.22627e-98	4.11659e-96	0.235343	0.617428	Down_regulated
FOXO3	-0.799479	1.10997e-90	5.50212e-89	0.273032	0.622709	Down_regulated
PCDH9	-0.799434	3.62481e-69	1.1519e-67	0.519263	0.818733	Down_regulated
ZFPM2	-0.799041	2.31094e-74	8.31459e-73	0.464824	0.800016	Down_regulated
ABCA9	-0.798132	2.35513e-73	8.23175e-72	0.556951	0.776794	Down_regulated
UTRN	-0.797499	6.80358e-108	4.48411e-106	0.205193	0.594051	Down_regulated
RBMS1	-0.7894	1.51227e-76	5.627e-75	0.465662	0.774852	Down_regulated
KANK1	-0.7883	1.28456e-102	7.85026e-101	0.238693	0.667055	Down_regulated
ARID1B	-0.787671	6.15773e-78	2.36301e-76	0.396985	0.745573	Down_regulated
COLEC12	-0.786879	3.43015e-103	2.12272e-101	0.144054	0.496971	Down_regulated
CLASP1	-0.786784	3.02738e-122	2.44478e-120	0.144891	0.568344	Down_regulated
TBL1XR1	-0.786285	6.79376e-111	4.69888e-109	0.165829	0.559957	Down_regulated
EGFR	-0.784384	1.8124e-75	6.60987e-74	0.401173	0.685384	Down_regulated
CBFA2T2	-0.783422	1.41299e-104	8.95145e-103	0.170017	0.547763	Down_regulated
TNNT2	-0.782781	1.21382e-189	1.89788e-187	0.249581	0.816403	Down_regulated
PTPRM	-0.782194	1.97158e-143	2.0698e-141	0.162479	0.655794	Down_regulated
UBR5	-0.77337	5.04369e-108	3.33167e-106	0.170854	0.572305	Down_regulated
UTY	-0.772742	1.22482e-125	1.01993e-123	0.10804	0.510252	Down_regulated
ZMIZ1	-0.769921	8.35204e-124	6.78199e-122	0.0854271	0.47507	Down_regulated
NID1	-0.769456	5.62754e-79	2.21745e-77	0.324958	0.648882	Down_regulated
ZHX2	-0.768557	1.84168e-108	1.23037e-106	0.154104	0.545123	Down_regulated
EVI5	-0.768249	8.15199e-108	5.34883e-106	0.157454	0.547453	Down_regulated
FBXL20	-0.76591	1.68521e-119	1.31747e-117	0.117253	0.513747	Down_regulated
IL1RAPL1	-0.764714	7.31493e-87	3.34405e-85	0.282245	0.682199	Down_regulated
DOCK5	-0.764574	4.73884e-111	3.28533e-109	0.121441	0.489826	Down_regulated
PTK2	-0.761606	2.70166e-87	1.24867e-85	0.265494	0.644532	Down_regulated
CTNND1	-0.760492	4.05911e-142	4.18658e-140	0.041876	0.442839	Down_regulated
MTUS1	-0.760102	3.2366e-92	1.65461e-90	0.224456	0.599487	Down_regulated
LPAR1	-0.759613	2.93339e-91	1.46894e-89	0.193467	0.537667	Down_regulated
PRKN	-0.757185	6.55114e-77	2.45001e-75	0.344221	0.718235	Down_regulated
RPS6KA2	-0.755986	1.69931e-118	1.30763e-116	0.0753769	0.444393	Down_regulated
SKI	-0.755172	9.54674e-125	7.90497e-123	0.0561139	0.430568	Down_regulated
TCF7L1	-0.753638	4.10375e-97	2.3021e-95	0.157454	0.505203	Down_regulated
PLD1	-0.751062	6.77913e-92	3.44167e-90	0.20268	0.569121	Down_regulated
SDK1	-0.750669	1.5585e-94	8.29927e-93	0.117253	0.439888	Down_regulated
SPOCK1	-0.749883	6.29209e-84	2.70403e-82	0.187605	0.494098	Down_regulated
GLIS3	-0.748902	1.46786e-66	4.34518e-65	0.431323	0.71311	Down_regulated
SETD2	-0.74835	9.92943e-115	7.24257e-113	0.128141	0.516853	Down_regulated
SOX6	-0.748197	9.78899e-85	4.30116e-83	0.278894	0.661619	Down_regulated
SMG6	-0.748154	3.95793e-85	1.7548e-83	0.251256	0.594905	Down_regulated
HIPK3	-0.747733	3.56323e-106	2.28692e-104	0.161642	0.550404	Down_regulated
TACC1	-0.746103	1.0399e-84	4.55558e-83	0.237018	0.575722	Down_regulated
MAPK10	-0.745848	2.09361e-80	8.47683e-79	0.250419	0.571062	Down_regulated
STARD13	-0.744554	2.05907e-90	1.01215e-88	0.220268	0.59576	Down_regulated
ROBO1	-0.743996	1.94024e-74	6.99795e-73	0.28392	0.601041	Down_regulated
SORBS1	-0.743125	0	0	0.0737018	0.783007	Down_regulated
TMEM14B	-0.73964	2.14124e-137	2.09108e-135	0	0.366185	Down_regulated
OPHN1	-0.739463	6.80087e-83	2.88057e-81	0.223618	0.557704	Down_regulated
STARD9	-0.737797	3.94538e-91	1.97236e-89	0.195142	0.548928	Down_regulated
PDE4D	-0.737048	1.2789e-94	6.82272e-93	0.21608	0.598555	Down_regulated
NSD1	-0.736976	4.46812e-98	2.55526e-96	0.170017	0.537123	Down_regulated
CHD2	-0.736483	2.42581e-111	1.70183e-109	0.109715	0.483535	Down_regulated
ROR1	-0.73611	5.99036e-161	7.4613e-159	0.0577889	0.51297	Down_regulated
BCAS3	-0.735568	1.38305e-84	6.04981e-83	0.245394	0.59576	Down_regulated
QKI	-0.735487	2.08541e-96	1.15227e-94	0.251256	0.705732	Down_regulated
KDM4B	-0.735345	4.85484e-131	4.35086e-129	0.0494137	0.433054	Down_regulated
COL5A1	-0.734442	2.20036e-88	1.03986e-86	0.196817	0.543026	Down_regulated
CACNA2D1	-0.731148	1.16673e-81	4.84408e-80	0.275544	0.658823	Down_regulated
NFIX	-0.729152	3.20963e-106	2.06902e-104	0.109715	0.47041	Down_regulated
DIP2C	-0.729143	4.35596e-130	3.83363e-128	0.0720268	0.473361	Down_regulated
PPP6R2	-0.728917	9.85934e-112	6.96672e-110	0.115578	0.495728	Down_regulated
NAV1	-0.727368	9.5071e-67	2.82855e-65	0.38861	0.700373	Down_regulated
NPAS3	-0.726172	1.56104e-83	6.66959e-82	0.180905	0.498291	Down_regulated
BICRAL	-0.725276	9.32347e-110	6.37357e-108	0.106365	0.477477	Down_regulated
PBX3	-0.724774	2.73799e-97	1.55373e-95	0.155779	0.520193	Down_regulated
PCCA	-0.723593	2.3906e-108	1.59346e-106	0.131491	0.516309	Down_regulated
DPYD	-0.721557	2.26757e-65	6.54123e-64	0.41206	0.728409	Down_regulated
ADGRB3	-0.721082	1.18578e-58	2.85472e-57	0.495812	0.723284	Down_regulated
CDK14	-0.719597	6.31662e-81	2.5717e-79	0.242044	0.594284	Down_regulated
PSD3	-0.718808	1.43699e-93	7.54291e-92	0.257956	0.71342	Down_regulated
LINC01473	-0.718207	2.3371e-131	2.11382e-129	0.019263	0.385601	Down_regulated
CFLAR	-0.717459	6.33378e-107	4.10997e-105	0.164154	0.571528	Down_regulated
RRBP1	-0.714845	1.94613e-86	8.82816e-85	0.19263	0.528503	Down_regulated
LTBP1	-0.714479	8.59205e-65	2.41919e-63	0.396985	0.707596	Down_regulated
AC119674.1	-0.713532	2.19333e-118	1.67462e-116	0.00921273	0.341566	Down_regulated
BNC2	-0.712761	2.62496e-64	7.32074e-63	0.41541	0.697344	Down_regulated
RBMS2	-0.71239	2.77776e-113	1.98668e-111	0.0770519	0.43818	Down_regulated
PDS5A	-0.711692	1.16844e-102	7.17039e-101	0.134003	0.501709	Down_regulated
ECE1	-0.711005	1.0696e-88	5.0875e-87	0.154941	0.486564	Down_regulated
AKAP12	-0.70995	2.46313e-90	1.20673e-88	0.138191	0.461789	Down_regulated
NT5C2	-0.709666	8.28022e-104	5.17866e-102	0.124791	0.495418	Down_regulated
EHMT1	-0.709091	1.85076e-110	1.27407e-108	0.107203	0.478021	Down_regulated
ARGLU1	-0.706714	6.9921e-84	2.99611e-82	0.226131	0.569432	Down_regulated
ANKRD17	-0.70594	8.50213e-92	4.30897e-90	0.201843	0.589779	Down_regulated
MIR99AHG	-0.705663	1.35262e-60	3.4365e-59	0.613065	0.853215	Down_regulated
TFCP2	-0.70542	1.89371e-113	1.36102e-111	0.0829146	0.449907	Down_regulated
TMCC1	-0.705138	1.03831e-99	6.12874e-98	0.151591	0.518406	Down_regulated
NSMCE2	-0.703966	6.00743e-92	3.06046e-90	0.171692	0.531609	Down_regulated
EXOC4	-0.702385	1.3506e-72	4.64881e-71	0.28727	0.636533	Down_regulated
ELMO1	-0.700839	5.64749e-92	2.88208e-90	0.168342	0.523532	Down_regulated
PRR16	-0.700368	1.02821e-85	4.60734e-84	0.123953	0.433597	Down_regulated
EFCAB2	-0.700338	1.22873e-102	7.5247e-101	0.113065	0.472041	Down_regulated
MAGI2	-0.70029	2.33365e-66	6.88731e-65	0.30402	0.637465	Down_regulated
CREBBP	-0.70012	7.18393e-96	3.93243e-94	0.154941	0.520814	Down_regulated
ATXN2	-0.699664	4.06685e-95	2.19752e-93	0.167504	0.534871	Down_regulated
SPAG9	-0.699334	3.0991e-101	1.86295e-99	0.124791	0.484856	Down_regulated
PAFAH1B1	-0.698938	9.76274e-94	5.13373e-92	0.18258	0.560112	Down_regulated
RBPMS	-0.698662	3.53045e-101	2.11791e-99	0.184255	0.604147	Down_regulated
FOXP2	-0.698507	1.76893e-65	5.12798e-64	0.369347	0.649581	Down_regulated
DHRSX	-0.697354	4.6195e-104	2.9015e-102	0.128141	0.502097	Down_regulated
ANKS1B	-0.695825	1.21805e-80	4.93856e-79	0.176717	0.489438	Down_regulated
EPB41L2	-0.693177	5.80418e-63	1.57248e-61	0.366834	0.673268	Down_regulated
PRKCA	-0.692987	1.7458e-92	8.98735e-91	0.144054	0.489282	Down_regulated
GAB2	-0.692438	1.6011e-81	6.61944e-80	0.186767	0.516232	Down_regulated
BPTF	-0.692359	5.98194e-87	2.7432e-85	0.198492	0.558403	Down_regulated
COL6A3	-0.692222	1.15027e-58	2.77376e-57	0.541876	0.773299	Down_regulated
PRRC2B	-0.69141	9.73845e-102	5.89016e-100	0.120603	0.485399	Down_regulated
MAST4	-0.691168	1.6163e-121	1.28409e-119	0.151591	0.602594	Down_regulated
PARD3B	-0.690372	5.59794e-79	2.20874e-77	0.220268	0.560733	Down_regulated
FNDC3B	-0.689704	1.2563e-59	3.11635e-58	0.613065	0.854458	Down_regulated
FOXP1	-0.689556	8.12844e-73	2.81763e-71	0.282245	0.645775	Down_regulated
PIP5K1A	-0.689106	1.87665e-118	1.43657e-116	0.0644891	0.434529	Down_regulated
WASF2	-0.687849	1.32637e-89	6.4444e-88	0.162479	0.513979	Down_regulated
ZBTB20	-0.686192	6.86533e-99	3.9804e-97	0.818258	0.955033	Down_regulated
TAOK1	-0.682517	3.22878e-97	1.8182e-95	0.133166	0.495107	Down_regulated
PCSK6	-0.682314	2.52016e-68	7.86414e-67	0.214405	0.491923	Down_regulated
ATXN1	-0.681918	4.93794e-108	3.26916e-106	0.117253	0.5	Down_regulated
BTBD9	-0.681881	5.38228e-98	3.07208e-96	0.138191	0.507223	Down_regulated
ZNF521	-0.681539	2.09638e-87	9.70442e-86	0.155779	0.492544	Down_regulated
PAN3	-0.680063	3.46164e-81	1.41918e-79	0.206868	0.556306	Down_regulated
PRKAG2	-0.679246	1.94604e-109	1.31503e-107	0.0845896	0.450295	Down_regulated
CTBP2	-0.6791	2.18824e-114	1.58432e-112	0.0586265	0.41822	Down_regulated
ZEB2	-0.679066	4.42569e-65	1.26182e-63	0.309883	0.63498	Down_regulated
MBNL1	-0.675599	8.20685e-55	1.78564e-53	0.41876	0.730273	Down_regulated
PALM2-AKAP2	-0.673731	2.3881e-134	2.24276e-132	0.0368509	0.422414	Down_regulated
PTPN12	-0.673127	2.03086e-91	1.02396e-89	0.148241	0.498447	Down_regulated
TCF12	-0.672858	1.85777e-58	4.447e-57	0.365997	0.70014	Down_regulated
ARHGAP21	-0.670344	2.08924e-67	6.3378e-66	0.283082	0.603526	Down_regulated
UBE2R2	-0.670313	4.03807e-109	2.71622e-107	0.0778894	0.43717	Down_regulated
AFF1	-0.670053	2.82818e-68	8.7787e-67	0.262144	0.599876	Down_regulated
SMYD3	-0.669762	2.66105e-64	7.41435e-63	0.269682	0.577819	Down_regulated
ADCY9	-0.669365	1.00221e-96	5.57953e-95	0.0938023	0.424122	Down_regulated
USP54	-0.669262	5.08475e-94	2.68342e-92	0.0963149	0.425676	Down_regulated
EXOC6B	-0.668429	6.45045e-96	3.54413e-94	0.217755	0.668841	Down_regulated
FAF1	-0.668316	1.56338e-84	6.82845e-83	0.207705	0.583333	Down_regulated
ADD3	-0.667994	4.41198e-66	1.29302e-64	0.289782	0.606011	Down_regulated
MYO9A	-0.667959	2.03497e-78	7.90197e-77	0.208543	0.55553	Down_regulated
SYNE1	-0.667378	6.60696e-97	3.68523e-95	0.149079	0.521125	Down_regulated
KAT6B	-0.666464	9.88021e-99	5.7171e-97	0.128978	0.500233	Down_regulated
LRMDA	-0.665691	1.98423e-109	1.33776e-107	0.106365	0.486642	Down_regulated
CALD1	-0.662777	1.76312e-47	3.19328e-46	0.500838	0.798152	Down_regulated
DLEU2	-0.662355	4.01857e-111	2.79919e-109	0.0795645	0.449984	Down_regulated
CDK13	-0.662214	2.61002e-92	1.33894e-90	0.147404	0.508776	Down_regulated
TBC1D4	-0.661839	2.48573e-98	1.42711e-96	0.136516	0.509164	Down_regulated
PTPN9	-0.661839	3.19879e-97	1.80477e-95	0.0854271	0.415191	Down_regulated
USP34	-0.661649	1.06967e-73	3.77465e-72	0.251256	0.606011	Down_regulated
DYRK1A	-0.660977	2.15503e-102	1.31426e-100	0.122278	0.492933	Down_regulated
MT-ATP6	-0.660963	1.17573e-49	2.2633e-48	0.314908	0.540152	Down_regulated
SOBP	-0.660878	6.0754e-66	1.77169e-64	0.268007	0.588614	Down_regulated
SGCD	-0.658961	6.27655e-134	5.82016e-132	0.183417	0.707829	Down_regulated
POLR2J3	-0.657886	1.18041e-134	1.11212e-132	0	0.360749	Down_regulated
HNRNPC	-0.656794	6.5147e-92	3.31314e-90	0.156616	0.517397	Down_regulated
PPP3CB	-0.656771	8.14278e-94	4.28955e-92	0.118928	0.466449	Down_regulated
AFF4	-0.656227	2.88017e-97	1.62812e-95	0.112228	0.461867	Down_regulated
FREM1	-0.65522	3.59501e-77	1.35135e-75	0.145729	0.448431	Down_regulated
ZNF638	-0.651554	1.1749e-58	2.83083e-57	0.347571	0.688257	Down_regulated
GPATCH8	-0.650931	2.26947e-72	7.7391e-71	0.236181	0.588614	Down_regulated
ENOSF1	-0.650554	5.44862e-85	2.40123e-83	0.142379	0.476002	Down_regulated
SPECC1L	-0.650055	1.74479e-131	1.58787e-129	0.000837521	0.356011	Down_regulated
LUC7L2	-0.6487	6.45277e-119	5.01796e-117	0.0427136	0.403541	Down_regulated
LINC01088	-0.64827	9.89547e-68	3.03313e-66	0.144891	0.409289	Down_regulated
DOCK4	-0.646018	2.13487e-77	8.03513e-76	0.175042	0.495961	Down_regulated
FRMD4B	-0.645349	4.56274e-84	1.96659e-82	0.147404	0.477244	Down_regulated
LUC7L	-0.645331	4.24333e-101	2.54038e-99	0.0896147	0.436005	Down_regulated
TMTC1	-0.643838	3.32535e-83	1.4146e-81	0.151591	0.485244	Down_regulated
MBD5	-0.642666	2.01993e-68	6.33005e-67	0.253769	0.595993	Down_regulated
CACNA1C	-0.641956	4.07296e-226	9.28099e-224	0.177554	0.879233	Down_regulated
SPRED2	-0.641876	6.01112e-81	2.45072e-79	0.144891	0.464896	Down_regulated
TGFBR3	-0.640912	9.21288e-49	1.72933e-47	0.402848	0.649658	Down_regulated
OSBPL9	-0.640239	5.84649e-78	2.2465e-76	0.184255	0.528037	Down_regulated
KANSL1	-0.640226	2.90555e-60	7.31864e-59	0.311558	0.643057	Down_regulated
WBP1L	-0.639877	1.00597e-92	5.1878e-91	0.0954774	0.422724	Down_regulated
NCAM2	-0.638538	2.03548e-54	4.39624e-53	0.318258	0.579217	Down_regulated
FHIT	-0.63829	6.11663e-117	4.63398e-115	0.113903	0.528037	Down_regulated
NFAT5	-0.637941	9.6484e-68	2.96049e-66	0.252931	0.591177	Down_regulated
PRKCE	-0.636966	1.98801e-84	8.63184e-83	0.153266	0.495806	Down_regulated
MEIS2	-0.636339	1.02346e-48	1.91622e-47	0.380235	0.697344	Down_regulated
SVIL	-0.63609	1.63864e-69	5.25849e-68	0.273032	0.641426	Down_regulated
RUFY3	-0.635075	1.19312e-87	5.57578e-86	0.130653	0.469711	Down_regulated
PHF21A	-0.632789	8.74322e-74	3.09647e-72	0.204355	0.539842	Down_regulated
ADAMTS9-AS2	-0.63242	1.27725e-86	5.82994e-85	0.103853	0.416667	Down_regulated
PRICKLE2	-0.63155	6.2965e-88	2.95664e-86	0.102178	0.421171	Down_regulated
ARHGAP26	-0.630515	7.40289e-107	4.79312e-105	0.128141	0.521979	Down_regulated
COL4A3	-0.630236	8.31321e-68	2.55882e-66	0.18258	0.473284	Down_regulated
UBR3	-0.630107	3.57822e-87	1.6512e-85	0.170854	0.540463	Down_regulated
CARMIL1	-0.629374	3.15581e-60	7.93543e-59	0.268007	0.559491	Down_regulated
SLC8A1	-0.629245	8.4565e-108	5.53628e-106	0.306533	0.921948	Down_regulated
SENP6	-0.628904	6.77248e-74	2.402e-72	0.205193	0.5452	Down_regulated
NCOA2	-0.628829	2.91403e-67	8.8035e-66	0.228643	0.573004	Down_regulated
STX8	-0.628427	1.87086e-77	7.08685e-76	0.161642	0.478642	Down_regulated
STRN3	-0.624942	2.03064e-88	9.61201e-87	0.128978	0.470022	Down_regulated
PTPRA	-0.623771	9.47418e-77	3.53418e-75	0.175879	0.501864	Down_regulated
LARGE1	-0.62075	1.90594e-143	2.00807e-141	0.151591	0.671948	Down_regulated
MCC	-0.61981	1.47626e-87	6.86624e-86	0.108878	0.434063	Down_regulated
HECTD4	-0.619441	3.92639e-99	2.29913e-97	0.0820771	0.42288	Down_regulated
FAM172A	-0.619384	2.78584e-64	7.75472e-63	0.245394	0.565859	Down_regulated
RFTN1	-0.61867	7.06892e-78	2.70914e-76	0.140704	0.45045	Down_regulated
ASAP2	-0.617203	2.56214e-85	1.1394e-83	0.106365	0.424278	Down_regulated
BCL2	-0.616441	1.18805e-68	3.74305e-67	0.166667	0.458527	Down_regulated
PEAK1	-0.615156	4.95813e-72	1.67138e-70	0.211893	0.5532	Down_regulated
BRD4	-0.61444	1.32784e-87	6.19556e-86	0.115578	0.446412	Down_regulated
TRIO	-0.613545	3.03753e-68	9.4186e-67	0.223618	0.560345	Down_regulated
RAB11FIP3	-0.612342	1.46895e-104	9.28596e-103	0.0376884	0.362224	Down_regulated
SPIDR	-0.612225	2.25996e-62	6.03374e-61	0.237856	0.544346	Down_regulated
RAD9A	-0.610739	5.07126e-88	2.38512e-86	0.0720268	0.376126	Down_regulated
LUC7L3	-0.610184	1.7273e-57	4.01059e-56	0.303183	0.606788	Down_regulated
UNC5C	-0.609275	1.07845e-59	2.68199e-58	0.246231	0.529279	Down_regulated
C20orf194	-0.608358	3.30628e-90	1.61442e-88	0.124791	0.473983	Down_regulated
UBE2H	-0.607614	3.44681e-94	1.82228e-92	0.112228	0.462411	Down_regulated
ZNF91	-0.606502	3.99919e-104	2.51727e-102	0.0762144	0.428938	Down_regulated
SRGAP1	-0.603945	1.6636e-70	5.45169e-69	0.171692	0.475924	Down_regulated
FAM193A	-0.602257	3.39335e-96	1.87143e-94	0.0703518	0.396086	Down_regulated
CAMK1D	-0.602006	3.43997e-80	1.38708e-78	0.0728643	0.355856	Down_regulated
HDAC4	-0.601956	2.53127e-91	1.27191e-89	0.0963149	0.430258	Down_regulated
MLLT10	-0.600517	9.21945e-75	3.33751e-73	0.18928	0.531998	Down_regulated
EPS15	-0.600277	2.84305e-72	9.65028e-71	0.191792	0.528969	Down_regulated
KLF12	-0.599875	3.94872e-74	1.41208e-72	0.169179	0.492311	Down_regulated
NF1	-0.59709	8.06654e-59	1.9564e-57	0.263819	0.585974	Down_regulated
KIF13A	-0.596209	1.97137e-77	7.42929e-76	0.162479	0.500777	Down_regulated
MIRLET7BHG	-0.596004	3.74566e-90	1.82593e-88	0.0837521	0.402299	Down_regulated
RBFOX2	-0.595373	4.85172e-52	9.82883e-51	0.332496	0.635213	Down_regulated
GIGYF2	-0.594764	8.5697e-89	4.09604e-87	0.108878	0.440665	Down_regulated
PPP6R3	-0.594722	1.0102e-68	3.19298e-67	0.20938	0.54722	Down_regulated
SARNP	-0.594021	8.67593e-112	6.14528e-110	0.00837521	0.327819	Down_regulated
HP1BP3	-0.593075	6.23113e-82	2.59439e-80	0.123116	0.441907	Down_regulated
COL8A1	-0.592265	2.00571e-49	3.81851e-48	0.313233	0.567024	Down_regulated
ATXN7L1	-0.591413	1.85614e-86	8.43298e-85	0.0871022	0.398726	Down_regulated
SNX29	-0.590384	1.90648e-72	6.52397e-71	0.158291	0.473517	Down_regulated
PHLDB1	-0.589389	2.274e-53	4.78483e-52	0.28727	0.585353	Down_regulated
USP9Y	-0.588186	2.89951e-93	1.50851e-91	0.0879397	0.419385	Down_regulated
LDB2	-0.588155	5.62848e-74	2.00544e-72	0.149079	0.462877	Down_regulated
HSPG2	-0.587328	2.64726e-49	5.03013e-48	0.329983	0.617894	Down_regulated
NHSL1	-0.585222	1.52812e-77	5.81854e-76	0.117253	0.417521	Down_regulated
DDX17	-0.584554	1.01683e-51	2.04585e-50	0.30737	0.632805	Down_regulated
FTO	-0.584251	2.28116e-61	5.92355e-60	0.231993	0.550637	Down_regulated
DLC1	-0.583695	8.11338e-36	1.04786e-34	0.504188	0.781221	Down_regulated
GHR	-0.583548	6.75975e-64	1.864e-62	0.178392	0.4694	Down_regulated
PHF3	-0.583387	4.88555e-91	2.42996e-89	0.0820771	0.40028	Down_regulated
STK3	-0.582371	1.36877e-45	2.36398e-44	0.370184	0.648416	Down_regulated
UST	-0.581752	1.11856e-66	3.31452e-65	0.159129	0.444393	Down_regulated
ARID4B	-0.581722	1.18821e-63	3.26119e-62	0.20938	0.519028	Down_regulated
ARHGAP35	-0.581098	6.90284e-96	3.78562e-94	0.0603015	0.381563	Down_regulated
ASXL1	-0.580481	1.47533e-73	5.18127e-72	0.144891	0.449363	Down_regulated
ST5	-0.580429	6.18118e-76	2.28261e-74	0.122278	0.426297	Down_regulated
MED13	-0.579363	1.6827e-81	6.93728e-80	0.127303	0.454101	Down_regulated
ARIH1	-0.577581	1.62797e-77	6.19073e-76	0.145729	0.47406	Down_regulated
INPP5B	-0.577432	4.5656e-86	2.05837e-84	0.0778894	0.380398	Down_regulated
UBE2E2	-0.573701	1.41353e-44	2.37569e-43	0.353434	0.651678	Down_regulated
WDR33	-0.573642	1.53041e-86	6.96382e-85	0.0988275	0.419773	Down_regulated
UBE4B	-0.573271	4.88171e-91	2.42996e-89	0.0904523	0.421482	Down_regulated
UACA	-0.57285	1.44373e-82	6.06263e-81	0.100503	0.41123	Down_regulated
ZNF407	-0.572204	1.59764e-90	7.89287e-89	0.0820771	0.405017	Down_regulated
NSRP1	-0.57164	1.70967e-81	7.03862e-80	0.108878	0.418686	Down_regulated
CDKAL1	-0.568587	7.21444e-56	1.61884e-54	0.247906	0.554209	Down_regulated
ST3GAL3	-0.568375	1.86877e-110	1.28347e-108	0.00586265	0.32013	Down_regulated
ADK	-0.567512	5.7918e-81	2.36458e-79	0.124791	0.452004	Down_regulated
PLCL1	-0.567383	1.4728e-221	3.16007e-219	0.0678392	0.645697	Down_regulated
CCNY	-0.567244	9.04119e-80	3.62079e-78	0.128141	0.456353	Down_regulated
GOLGB1	-0.566995	3.43976e-75	1.24984e-73	0.120603	0.421482	Down_regulated
DIAPH2	-0.566314	5.29103e-53	1.10149e-51	0.263819	0.558326	Down_regulated
BIRC6	-0.566245	1.43296e-57	3.3377e-56	0.249581	0.56415	Down_regulated
SESTD1	-0.565605	6.67555e-58	1.5736e-56	0.220268	0.49666	Down_regulated
COP1	-0.564381	3.31915e-72	1.12274e-70	0.156616	0.470798	Down_regulated
AFF3	-0.563204	6.02562e-65	1.71133e-63	0.127303	0.395309	Down_regulated
ZNF721	-0.56267	1.94515e-76	7.21941e-75	0.128141	0.441208	Down_regulated
GAB1	-0.562153	1.5888e-78	6.1776e-77	0.154104	0.500699	Down_regulated
ZNF655	-0.561674	1.73698e-109	1.17647e-107	0	0.30817	Down_regulated
CREB5	-0.561585	1.72326e-59	4.26033e-58	0.183417	0.458838	Down_regulated
DLG2	-0.561453	2.53051e-39	3.64808e-38	0.369347	0.695635	Down_regulated
PTEN	-0.561452	1.70707e-57	3.96674e-56	0.226968	0.525784	Down_regulated
CTNNA1	-0.560619	2.36178e-72	8.03524e-71	0.164992	0.492544	Down_regulated
PKNOX2	-0.55914	3.14119e-72	1.06377e-70	0.0820771	0.349177	Down_regulated
TBC1D22A	-0.558514	1.14104e-73	4.01688e-72	0.136516	0.4468	Down_regulated
CDC42BPB	-0.558432	4.36991e-86	1.97317e-84	0.0737018	0.375582	Down_regulated
NOX4	-0.558381	1.32738e-58	3.19038e-57	0.132328	0.381097	Down_regulated
WDR70	-0.557861	7.58672e-71	2.50857e-69	0.154941	0.464818	Down_regulated
ATG7	-0.556297	3.05345e-71	1.01534e-69	0.150754	0.458372	Down_regulated
ELF1	-0.556016	1.32507e-61	3.46842e-60	0.201843	0.50132	Down_regulated
CORO2B	-0.55526	3.08656e-67	9.31513e-66	0.121441	0.397872	Down_regulated
CREB3L2	-0.555142	1.21228e-65	3.52823e-64	0.149916	0.4315	Down_regulated
ZHX3	-0.554693	4.52159e-78	1.74426e-76	0.0954774	0.392669	Down_regulated
GPHN	-0.552262	1.56535e-57	3.6403e-56	0.242044	0.563141	Down_regulated
RALGAPA1	-0.552122	6.50305e-65	1.84337e-63	0.188442	0.504039	Down_regulated
MON2	-0.551055	3.83668e-60	9.6146e-59	0.20603	0.514678	Down_regulated
TBC1D16	-0.550726	3.78459e-72	1.27724e-70	0.103853	0.38397	Down_regulated
VTI1A	-0.550191	4.62387e-66	1.35377e-64	0.165829	0.469789	Down_regulated
ADD1	-0.549342	5.02221e-73	1.74708e-71	0.138191	0.443383	Down_regulated
EPS8	-0.549189	2.8375e-53	5.95348e-52	0.221943	0.493243	Down_regulated
FARS2	-0.548995	9.06594e-76	3.33117e-74	0.122278	0.431578	Down_regulated
WWTR1	-0.548676	1.02013e-53	2.16981e-52	0.226968	0.502796	Down_regulated
MYCBP2	-0.548509	2.51669e-57	5.81588e-56	0.211893	0.507456	Down_regulated
NCOA1	-0.548302	1.1992e-32	1.39606e-31	0.463149	0.731205	Down_regulated
UBE2D2	-0.548054	3.38879e-79	1.34431e-77	0.106365	0.410376	Down_regulated
SAMHD1	-0.547459	6.19375e-74	2.20418e-72	0.0619765	0.321528	Down_regulated
GSK3B	-0.545087	1.01759e-72	3.51082e-71	0.149079	0.473361	Down_regulated
ARHGAP6	-0.544379	5.71417e-51	1.13186e-49	0.225293	0.49037	Down_regulated
RIPOR3	-0.543698	6.59976e-45	1.11751e-43	0.217755	0.436238	Down_regulated
ZBTB8OS	-0.543396	2.17333e-86	9.82847e-85	0.0485762	0.335275	Down_regulated
MIR29B2CHG	-0.542842	4.8796e-91	2.42996e-89	0.0577889	0.367583	Down_regulated
AHNAK	-0.542836	7.58998e-76	2.79233e-74	0.105528	0.402532	Down_regulated
SBF2	-0.542826	1.31166e-41	2.01129e-40	0.340871	0.641038	Down_regulated
ZFAND3	-0.542719	1.45067e-39	2.10892e-38	0.363484	0.661929	Down_regulated
GRB10	-0.542663	7.27618e-83	3.07746e-81	0.0661642	0.358341	Down_regulated
SMOC2	-0.542562	2.26431e-45	3.87876e-44	0.236181	0.464585	Down_regulated
SLC39A11	-0.541863	1.96574e-67	5.96932e-66	0.121441	0.40028	Down_regulated
LTBP2	-0.541675	4.10573e-63	1.11645e-61	0.106365	0.359817	Down_regulated
PUM1	-0.541251	3.62476e-68	1.1204e-66	0.156616	0.46808	Down_regulated
KDM3B	-0.540931	8.4265e-83	3.55376e-81	0.0703518	0.363001	Down_regulated
EBF3	-0.540697	2.47562e-65	7.12742e-64	0.128978	0.406104	Down_regulated
TRAPPC9	-0.540077	2.75044e-79	1.09403e-77	0.108878	0.420472	Down_regulated
WDFY3	-0.539711	1.10348e-62	2.97039e-61	0.183417	0.488428	Down_regulated
NAALADL2	-0.539635	4.8288e-35	6.04268e-34	0.422948	0.666356	Down_regulated
ZNF586	-0.538438	2.83811e-92	1.45342e-90	0.0552764	0.363389	Down_regulated
RNF115	-0.538314	7.85056e-80	3.15256e-78	0.113903	0.437092	Down_regulated
FYN	-0.537848	5.26596e-54	1.12658e-52	0.21608	0.499379	Down_regulated
AGO3	-0.537668	9.77293e-70	3.14995e-68	0.142379	0.445791	Down_regulated
RPRD2	-0.537349	1.49063e-67	4.55006e-66	0.142379	0.435306	Down_regulated
ABR	-0.536407	1.02249e-85	4.58871e-84	0.0837521	0.39795	Down_regulated
ATRX	-0.536096	4.64488e-58	1.10199e-56	0.211055	0.511184	Down_regulated
PHF20	-0.536008	1.35148e-75	4.93499e-74	0.0988275	0.389562	Down_regulated
DIS3L2	-0.535622	2.32261e-68	7.26309e-67	0.136516	0.431112	Down_regulated
QRICH1	-0.535577	1.60524e-84	7.00089e-83	0.0519263	0.339624	Down_regulated
FGD4	-0.535442	2.30246e-89	1.115e-87	0.0871022	0.4169	Down_regulated
NEAT1	-0.535386	1.04332e-62	2.81362e-61	0.902848	0.99169	Down_regulated
UBAP1	-0.534603	7.50309e-76	2.76383e-74	0.0988275	0.393911	Down_regulated
SOX5	-0.534082	7.14571e-42	1.10552e-40	0.306533	0.558714	Down_regulated
RABEP1	-0.534055	5.6986e-82	2.37603e-80	0.0770519	0.376825	Down_regulated
FCHSD2	-0.53279	3.27471e-58	7.79434e-57	0.20603	0.506679	Down_regulated
PPP1R12B	-0.532552	6.30679e-146	6.79077e-144	0.131491	0.644455	Down_regulated
DSCAML1	-0.532081	1.09895e-67	3.36495e-66	0.0644891	0.307937	Down_regulated
DDR2	-0.531866	5.80237e-48	1.06801e-46	0.249581	0.510718	Down_regulated
RAB10	-0.530136	6.61038e-71	2.1882e-69	0.129816	0.428083	Down_regulated
LCOR	-0.529458	5.46389e-76	2.02027e-74	0.107203	0.412861	Down_regulated
BDP1	-0.528726	4.76803e-78	1.83691e-76	0.0829146	0.373563	Down_regulated
EVA1C	-0.52869	3.48086e-66	1.02218e-64	0.122278	0.400357	Down_regulated
BMPR1A	-0.528026	2.23386e-70	7.29604e-69	0.149079	0.463964	Down_regulated
PRR14L	-0.52796	7.28177e-87	3.33407e-85	0.0393635	0.325722	Down_regulated
NXN	-0.527886	3.12708e-65	8.98539e-64	0.078727	0.325489	Down_regulated
PLPP3	-0.526886	1.86144e-73	6.51393e-72	0.103853	0.393911	Down_regulated
CYP1B1-AS1	-0.526249	3.2363e-63	8.8166e-62	0.100503	0.351895	Down_regulated
INVS	-0.526156	1.27938e-64	3.58848e-63	0.148241	0.430568	Down_regulated
SLC9A9	-0.525352	4.42739e-39	6.32992e-38	0.339196	0.589624	Down_regulated
FBN1	-0.525033	3.32688e-32	3.82305e-31	0.484925	0.690742	Down_regulated
LRCH3	-0.524762	2.84913e-61	7.38506e-60	0.173367	0.470876	Down_regulated
FNBP1	-0.523989	5.00012e-74	1.78372e-72	0.0954774	0.385213	Down_regulated
CRYBG3	-0.522744	4.89271e-70	1.58219e-68	0.103015	0.385135	Down_regulated
RUFY2	-0.522561	1.43882e-81	5.96533e-80	0.0544389	0.337683	Down_regulated
BTRC	-0.522239	7.09662e-82	2.95057e-80	0.0921273	0.405638	Down_regulated
SAMD4A	-0.522228	2.42975e-66	7.15657e-65	0.211055	0.574402	Down_regulated
PDE10A	-0.521196	1.27524e-62	3.42961e-61	0.0896147	0.336984	Down_regulated
SUSD1	-0.521051	6.35244e-71	2.10518e-69	0.0812395	0.348944	Down_regulated
PKNOX1	-0.521	1.5055e-86	6.86112e-85	0.0201005	0.290152	Down_regulated
ASAP1	-0.520302	2.352e-62	6.27378e-61	0.186767	0.503728	Down_regulated
MAPK1	-0.520264	3.87843e-76	1.43585e-74	0.0904523	0.383504	Down_regulated
KLF7	-0.519627	1.89519e-79	7.54867e-78	0.0711893	0.358729	Down_regulated
RBPJ	-0.519097	8.26704e-85	3.63787e-83	0.151591	0.524852	Down_regulated
STAT3	-0.518583	1.54131e-49	2.94582e-48	0.236181	0.512659	Down_regulated
ITCH	-0.517711	3.37042e-64	9.36422e-63	0.156616	0.454178	Down_regulated
SH3PXD2B	-0.517385	6.92105e-54	1.47744e-52	0.172529	0.429481	Down_regulated
SHLD2	-0.517028	7.74369e-71	2.55759e-69	0.0904523	0.36634	Down_regulated
NCOA3	-0.516867	1.00458e-72	3.46999e-71	0.108878	0.402144	Down_regulated
DENND4C	-0.516691	1.30961e-61	3.43102e-60	0.156616	0.450839	Down_regulated
BICC1	-0.516268	1.99552e-27	1.93082e-26	0.645729	0.829683	Down_regulated
ELN	-0.514936	2.64015e-40	3.90378e-39	0.243719	0.466061	Down_regulated
PHLDB2	-0.514243	1.66876e-71	5.58058e-70	0.126466	0.432355	Down_regulated
LINC00882	-0.514195	1.41386e-65	4.10675e-64	0.113065	0.38366	Down_regulated
LIMCH1	-0.51405	7.27085e-58	1.71118e-56	0.211055	0.530522	Down_regulated
GOLGA4	-0.513374	2.26743e-64	6.33566e-63	0.18928	0.519494	Down_regulated
HIP1	-0.512866	1.30273e-63	3.5622e-62	0.099665	0.350575	Down_regulated
SCAF8	-0.512207	5.55238e-73	1.92922e-71	0.116415	0.417832	Down_regulated
BAZ1B	-0.511436	7.02912e-79	2.75863e-77	0.0544389	0.329372	Down_regulated
KIF1B	-0.510855	4.76055e-77	1.7849e-75	0.10134	0.406104	Down_regulated
ZNF532	-0.510057	2.9151e-78	1.12749e-76	0.0678392	0.352905	Down_regulated
MAP4K3	-0.509261	3.6172e-69	1.15073e-67	0.149916	0.46909	Down_regulated
ARMH3	-0.509027	8.63333e-79	3.37021e-77	0.10134	0.412007	Down_regulated
CASC4	-0.508286	3.29637e-70	1.07068e-68	0.0971524	0.375582	Down_regulated
CAMK2D	-0.507933	5.63405e-42	8.75795e-41	0.31742	0.661619	Down_regulated
CEP112	-0.507184	2.35702e-64	6.57974e-63	0.124791	0.40059	Down_regulated
XIAP	-0.506605	4.28749e-78	1.65612e-76	0.0636516	0.340634	Down_regulated
ZNF704	-0.506552	2.47263e-71	8.24071e-70	0.0921273	0.372942	Down_regulated
PTPRK	-0.506504	1.19858e-56	2.72696e-55	0.225293	0.549783	Down_regulated
DIP2B	-0.50638	1.04716e-80	4.25155e-79	0.0770519	0.37698	Down_regulated
ADGRL3	-0.506087	1.50585e-44	2.52941e-43	0.224456	0.465673	Down_regulated
RNF213	-0.505788	2.79358e-70	9.09382e-69	0.099665	0.380398	Down_regulated
CFDP1	-0.505621	3.86389e-70	1.25225e-68	0.0921273	0.368282	Down_regulated
APCDD1	-0.505092	4.54834e-57	1.04534e-55	0.133166	0.384358	Down_regulated
CYTH3	-0.505073	4.96118e-51	9.84035e-50	0.19263	0.452703	Down_regulated
FBXW4	-0.504846	1.13329e-79	4.53238e-78	0.0720268	0.363312	Down_regulated
BABAM2	-0.504557	6.51926e-67	1.94552e-65	0.130653	0.427074	Down_regulated
GMDS-DT	-0.50444	5.79324e-57	1.32626e-55	0.165829	0.43717	Down_regulated
DOCK9	-0.503533	8.60503e-62	2.2645e-60	0.138191	0.417366	Down_regulated
TRA2A	-0.503335	3.89122e-61	1.00335e-59	0.159129	0.45278	Down_regulated
FAM214A	-0.502961	1.85728e-82	7.78813e-81	0.0619765	0.35539	Down_regulated
COL5A3	-0.502941	6.15232e-48	1.13171e-46	0.161642	0.383038	Down_regulated
LINC00894	-0.502454	2.21173e-75	8.05624e-74	0.0510888	0.317412	Down_regulated
FBXL17	-0.501018	1.59311e-60	4.03355e-59	0.194305	0.51996	Down_regulated
KDM6A	-0.500841	1.53409e-72	5.27422e-71	0.103015	0.40059	Down_regulated
SNED1	-0.4997	6.75939e-41	1.01737e-39	0.223618	0.446956	Down_regulated
DCLK1	-0.499672	9.34117e-29	9.50446e-28	0.479899	0.685772	Down_regulated
EPC2	-0.497925	3.82956e-80	1.54205e-78	0.0619765	0.347468	Down_regulated
PLCB4	-0.497767	5.0706e-70	1.63792e-68	0.11474	0.407347	Down_regulated
YWHAE	-0.497527	7.87348e-60	1.96136e-58	0.159129	0.4395	Down_regulated
ACACB	-0.496999	1.8889e-94	1.00224e-92	0.0670017	0.39593	Down_regulated
GNA12	-0.496594	2.73118e-69	8.70749e-68	0.0879397	0.357409	Down_regulated
SREBF2	-0.496192	1.13964e-64	3.20266e-63	0.115578	0.390416	Down_regulated
BRWD1	-0.495946	6.91961e-65	1.95767e-63	0.133166	0.423812	Down_regulated
ESR1	-0.495607	5.68368e-60	1.42189e-58	0.103853	0.351429	Down_regulated
AGO2	-0.494704	8.07505e-72	2.71586e-70	0.0795645	0.355934	Down_regulated
NFATC3	-0.494519	2.68559e-74	9.65072e-73	0.0753769	0.358652	Down_regulated
SLC20A2	-0.494452	1.08754e-77	4.15173e-76	0.0954774	0.405172	Down_regulated
C1orf21	-0.493921	1.39092e-47	2.53165e-46	0.231993	0.524309	Down_regulated
EEF1AKMT2	-0.493871	4.23966e-95	2.28669e-93	0.000837521	0.27726	Down_regulated
CHD6	-0.493207	3.8467e-71	1.27767e-69	0.0971524	0.381718	Down_regulated
RNF38	-0.492732	3.81834e-69	1.2121e-67	0.0896147	0.363156	Down_regulated
PHACTR4	-0.492621	1.85061e-65	5.35949e-64	0.117253	0.399037	Down_regulated
DNM1	-0.492596	5.54824e-69	1.75555e-67	0.0737018	0.333178	Down_regulated
FRY	-0.492479	1.61554e-109	1.09674e-107	0.122278	0.542482	Down_regulated
HMCN1	-0.492155	1.48626e-68	4.66759e-67	0.0711893	0.328674	Down_regulated
FMNL2	-0.491067	2.66886e-52	5.44422e-51	0.154104	0.398416	Down_regulated
CRADD	-0.490532	1.07929e-73	3.80405e-72	0.109715	0.414647	Down_regulated
MAVS	-0.489413	6.27499e-79	2.46926e-77	0.0477387	0.319742	Down_regulated
WNK1	-0.489363	2.98669e-74	1.07196e-72	0.112228	0.420861	Down_regulated
CSNK1G1	-0.489115	2.30752e-90	1.13238e-88	0.00921273	0.281765	Down_regulated
AHDC1	-0.48903	1.08983e-68	3.44097e-67	0.0795645	0.342265	Down_regulated
ENOX2	-0.488596	3.14984e-60	7.92719e-59	0.10804	0.360438	Down_regulated
RNF216	-0.48788	1.01784e-70	3.35045e-69	0.0879397	0.364943	Down_regulated
TNRC6C	-0.487245	8.94718e-59	2.16285e-57	0.151591	0.436626	Down_regulated
FAM222B	-0.487224	6.26002e-73	2.17253e-71	0.0469012	0.301879	Down_regulated
RAD51B	-0.487152	7.49764e-58	1.76174e-56	0.121441	0.378611	Down_regulated
ZNF83	-0.486259	2.0291e-58	4.85317e-57	0.126466	0.385989	Down_regulated
ABTB2	-0.485969	8.18113e-42	1.26239e-40	0.18928	0.403153	Down_regulated
PALLD	-0.485294	1.97266e-130	1.75185e-128	0.178392	0.706741	Down_regulated
CDK8	-0.485197	9.55634e-56	2.13781e-54	0.147404	0.403774	Down_regulated
AC139887.2	-0.484525	6.83969e-75	2.47907e-73	0.0510888	0.313529	Down_regulated
LINC01004	-0.48452	1.58856e-61	4.13968e-60	0.132328	0.40859	Down_regulated
NBEA	-0.4843	1.44998e-77	5.52817e-76	0.100503	0.41224	Down_regulated
EHBP1	-0.483759	3.92385e-41	5.94851e-40	0.253769	0.516931	Down_regulated
TEAD1	-0.483689	1.57895e-73	5.53196e-72	0.10134	0.400202	Down_regulated
CDC42BPA	-0.483408	2.98963e-47	5.37822e-46	0.234506	0.530444	Down_regulated
OGA	-0.483355	4.75534e-64	1.31499e-62	0.133166	0.425132	Down_regulated
SPSB1	-0.483301	2.52637e-68	7.86679e-67	0.0494137	0.291705	Down_regulated
MKLN1	-0.482987	4.02514e-37	5.4101e-36	0.311558	0.586285	Down_regulated
ARHGEF10	-0.482889	5.09644e-89	2.45993e-87	0.00335008	0.267241	Down_regulated
ZNF292	-0.481691	9.05087e-63	2.44307e-61	0.134841	0.423268	Down_regulated
THADA	-0.481633	8.61787e-53	1.78145e-51	0.177554	0.448587	Down_regulated
ESYT2	-0.481569	8.99019e-57	2.05176e-55	0.162479	0.445092	Down_regulated
LHFPL2	-0.480778	1.40268e-67	4.28605e-66	0.0703518	0.324402	Down_regulated
USP53	-0.480055	2.30426e-54	4.9731e-53	0.144054	0.398183	Down_regulated
FER	-0.47966	8.33025e-43	1.32648e-41	0.245394	0.508155	Down_regulated
SGK3	-0.479573	6.4343e-81	2.61599e-79	0.0469012	0.32215	Down_regulated
CCDC57	-0.478775	1.69908e-69	5.44651e-68	0.0628141	0.320286	Down_regulated
AFDN	-0.477985	7.89209e-67	2.35044e-65	0.0938023	0.367971	Down_regulated
TRPM7	-0.47784	5.28497e-65	1.50389e-63	0.155779	0.471963	Down_regulated
NRIP1	-0.477796	1.2236e-79	4.88691e-78	0.040201	0.307471	Down_regulated
WIPF1	-0.477744	1.41059e-59	3.49319e-58	0.109715	0.364632	Down_regulated
CCAR1	-0.477119	1.36228e-67	4.16693e-66	0.0879397	0.356788	Down_regulated
CLIP1	-0.476363	2.68835e-68	8.35349e-67	0.0896147	0.362147	Down_regulated
PHC3	-0.475985	1.25927e-60	3.20488e-59	0.146566	0.432898	Down_regulated
ANKS1A	-0.475389	1.19462e-71	4.00864e-70	0.102178	0.397872	Down_regulated
ST3GAL1	-0.47439	3.02466e-73	1.05344e-71	0.0795645	0.361681	Down_regulated
BNIP3L	-0.474004	3.19563e-38	4.45403e-37	0.275544	0.514523	Down_regulated
ZNF423	-0.473957	1.66023e-61	4.32263e-60	0.0829146	0.324091	Down_regulated
SPATA6	-0.473597	6.12724e-35	7.65774e-34	0.31072	0.545356	Down_regulated
EEF2K	-0.473462	5.71399e-72	1.92397e-70	0.0519263	0.310578	Down_regulated
UBE2W	-0.473311	6.68117e-95	3.59694e-93	0	0.275241	Down_regulated
EP300	-0.473268	1.39261e-65	4.04904e-64	0.099665	0.369059	Down_regulated
GBF1	-0.473076	6.38478e-65	1.81159e-63	0.123116	0.411075	Down_regulated
BRAF	-0.472718	7.76223e-53	1.6057e-51	0.18928	0.477788	Down_regulated
DMD	-0.472717	1.8944e-52	3.87785e-51	0.343384	0.848788	Down_regulated
ERBIN	-0.471824	1.26772e-63	3.47295e-62	0.117253	0.395309	Down_regulated
LRRC8D	-0.471787	3.19451e-83	1.36091e-81	0.00837521	0.26297	Down_regulated
NUP98	-0.470848	3.84245e-70	1.24668e-68	0.0778894	0.347779	Down_regulated
LSM14A	-0.470821	3.14604e-55	6.922e-54	0.159129	0.429792	Down_regulated
POGZ	-0.470545	5.68712e-55	1.24477e-53	0.158291	0.428394	Down_regulated
PRKRIP1	-0.470425	2.41072e-66	7.10762e-65	0.0963149	0.366806	Down_regulated
FAM110B	-0.470049	5.5748e-38	7.71886e-37	0.273032	0.518717	Down_regulated
KIRREL1	-0.469066	5.40221e-62	1.4319e-60	0.0778894	0.321451	Down_regulated
ADAMTS5	-0.468745	1.08666e-53	2.30964e-52	0.0938023	0.315937	Down_regulated
CCDC84	-0.468285	1.49806e-73	5.25484e-72	0.0519263	0.31384	Down_regulated
GLS	-0.468181	1.86469e-67	5.67417e-66	0.0887772	0.356011	Down_regulated
PDLIM5	-0.468088	7.37042e-140	7.41964e-138	0.180905	0.742777	Down_regulated
RASAL2	-0.468056	1.43696e-70	4.71422e-69	0.125628	0.43484	Down_regulated
SH3RF3	-0.467704	3.02125e-80	1.21991e-78	0.020938	0.276872	Down_regulated
SULF1	-0.467494	4.22384e-53	8.8307e-52	0.113903	0.34739	Down_regulated
ABCA1	-0.467327	4.93747e-67	1.48099e-65	0.0762144	0.337139	Down_regulated
ITSN1	-0.467263	2.50238e-63	6.82351e-62	0.105528	0.374495	Down_regulated
SPATS2	-0.467228	5.51578e-60	1.38106e-58	0.11139	0.370301	Down_regulated
HOOK3	-0.465989	6.53919e-63	1.76835e-61	0.102178	0.365098	Down_regulated
PDE1C	-0.465724	1.66421e-55	3.69762e-54	0.245394	0.609584	Down_regulated
ZNF131	-0.465466	5.32643e-62	1.41309e-60	0.102178	0.366185	Down_regulated
LDLRAD4	-0.465253	2.99449e-80	1.21077e-78	0.0711893	0.369758	Down_regulated
SCARA5	-0.46515	7.04813e-46	1.22664e-44	0.160804	0.386688	Down_regulated
LRBA	-0.46404	1.05586e-58	2.54819e-57	0.149079	0.433054	Down_regulated
SH3RF1	-0.463233	9.50816e-62	2.49547e-60	0.099665	0.358729	Down_regulated
ABL2	-0.463161	9.80119e-65	2.75699e-63	0.0778894	0.333489	Down_regulated
RUNX1T1	-0.462864	1.5371e-35	1.95768e-34	0.291457	0.545511	Down_regulated
TLK2	-0.462323	3.64179e-67	1.09571e-65	0.0862647	0.353681	Down_regulated
NPHP3	-0.462101	2.97322e-88	1.40061e-86	0	0.259553	Down_regulated
ANTXR1	-0.461578	3.70847e-57	8.53644e-56	0.115578	0.365486	Down_regulated
PSPC1	-0.460156	1.81224e-62	4.84721e-61	0.103015	0.364244	Down_regulated
EPN2	-0.460133	4.73805e-55	1.03937e-53	0.144891	0.413405	Down_regulated
PIAS1	-0.460037	2.14491e-53	4.51968e-52	0.171692	0.445946	Down_regulated
WDR60	-0.459933	2.30464e-65	6.64167e-64	0.0929648	0.362069	Down_regulated
CECR2	-0.459853	7.07448e-58	1.6663e-56	0.113065	0.366806	Down_regulated
SLIT3	-0.459469	1.54714e-44	2.59726e-43	0.132328	0.34343	Down_regulated
MT-ATP8	-0.459288	1.90745e-70	6.23687e-69	0.00167504	0.218002	Down_regulated
STOX2	-0.459119	6.95555e-70	2.24433e-68	0.0544389	0.306617	Down_regulated
TNKS	-0.458881	6.04099e-60	1.50871e-58	0.126466	0.402454	Down_regulated
ARHGEF12	-0.458829	2.24908e-52	4.59747e-51	0.175879	0.455965	Down_regulated
DENND5A	-0.458674	3.27932e-60	8.2319e-59	0.110553	0.372243	Down_regulated
PTGDS	-0.45849	1.42433e-87	6.63523e-86	0	0.257922	Down_regulated
THRAP3	-0.457677	8.56207e-56	1.91685e-54	0.147404	0.422258	Down_regulated
SPIN1	-0.457475	2.36692e-70	7.72205e-69	0.059464	0.317801	Down_regulated
EPHA3	-0.457098	5.58119e-50	1.08648e-48	0.128978	0.361215	Down_regulated
JARID2	-0.45703	4.86351e-69	1.54055e-67	0.0753769	0.341954	Down_regulated
ZBTB7A	-0.456701	1.35062e-68	4.25068e-67	0.040201	0.279279	Down_regulated
XPO1	-0.456202	5.85283e-67	1.75019e-65	0.0737018	0.332324	Down_regulated
KMT2E	-0.455336	1.85937e-39	2.68978e-38	0.254606	0.523687	Down_regulated
SIPA1L3	-0.454507	5.41365e-62	1.43364e-60	0.0770519	0.32448	Down_regulated
SND1	-0.454208	1.35257e-62	3.62763e-61	0.103853	0.37333	Down_regulated
VPS13D	-0.454023	1.90744e-65	5.51862e-64	0.144054	0.463498	Down_regulated
HEATR5A	-0.453138	8.72816e-73	3.02196e-71	0.0443886	0.298695	Down_regulated
ANK2	-0.453122	1.62092e-84	7.05879e-83	0.156616	0.544967	Down_regulated
PNISR	-0.452873	9.27655e-25	8.15687e-24	0.410385	0.662162	Down_regulated
IRAK3	-0.452866	6.27375e-60	1.56551e-58	0.0938023	0.341488	Down_regulated
HERC1	-0.451604	9.46e-49	1.77345e-47	0.195142	0.468468	Down_regulated
FGFR1	-0.451519	9.80275e-43	1.55506e-41	0.214405	0.470022	Down_regulated
TNKS1BP1	-0.450986	1.18165e-59	2.93366e-58	0.0938023	0.340401	Down_regulated
EPB41L4A	-0.450168	5.89315e-53	1.22423e-51	0.138191	0.392358	Down_regulated
RAPGEF6	-0.449885	9.73561e-88	4.56425e-86	0.00335008	0.264834	Down_regulated
SPEN	-0.4498	3.77952e-65	1.08073e-63	0.0745394	0.328285	Down_regulated
TMEM135	-0.449795	4.06859e-50	7.94131e-49	0.153266	0.405638	Down_regulated
RAB8B	-0.449512	9.42769e-58	2.21171e-56	0.0871022	0.325645	Down_regulated
RBM33	-0.44857	2.92934e-65	8.42543e-64	0.0946399	0.363545	Down_regulated
PIP4K2A	-0.447645	5.26865e-61	1.35496e-59	0.0879397	0.338847	Down_regulated
ITPR2	-0.447517	1.36915e-53	2.89749e-52	0.147404	0.410376	Down_regulated
ATP9B	-0.447489	6.4863e-61	1.66665e-59	0.10469	0.370923	Down_regulated
ITGB5	-0.446882	1.06651e-60	2.72372e-59	0.0795645	0.320208	Down_regulated
NBEAL1	-0.446788	1.82787e-38	2.5696e-37	0.256281	0.520426	Down_regulated
PIK3R1	-0.445237	3.20375e-59	7.86751e-58	0.118928	0.387387	Down_regulated
TMEM91	-0.445145	8.03571e-78	3.07565e-76	0	0.234001	Down_regulated
SMARCC1	-0.444771	4.01176e-65	1.14602e-63	0.0753769	0.334421	Down_regulated
CDR2	-0.444628	9.71312e-57	2.21331e-55	0.0938023	0.332013	Down_regulated
CEP350	-0.444488	4.34708e-62	1.15536e-60	0.108878	0.378844	Down_regulated
UBE3C	-0.444195	1.6781e-58	4.02018e-57	0.119765	0.387232	Down_regulated
RAB1A	-0.444025	1.57472e-40	2.34493e-39	0.236181	0.493399	Down_regulated
SREK1	-0.44383	9.29861e-62	2.44265e-60	0.0879397	0.339236	Down_regulated
SMIM7	-0.443594	4.4693e-81	1.82974e-79	0.000837521	0.243476	Down_regulated
NDE1	-0.442965	2.36877e-67	7.17834e-66	0.0393635	0.275551	Down_regulated
PI4KA	-0.442789	8.59312e-61	2.20222e-59	0.0963149	0.352672	Down_regulated
ASB3	-0.442644	1.6465e-81	6.7976e-80	0.0125628	0.26561	Down_regulated
USP48	-0.442104	7.66974e-65	2.16573e-63	0.0778894	0.333411	Down_regulated
USP47	-0.441907	1.03178e-46	1.82705e-45	0.18593	0.450683	Down_regulated
CLASP2	-0.441095	1.01325e-50	1.99361e-49	0.169179	0.444859	Down_regulated
ARNT	-0.440489	1.84864e-61	4.80891e-60	0.0812395	0.329994	Down_regulated
EFHD1	-0.439764	6.08703e-59	1.48365e-57	0.0527638	0.27128	Down_regulated
OGT	-0.439	3.71797e-59	9.12268e-58	0.109715	0.372088	Down_regulated
PUM2	-0.438972	1.62854e-48	3.03558e-47	0.175879	0.440509	Down_regulated
PDZRN3	-0.438535	1.72373e-95	9.38314e-94	0.126466	0.510562	Down_regulated
SGIP1	-0.438264	3.9387e-61	1.01471e-59	0.0393635	0.258698	Down_regulated
DCAKD	-0.4379	1.10867e-66	3.28854e-65	0.0435511	0.281765	Down_regulated
SETX	-0.437714	6.93929e-59	1.68718e-57	0.108878	0.367428	Down_regulated
SOS2	-0.437104	1.3795e-60	3.50177e-59	0.105528	0.370379	Down_regulated
DNMBP	-0.436623	6.79038e-62	1.79177e-60	0.0686767	0.309568	Down_regulated
MGAT5	-0.436139	7.29589e-67	2.17508e-65	0.124791	0.426142	Down_regulated
FBXO11	-0.435842	4.49903e-51	8.94177e-50	0.154941	0.415735	Down_regulated
LENG8	-0.435643	8.70583e-63	2.35209e-61	0.0871022	0.347546	Down_regulated
LAMC1	-0.435214	4.90752e-23	4.05329e-22	0.631491	0.786114	Down_regulated
AUH	-0.434787	7.20153e-65	2.03547e-63	0.0854271	0.353138	Down_regulated
ARID1A	-0.433857	1.91693e-61	4.98214e-60	0.0871022	0.343585	Down_regulated
JAZF1	-0.433738	2.33682e-68	7.29978e-67	0.103015	0.394455	Down_regulated
MECP2	-0.433578	3.69317e-61	9.53961e-60	0.0795645	0.327819	Down_regulated
PPP2R5C	-0.433337	2.29986e-68	7.19962e-67	0.0829146	0.359351	Down_regulated
COMMD1	-0.432889	5.52292e-47	9.8511e-46	0.170854	0.429015	Down_regulated
LINC00342	-0.432825	6.77413e-74	2.402e-72	0.0100503	0.241457	Down_regulated
TMEM108	-0.432819	4.1763e-39	5.98257e-38	0.151591	0.350963	Down_regulated
RAPGEF1	-0.43228	2.2443e-69	7.17858e-68	0.0644891	0.327819	Down_regulated
AXL	-0.430223	6.2355e-38	8.62147e-37	0.200168	0.414803	Down_regulated
COMMD10	-0.430184	2.85465e-56	6.44985e-55	0.137353	0.41488	Down_regulated
AL445250.1	-0.42996	2.83226e-38	3.95695e-37	0.162479	0.366806	Down_regulated
MYO9B	-0.42952	2.38951e-60	6.03434e-59	0.0745394	0.315781	Down_regulated
PRKAR2A	-0.429028	1.41565e-52	2.90999e-51	0.103015	0.334809	Down_regulated
NFIB	-0.428886	3.51298e-19	2.46453e-18	0.485762	0.71078	Down_regulated
WWC2	-0.428609	2.9204e-61	7.55679e-60	0.0871022	0.339003	Down_regulated
STAT5B	-0.427604	1.21911e-57	2.8509e-56	0.0904523	0.333799	Down_regulated
USP32	-0.427362	5.04486e-58	1.19303e-56	0.0921273	0.339702	Down_regulated
SMG1	-0.427339	1.58106e-60	4.00648e-59	0.10804	0.376048	Down_regulated
APPBP2	-0.427199	4.27586e-58	1.01608e-56	0.0871022	0.329372	Down_regulated
DCAF6	-0.426262	1.91269e-54	4.13409e-53	0.132328	0.398726	Down_regulated
SGMS1	-0.425943	3.12388e-55	6.87838e-54	0.119765	0.378534	Down_regulated
AVL9	-0.42592	1.29602e-58	3.11755e-57	0.0954774	0.347779	Down_regulated
RBM39	-0.425857	2.64105e-35	3.3262e-34	0.265494	0.528969	Down_regulated
DNM2	-0.42517	3.16327e-67	9.52709e-66	0.0661642	0.323858	Down_regulated
ZNF644	-0.424758	3.19268e-56	7.20805e-55	0.120603	0.38366	Down_regulated
WDPCP	-0.423756	1.09569e-60	2.79582e-59	0.134841	0.427695	Down_regulated
MICU1	-0.423511	3.31991e-49	6.28794e-48	0.144054	0.392125	Down_regulated
KLHL29	-0.422657	7.65688e-55	1.66845e-53	0.0728643	0.295123	Down_regulated
OBSCN	-0.422158	4.46564e-153	5.16801e-151	0.0251256	0.444237	Down_regulated
LINC01807	-0.422136	7.51584e-59	1.82434e-57	0.0150754	0.210003	Down_regulated
PDE3B	-0.42147	5.47927e-47	9.77919e-46	0.0829146	0.284172	Down_regulated
SMURF2	-0.421463	4.78927e-51	9.50578e-50	0.11139	0.345837	Down_regulated
IP6K1	-0.421047	8.85069e-61	2.26626e-59	0.0670017	0.306462	Down_regulated
TIAM2	-0.420604	6.27892e-64	1.73304e-62	0.0896147	0.357176	Down_regulated
MLXIP	-0.420456	2.948e-43	4.75351e-42	0.170017	0.407192	Down_regulated
POU2F1	-0.41951	9.25695e-50	1.78901e-48	0.136516	0.384669	Down_regulated
PDE1A	-0.419382	2.5492e-35	3.21604e-34	0.237018	0.469556	Down_regulated
DYM	-0.419321	2.48728e-43	4.02829e-42	0.188442	0.441519	Down_regulated
ADAMTS2	-0.419201	6.10808e-52	1.2357e-50	0.0929648	0.31648	Down_regulated
SNTB1	-0.419034	4.39071e-42	6.83968e-41	0.155779	0.374418	Down_regulated
SLC2A13	-0.418169	8.05671e-42	1.24384e-40	0.159966	0.381097	Down_regulated
RBM26	-0.417743	3.63854e-54	7.80123e-53	0.128141	0.389018	Down_regulated
TSPAN9	-0.41768	9.62399e-76	3.5318e-74	0.0502513	0.322383	Down_regulated
VPS13C	-0.417537	6.252e-55	1.36638e-53	0.113065	0.36867	Down_regulated
SETBP1	-0.417453	3.33699e-34	4.07523e-33	0.231156	0.450683	Down_regulated
REPS1	-0.416895	2.71118e-59	6.66906e-58	0.0871022	0.338226	Down_regulated
AP3S2	-0.416837	2.10389e-72	7.18279e-71	0.00670017	0.232293	Down_regulated
CRTC1	-0.416823	7.53727e-60	1.8792e-58	0.0477387	0.270193	Down_regulated
AP2A2	-0.416455	4.42146e-65	1.26182e-63	0.0586265	0.302734	Down_regulated
DNAJC5	-0.416254	2.14522e-65	6.19438e-64	0.0335008	0.261417	Down_regulated
HHATL	-0.416088	5.75564e-135	5.45764e-133	0	0.36137	Down_regulated
LATS1	-0.415989	7.95125e-65	2.24091e-63	0.0603015	0.308326	Down_regulated
HDAC8	-0.415983	1.8614e-53	3.92791e-52	0.120603	0.373253	Down_regulated
UBAP2	-0.415787	3.97788e-63	1.08268e-61	0.0561139	0.29256	Down_regulated
SLC25A12	-0.415541	5.25561e-57	1.20506e-55	0.120603	0.392824	Down_regulated
TANGO6	-0.415415	2.63667e-54	5.68634e-53	0.0871022	0.317723	Down_regulated
PACS1	-0.415328	6.22893e-48	1.14509e-46	0.141541	0.385601	Down_regulated
ZMYM4	-0.415067	6.63285e-42	1.0278e-40	0.190117	0.434995	Down_regulated
GPBP1	-0.414478	5.81348e-46	1.01598e-44	0.161642	0.414104	Down_regulated
SH3PXD2A	-0.414364	6.78064e-55	1.48081e-53	0.0954774	0.334498	Down_regulated
VGLL4	-0.414079	5.24027e-48	9.65753e-47	0.137353	0.374884	Down_regulated
NEK7	-0.413162	1.61711e-59	4.00127e-58	0.115578	0.388397	Down_regulated
PAM	-0.413155	1.58807e-47	2.87979e-46	0.216918	0.527338	Down_regulated
ATP11A	-0.412892	2.44606e-70	7.9714e-69	0.0510888	0.310345	Down_regulated
PRPF38B	-0.41267	1.24908e-54	2.70972e-53	0.0795645	0.303821	Down_regulated
ZBTB46	-0.412627	5.84061e-66	1.70491e-64	0.0301508	0.257922	Down_regulated
PIGL	-0.412505	4.77602e-55	1.04691e-53	0.0812395	0.311121	Down_regulated
TMEM144	-0.411626	1.88459e-57	4.36544e-56	0.0619765	0.288211	Down_regulated
CUL3	-0.411375	8.49979e-60	2.11559e-58	0.0845896	0.333333	Down_regulated
ARID2	-0.411305	1.31207e-53	2.78451e-52	0.120603	0.375116	Down_regulated
STAU2	-0.411254	2.65239e-72	9.01353e-71	0.0686767	0.346847	Down_regulated
MAP1B	-0.411182	5.67159e-50	1.10262e-48	0.0837521	0.2952	Down_regulated
PSME4	-0.411154	4.9129e-62	1.30456e-60	0.0854271	0.342653	Down_regulated
STAG2	-0.410928	9.0609e-53	1.87172e-51	0.115578	0.360593	Down_regulated
KANK2	-0.410177	8.36081e-46	1.45252e-44	0.133166	0.358186	Down_regulated
TMEM132C	-0.40963	2.71954e-50	5.32585e-49	0.0603015	0.259941	Down_regulated
RPTOR	-0.409447	9.75742e-61	2.49625e-59	0.0720268	0.316558	Down_regulated
NCOR1	-0.409211	1.58274e-33	1.89124e-32	0.254606	0.508155	Down_regulated
MDM4	-0.408694	3.02607e-48	5.60854e-47	0.145729	0.400357	Down_regulated
TAPT1-AS1	-0.40849	4.78137e-59	1.17026e-57	0.0494137	0.268872	Down_regulated
DPYSL2	-0.408446	4.30797e-33	5.09383e-32	0.237018	0.456897	Down_regulated
MIPOL1	-0.407926	1.1834e-55	2.63531e-54	0.0770519	0.309102	Down_regulated
KLHL22	-0.407909	1.0955e-66	3.25275e-65	0.0318258	0.26196	Down_regulated
FBXO17	-0.407633	7.59108e-62	2.00125e-60	0.0184255	0.224759	Down_regulated
MAP4K4	-0.407502	7.77371e-44	1.27445e-42	0.170854	0.421637	Down_regulated
NPEPPS	-0.406066	2.19415e-41	3.34528e-40	0.183417	0.428083	Down_regulated
TENT2	-0.405965	1.57263e-48	2.93693e-47	0.160804	0.430879	Down_regulated
SCAPER	-0.405861	2.15324e-52	4.40462e-51	0.136516	0.400746	Down_regulated
SLC16A1-AS1	-0.405828	3.03481e-58	7.22919e-57	0.0971524	0.352672	Down_regulated
SETD5	-0.405697	5.89066e-32	6.68297e-31	0.263819	0.518484	Down_regulated
TAOK3	-0.405632	1.30283e-49	2.50122e-48	0.125628	0.368127	Down_regulated
CLSTN2	-0.405329	2.41789e-42	3.78657e-41	0.0837521	0.269105	Down_regulated
AMBRA1	-0.404741	1.53413e-35	1.95474e-34	0.228643	0.463498	Down_regulated
GNAQ	-0.403855	2.30677e-40	3.41772e-39	0.18593	0.423113	Down_regulated
POM121	-0.403765	1.54686e-65	4.48865e-64	0.0410385	0.275551	Down_regulated
STIM1	-0.403266	4.51714e-52	9.15734e-51	0.0988275	0.331469	Down_regulated
NPLOC4	-0.402497	3.61378e-65	1.03434e-63	0.0502513	0.292171	Down_regulated
FIGN	-0.402427	6.00058e-54	1.28282e-52	0.0912898	0.326732	Down_regulated
SOS1	-0.402202	4.78892e-49	9.02953e-48	0.148241	0.408201	Down_regulated
PCM1	-0.401779	8.84731e-45	1.49464e-43	0.170017	0.422647	Down_regulated
VPS35L	-0.401681	2.89389e-55	6.37675e-54	0.0762144	0.304675	Down_regulated
SPTAN1	-0.401496	2.40921e-53	5.0621e-52	0.0929648	0.325722	Down_regulated
MAPKAP1	-0.401295	1.31758e-57	3.07383e-56	0.0837521	0.328906	Down_regulated
BACH2	-0.400936	9.27198e-48	1.69707e-46	0.109715	0.334964	Down_regulated
KMT5B	-0.400229	1.87198e-56	4.24262e-55	0.0820771	0.317024	Down_regulated
CLMP	-0.400041	5.54256e-31	6.07923e-30	0.20938	0.399658	Down_regulated
PRH1	-0.400028	9.54705e-74	3.37708e-72	0.0100503	0.242467	Down_regulated
RREB1	-0.399368	1.45679e-61	3.80644e-60	0.0762144	0.326344	Down_regulated
CDK12	-0.399305	7.35165e-59	1.78596e-57	0.0619765	0.292094	Down_regulated
ASCC3	-0.399299	4.19644e-46	7.36444e-45	0.128141	0.355312	Down_regulated
CCSER2	-0.399156	1.27004e-48	2.37486e-47	0.141541	0.394066	Down_regulated
PXK	-0.399125	8.72467e-51	1.72006e-49	0.0896147	0.310733	Down_regulated
GON4L	-0.398827	4.00493e-55	8.79857e-54	0.078727	0.309258	Down_regulated
ARRB1	-0.396989	6.24134e-55	1.36506e-53	0.0628141	0.28091	Down_regulated
GATAD2A	-0.396809	1.39206e-53	2.94386e-52	0.0737018	0.293336	Down_regulated
ARMCX4	-0.396791	1.74235e-49	3.32574e-48	0.105528	0.33279	Down_regulated
ACACA	-0.396775	7.82475e-45	1.32341e-43	0.132328	0.361059	Down_regulated
RFTN2	-0.396494	1.08999e-43	1.77903e-42	0.128141	0.342964	Down_regulated
AF117829.1	-0.396234	4.29912e-52	8.72136e-51	0.0988275	0.334032	Down_regulated
PRDM2	-0.395985	9.77637e-51	1.92482e-49	0.107203	0.344129	Down_regulated
ATAD2B	-0.395356	9.62295e-54	2.04827e-52	0.099665	0.338692	Down_regulated
ZFR	-0.395178	3.84694e-46	6.75916e-45	0.150754	0.395853	Down_regulated
DSE	-0.395022	2.3761e-59	5.85462e-58	0.0577889	0.287046	Down_regulated
TWIST2	-0.395012	1.45981e-46	2.57879e-45	0.0795645	0.277027	Down_regulated
SP100	-0.394834	1.1879e-50	2.33568e-49	0.110553	0.345371	Down_regulated
PIBF1	-0.394528	1.60901e-42	2.53059e-41	0.164154	0.409599	Down_regulated
SOGA1	-0.394266	2.64478e-55	5.84097e-54	0.0628141	0.282929	Down_regulated
PTBP2	-0.394261	1.66245e-39	2.41322e-38	0.184255	0.424122	Down_regulated
NIPBL	-0.39387	3.64193e-35	4.56718e-34	0.230318	0.482992	Down_regulated
MTAP	-0.393585	1.74183e-72	5.9675e-71	0.00335008	0.227011	Down_regulated
MBNL2	-0.393309	8.17395e-46	1.42089e-44	0.160804	0.41721	Down_regulated
FOXK1	-0.393097	7.69693e-55	1.67593e-53	0.0720268	0.296365	Down_regulated
CASK	-0.392669	3.19252e-48	5.9133e-47	0.113903	0.343663	Down_regulated
AC005323.2	-0.392367	3.18221e-60	7.99495e-59	0	0.188024	Down_regulated
CERS4	-0.392342	8.5942e-62	2.26368e-60	0.0502513	0.280289	Down_regulated
ZNF280D	-0.392156	2.11712e-66	6.25456e-65	0.0552764	0.30351	Down_regulated
MYO1D	-0.391975	1.31139e-46	2.318e-45	0.0988275	0.311354	Down_regulated
CNOT1	-0.391953	4.32933e-64	1.19831e-62	0.0443886	0.27827	Down_regulated
LDLRAD3	-0.391805	1.57499e-42	2.47974e-41	0.10134	0.297297	Down_regulated
KIAA1755	-0.391174	6.30999e-47	1.12345e-45	0.0871022	0.294424	Down_regulated
KLHDC1	-0.391168	3.16882e-57	7.31143e-56	0.0552764	0.276872	Down_regulated
CPQ	-0.391032	4.78413e-25	4.25377e-24	0.311558	0.530988	Down_regulated
NUMB	-0.390874	4.90496e-38	6.80422e-37	0.196817	0.43585	Down_regulated
ZNF160	-0.390839	2.39671e-62	6.38725e-61	0.0368509	0.25963	Down_regulated
SLMAP	-0.39037	5.80159e-60	1.45015e-58	0.127303	0.41721	Down_regulated
PPP1CB	-0.390264	3.4432e-68	1.0654e-66	0.0268007	0.259708	Down_regulated
BICD1	-0.38988	6.57185e-48	1.20662e-46	0.100503	0.319199	Down_regulated
LARP4	-0.389878	7.86433e-66	2.2911e-64	0.0435511	0.283551	Down_regulated
TRAF3IP2-AS1	-0.389424	1.95321e-44	3.26591e-43	0.11809	0.334887	Down_regulated
ZNF148	-0.389418	9.71413e-47	1.7212e-45	0.149916	0.402221	Down_regulated
DNMT3A	-0.388937	1.33735e-62	3.59009e-61	0.0376884	0.262892	Down_regulated
SPPL3	-0.388533	2.83755e-52	5.78431e-51	0.102178	0.338614	Down_regulated
SMURF1	-0.388392	5.93547e-49	1.11698e-47	0.100503	0.323392	Down_regulated
ZSWIM6	-0.388153	8.84947e-55	1.92404e-53	0.0946399	0.335819	Down_regulated
PDE7B	-0.388068	3.21784e-42	5.02596e-41	0.139028	0.360283	Down_regulated
WDR20	-0.387949	2.41762e-55	5.34732e-54	0.0678392	0.292171	Down_regulated
RAP1B	-0.387741	1.49955e-47	2.72431e-46	0.125628	0.360749	Down_regulated
USP24	-0.386765	5.29989e-59	1.29609e-57	0.0686767	0.307083	Down_regulated
HELZ	-0.386609	1.3395e-52	2.75732e-51	0.10804	0.35539	Down_regulated
ARHGAP32	-0.386494	1.58161e-48	2.94996e-47	0.099665	0.319276	Down_regulated
MAP2K5	-0.386488	6.98903e-53	1.4478e-51	0.10469	0.350808	Down_regulated
STXBP1	-0.386445	3.11213e-52	6.33086e-51	0.0720268	0.287434	Down_regulated
ZER1	-0.386339	5.4373e-56	1.22568e-54	0.0686767	0.297919	Down_regulated
GABBR1	-0.386049	1.31688e-62	3.53836e-61	0.0259631	0.24169	Down_regulated
ATXN3	-0.385428	6.78641e-46	1.18179e-44	0.123116	0.351507	Down_regulated
YLPM1	-0.385335	7.7964e-57	1.78069e-55	0.0661642	0.294035	Down_regulated
KIAA0232	-0.385262	5.87917e-56	1.32326e-54	0.0904523	0.335663	Down_regulated
FAM13A	-0.385142	3.81149e-42	5.9437e-41	0.148241	0.377912	Down_regulated
CATSPERB	-0.385097	2.3099e-39	3.33658e-38	0.10804	0.295899	Down_regulated
AHCTF1	-0.384882	1.23504e-57	2.88585e-56	0.059464	0.285492	Down_regulated
TC2N	-0.384788	2.07832e-43	3.3734e-42	0.10469	0.309102	Down_regulated
IL6R	-0.383935	7.70256e-56	1.72705e-54	0.0502513	0.263979	Down_regulated
PFKFB3	-0.383781	2.31669e-59	5.71301e-58	0.0309883	0.240525	Down_regulated
FUT10	-0.383682	2.82103e-56	6.37877e-55	0.040201	0.247748	Down_regulated
CDK19	-0.38355	5.61857e-55	1.23068e-53	0.0644891	0.284949	Down_regulated
CLIC4	-0.383247	6.59515e-44	1.08547e-42	0.142379	0.373563	Down_regulated
SCN7A	-0.381824	6.02687e-17	3.82965e-16	0.599665	0.725303	Down_regulated
ZMYM2	-0.381615	2.11143e-37	2.86677e-36	0.198492	0.434918	Down_regulated
UNK	-0.381537	2.75529e-55	6.08046e-54	0.0619765	0.281609	Down_regulated
ZNF585B	-0.381464	5.73058e-67	1.71627e-65	0.00837521	0.221963	Down_regulated
PSEN1	-0.38102	6.8734e-55	1.49995e-53	0.0636516	0.284172	Down_regulated
FIP1L1	-0.381013	5.0847e-71	1.68696e-69	0	0.216682	Down_regulated
GTDC1	-0.380615	3.7013e-47	6.63008e-46	0.112228	0.339935	Down_regulated
ZCCHC24	-0.38056	9.52376e-53	1.96319e-51	0.0603015	0.271824	Down_regulated
WIPF2	-0.380443	1.67984e-51	3.37056e-50	0.0703518	0.283007	Down_regulated
TRAK1	-0.380012	8.84934e-73	3.06031e-71	0.0510888	0.31749	Down_regulated
COG5	-0.379705	6.72578e-42	1.0411e-40	0.179229	0.438801	Down_regulated
RB1CC1	-0.379471	7.85062e-47	1.39353e-45	0.134003	0.378534	Down_regulated
LARP4B	-0.378752	2.18212e-53	4.5948e-52	0.0912898	0.327586	Down_regulated
STK24	-0.378649	1.21457e-57	2.84253e-56	0.0477387	0.266309	Down_regulated
AC004951.1	-0.378419	5.65258e-62	1.49557e-60	0.019263	0.228176	Down_regulated
XRN1	-0.377824	1.24981e-47	2.27904e-46	0.115578	0.34739	Down_regulated
ENSA	-0.377362	3.18721e-47	5.72666e-46	0.0971524	0.311432	Down_regulated
CUEDC1	-0.376869	3.90293e-51	7.76229e-50	0.0812395	0.29854	Down_regulated
MN1	-0.376776	2.74249e-43	4.4343e-42	0.080402	0.27027	Down_regulated
SLCO3A1	-0.376681	4.20475e-49	7.94846e-48	0.139028	0.398416	Down_regulated
PREX2	-0.376587	1.12602e-37	1.54453e-36	0.156616	0.370379	Down_regulated
HIVEP2	-0.37645	5.36209e-46	9.38206e-45	0.10804	0.326732	Down_regulated
TAF3	-0.37635	7.24112e-50	1.40404e-48	0.0820771	0.298851	Down_regulated
SPOP	-0.376223	5.23473e-57	1.20121e-55	0.0603015	0.283628	Down_regulated
NR2F2-AS1	-0.375879	1.16114e-46	2.05365e-45	0.0778894	0.27858	Down_regulated
TRERF1	-0.375813	1.8914e-42	2.97156e-41	0.105528	0.308326	Down_regulated
XPR1	-0.375765	8.64003e-93	4.47137e-91	0.0829146	0.429015	Down_regulated
ATG13	-0.375645	1.02551e-56	2.33501e-55	0.0427136	0.254194	Down_regulated
AC009093.2	-0.375176	1.74941e-53	3.69424e-52	0.0510888	0.258155	Down_regulated
PPCDC	-0.375009	3.67611e-50	7.18002e-49	0.0527638	0.251398	Down_regulated
PPP2R5E	-0.374983	2.83395e-46	4.98528e-45	0.113903	0.339469	Down_regulated
HECTD1	-0.374318	1.12175e-41	1.72458e-40	0.161642	0.400202	Down_regulated
PDE8A	-0.374285	1.70603e-51	3.42078e-50	0.105528	0.345993	Down_regulated
DENND5B	-0.374184	2.64471e-53	5.55296e-52	0.108878	0.359273	Down_regulated
SMCHD1	-0.374176	3.22999e-48	5.97895e-47	0.117253	0.351041	Down_regulated
UMAD1	-0.374156	3.4592e-44	5.74156e-43	0.136516	0.370923	Down_regulated
KDM5A	-0.374082	1.62674e-53	3.43766e-52	0.0795645	0.307161	Down_regulated
NR3C2	-0.374065	1.35373e-42	2.13367e-41	0.169179	0.426375	Down_regulated
TTC7B	-0.373282	1.8541e-57	4.2982e-56	0.0519263	0.272523	Down_regulated
AP3B1	-0.3729	1.05224e-44	1.77354e-43	0.132328	0.364865	Down_regulated
PDSS2	-0.372683	4.16683e-46	7.31684e-45	0.11809	0.347779	Down_regulated
TMEM131	-0.372672	1.52913e-57	3.55888e-56	0.0770519	0.318655	Down_regulated
ZNF506	-0.372417	3.88497e-69	1.23192e-67	0	0.211789	Down_regulated
KANSL1L	-0.372377	4.03969e-43	6.49599e-42	0.140704	0.372787	Down_regulated
PELI2	-0.372363	1.38639e-51	2.78557e-50	0.0552764	0.260718	Down_regulated
MAML3	-0.372225	1.85419e-35	2.3554e-34	0.152429	0.349798	Down_regulated
GBE1	-0.372065	7.17389e-37	9.58529e-36	0.204355	0.457207	Down_regulated
RAB6A	-0.371981	7.96163e-42	1.22981e-40	0.136516	0.356788	Down_regulated
SPECC1	-0.371977	3.3725e-49	6.38343e-48	0.0661642	0.270348	Down_regulated
TMTC2	-0.371903	2.45032e-28	2.45241e-27	0.217755	0.411852	Down_regulated
COL15A1	-0.371704	3.02995e-17	1.95276e-16	0.525963	0.6669	Down_regulated
SAMD8	-0.371511	3.28323e-57	7.56945e-56	0.0502513	0.267785	Down_regulated
RABGAP1	-0.371491	3.22251e-54	6.93453e-53	0.0829146	0.317024	Down_regulated
RILPL1	-0.371482	1.9168e-71	6.40277e-70	0.0435511	0.299317	Down_regulated
SPACA6	-0.371368	7.53218e-58	1.76844e-56	0.0234506	0.224138	Down_regulated
SMARCA4	-0.371317	1.29006e-54	2.79657e-53	0.0485762	0.25963	Down_regulated
ASPH	-0.371081	2.58071e-36	3.38359e-35	0.188442	0.420162	Down_regulated
IQGAP1	-0.370981	2.12459e-44	3.55044e-43	0.132328	0.363545	Down_regulated
NFASC	-0.370916	1.87539e-55	4.1574e-54	0.038526	0.243476	Down_regulated
MAP3K5	-0.370624	1.30236e-43	2.12329e-42	0.144054	0.384358	Down_regulated
KLHL24	-0.370582	1.25014e-63	3.42797e-62	0.0929648	0.368282	Down_regulated
WWP2	-0.370521	1.14173e-55	2.54637e-54	0.0376884	0.240913	Down_regulated
ANTXR2	-0.370439	5.84766e-34	7.0854e-33	0.188442	0.403231	Down_regulated
PLEKHA2	-0.369808	5.87762e-64	1.6238e-62	0.0360134	0.263902	Down_regulated
RGL1	-0.369672	3.42056e-66	1.00548e-64	0.0577889	0.313063	Down_regulated
ZNF708	-0.369437	2.16302e-45	3.70956e-44	0.100503	0.313218	Down_regulated
NGF	-0.369016	1.13093e-33	1.35633e-32	0.157454	0.34972	Down_regulated
SH2B1	-0.368998	2.31371e-59	5.71045e-58	0.0259631	0.231827	Down_regulated
MYH7	-0.368866	5.88704e-103	3.62787e-101	0.154941	0.581858	Down_regulated
UVRAG	-0.368479	4.66809e-41	7.05857e-40	0.154941	0.390882	Down_regulated
PNPLA7	-0.368316	8.75099e-62	2.30085e-60	0.020938	0.231361	Down_regulated
INO80	-0.367906	2.90121e-52	5.90999e-51	0.078727	0.304598	Down_regulated
AC118549.1	-0.367464	9.68904e-46	1.6793e-44	0.125628	0.360438	Down_regulated
ABCC5	-0.367447	1.10135e-68	3.47363e-67	0.0410385	0.288211	Down_regulated
SIK2	-0.367171	6.40146e-43	1.02211e-41	0.129816	0.354691	Down_regulated
CYP20A1	-0.367158	1.03608e-45	1.79361e-44	0.10134	0.319121	Down_regulated
C11orf49	-0.367064	2.1644e-37	2.93598e-36	0.154941	0.36238	Down_regulated
TAB2	-0.367016	6.95606e-51	1.37692e-49	0.0778894	0.297297	Down_regulated
ANK3	-0.366861	2.28135e-72	7.77061e-71	0.0837521	0.378611	Down_regulated
MYH9	-0.36676	1.0103e-60	2.58242e-59	0.0644891	0.306306	Down_regulated
PPM1B	-0.36675	1.37695e-57	3.20978e-56	0.0569514	0.283007	Down_regulated
TNS3	-0.366541	6.25885e-56	1.40549e-54	0.0536013	0.271358	Down_regulated
MSC-AS1	-0.366173	1.04827e-25	9.60531e-25	0.258794	0.461168	Down_regulated
KCNN3	-0.365927	2.64749e-47	4.77442e-46	0.0217755	0.188879	Down_regulated
MBTD1	-0.365758	3.26519e-52	6.63764e-51	0.0778894	0.304442	Down_regulated
AL445426.1	-0.3656	1.77891e-48	3.30956e-47	0.0510888	0.241457	Down_regulated
PCMTD1	-0.36531	3.46153e-47	6.21195e-46	0.123953	0.363545	Down_regulated
GXYLT2	-0.364384	9.13856e-37	1.21716e-35	0.131491	0.321994	Down_regulated
PICALM	-0.364231	5.46664e-41	8.2406e-40	0.170854	0.420861	Down_regulated
PDGFD	-0.364084	2.50267e-18	1.68923e-17	0.39196	0.56151	Down_regulated
KIAA1109	-0.36386	7.7565e-46	1.34913e-44	0.112228	0.336751	Down_regulated
MAP3K3	-0.363822	3.70816e-57	8.53644e-56	0.0494137	0.269338	Down_regulated
RCOR1	-0.363461	9.239e-54	1.9694e-52	0.038526	0.237341	Down_regulated
SLC25A13	-0.36315	3.55314e-32	4.07828e-31	0.196817	0.409832	Down_regulated
DMTF1	-0.363048	6.09289e-57	1.39269e-55	0.0544389	0.276173	Down_regulated
MAGI1	-0.363024	1.29917e-115	9.64374e-114	0.0971524	0.513902	Down_regulated
AC138150.1	-0.362914	6.31928e-53	1.31183e-51	0.0569514	0.26763	Down_regulated
FAM120B	-0.362883	7.68636e-51	1.51842e-49	0.0912898	0.320907	Down_regulated
PPP3R1	-0.362826	2.57489e-69	8.21814e-68	0	0.212255	Down_regulated
NCOA6	-0.362735	8.52686e-54	1.81892e-52	0.0737018	0.301569	Down_regulated
AEBP2	-0.362442	1.91782e-38	2.69347e-37	0.149916	0.365331	Down_regulated
UGGT2	-0.362413	5.99017e-34	7.2521e-33	0.185092	0.401289	Down_regulated
MBD2	-0.362003	1.02395e-54	2.22296e-53	0.0536013	0.268173	Down_regulated
ABCC1	-0.361893	8.15373e-59	1.97592e-57	0.0318258	0.242001	Down_regulated
MCU	-0.361819	8.34494e-50	1.61487e-48	0.0636516	0.269494	Down_regulated
KIDINS220	-0.361268	1.7594e-48	3.27534e-47	0.11474	0.352206	Down_regulated
TFDP2	-0.361237	1.42807e-47	2.59766e-46	0.107203	0.337372	Down_regulated
PAG1	-0.361148	4.01313e-41	6.08073e-40	0.128978	0.343973	Down_regulated
COL6A6	-0.361062	6.15744e-46	1.07417e-44	0.0519263	0.234623	Down_regulated
FRYL	-0.361011	4.50382e-45	7.67922e-44	0.128978	0.360982	Down_regulated
SUCLG2	-0.360869	7.83924e-47	1.39319e-45	0.11474	0.344439	Down_regulated
FCHO2	-0.360068	1.32877e-52	2.73716e-51	0.0737018	0.297064	Down_regulated
TNNI3K	-0.35934	7.70107e-182	1.15496e-179	0.00167504	0.450994	Down_regulated
ZNF611	-0.359253	1.51504e-49	2.89939e-48	0.0561139	0.255669	Down_regulated
MRC2	-0.359116	3.58137e-25	3.20763e-24	0.247906	0.429093	Down_regulated
YAP1	-0.359092	2.79136e-42	4.36448e-41	0.133166	0.35803	Down_regulated
INPP4A	-0.358884	4.45937e-49	8.41355e-48	0.0737018	0.284871	Down_regulated
LIMD1	-0.358661	1.08391e-48	2.0281e-47	0.0720268	0.279435	Down_regulated
TBCD	-0.358325	5.92143e-56	1.33074e-54	0.041876	0.250466	Down_regulated
CNOT4	-0.357812	6.44725e-43	1.02887e-41	0.126466	0.351429	Down_regulated
NSD3	-0.357716	9.12927e-42	1.40574e-40	0.128978	0.346459	Down_regulated
LDLR	-0.35765	1.03141e-43	1.68528e-42	0.0469012	0.219478	Down_regulated
FBXW11	-0.357425	2.52875e-47	4.56588e-46	0.0979899	0.321528	Down_regulated
ARIH2	-0.357414	2.87955e-54	6.20106e-53	0.0753769	0.306772	Down_regulated
ACSS3	-0.357239	5.10721e-49	9.6235e-48	0.121441	0.370612	Down_regulated
SIK3	-0.357184	1.09781e-20	8.22375e-20	0.335008	0.573315	Down_regulated
CTCF	-0.356649	1.23641e-49	2.377e-48	0.0527638	0.249767	Down_regulated
LIFR	-0.356538	3.51929e-41	5.34071e-40	0.112228	0.319587	Down_regulated
ATXN7	-0.356068	3.15217e-65	9.04864e-64	0.0108878	0.222429	Down_regulated
RUSC2	-0.355941	5.28657e-53	1.10134e-51	0.0510888	0.258931	Down_regulated
KCNIP1	-0.355877	1.8397e-34	2.26458e-33	0.0670017	0.217925	Down_regulated
RASA3	-0.355865	1.74579e-51	3.49812e-50	0.0452261	0.243088	Down_regulated
TIAM1	-0.35569	7.24856e-39	1.02685e-37	0.0879397	0.268018	Down_regulated
NNMT	-0.355655	4.3358e-25	3.86801e-24	0.231156	0.40525	Down_regulated
MAU2	-0.3548	3.529e-52	7.16897e-51	0.0628141	0.275085	Down_regulated
DISC1	-0.354722	6.49983e-39	9.22562e-38	0.109715	0.301646	Down_regulated
AP001528.1	-0.354721	6.06675e-59	1.47994e-57	0.0108878	0.204877	Down_regulated
PDE7A	-0.354684	1.44916e-58	3.4774e-57	0.149079	0.455576	Down_regulated
TUT4	-0.354485	7.56057e-41	1.13621e-39	0.142379	0.370301	Down_regulated
RBM4	-0.354484	4.5366e-61	1.16772e-59	0.0175879	0.222585	Down_regulated
ZKSCAN1	-0.354196	2.64926e-47	4.77468e-46	0.0829146	0.294113	Down_regulated
MUSK	-0.354152	9.17403e-37	1.22133e-35	0.11139	0.295744	Down_regulated
NCKAP1	-0.353676	7.83118e-42	1.21029e-40	0.144891	0.380087	Down_regulated
LRRFIP1	-0.353575	1.75395e-56	3.97818e-55	0.102178	0.362535	Down_regulated
ZSCAN5A	-0.353392	9.0834e-49	1.70611e-47	0.0619765	0.263203	Down_regulated
CLIP2	-0.353248	5.01665e-44	8.29851e-43	0.0577889	0.238117	Down_regulated
FAM168A	-0.35311	6.05259e-45	1.02723e-43	0.103853	0.318344	Down_regulated
ABLIM3	-0.35307	1.35203e-53	2.86333e-52	0.0494137	0.257766	Down_regulated
CRAMP1	-0.353037	1.29069e-63	3.53258e-62	0	0.197189	Down_regulated
TVP23C	-0.352786	5.54748e-65	1.57706e-63	0	0.200839	Down_regulated
DENND6A	-0.352371	2.62352e-46	4.61787e-45	0.0954774	0.312752	Down_regulated
MFSD14C	-0.35232	9.72294e-48	1.77851e-46	0.0896147	0.308248	Down_regulated
MTA3	-0.352176	8.44327e-43	1.34302e-41	0.105528	0.313917	Down_regulated
ATF7IP	-0.351878	3.4794e-44	5.77183e-43	0.118928	0.346847	Down_regulated
PITPNC1	-0.351602	1.29471e-36	1.71664e-35	0.129816	0.327431	Down_regulated
KDM4C	-0.351481	4.0756e-44	6.74943e-43	0.126466	0.360516	Down_regulated
ARFGEF2	-0.351364	4.15094e-53	8.68448e-52	0.0778894	0.306695	Down_regulated
SCFD2	-0.351016	3.13955e-43	5.05683e-42	0.0971524	0.305219	Down_regulated
GLI2	-0.350929	1.57812e-48	2.94533e-47	0.0360134	0.217769	Down_regulated
NUMA1	-0.350818	1.26266e-50	2.48102e-49	0.059464	0.26297	Down_regulated
KLHDC10	-0.350692	3.01099e-49	5.7102e-48	0.0603015	0.263203	Down_regulated
STON2	-0.350635	1.17413e-40	1.75553e-39	0.0946399	0.286191	Down_regulated
AGO4	-0.350339	2.92504e-49	5.55436e-48	0.0711893	0.282153	Down_regulated
ARHGAP22	-0.349864	5.33436e-40	7.83234e-39	0.0988275	0.290541	Down_regulated
MNAT1	-0.349557	1.18771e-39	1.73093e-38	0.140704	0.365176	Down_regulated
PLCL2	-0.348934	6.31807e-74	2.2457e-72	0.0619765	0.343352	Down_regulated
GALNT15	-0.348505	5.29613e-46	9.27217e-45	0.0335008	0.205188	Down_regulated
RNF24	-0.348496	3.91938e-25	3.50503e-24	0.224456	0.398571	Down_regulated
PPFIA1	-0.348206	5.15906e-45	8.77607e-44	0.0946399	0.306695	Down_regulated
TMBIM4	-0.348028	3.50315e-66	1.0277e-64	0	0.204023	Down_regulated
MAP3K20	-0.347921	9.90291e-49	1.8553e-47	0.126466	0.380242	Down_regulated
CUL5	-0.347785	6.2115e-47	1.10659e-45	0.0929648	0.311277	Down_regulated
FAM198B-AS1	-0.347593	8.60697e-38	1.1878e-36	0.125628	0.328052	Down_regulated
ATE1	-0.347204	1.88468e-45	3.24357e-44	0.106365	0.328518	Down_regulated
MGMT	-0.346914	2.22292e-45	3.81008e-44	0.0745394	0.273454	Down_regulated
PER3	-0.34689	5.33526e-44	8.82059e-43	0.059464	0.242156	Down_regulated
SLC25A16	-0.346844	2.82039e-54	6.07811e-53	0.0393635	0.242001	Down_regulated
TECPR2	-0.346829	2.90922e-51	5.80954e-50	0.0494137	0.250777	Down_regulated
MXRA7	-0.3466	8.74963e-46	1.51827e-44	0.0837521	0.289609	Down_regulated
TBCK	-0.346446	3.38285e-44	5.61802e-43	0.10804	0.328208	Down_regulated
RBM27	-0.346306	3.62578e-64	1.00547e-62	0	0.198664	Down_regulated
GOLPH3	-0.346141	2.86859e-46	5.04319e-45	0.0820771	0.289143	Down_regulated
TTLL3	-0.346113	1.20175e-57	2.81478e-56	0.0150754	0.208838	Down_regulated
DYNC1H1	-0.346018	1.40595e-40	2.09787e-39	0.131491	0.347623	Down_regulated
SFMBT2	-0.345469	1.65882e-49	3.16836e-48	0.0737018	0.285803	Down_regulated
DGLUCY	-0.34531	1.79141e-79	7.14497e-78	0.0435511	0.322849	Down_regulated
AL139260.1	-0.345136	3.37646e-48	6.24613e-47	0.0603015	0.259087	Down_regulated
PPFIBP1	-0.344874	1.6133e-25	1.46368e-24	0.273032	0.509941	Down_regulated
PARVA	-0.344743	1.00076e-47	1.82829e-46	0.0929648	0.315781	Down_regulated
RUFY1	-0.344741	4.13768e-49	7.82671e-48	0.0636516	0.267397	Down_regulated
SDCCAG8	-0.344674	4.04618e-27	3.88304e-26	0.245394	0.468313	Down_regulated
ROCK1	-0.34397	1.19942e-35	1.53759e-34	0.172529	0.396163	Down_regulated
SMIM14	-0.34366	1.67754e-37	2.28292e-36	0.123116	0.317179	Down_regulated
C1RL	-0.343624	9.14686e-35	1.13544e-33	0.138191	0.332091	Down_regulated
EPC1	-0.343558	5.74133e-34	6.96806e-33	0.188442	0.419773	Down_regulated
ZNF37A	-0.343202	1.05646e-63	2.90231e-62	0	0.197422	Down_regulated
TENM4	-0.343122	2.86622e-37	3.87547e-36	0.0904523	0.266154	Down_regulated
THSD4	-0.342685	3.49626e-207	6.63048e-205	0.0410385	0.571062	Down_regulated
HIPK2	-0.342536	2.58962e-66	7.61981e-65	0.0368509	0.273843	Down_regulated
FNDC3A	-0.342287	1.15016e-42	1.82063e-41	0.135678	0.369758	Down_regulated
ERI3	-0.342115	7.40857e-52	1.49673e-50	0.0561139	0.264678	Down_regulated
ARHGEF18	-0.342112	1.10575e-59	2.74754e-58	0	0.186549	Down_regulated
CASTOR3	-0.341821	2.96719e-51	5.92128e-50	0.0251256	0.208062	Down_regulated
NEMF	-0.341743	8.05948e-40	1.17924e-38	0.125628	0.340168	Down_regulated
PIK3CB	-0.341513	1.4294e-50	2.80677e-49	0.061139	0.271047	Down_regulated
ZNF263	-0.341081	1.87747e-52	3.84588e-51	0.0301508	0.221497	Down_regulated
RADIL	-0.341053	6.66873e-53	1.38242e-51	0.0242881	0.211634	Down_regulated
TRMT11	-0.340754	6.94181e-48	1.27375e-46	0.0644891	0.267319	Down_regulated
NLGN1	-0.340349	1.95573e-67	5.94505e-66	0.132328	0.454877	Down_regulated
AGPAT3	-0.340111	8.41234e-56	1.88476e-54	0.0309883	0.232759	Down_regulated
NBAS	-0.339879	6.24484e-44	1.02896e-42	0.113903	0.339313	Down_regulated
AHCYL2	-0.339871	2.09051e-45	3.59149e-44	0.0695142	0.26662	Down_regulated
GLG1	-0.33909	8.97446e-31	9.77053e-30	0.201005	0.415968	Down_regulated
KIAA0825	-0.338434	1.25901e-45	2.17569e-44	0.0569514	0.246738	Down_regulated
TULP3	-0.337955	4.64972e-40	6.83734e-39	0.0946399	0.285881	Down_regulated
HUWE1	-0.337896	1.06416e-45	1.84115e-44	0.0929648	0.307627	Down_regulated
CAMKMT	-0.337814	3.67751e-29	3.79033e-28	0.191792	0.382805	Down_regulated
MRPS28	-0.337364	4.56181e-57	1.04761e-55	0.0242881	0.22375	Down_regulated
LIMS1	-0.33736	2.42509e-44	4.04801e-43	0.10134	0.31749	Down_regulated
PLEKHA6	-0.337002	1.18296e-30	1.28409e-29	0.164154	0.349798	Down_regulated
CRYZL1	-0.336716	2.28672e-61	5.93276e-60	0	0.191131	Down_regulated
AAK1	-0.336531	3.46153e-64	9.60827e-63	0.119765	0.423423	Down_regulated
WAPL	-0.336505	3.72706e-51	7.41753e-50	0.0494137	0.250233	Down_regulated
KAT6A	-0.336454	2.16096e-42	3.38781e-41	0.117253	0.340944	Down_regulated
ARFGEF1	-0.336413	1.05629e-37	1.45159e-36	0.151591	0.377446	Down_regulated
UBE2E1	-0.336076	1.14681e-35	1.47143e-34	0.153266	0.3637	Down_regulated
KIAA0319L	-0.335973	9.20167e-45	1.55361e-43	0.0938023	0.307005	Down_regulated
ADGRL2	-0.335671	6.70743e-62	1.77147e-60	0.0711893	0.326887	Down_regulated
GLI3	-0.335637	3.15633e-41	4.79733e-40	0.0938023	0.294346	Down_regulated
GPBP1L1	-0.335504	4.46619e-47	7.98076e-46	0.0829146	0.296055	Down_regulated
ZNF438	-0.335254	5.92742e-41	8.93063e-40	0.11809	0.333955	Down_regulated
CCDC102B	-0.334998	6.73538e-34	8.14424e-33	0.099665	0.267707	Down_regulated
NSUN6	-0.334612	4.22392e-37	5.6721e-36	0.0963149	0.276328	Down_regulated
AFAP1	-0.334603	2.4153e-34	2.96318e-33	0.118928	0.298928	Down_regulated
SSBP3	-0.334599	1.36088e-51	2.73619e-50	0.0544389	0.262892	Down_regulated
ROR2	-0.334389	2.51137e-35	3.17103e-34	0.078727	0.241146	Down_regulated
ANKRD6	-0.334123	5.75313e-43	9.20094e-42	0.0577889	0.235555	Down_regulated
ZNF587B	-0.3341	1.92598e-63	5.25665e-62	0	0.196723	Down_regulated
SPRED1	-0.33368	6.3633e-43	1.01657e-41	0.0954774	0.302345	Down_regulated
MT-ND5	-0.33368	1.22182e-39	1.77976e-38	0.0728643	0.247515	Down_regulated
ZNF680	-0.333558	3.58669e-52	7.28114e-51	0.0577889	0.270814	Down_regulated
GPC6	-0.333216	2.53346e-31	2.80388e-30	0.0963149	0.25334	Down_regulated
PCNX1	-0.332791	5.3986e-46	9.44032e-45	0.0979899	0.319587	Down_regulated
WAC	-0.332424	1.85328e-30	1.99477e-29	0.204355	0.424899	Down_regulated
CHIC2	-0.332409	3.12271e-44	5.1948e-43	0.0812395	0.280367	Down_regulated
DAAM1	-0.332321	2.80422e-31	3.10121e-30	0.183417	0.397095	Down_regulated
EP400	-0.331869	3.13057e-47	5.62832e-46	0.0661642	0.266154	Down_regulated
SLC4A7	-0.331818	5.97707e-44	9.85948e-43	0.0711893	0.26429	Down_regulated
UPF2	-0.331715	1.5682e-37	2.1371e-36	0.119765	0.320674	Down_regulated
PRELID2	-0.33146	1.46732e-42	2.31146e-41	0.0837521	0.281221	Down_regulated
PPP1R12A	-0.331164	1.96197e-40	2.90979e-39	0.135678	0.358341	Down_regulated
USP4	-0.330925	5.47877e-48	1.00908e-46	0.059464	0.25963	Down_regulated
YEATS2	-0.330904	2.17401e-49	4.13358e-48	0.0435511	0.234623	Down_regulated
RHOBTB3	-0.33088	1.79089e-24	1.5635e-23	0.242044	0.444781	Down_regulated
PACSIN2	-0.329742	5.42971e-50	1.0577e-48	0.0527638	0.254505	Down_regulated
ATP10D	-0.329512	6.81947e-44	1.12113e-42	0.0795645	0.278969	Down_regulated
TRIM2	-0.329385	6.53705e-48	1.20098e-46	0.0569514	0.254039	Down_regulated
LATS2	-0.329219	2.72341e-48	5.05077e-47	0.0653266	0.268173	Down_regulated
DEPTOR	-0.328841	2.247e-36	2.95264e-35	0.0946399	0.272756	Down_regulated
USP33	-0.328705	7.56605e-36	9.7803e-35	0.135678	0.340323	Down_regulated
VPS54	-0.328647	5.16993e-38	7.16501e-37	0.136516	0.352672	Down_regulated
STK38	-0.328318	1.76623e-46	3.11447e-45	0.0678392	0.267397	Down_regulated
MMP24OS	-0.328261	3.48249e-47	6.24575e-46	0.0427136	0.226779	Down_regulated
UIMC1	-0.328085	6.75882e-49	1.27112e-47	0.0577889	0.259009	Down_regulated
GAPVD1	-0.328001	1.93409e-42	3.037e-41	0.0887772	0.289842	Down_regulated
MYO15B	-0.327809	1.79421e-54	3.88372e-53	0.0184255	0.206897	Down_regulated
MT-ND3	-0.327707	7.13171e-16	4.31707e-15	0.31072	0.444393	Down_regulated
SPART	-0.3276	6.02322e-44	9.93003e-43	0.0753769	0.271202	Down_regulated
NAV3	-0.327403	4.78587e-23	3.95615e-22	0.249581	0.443849	Down_regulated
IRS2	-0.327234	2.95918e-47	5.3267e-46	0.0536013	0.246194	Down_regulated
LINC01184	-0.327195	1.48709e-47	2.70334e-46	0.0636516	0.265533	Down_regulated
SOD2	-0.326797	6.59253e-58	1.55528e-56	0.0041876	0.189578	Down_regulated
CCBE1	-0.326656	4.6527e-38	6.46037e-37	0.0544389	0.215673	Down_regulated
YAF2	-0.325899	7.39049e-44	1.21297e-42	0.10134	0.316014	Down_regulated
RAF1	-0.325747	5.80512e-45	9.85797e-44	0.0971524	0.31384	Down_regulated
BCR	-0.325491	3.32831e-43	5.35793e-42	0.0435511	0.215362	Down_regulated
ELMSAN1	-0.325406	1.30293e-44	2.19231e-43	0.061139	0.249612	Down_regulated
HTT	-0.325219	2.17173e-47	3.92849e-46	0.0670017	0.270503	Down_regulated
CPED1	-0.324924	3.62771e-47	6.50222e-46	0.103853	0.336595	Down_regulated
TYW1	-0.32489	1.25396e-42	1.98279e-41	0.0862647	0.286424	Down_regulated
DCAF8	-0.324466	2.63724e-55	5.8287e-54	0.0335008	0.236952	Down_regulated
CPLANE1	-0.324266	7.71894e-36	9.97355e-35	0.129816	0.331935	Down_regulated
AC007319.1	-0.324212	4.61401e-15	2.6783e-14	0.373534	0.463498	Down_regulated
RC3H1	-0.32413	2.36484e-43	3.83211e-42	0.0971524	0.309258	Down_regulated
MLLT3	-0.324125	5.69061e-42	8.8412e-41	0.0879397	0.288366	Down_regulated
FILIP1	-0.324097	3.51371e-34	4.28571e-33	0.240369	0.528969	Down_regulated
STAM2	-0.323616	1.29902e-47	2.36585e-46	0.0469012	0.236875	Down_regulated
GFPT2	-0.323253	8.04476e-27	7.65046e-26	0.123953	0.272134	Down_regulated
PDS5B	-0.323238	3.29345e-35	4.13546e-34	0.138191	0.339158	Down_regulated
FARP1	-0.323124	6.69754e-42	1.03727e-40	0.0661642	0.246816	Down_regulated
PLXDC1	-0.323115	5.98013e-20	4.34576e-19	0.268007	0.422336	Down_regulated
TRIP12	-0.323076	1.73934e-39	2.52109e-38	0.121441	0.333178	Down_regulated
CNTLN	-0.322881	1.11316e-34	1.37774e-33	0.128141	0.319742	Down_regulated
RAPGEF2	-0.322862	9.95699e-50	1.92051e-48	0.10804	0.352594	Down_regulated
FOCAD	-0.322318	1.83598e-38	2.57976e-37	0.144054	0.372398	Down_regulated
ANKFY1	-0.321861	2.18181e-47	3.9443e-46	0.0586265	0.255048	Down_regulated
DISP1	-0.32169	3.10431e-57	7.1682e-56	0.0041876	0.188102	Down_regulated
EIF3A	-0.321355	6.95031e-43	1.10794e-41	0.0661642	0.251243	Down_regulated
ZNF516	-0.321066	1.53331e-49	2.93244e-48	0.0443886	0.237962	Down_regulated
MSL2	-0.320963	2.04085e-49	3.88289e-48	0.0360134	0.223051	Down_regulated
SLF2	-0.320931	8.23084e-36	1.06256e-34	0.118928	0.309957	Down_regulated
MGA	-0.320774	2.08087e-43	3.37567e-42	0.080402	0.278425	Down_regulated
SCMH1	-0.320676	2.08745e-28	2.0935e-27	0.200168	0.417987	Down_regulated
TBC1D8	-0.320542	8.82431e-43	1.40287e-41	0.11809	0.34242	Down_regulated
ATL2	-0.320532	1.59462e-46	2.81356e-45	0.0544389	0.245806	Down_regulated
TMEM245	-0.320169	1.87842e-49	3.5785e-48	0.0720268	0.288288	Down_regulated
BCL2L13	-0.319536	7.99223e-50	1.54764e-48	0.0527638	0.254582	Down_regulated
JADE1	-0.319219	1.11856e-40	1.67495e-39	0.0762144	0.26196	Down_regulated
VWA8	-0.319065	1.02147e-57	2.39442e-56	0.10804	0.382961	Down_regulated
KIAA1217	-0.318438	7.38397e-58	1.73641e-56	0.119765	0.399425	Down_regulated
PKP4	-0.318382	1.81411e-44	3.0385e-43	0.0862647	0.29287	Down_regulated
STK39	-0.318361	9.31318e-59	2.24947e-57	0.0603015	0.297375	Down_regulated
PPP4R2	-0.318274	7.12938e-45	1.20649e-43	0.0737018	0.273066	Down_regulated
GPI	-0.318141	2.04332e-58	4.88321e-57	0.0410385	0.260096	Down_regulated
GALNS	-0.318051	2.60417e-47	4.69917e-46	0.0318258	0.20845	Down_regulated
AL139383.1	-0.317928	1.07758e-44	1.81521e-43	0.0745394	0.275085	Down_regulated
PRKD1	-0.317412	9.79375e-31	1.06585e-29	0.139028	0.316869	Down_regulated
ZNF559	-0.317305	2.58783e-59	6.37095e-58	0	0.185539	Down_regulated
SNX6	-0.317219	4.18931e-38	5.82245e-37	0.121441	0.327431	Down_regulated
UBR2	-0.316961	1.95228e-32	2.25845e-31	0.175879	0.396629	Down_regulated
SFSWAP	-0.316898	6.28873e-45	1.06607e-43	0.0678392	0.263979	Down_regulated
MAP3K2	-0.316639	5.98241e-46	1.04426e-44	0.0770519	0.283318	Down_regulated
CALCOCO2	-0.316616	5.35111e-44	8.84181e-43	0.0753769	0.274231	Down_regulated
TSTD3	-0.316199	1.47051e-55	3.26972e-54	0.0117253	0.197577	Down_regulated
AKAP8L	-0.316084	1.99854e-51	4.00185e-50	0.038526	0.234079	Down_regulated
CCDC7	-0.316075	3.89684e-43	6.26971e-42	0.0636516	0.25	Down_regulated
RHOJ	-0.315989	4.46913e-24	3.8525e-23	0.225293	0.41255	Down_regulated
PHACTR2	-0.315982	9.13791e-43	1.45115e-41	0.0904523	0.295666	Down_regulated
KMT2A	-0.315944	1.16867e-38	1.65e-37	0.108878	0.310733	Down_regulated
DCBLD2	-0.315926	1.98177e-37	2.69321e-36	0.10804	0.301413	Down_regulated
METTL15	-0.315875	3.23411e-38	4.5034e-37	0.11474	0.317801	Down_regulated
UNKL	-0.315752	9.21714e-48	1.68809e-46	0.0360134	0.21808	Down_regulated
SORCS1	-0.315592	1.15946e-30	1.25951e-29	0.0829146	0.231516	Down_regulated
ZNF43	-0.315429	2.79507e-43	4.51434e-42	0.0519263	0.231438	Down_regulated
ZNF544	-0.315159	1.26041e-59	3.12393e-58	0	0.186393	Down_regulated
METTL16	-0.314984	1.40182e-43	2.2829e-42	0.0636516	0.252718	Down_regulated
NCKAP5	-0.314852	1.89503e-66	5.60407e-65	0.0569514	0.311898	Down_regulated
PHC2	-0.314027	2.15488e-45	3.69777e-44	0.0887772	0.301646	Down_regulated
DDX39B	-0.313887	1.44659e-60	3.66891e-59	0	0.188956	Down_regulated
RAD50	-0.313732	1.27556e-57	2.97817e-56	0.00335008	0.187636	Down_regulated
BAZ2A	-0.313647	2.83953e-44	4.73442e-43	0.0569514	0.243632	Down_regulated
RFX3	-0.313643	1.04921e-35	1.34797e-34	0.11809	0.312675	Down_regulated
ZZEF1	-0.313171	4.08978e-44	6.7691e-43	0.0711893	0.267707	Down_regulated
PCDH7	-0.31287	6.55584e-156	7.80199e-154	0.0720268	0.543802	Down_regulated
ZC3H13	-0.31255	8.36955e-43	1.33201e-41	0.0728643	0.264601	Down_regulated
ALG13	-0.312495	4.51628e-42	7.03158e-41	0.0762144	0.26662	Down_regulated
RPH3AL	-0.312482	1.72963e-45	2.98022e-44	0.0360134	0.21078	Down_regulated
DNMT1	-0.312375	1.1695e-42	1.85024e-41	0.0335008	0.196956	Down_regulated
CRK	-0.312319	5.41755e-47	9.67489e-46	0.0502513	0.24068	Down_regulated
ATM	-0.312288	5.0737e-33	5.98962e-32	0.148241	0.355312	Down_regulated
SIL1	-0.312167	1.27182e-35	1.62686e-34	0.123116	0.322227	Down_regulated
ACIN1	-0.312088	1.40736e-40	2.0989e-39	0.0871022	0.280522	Down_regulated
BTBD2	-0.311994	2.70758e-51	5.41056e-50	0.0259631	0.211556	Down_regulated
MICAL3	-0.311623	4.46028e-85	1.97455e-83	0.0460637	0.34242	Down_regulated
TRRAP	-0.311588	8.55187e-42	1.31821e-40	0.0845896	0.282852	Down_regulated
VAMP2	-0.311562	5.67455e-53	1.17966e-51	0	0.167909	Down_regulated
PTBP3	-0.311535	3.53212e-29	3.64432e-28	0.168342	0.361292	Down_regulated
TAF1	-0.311414	2.21538e-40	3.28397e-39	0.0829146	0.273299	Down_regulated
PCSK5	-0.311311	6.40785e-35	7.99825e-34	0.099665	0.27858	Down_regulated
FXYD6	-0.311182	5.74413e-50	1.11599e-48	0.000837521	0.160997	Down_regulated
FUT8	-0.311117	2.45219e-41	3.73289e-40	0.0644891	0.24534	Down_regulated
LRFN5	-0.309751	6.86505e-35	8.56165e-34	0.0636516	0.219167	Down_regulated
PIK3CA	-0.309721	6.10217e-37	8.17191e-36	0.11139	0.306073	Down_regulated
LINC00278	-0.30962	1.2791e-47	2.33101e-46	0.0293132	0.205809	Down_regulated
HERC2	-0.309484	3.11341e-36	4.07111e-35	0.132328	0.340711	Down_regulated
FOXK2	-0.309463	4.04016e-39	5.79037e-38	0.0845896	0.267552	Down_regulated
FBXW7	-0.309448	1.02971e-37	1.41574e-36	0.124791	0.33644	Down_regulated
VIPR2	-0.30917	1.04685e-49	2.01652e-48	0.0469012	0.244331	Down_regulated
MAP3K14	-0.309156	6.45253e-41	9.71682e-40	0.0762144	0.263591	Down_regulated
FRS2	-0.309044	1.42134e-45	2.45333e-44	0.0661642	0.264678	Down_regulated
C1QTNF7	-0.30898	7.19097e-43	1.14568e-41	0.0251256	0.183908	Down_regulated
TANK	-0.30877	1.24214e-25	1.13535e-24	0.201005	0.396086	Down_regulated
USP9X	-0.30853	5.12326e-40	7.52615e-39	0.0963149	0.294579	Down_regulated
WDR59	-0.308287	2.84949e-43	4.59972e-42	0.0686767	0.26196	Down_regulated
CYFIP1	-0.308152	4.00932e-40	5.90155e-39	0.0829146	0.272134	Down_regulated
MINDY4	-0.308087	1.32003e-53	2.79756e-52	0	0.169696	Down_regulated
GATA4	-0.308003	9.72527e-38	1.33962e-36	0.139866	0.361059	Down_regulated
CGNL1	-0.307894	9.29835e-33	1.08635e-31	0.108878	0.282774	Down_regulated
RPS6KB1	-0.30786	1.2495e-47	2.27904e-46	0.0368509	0.220565	Down_regulated
RAD54L2	-0.307698	3.37298e-47	6.05673e-46	0.0368509	0.218857	Down_regulated
ANXA4	-0.307655	8.62396e-38	1.18959e-36	0.0921273	0.275784	Down_regulated
YTHDC1	-0.307181	4.89931e-48	9.03484e-47	0.041876	0.229108	Down_regulated
CAPZB	-0.306908	2.27473e-29	2.36024e-28	0.181742	0.388708	Down_regulated
UBN2	-0.306837	7.79482e-47	1.38614e-45	0.0519263	0.24402	Down_regulated
AKAP10	-0.306712	1.12403e-39	1.63894e-38	0.099665	0.300326	Down_regulated
KREMEN1	-0.306315	6.05994e-39	8.60956e-38	0.0636516	0.235632	Down_regulated
FNIP2	-0.306212	5.73354e-67	1.71627e-65	0.0770519	0.351662	Down_regulated
CTDSPL2	-0.306169	8.61189e-39	1.21822e-37	0.0954774	0.289997	Down_regulated
KIF13B	-0.306099	1.83873e-43	2.98947e-42	0.0569514	0.240991	Down_regulated
BCKDHB	-0.306042	3.56232e-50	6.96704e-49	0.0527638	0.25699	Down_regulated
ZNF618	-0.305607	2.52812e-45	4.32814e-44	0.0326633	0.205421	Down_regulated
MEF2A	-0.305367	2.01381e-50	3.94902e-49	0.139028	0.414803	Down_regulated
KPNA6	-0.305118	6.07735e-39	8.63014e-38	0.0795645	0.263979	Down_regulated
RNF144A	-0.304555	5.33824e-37	7.15538e-36	0.0879397	0.267863	Down_regulated
SNX9	-0.304509	3.71552e-23	3.08611e-22	0.232831	0.430413	Down_regulated
CACHD1	-0.304491	2.4721e-40	3.66082e-39	0.0561139	0.228642	Down_regulated
MB21D2	-0.304484	6.49564e-38	8.97693e-37	0.059464	0.22375	Down_regulated
PMF1	-0.304173	4.5014e-55	9.88189e-54	0	0.173812	Down_regulated
CTIF	-0.303852	6.80979e-54	1.45475e-52	0.0242881	0.215828	Down_regulated
KCMF1	-0.303791	4.19605e-43	6.74005e-42	0.059464	0.244719	Down_regulated
CDYL	-0.303615	1.04532e-42	1.65556e-41	0.0644891	0.251942	Down_regulated
PPP1R10	-0.303236	1.56255e-48	2.91997e-47	0.0276382	0.205732	Down_regulated
STX16	-0.303216	6.06598e-57	1.38762e-55	0	0.179015	Down_regulated
KAT2B	-0.303035	1.89338e-47	3.42709e-46	0.041876	0.227633	Down_regulated
ANKRD13C	-0.302991	6.18259e-37	8.27583e-36	0.10134	0.294501	Down_regulated
MARCH7	-0.302722	1.16188e-41	1.78534e-40	0.0904523	0.293181	Down_regulated
MDN1	-0.302718	5.83367e-46	1.0189e-44	0.0510888	0.240991	Down_regulated
SCAF11	-0.302426	1.01553e-33	1.21893e-32	0.154941	0.367195	Down_regulated
SRSF4	-0.302288	2.41489e-35	3.05314e-34	0.129816	0.334654	Down_regulated
GOLGA3	-0.302283	1.30791e-42	2.06478e-41	0.0469012	0.219323	Down_regulated
SREBF1	-0.301972	4.76601e-39	6.80412e-38	0.0661642	0.240913	Down_regulated
CBFB	-0.301702	5.82193e-39	8.28343e-38	0.0820771	0.267785	Down_regulated
SENP7	-0.301684	5.39686e-44	8.9124e-43	0.0661642	0.259863	Down_regulated
APBA1	-0.301625	1.48579e-38	2.09171e-37	0.0502513	0.212877	Down_regulated
ZBTB4	-0.301525	9.7581e-46	1.69027e-44	0.0393635	0.216838	Down_regulated
MEF2B	-0.301232	1.44772e-49	2.77235e-48	0	0.158201	Down_regulated
DMXL1	-0.301098	1.82886e-40	2.71648e-39	0.0845896	0.277881	Down_regulated
PLA2G4C	-0.301082	8.55299e-45	1.44575e-43	0.0410385	0.218546	Down_regulated
NRK	-0.300682	4.65127e-34	5.65677e-33	0.0837521	0.251087	Down_regulated
ANKRD12	-0.300411	7.35882e-25	6.49978e-24	0.220268	0.429015	Down_regulated
SUPT3H	-0.299907	1.04055e-41	1.60058e-40	0.0770519	0.269882	Down_regulated
BBX	-0.299772	1.00646e-26	9.55589e-26	0.18928	0.382961	Down_regulated
TNXB	-0.299756	3.80152e-09	1.58707e-08	0.556951	0.703324	Down_regulated
ATXN10	-0.299489	2.52735e-32	2.91339e-31	0.138191	0.333256	Down_regulated
PAPOLA	-0.298901	9.38676e-44	1.53632e-42	0.080402	0.284483	Down_regulated
VKORC1L1	-0.298514	3.6388e-40	5.3696e-39	0.0544389	0.225303	Down_regulated
DOK6	-0.298425	2.17015e-34	2.66688e-33	0.0837521	0.251864	Down_regulated
FAT4	-0.298237	1.30259e-40	1.94562e-39	0.0586265	0.235011	Down_regulated
NRF1	-0.298168	3.43133e-38	4.77349e-37	0.10134	0.29722	Down_regulated
SFPQ	-0.298154	7.09364e-36	9.17771e-35	0.123953	0.324014	Down_regulated
TRANK1	-0.29805	3.96994e-40	5.84652e-39	0.0527638	0.221342	Down_regulated
MAPK8	-0.297969	7.49054e-35	9.33381e-34	0.113065	0.30118	Down_regulated
ITPR3	-0.297809	1.19394e-41	1.83365e-40	0.0393635	0.2048	Down_regulated
RNF170	-0.297734	6.24127e-42	9.67628e-41	0.0510888	0.22608	Down_regulated
FBH1	-0.297659	1.58212e-40	2.35476e-39	0.0845896	0.276639	Down_regulated
UBE3A	-0.297624	2.90787e-38	4.06066e-37	0.103853	0.301879	Down_regulated
PTP4A3	-0.297582	2.3163e-52	4.7316e-51	0.0284757	0.219167	Down_regulated
DIDO1	-0.297575	5.65144e-45	9.60255e-44	0.0519263	0.236875	Down_regulated
ACTN4	-0.297322	1.81005e-49	3.45272e-48	0.0695142	0.285026	Down_regulated
HIVEP3	-0.29732	1.79605e-35	2.28351e-34	0.0979899	0.280211	Down_regulated
RPS6KC1	-0.297285	7.00222e-39	9.9291e-38	0.0921273	0.28689	Down_regulated
TET1	-0.297176	2.2402e-35	2.83594e-34	0.0586265	0.2121	Down_regulated
DEPDC5	-0.297069	2.33699e-53	4.91387e-52	0	0.168997	Down_regulated
KANSL3	-0.297026	7.99036e-47	1.41748e-45	0.0393635	0.22142	Down_regulated
ZFYVE9	-0.296665	4.89926e-36	6.36665e-35	0.0921273	0.27128	Down_regulated
TRIP4	-0.296172	1.26918e-42	2.0047e-41	0.0477387	0.222662	Down_regulated
CSGALNACT1	-0.29598	1.14434e-27	1.1168e-26	0.178392	0.378223	Down_regulated
NUP153	-0.295952	5.02099e-42	7.80909e-41	0.0628141	0.247049	Down_regulated
LINC00472	-0.29584	4.58679e-74	1.63826e-72	0.00167504	0.227943	Down_regulated
TTC17	-0.295813	1.5356e-25	1.39534e-24	0.211893	0.422181	Down_regulated
HGSNAT	-0.295737	3.54308e-31	3.9051e-30	0.128978	0.310578	Down_regulated
ITFG1	-0.295625	2.21446e-29	2.29933e-28	0.180905	0.390649	Down_regulated
PPP2R2D	-0.295461	2.2945e-51	4.58822e-50	0.0251256	0.211789	Down_regulated
ARHGAP5	-0.29541	2.28509e-48	4.24323e-47	0.0762144	0.295899	Down_regulated
FBXO34	-0.295386	4.81554e-48	8.88593e-47	0.0452261	0.23703	Down_regulated
LINC00893	-0.295009	1.81796e-49	3.46557e-48	0.0041876	0.165657	Down_regulated
TOM1L2	-0.294896	1.47506e-41	2.25831e-40	0.10134	0.31415	Down_regulated
ZNF44	-0.29486	9.61495e-50	1.85697e-48	0.0335008	0.220721	Down_regulated
USP8	-0.294651	1.36202e-37	1.8613e-36	0.0879397	0.271824	Down_regulated
TMEM131L	-0.294347	2.1941e-41	3.34528e-40	0.0703518	0.257844	Down_regulated
AC245060.5	-0.294177	4.3737e-49	8.25721e-48	0.0108878	0.17754	Down_regulated
MIR34AHG	-0.294077	2.61181e-33	3.10324e-32	0.0510888	0.194703	Down_regulated
DLG1	-0.293838	3.40192e-26	3.17056e-25	0.20268	0.413249	Down_regulated
SPIRE1	-0.293717	4.52414e-48	8.35347e-47	0.0577889	0.259863	Down_regulated
DNAJC1	-0.293591	1.7744e-26	1.67175e-25	0.175042	0.361215	Down_regulated
URGCP	-0.293481	6.80597e-50	1.32054e-48	0.0259631	0.209304	Down_regulated
ICA1L	-0.293469	3.97991e-45	6.78986e-44	0.0242881	0.188801	Down_regulated
KIAA1328	-0.293386	9.25538e-32	1.04358e-30	0.127303	0.313218	Down_regulated
SYTL4	-0.293281	3.19389e-41	4.8519e-40	0.0452261	0.212644	Down_regulated
KDM3A	-0.293235	2.14884e-48	3.99527e-47	0.0259631	0.203013	Down_regulated
CMYA5	-0.293222	5.77858e-99	3.37026e-97	0.0577889	0.399115	Down_regulated
KDM5D	-0.293177	7.84768e-47	1.39353e-45	0.0360134	0.216838	Down_regulated
HMBOX1	-0.293167	2.64296e-43	4.27808e-42	0.0812395	0.285026	Down_regulated
SDC2	-0.293132	1.07449e-18	7.37096e-18	0.254606	0.415191	Down_regulated
RNGTT	-0.293071	4.34387e-40	6.3908e-39	0.0737018	0.259164	Down_regulated
RSF1	-0.292826	1.42492e-31	1.59503e-30	0.144054	0.338847	Down_regulated
AP3D1	-0.29278	3.03088e-44	5.04489e-43	0.0351759	0.205343	Down_regulated
AP1G1	-0.292715	8.44854e-41	1.26836e-39	0.0636516	0.241923	Down_regulated
ZYG11B	-0.292495	1.32793e-41	2.03516e-40	0.0670017	0.252175	Down_regulated
ADIPOR2	-0.292389	1.01144e-39	1.47697e-38	0.0603015	0.234545	Down_regulated
ZMYND8	-0.292265	4.81644e-42	7.49492e-41	0.0737018	0.266387	Down_regulated
ECPAS	-0.292257	1.48958e-38	2.09603e-37	0.0946399	0.290618	Down_regulated
ROCK2	-0.291514	3.55535e-34	4.3347e-33	0.116415	0.304442	Down_regulated
CENPP	-0.291435	1.00152e-22	8.16181e-22	0.164992	0.317801	Down_regulated
TRIM44	-0.291385	1.14429e-37	1.56887e-36	0.0929648	0.282929	Down_regulated
ACVR1	-0.291113	8.73086e-42	1.34509e-40	0.0519263	0.227322	Down_regulated
IFNAR2	-0.290823	3.00862e-51	5.99582e-50	0	0.163016	Down_regulated
CTDSPL	-0.290814	2.00849e-35	2.54811e-34	0.099665	0.283939	Down_regulated
AC090825.1	-0.290679	1.68017e-38	2.36308e-37	0.059464	0.229264	Down_regulated
COBLL1	-0.290435	3.10447e-40	4.58573e-39	0.0720268	0.256912	Down_regulated
TNFRSF19	-0.290227	4.28686e-27	4.10865e-26	0.171692	0.360127	Down_regulated
MTR	-0.290225	3.46753e-42	5.41307e-41	0.0812395	0.278969	Down_regulated
CABLES1	-0.289771	3.27529e-36	4.27518e-35	0.0561139	0.213265	Down_regulated
SNX4	-0.289706	1.26659e-42	2.00169e-41	0.0519263	0.230739	Down_regulated
CEP192	-0.289564	1.40555e-44	2.36362e-43	0.059464	0.251786	Down_regulated
CHST11	-0.289222	1.34312e-37	1.83718e-36	0.0536013	0.215207	Down_regulated
PMM2	-0.288824	1.31556e-40	1.96399e-39	0.0502513	0.219245	Down_regulated
PLXNA2	-0.288758	6.57537e-44	1.08282e-42	0.0343384	0.204877	Down_regulated
ABCA5	-0.28871	4.05139e-37	5.44289e-36	0.0871022	0.271979	Down_regulated
CYBRD1	-0.288633	2.7292e-21	2.10288e-20	0.221943	0.39795	Down_regulated
ZBTB1	-0.288625	8.57085e-41	1.28606e-39	0.0703518	0.256446	Down_regulated
TRAPPC8	-0.288481	6.34902e-46	1.10694e-44	0.0443886	0.228875	Down_regulated
ZNF846	-0.288468	9.39293e-39	1.32807e-37	0.0502513	0.212411	Down_regulated
MROH1	-0.288467	7.89661e-52	1.59424e-50	0.020938	0.204644	Down_regulated
GYS1	-0.288265	6.43155e-53	1.3342e-51	0.0184255	0.203013	Down_regulated
FLRT2	-0.288255	2.41568e-36	3.17146e-35	0.0452261	0.19649	Down_regulated
SLC27A1	-0.28816	1.9117e-57	4.42475e-56	0.0368509	0.251398	Down_regulated
LINC00632	-0.288134	3.77279e-40	5.55896e-39	0.0360134	0.193927	Down_regulated
KIAA0513	-0.28787	5.83225e-43	9.32241e-42	0.0175879	0.171094	Down_regulated
DENND4A	-0.287576	1.33091e-28	1.34533e-27	0.155779	0.345449	Down_regulated
CREBRF	-0.287526	7.07389e-39	1.00259e-37	0.0720268	0.251786	Down_regulated
MOB3B	-0.287171	1.99395e-42	3.12931e-41	0.0284757	0.188801	Down_regulated
GGNBP2	-0.287117	7.31669e-33	8.57552e-32	0.109715	0.288211	Down_regulated
UBR1	-0.286782	4.62329e-34	5.62506e-33	0.120603	0.315548	Down_regulated
HLCS	-0.286731	1.92303e-33	2.2932e-32	0.0812395	0.246194	Down_regulated
TLK1	-0.286688	2.8547e-40	4.2189e-39	0.0720268	0.257689	Down_regulated
UBTD2	-0.286659	1.52737e-35	1.94696e-34	0.0644891	0.226313	Down_regulated
PHIP	-0.28664	1.88199e-29	1.95689e-28	0.157454	0.351584	Down_regulated
SLC35A3	-0.286589	1.46517e-52	3.0097e-51	0	0.166744	Down_regulated
TRPC4AP	-0.286231	8.1946e-33	9.59301e-32	0.123953	0.314539	Down_regulated
FAM193B	-0.285851	2.60071e-40	3.84934e-39	0.0636516	0.243554	Down_regulated
C15orf41	-0.285774	3.20519e-121	2.52591e-119	0.0569514	0.447888	Down_regulated
TLE2	-0.285496	7.78445e-35	9.69182e-34	0.0703518	0.232137	Down_regulated
WWP1	-0.285288	2.48019e-38	3.47002e-37	0.108878	0.316247	Down_regulated
TNNT1	-0.285172	2.16314e-81	8.89306e-80	0.00502513	0.253029	Down_regulated
INPP5A	-0.285039	2.55339e-52	5.21228e-51	0.0142379	0.193927	Down_regulated
VPS53	-0.284932	2.72893e-34	3.34098e-33	0.106365	0.292327	Down_regulated
TP53BP1	-0.284663	2.81639e-36	3.68766e-35	0.0711893	0.240137	Down_regulated
LRRFIP2	-0.284652	4.2751e-46	7.49801e-45	0.117253	0.361137	Down_regulated
CARS2	-0.284636	9.13784e-44	1.49642e-42	0.038526	0.212721	Down_regulated
PLXNA4	-0.284546	3.58051e-42	5.58647e-41	0.038526	0.205965	Down_regulated
PXDN	-0.284467	1.68594e-28	1.69604e-27	0.120603	0.287434	Down_regulated
WDR7	-0.284243	2.16529e-38	3.03812e-37	0.102178	0.301569	Down_regulated
RHOT1	-0.284212	5.76878e-42	8.95791e-41	0.0753769	0.269882	Down_regulated
SUMF1	-0.284034	3.66956e-30	3.91389e-29	0.138191	0.326654	Down_regulated
WDR26	-0.284007	1.1147e-40	1.67006e-39	0.0728643	0.261572	Down_regulated
PIK3C2A	-0.283944	3.9312e-37	5.28626e-36	0.0938023	0.283861	Down_regulated
BOD1L1	-0.283881	1.62782e-42	2.55881e-41	0.0460637	0.221031	Down_regulated
YIPF4	-0.283866	4.76308e-35	5.96297e-34	0.109715	0.297919	Down_regulated
PARN	-0.283702	3.12499e-37	4.21759e-36	0.0795645	0.257999	Down_regulated
MTMR3	-0.283554	1.24026e-35	1.58718e-34	0.0979899	0.281998	Down_regulated
MORC3	-0.283189	3.12099e-34	3.81303e-33	0.0904523	0.262659	Down_regulated
FAXDC2	-0.283093	1.50245e-35	1.91603e-34	0.0904523	0.271202	Down_regulated
RHOQ	-0.283052	3.19349e-35	4.01165e-34	0.106365	0.295666	Down_regulated
MAPK14	-0.283052	2.29571e-39	3.31771e-38	0.0686767	0.249767	Down_regulated
CAMTA1	-0.282762	1.51183e-33	1.80725e-32	0.108878	0.291395	Down_regulated
TBC1D12	-0.282514	1.99732e-41	3.04835e-40	0.0410385	0.20744	Down_regulated
IFT80	-0.282377	4.66698e-51	9.26932e-50	0	0.162473	Down_regulated
MYH10	-0.282242	2.89421e-37	3.9115e-36	0.0569514	0.220721	Down_regulated
ARHGEF10L	-0.281577	2.1228e-45	3.64485e-44	0.040201	0.219556	Down_regulated
THRB	-0.281333	2.74204e-33	3.25534e-32	0.144054	0.351973	Down_regulated
ZNF626	-0.28127	9.29571e-51	1.83142e-49	0	0.161619	Down_regulated
DLG5	-0.281131	1.33096e-42	2.09891e-41	0.0326633	0.196956	Down_regulated
TRAF3	-0.280585	2.47812e-36	3.25198e-35	0.0460637	0.199518	Down_regulated
FAM13B	-0.280528	1.4639e-36	1.9366e-35	0.115578	0.321606	Down_regulated
USP40	-0.280435	6.12366e-40	8.97781e-39	0.0653266	0.24635	Down_regulated
SMARCA2	-0.280328	4.94532e-31	5.43837e-30	0.130653	0.315937	Down_regulated
LRCH1	-0.279924	2.19456e-38	3.07626e-37	0.0921273	0.284949	Down_regulated
TTTY10	-0.279827	2.93462e-49	5.56897e-48	0.0410385	0.233846	Down_regulated
COA1	-0.279788	4.47965e-34	5.45256e-33	0.116415	0.309568	Down_regulated
LARP1	-0.279578	1.9706e-43	3.20209e-42	0.0619765	0.253495	Down_regulated
RNF217	-0.279415	2.78712e-43	4.50398e-42	0.038526	0.209692	Down_regulated
ASAP3	-0.279342	2.07184e-34	2.54819e-33	0.0762144	0.242467	Down_regulated
ACAD10	-0.279291	9.9169e-48	1.81286e-46	0.020938	0.191985	Down_regulated
NCALD	-0.279005	2.67259e-32	3.07359e-31	0.11139	0.290385	Down_regulated
RXRA	-0.278921	2.0774e-43	3.3734e-42	0.0276382	0.191597	Down_regulated
GALK2	-0.278746	4.68519e-38	6.50242e-37	0.0728643	0.25233	Down_regulated
PLSCR4	-0.278455	1.85732e-29	1.93191e-28	0.126466	0.300326	Down_regulated
EGLN3	-0.278021	5.46957e-26	5.0591e-25	0.148241	0.315704	Down_regulated
LIN52	-0.277768	3.04951e-43	4.9145e-42	0.040201	0.213886	Down_regulated
PAPPA	-0.277528	1.37224e-29	1.43344e-28	0.0753769	0.221109	Down_regulated
PTPN14	-0.277355	5.50219e-38	7.62191e-37	0.0745394	0.252641	Down_regulated
EIF2B3	-0.276999	1.22402e-35	1.56707e-34	0.0753769	0.245884	Down_regulated
GALNT7	-0.276884	5.14384e-33	6.06998e-32	0.0812395	0.243554	Down_regulated
STXBP6	-0.276875	1.04452e-29	1.09382e-28	0.139866	0.326111	Down_regulated
SAFB	-0.276756	2.97478e-39	4.28015e-38	0.0586265	0.229031	Down_regulated
TCF25	-0.276746	5.48797e-24	4.71693e-23	0.19263	0.375971	Down_regulated
PSMA3-AS1	-0.276476	6.25005e-52	1.26355e-50	0	0.164958	Down_regulated
UBXN2A	-0.276385	1.6322e-34	2.01167e-33	0.0812395	0.250621	Down_regulated
UQCC1	-0.276184	1.85461e-41	2.83349e-40	0.0644891	0.250233	Down_regulated
AP001347.1	-0.276182	2.67383e-34	3.27488e-33	0.0410385	0.18251	Down_regulated
ANKRD36C	-0.276148	5.73184e-40	8.40755e-39	0.0485762	0.216838	Down_regulated
ARPC1A	-0.275929	2.93389e-52	5.97241e-51	0	0.16589	Down_regulated
MAGI3	-0.275161	1.53322e-26	1.44637e-25	0.149916	0.324247	Down_regulated
BCL2L1	-0.274831	1.00366e-43	1.64086e-42	0.0427136	0.219012	Down_regulated
TBL1X	-0.27479	1.22677e-36	1.62804e-35	0.0603015	0.225148	Down_regulated
SP3	-0.274779	2.76887e-32	3.18306e-31	0.109715	0.289842	Down_regulated
PPARA	-0.274776	3.89256e-47	6.9642e-46	0.0410385	0.227089	Down_regulated
OTUD7A	-0.274762	2.62954e-35	3.31313e-34	0.0561139	0.211556	Down_regulated
GALNT11	-0.274747	3.29926e-37	4.44871e-36	0.0636516	0.23206	Down_regulated
ALPK1	-0.274607	3.06299e-36	4.00696e-35	0.0653266	0.232215	Down_regulated
SERINC5	-0.274505	4.1971e-22	3.34255e-21	0.18593	0.352982	Down_regulated
RFFL	-0.274352	1.73744e-45	2.99192e-44	0.00837521	0.162317	Down_regulated
WDR37	-0.274349	5.29558e-46	9.27217e-45	0.0427136	0.227866	Down_regulated
TPST1	-0.274294	1.24892e-21	9.79511e-21	0.159129	0.303588	Down_regulated
LAMA4	-0.274253	1.13488e-23	9.60543e-23	0.178392	0.35438	Down_regulated
SESN1	-0.274187	2.75566e-50	5.39298e-49	0.0678392	0.287046	Down_regulated
MPDZ	-0.274121	6.54248e-33	7.68957e-32	0.11139	0.297375	Down_regulated
CNNM2	-0.273976	9.53719e-35	1.18339e-33	0.0703518	0.233768	Down_regulated
LYST	-0.2737	3.33331e-31	3.6794e-30	0.11474	0.293958	Down_regulated
AL158152.1	-0.273611	1.72189e-54	3.72992e-53	0	0.172181	Down_regulated
AC087500.1	-0.273442	5.09277e-39	7.25652e-38	0.0427136	0.203169	Down_regulated
PLD3	-0.273393	1.02171e-29	1.07032e-28	0.127303	0.303976	Down_regulated
TRAPPC12	-0.273287	1.55614e-40	2.31844e-39	0.0569514	0.233225	Down_regulated
UBAC2	-0.273262	6.22652e-36	8.07004e-35	0.109715	0.305763	Down_regulated
OGDH	-0.273183	4.32096e-49	8.16289e-48	0.0745394	0.296055	Down_regulated
PHLPP1	-0.27307	2.07545e-34	2.55156e-33	0.0703518	0.231516	Down_regulated
SLTM	-0.272825	1.78541e-30	1.92313e-29	0.142379	0.338381	Down_regulated
MAPK8IP3	-0.272457	6.93362e-36	8.98254e-35	0.0720268	0.241457	Down_regulated
PCGF5	-0.272446	2.08041e-39	3.00805e-38	0.078727	0.26561	Down_regulated
HDLBP	-0.272442	9.33774e-30	9.80296e-29	0.125628	0.3032	Down_regulated
RASSF3	-0.272424	3.07522e-38	4.29027e-37	0.0510888	0.213886	Down_regulated
FAM126B	-0.272274	1.37777e-39	2.00493e-38	0.0527638	0.22375	Down_regulated
PPP2R2A	-0.272205	7.96126e-35	9.90775e-34	0.0954774	0.278037	Down_regulated
NCOA7	-0.272199	3.90366e-24	3.36999e-23	0.166667	0.338537	Down_regulated
ZFC3H1	-0.272135	7.14003e-35	8.90082e-34	0.0812395	0.252485	Down_regulated
ARHGEF7	-0.272134	1.28066e-37	1.75338e-36	0.0829146	0.268562	Down_regulated
CEP95	-0.271831	2.93811e-42	4.59148e-41	0.0360134	0.203013	Down_regulated
EVC2	-0.271628	1.20511e-35	1.54421e-34	0.0686767	0.234234	Down_regulated
NUBPL	-0.271589	1.57454e-34	1.94142e-33	0.0912898	0.268173	Down_regulated
TLL2	-0.271519	5.33386e-19	3.70747e-18	0.149079	0.27229	Down_regulated
RTN3	-0.271503	4.87828e-30	5.1824e-29	0.0938023	0.250233	Down_regulated
VPS8	-0.271479	4.23087e-39	6.05779e-38	0.0971524	0.297996	Down_regulated
RBFOX1	-0.271406	3.27661e-13	1.72116e-12	0.359296	0.547142	Down_regulated
KIF16B	-0.271219	1.21392e-41	1.86334e-40	0.041876	0.210624	Down_regulated
DYNC2H1	-0.270668	1.63533e-24	1.42897e-23	0.163317	0.335819	Down_regulated
ANKRD36B	-0.270346	6.67211e-40	9.77213e-39	0.0301508	0.183675	Down_regulated
RCOR3	-0.270304	5.38115e-41	8.1159e-40	0.0720268	0.263514	Down_regulated
MAP3K4	-0.270172	1.82967e-39	2.64942e-38	0.0628141	0.240603	Down_regulated
AC108734.4	-0.269583	4.94653e-46	8.67044e-45	0	0.14795	Down_regulated
ATG10	-0.269477	1.74003e-33	2.07834e-32	0.0820771	0.249689	Down_regulated
PPP4R3A	-0.269192	9.63633e-38	1.32799e-36	0.0636516	0.23439	Down_regulated
KDM2B	-0.269174	2.68287e-42	4.19707e-41	0.020938	0.175986	Down_regulated
PHKB	-0.269078	2.6062e-35	3.28654e-34	0.103015	0.294268	Down_regulated
CCM2	-0.268989	2.73053e-34	3.34155e-33	0.0695142	0.230972	Down_regulated
ZNF106	-0.268885	4.84965e-45	8.26408e-44	0.0695142	0.272057	Down_regulated
UNC13B	-0.268825	1.02916e-42	1.63084e-41	0.0502513	0.230584	Down_regulated
CSNK1E	-0.268666	6.24638e-45	1.05951e-43	0.0167504	0.175986	Down_regulated
CHD8	-0.268501	9.57153e-41	1.43475e-39	0.0393635	0.204178	Down_regulated
NEXN	-0.268345	2.32457e-88	1.0968e-86	0.11474	0.486176	Down_regulated
DHTKD1	-0.26825	1.63447e-40	2.43144e-39	0.0284757	0.183364	Down_regulated
NPRL3	-0.268132	1.0904e-34	1.35014e-33	0.0628141	0.221187	Down_regulated
SCD5	-0.26789	3.03814e-30	3.24513e-29	0.0661642	0.208295	Down_regulated
TENT5A	-0.267879	6.46476e-27	6.16786e-26	0.179229	0.379854	Down_regulated
S100PBP	-0.267464	1.74151e-37	2.36889e-36	0.0552764	0.220022	Down_regulated
TTC7A	-0.26714	1.48444e-35	1.89389e-34	0.0577889	0.216605	Down_regulated
TANC1	-0.267061	4.81924e-53	1.00541e-51	0.0745394	0.307782	Down_regulated
NUDCD3	-0.266724	6.72873e-39	9.5459e-38	0.0586265	0.231283	Down_regulated
SAE1	-0.266632	2.84957e-37	3.85472e-36	0.038526	0.189888	Down_regulated
EPS15L1	-0.266585	9.51096e-38	1.31133e-36	0.0887772	0.27959	Down_regulated
KRCC1	-0.266561	3.16519e-36	4.13514e-35	0.0653266	0.23338	Down_regulated
ECHDC2	-0.266421	9.60183e-12	4.65752e-11	0.334171	0.533395	Down_regulated
TCF4	-0.266259	1.3503e-07	5.06148e-07	0.628978	0.750699	Down_regulated
VAV2	-0.266062	9.72207e-40	1.42038e-38	0.0217755	0.16923	Down_regulated
RALGAPA2	-0.265895	9.27629e-43	1.47234e-41	0.059464	0.24635	Down_regulated
CCDC91	-0.265885	2.13291e-23	1.78726e-22	0.193467	0.383349	Down_regulated
PLOD1	-0.265666	3.38168e-26	3.1537e-25	0.113065	0.262737	Down_regulated
MAD1L1	-0.2655	3.72237e-40	5.48742e-39	0.0343384	0.193228	Down_regulated
STRN	-0.265342	1.47644e-45	2.54694e-44	0.059464	0.256291	Down_regulated
PTPN13	-0.265176	4.52312e-29	4.65048e-28	0.10469	0.266309	Down_regulated
HERC3	-0.265056	1.38068e-49	2.64743e-48	0.0175879	0.192606	Down_regulated
ABI2	-0.264648	4.43947e-32	5.06593e-31	0.11474	0.300792	Down_regulated
ZNF652	-0.264563	1.62082e-31	1.81087e-30	0.0896147	0.25334	Down_regulated
PODN	-0.264336	1.38468e-27	1.34687e-26	0.100503	0.251553	Down_regulated
FLG-AS1	-0.264275	2.53764e-36	3.32861e-35	0.038526	0.18616	Down_regulated
STX5	-0.264098	1.39736e-32	1.62225e-31	0.0762144	0.236486	Down_regulated
STAU1	-0.263942	3.94741e-34	4.80871e-33	0.0728643	0.237263	Down_regulated
TRPC1	-0.263915	3.47256e-26	3.23536e-25	0.159129	0.345138	Down_regulated
PER1	-0.263747	1.06384e-35	1.36617e-34	0.059464	0.219944	Down_regulated
GPCPD1	-0.263735	1.02262e-44	1.7256e-43	0.0167504	0.175676	Down_regulated
ANKIB1	-0.263564	3.85087e-32	4.40968e-31	0.113065	0.299239	Down_regulated
MCM3AP	-0.263534	4.26327e-39	6.10121e-38	0.0435511	0.206042	Down_regulated
SSH1	-0.263524	1.6059e-42	2.52706e-41	0.0318258	0.196412	Down_regulated
NDUFA10	-0.263466	3.29729e-41	5.0064e-40	0.0569514	0.237962	Down_regulated
TM2D1	-0.263382	1.43493e-29	1.4984e-28	0.113903	0.28456	Down_regulated
ZNF462	-0.263231	1.77427e-39	2.57047e-38	0.0502513	0.218158	Down_regulated
FLCN	-0.263159	6.44384e-50	1.2511e-48	0	0.159211	Down_regulated
CHFR	-0.262829	5.69602e-35	7.12487e-34	0.0561139	0.212333	Down_regulated
BCL6	-0.262664	1.19779e-18	8.19577e-18	0.221106	0.384126	Down_regulated
MBP	-0.262398	1.39512e-28	1.40877e-27	0.116415	0.283395	Down_regulated
NVL	-0.26238	2.03612e-36	2.68033e-35	0.0536013	0.214585	Down_regulated
RHOA	-0.262358	7.2033e-24	6.16243e-23	0.144891	0.299394	Down_regulated
NFX1	-0.262334	1.86875e-37	2.54079e-36	0.0703518	0.247981	Down_regulated
ATP6V0A1	-0.262324	3.04769e-33	3.60946e-32	0.078727	0.243865	Down_regulated
NUFIP2	-0.26227	8.24867e-35	1.02524e-33	0.0737018	0.241923	Down_regulated
STRADA	-0.261948	9.33767e-49	1.75163e-47	0.00251256	0.16092	Down_regulated
SLC22A15	-0.261862	3.79815e-38	5.28129e-37	0.0443886	0.203712	Down_regulated
SNX8	-0.261856	3.03335e-39	4.3623e-38	0.0226131	0.16923	Down_regulated
DDX46	-0.261777	9.56763e-28	9.36532e-27	0.121441	0.288133	Down_regulated
VIT	-0.261757	1.21587e-13	6.54226e-13	0.301508	0.448276	Down_regulated
SNX1	-0.261209	3.01002e-35	3.78441e-34	0.0837521	0.259397	Down_regulated
CDRT4	-0.26113	1.67515e-45	2.88803e-44	0	0.146396	Down_regulated
ETNK1	-0.260866	1.01726e-36	1.35183e-35	0.0703518	0.243632	Down_regulated
SBNO1	-0.260803	1.74845e-36	2.30577e-35	0.0502513	0.207363	Down_regulated
ZNF236	-0.260665	2.43851e-39	3.5189e-38	0.0309883	0.184995	Down_regulated
GATA6	-0.260604	1.1771e-37	1.6131e-36	0.0795645	0.263747	Down_regulated
REV1	-0.260448	6.11563e-32	6.93019e-31	0.0946399	0.265455	Down_regulated
KIAA2026	-0.260421	5.61232e-32	6.3775e-31	0.10134	0.274231	Down_regulated
PHF14	-0.260405	1.2093e-22	9.82239e-22	0.188442	0.372321	Down_regulated
ELP4	-0.260169	1.43576e-33	1.71771e-32	0.0820771	0.250621	Down_regulated
SLC16A7	-0.260026	7.24032e-48	1.32769e-46	0.0971524	0.333411	Down_regulated
RAP1A	-0.259588	1.15993e-29	1.21382e-28	0.130653	0.316946	Down_regulated
Z93930.2	-0.25951	9.63385e-33	1.1242e-31	0.0536013	0.199907	Down_regulated
PHRF1	-0.25951	7.35373e-41	1.10626e-39	0.019263	0.168298	Down_regulated
C11orf80	-0.259488	3.87102e-33	4.57902e-32	0.0335008	0.167443	Down_regulated
OTUD7B	-0.259256	1.36891e-38	1.92809e-37	0.0452261	0.206508	Down_regulated
CRISPLD2	-0.25904	3.44985e-13	1.80925e-12	0.272194	0.397561	Down_regulated
RBMX	-0.258631	2.67824e-23	2.23719e-22	0.18928	0.377369	Down_regulated
CLEC16A	-0.258511	1.03081e-35	1.32491e-34	0.0770519	0.252019	Down_regulated
NLRP1	-0.258344	2.64828e-32	3.04801e-31	0.0670017	0.219944	Down_regulated
SMAD2	-0.25828	8.08327e-34	9.76203e-33	0.0929648	0.271435	Down_regulated
SPG11	-0.258208	2.99682e-28	2.98514e-27	0.145729	0.333644	Down_regulated
MLLT6	-0.257686	1.07129e-37	1.47152e-36	0.0460637	0.206198	Down_regulated
PRKDC	-0.25767	1.62558e-30	1.75419e-29	0.105528	0.276949	Down_regulated
CABIN1	-0.257433	1.07553e-37	1.47665e-36	0.0619765	0.232992	Down_regulated
LARP1B	-0.257348	2.80165e-35	3.52695e-34	0.0569514	0.21575	Down_regulated
ANKAR	-0.257305	1.0727e-29	1.12293e-28	0.11139	0.283318	Down_regulated
ABI1	-0.257271	2.11198e-33	2.51648e-32	0.0896147	0.261727	Down_regulated
TBC1D1	-0.257029	6.1459e-58	1.45107e-56	0.0276382	0.235865	Down_regulated
SNX13	-0.257014	1.49961e-37	2.04457e-36	0.0728643	0.253029	Down_regulated
PKN2	-0.256982	1.27818e-27	1.24453e-26	0.143216	0.3258	Down_regulated
USP22	-0.256235	5.01051e-33	5.9174e-32	0.0762144	0.238661	Down_regulated
SYNRG	-0.255983	1.85111e-36	2.44006e-35	0.0628141	0.23004	Down_regulated
ADHFE1	-0.255906	2.55878e-50	5.01435e-49	0.0175879	0.194781	Down_regulated
MEIS1	-0.255898	7.87413e-31	8.59488e-30	0.108878	0.285259	Down_regulated
NASP	-0.255645	1.30139e-33	1.55885e-32	0.0536013	0.203169	Down_regulated
SENP5	-0.25563	4.25211e-29	4.3749e-28	0.103015	0.263902	Down_regulated
CMSS1	-0.255627	1.11167e-20	8.32549e-20	0.175042	0.333256	Down_regulated
SLC30A9	-0.255605	6.1919e-35	7.73198e-34	0.0795645	0.25101	Down_regulated
MGLL	-0.255586	7.88433e-26	7.23572e-25	0.121441	0.277959	Down_regulated
HIBADH	-0.255572	3.6304e-25	3.25055e-24	0.144891	0.317102	Down_regulated
MYOF	-0.255465	9.20868e-34	1.10847e-32	0.0644891	0.222662	Down_regulated
MAEA	-0.255355	5.11652e-38	7.09434e-37	0.0343384	0.186471	Down_regulated
CDC14B	-0.255336	5.0129e-40	7.36771e-39	0.0460637	0.213886	Down_regulated
DPH6-DT	-0.255257	8.79167e-46	1.52467e-44	0.0251256	0.195247	Down_regulated
SNTB2	-0.255252	4.51189e-33	5.33281e-32	0.059464	0.211168	Down_regulated
FAM219A	-0.255197	8.40208e-40	1.22875e-38	0.0343384	0.192762	Down_regulated
SYMPK	-0.254808	5.78965e-34	7.02091e-33	0.0678392	0.230739	Down_regulated
NAV2	-0.254631	2.08268e-42	3.26682e-41	0.0343384	0.200761	Down_regulated
CEP170	-0.254434	1.59912e-31	1.78731e-30	0.108878	0.288366	Down_regulated
SMAD4	-0.254059	4.89974e-41	7.39743e-40	0.0410385	0.208993	Down_regulated
C6orf62	-0.253964	9.27556e-37	1.23429e-35	0.0502513	0.209537	Down_regulated
MSRB3	-0.253931	5.46918e-32	6.21921e-31	0.138191	0.342109	Down_regulated
CDK5RAP2	-0.253699	1.19939e-35	1.53759e-34	0.061139	0.22406	Down_regulated
ZNF518A	-0.253343	1.337e-33	1.6002e-32	0.0762144	0.242622	Down_regulated
NAA15	-0.253194	1.6997e-31	1.89684e-30	0.0837521	0.246039	Down_regulated
JUP	-0.253107	1.18983e-32	1.3857e-31	0.0678392	0.222895	Down_regulated
YY1AP1	-0.253067	9.50299e-33	1.10982e-31	0.0728643	0.23206	Down_regulated
HNRNPU	-0.253065	4.74395e-26	4.39762e-25	0.151591	0.330926	Down_regulated
USP25	-0.252835	5.95591e-37	7.97967e-36	0.0770519	0.257922	Down_regulated
DAZAP1	-0.252831	1.63578e-39	2.37686e-38	0.0301508	0.183908	Down_regulated
PCMTD2	-0.252721	8.57787e-39	1.21399e-37	0.0435511	0.205266	Down_regulated
PRR12	-0.252689	9.03974e-37	1.20455e-35	0.0234506	0.162861	Down_regulated
APTX	-0.252667	3.16427e-36	4.13514e-35	0.0536013	0.214119	Down_regulated
USP36	-0.252659	1.13827e-36	1.51195e-35	0.0351759	0.183054	Down_regulated
PPP3CC	-0.252615	1.76491e-32	2.04251e-31	0.108878	0.294812	Down_regulated
PPP4R3B	-0.252422	2.81241e-36	3.68408e-35	0.0636516	0.231671	Down_regulated
AP2B1	-0.252323	3.93067e-30	4.1863e-29	0.10469	0.273454	Down_regulated
TCF20	-0.252274	2.63277e-33	3.12689e-32	0.0586265	0.211401	Down_regulated
RSU1	-0.252248	1.45245e-23	1.22405e-22	0.153266	0.315937	Down_regulated
ATP9A	-0.252219	9.95384e-34	1.19523e-32	0.0577889	0.211013	Down_regulated
NLGN4Y	-0.252218	1.52953e-31	1.71018e-30	0.0427136	0.178239	Down_regulated
SPAAR	-0.251928	2.36335e-32	2.72862e-31	0.0603015	0.210469	Down_regulated
FAM126A	-0.251689	2.25508e-28	2.25931e-27	0.10804	0.273843	Down_regulated
RAB3GAP1	-0.2515	4.58421e-29	4.70999e-28	0.128141	0.310966	Down_regulated
ADAM10	-0.251216	6.16177e-35	7.69764e-34	0.0871022	0.265766	Down_regulated
ALMS1	-0.25113	1.79883e-35	2.28606e-34	0.0502513	0.20612	Down_regulated
RETREG3	-0.251113	1.6808e-36	2.21955e-35	0.0452261	0.20045	Down_regulated
MDM2	-0.251102	2.4628e-35	3.11238e-34	0.0510888	0.206353	Down_regulated
PPP1R13B	-0.251073	2.93916e-83	1.25394e-81	0.0259631	0.299472	Down_regulated
CCNH	-0.251026	8.94162e-19	6.15404e-18	0.224456	0.406881	Down_regulated
ARHGAP17	-0.250885	2.51869e-42	3.94233e-41	0.041876	0.214352	Down_regulated
FMNL3	-0.250651	2.59761e-32	2.99204e-31	0.0544389	0.200839	Down_regulated
GIPC1	-0.25049	4.19839e-36	5.4631e-35	0.0301508	0.17187	Down_regulated
ST3GAL2	-0.250315	1.24653e-34	1.53956e-33	0.0343384	0.174588	Down_regulated
ZNF429	-0.250256	8.17778e-34	9.8721e-33	0.0485762	0.196878	Down_regulated
PKD1	-0.250243	1.73529e-31	1.93361e-30	0.0737018	0.230118	Down_regulated
UBE2G1	-0.250233	4.63853e-39	6.62857e-38	0.0661642	0.246427	Down_regulated
VCL	-0.250182	6.41383e-45	1.08665e-43	0.11139	0.346381	Down_regulated
MIGA1	-0.250018	2.49747e-31	2.76613e-30	0.0820771	0.241535	Down_regulated
APOD	3.19066	0	0	0.914573	0.284949	Up_regulated
CFD	2.8586	0	0	0.897822	0.255514	Up_regulated
MGP	2.83246	0	0	0.883585	0.107564	Up_regulated
CST3	1.94894	0	0	0.697655	0.0729264	Up_regulated
DCN	1.91795	0	0	0.964824	0.725536	Up_regulated
MALAT1	1.8516	0	0	1	1	Up_regulated
S100A6	1.81414	0	0	0.650754	0.027726	Up_regulated
IGFBP7	1.79603	0	0	0.878559	0.519338	Up_regulated
SERPINF1	1.75838	0	0	0.725293	0.188646	Up_regulated
TIMP1	1.68291	0	0	0.61139	0.0440354	Up_regulated
B2M	1.67504	0	0	0.639866	0.0698198	Up_regulated
TMSB4X	1.54163	0	0	0.592965	0.0719167	Up_regulated
FTH1	1.51958	0	0	0.575377	0.0826344	Up_regulated
GSN	1.50635	1.37924e-303	5.40571e-301	0.896147	0.676763	Up_regulated
ITM2B	1.47454	0	0	0.69933	0.277415	Up_regulated
RBMS3-AS3	1.43157	0	0	0.540201	0.0159211	Up_regulated
CD63	1.41156	0	0	0.562814	0.0359584	Up_regulated
FTL	1.40329	0	0	0.5067	0.0283473	Up_regulated
C1R	1.36752	0	0	0.598827	0.156104	Up_regulated
SPARCL1	1.36706	1.30007e-260	3.82155e-258	0.801508	0.541007	Up_regulated
IFITM3	1.35764	0	0	0.535176	0.0183287	Up_regulated
ACTB	1.33784	0	0	0.556951	0.110516	Up_regulated
LUM	1.26897	0	0	0.497487	0.0587139	Up_regulated
RPL10	1.26303	0	0	0.500838	0.0406182	Up_regulated
RPL41	1.20667	0	0	0.485762	0.0335508	Up_regulated
H3F3B	1.20599	0	0	0.494137	0.0405405	Up_regulated
S100A4	1.19017	0	0	0.479899	0.0373563	Up_regulated
PLA2G2A	1.15795	0	0	0.376884	0.0312209	Up_regulated
LINGO1	1.15588	2.13886e-270	6.54914e-268	0.542714	0.184063	Up_regulated
CCL2	1.13718	0	0	0.397822	0.0203479	Up_regulated
VIM	1.12746	0	0	0.5067	0.123486	Up_regulated
COL6A2	1.10548	8.80893e-202	1.5413e-199	0.680905	0.396396	Up_regulated
RPLP1	1.09809	0	0	0.447236	0.0346381	Up_regulated
CEBPD	1.07093	0	0	0.447236	0.0579372	Up_regulated
C1S	1.0578	1.27777e-250	3.5103e-248	0.538526	0.189578	Up_regulated
MYL2	1.05181	5.19679e-237	1.273e-234	0.455611	0.144222	Up_regulated
RASGEF1B	0.982955	0	0	0.40871	0.0511028	Up_regulated
RPLP0	0.963011	0	0	0.39866	0.0246971	Up_regulated
RPS2	0.948271	0	0	0.390285	0.0158434	Up_regulated
ABCA9-AS1	0.941899	0	0	0.40536	0.065626	Up_regulated
RARRES1	0.928515	1.41803e-182	2.1486e-180	0.412898	0.126048	Up_regulated
SERPING1	0.912176	1.00458e-155	1.18593e-153	0.501675	0.230817	Up_regulated
DDX5	0.888387	7.11294e-150	8.07277e-148	0.577889	0.331081	Up_regulated
COL6A1	0.883347	7.53001e-134	6.96052e-132	0.598827	0.364632	Up_regulated
EIF1	0.862406	0	0	0.371859	0.0405405	Up_regulated
LAPTM4A	0.861686	4.17488e-222	9.09041e-220	0.41206	0.115098	Up_regulated
RPL13	0.848967	4.72674e-247	1.2747e-244	0.371859	0.0842653	Up_regulated
APOE	0.847181	3.96624e-206	7.28673e-204	0.323283	0.0711401	Up_regulated
GAPDH	0.837015	0	0	0.361809	0.0288133	Up_regulated
ADH1B	0.823123	9.09116e-95	4.86766e-93	0.528476	0.309102	Up_regulated
RPS15	0.818022	0	0	0.335008	0.0133582	Up_regulated
LGALS1	0.805891	0	0	0.335008	0.0176297	Up_regulated
RPL13A	0.797927	0	0	0.345896	0.0447344	Up_regulated
SRSF5	0.792197	7.25751e-171	9.92254e-169	0.442211	0.166045	Up_regulated
FP700111.1	0.765479	0	0	0.322446	0.00947499	Up_regulated
IPO9-AS1	0.751301	0	0	0.324958	0.0382106	Up_regulated
RPL15	0.740639	0	0	0.31742	0.019649	Up_regulated
SLC26A3	0.73688	0	0	0.332496	0.0435694	Up_regulated
ACTG1	0.710063	3.52412e-279	1.16395e-276	0.325796	0.0537434	Up_regulated
SELENOM	0.70692	0	0	0.294807	0.00652377	Up_regulated
DUSP1	0.706049	6.99525e-300	2.63622e-297	0.293132	0.0375893	Up_regulated
AC016831.7	0.700964	8.77801e-93	4.53479e-91	0.460637	0.271125	Up_regulated
S100A11	0.696805	0	0	0.305695	0.0299783	Up_regulated
USP39	0.695878	1.00891e-211	1.96404e-209	0.335008	0.0751786	Up_regulated
GPX3	0.688662	3.33265e-69	1.06136e-67	0.443049	0.281609	Up_regulated
AC012404.1	0.67387	0	0	0.296482	0.0229885	Up_regulated
C7	0.67326	5.31729e-68	1.63838e-66	0.79062	0.660531	Up_regulated
ACTC1	0.671518	2.82923e-246	7.56046e-244	0.303183	0.0527338	Up_regulated
RPS19	0.662724	2.39781e-240	6.23748e-238	0.29397	0.0504039	Up_regulated
TMSB10	0.66258	6.01393e-305	2.38891e-302	0.289782	0.0361914	Up_regulated
LRP4	0.659567	4.5097e-299	1.65703e-296	0.292295	0.0375893	Up_regulated
SRPX	0.658443	1.02653e-100	6.12068e-99	0.40536	0.188024	Up_regulated
EEF1A1	0.656722	1.56175e-176	2.28396e-174	0.31742	0.0816247	Up_regulated
IFITM2	0.654832	0	0	0.29062	0.019416	Up_regulated
CXCL12	0.654312	3.31097e-130	2.92271e-128	0.358459	0.128223	Up_regulated
RYR2	0.646096	1.0807e-147	1.19426e-145	0.272194	0.99503	Up_regulated
HLA-A	0.643426	0	0	0.292295	0.0287356	Up_regulated
SERF2	0.635547	3.34235e-205	6.10238e-203	0.31072	0.0661696	Up_regulated
ZFP36	0.628023	7.2334e-232	1.72866e-229	0.252931	0.036502	Up_regulated
PSAP	0.620612	2.54125e-114	1.83538e-112	0.345059	0.134591	Up_regulated
MYL12A	0.616275	4.6549e-298	1.68927e-295	0.268007	0.0306772	Up_regulated
RPL11	0.614571	1.90651e-248	5.18905e-246	0.28057	0.0434918	Up_regulated
PLAC9	0.613951	6.74109e-84	2.89276e-82	0.421273	0.214741	Up_regulated
RPS14	0.60909	5.01404e-280	1.69411e-277	0.275544	0.035803	Up_regulated
PDXDC1	0.602936	2.74543e-78	1.06467e-76	0.386935	0.203635	Up_regulated
RPL10A	0.591467	0	0	0.260469	0.0156881	Up_regulated
JUNB	0.588078	1.05906e-198	1.77892e-196	0.251256	0.0423268	Up_regulated
HES1	0.583115	2.25024e-299	8.37288e-297	0.222781	0.018251	Up_regulated
THUMPD3-AS1	0.578293	1.10651e-124	9.13646e-123	0.312395	0.101973	Up_regulated
PCOLCE	0.573841	1.78354e-219	3.7448e-217	0.278894	0.0477633	Up_regulated
CRYAB	0.57374	0	0	0.249581	0.0204256	Up_regulated
RPS18	0.571151	0	0	0.242881	0.0193383	Up_regulated
PTMA	0.560621	5.02272e-126	4.21836e-124	0.278057	0.0815471	Up_regulated
RAB11A	0.560619	4.61058e-147	5.05701e-145	0.281407	0.073004	Up_regulated
COL1A2	0.559734	1.50716e-61	3.93105e-60	0.463987	0.311044	Up_regulated
RPLP2	0.555911	5.03031e-239	1.27471e-236	0.256281	0.0364244	Up_regulated
MT2A	0.555719	0	0	0.218593	0.0109506	Up_regulated
SPDYE2	0.554831	0	0	0.236181	0.00520348	Up_regulated
RPS9	0.549972	6.53641e-207	1.21606e-204	0.255444	0.0431034	Up_regulated
RBMS3-AS2	0.54618	0	0	0.234506	0.0156104	Up_regulated
HNRNPDL	0.543353	1.01974e-87	4.77314e-86	0.331658	0.144144	Up_regulated
RPL34	0.540415	1.38143e-215	2.74373e-213	0.243719	0.0368903	Up_regulated
HSPB1	0.538707	3.56426e-113	2.543e-111	0.275544	0.0868282	Up_regulated
RPL18	0.536033	0	0	0.227806	0.0135135	Up_regulated
MMP2	0.528518	9.17268e-57	2.09178e-55	0.379397	0.228875	Up_regulated
MYL6	0.522106	1.95328e-96	1.0813e-94	0.296482	0.111836	Up_regulated
LINC02256	0.52088	2.34317e-175	3.37635e-173	0.253769	0.0498602	Up_regulated
FN1	0.519613	5.34351e-52	1.08177e-50	0.347571	0.20247	Up_regulated
RPL8	0.519182	4.92136e-240	1.26898e-237	0.230318	0.0282696	Up_regulated
RPS27A	0.518862	0	0	0.221106	0.0152998	Up_regulated
ACADVL	0.515869	2.75487e-145	2.92344e-143	0.262982	0.0646163	Up_regulated
RPL3	0.513888	2.326e-255	6.63812e-253	0.223618	0.0240758	Up_regulated
HLA-C	0.51317	0	0	0.225293	0.00629077	Up_regulated
IGFBP3	0.511762	2.06492e-98	1.18783e-96	0.243719	0.0742467	Up_regulated
ZBTB20-AS5	0.498303	0	0	0.220268	0.0144455	Up_regulated
GPX4	0.49658	2.3442e-173	3.31287e-171	0.232831	0.0420938	Up_regulated
IGFBP4	0.496193	7.39647e-53	1.53112e-51	0.365997	0.201382	Up_regulated
GSTP1	0.496082	3.82644e-294	1.35516e-291	0.224456	0.0194936	Up_regulated
RABAC1	0.491151	0	0	0.226131	0.0144455	Up_regulated
RPL35A	0.487077	4.35061e-301	1.66086e-298	0.213568	0.0163094	Up_regulated
RPL19	0.481264	2.5546e-297	9.15762e-295	0.215243	0.0170861	Up_regulated
LTBP4	0.480801	9.59312e-42	1.47639e-40	0.455611	0.339546	Up_regulated
AP003086.2	0.47765	0	0	0.201005	0	Up_regulated
AC018682.1	0.476575	9.97147e-272	3.15173e-269	0.20603	0.0173967	Up_regulated
PPIB	0.475734	9.89401e-199	1.67146e-196	0.231156	0.0354147	Up_regulated
RPL27A	0.475093	2.71459e-251	7.52786e-249	0.217755	0.0228332	Up_regulated
RPS3	0.475052	4.48944e-131	4.03569e-129	0.226968	0.0528114	Up_regulated
PFN1	0.473893	1.51676e-227	3.53852e-225	0.21943	0.0267164	Up_regulated
RPS6	0.473235	1.85166e-235	4.4983e-233	0.211893	0.0235322	Up_regulated
RPS23	0.471166	5.36538e-283	1.8339e-280	0.206868	0.0166201	Up_regulated
GADD45B	0.470478	3.17799e-212	6.2278e-210	0.193467	0.0215129	Up_regulated
LINC00513	0.467964	1.19412e-193	1.90767e-191	0.211055	0.0299783	Up_regulated
COX4I1	0.466127	0	0	0.207705	0.0133582	Up_regulated
SOD3	0.465593	0	0	0.214405	0.0152221	Up_regulated
AL109930.1	0.465148	7.16777e-182	1.08049e-179	0.205193	0.0298229	Up_regulated
SH3BGRL3	0.464321	4.12163e-294	1.44232e-291	0.19598	0.0132029	Up_regulated
NOVA1	0.463619	1.71635e-40	2.55066e-39	0.448074	0.335275	Up_regulated
DEPP1	0.457889	2.88782e-110	1.97873e-108	0.211055	0.0520348	Up_regulated
TCAP	0.454222	2.05695e-95	1.11763e-93	0.228643	0.0698198	Up_regulated
RPL7	0.448624	2.1903e-287	7.57458e-285	0.201005	0.0148338	Up_regulated
UBC	0.446899	5.9009e-77	2.20964e-75	0.247906	0.0924977	Up_regulated
RACK1	0.444978	3.05649e-146	3.31533e-144	0.221943	0.0452004	Up_regulated
SRP14	0.443423	3.65007e-278	1.19215e-275	0.201005	0.0156881	Up_regulated
RPS5	0.442909	6.24854e-204	1.12685e-201	0.198492	0.0243088	Up_regulated
HLA-B	0.441355	1.01905e-169	1.38042e-167	0.207705	0.0335508	Up_regulated
SON	0.440453	3.30643e-38	4.60191e-37	0.444724	0.350109	Up_regulated
AC084357.2	0.439039	0	0	0.188442	0.00776639	Up_regulated
SRSF2	0.438727	9.819e-106	6.26094e-104	0.243719	0.0705965	Up_regulated
RPS7	0.436292	1.16258e-187	1.80815e-185	0.201843	0.0281143	Up_regulated
TAGLN2	0.435063	3.64219e-146	3.93611e-144	0.21608	0.0420162	Up_regulated
GNA14-AS1	0.433824	0	0	0.176717	0.00590245	Up_regulated
RPSA	0.433732	2.99837e-203	5.34164e-201	0.20268	0.0255514	Up_regulated
TM4SF1	0.431404	1.41025e-222	3.09359e-220	0.190955	0.0194936	Up_regulated
AKR1C1	0.425478	3.50576e-72	1.1845e-70	0.241206	0.0910997	Up_regulated
LDHA	0.424691	3.16707e-107	2.05965e-105	0.228643	0.0611991	Up_regulated
TMEM59	0.423522	1.58579e-72	5.44559e-71	0.247069	0.0956819	Up_regulated
CCL11	0.42281	2.45504e-268	7.36386e-266	0.156616	0.00776639	Up_regulated
FAU	0.421478	0	0	0.187605	0.00815471	Up_regulated
ENG	0.420318	6.84335e-33	8.03035e-32	0.396147	0.289842	Up_regulated
UBB	0.417329	6.54197e-303	2.53028e-300	0.186767	0.0107176	Up_regulated
TTN	0.416509	4.66427e-167	6.17596e-165	0.244556	0.95744	Up_regulated
NPPC	0.416494	7.88367e-175	1.12495e-172	0.175042	0.0215129	Up_regulated
SPRY1	0.415012	6.53334e-32	7.39783e-31	0.360972	0.256834	Up_regulated
RPL36	0.412284	1.37836e-168	1.85858e-166	0.190955	0.0280367	Up_regulated
RPL21	0.412157	2.08938e-149	2.3622e-147	0.200168	0.0354147	Up_regulated
TUBA1B	0.411428	1.54479e-153	1.80195e-151	0.200168	0.0340168	Up_regulated
SELENOS	0.410672	2.12667e-130	1.88293e-128	0.210218	0.0441907	Up_regulated
RPL35	0.410531	1.77181e-170	2.41122e-168	0.195142	0.0290463	Up_regulated
PSMA7	0.409688	8.19481e-161	1.0164e-158	0.196817	0.0314539	Up_regulated
CFL1	0.409493	2.31658e-221	4.93449e-219	0.193467	0.0202703	Up_regulated
RPL32	0.407555	3.07952e-137	2.98754e-135	0.187605	0.0340168	Up_regulated
MT-CO1	0.407085	1.60645e-23	1.35228e-22	0.632328	0.525396	Up_regulated
RPS27	0.40692	1.49446e-200	2.5841e-198	0.185092	0.0209692	Up_regulated
RPS8	0.406575	1.85934e-97	1.05716e-95	0.207705	0.056617	Up_regulated
EMILIN1	0.403657	1.14327e-98	6.60245e-97	0.221943	0.0613545	Up_regulated
RPL7A	0.400001	2.62951e-219	5.44326e-217	0.175042	0.0159988	Up_regulated
COX7C	0.399114	1.52842e-271	4.72926e-269	0.174204	0.0107953	Up_regulated
SELENOP	0.398622	1.66013e-77	6.29895e-76	0.218593	0.0736253	Up_regulated
COX5B	0.395361	7.09404e-222	1.5333e-219	0.18258	0.0174744	Up_regulated
RPL28	0.3943	1.20908e-73	4.25129e-72	0.211893	0.0724604	Up_regulated
EMP3	0.392547	9.76982e-156	1.158e-153	0.19263	0.0308326	Up_regulated
TNNC1	0.392288	1.02494e-63	2.81833e-62	0.213568	0.0812364	Up_regulated
PTN	0.39167	2.30784e-30	2.47768e-29	0.353434	0.239049	Up_regulated
AC010894.3	0.390856	1.53807e-306	6.19338e-304	0.176717	0.00862069	Up_regulated
ID2	0.389156	1.41379e-172	1.9696e-170	0.175042	0.0219012	Up_regulated
NDUFA4	0.388861	1.08823e-193	1.74801e-191	0.176717	0.019649	Up_regulated
RPL23A	0.387343	1.37265e-115	1.01635e-113	0.198492	0.0443461	Up_regulated
RPS4X	0.384386	3.24257e-186	5.0166e-184	0.171692	0.0193383	Up_regulated
EID1	0.383811	8.20993e-181	1.22503e-178	0.18593	0.0239981	Up_regulated
PRDX1	0.383236	7.87343e-167	1.03321e-164	0.18258	0.0255514	Up_regulated
EEF2	0.383174	1.43963e-147	1.58494e-145	0.193467	0.0330848	Up_regulated
DPT	0.382274	5.90778e-47	1.05312e-45	0.252931	0.121855	Up_regulated
TMED9	0.381958	5.20725e-199	8.95129e-197	0.187605	0.0215129	Up_regulated
PMP22	0.381792	2.84859e-28	2.83941e-27	0.341709	0.256135	Up_regulated
MB	0.381757	1.57464e-37	2.14489e-36	0.198492	0.0973905	Up_regulated
RPL37A	0.376338	7.40495e-108	4.86954e-106	0.18928	0.0431811	Up_regulated
XIST	0.374022	0	0	0.147404	0.0019416	Up_regulated
S100A10	0.373531	1.76593e-131	1.60214e-129	0.179229	0.0320752	Up_regulated
PTGIR	0.369115	1.24424e-49	2.39049e-48	0.239531	0.107875	Up_regulated
MXRA8	0.368873	4.60668e-97	2.5793e-95	0.201843	0.0524231	Up_regulated
PRELP	0.367801	8.52522e-30	8.95636e-29	0.275544	0.174744	Up_regulated
RPS25	0.360863	1.57269e-136	1.51571e-134	0.175042	0.0292793	Up_regulated
BGN	0.360293	2.61646e-91	1.31247e-89	0.185092	0.0468313	Up_regulated
RPL6	0.35992	1.04729e-128	9.08117e-127	0.171692	0.0299783	Up_regulated
SPARC	0.358833	5.98721e-39	8.51447e-38	0.251256	0.135135	Up_regulated
DLK1	0.358817	1.39967e-200	2.43452e-198	0.158291	0.0138242	Up_regulated
SLC25A6	0.356996	3.43039e-184	5.27939e-182	0.173367	0.019882	Up_regulated
RPS13	0.35403	1.81981e-219	3.79386e-217	0.159966	0.0125039	Up_regulated
ID3	0.352058	1.02687e-257	2.9593e-255	0.147404	0.00698975	Up_regulated
RPS16	0.350866	1.5075e-127	1.28443e-125	0.170017	0.0294346	Up_regulated
EIF4A2	0.350242	1.24794e-56	2.83705e-55	0.206868	0.0805374	Up_regulated
ACTA1	0.348658	2.42927e-95	1.3175e-93	0.177554	0.0421715	Up_regulated
TMBIM6	0.348156	3.27233e-54	7.03659e-53	0.21273	0.0873719	Up_regulated
PLN	0.342968	3.23068e-21	2.48017e-20	0.167504	0.0966139	Up_regulated
AC087286.2	0.342346	8.2197e-217	1.65492e-214	0.151591	0.0109506	Up_regulated
APOO	0.340733	5.44371e-81	2.22556e-79	0.184255	0.0517241	Up_regulated
CTSL	0.34036	8.06101e-102	4.90587e-100	0.176717	0.0392979	Up_regulated
SLC25A4	0.340319	6.34099e-99	3.68367e-97	0.167504	0.036735	Up_regulated
RPL29	0.339761	1.3231e-162	1.6692e-160	0.154941	0.0180957	Up_regulated
RPS28	0.33747	7.45509e-143	7.71628e-141	0.155779	0.0215906	Up_regulated
H2AFJ	0.335345	7.61224e-79	2.97952e-77	0.19263	0.055918	Up_regulated
FGF12	0.335295	3.01375e-207	5.75255e-205	0.149079	0.800559	Up_regulated
TBRG1	0.334907	6.03728e-59	1.47397e-57	0.196817	0.0720721	Up_regulated
ANXA2	0.331625	1.20315e-22	9.77785e-22	0.329983	0.247825	Up_regulated
IGFBP6	0.330862	3.15303e-68	9.76641e-67	0.172529	0.0514135	Up_regulated
TNNI3	0.329597	1.46819e-06	5.10559e-06	0.273869	0.274076	Up_regulated
ABCA8	0.328182	5.33703e-41	8.05348e-40	0.868509	0.860749	Up_regulated
ATP5F1E	0.328081	4.30995e-173	6.06176e-171	0.153266	0.0161541	Up_regulated
SRSF7	0.327303	3.04154e-70	9.89004e-69	0.183417	0.056617	Up_regulated
UQCRB	0.326887	3.70117e-166	4.81398e-164	0.150754	0.0163871	Up_regulated
CHCHD2	0.325905	2.10349e-149	2.36905e-147	0.159129	0.0213576	Up_regulated
RPS15A	0.325642	2.91711e-111	2.03678e-109	0.153266	0.0274153	Up_regulated
BSG	0.318005	1.56335e-25	1.41967e-24	0.208543	0.125194	Up_regulated
TPI1	0.317642	5.54686e-148	6.15283e-146	0.154941	0.0202703	Up_regulated
CD81	0.313911	3.15839e-64	8.78344e-63	0.179229	0.0577043	Up_regulated
HLA-E	0.311704	1.77531e-93	9.26912e-92	0.159966	0.0351817	Up_regulated
CCDC80	0.311337	1.18531e-18	8.11417e-18	0.29397	0.213809	Up_regulated
SPSB3	0.309312	1.85649e-137	1.81905e-135	0.150754	0.0207363	Up_regulated
CAVIN3	0.308666	9.71729e-220	2.05496e-217	0.144891	0.00931966	Up_regulated
MYDGF	0.308322	1.77641e-90	8.76133e-89	0.167504	0.0389873	Up_regulated
ECM1	0.306603	9.09735e-137	8.7966e-135	0.152429	0.0212022	Up_regulated
ATP5MC3	0.305901	1.29673e-206	2.39732e-204	0.139028	0.00931966	Up_regulated
CES1	0.304026	6.85112e-61	1.75885e-59	0.170854	0.0545977	Up_regulated
PCDH9-AS2	0.300841	3.38975e-193	5.38603e-191	0.128141	0.00831003	Up_regulated
MT1X	0.300499	7.37896e-280	2.46483e-277	0.125628	0.00271824	Up_regulated
UQCRQ	0.300471	1.97428e-258	5.74593e-256	0.135678	0.00512582	Up_regulated
NDUFA1	0.300065	1.39777e-141	1.43162e-139	0.144054	0.0180957	Up_regulated
TXNIP	0.299526	5.52296e-15	3.19582e-14	0.29062	0.234933	Up_regulated
NFKBIA	0.299256	1.14775e-60	2.92611e-59	0.175879	0.0576266	Up_regulated
BTF3	0.298601	3.26032e-138	3.23774e-136	0.144891	0.01895	Up_regulated
CSTB	0.298043	6.511e-176	9.47479e-174	0.142379	0.0130475	Up_regulated
PDGFRB	0.296818	2.68961e-16	1.65677e-15	0.324958	0.263824	Up_regulated
RNH1	0.29174	3.49847e-84	1.51232e-82	0.157454	0.0368903	Up_regulated
ZNF302	0.29039	1.1256e-47	2.05509e-46	0.174204	0.0668686	Up_regulated
UBA52	0.289869	1.17425e-82	4.94514e-81	0.153266	0.0356477	Up_regulated
CD151	0.288273	4.52784e-87	2.08288e-85	0.157454	0.035803	Up_regulated
APLNR	0.288053	1.63839e-160	2.02355e-158	0.132328	0.0122709	Up_regulated
BAIAP2L1	0.286712	4.21975e-207	7.95125e-205	0.129816	0.0075334	Up_regulated
SAT1	0.285184	5.60482e-30	5.93066e-29	0.18593	0.0951382	Up_regulated
CALR	0.284864	3.15678e-67	9.51728e-66	0.157454	0.0441907	Up_regulated
SKP1	0.284674	1.53303e-26	1.44637e-25	0.201005	0.11269	Up_regulated
SAT2	0.283806	1.1575e-140	1.17733e-138	0.136516	0.0160764	Up_regulated
PFDN5	0.283701	3.08175e-90	1.50729e-88	0.146566	0.0303666	Up_regulated
ELOB	0.281915	6.41321e-153	7.3928e-151	0.135678	0.0141348	Up_regulated
PLEKHA7	0.281122	9.5468e-36	1.23029e-34	0.153266	0.064927	Up_regulated
ANXA1	0.280707	2.4133e-48	4.47846e-47	0.170854	0.0633737	Up_regulated
RPS20	0.280075	1.09767e-103	6.85055e-102	0.140704	0.0243088	Up_regulated
LSAMP-AS1	0.280044	0	0	0.116415	0.000388319	Up_regulated
FILIP1L	0.278244	1.8463e-06	6.34685e-06	0.278057	0.282231	Up_regulated
HSP90B1	0.277588	1.92135e-44	3.21447e-43	0.164154	0.0629854	Up_regulated
ATP5PF	0.276842	4.33228e-63	1.17696e-61	0.148241	0.0421715	Up_regulated
GABARAPL2	0.276088	2.45075e-95	1.3267e-93	0.144054	0.027726	Up_regulated
AP002336.2	0.275811	8.4855e-111	5.8552e-109	0.129816	0.019183	Up_regulated
RPL31	0.275533	9.04599e-43	1.43733e-41	0.166667	0.0657036	Up_regulated
ATP5MG	0.275077	2.53707e-34	3.10997e-33	0.163317	0.0733924	Up_regulated
EFEMP1	0.275076	8.83038e-18	5.80561e-17	0.266332	0.191441	Up_regulated
MAP1LC3A	0.274384	2.80955e-55	6.19555e-54	0.157454	0.0506368	Up_regulated
TMEM258	0.273335	5.00838e-167	6.60186e-165	0.128141	0.0107176	Up_regulated
MGST1	0.272408	1.70048e-13	9.09286e-13	0.5067	0.465051	Up_regulated
TXNRD1	0.271639	2.69914e-13	1.42316e-12	0.333333	0.290075	Up_regulated
CGGBP1	0.27146	9.80228e-30	1.02796e-28	0.18928	0.0967692	Up_regulated
CLIC1	0.270747	2.76333e-113	1.98118e-111	0.134841	0.0203479	Up_regulated
HMGN3	0.269433	7.29838e-26	6.71054e-25	0.177554	0.0955266	Up_regulated
PRDX4	0.269382	5.02385e-85	2.21736e-83	0.141541	0.0297453	Up_regulated
COX6B1	0.268177	7.40245e-95	3.97797e-93	0.130653	0.0230662	Up_regulated
PLAU	0.267997	1.43908e-171	1.98599e-169	0.124791	0.00947499	Up_regulated
AKR1B1	0.264313	7.12003e-79	2.79058e-77	0.139866	0.0310655	Up_regulated
DDAH2	0.264089	1.87941e-77	7.11007e-76	0.141541	0.0319975	Up_regulated
OOEP	0.262974	9.44268e-253	2.66892e-250	0.118928	0.00310655	Up_regulated
SPDYE5	0.26189	9.33606e-238	2.30616e-235	0.113903	0.00318422	Up_regulated
CDK5RAP3	0.259381	2.6271e-68	8.17179e-67	0.136516	0.0336285	Up_regulated
COL3A1	0.258385	1.49162e-11	7.17497e-11	0.319933	0.2806	Up_regulated
CACNB2	0.258338	4.8145e-86	2.16726e-84	0.11139	0.477477	Up_regulated
SSR4	0.257179	1.57152e-135	1.50472e-133	0.122278	0.0130475	Up_regulated
CYP1B1	0.256153	1.39741e-52	2.87452e-51	0.134003	0.0395309	Up_regulated
RPL30	0.255823	4.1343e-43	6.6445e-42	0.150754	0.055685	Up_regulated
BTG1	0.255507	5.61742e-50	1.09281e-48	0.139866	0.0443461	Up_regulated
TUBB	0.253775	8.20295e-79	3.20646e-77	0.140704	0.0312209	Up_regulated
AL138828.1	0.252945	1.21236e-127	1.03597e-125	0.112228	0.0114943	Up_regulated
PPIA	0.252491	1.43358e-39	2.08511e-38	0.147404	0.0565393	Up_regulated
TCF21	0.251904	1.96441e-74	7.07647e-73	0.131491	0.0288133	Up_regulated
LY6E	0.251575	2.26013e-121	1.79074e-119	0.116415	0.0133582	Up_regulated
CYC1	0.251042	7.35429e-139	7.37813e-137	0.121441	0.0123486	Up_regulated
FHL2	0.250559	1.10336e-83	4.72101e-82	0.193467	0.646319	Up_regulated
ARL6IP5	0.250475	1.98385e-32	2.29407e-31	0.160804	0.0726934	Up_regulated
AC092839.1	0.250115	2.93393e-137	2.85573e-135	0.112228	0.0103293	Up_regulated
ATP5MPL	0.250036	1.3242e-60	3.36719e-59	0.133166	0.0355701	Up_regulated

## Sheet: LV_agingadult_vs_nonaging down
	ONTOLOGY	ID	Description	GeneRatio	BgRatio	pvalue	p.adjust	qvalue	geneID	Count
GO:0016570	BP	GO:0016570	histone modification	95/1502	463/18723	7.70207e-18	4.18916e-14	3.33054e-14	AUTS2/JMJD1C/MECOM/ASH1L/KDM2A/KMT2C/TBL1XR1/UBR5/UTY/SKI/SETD2/NSD1/KDM4B/EHMT1/CREBBP/PRKCA/SMYD3/KAT6B/KANSL1/BRD4/HDAC4/ASXL1/WDR70/NCOA1/KDM3B/ATRX/PHF20/NCOA3/BAZ1B/CAMK2D/KDM6A/EPC2/EP300/JARID2/KMT2E/OGT/MECP2/HDAC8/SETD5/KMT5B/ARRB1/PRDM2/NIPBL/TRERF1/KDM5A/RCOR1/NSD3/CTCF/ATXN7/NNMT/MTA3/KDM4C/EPC1/HUWE1/KAT6A/UBE2E1/WAC/EP400/YEATS2/UIMC1/TRIP12/MSL2/JADE1/PRKD1/UBR2/AKAP8L/KMT2A/BAZ2A…	95
GO:0051056	BP	GO:0051056	regulation of small GTPase mediated signal transduction	71/1502	302/18723	7.40789e-17	2.01458e-13	1.60166e-13	AUTS2/ARHGAP10/AKAP13/ABL1/ARHGAP24/DENND1A/IQSEC1/KANK1/LPAR1/STARD13/ROBO1/OPHN1/PSD3/ARHGAP21/MYO9A/ARHGAP26/TRIO/DLC1/ARHGAP35/RALGAPA1/EPS8/ARHGAP6/ABR/FGD4/DENND4C/CYTH3/ARHGEF10/GBF1/ERBIN/ABCA1/ITSN1/ABL2/ARHGEF12/SIPA1L3/OGT/SOS2/DNMBP/MYO9B/DNM2/OBSCN/TIAM2/CUL3/KANK2/MAP4K4/SOS1/MAPKAP1/ARRB1/ARHGAP32/FAM13A/PREX2/NGF/RASA3/TIAM1/ARFGEF2/ARHGAP22/ARHGEF18/PIK3CB/ARFGEF1/RAF1/BCR/CRK/CG…	71
GO:0031589	BP	GO:0031589	cell-substrate adhesion	75/1502	363/18723	1.6701e-14	2.75361e-11	2.18922e-11	RIN2/DOCK1/ABL1/LAMB1/MACF1/SMAD3/UTRN/KANK1/CLASP1/NID1/DOCK5/PTK2/SPOCK1/SORBS1/BCAS3/PIP5K1A/FREM1/PRKCE/CARMIL1/PTPRA/BCL2/PEAK1/NF1/COL8A1/DLC1/PTEN/CORO2B/GSK3B/ARHGAP6/PHLDB2/LIMCH1/PTPRK/COL5A3/SNED1/MKLN1/FER/TRPM7/ANTXR1/EPHA3/ITGB5/PIK3R1/RAB1A/CLASP2/LAMC1/AXL/DNM2/WDPCP/MAP4K4/RREB1/CASK/ATXN3/IQGAP1/PLEKHA2/TBCD/TIAM1/DISC1/PPFIA1/PARVA/ROCK1/PIK3CB/RADIL/LIMS1/BCR/CRK/TNXB/ACTN4/RO…	75
GO:0150115	BP	GO:0150115	cell-substrate junction organization	35/1502	101/18723	2.75958e-14	2.75361e-11	2.18922e-11	ABL1/MACF1/IQSEC1/SMAD3/DST/CLASP1/PTK2/SORBS1/BCAS3/PIP5K1A/PTPRA/BCL2/PEAK1/DLC1/PTEN/CORO2B/ARHGAP6/PHLDB2/LIMCH1/PTPRK/EPHA3/RAB8B/PIK3R1/CLASP2/LAMC1/WDPCP/MAP4K4/IQGAP1/ROCK1/LIMS1/BCR/ROCK2/ARHGEF7/RHOA/VCL	35
GO:0016055	BP	GO:0016055	Wnt signaling pathway	85/1502	444/18723	2.94252e-14	2.75361e-11	2.18922e-11	RBMS3/GRK5/WWOX/TCF7L2/EXT1/ABL1/MACF1/SMAD3/FOXO3/KANK1/TBL1XR1/EGFR/UBR5/CTNND1/PRKN/SKI/TCF7L1/ROR1/CDK14/MAGI2/ZEB2/USP34/PRICKLE2/MCC/STK3/CCNY/PTEN/WWTR1/GSK3B/GRB10/NXN/PLPP3/INVS/BTRC/RBPJ/BICC1/XIAP/RNF213/APCDD1/FBXW4/WNK1/CSNK1G1/SULF1/NPHP3/TNKS/SPIN1/USP47/SMURF2/LATS1/VGLL4/CUL3/GNAQ/SMURF1/PSEN1/SMARCA4/PPM1B/MBD2/YAP1/LIMD1/FBXW11/TIAM1/DISC1/GLI3/ROR2/ANKRD6/GPC6/DAAM1/LATS2/MLLT…	85
GO:0007265	BP	GO:0007265	Ras protein signal transduction	71/1502	337/18723	3.03763e-14	2.75361e-11	2.18922e-11	AUTS2/AKAP13/ABL1/ARHGAP24/DENND1A/IQSEC1/GNB1/KANK1/LPAR1/PLD1/STARD13/ROBO1/OPHN1/PSD3/ELMO1/WASF2/NF1/DLC1/ARHGAP35/EPS8/ARHGAP6/DENND4C/CYTH3/GNA12/PHACTR4/ARHGEF10/GBF1/ERBIN/ABCA1/ABL2/ARHGEF12/RAPGEF6/OGT/RAPGEF1/MYO9B/DNM2/CUL3/KANK2/MAP4K4/SOS1/MAPKAP1/RREB1/ARRB1/RAP1B/NGF/RASA3/TIAM1/NCKAP1/ARFGEF2/ROCK1/ARHGEF18/PIK3CB/ARFGEF1/RAF1/BCR/RAPGEF2/PRKD1/RHOJ/DNMT1/CRK/CYFIP1/ARHGAP5/USP8/…	71
GO:0198738	BP	GO:0198738	cell-cell signaling by wnt	85/1502	446/18723	3.83552e-14	2.9802e-11	2.36937e-11	RBMS3/GRK5/WWOX/TCF7L2/EXT1/ABL1/MACF1/SMAD3/FOXO3/KANK1/TBL1XR1/EGFR/UBR5/CTNND1/PRKN/SKI/TCF7L1/ROR1/CDK14/MAGI2/ZEB2/USP34/PRICKLE2/MCC/STK3/CCNY/PTEN/WWTR1/GSK3B/GRB10/NXN/PLPP3/INVS/BTRC/RBPJ/BICC1/XIAP/RNF213/APCDD1/FBXW4/WNK1/CSNK1G1/SULF1/NPHP3/TNKS/SPIN1/USP47/SMURF2/LATS1/VGLL4/CUL3/GNAQ/SMURF1/PSEN1/SMARCA4/PPM1B/MBD2/YAP1/LIMD1/FBXW11/TIAM1/DISC1/GLI3/ROR2/ANKRD6/GPC6/DAAM1/LATS2/MLLT…	85
GO:0030111	BP	GO:0030111	regulation of Wnt signaling pathway	69/1502	328/18723	7.59467e-14	5.16342e-11	4.10512e-11	RBMS3/WWOX/TCF7L2/ABL1/MACF1/SMAD3/FOXO3/KANK1/TBL1XR1/EGFR/UBR5/CTNND1/PRKN/SKI/TCF7L1/CDK14/ZEB2/USP34/MCC/STK3/CCNY/WWTR1/GSK3B/GRB10/NXN/PLPP3/INVS/BTRC/RBPJ/BICC1/XIAP/RNF213/APCDD1/WNK1/CSNK1G1/SULF1/NPHP3/TNKS/SPIN1/USP47/SMURF2/LATS1/VGLL4/GNAQ/PSEN1/SMARCA4/PPM1B/MBD2/YAP1/LIMD1/TIAM1/DISC1/GLI3/ROR2/ANKRD6/LATS2/MLLT3/JADE1/KREMEN1/USP8/TMEM131L/TLE2/MAPK14/IFT80/TBL1X/UBAC2/CSNK1E/CHD8…	69
GO:0010810	BP	GO:0010810	regulation of cell-substrate adhesion	53/1502	221/18723	2.72924e-13	1.64937e-10	1.31131e-10	RIN2/DOCK1/ABL1/MACF1/SMAD3/UTRN/KANK1/CLASP1/NID1/DOCK5/PTK2/SPOCK1/BCAS3/PRKCE/CARMIL1/PTPRA/BCL2/PEAK1/NF1/COL8A1/DLC1/PTEN/CORO2B/GSK3B/ARHGAP6/PHLDB2/LIMCH1/EPHA3/PIK3R1/CLASP2/DNM2/WDPCP/MAP4K4/RREB1/CASK/ATXN3/IQGAP1/PLEKHA2/TBCD/DISC1/ROCK1/PIK3CB/LIMS1/CRK/ACTN4/ROCK2/ARHGEF7/BCL6/RHOA/VIT/JUP/RSU1/VCL	53
GO:0007044	BP	GO:0007044	cell-substrate junction assembly	32/1502	95/18723	8.56979e-13	4.66111e-10	3.70576e-10	ABL1/MACF1/SMAD3/DST/CLASP1/PTK2/SORBS1/BCAS3/PIP5K1A/PTPRA/BCL2/PEAK1/DLC1/PTEN/CORO2B/ARHGAP6/PHLDB2/LIMCH1/PTPRK/EPHA3/CLASP2/LAMC1/WDPCP/MAP4K4/IQGAP1/ROCK1/LIMS1/BCR/ROCK2/ARHGEF7/RHOA/VCL	32
GO:0048041	BP	GO:0048041	focal adhesion assembly	30/1502	87/18723	2.21303e-12	1.09424e-09	8.69964e-10	ABL1/MACF1/SMAD3/CLASP1/PTK2/SORBS1/BCAS3/PIP5K1A/PTPRA/BCL2/PEAK1/DLC1/PTEN/CORO2B/ARHGAP6/PHLDB2/LIMCH1/PTPRK/EPHA3/CLASP2/WDPCP/MAP4K4/IQGAP1/ROCK1/LIMS1/BCR/ROCK2/ARHGEF7/RHOA/VCL	30
GO:0043087	BP	GO:0043087	regulation of GTPase activity	68/1502	348/18723	4.36503e-12	1.97845e-09	1.57294e-09	PRKG1/ARHGAP24/DENND1A/CBLB/IQSEC1/RABGAP1L/TBC1D5/EVI5/PTK2/BCAS3/PAFAH1B1/PIP5K1A/MYO9A/TBC1D4/ASAP2/NF1/TBC1D22A/RALGAPA1/TBC1D16/GSK3B/ARHGAP6/SBF2/ABR/FGD4/ASAP1/DOCK9/WNK1/ARHGEF10/AFDN/RASAL2/EPHA3/SIPA1L3/RAPGEF6/RAPGEF1/TIAM2/MAP4K4/ARRB1/RABGAP1/IQGAP1/PICALM/RASA3/TIAM1/ARHGAP22/TBCK/LIMS1/ARFGEF1/GAPVD1/BCR/RAPGEF2/TBC1D8/PKP4/CRK/SNX9/PLXNA2/PLXNA4/TBC1D12/LRCH1/ASAP3/ARHGEF7/VAV2/RA…	68
GO:0007160	BP	GO:0007160	cell-matrix adhesion	52/1502	233/18723	8.82402e-12	3.69183e-09	2.93515e-09	RIN2/ABL1/MACF1/SMAD3/UTRN/CLASP1/NID1/PTK2/SORBS1/BCAS3/PIP5K1A/FREM1/PTPRA/BCL2/PEAK1/NF1/DLC1/PTEN/CORO2B/GSK3B/ARHGAP6/PHLDB2/LIMCH1/PTPRK/COL5A3/SNED1/MKLN1/TRPM7/EPHA3/ITGB5/PIK3R1/CLASP2/WDPCP/MAP4K4/CASK/IQGAP1/PLEKHA2/TIAM1/DISC1/PPFIA1/ROCK1/PIK3CB/LIMS1/BCR/TNXB/ROCK2/ARHGEF7/BCL6/RHOA/JUP/PKD1/VCL	52
GO:0032970	BP	GO:0032970	regulation of actin filament-based process	73/1502	397/18723	1.49513e-11	5.8086e-09	4.61805e-09	SSH2/SPTBN1/MYBPC3/AKAP13/ABL1/PDGFRA/SYNPO2/SMAD3/KANK1/CLASP1/TNNT2/LPAR1/PRKN/PDE4D/BCAS3/WASF2/TAOK1/ADD3/CACNA1C/PRKCE/SVIL/CARMIL1/DLC1/ARHGAP35/NOX4/CORO2B/ADD1/EPS8/ARHGAP6/FCHSD2/ELN/PHLDB2/LIMCH1/CAMK2D/ARHGEF10/FER/ABL2/EPHA3/ANK2/PIK3R1/CLASP2/LATS1/PAM/SPTAN1/IQGAP1/MYH9/NCKAP1/PPFIA1/ROCK1/ARHGEF18/ARFGEF1/RHOBTB3/CRK/PIK3CA/CYFIP1/GATA4/CGNL1/CAPZB/SNX9/DLG1/SPIRE1/ROCK2/RHOQ/ARHGE…	73
GO:0043161	BP	GO:0043161	proteasome-mediated ubiquitin-dependent protein catabolic process	74/1502	412/18723	3.43937e-11	1.24712e-08	9.91505e-09	FBXL7/UBE2K/TBL1XR1/FBXL20/PRKN/FAF1/FHIT/UBR3/UBE2H/ARIH1/UBE4B/COP1/WWTR1/GSK3B/BTRC/ITCH/FBXW4/FBXL17/GNA12/RNF216/SPSB1/UBE2W/TLK2/PIAS1/XPO1/SMARCC1/OGT/PPP2R5C/COMMD1/APPBP2/SMURF2/CUL3/KLHL22/FBXO17/NPLOC4/ASCC3/ARRB1/KLHDC1/SMURF1/ZER1/ATXN3/PSEN1/SPOP/HECTD1/WWP2/FBXW11/ARIH2/KLHDC10/CUL5/NEMF/HUWE1/WAC/TRIM2/UBR2/TAF1/FBXW7/RNF144A/TRIP4/ZYG11B/ECPAS/UBR1/TRPC4AP/WWP1/RNF217/UBXN2A/TBL1…	74
GO:0001952	BP	GO:0001952	regulation of cell-matrix adhesion	35/1502	128/18723	6.25643e-11	2.02372e-08	1.60893e-08	RIN2/ABL1/MACF1/SMAD3/UTRN/CLASP1/PTK2/BCAS3/PTPRA/BCL2/PEAK1/NF1/DLC1/PTEN/GSK3B/ARHGAP6/PHLDB2/LIMCH1/EPHA3/PIK3R1/CLASP2/WDPCP/MAP4K4/CASK/IQGAP1/PLEKHA2/DISC1/ROCK1/PIK3CB/LIMS1/ROCK2/BCL6/RHOA/JUP/VCL	35
GO:0006325	BP	GO:0006325	chromatin organization	73/1502	409/18723	6.32529e-11	2.02372e-08	1.60893e-08	RERE/MECOM/BAZ2B/CHD9/GATAD2B/ARID1B/TCF7L1/SETD2/CHD2/KDM4B/EHMT1/BPTF/SMYD3/KAT6B/HNRNPC/PHF21A/FAM172A/BRD4/HDAC4/HP1BP3/ARID4B/ATRX/BAZ1B/BABAM2/KDM6A/ESR1/CHD6/TLK2/CECR2/SPIN1/JARID2/ZBTB7A/KMT2E/SMARCC1/ARID1A/HDAC8/ARID2/PSME4/NCOR1/SETD5/DNMT3A/SMCHD1/KDM5A/SMARCA4/INO80/MBTD1/AEBP2/MBD2/CTCF/ATF7IP/KDM4C/KAT6A/MLLT3/SCMH1/BAZ2A/DNMT1/UBN2/KAT2B/TET1/KDM5D/RSF1/CENPP/ZBTB1/TLK1/SMARCA2/S…	73
GO:0150116	BP	GO:0150116	regulation of cell-substrate junction organization	25/1502	71/18723	8.92237e-11	2.69604e-08	2.14346e-08	ABL1/MACF1/IQSEC1/SMAD3/CLASP1/PTK2/BCAS3/PTPRA/PEAK1/DLC1/PTEN/ARHGAP6/PHLDB2/LIMCH1/EPHA3/PIK3R1/CLASP2/WDPCP/MAP4K4/IQGAP1/ROCK1/LIMS1/ROCK2/RHOA/VCL	25
GO:0048511	BP	GO:0048511	rhythmic process	58/1502	298/18723	1.94293e-10	5.5619e-08	4.42192e-08	RORA/ZFHX3/NCOR2/PDGFRA/KDM2A/FOXO3/EGFR/MAPK10/CREBBP/BTBD9/DYRK1A/NCOA2/PTEN/ATG7/MYCBP2/NCOA1/GSK3B/BTRC/FBXL17/ESR1/ENOX2/NRIP1/EP300/PSPC1/SLIT3/PTGDS/THRAP3/OGT/SETX/AXL/STAT5B/CRTC1/PAM/NCOR1/GNAQ/ARRB1/PPP1CB/KDM5A/FBXW11/RBM4/PER3/NLGN1/HUWE1/KMT2A/FBXW7/USP9X/KAT2B/SREBF1/SFPQ/MAPK8/UBE3A/ROCK2/PPARA/PHLPP1/CSNK1E/PER1/PRKDC/HNRNPU	58
GO:0034329	BP	GO:0034329	cell junction assembly	73/1502	420/18723	2.2184e-10	6.03293e-08	4.79641e-08	PARD3/PTPRS/ABL1/TLN2/MACF1/SMAD3/DST/CLASP1/IL1RAPL1/PTK2/CTNND1/SDK1/SORBS1/OPHN1/BCAS3/ADGRB3/PRKCA/PIP5K1A/MYO9A/PTPRA/BCL2/PEAK1/DLC1/PTEN/CTNNA1/CORO2B/ARHGAP6/PHLDB2/LIMCH1/PTPRK/ADGRL3/AFDN/EEF2K/PDLIM5/EPHA3/ANK2/CLASP2/LAMC1/MECP2/RAPGEF1/WDPCP/MAP1B/MAP4K4/SETD5/CLSTN2/RAP1B/IQGAP1/TBCD/MUSK/ROCK1/NLGN1/LIMS1/ADGRL2/GPC6/BCR/FARP1/RAPGEF2/PKP4/LRFN5/DLG1/ROCK2/FLRT2/DLG5/MPDZ/ARHGEF7/S…	73
GO:0010498	BP	GO:0010498	proteasomal protein catabolic process	81/1502	490/18723	2.86073e-10	6.87352e-08	5.46471e-08	FBXL7/UBE2K/TBL1XR1/FBXL20/PRKN/OPHN1/FAF1/FHIT/UBR3/UBE2H/ARIH1/UBE4B/COP1/WWTR1/GSK3B/BTRC/ITCH/FBXW4/FBXL17/GNA12/RNF216/SPSB1/UBE2W/TLK2/PIAS1/XPO1/SMARCC1/OGT/PPP2R5C/COMMD1/APPBP2/SMURF2/CUL3/PSME4/KLHL22/FBXO17/NPLOC4/ASCC3/ARRB1/KLHDC1/SMURF1/ZER1/ATXN3/PSEN1/SPOP/HECTD1/WWP2/UGGT2/FBXW11/ARIH2/KLHDC10/CUL5/ATE1/NEMF/HUWE1/WAC/TRIM2/UBR2/TAF1/FBXW7/RNF144A/TRIP4/ZYG11B/ECPAS/UBR1/TRPC4AP/…	81
GO:0031032	BP	GO:0031032	actomyosin structure organization	44/1502	196/18723	2.86112e-10	6.87352e-08	5.46471e-08	AKAP13/ABL1/PDGFRA/SMAD3/CLASP1/TNNT2/LPAR1/SORBS1/CFLAR/EPB41L2/WASF2/CARMIL1/DLC1/CDC42BPB/NOX4/CORO2B/ARHGAP6/ELN/PHLDB2/LIMCH1/CDC42BPA/ARHGEF10/TRPM7/EPB41L4A/ITGB5/PIK3R1/CLASP2/OBSCN/CUL3/ARRB1/MYH9/PPFIA1/ROCK1/ARHGEF18/CGNL1/MEF2A/ROCK2/TNNT1/MYH10/ARHGEF10L/ASAP3/RHOA/SMAD4/ALMS1	44
GO:0046578	BP	GO:0046578	regulation of Ras protein signal transduction	43/1502	189/18723	2.90662e-10	6.87352e-08	5.46471e-08	AUTS2/AKAP13/ABL1/ARHGAP24/DENND1A/IQSEC1/KANK1/LPAR1/STARD13/ROBO1/OPHN1/PSD3/DLC1/ARHGAP35/EPS8/DENND4C/CYTH3/ARHGEF10/GBF1/ERBIN/ABCA1/ABL2/OGT/MYO9B/DNM2/CUL3/KANK2/MAP4K4/MAPKAP1/ARRB1/NGF/RASA3/ARFGEF2/ARHGEF18/PIK3CB/ARFGEF1/RAF1/BCR/CRK/DENND4A/FLCN/BCL6/ARHGAP17	43
GO:0007163	BP	GO:0007163	establishment or maintenance of cell polarity	47/1502	218/18723	3.04385e-10	6.89813e-08	5.48428e-08	MAP4/PARD3/DST/KANK1/CLASP1/PTK2/OPHN1/BCAS3/PAFAH1B1/PARD3B/MYO9A/FRMD4B/RUFY3/UST/ARHGAP35/DLG2/CTNNA1/CDC42BPB/GSK3B/RAB10/CYTH3/GBF1/ERBIN/SIPA1L3/NDE1/CLASP2/WDPCP/MAP1B/RAP1B/CLIC4/MYH9/FBXW11/NUMA1/GOLPH3/PARVA/SDCCAG8/ROCK1/ARFGEF1/RHOBTB3/HTT/CRK/DLG1/ROCK2/DLG5/RHOA/CDK5RAP2/PKD1	47
GO:0071559	BP	GO:0071559	response to transforming growth factor beta	52/1502	256/18723	3.4476e-10	7.50059e-08	5.96325e-08	WWOX/ZFHX3/PDE3A/COL4A2/SMAD3/ZMIZ1/PTK2/SKI/SOX6/CFLAR/LTBP1/CREBBP/ZEB2/SPRED2/TGFBR3/USP9Y/NOX4/LTBP2/FYN/SOX5/BMPR1A/FBN1/STAT3/PTPRK/EP300/LDLRAD4/ZBTB7A/ITGB5/DNM2/SMURF2/LATS1/SMURF1/PDGFD/ROCK1/HIPK2/GLG1/LIMS1/SPRED1/LATS2/SNX6/CRK/FUT8/USP9X/ZFYVE9/ROCK2/ACVR1/CHST11/PPARA/FLCN/SMAD2/SMAD4/GIPC1	52
GO:0000209	BP	GO:0000209	protein polyubiquitination	49/1502	236/18723	5.06404e-10	1.05936e-07	8.4223e-08	FBXL7/UBE2K/SASH1/UBR5/PRKN/UBE2R2/BCL2/UBE2H/ARIH1/UBE2E2/UBE4B/UBE2D2/RNF115/BTRC/ITCH/XIAP/FBXL17/RNF216/UBE2W/TNKS/UBE3C/SMURF2/CUL3/NPEPPS/SMURF1/SPOP/HECTD1/PELI2/WWP2/FBXW11/ARIH2/HUWE1/UBE2E1/TRIM2/RC3H1/TRIP12/TAF1/RNF144A/CBFB/UBE3A/TRIM44/WWP1/TRAF3/RNF217/RFFL/ANKIB1/CHFR/MDM2/UBE2G1	49
GO:0051893	BP	GO:0051893	regulation of focal adhesion assembly	23/1502	66/18723	6.37905e-10	1.23913e-07	9.85155e-08	ABL1/MACF1/SMAD3/CLASP1/PTK2/BCAS3/PTPRA/PEAK1/DLC1/PTEN/ARHGAP6/PHLDB2/LIMCH1/EPHA3/CLASP2/WDPCP/MAP4K4/IQGAP1/ROCK1/LIMS1/ROCK2/RHOA/VCL	23
GO:0090109	BP	GO:0090109	regulation of cell-substrate junction assembly	23/1502	66/18723	6.37905e-10	1.23913e-07	9.85155e-08	ABL1/MACF1/SMAD3/CLASP1/PTK2/BCAS3/PTPRA/PEAK1/DLC1/PTEN/ARHGAP6/PHLDB2/LIMCH1/EPHA3/CLASP2/WDPCP/MAP4K4/IQGAP1/ROCK1/LIMS1/ROCK2/RHOA/VCL	23
GO:0060828	BP	GO:0060828	regulation of canonical Wnt signaling pathway	51/1502	253/18723	6.74267e-10	1.2646e-07	1.0054e-07	RBMS3/TCF7L2/SMAD3/FOXO3/KANK1/TBL1XR1/EGFR/UBR5/CTNND1/PRKN/CDK14/ZEB2/USP34/MCC/STK3/CCNY/WWTR1/GSK3B/INVS/BTRC/RBPJ/BICC1/XIAP/WNK1/CSNK1G1/NPHP3/TNKS/USP47/SMURF2/LATS1/GNAQ/PSEN1/PPM1B/YAP1/LIMD1/GLI3/ROR2/ANKRD6/LATS2/MLLT3/JADE1/KREMEN1/USP8/TMEM131L/TLE2/MAPK14/TBL1X/UBAC2/CSNK1E/CHD8/JUP	51
GO:0007623	BP	GO:0007623	circadian rhythm	45/1502	210/18723	8.90331e-10	1.57708e-07	1.25384e-07	RORA/ZFHX3/KDM2A/EGFR/MAPK10/BTBD9/DYRK1A/NCOA2/PTEN/ATG7/MYCBP2/GSK3B/BTRC/FBXL17/NRIP1/EP300/PSPC1/PTGDS/THRAP3/OGT/SETX/CRTC1/NCOR1/GNAQ/PPP1CB/KDM5A/FBXW11/RBM4/PER3/NLGN1/HUWE1/KMT2A/FBXW7/USP9X/SREBF1/SFPQ/MAPK8/UBE3A/ROCK2/PPARA/PHLPP1/CSNK1E/PER1/PRKDC/HNRNPU	45
GO:0032956	BP	GO:0032956	regulation of actin cytoskeleton organization	64/1502	358/18723	8.98867e-10	1.57708e-07	1.25384e-07	SSH2/SPTBN1/AKAP13/ABL1/PDGFRA/SYNPO2/SMAD3/KANK1/CLASP1/LPAR1/PRKN/BCAS3/WASF2/TAOK1/ADD3/PRKCE/SVIL/CARMIL1/DLC1/ARHGAP35/NOX4/CORO2B/ADD1/EPS8/ARHGAP6/FCHSD2/ELN/PHLDB2/LIMCH1/ARHGEF10/FER/ABL2/EPHA3/PIK3R1/CLASP2/LATS1/PAM/SPTAN1/IQGAP1/NCKAP1/PPFIA1/ROCK1/ARHGEF18/ARFGEF1/RHOBTB3/CRK/PIK3CA/CYFIP1/CGNL1/CAPZB/SNX9/DLG1/SPIRE1/ROCK2/RHOQ/ARHGEF10L/ASAP3/ARPC1A/ABI2/SSH1/RHOA/SMAD4/ALMS1/ARHGA…	64
GO:0006892	BP	GO:0006892	post-Golgi vesicle-mediated transport	29/1502	104/18723	1.63013e-09	2.74594e-07	2.18312e-07	SPTBN1/MACF1/EXOC4/EXOC6B/EPS15/KIF13A/MON2/VTI1A/RABEP1/RAB10/GOLGA4/GBF1/COMMD1/DNM2/VPS13C/AP3S2/VPS35L/ANK3/ARFGEF2/GOLPH3/VPS54/ANKFY1/SORCS1/VAMP2/AP3D1/AP1G1/STXBP6/KIF16B/CCDC91	29
GO:0030010	BP	GO:0030010	establishment of cell polarity	35/1502	143/18723	1.66604e-09	2.74594e-07	2.18312e-07	MAP4/PARD3/KANK1/CLASP1/PTK2/OPHN1/BCAS3/PAFAH1B1/PARD3B/MYO9A/FRMD4B/RUFY3/UST/GSK3B/RAB10/CYTH3/GBF1/SIPA1L3/NDE1/WDPCP/MAP1B/RAP1B/MYH9/FBXW11/NUMA1/GOLPH3/SDCCAG8/ROCK1/ARFGEF1/HTT/CRK/ROCK2/RHOA/CDK5RAP2/PKD1	35
GO:0018105	BP	GO:0018105	peptidyl-serine phosphorylation	58/1502	315/18723	1.77166e-09	2.83414e-07	2.25325e-07	FNIP1/SRPK2/AKT3/MARK3/EGFR/RPS6KA2/HIPK3/PDE4D/NSD1/PRKCA/MAST4/SMYD3/DYRK1A/PRKCE/BCL2/CAMK1D/PLCL1/PTEN/GSK3B/MAPK1/CAMK2D/DCLK1/WNK1/CSNK1G1/SGK3/BRAF/DMD/TLK2/TNKS/TNKS1BP1/SMG1/LATS1/RPTOR/MAPKAP1/NGF/PLCL2/ROCK1/HIPK2/LATS2/STK38/RAF1/STK39/PRKD1/ATM/TAF1/PIK3CA/RPS6KB1/FNIP2/MAPK8/ROCK2/GGNBP2/TLK1/MORC3/MAPK14/CSNK1E/PRKDC/PKN2/PKD1	58
GO:0009896	BP	GO:0009896	positive regulation of catabolic process	79/1502	492/18723	1.90301e-09	2.95727e-07	2.35115e-07	INSR/FOXO1/CBLB/TNRC6A/SH3D19/TNRC6B/TPCN1/CELF1/FOXO3/PTK2/PRKN/DHRSX/ZBTB20/PAN3/FAF1/PRKCE/GIGYF2/FTO/ARIH1/COP1/PTEN/ATG7/GSK3B/PUM1/DIS3L2/SAMD4A/ITCH/AGO2/TNRC6C/BNIP3L/PIAS1/VPS13D/PIP4K2A/ARNT/SMURF2/VGLL4/CNOT1/SMURF1/ZER1/ATXN3/PSEN1/HECTD1/WWP2/UVRAG/LDLR/ARIH2/DISC1/TUT4/ROCK1/PIK3CB/HUWE1/WAC/IRS2/HTT/RC3H1/PRKD1/CALCOCO2/METTL16/TAF1/FBXW7/RNF144A/SNX9/ZYG11B/ROCK2/WWP1/PIK3C2A/PARN…	79
GO:1902903	BP	GO:1902903	regulation of supramolecular fiber organization	66/1502	383/18723	2.34409e-09	3.54153e-07	2.81565e-07	SSH2/SPTBN1/AKAP13/ABL1/SYNPO2/SMAD3/KANK1/CLASP1/LPAR1/PRKN/WASF2/TAOK1/ADD3/DYRK1A/PRKCE/SVIL/CARMIL1/DLC1/ARHGAP35/NOX4/CORO2B/ADD1/EPS8/ARHGAP6/FCHSD2/ELN/PHLDB2/LIMCH1/ARHGEF10/FER/CLIP1/PIK3R1/CLASP2/MECP2/LATS1/MAP1B/SPTAN1/PSEN1/TBCD/LDLR/ATXN7/NCKAP1/NUMA1/PPFIA1/ROCK1/ARHGEF18/ARFGEF1/NAV3/PIK3CA/CYFIP1/CGNL1/CAPZB/SNX9/DLG1/SPIRE1/ROCK2/ARHGEF10L/ASAP3/ARPC1A/ARHGEF7/ABI2/SSH1/RHOA/SMA…	66
GO:0030038	BP	GO:0030038	contractile actin filament bundle assembly	29/1502	106/18723	2.64808e-09	3.79024e-07	3.01339e-07	ABL1/SMAD3/CLASP1/LPAR1/SORBS1/WASF2/CARMIL1/DLC1/NOX4/CORO2B/ARHGAP6/ELN/PHLDB2/LIMCH1/ARHGEF10/ITGB5/PIK3R1/CLASP2/CUL3/ARRB1/PPFIA1/ROCK1/ARHGEF18/CGNL1/ROCK2/ARHGEF10L/ASAP3/RHOA/ALMS1	29
GO:0043149	BP	GO:0043149	stress fiber assembly	29/1502	106/18723	2.64808e-09	3.79024e-07	3.01339e-07	ABL1/SMAD3/CLASP1/LPAR1/SORBS1/WASF2/CARMIL1/DLC1/NOX4/CORO2B/ARHGAP6/ELN/PHLDB2/LIMCH1/ARHGEF10/ITGB5/PIK3R1/CLASP2/CUL3/ARRB1/PPFIA1/ROCK1/ARHGEF18/CGNL1/ROCK2/ARHGEF10L/ASAP3/RHOA/ALMS1	29
GO:0031331	BP	GO:0031331	positive regulation of cellular catabolic process	71/1502	427/18723	2.8259e-09	3.94104e-07	3.13327e-07	INSR/FOXO1/TNRC6A/SH3D19/TNRC6B/TPCN1/CELF1/FOXO3/PTK2/PRKN/DHRSX/ZBTB20/PAN3/FAF1/GIGYF2/FTO/ARIH1/COP1/PTEN/ATG7/GSK3B/PUM1/DIS3L2/SAMD4A/ITCH/AGO2/TNRC6C/BNIP3L/PIAS1/VPS13D/PIP4K2A/ARNT/VGLL4/CNOT1/SMURF1/ZER1/ATXN3/PSEN1/HECTD1/UVRAG/LDLR/ARIH2/DISC1/TUT4/ROCK1/PIK3CB/WAC/IRS2/HTT/RC3H1/PRKD1/CALCOCO2/METTL16/TAF1/FBXW7/RNF144A/SNX9/ZYG11B/ROCK2/PIK3C2A/PARN/LARP1/RNF217/PPARA/SESN1/CSNK1E/A…	71
GO:0060070	BP	GO:0060070	canonical Wnt signaling pathway	56/1502	303/18723	2.92702e-09	3.98002e-07	3.16426e-07	RBMS3/TCF7L2/EXT1/SMAD3/FOXO3/KANK1/TBL1XR1/EGFR/UBR5/CTNND1/PRKN/TCF7L1/CDK14/ZEB2/USP34/MCC/STK3/CCNY/PTEN/WWTR1/GSK3B/PLPP3/INVS/BTRC/RBPJ/BICC1/XIAP/WNK1/CSNK1G1/NPHP3/TNKS/USP47/SMURF2/LATS1/GNAQ/PSEN1/PPM1B/YAP1/LIMD1/DISC1/GLI3/ROR2/ANKRD6/LATS2/MLLT3/JADE1/KREMEN1/USP8/TMEM131L/TLE2/MAPK14/TBL1X/UBAC2/CSNK1E/CHD8/JUP	56
GO:0071560	BP	GO:0071560	cellular response to transforming growth factor beta stimulus	49/1502	250/18723	3.87603e-09	5.14189e-07	4.088e-07	WWOX/PDE3A/COL4A2/SMAD3/ZMIZ1/PTK2/SKI/SOX6/CFLAR/LTBP1/CREBBP/ZEB2/SPRED2/TGFBR3/USP9Y/NOX4/LTBP2/FYN/SOX5/BMPR1A/FBN1/STAT3/PTPRK/EP300/LDLRAD4/ZBTB7A/ITGB5/DNM2/SMURF2/LATS1/SMURF1/PDGFD/HIPK2/GLG1/LIMS1/SPRED1/LATS2/SNX6/CRK/FUT8/USP9X/ZFYVE9/ACVR1/CHST11/PPARA/FLCN/SMAD2/SMAD4/GIPC1	49
GO:0018205	BP	GO:0018205	peptidyl-lysine modification	64/1502	376/18723	6.74134e-09	8.73004e-07	6.94071e-07	AUTS2/MECOM/ASH1L/KMT2C/ZMIZ1/SETD2/NSD1/EHMT1/NSMCE2/CREBBP/SMYD3/KAT6B/KANSL1/SENP6/BRD4/HDAC4/NCOA1/ATRX/PHF20/NCOA3/DIP2B/KDM6A/EPC2/EEF1AKMT2/EP300/PIAS1/JARID2/KMT2E/ARNT/OGT/MECP2/SETD5/KMT5B/ARRB1/NSD3/CTCF/NNMT/EPC1/CAMKMT/KAT6A/EP400/YEATS2/MSL2/JADE1/KMT2A/DNMT1/TRRAP/TAF1/KAT2B/SENP7/SUPT3H/KANSL3/KDM3A/SAE1/PLOD1/PER1/MCM3AP/FLCN/PHF14/MLLT6/USP22/SENP5/SMAD4/MDM2	64
GO:0043547	BP	GO:0043547	positive regulation of GTPase activity	49/1502	255/18723	7.64711e-09	9.67271e-07	7.69017e-07	ARHGAP24/DENND1A/IQSEC1/RABGAP1L/TBC1D5/EVI5/BCAS3/PIP5K1A/MYO9A/TBC1D4/ASAP2/NF1/TBC1D22A/RALGAPA1/TBC1D16/GSK3B/ARHGAP6/ABR/ASAP1/DOCK9/ARHGEF10/AFDN/SIPA1L3/RAPGEF6/RAPGEF1/TIAM2/MAP4K4/RABGAP1/PICALM/TIAM1/ARHGAP22/TBCK/LIMS1/BCR/RAPGEF2/TBC1D8/PKP4/CRK/SNX9/TBC1D12/ASAP3/ARHGEF7/RALGAPA2/FLCN/RAP1A/TBC1D1/SNX13/RSU1/RAB3GAP1	49
GO:1903311	BP	GO:1903311	regulation of mRNA metabolic process	53/1502	288/18723	9.0127e-09	1.11409e-06	8.85745e-07	CELF2/RBM25/SRPK2/TNRC6A/TNRC6B/CELF1/QKI/PRKCA/PAN3/MBNL1/DYRK1A/HNRNPC/FAM172A/RBFOX2/GIGYF2/DDX17/FTO/NSRP1/PUM1/DIS3L2/SAMD4A/TRA2A/AGO2/TNRC6C/NUP98/THRAP3/ZBTB7A/PUM2/RBM39/MBNL2/CNOT1/LARP4B/TUT4/RBM4/ROCK1/NBAS/RC3H1/SFSWAP/METTL16/YTHDC1/SRSF4/PAPOLA/ROCK2/PARN/MAPK14/LARP1/SAFB/SLTM/RBFOX1/TENT5A/RBMX/HNRNPU/DAZAP1	53
GO:0030522	BP	GO:0030522	intracellular receptor signaling pathway	50/1502	265/18723	1.01184e-08	1.22298e-06	9.72314e-07	RORA/NCOR2/UBR5/ZMIZ1/ANKRD17/FOXP1/CTBP2/STRN3/RBFOX2/DDX17/ASXL1/NCOA1/PUM1/STAT3/ITCH/XIAP/ESR1/EP300/ERBIN/LSM14A/ZBTB7A/ARNT/PUM2/ARID1A/LATS1/KANK2/NCOR1/NPLOC4/CNOT1/MN1/TRERF1/NR3C2/SMARCA4/FAM120B/YAP1/KDM4C/DCBLD2/SREBF1/UBE3A/ACTN4/TRIP4/KDM3A/KDM5D/THRB/RXRA/SAFB/PPARA/ALPK1/PER1/RHOA	50
GO:1901888	BP	GO:1901888	regulation of cell junction assembly	42/1502	204/18723	1.12008e-08	1.32438e-06	1.05293e-06	PTPRS/ABL1/MACF1/SMAD3/CLASP1/IL1RAPL1/PTK2/BCAS3/ADGRB3/PTPRA/PEAK1/DLC1/PTEN/ARHGAP6/PHLDB2/LIMCH1/EEF2K/PDLIM5/EPHA3/CLASP2/RAPGEF1/WDPCP/MAP4K4/SETD5/CLSTN2/RAP1B/IQGAP1/MUSK/ROCK1/NLGN1/LIMS1/ADGRL2/GPC6/FARP1/RAPGEF2/LRFN5/ROCK2/FLRT2/DLG5/RHOA/RAP1A/VCL	42
GO:0007015	BP	GO:0007015	actin filament organization	71/1502	442/18723	1.24323e-08	1.43871e-06	1.14383e-06	GAS7/SSH2/SPTBN1/ABL1/SYNPO2/SMAD3/KANK1/CLASP1/TNNT2/LPAR1/PRKN/SORBS1/ELMO1/WASF2/ADD3/CALD1/PRKCE/SVIL/RUFY3/CARMIL1/BCL2/DLC1/ARHGAP35/DIAPH2/CTNNA1/NOX4/CORO2B/ADD1/EPS8/ARHGAP6/FCHSD2/ELN/PHLDB2/LIMCH1/HIP1/ARHGEF10/FER/WIPF1/ITGB5/PIK3R1/CLASP2/LATS1/CUL3/SPTAN1/ARRB1/MYO1D/MCU/NCKAP1/PPFIA1/ROCK1/ARHGEF18/ARFGEF1/RHOBTB3/MICAL3/PIK3CA/CYFIP1/CGNL1/CAPZB/SNX9/TTC17/DLG1/SPIRE1/ROCK2/ARHGEF…	71
GO:0042176	BP	GO:0042176	regulation of protein catabolic process	65/1502	391/18723	1.33321e-08	1.5107e-06	1.20106e-06	FOXO1/UBE2K/CBLB/SMAD3/SH3D19/EGFR/FBXL20/PTK2/PRKN/OPHN1/FAF1/FHIT/ARIH1/COP1/PTEN/ATG7/MYCBP2/GSK3B/FYN/BTRC/ITCH/GNA12/TLK2/PIAS1/XPO1/IRAK3/SMARCC1/OGT/COMMD1/SMURF2/LATS1/VGLL4/MDM4/SMURF1/ZER1/ATXN3/PSEN1/HECTD1/WWP2/LDLR/ARIH2/DISC1/ROCK1/HIPK2/HUWE1/WAC/TAF1/FBXW7/RNF144A/SNX9/UBE3A/USP8/ZYG11B/WWP1/RNF217/UBXN2A/CSNK1E/STX5/ANKIB1/CHFR/SNX1/USP25/MDM2/GIPC1/PKD1	65
GO:0022604	BP	GO:0022604	regulation of cell morphogenesis	55/1502	309/18723	1.59759e-08	1.77332e-06	1.40986e-06	CUX1/DOCK1/ABL1/MACF1/SH3D19/KANK1/IL1RAPL1/DOCK5/PTK2/LPAR1/PRKN/SPAG9/PAFAH1B1/MYO9A/CARMIL1/DLC1/ARHGAP35/EPS8/FYN/FGD4/CFDP1/BRWD1/FMNL2/MKLN1/EEF2K/DNMBP/DNM2/WDPCP/ZMYM4/RREB1/LARP4/SMURF1/MYH9/LIMD1/TIAM1/AGO4/PARVA/ARHGEF18/LIMS1/RHOBTB3/RHOJ/CRK/CYFIP1/CAPZB/ACTN4/DLG1/PLXNA2/PHIP/PLXNA4/RHOQ/MYH10/ARHGEF7/RHOA/PRKDC/FMNL3	55
GO:0110053	BP	GO:0110053	regulation of actin filament organization	51/1502	278/18723	1.9054e-08	2.07269e-06	1.64787e-06	SSH2/SPTBN1/ABL1/SYNPO2/SMAD3/KANK1/CLASP1/LPAR1/PRKN/WASF2/ADD3/PRKCE/SVIL/CARMIL1/DLC1/ARHGAP35/NOX4/CORO2B/ADD1/EPS8/ARHGAP6/FCHSD2/ELN/PHLDB2/LIMCH1/ARHGEF10/FER/PIK3R1/CLASP2/LATS1/SPTAN1/NCKAP1/PPFIA1/ROCK1/ARHGEF18/ARFGEF1/PIK3CA/CYFIP1/CGNL1/CAPZB/SNX9/DLG1/SPIRE1/ROCK2/ARHGEF10L/ASAP3/ARPC1A/ABI2/SSH1/RHOA/ALMS1	51
GO:0051017	BP	GO:0051017	actin filament bundle assembly	35/1502	157/18723	2.24785e-08	2.39727e-06	1.90592e-06	ABL1/SYNPO2/SMAD3/CLASP1/LPAR1/PRKN/SORBS1/WASF2/CALD1/CARMIL1/DLC1/NOX4/CORO2B/ADD1/EPS8/ARHGAP6/ELN/PHLDB2/LIMCH1/ARHGEF10/ITGB5/PIK3R1/CLASP2/CUL3/ARRB1/PPFIA1/ROCK1/ARHGEF18/CGNL1/SPIRE1/ROCK2/ARHGEF10L/ASAP3/RHOA/ALMS1	35
GO:0018209	BP	GO:0018209	peptidyl-serine modification	58/1502	338/18723	2.5479e-08	2.665e-06	2.11878e-06	FNIP1/SRPK2/AKT3/MARK3/EGFR/RPS6KA2/HIPK3/PDE4D/NSD1/PRKCA/MAST4/SMYD3/DYRK1A/PRKCE/BCL2/CAMK1D/PLCL1/PTEN/GSK3B/MAPK1/CAMK2D/DCLK1/WNK1/CSNK1G1/SGK3/BRAF/DMD/TLK2/TNKS/TNKS1BP1/SMG1/LATS1/RPTOR/MAPKAP1/NGF/PLCL2/ROCK1/HIPK2/LATS2/STK38/RAF1/STK39/PRKD1/ATM/TAF1/PIK3CA/RPS6KB1/FNIP2/MAPK8/ROCK2/GGNBP2/TLK1/MORC3/MAPK14/CSNK1E/PRKDC/PKN2/PKD1	58
GO:0071375	BP	GO:0071375	cellular response to peptide hormone stimulus	52/1502	290/18723	3.04687e-08	3.12678e-06	2.48591e-06	PID1/INSR/IGF1R/FOXO1/CCND3/KANK1/PTK2/SORBS1/CFLAR/TBC1D4/MBD5/PTPRA/GHR/GAB1/PTEN/GSK3B/GRB10/FYN/RAB10/FBN1/STAT3/DENND4C/FER/EEF2K/RAB8B/PIP4K2A/PIK3R1/SMARCC1/OGT/STAT5B/PDE3B/MAP1B/SOGA1/RAP1B/SIK2/ROCK1/IRS2/CRK/VAMP2/PIK3CA/CYFIP1/RPS6KB1/KAT2B/SREBF1/ROCK2/SLC27A1/PHIP/PIK3C2A/RHOQ/ZNF106/PRKDC/MDM2	52
GO:0016358	BP	GO:0016358	dendrite development	46/1502	243/18723	3.51813e-08	3.54354e-06	2.81725e-06	CUX1/RERE/PRKG1/PTPRS/IQSEC1/IL1RAPL1/SDK1/ADGRB3/PAFAH1B1/CAMK1D/RBFOX2/PTEN/GSK3B/FYN/ASAP1/KLF7/DCLK1/EEF2K/PDLIM5/ITSN1/MECP2/CRTC1/MAP1B/PSEN1/TRAK1/PREX2/IQGAP1/PICALM/KIDINS220/TIAM1/DISC1/NLGN1/FARP1/RAPGEF2/CRK/CYFIP1/MEF2A/UBE3A/SDC2/ZMYND8/DLG5/STRN/ABI2/RHOA/ABI1/ADAM10	46
GO:0061572	BP	GO:0061572	actin filament bundle organization	35/1502	161/18723	4.41436e-08	4.3654e-06	3.47066e-06	ABL1/SYNPO2/SMAD3/CLASP1/LPAR1/PRKN/SORBS1/WASF2/CALD1/CARMIL1/DLC1/NOX4/CORO2B/ADD1/EPS8/ARHGAP6/ELN/PHLDB2/LIMCH1/ARHGEF10/ITGB5/PIK3R1/CLASP2/CUL3/ARRB1/PPFIA1/ROCK1/ARHGEF18/CGNL1/SPIRE1/ROCK2/ARHGEF10L/ASAP3/RHOA/ALMS1	35
GO:0110020	BP	GO:0110020	regulation of actomyosin structure organization	26/1502	100/18723	5.44819e-08	5.29155e-06	4.20698e-06	AKAP13/ABL1/SMAD3/CLASP1/LPAR1/WASF2/CARMIL1/DLC1/NOX4/CORO2B/ARHGAP6/PHLDB2/LIMCH1/ARHGEF10/PIK3R1/CLASP2/PPFIA1/ROCK1/ARHGEF18/CGNL1/ROCK2/ARHGEF10L/ASAP3/RHOA/SMAD4/ALMS1	26
GO:0051494	BP	GO:0051494	negative regulation of cytoskeleton organization	35/1502	163/18723	6.12243e-08	5.84209e-06	4.64468e-06	SSH2/SPTBN1/KANK1/CLASP1/PRKN/WASF2/TAOK1/ADD3/DYRK1A/SVIL/CARMIL1/DLC1/CORO2B/ADD1/EPS8/ARHGAP6/PHLDB2/PIK3R1/CLASP2/MAP1B/SPTAN1/TBCD/ATXN7/PPFIA1/ARHGEF18/ARFGEF1/NAV3/PIK3CA/CGNL1/CAPZB/KAT2B/ARHGEF7/SSH1/SMAD4/CDK5RAP2	35
GO:0042752	BP	GO:0042752	regulation of circadian rhythm	29/1502	121/18723	6.69547e-08	6.14867e-06	4.88843e-06	RORA/ZFHX3/KDM2A/MAPK10/ATG7/GSK3B/BTRC/FBXL17/PSPC1/PTGDS/THRAP3/CRTC1/GNAQ/PPP1CB/FBXW11/RBM4/PER3/NLGN1/FBXW7/USP9X/SFPQ/MAPK8/UBE3A/ROCK2/PPARA/PHLPP1/CSNK1E/PER1/PRKDC	29
GO:0006476	BP	GO:0006476	protein deacetylation	26/1502	101/18723	6.78287e-08	6.14867e-06	4.88843e-06	TBL1XR1/SKI/DYRK1A/SPRED2/HDAC4/CAMK2D/FRY/EP300/HDAC8/NIPBL/TRERF1/KDM5A/RCOR1/NNMT/MTA3/SPRED1/PRKD1/AKAP8L/BAZ2A/SREBF1/SFPQ/MAPK8/TBL1X/RCOR3/PER1/BCL6	26
GO:0048024	BP	GO:0048024	regulation of mRNA splicing, via spliceosome	26/1502	101/18723	6.78287e-08	6.14867e-06	4.88843e-06	CELF2/RBM25/SRPK2/CELF1/QKI/MBNL1/DYRK1A/FAM172A/RBFOX2/DDX17/NSRP1/TRA2A/NUP98/THRAP3/ZBTB7A/RBM39/MBNL2/RBM4/SFSWAP/METTL16/YTHDC1/SRSF4/RBFOX1/RBMX/HNRNPU/DAZAP1	26
GO:2000058	BP	GO:2000058	regulation of ubiquitin-dependent protein catabolic process	35/1502	164/18723	7.19227e-08	6.31145e-06	5.01784e-06	UBE2K/PTK2/PRKN/FHIT/ARIH1/COP1/PTEN/GSK3B/GNA12/TLK2/PIAS1/XPO1/SMARCC1/OGT/COMMD1/LATS1/SMURF1/ZER1/PSEN1/HECTD1/ARIH2/DISC1/HIPK2/WAC/TAF1/FBXW7/RNF144A/UBE3A/ZYG11B/RNF217/CSNK1E/ANKIB1/CHFR/MDM2/GIPC1	35
GO:0006470	BP	GO:0006470	protein dephosphorylation	50/1502	281/18723	7.19451e-08	6.31145e-06	5.01784e-06	PTPRG/SSH2/PTPRS/PTPRM/PPP6R2/MAGI2/PTPN12/PTPN9/PPP3CB/PTPRA/BCL2/PPP6R3/DLC1/PTEN/GSK3B/BTRC/PTPRK/YWHAE/MGAT5/PPP2R5C/PPP1CB/SPPL3/ENSA/PPP2R5E/PPM1B/PPP3R1/FBXW11/ROCK1/PPP1R12A/HTT/PPP4R2/CTDSPL2/PTP4A3/PPP2R2D/DLG1/RNGTT/ROCK2/CTDSPL/BOD1L1/MTMR3/CAMTA1/PTPN14/PHLPP1/PPP2R2A/PTPN13/SSH1/CDC14B/SYMPK/PPP3CC/PPP4R3B	50
GO:0032869	BP	GO:0032869	cellular response to insulin stimulus	40/1502	203/18723	8.80601e-08	7.60252e-06	6.04429e-06	PID1/INSR/IGF1R/FOXO1/CCND3/KANK1/SORBS1/CFLAR/TBC1D4/PTPRA/GHR/GAB1/PTEN/GSK3B/GRB10/RAB10/DENND4C/FER/EEF2K/RAB8B/PIP4K2A/PIK3R1/SMARCC1/OGT/PDE3B/SOGA1/SIK2/IRS2/VAMP2/PIK3CA/CYFIP1/RPS6KB1/KAT2B/SREBF1/SLC27A1/PHIP/PIK3C2A/RHOQ/ZNF106/PRKDC	40
GO:0007266	BP	GO:0007266	Rho protein signal transduction	31/1502	137/18723	9.83618e-08	8.35921e-06	6.64589e-06	AKAP13/ABL1/KANK1/LPAR1/STARD13/ROBO1/OPHN1/DLC1/ARHGAP35/EPS8/ARHGAP6/GNA12/PHACTR4/ARHGEF10/ABCA1/ABL2/ARHGEF12/MYO9B/CUL3/KANK2/ARRB1/ROCK1/ARHGEF18/RAF1/BCR/RHOJ/ARHGAP5/ROCK2/FLCN/BCL6/RHOA	31
GO:0031346	BP	GO:0031346	positive regulation of cell projection organization	58/1502	353/18723	1.21412e-07	1.01594e-05	8.07707e-06	CUX1/AUTS2/MACF1/NEGR1/BMPR2/CBFA2T2/IL1RAPL1/ROBO1/ROR1/BCAS3/CFLAR/MAGI2/PAFAH1B1/WASF2/RUFY3/CARMIL1/CAMK1D/HDAC4/ARHGAP35/CREB3L2/EPS8/FYN/GOLGA4/EEF2K/EP300/ABL2/EPHA3/RAB8B/PIK3R1/SETX/RAPGEF1/DNM2/TIAM2/CRTC1/MAP1B/RREB1/TRAK1/IQGAP1/NGF/KIDINS220/TIAM1/DISC1/NCKAP1/NLGN1/ROR2/HTT/RAPGEF2/PRKD1/PIK3CA/CYFIP1/ZMYND8/PLXNA2/PLXNA4/RHOQ/ARHGEF7/ABI2/RAP1A/RETREG3	58
GO:0051492	BP	GO:0051492	regulation of stress fiber assembly	24/1502	91/18723	1.31002e-07	1.07957e-05	8.58301e-06	ABL1/SMAD3/CLASP1/LPAR1/WASF2/CARMIL1/DLC1/NOX4/CORO2B/ARHGAP6/PHLDB2/LIMCH1/ARHGEF10/PIK3R1/CLASP2/PPFIA1/ROCK1/ARHGEF18/CGNL1/ROCK2/ARHGEF10L/ASAP3/RHOA/ALMS1	24
GO:0048193	BP	GO:0048193	Golgi vesicle transport	51/1502	296/18723	1.53708e-07	1.24779e-05	9.92038e-06	CUX1/SPTBN1/MACF1/EXOC4/EXOC6B/EPS15/KIF13A/CREB3L2/MON2/VTI1A/RABEP1/RAB10/PLPP3/GOLGA4/CYTH3/GBF1/RAB8B/ATP9B/RAB1A/COMMD1/DNM2/VPS13C/AP3S2/CUL3/VPS35L/COG5/RAB6A/UVRAG/ANK3/ARFGEF2/GOLPH3/NBAS/VPS54/HTT/ANKFY1/PRKD1/SORCS1/VAMP2/SPIRE1/AP3D1/AP1G1/TRAPPC8/YIPF4/STXBP6/TRAPPC12/KIF16B/CCDC91/STX5/SNX8/SNX1/ATP9A	51
GO:0032231	BP	GO:0032231	regulation of actin filament bundle assembly	26/1502	105/18723	1.57652e-07	1.26099e-05	1.00253e-05	ABL1/SYNPO2/SMAD3/CLASP1/LPAR1/PRKN/WASF2/CARMIL1/DLC1/NOX4/CORO2B/ARHGAP6/PHLDB2/LIMCH1/ARHGEF10/PIK3R1/CLASP2/PPFIA1/ROCK1/ARHGEF18/CGNL1/ROCK2/ARHGEF10L/ASAP3/RHOA/ALMS1	26
GO:0030177	BP	GO:0030177	positive regulation of Wnt signaling pathway	31/1502	140/18723	1.65556e-07	1.30501e-05	1.03753e-05	ABL1/MACF1/SMAD3/KANK1/TBL1XR1/EGFR/UBR5/SKI/ZEB2/USP34/RBPJ/XIAP/WNK1/CSNK1G1/SULF1/TNKS/SPIN1/USP47/SMURF2/SMARCA4/PPM1B/MBD2/YAP1/DISC1/ROR2/ANKRD6/MLLT3/USP8/TBL1X/CSNK1E/JUP	31
GO:0099003	BP	GO:0099003	vesicle-mediated transport in synapse	39/1502	200/18723	1.69479e-07	1.31686e-05	1.04695e-05	DENND1A/FBXL20/PLD1/MAPK10/OPHN1/BTBD9/CTBP2/PPP3CB/EPS15/PTEN/GSK3B/DNM1/ITSN1/DNM2/DNAJC5/CASK/NUMB/RAP1B/STXBP1/PSEN1/AP3B1/PICALM/KIAA1109/PPP3R1/FCHO2/STON2/ROCK1/NLGN1/VAMP2/CYFIP1/APBA1/AP3D1/UNC13B/RAP1A/PPP3CC/AP2B1/NLGN4Y/RAB3GAP1/GIPC1	39
GO:0043484	BP	GO:0043484	regulation of RNA splicing	32/1502	148/18723	1.88248e-07	1.44209e-05	1.14651e-05	CELF2/RBM25/SRPK2/CELF1/QKI/MBNL1/DYRK1A/FAM172A/RBFOX2/DDX17/NSRP1/AHNAK/TRA2A/NUP98/THRAP3/ZBTB7A/PIK3R1/SETX/RBM39/CDK12/PTBP2/MBNL2/RBM4/SFSWAP/METTL16/PTBP3/YTHDC1/SRSF4/RBFOX1/RBMX/HNRNPU/DAZAP1	32
GO:0010506	BP	GO:0010506	regulation of autophagy	53/1502	317/18723	2.39248e-07	1.80732e-05	1.43689e-05	FOXO1/ABL1/ITPR1/TPCN1/FOXO3/PRKN/EXOC4/DHRSX/BCL2/ATG7/GSK3B/STAT3/SREBF2/BNIP3L/EP300/ABL2/TLK2/VPS13D/HERC1/PIP4K2A/SMG1/VPS13C/RPTOR/KLHL22/SOGA1/FOXK1/UVRAG/TAB2/ROCK1/PIK3CB/WAC/USP33/HTT/PRKD1/SNX6/CALCOCO2/ATM/PIK3CA/FOXK2/FBXW7/GATA4/SREBF1/MAPK8/DEPDC5/PIK3C2A/MTMR3/LARP1/SESN1/FLCN/ATP6V0A1/CLEC16A/USP36/RAB3GAP1	53
GO:0007178	BP	GO:0007178	transmembrane receptor protein serine/threonine kinase signaling pathway	57/1502	355/18723	3.42741e-07	2.50714e-05	1.99327e-05	SPTBN1/EXT1/ABL1/SMAD3/BMPR2/ZMIZ1/PTK2/SKI/LTBP1/MAGI2/CREBBP/RBPMS/PCSK6/ZEB2/SPRED2/TGFBR3/USP9Y/WWTR1/LTBP2/BMPR1A/FBN1/RBPJ/STAT3/XIAP/PTPRK/ZNF423/EP300/SULF1/LDLRAD4/ZBTB7A/ITGB5/DNM2/SMURF2/LATS1/SMURF1/SH2B1/NUMA1/HIPK2/GLG1/ROR2/SPRED1/LATS2/SPART/SNX6/FUT8/USP9X/GATA4/CTDSPL2/ZFYVE9/ACVR1/CHST11/MAPK14/PPARA/FLCN/SMAD2/SMAD4/GIPC1	57
GO:0018107	BP	GO:0018107	peptidyl-threonine phosphorylation	27/1502	116/18723	3.5471e-07	2.50714e-05	1.99327e-05	PARD3/UBE2K/HIPK3/PRKCA/PRKAG2/DYRK1A/SPRED2/BCL2/CDC42BPB/GSK3B/MAPK1/CAMK2D/WNK1/CDC42BPA/TNKS/TNKS1BP1/RPTOR/ROCK1/HIPK2/SPRED1/STK39/PRKD1/TAF1/MAPK8/ROCK2/ACVR1/PRKDC	27
GO:0030518	BP	GO:0030518	intracellular steroid hormone receptor signaling pathway	27/1502	116/18723	3.5471e-07	2.50714e-05	1.99327e-05	NCOR2/UBR5/ZMIZ1/FOXP1/STRN3/RBFOX2/DDX17/ESR1/EP300/ZBTB7A/ARID1A/LATS1/KANK2/NCOR1/CNOT1/TRERF1/NR3C2/SMARCA4/YAP1/KDM4C/UBE3A/TRIP4/KDM3A/KDM5D/SAFB/PER1/RHOA	27
GO:0016573	BP	GO:0016573	histone acetylation	32/1502	152/18723	3.5736e-07	2.50714e-05	1.99327e-05	AUTS2/CREBBP/KAT6B/KANSL1/NCOA1/PHF20/NCOA3/EPC2/EP300/OGT/MECP2/SETD5/ARRB1/CTCF/EPC1/KAT6A/EP400/YEATS2/MSL2/JADE1/KMT2A/TRRAP/TAF1/KAT2B/SUPT3H/KANSL3/PER1/MCM3AP/FLCN/PHF14/USP22/SMAD4	32
GO:0031056	BP	GO:0031056	regulation of histone modification	32/1502	152/18723	3.5736e-07	2.50714e-05	1.99327e-05	AUTS2/UBR5/SKI/NSD1/BRD4/WDR70/ATRX/CAMK2D/JARID2/KMT2E/OGT/MECP2/SETD5/ARRB1/NIPBL/KDM5A/NSD3/CTCF/NNMT/TRIP12/PRKD1/AKAP8L/KMT2A/DNMT1/SREBF1/MAPK8/TET1/KDM3A/FLCN/BCL6/MLLT6/SMAD4	32
GO:1902904	BP	GO:1902904	negative regulation of supramolecular fiber organization	34/1502	167/18723	3.59546e-07	2.50714e-05	1.99327e-05	SSH2/SPTBN1/KANK1/CLASP1/PRKN/WASF2/TAOK1/ADD3/DYRK1A/SVIL/CARMIL1/DLC1/CORO2B/ADD1/EPS8/ARHGAP6/PHLDB2/PIK3R1/CLASP2/MAP1B/SPTAN1/TBCD/LDLR/ATXN7/PPFIA1/ARHGEF18/ARFGEF1/NAV3/PIK3CA/CGNL1/CAPZB/ARHGEF7/SSH1/SMAD4	34
GO:0007179	BP	GO:0007179	transforming growth factor beta receptor signaling pathway	38/1502	198/18723	3.70999e-07	2.55241e-05	2.02926e-05	SMAD3/ZMIZ1/PTK2/SKI/LTBP1/CREBBP/ZEB2/SPRED2/TGFBR3/USP9Y/LTBP2/BMPR1A/FBN1/STAT3/PTPRK/EP300/LDLRAD4/ZBTB7A/ITGB5/DNM2/SMURF2/LATS1/SMURF1/HIPK2/GLG1/SPRED1/LATS2/SNX6/FUT8/USP9X/ZFYVE9/ACVR1/CHST11/PPARA/FLCN/SMAD2/SMAD4/GIPC1	38
GO:0048638	BP	GO:0048638	regulation of developmental growth	54/1502	330/18723	3.75423e-07	2.55241e-05	2.02926e-05	INSR/PTPRS/ABL1/MACF1/BMPR2/PLCB1/CELF1/ZFPM2/PRKN/SPAG9/PAFAH1B1/MBD5/TGFBR3/RUFY3/BCL2/FTO/GHR/STK3/PTEN/GSK3B/BMPR1A/MAPK1/RBPJ/STAT3/GOLGA4/DIP2B/ACACB/JARID2/WWC2/STAT5B/DNM2/LATS1/VGLL4/MAP1B/DPYSL2/NIPBL/SMURF1/NGF/YAP1/DISC1/MUSK/LATS2/SPART/DDX39B/PIK3CA/CYFIP1/PLXNA4/MAPK14/PPARA/TLL2/GATA6/PRKDC/MEIS1/SPAAR	54
GO:0016197	BP	GO:0016197	endosomal transport	42/1502	230/18723	3.81216e-07	2.55979e-05	2.03513e-05	DENND2A/DENND1A/TBC1D5/ERC1/EVI5/PRKN/TMCC1/SPAG9/RAB11FIP3/EPS15/VTI1A/RAB10/DCLK1/GBF1/ABCA1/ITSN1/DENND5A/HEATR5A/REPS1/VPS35L/AP3B1/RAB6A/PICALM/KIAA1109/RHOBTB3/VPS54/ANKFY1/SNX6/SNX9/STX16/ZFYVE9/AP3D1/SNX4/VPS53/LYST/EPS15L1/STX5/SNX8/SNX1/CLEC16A/ATP9A/ALMS1	42
GO:0010975	BP	GO:0010975	regulation of neuron projection development	67/1502	445/18723	3.86848e-07	2.56593e-05	2.04001e-05	CUX1/PTPRG/PTPRS/MACF1/NEGR1/BMPR2/KANK1/CBFA2T2/IL1RAPL1/LPAR1/SPOCK1/ROBO1/ROR1/ADGRB3/CFLAR/MAGI2/PAFAH1B1/PTPN9/RUFY3/CAMK1D/UST/ARHGAP35/PTEN/CREB3L2/GSK3B/FYN/GOLGA4/DIP2B/EEF2K/EP300/PDLIM5/ABL2/DENND5A/EPHA3/SETX/RAPGEF1/TIAM2/CRTC1/MAP1B/MAP4K4/PSEN1/TRAK1/STK24/IQGAP1/NGF/KIDINS220/TIAM1/DISC1/NLGN1/ROR2/SPART/RAPGEF2/PRKD1/CRK/CYFIP1/KREMEN1/KIF13B/UBE3A/SDC2/PLXNA2/PLXNA4/ABI2/RHOA/RA…	67
GO:0010639	BP	GO:0010639	negative regulation of organelle organization	56/1502	348/18723	4.02714e-07	2.63899e-05	2.0981e-05	MAP4/SSH2/SPTBN1/KANK1/CLASP1/PRKN/RPS6KA2/SMG6/WASF2/TAOK1/ADD3/TBC1D4/DYRK1A/HNRNPC/SVIL/CARMIL1/DLC1/CORO2B/ADD1/EPS8/ARHGAP6/ATRX/PHLDB2/TNKS/PIK3R1/CLASP2/DNM2/MAP1B/KLHL22/SPTAN1/XRN1/YAP1/TBCD/ATXN7/MNAT1/PPFIA1/ARHGEF18/HUWE1/WAPL/ARFGEF1/NAV3/RAD50/ATM/PIK3CA/CGNL1/CAPZB/KAT2B/TOM1L2/BCL2L1/ARHGEF7/MAD1L1/SSH1/FLCN/SMAD4/CDK5RAP2/HNRNPU	56
GO:1901653	BP	GO:1901653	cellular response to peptide	57/1502	359/18723	4.99776e-07	3.1873e-05	2.53402e-05	PID1/INSR/IGF1R/FOXO1/CCND3/FOXO3/KANK1/PTK2/SORBS1/CACNA2D1/CFLAR/TBC1D4/MBD5/PTPRA/GHR/GAB1/PTEN/GSK3B/GRB10/FYN/RAB10/FBN1/STAT3/DENND4C/FER/EEF2K/RAB8B/PIP4K2A/PIK3R1/SMARCC1/OGT/STAT5B/PDE3B/MAP1B/SOGA1/RAP1B/PSEN1/SIK2/ABCC1/ROCK1/IRS2/SNX6/CRK/VAMP2/PIK3CA/CYFIP1/RPS6KB1/KAT2B/SREBF1/ROCK2/SLC27A1/PHIP/PIK3C2A/RHOQ/ZNF106/PRKDC/MDM2	57
GO:0018210	BP	GO:0018210	peptidyl-threonine modification	28/1502	125/18723	5.03607e-07	3.1873e-05	2.53402e-05	PARD3/UBE2K/HIPK3/PRKCA/PRKAG2/DYRK1A/SPRED2/BCL2/CDC42BPB/GSK3B/MAPK1/CAMK2D/WNK1/CDC42BPA/TNKS/TNKS1BP1/RPTOR/ROCK1/HIPK2/SPRED1/STK39/PRKD1/TAF1/MAPK8/ROCK2/ACVR1/GALNT11/PRKDC	28
GO:1990778	BP	GO:1990778	protein localization to cell periphery	54/1502	333/18723	5.03967e-07	3.1873e-05	2.53402e-05	PID1/SPTBN1/MACF1/EGFR/MAPK10/SORBS1/EPB41L2/PIP5K1A/PTPN9/PRKCE/STX8/KIF13A/RABEP1/RAB10/DENND4C/GOLGA4/AFDN/EPHA3/ANK2/RAPGEF6/RAB8B/PIK3R1/ASB3/CLASP2/PACS1/NUMB/SLMAP/SMURF1/STXBP1/HECTD1/TTC7B/RILPL1/NFASC/ANK3/PICALM/FCHO2/NUMA1/PPFIA1/GOLPH3/ROCK1/GPC6/RAPGEF2/VAMP2/DLG1/ROCK2/RHOQ/IFT80/BCL2L1/FAM126B/TTC7A/RAP1A/JUP/FAM126A/ADAM10	54
GO:0061564	BP	GO:0061564	axon development	69/1502	467/18723	5.30463e-07	3.31631e-05	2.63659e-05	AUTS2/PARD3/PTPRS/EXT1/ABL1/MACF1/LAMA2/BMPR2/PTPRM/PTK2/ROBO1/OPHN1/PAFAH1B1/PPP3CB/NCAM2/RUFY3/BCL2/TRIO/UNC5C/UST/ARHGAP35/PTEN/CTNNA1/MYCBP2/GSK3B/FYN/DSCAML1/RAB10/KLF7/GOLGA4/DIP2B/DCLK1/PALLD/SLIT3/EPHA3/NFIB/DNM2/TIAM2/MAP1B/DPYSL2/SOS1/NUMB/STXBP1/PSEN1/TRAK1/STK24/NFASC/NGF/ANK3/PICALM/TIAM1/DISC1/GLI2/GLI3/USP33/SPART/USP9X/CYFIP1/KREMEN1/KIF13B/MTR/PLXNA2/FLRT2/PLXNA4/MAPK8IP3/NEXN/SP…	69
GO:0031929	BP	GO:0031929	TOR signaling	28/1502	126/18723	5.98583e-07	3.69965e-05	2.94136e-05	FNIP1/AKT3/GNA12/SMG1/RPTOR/KLHL22/MAPKAP1/SIK3/DISC1/TBCK/GOLPH3/CASTOR3/WAC/DEPTOR/UBR2/ATM/PIK3CA/WDR59/RPS6KB1/DEPDC5/UBR1/LARP1/RFFL/SESN1/NPRL3/FLCN/CLEC16A/SPAAR	28
GO:0035601	BP	GO:0035601	protein deacylation	26/1502	112/18723	6.13882e-07	3.75158e-05	2.98264e-05	TBL1XR1/SKI/DYRK1A/SPRED2/HDAC4/CAMK2D/FRY/EP300/HDAC8/NIPBL/TRERF1/KDM5A/RCOR1/NNMT/MTA3/SPRED1/PRKD1/AKAP8L/BAZ2A/SREBF1/SFPQ/MAPK8/TBL1X/RCOR3/PER1/BCL6	26
GO:0035023	BP	GO:0035023	regulation of Rho protein signal transduction	22/1502	86/18723	7.65729e-07	4.57812e-05	3.63978e-05	AKAP13/ABL1/KANK1/LPAR1/STARD13/ROBO1/OPHN1/DLC1/ARHGAP35/EPS8/ARHGEF10/ABCA1/ABL2/MYO9B/CUL3/KANK2/ARRB1/ARHGEF18/RAF1/BCR/FLCN/BCL6	22
GO:0070646	BP	GO:0070646	protein modification by small protein removal	32/1502	157/18723	7.65966e-07	4.57812e-05	3.63978e-05	PRKN/USP54/USP34/SENP6/USP9Y/ASXL1/ITCH/BABAM2/USP53/USP48/USP47/USP32/USP24/ATXN3/ATXN7/USP4/USP33/UIMC1/TRRAP/TANK/USP9X/MINDY4/SENP7/SUPT3H/USP8/USP40/OTUD7A/OTUD7B/USP22/SENP5/USP25/USP36	32
GO:0007409	BP	GO:0007409	axonogenesis	63/1502	418/18723	8.26153e-07	4.88418e-05	3.88311e-05	AUTS2/PARD3/PTPRS/EXT1/ABL1/MACF1/LAMA2/BMPR2/PTPRM/PTK2/ROBO1/OPHN1/PAFAH1B1/PPP3CB/RUFY3/BCL2/TRIO/UNC5C/UST/ARHGAP35/PTEN/MYCBP2/GSK3B/FYN/DSCAML1/RAB10/KLF7/GOLGA4/DIP2B/DCLK1/PALLD/SLIT3/EPHA3/NFIB/DNM2/TIAM2/MAP1B/DPYSL2/SOS1/NUMB/STXBP1/PSEN1/TRAK1/NFASC/NGF/ANK3/PICALM/TIAM1/DISC1/GLI2/GLI3/USP33/SPART/USP9X/CYFIP1/KIF13B/PLXNA2/FLRT2/PLXNA4/NEXN/SPG11/SMAD4/VCL	63
GO:0090287	BP	GO:0090287	regulation of cellular response to growth factor stimulus	50/1502	304/18723	8.60667e-07	5.03351e-05	4.00183e-05	ABL1/SMAD3/BMPR2/SKI/ROBO1/CFLAR/LTBP1/CREBBP/PCSK6/ZEB2/SPRED2/TGFBR3/GRB10/SMOC2/FBN1/RBPJ/XIAP/ZNF423/EP300/SULF1/LDLRAD4/EPN2/ZBTB7A/FGFR1/ARNT/TMEM108/DNM2/SMURF2/LATS1/CASK/SMURF1/NUMA1/HIPK2/PIK3CB/GLG1/SPRED1/LATS2/SPART/CCBE1/SNX6/CYFIP1/GATA4/CTDSPL2/PTP4A3/CHST11/PPARA/FLCN/SMAD2/SMAD4/GIPC1	50
GO:0018393	BP	GO:0018393	internal peptidyl-lysine acetylation	32/1502	158/18723	8.87748e-07	5.13666e-05	4.08384e-05	AUTS2/CREBBP/KAT6B/KANSL1/NCOA1/PHF20/NCOA3/EPC2/EP300/OGT/MECP2/SETD5/ARRB1/CTCF/EPC1/KAT6A/EP400/YEATS2/MSL2/JADE1/KMT2A/TRRAP/TAF1/KAT2B/SUPT3H/KANSL3/PER1/MCM3AP/FLCN/PHF14/USP22/SMAD4	32
GO:1903050	BP	GO:1903050	regulation of proteolysis involved in cellular protein catabolic process	40/1502	221/18723	9.07323e-07	5.19466e-05	4.12995e-05	UBE2K/PTK2/PRKN/OPHN1/FHIT/ARIH1/COP1/PTEN/GSK3B/BTRC/GNA12/TLK2/PIAS1/XPO1/SMARCC1/OGT/COMMD1/LATS1/SMURF1/ZER1/ATXN3/PSEN1/HECTD1/ARIH2/DISC1/HIPK2/WAC/TAF1/FBXW7/RNF144A/UBE3A/ZYG11B/RNF217/CSNK1E/ANKIB1/CHFR/USP25/MDM2/GIPC1/PKD1	40
GO:0043401	BP	GO:0043401	steroid hormone mediated signaling pathway	29/1502	136/18723	9.43399e-07	5.34495e-05	4.24944e-05	NCOR2/UBR5/ZMIZ1/FOXP1/STRN3/RBFOX2/DDX17/ESR1/EP300/ZBTB7A/ARID1A/LATS1/KANK2/NCOR1/CNOT1/TRERF1/NR3C2/SMARCA4/YAP1/KDM4C/UBE3A/TRIP4/KDM3A/KDM5D/RXRA/SAFB/PPARA/PER1/RHOA	29
GO:0001667	BP	GO:0001667	ameboidal-type cell migration	69/1502	475/18723	9.96189e-07	5.58585e-05	4.44096e-05	PTPRG/RIN2/DOCK1/ABL1/SASH1/MACF1/IQSEC1/AKT3/BMPR2/KANK1/CLASP1/PTPRM/DOCK5/PTK2/STARD13/ROBO1/BCAS3/AKAP12/PAFAH1B1/PRKCA/FOXP1/PIP5K1A/WASF2/ZEB2/PRKCE/SLC8A1/MCC/NF1/PTEN/SMOC2/DDR2/PLPP3/GNA12/AGO2/PHACTR4/FER/FGFR1/CLASP2/MECP2/WDPCP/SMURF2/KANK2/MAP4K4/RREB1/SP100/MAP2K5/MYH9/MAP3K3/ROCK1/PIK3CB/RADIL/SPRED1/CCBE1/GPI/PRKD1/RHOJ/PIK3CA/FBXW7/PTP4A3/ADIPOR2/ROCK2/ACVR1/PIK3C2A/RFFL/ARHGEF7/…	69
GO:0007346	BP	GO:0007346	regulation of mitotic cell cycle	67/1502	457/18723	1.02491e-06	5.68824e-05	4.52237e-05	PBX1/INSR/FOXN3/TTC28/CCND3/ABL1/SMAD3/PLCB1/EGFR/TMEM14B/ANKRD17/NSMCE2/PAFAH1B1/PRKCA/TAOK1/CDK13/MEIS2/BCL2/BRD4/RAD9A/GIGYF2/UBE2E2/ZNF655/PTEN/SMOC2/BABAM2/YWHAE/CRADD/RAD51B/CCDC57/GBF1/KMT2E/USP47/MECP2/STAT5B/NEK7/CUL3/KANK2/RPTOR/KLHL22/TAOK3/IQGAP1/INO80/MTA3/MAP3K20/WAC/UIMC1/JADE1/ATM/RPS6KB1/PPP1R10/TOM1L2/DLG1/CTDSPL/PHIP/MAD1L1/CHFR/BCL6/PRKDC/PKN2/USP22/MAEA/CDC14B/CDK5RAP2/HNRNPU…	67
GO:0050684	BP	GO:0050684	regulation of mRNA processing	29/1502	137/18723	1.10629e-06	6.07786e-05	4.83213e-05	CELF2/RBM25/SRPK2/CELF1/QKI/MBNL1/DYRK1A/FAM172A/RBFOX2/DDX17/NSRP1/TRA2A/NUP98/THRAP3/ZBTB7A/RBM39/MBNL2/RBM4/SFSWAP/METTL16/YTHDC1/SRSF4/PAPOLA/SAFB/SLTM/RBFOX1/RBMX/HNRNPU/DAZAP1	29
GO:0006475	BP	GO:0006475	internal protein amino acid acetylation	32/1502	160/18723	1.18684e-06	6.4552e-05	5.13213e-05	AUTS2/CREBBP/KAT6B/KANSL1/NCOA1/PHF20/NCOA3/EPC2/EP300/OGT/MECP2/SETD5/ARRB1/CTCF/EPC1/KAT6A/EP400/YEATS2/MSL2/JADE1/KMT2A/TRRAP/TAF1/KAT2B/SUPT3H/KANSL3/PER1/MCM3AP/FLCN/PHF14/USP22/SMAD4	32
GO:0008286	BP	GO:0008286	insulin receptor signaling pathway	26/1502	116/18723	1.25735e-06	6.70462e-05	5.33042e-05	PID1/INSR/IGF1R/FOXO1/CCND3/KANK1/SORBS1/PTPRA/GAB1/GSK3B/GRB10/FER/PIP4K2A/PIK3R1/SMARCC1/OGT/SOGA1/SIK2/IRS2/PIK3CA/RPS6KB1/SREBF1/PHIP/PIK3C2A/RHOQ/ZNF106	26
GO:0098732	BP	GO:0098732	macromolecule deacylation	26/1502	116/18723	1.25735e-06	6.70462e-05	5.33042e-05	TBL1XR1/SKI/DYRK1A/SPRED2/HDAC4/CAMK2D/FRY/EP300/HDAC8/NIPBL/TRERF1/KDM5A/RCOR1/NNMT/MTA3/SPRED1/PRKD1/AKAP8L/BAZ2A/SREBF1/SFPQ/MAPK8/TBL1X/RCOR3/PER1/BCL6	26
GO:0035329	BP	GO:0035329	hippo signaling	14/1502	40/18723	1.36244e-06	7.1945e-05	5.7199e-05	MARK3/STK3/WWTR1/TEAD1/WWC2/LATS1/VGLL4/YAP1/LIMD1/LATS2/FAT4/MOB3B/MAPK14/DLG5	14
GO:0018394	BP	GO:0018394	peptidyl-lysine acetylation	33/1502	169/18723	1.42655e-06	7.46059e-05	5.93145e-05	AUTS2/CREBBP/KAT6B/KANSL1/NCOA1/PHF20/NCOA3/DIP2B/EPC2/EP300/OGT/MECP2/SETD5/ARRB1/CTCF/EPC1/KAT6A/EP400/YEATS2/MSL2/JADE1/KMT2A/TRRAP/TAF1/KAT2B/SUPT3H/KANSL3/PER1/MCM3AP/FLCN/PHF14/USP22/SMAD4	33
GO:0006473	BP	GO:0006473	protein acetylation	37/1502	201/18723	1.51241e-06	7.73676e-05	6.15101e-05	AUTS2/FOXO1/CREBBP/TAOK1/KAT6B/KANSL1/NCOA1/GSK3B/PHF20/NCOA3/DIP2B/EPC2/EP300/OGT/MECP2/SETD5/ARRB1/CTCF/EPC1/KAT6A/EP400/YEATS2/MSL2/JADE1/KMT2A/TRRAP/TAF1/KAT2B/SUPT3H/KANSL3/PER1/MCM3AP/FLCN/PHF14/USP22/SMAD4/NAA15	37
GO:0016579	BP	GO:0016579	protein deubiquitination	29/1502	139/18723	1.51253e-06	7.73676e-05	6.15101e-05	PRKN/USP54/USP34/USP9Y/ASXL1/ITCH/BABAM2/USP53/USP48/USP47/USP32/USP24/ATXN3/ATXN7/USP4/USP33/UIMC1/TRRAP/TANK/USP9X/MINDY4/SUPT3H/USP8/USP40/OTUD7A/OTUD7B/USP22/USP25/USP36	29
GO:0072659	BP	GO:0072659	protein localization to plasma membrane	47/1502	284/18723	1.52203e-06	7.73676e-05	6.15101e-05	PID1/SPTBN1/MACF1/EGFR/SORBS1/PIP5K1A/PTPN9/PRKCE/STX8/KIF13A/RAB10/DENND4C/GOLGA4/AFDN/EPHA3/ANK2/RAPGEF6/RAB8B/PIK3R1/ASB3/CLASP2/PACS1/NUMB/SLMAP/SMURF1/STXBP1/HECTD1/TTC7B/RILPL1/NFASC/ANK3/PICALM/FCHO2/PPFIA1/GOLPH3/ROCK1/RAPGEF2/VAMP2/DLG1/ROCK2/RHOQ/BCL2L1/FAM126B/TTC7A/RAP1A/JUP/FAM126A	47
GO:0030178	BP	GO:0030178	negative regulation of Wnt signaling pathway	33/1502	170/18723	1.63607e-06	8.23944e-05	6.55066e-05	RBMS3/WWOX/TCF7L2/FOXO3/CTNND1/PRKN/MCC/STK3/WWTR1/GSK3B/GRB10/NXN/INVS/BICC1/RNF213/APCDD1/NPHP3/LATS1/VGLL4/LIMD1/GLI3/ROR2/ANKRD6/LATS2/MLLT3/JADE1/KREMEN1/TMEM131L/TLE2/MAPK14/IFT80/UBAC2/CHD8	33
GO:0097581	BP	GO:0097581	lamellipodium organization	22/1502	90/18723	1.75898e-06	8.77714e-05	6.97816e-05	AUTS2/ABLIM1/KANK1/WASF2/CARMIL1/HDAC4/FER/PIK3R1/DNM2/RREB1/NCKAP1/ABLIM3/GOLPH3/PIK3CA/CYFIP1/CAPZB/ARHGEF7/VAV2/ABI2/SNX1/ABI1/VCL	22
GO:0000380	BP	GO:0000380	alternative mRNA splicing, via spliceosome	20/1502	77/18723	1.86185e-06	9.20599e-05	7.31911e-05	CELF2/RBM25/CELF1/MBNL1/CDK13/DYRK1A/FAM172A/RBFOX2/DDX17/NSRP1/THRAP3/ZBTB7A/MBNL2/RBM4/SFSWAP/YTHDC1/SFPQ/RBFOX1/RBMX/HNRNPU	20
GO:0070936	BP	GO:0070936	protein K48-linked ubiquitination	18/1502	65/18723	2.22144e-06	0.000108851	8.65404e-05	UBE2K/UBR5/PRKN/UBE2R2/UBE2H/UBE2E2/UBE2D2/RNF115/BTRC/ITCH/RNF216/CUL3/ARIH2/UBE2E1/UBE3A/TRIM44/RFFL/UBE2G1	18
GO:0016577	BP	GO:0016577	histone demethylation	12/1502	31/18723	2.27081e-06	0.000110276	8.76739e-05	JMJD1C/KDM2A/UTY/KDM4B/KDM3B/KDM6A/JARID2/KDM5A/KDM4C/KDM3A/KDM5D/KDM2B	12
GO:0006479	BP	GO:0006479	protein methylation	34/1502	181/18723	2.48248e-06	0.000117411	9.33459e-05	AUTS2/MECOM/ASH1L/KMT2C/SETD2/NSD1/EHMT1/CREBBP/SMYD3/BRD4/ATRX/KDM6A/EEF1AKMT2/JARID2/KMT2E/OGT/FBXO11/MECP2/SETD5/KMT5B/PRDM2/RAB6A/PCMTD1/NSD3/CTCF/NNMT/CAMKMT/KMT2A/DNMT1/TET1/KDM3A/MLLT6/SMAD4/PCMTD2	34
GO:0008213	BP	GO:0008213	protein alkylation	34/1502	181/18723	2.48248e-06	0.000117411	9.33459e-05	AUTS2/MECOM/ASH1L/KMT2C/SETD2/NSD1/EHMT1/CREBBP/SMYD3/BRD4/ATRX/KDM6A/EEF1AKMT2/JARID2/KMT2E/OGT/FBXO11/MECP2/SETD5/KMT5B/PRDM2/RAB6A/PCMTD1/NSD3/CTCF/NNMT/CAMKMT/KMT2A/DNMT1/TET1/KDM3A/MLLT6/SMAD4/PCMTD2	34
GO:0099504	BP	GO:0099504	synaptic vesicle cycle	34/1502	181/18723	2.48248e-06	0.000117411	9.33459e-05	DENND1A/FBXL20/PLD1/OPHN1/BTBD9/CTBP2/PPP3CB/PTEN/GSK3B/DNM1/ITSN1/DNM2/DNAJC5/CASK/RAP1B/STXBP1/PSEN1/AP3B1/PICALM/KIAA1109/FCHO2/STON2/ROCK1/NLGN1/VAMP2/CYFIP1/APBA1/AP3D1/UNC13B/RAP1A/PPP3CC/NLGN4Y/RAB3GAP1/GIPC1	34
GO:0006338	BP	GO:0006338	chromatin remodeling	43/1502	255/18723	2.54128e-06	0.000118137	9.39234e-05	RERE/BAZ2B/GATAD2B/ARID1B/SETD2/KDM4B/BPTF/SMYD3/KAT6B/HNRNPC/HDAC4/HP1BP3/ATRX/BAZ1B/KDM6A/ESR1/CECR2/JARID2/ZBTB7A/SMARCC1/ARID1A/ARID2/PSME4/KDM5A/SMARCA4/INO80/MBD2/CTCF/KDM4C/KAT6A/SCMH1/BAZ2A/UBN2/KAT2B/KDM5D/RSF1/CENPP/ZBTB1/SMARCA2/CHD8/MCM3AP/CABIN1/NASP	43
GO:1903362	BP	GO:1903362	regulation of cellular protein catabolic process	43/1502	255/18723	2.54128e-06	0.000118137	9.39234e-05	UBE2K/PTK2/PRKN/OPHN1/FAF1/FHIT/ARIH1/COP1/PTEN/GSK3B/BTRC/GNA12/TLK2/PIAS1/XPO1/SMARCC1/OGT/COMMD1/LATS1/VGLL4/SMURF1/ZER1/ATXN3/PSEN1/HECTD1/LDLR/ARIH2/DISC1/HIPK2/WAC/TAF1/FBXW7/RNF144A/UBE3A/ZYG11B/RNF217/CSNK1E/ANKIB1/CHFR/USP25/MDM2/GIPC1/PKD1	43
GO:0031098	BP	GO:0031098	stress-activated protein kinase signaling cascade	42/1502	247/18723	2.65807e-06	0.000121747	9.67936e-05	IGF1R/MECOM/FOXO1/SASH1/SMAD3/PLCB1/EGFR/PRKN/HIPK3/MAPK10/PAFAH1B1/TAOK1/STK3/MAPK1/ITCH/MAP4K3/SH3RF3/SH3RF1/NCOR1/MAP4K4/TAOK3/RB1CC1/MAP3K5/MAP3K3/KLHDC10/MAP3K20/HIPK2/ROR2/ANKRD6/STK39/MAPK8/DLG1/TNFRSF19/MAPK14/TRAF3/MAGI3/PHLPP1/MAPK8IP3/MAP3K4/CCM2/PER1/RHOA	42
GO:0016601	BP	GO:0016601	Rac protein signal transduction	14/1502	42/18723	2.66371e-06	0.000121747	9.67936e-05	AUTS2/ARHGAP24/ELMO1/WASF2/EPS8/OGT/DNM2/TIAM1/NCKAP1/PIK3CB/CRK/CYFIP1/ABI2/ARHGAP17	14
GO:0051403	BP	GO:0051403	stress-activated MAPK cascade	41/1502	239/18723	2.76975e-06	0.000125539	9.98081e-05	IGF1R/MECOM/FOXO1/SASH1/SMAD3/PLCB1/EGFR/PRKN/HIPK3/MAPK10/PAFAH1B1/TAOK1/STK3/MAPK1/ITCH/MAP4K3/SH3RF3/SH3RF1/NCOR1/MAP4K4/TAOK3/RB1CC1/MAP3K5/MAP3K3/KLHDC10/MAP3K20/HIPK2/ROR2/ANKRD6/STK39/MAPK8/DLG1/TNFRSF19/MAPK14/TRAF3/MAGI3/PHLPP1/MAPK8IP3/MAP3K4/CCM2/PER1	41
GO:0009755	BP	GO:0009755	hormone-mediated signaling pathway	35/1502	190/18723	2.82644e-06	0.00012705	0.000101009	NCOR2/UBR5/ZMIZ1/FOXP1/STRN3/RBFOX2/DDX17/GHR/NCOA1/ESR1/EP300/ZBTB7A/ARID1A/LATS1/KANK2/NCOR1/CNOT1/TRERF1/NR3C2/SMARCA4/YAP1/KDM4C/LATS2/UBE3A/TRIP4/KDM3A/KDM5D/ADIPOR2/SLC27A1/THRB/RXRA/SAFB/PPARA/PER1/RHOA	35
GO:0045931	BP	GO:0045931	positive regulation of mitotic cell cycle	26/1502	121/18723	2.91623e-06	0.000130011	0.000103364	PBX1/CCND3/ABL1/PLCB1/EGFR/ANKRD17/NSMCE2/PAFAH1B1/PRKCA/MEIS2/BRD4/UBE2E2/SMOC2/RAD51B/CCDC57/KMT2E/MECP2/STAT5B/CUL3/RPTOR/MTA3/RPS6KB1/PPP1R10/PKN2/USP22/MDM2	26
GO:0090311	BP	GO:0090311	regulation of protein deacetylation	15/1502	48/18723	2.95628e-06	0.000130725	0.000103932	SKI/DYRK1A/SPRED2/CAMK2D/FRY/EP300/NIPBL/KDM5A/NNMT/SPRED1/PRKD1/AKAP8L/SREBF1/MAPK8/BCL6	15
GO:0000381	BP	GO:0000381	regulation of alternative mRNA splicing, via spliceosome	17/1502	60/18723	2.99612e-06	0.000131419	0.000104483	CELF2/RBM25/CELF1/MBNL1/DYRK1A/FAM172A/RBFOX2/DDX17/NSRP1/THRAP3/ZBTB7A/MBNL2/RBM4/YTHDC1/RBFOX1/RBMX/HNRNPU	17
GO:0090316	BP	GO:0090316	positive regulation of intracellular protein transport	31/1502	160/18723	3.48672e-06	0.000151714	0.000120618	TCF7L2/SMAD3/UBR5/BCAS3/RUFY3/GSK3B/FYN/MAPK1/YWHAE/SREBF2/MAVS/PIK3R1/NPEPPS/PCM1/PSEN1/ATG13/ANK3/ARIH2/ABLIM3/HUWE1/GLI3/PRKD1/VAMP2/FBXW7/CTDSPL2/MAPK8/MAPK14/SAE1/JUP/USP36/MDM2	31
GO:0016482	BP	GO:0016482	cytosolic transport	32/1502	168/18723	3.57033e-06	0.000154119	0.000122531	DENND2A/TBC1D5/ERC1/EVI5/PRKN/SPAG9/STX8/EPS15/MON2/VTI1A/MAPK1/GBF1/HOOK3/DENND5A/HEATR5A/PIP4K2A/VPS13C/MYO1D/RAB6A/RHOBTB3/VPS54/ANKFY1/SNX6/STX16/AP1G1/VPS53/KIF16B/CCDC91/STX5/SNX8/SNX1/ATP9A	32
GO:0043543	BP	GO:0043543	protein acylation	41/1502	243/18723	4.24959e-06	0.000181996	0.000144694	AUTS2/FOXO1/CREBBP/TAOK1/KAT6B/KANSL1/NCOA1/GSK3B/PHF20/NCOA3/DIP2B/EPC2/EP300/OGT/MECP2/HHATL/SETD5/ARRB1/PPM1B/CTCF/EPC1/KAT6A/EP400/YEATS2/MSL2/JADE1/KMT2A/TRRAP/TAF1/CDYL/KAT2B/SUPT3H/KANSL3/OGDH/PER1/MCM3AP/FLCN/PHF14/USP22/SMAD4/NAA15	41
GO:1903844	BP	GO:1903844	regulation of cellular response to transforming growth factor beta stimulus	27/1502	131/18723	4.3782e-06	0.00018604	0.000147908	SMAD3/SKI/CFLAR/LTBP1/CREBBP/ZEB2/SPRED2/TGFBR3/FBN1/EP300/LDLRAD4/ZBTB7A/DNM2/SMURF2/LATS1/SMURF1/HIPK2/GLG1/SPRED1/LATS2/SNX6/CHST11/PPARA/FLCN/SMAD2/SMAD4/GIPC1	27
GO:0006482	BP	GO:0006482	protein demethylation	12/1502	33/18723	4.90808e-06	0.000205346	0.000163258	JMJD1C/KDM2A/UTY/KDM4B/KDM3B/KDM6A/JARID2/KDM5A/KDM4C/KDM3A/KDM5D/KDM2B	12
GO:0008214	BP	GO:0008214	protein dealkylation	12/1502	33/18723	4.90808e-06	0.000205346	0.000163258	JMJD1C/KDM2A/UTY/KDM4B/KDM3B/KDM6A/JARID2/KDM5A/KDM4C/KDM3A/KDM5D/KDM2B	12
GO:0030521	BP	GO:0030521	androgen receptor signaling pathway	14/1502	44/18723	4.97281e-06	0.000206044	0.000163813	NCOR2/ZMIZ1/FOXP1/DDX17/EP300/ZBTB7A/ARID1A/NCOR1/SMARCA4/KDM4C/UBE3A/KDM3A/KDM5D/RHOA	14
GO:0036465	BP	GO:0036465	synaptic vesicle recycling	19/1502	75/18723	5.00051e-06	0.000206044	0.000163813	DENND1A/OPHN1/BTBD9/PPP3CB/DNM1/ITSN1/DNM2/AP3B1/PICALM/KIAA1109/FCHO2/STON2/ROCK1/NLGN1/VAMP2/CYFIP1/AP3D1/PPP3CC/NLGN4Y	19
GO:0070076	BP	GO:0070076	histone lysine demethylation	11/1502	28/18723	5.09323e-06	0.000208286	0.000165596	JMJD1C/KDM2A/UTY/KDM4B/KDM3B/KDM6A/KDM5A/KDM4C/KDM3A/KDM5D/KDM2B	11
GO:0038202	BP	GO:0038202	TORC1 signaling	15/1502	50/18723	5.22204e-06	0.00021196	0.000168516	SMG1/RPTOR/KLHL22/SIK3/CASTOR3/WAC/DEPTOR/ATM/DEPDC5/LARP1/SESN1/NPRL3/FLCN/CLEC16A/SPAAR	15
GO:0016575	BP	GO:0016575	histone deacetylation	20/1502	82/18723	5.32599e-06	0.000214578	0.000170598	TBL1XR1/SKI/HDAC4/CAMK2D/HDAC8/NIPBL/TRERF1/KDM5A/RCOR1/MTA3/PRKD1/AKAP8L/BAZ2A/SREBF1/SFPQ/MAPK8/TBL1X/RCOR3/PER1/BCL6	20
GO:0071383	BP	GO:0071383	cellular response to steroid hormone stimulus	36/1502	204/18723	5.70167e-06	0.000228025	0.000181288	FOXO1/NCOR2/FOXO3/EGFR/UBR5/ZMIZ1/CFLAR/FOXP1/SMYD3/STRN3/RBFOX2/DDX17/ESR1/EP300/ZBTB7A/ARID1A/LATS1/KANK2/NCOR1/CNOT1/TRERF1/NR3C2/SMARCA4/YAP1/KDM4C/UBE3A/TRIP4/USP8/KDM3A/KDM5D/RXRA/SAFB/PPARA/PER1/RHOA/HNRNPU	36
GO:0031647	BP	GO:0031647	regulation of protein stability	47/1502	298/18723	5.89074e-06	0.000233867	0.000185933	SMAD3/CTNND1/PRKN/CREBBP/BCL2/STK3/PTEN/PLPP3/BTRC/MAPK1/HIP1/EP300/ANK2/PIK3R1/USP47/HDAC8/CUL3/MDM4/GNAQ/STXBP1/FBXW11/ATF7IP/PER3/PARVA/AAK1/USP4/USP33/HTT/PRKD1/TAF1/FBXW7/USP9X/SREBF1/USP8/TRIM44/MORC3/USP40/TBL1X/MAPK8IP3/CHFR/PRKDC/NAA15/APTX/USP36/MDM2/CCNH/GIPC1	47
GO:0016571	BP	GO:0016571	histone methylation	28/1502	141/18723	6.2374e-06	0.000245835	0.000195448	AUTS2/MECOM/ASH1L/KMT2C/SETD2/NSD1/EHMT1/CREBBP/SMYD3/BRD4/ATRX/KDM6A/JARID2/KMT2E/OGT/MECP2/SETD5/KMT5B/PRDM2/NSD3/CTCF/NNMT/KMT2A/DNMT1/TET1/KDM3A/MLLT6/SMAD4	28
GO:0032868	BP	GO:0032868	response to insulin	43/1502	264/18723	6.34771e-06	0.000248383	0.000197474	PID1/INSR/IGF1R/FOXO1/CCND3/KANK1/SORBS1/CFLAR/TBC1D4/PTPRA/GHR/GAB1/PTEN/GSK3B/GRB10/RAB10/DENND4C/FER/EEF2K/RAB8B/PIP4K2A/PIK3R1/SMARCC1/OGT/PDE3B/VPS13C/SOGA1/SIK2/IRS2/VAMP2/PIK3CA/CYFIP1/RPS6KB1/KAT2B/SRSF4/SREBF1/SLC27A1/PHIP/PIK3C2A/RHOQ/PPARA/ZNF106/PRKDC	43
GO:0032006	BP	GO:0032006	regulation of TOR signaling	23/1502	104/18723	6.44515e-06	0.000250394	0.000199073	FNIP1/AKT3/GNA12/RPTOR/KLHL22/SIK3/TBCK/GOLPH3/CASTOR3/WAC/DEPTOR/UBR2/ATM/PIK3CA/WDR59/DEPDC5/UBR1/RFFL/SESN1/NPRL3/FLCN/CLEC16A/SPAAR	23
GO:0090092	BP	GO:0090092	regulation of transmembrane receptor protein serine/threonine kinase signaling pathway	42/1502	256/18723	6.73386e-06	0.000259432	0.000206258	ABL1/SMAD3/BMPR2/SKI/LTBP1/MAGI2/CREBBP/RBPMS/PCSK6/ZEB2/SPRED2/TGFBR3/BMPR1A/FBN1/RBPJ/XIAP/ZNF423/EP300/SULF1/LDLRAD4/ZBTB7A/DNM2/SMURF2/LATS1/SMURF1/SH2B1/NUMA1/HIPK2/GLG1/SPRED1/LATS2/SPART/SNX6/GATA4/CTDSPL2/ACVR1/CHST11/PPARA/FLCN/SMAD2/SMAD4/GIPC1	42
GO:0016311	BP	GO:0016311	dephosphorylation	60/1502	417/18723	6.77318e-06	0.000259432	0.000206258	PTPRG/SSH2/PTPRS/SMAD3/PTPRM/SMG6/PPP6R2/NT5C2/MAGI2/PTPN12/PTPN9/PPP3CB/PTPRA/BCL2/PPP6R3/DLC1/INPP5B/PTEN/GSK3B/PLPP3/BTRC/PTPRK/YWHAE/MGAT5/PPP2R5C/PPP1CB/SPPL3/PFKFB3/ENSA/PPP2R5E/PPM1B/TNS3/PPP3R1/INPP4A/FBXW11/ROCK1/PPP1R12A/HTT/PPP4R2/CTDSPL2/PTP4A3/PPP2R2D/DLG1/RNGTT/ROCK2/CTDSPL/INPP5A/BOD1L1/MTMR3/CAMTA1/PTPN14/PHLPP1/PPP2R2A/PTPN13/SSH1/CDC14B/SYMPK/APTX/PPP3CC/PPP4R3B	60
GO:0032434	BP	GO:0032434	regulation of proteasomal ubiquitin-dependent protein catabolic process	27/1502	134/18723	6.83778e-06	0.000260075	0.000206769	UBE2K/PRKN/FHIT/ARIH1/COP1/GSK3B/GNA12/TLK2/PIAS1/XPO1/SMARCC1/OGT/COMMD1/ZER1/PSEN1/HECTD1/ARIH2/WAC/TAF1/RNF144A/ZYG11B/RNF217/CSNK1E/ANKIB1/CHFR/MDM2/GIPC1	27
GO:0006402	BP	GO:0006402	mRNA catabolic process	39/1502	232/18723	7.89534e-06	0.000298214	0.000237091	TNRC6A/TNRC6B/CELF1/ZHX2/SMG6/PRKCA/PAN3/HNRNPC/GIGYF2/FTO/PUM1/AGO3/DIS3L2/SAMD4A/AGO2/TNRC6C/THRAP3/SND1/PUM2/SMG1/TENT2/CNOT1/LARP4B/XRN1/TUT4/AGO4/ROCK1/NBAS/UPF2/RC3H1/METTL16/ATM/CTIF/ROCK2/PARN/MAPK14/LARP1/TENT5A/HNRNPU	39
GO:0042147	BP	GO:0042147	retrograde transport, endosome to Golgi	21/1502	91/18723	7.97199e-06	0.000299032	0.000237742	DENND2A/TBC1D5/ERC1/EVI5/PRKN/SPAG9/VTI1A/GBF1/DENND5A/HEATR5A/RAB6A/RHOBTB3/VPS54/ANKFY1/SNX6/STX16/VPS53/STX5/SNX8/SNX1/ATP9A	21
GO:0017015	BP	GO:0017015	regulation of transforming growth factor beta receptor signaling pathway	26/1502	128/18723	8.63249e-06	0.00032159	0.000255676	SMAD3/SKI/LTBP1/CREBBP/ZEB2/SPRED2/TGFBR3/FBN1/EP300/LDLRAD4/ZBTB7A/DNM2/SMURF2/LATS1/SMURF1/HIPK2/GLG1/SPRED1/LATS2/SNX6/CHST11/PPARA/FLCN/SMAD2/SMAD4/GIPC1	26
GO:0007254	BP	GO:0007254	JNK cascade	31/1502	167/18723	8.72107e-06	0.00032268	0.000256543	IGF1R/MECOM/SMAD3/PLCB1/EGFR/PRKN/HIPK3/MAPK10/PAFAH1B1/TAOK1/STK3/ITCH/MAP4K3/SH3RF3/SH3RF1/NCOR1/MAP4K4/TAOK3/RB1CC1/MAP3K5/MAP3K20/HIPK2/ROR2/ANKRD6/MAPK8/TNFRSF19/TRAF3/MAGI3/PHLPP1/MAPK8IP3/PER1	31
GO:0046822	BP	GO:0046822	regulation of nucleocytoplasmic transport	23/1502	106/18723	9.01925e-06	0.000331458	0.000263521	TCF7L2/SMAD3/UBR5/SETD2/GSK3B/MAPK1/YWHAE/MAVS/XPO1/PIK3R1/SP100/PSEN1/RBM4/GLI3/PPP1R12A/PRKD1/AKAP8L/CTDSPL2/NUP153/MAPK14/PTPN14/JUP/MDM2	23
GO:0010631	BP	GO:0010631	epithelial cell migration	53/1502	357/18723	9.39245e-06	0.000342856	0.000272583	PTPRG/RIN2/DOCK1/ABL1/SASH1/MACF1/IQSEC1/AKT3/BMPR2/KANK1/CLASP1/PTPRM/DOCK5/PTK2/STARD13/ROBO1/BCAS3/PRKCA/FOXP1/ZEB2/PRKCE/MCC/NF1/PTEN/SMOC2/PLPP3/FGFR1/CLASP2/MECP2/WDPCP/KANK2/MAP4K4/RREB1/SP100/MAP2K5/MYH9/MAP3K3/ROCK1/PIK3CB/SPRED1/CCBE1/GPI/PRKD1/RHOJ/PIK3CA/FBXW7/PTP4A3/ROCK2/PIK3C2A/RHOA/PKN2/JUP/GIPC1	53
GO:0032232	BP	GO:0032232	negative regulation of actin filament bundle assembly	12/1502	35/18723	9.9242e-06	0.000359852	0.000286096	CLASP1/PRKN/WASF2/DLC1/CORO2B/ARHGAP6/PHLDB2/PIK3R1/CLASP2/PPFIA1/ARHGEF18/CGNL1	12
GO:0045787	BP	GO:0045787	positive regulation of cell cycle	48/1502	313/18723	1.02211e-05	0.000368164	0.000292704	PBX1/INSR/CCND3/ABL1/SRPK2/PLCB1/EGFR/ANKRD17/NSMCE2/PAFAH1B1/PRKCA/PRKCE/MEIS2/SVIL/BRD4/UBE2E2/CCNY/SMOC2/ATRX/RAD51B/CCDC57/KMT2E/MECP2/STAT5B/CUL3/RPTOR/INO80/MTA3/NUMA1/MNAT1/MAP3K20/DYNC1H1/SLF2/PKP4/DDX39B/RPS6KB1/PPP1R10/SFPQ/ROCK2/PHIP/RHOA/PKN2/USP22/CDC14B/HNRNPU/MDM2/GIPC1/PKD1	48
GO:0030032	BP	GO:0030032	lamellipodium assembly	18/1502	72/18723	1.07618e-05	0.000385089	0.00030616	AUTS2/ABLIM1/WASF2/CARMIL1/HDAC4/FER/PIK3R1/DNM2/NCKAP1/ABLIM3/GOLPH3/PIK3CA/CYFIP1/CAPZB/ARHGEF7/VAV2/ABI2/VCL	18
GO:0046777	BP	GO:0046777	protein autophosphorylation	38/1502	227/18723	1.13358e-05	0.000402698	0.00032016	GRK5/INSR/IGF1R/ABL1/PDGFRA/MARK3/EGFR/PTK2/TAOK1/DYRK1A/PEAK1/GSK3B/FYN/DDR2/CAMK2D/WNK1/FER/TRPM7/EEF2K/IRAK3/FGFR1/TNKS1BP1/SMG1/TAOK3/CDK12/STK24/IQGAP1/SIK2/PDGFD/MAP3K3/MUSK/AAK1/BCR/STK39/PRKD1/RAD50/ATM/TAF1	38
GO:0044772	BP	GO:0044772	mitotic cell cycle phase transition	60/1502	424/18723	1.1402e-05	0.000402698	0.00032016	PBX1/FBXL7/FOXN3/CCND3/PLCB1/CLASP1/EGFR/TMEM14B/CDK14/ANKRD17/NSMCE2/TAOK1/BCL2/BRD4/GIGYF2/UBE2E2/CCNY/ZNF655/PTEN/EPS8/BABAM2/FBXL17/CRADD/RAD51B/CCDC57/PIAS1/KMT2E/USP47/CLASP2/MECP2/DNM2/LATS1/CUL3/KANK2/RPTOR/KLHL22/TAOK3/ENSA/INO80/MTA3/MNAT1/CUL5/WAC/LATS2/UIMC1/JADE1/ATM/RPS6KB1/PPP2R2D/DLG1/ACVR1/CTDSPL/MAD1L1/CHFR/PRKDC/NASP/CDC14B/CDK5RAP2/MDM2/PKD1	60
GO:0034968	BP	GO:0034968	histone lysine methylation	24/1502	115/18723	1.17201e-05	0.000408627	0.000324874	AUTS2/MECOM/ASH1L/KMT2C/SETD2/NSD1/EHMT1/SMYD3/BRD4/ATRX/KDM6A/JARID2/KMT2E/OGT/MECP2/SETD5/KMT5B/NSD3/NNMT/KMT2A/DNMT1/KDM3A/MLLT6/SMAD4	24
GO:0090630	BP	GO:0090630	activation of GTPase activity	24/1502	115/18723	1.17201e-05	0.000408627	0.000324874	ARHGAP24/RABGAP1L/TBC1D5/EVI5/BCAS3/PIP5K1A/TBC1D4/TBC1D22A/RALGAPA1/TBC1D16/ABR/ARHGEF10/SIPA1L3/TIAM2/RABGAP1/TIAM1/ARHGAP22/TBCK/BCR/TBC1D8/CRK/TBC1D12/RALGAPA2/TBC1D1	24
GO:0051258	BP	GO:0051258	protein polymerization	46/1502	297/18723	1.19547e-05	0.000411621	0.000327254	GAS7/SSH2/SPTBN1/ABL1/UBE2K/KANK1/CLASP1/PRKN/WASF2/ADD3/DYRK1A/PRKCE/SVIL/CARMIL1/ADD1/EPS8/ARHGAP6/FCHSD2/ELN/FER/CCDC57/CLIP1/NDE1/CLASP2/MECP2/LATS1/MAP1B/SPTAN1/TBCD/NCKAP1/NUMA1/ARFGEF1/NAV3/CYFIP1/CAPZB/SNX9/TTC17/DLG1/SPIRE1/CEP192/ARPC1A/ARHGEF7/ABI2/SSH1/RHOA/CDK5RAP2	46
GO:0090132	BP	GO:0090132	epithelium migration	53/1502	360/18723	1.19574e-05	0.000411621	0.000327254	PTPRG/RIN2/DOCK1/ABL1/SASH1/MACF1/IQSEC1/AKT3/BMPR2/KANK1/CLASP1/PTPRM/DOCK5/PTK2/STARD13/ROBO1/BCAS3/PRKCA/FOXP1/ZEB2/PRKCE/MCC/NF1/PTEN/SMOC2/PLPP3/FGFR1/CLASP2/MECP2/WDPCP/KANK2/MAP4K4/RREB1/SP100/MAP2K5/MYH9/MAP3K3/ROCK1/PIK3CB/SPRED1/CCBE1/GPI/PRKD1/RHOJ/PIK3CA/FBXW7/PTP4A3/ROCK2/PIK3C2A/RHOA/PKN2/JUP/GIPC1	53
GO:0034446	BP	GO:0034446	substrate adhesion-dependent cell spreading	23/1502	108/18723	1.24923e-05	0.000424965	0.000337863	DOCK1/ABL1/LAMB1/KANK1/DOCK5/PTK2/CARMIL1/PEAK1/FER/ANTXR1/PIK3R1/RAB1A/LAMC1/AXL/DNM2/RREB1/PARVA/RADIL/LIMS1/CRK/ACTN4/ARHGEF7/RHOA	23
GO:0035265	BP	GO:0035265	organ growth	32/1502	178/18723	1.25013e-05	0.000424965	0.000337863	AKAP13/EXT1/ZFPM2/BNC2/TGFBR3/BCL2/STK3/PTEN/DDR2/BMPR1A/MAPK1/RBPJ/ACACB/ESR1/PDLIM5/JARID2/WWC2/LATS1/VGLL4/ARID2/YAP1/TENM4/LATS2/DDX39B/GATA4/UBE3A/MAPK14/IFT80/PPARA/GATA6/SMAD2/MEIS1	32
GO:0008360	BP	GO:0008360	regulation of cell shape	29/1502	154/18723	1.26351e-05	0.000426847	0.00033936	PTK2/LPAR1/DLC1/ARHGAP35/EPS8/FYN/FGD4/CFDP1/BRWD1/FMNL2/MKLN1/DNMBP/WDPCP/MYH9/LIMD1/PARVA/ARHGEF18/RHOBTB3/RHOJ/CRK/CYFIP1/DLG1/PLXNA2/PHIP/PLXNA4/RHOQ/MYH10/RHOA/FMNL3	29
GO:0018022	BP	GO:0018022	peptidyl-lysine methylation	26/1502	131/18723	1.33363e-05	0.000447753	0.000355981	AUTS2/MECOM/ASH1L/KMT2C/SETD2/NSD1/EHMT1/SMYD3/BRD4/ATRX/KDM6A/EEF1AKMT2/JARID2/KMT2E/OGT/MECP2/SETD5/KMT5B/NSD3/NNMT/CAMKMT/KMT2A/DNMT1/KDM3A/MLLT6/SMAD4	26
GO:0006893	BP	GO:0006893	Golgi to plasma membrane transport	16/1502	60/18723	1.36651e-05	0.000453583	0.000360615	SPTBN1/MACF1/EXOC4/EXOC6B/KIF13A/RABEP1/RAB10/GOLGA4/COMMD1/DNM2/VPS35L/ANK3/ARFGEF2/GOLPH3/VAMP2/STXBP6	16
GO:0033044	BP	GO:0033044	regulation of chromosome organization	33/1502	187/18723	1.37601e-05	0.000453583	0.000360615	SMG6/NSMCE2/HNRNPC/SENP6/ATRX/MAPK1/TNKS/SMG1/HDAC8/NEK7/CUL3/KLHL22/YLPM1/XRN1/CTCF/ATF7IP/NUMA1/MNAT1/WAPL/SLF2/RAD50/DNMT1/ATM/PPP1R10/SFPQ/HMBOX1/PARN/TRAPPC12/MAP3K4/MAD1L1/CHFR/CDK5RAP2/HNRNPU	33
GO:0061136	BP	GO:0061136	regulation of proteasomal protein catabolic process	33/1502	187/18723	1.37601e-05	0.000453583	0.000360615	UBE2K/PRKN/OPHN1/FHIT/ARIH1/COP1/GSK3B/BTRC/GNA12/TLK2/PIAS1/XPO1/SMARCC1/OGT/COMMD1/ZER1/ATXN3/PSEN1/HECTD1/ARIH2/WAC/TAF1/FBXW7/RNF144A/ZYG11B/RNF217/CSNK1E/ANKIB1/CHFR/USP25/MDM2/GIPC1/PKD1	33
GO:0033157	BP	GO:0033157	regulation of intracellular protein transport	38/1502	229/18723	1.39295e-05	0.000456401	0.000362856	TCF7L2/SMAD3/UBR5/PRKN/BCAS3/RUFY3/GSK3B/FYN/MAPK1/YWHAE/SREBF2/MAVS/BNIP3L/XPO1/PIK3R1/NPEPPS/PCM1/SP100/PSEN1/ATG13/ANK3/ARIH2/ABLIM3/HUWE1/GLI3/PRKD1/VAMP2/FBXW7/CTDSPL2/SREBF1/MAPK8/MAPK14/PTPN14/UBAC2/SAE1/JUP/USP36/MDM2	38
GO:1902743	BP	GO:1902743	regulation of lamellipodium organization	15/1502	54/18723	1.47857e-05	0.000481552	0.000382852	AUTS2/KANK1/WASF2/CARMIL1/HDAC4/FER/PIK3R1/DNM2/RREB1/NCKAP1/PIK3CA/CYFIP1/CAPZB/ARHGEF7/ABI2	15
GO:0032386	BP	GO:0032386	regulation of intracellular transport	50/1502	337/18723	1.69193e-05	0.000547764	0.000435493	MYBPC3/TCF7L2/SMAD3/TNNT2/UBR5/PRKN/SETD2/BCAS3/RUFY3/GSK3B/FYN/MAPK1/YWHAE/SREBF2/MAVS/BNIP3L/XPO1/PIK3R1/MAP1B/NPEPPS/PCM1/SP100/PSEN1/ATG13/ANK3/ARIH2/RBM4/ABLIM3/NUMA1/DYNC1H1/HUWE1/GLI3/PPP1R12A/PRKD1/AKAP8L/VAMP2/FBXW7/CTDSPL2/SREBF1/MAPK8/NUP153/RHOT1/MAPK14/PTPN14/UBAC2/SAE1/JUP/USP36/ATP9A/MDM2	50
GO:0045732	BP	GO:0045732	positive regulation of protein catabolic process	38/1502	231/18723	1.7058e-05	0.000548984	0.000436463	FOXO1/CBLB/SH3D19/PTK2/PRKN/FAF1/ARIH1/COP1/PTEN/ATG7/GSK3B/ITCH/PIAS1/SMURF2/VGLL4/SMURF1/ZER1/ATXN3/PSEN1/HECTD1/WWP2/LDLR/ARIH2/DISC1/HUWE1/TAF1/FBXW7/RNF144A/SNX9/ZYG11B/WWP1/RNF217/CSNK1E/STX5/ANKIB1/CHFR/SNX1/MDM2	38
GO:0090130	BP	GO:0090130	tissue migration	53/1502	365/18723	1.77128e-05	0.000566707	0.000450553	PTPRG/RIN2/DOCK1/ABL1/SASH1/MACF1/IQSEC1/AKT3/BMPR2/KANK1/CLASP1/PTPRM/DOCK5/PTK2/STARD13/ROBO1/BCAS3/PRKCA/FOXP1/ZEB2/PRKCE/MCC/NF1/PTEN/SMOC2/PLPP3/FGFR1/CLASP2/MECP2/WDPCP/KANK2/MAP4K4/RREB1/SP100/MAP2K5/MYH9/MAP3K3/ROCK1/PIK3CB/SPRED1/CCBE1/GPI/PRKD1/RHOJ/PIK3CA/FBXW7/PTP4A3/ROCK2/PIK3C2A/RHOA/PKN2/JUP/GIPC1	53
GO:0009895	BP	GO:0009895	negative regulation of catabolic process	48/1502	320/18723	1.85372e-05	0.000589614	0.000468766	SMAD3/EGFR/OPHN1/HNRNPC/FHIT/BCL2/HDAC4/ATG7/MYCBP2/FYN/STAT3/ACACB/TLK2/THRAP3/IRAK3/HERC1/SMARCC1/OGT/SMG1/PDE3B/SLC25A12/NCOR1/MDM4/KLHL22/TENT2/FOXK1/PSEN1/LARP4B/TAB2/ROCK1/HIPK2/NBAS/WAC/METTL16/TAF1/PIK3CA/FOXK2/GATA4/PARN/MAPK14/LARP1/PPARA/TENT5A/CLEC16A/HNRNPU/USP25/USP36/GIPC1	48
GO:1902745	BP	GO:1902745	positive regulation of lamellipodium organization	12/1502	37/18723	1.89457e-05	0.000599103	0.00047631	AUTS2/WASF2/CARMIL1/HDAC4/PIK3R1/DNM2/RREB1/NCKAP1/PIK3CA/CYFIP1/ARHGEF7/ABI2	12
GO:0043434	BP	GO:0043434	response to peptide hormone	58/1502	414/18723	2.13993e-05	0.000658139	0.000523245	PID1/INSR/IGF1R/FOXO1/CCND3/KANK1/PTK2/SORBS1/CFLAR/TBC1D4/MBD5/TGFBR3/PTPRA/GHR/GAB1/PTEN/GSK3B/GRB10/FYN/RAB10/FBN1/STAT3/DENND4C/FER/EEF2K/RAB8B/PIP4K2A/PIK3R1/SMARCC1/OGT/STAT5B/PDE3B/VPS13C/MAP1B/SOGA1/RAP1B/IQGAP1/SIK2/ROCK1/IRS2/CRK/VAMP2/PIK3CA/CYFIP1/RPS6KB1/KAT2B/SRSF4/SREBF1/ROCK2/SLC27A1/PHIP/PIK3C2A/RHOQ/EIF2B3/PPARA/ZNF106/PRKDC/MDM2	58
GO:0007062	BP	GO:0007062	sister chromatid cohesion	16/1502	62/18723	2.14177e-05	0.000658139	0.000523245	STAG1/PDS5A/NSMCE2/ATRX/POGZ/TNKS/HDAC8/STAG2/NIPBL/CTCF/MAU2/WAPL/PDS5B/SLF2/FBXW7/SFPQ	16
GO:0048488	BP	GO:0048488	synaptic vesicle endocytosis	16/1502	62/18723	2.14177e-05	0.000658139	0.000523245	DENND1A/OPHN1/BTBD9/PPP3CB/DNM1/ITSN1/DNM2/PICALM/KIAA1109/FCHO2/STON2/ROCK1/NLGN1/VAMP2/PPP3CC/NLGN4Y	16
GO:0099072	BP	GO:0099072	regulation of postsynaptic membrane neurotransmitter receptor levels	16/1502	62/18723	2.14177e-05	0.000658139	0.000523245	CTNND1/MAPK10/OPHN1/EPS15/GPHN/EPS8/YWHAE/ERBIN/NUMB/PPP3R1/GPC6/VAMP2/DLG1/RAP1A/AP2B1/ADAM10	16
GO:0140238	BP	GO:0140238	presynaptic endocytosis	16/1502	62/18723	2.14177e-05	0.000658139	0.000523245	DENND1A/OPHN1/BTBD9/PPP3CB/DNM1/ITSN1/DNM2/PICALM/KIAA1109/FCHO2/STON2/ROCK1/NLGN1/VAMP2/PPP3CC/NLGN4Y	16
GO:0022411	BP	GO:0022411	cellular component disassembly	61/1502	443/18723	2.24935e-05	0.000687314	0.000546441	INSR/SPTBN1/IGF1R/IQSEC1/KLC1/CLASP1/PRKN/PAFAH1B1/PRKCA/TAOK1/ADD3/SVIL/CARMIL1/ATG7/ADD1/EPS8/GSK3B/DDR2/SH3PXD2B/SCAF8/SREBF2/BNIP3L/GBF1/ADAMTS5/CECR2/VPS13D/IRAK3/PIK3R1/SMARCC1/CLASP2/SETX/LAMC1/ARID1A/VPS13C/ARID2/MAP1B/MAP4K4/AMBRA1/SPTAN1/RB1CC1/ATG13/SMARCA4/UVRAG/ATXN7/HUWE1/NAV3/HTT/CALCOCO2/AKAP8L/NCKAP5/ACIN1/MICAL3/PIK3CA/FBXW7/CAPZB/SREBF1/STX5/CLEC16A/USP36/ADAM10/RETREG3	61
GO:0051497	BP	GO:0051497	negative regulation of stress fiber assembly	11/1502	32/18723	2.26672e-05	0.000688755	0.000547586	CLASP1/WASF2/DLC1/CORO2B/ARHGAP6/PHLDB2/PIK3R1/CLASP2/PPFIA1/ARHGEF18/CGNL1	11
GO:0031060	BP	GO:0031060	regulation of histone methylation	17/1502	69/18723	2.30861e-05	0.000697583	0.000554605	AUTS2/NSD1/BRD4/ATRX/JARID2/KMT2E/OGT/MECP2/NSD3/CTCF/NNMT/KMT2A/DNMT1/TET1/KDM3A/MLLT6/SMAD4	17
GO:0032872	BP	GO:0032872	regulation of stress-activated MAPK cascade	33/1502	192/18723	2.41116e-05	0.000724547	0.000576042	IGF1R/MECOM/FOXO1/SASH1/PLCB1/EGFR/PRKN/HIPK3/PAFAH1B1/TAOK1/STK3/MAPK1/ITCH/SH3RF3/SH3RF1/NCOR1/MAP4K4/TAOK3/RB1CC1/MAP3K5/MAP3K3/KLHDC10/HIPK2/ANKRD6/STK39/DLG1/TNFRSF19/TRAF3/MAGI3/PHLPP1/MAPK8IP3/MAP3K4/PER1	33
GO:0030900	BP	GO:0030900	forebrain development	54/1502	379/18723	2.54026e-05	0.000759148	0.000603552	PRKG1/PTPRS/EXT1/LAMB1/PLCB1/CELF1/PCDH9/ZMIZ1/SKI/SETD2/TACC1/ROBO1/TMEM14B/OPHN1/PAFAH1B1/FOXP2/SLC8A1/NF1/DLC1/ARHGAP35/PTEN/NCOA1/GSK3B/TRAPPC9/FYN/ATRX/BMPR1A/RBPJ/DCLK1/HOOK3/NDE1/TMEM108/AXL/NFIB/TENT2/PCM1/MYO1D/NUMB/ZSWIM6/PSEN1/DISC1/GLI2/GLI3/RAPGEF2/CRK/FRS2/FAT4/PLXNA4/EIF2B3/OGDH/DYNC2H1/KDM2B/RHOA/RAB3GAP1	54
GO:0043414	BP	GO:0043414	macromolecule methylation	47/1502	316/18723	2.80987e-05	0.000835131	0.000663961	AUTS2/MECOM/ASH1L/KMT2C/SETD2/NSD1/EHMT1/CREBBP/SMYD3/BRD4/ATRX/KDM6A/EEF1AKMT2/THADA/JARID2/KMT2E/OGT/FBXO11/MECP2/SETD5/KMT5B/GATAD2A/PRDM2/DNMT3A/RAB6A/PCMTD1/MBD2/NSD3/CTCF/NNMT/ATF7IP/MGMT/TRMT11/CAMKMT/NSUN6/KMT2A/METTL15/METTL16/BAZ2A/ZC3H13/DNMT1/PIK3CA/TET1/KDM3A/MLLT6/SMAD4/PCMTD2	47
GO:0032388	BP	GO:0032388	positive regulation of intracellular transport	34/1502	202/18723	2.86222e-05	0.000846067	0.000672655	TCF7L2/SMAD3/UBR5/PRKN/BCAS3/RUFY3/GSK3B/FYN/MAPK1/YWHAE/SREBF2/MAVS/PIK3R1/NPEPPS/PCM1/PSEN1/ATG13/ANK3/ARIH2/ABLIM3/NUMA1/DYNC1H1/HUWE1/GLI3/PRKD1/VAMP2/FBXW7/CTDSPL2/MAPK8/MAPK14/SAE1/JUP/USP36/MDM2	34
GO:0045862	BP	GO:0045862	positive regulation of proteolysis	53/1502	372/18723	3.01186e-05	0.000881151	0.000700548	SMAD3/SH3D19/PTK2/PRKN/ROBO1/CFLAR/COL4A3/DLC1/ARIH1/UACA/COP1/PTEN/GSK3B/FYN/BTRC/STAT3/HIP1/CRADD/ANTXR1/PIAS1/OGT/PSME4/ARRB1/SMURF1/ZER1/ATXN3/PSEN1/HECTD1/ASPH/MAP3K5/MYH9/PICALM/FBXW11/ARIH2/DISC1/CCBE1/BCL2L13/TAF1/FBXW7/TANK/RNF144A/SNX9/ZYG11B/ROCK2/RNF217/EGLN3/CSNK1E/ANKIB1/CHFR/MBP/RHOA/NLRP1/MDM2	53
GO:0030100	BP	GO:0030100	regulation of endocytosis	35/1502	211/18723	3.01833e-05	0.000881151	0.000700548	INSR/ABL1/TBC1D5/OPHN1/MAGI2/ATXN2/BTBD9/PPP3CB/RUFY2/HIP1/DNM1/MKLN1/EEF2K/ITSN1/ABL2/EPHA3/SGIP1/AXL/DNM2/ARRB1/NUMB/BICD1/PICALM/PPP3R1/STON2/RUFY1/ROCK1/PIK3CB/NLGN1/AAK1/PACSIN2/ANKFY1/PRKD1/PPP3CC/AP2B1	35
GO:0090090	BP	GO:0090090	negative regulation of canonical Wnt signaling pathway	26/1502	137/18723	3.02951e-05	0.000881151	0.000700548	RBMS3/TCF7L2/FOXO3/CTNND1/PRKN/MCC/STK3/WWTR1/GSK3B/INVS/BICC1/NPHP3/LATS1/LIMD1/GLI3/ROR2/ANKRD6/LATS2/MLLT3/JADE1/KREMEN1/TMEM131L/TLE2/MAPK14/UBAC2/CHD8	26
GO:0070302	BP	GO:0070302	regulation of stress-activated protein kinase signaling cascade	33/1502	195/18723	3.33267e-05	0.000964171	0.000766552	IGF1R/MECOM/FOXO1/SASH1/PLCB1/EGFR/PRKN/HIPK3/PAFAH1B1/TAOK1/STK3/MAPK1/ITCH/SH3RF3/SH3RF1/NCOR1/MAP4K4/TAOK3/RB1CC1/MAP3K5/MAP3K3/KLHDC10/HIPK2/ANKRD6/STK39/DLG1/TNFRSF19/TRAF3/MAGI3/PHLPP1/MAPK8IP3/MAP3K4/PER1	33
GO:2000060	BP	GO:2000060	positive regulation of ubiquitin-dependent protein catabolic process	22/1502	107/18723	3.40776e-05	0.000980172	0.000779274	PTK2/PRKN/ARIH1/COP1/PTEN/GSK3B/PIAS1/SMURF1/ZER1/PSEN1/HECTD1/ARIH2/DISC1/TAF1/FBXW7/RNF144A/ZYG11B/RNF217/CSNK1E/ANKIB1/CHFR/MDM2	22
GO:0032092	BP	GO:0032092	positive regulation of protein binding	19/1502	85/18723	3.42402e-05	0.000980172	0.000779274	TCF7L2/ABL1/MARK3/PRKN/STK3/PLCL1/ADD1/GSK3B/EP300/SPPL3/PSEN1/TIAM1/PLCL2/HIPK2/USP33/RAPGEF2/TAF1/NVL/PKD1	19
GO:0048813	BP	GO:0048813	dendrite morphogenesis	27/1502	146/18723	3.46966e-05	0.000988034	0.000785525	CUX1/RERE/IL1RAPL1/ADGRB3/PAFAH1B1/RBFOX2/PTEN/GSK3B/FYN/KLF7/DCLK1/EEF2K/PDLIM5/TRAK1/PREX2/PICALM/KIDINS220/TIAM1/NLGN1/FARP1/RAPGEF2/MEF2A/UBE3A/SDC2/ABI2/ABI1/ADAM10	27
GO:0010811	BP	GO:0010811	positive regulation of cell-substrate adhesion	24/1502	123/18723	3.78039e-05	0.00107091	0.000851417	RIN2/DOCK1/ABL1/SMAD3/UTRN/NID1/DOCK5/PRKCE/CARMIL1/COL8A1/GSK3B/DNM2/MAP4K4/RREB1/IQGAP1/PLEKHA2/DISC1/ROCK1/LIMS1/CRK/ARHGEF7/VIT/JUP/RSU1	24
GO:0001701	BP	GO:0001701	in utero embryonic development	52/1502	367/18723	4.13928e-05	0.00114754	0.000912334	PDGFRA/SMAD3/ZFPM2/ZMIZ1/SETD2/BPTF/MBNL1/ADCY9/STK3/INPP5B/NSRP1/BIRC6/NCOA1/BMPR1A/NXN/MAPK1/RBPJ/RAD51B/ARNT/LATS1/SH3PXD2A/ATP11A/CUL3/CNOT1/UNK/HECTD1/MYH9/KIDINS220/YAP1/GLI2/SMIM14/GLI3/GPI/FUT8/YTHDC1/APBA1/TET1/ACVR1/CHST11/GGNBP2/BCL2L1/SP3/CCM2/CHD8/FLCN/GATA6/OTUD7B/SMAD2/NASP/SMAD4/ADAM10/PKD1	52
GO:0060071	BP	GO:0060071	Wnt signaling pathway, planar cell polarity pathway	14/1502	52/18723	4.16139e-05	0.00114754	0.000912334	ABL1/ROR1/MAGI2/PRICKLE2/NPHP3/SMURF2/SMURF1/TIAM1/ROR2/ANKRD6/GPC6/DAAM1/MLLT3/RHOA	14
GO:0035567	BP	GO:0035567	non-canonical Wnt signaling pathway	17/1502	72/18723	4.16805e-05	0.00114754	0.000912334	ABL1/ROR1/MAGI2/PRICKLE2/RNF213/NPHP3/SMURF2/SMURF1/TIAM1/ROR2/ANKRD6/GPC6/DAAM1/MLLT3/IFT80/CSNK1E/RHOA	17
GO:0071479	BP	GO:0071479	cellular response to ionizing radiation	17/1502	72/18723	4.16805e-05	0.00114754	0.000912334	SPIDR/RAD9A/NOX4/TLK2/TNKS1BP1/DNM2/NIPBL/INO80/YAP1/MAP3K20/MGMT/ATM/TANK/TP53BP1/MAPK14/BCL2L1/MDM2	17
GO:0048736	BP	GO:0048736	appendage development	30/1502	172/18723	4.17746e-05	0.00114754	0.000912334	ZBTB16/PBX1/EXT1/BMPR2/SKI/ECE1/CREBBP/MBNL1/CACNA1C/AFF3/ATRX/BMPR1A/FBXW4/WDPCP/PAM/NIPBL/PSEN1/GLI2/MAP3K20/TULP3/GLI3/ROR2/PCSK5/KREMEN1/KAT2B/CHST11/PLXNA2/IFT80/DYNC2H1/SMAD4	30
GO:0060173	BP	GO:0060173	limb development	30/1502	172/18723	4.17746e-05	0.00114754	0.000912334	ZBTB16/PBX1/EXT1/BMPR2/SKI/ECE1/CREBBP/MBNL1/CACNA1C/AFF3/ATRX/BMPR1A/FBXW4/WDPCP/PAM/NIPBL/PSEN1/GLI2/MAP3K20/TULP3/GLI3/ROR2/PCSK5/KREMEN1/KAT2B/CHST11/PLXNA2/IFT80/DYNC2H1/SMAD4	30
GO:0070507	BP	GO:0070507	regulation of microtubule cytoskeleton organization	27/1502	148/18723	4.44674e-05	0.00121537	0.000966262	ABL1/CLASP1/PAFAH1B1/TAOK1/DYRK1A/SENP6/PHLDB1/GSK3B/PHLDB2/CLIP1/EPHA3/CLASP2/MECP2/MAP1B/BICD1/TBCD/ATXN7/NUMA1/DYNC1H1/ROCK1/NAV3/MPDZ/ARHGEF7/RHOA/CDK5RAP2/HNRNPU/PKD1	27
GO:0032271	BP	GO:0032271	regulation of protein polymerization	37/1502	233/18723	4.79839e-05	0.00130492	0.00103746	SSH2/SPTBN1/ABL1/KANK1/CLASP1/WASF2/ADD3/DYRK1A/PRKCE/SVIL/CARMIL1/ADD1/EPS8/FCHSD2/ELN/FER/CLIP1/MECP2/LATS1/MAP1B/SPTAN1/TBCD/NCKAP1/NUMA1/ARFGEF1/NAV3/CYFIP1/CAPZB/SNX9/DLG1/SPIRE1/ARPC1A/ARHGEF7/ABI2/SSH1/RHOA/CDK5RAP2	37
GO:0050808	BP	GO:0050808	synapse organization	58/1502	426/18723	4.90634e-05	0.00132764	0.00105552	INSR/IGF1R/NFIA/PTPRS/COL4A1/ABL1/APBB2/ERC1/IL1RAPL1/SDK1/OPHN1/ADGRB3/PAFAH1B1/WASF2/CTBP2/PTEN/GPHN/FYN/ADGRL3/EEF2K/PDLIM5/ITSN1/PDZRN3/MECP2/TMEM108/MAP1B/SETD5/CLSTN2/PSEN1/NFASC/ANK3/TIAM1/DISC1/MUSK/ARHGAP22/PPFIA1/PPFIBP1/NLGN1/ADGRL2/GPC6/FARP1/LRFN5/CYFIP1/UBE3A/DLG1/ZMYND8/FLRT2/MAPK14/MYH10/DLG5/UNC13B/TANC1/ABI2/STAU1/SSH1/RHOA/NLGN4Y/ADAM10	58
GO:0007030	BP	GO:0007030	Golgi organization	28/1502	157/18723	4.94064e-05	0.0013303	0.00105764	CLASP1/BCAS3/ARHGAP21/SYNE1/GOLGB1/VTI1A/MAPK1/ARMH3/GBF1/RAB1A/CLASP2/DNM2/DYM/NPLOC4/GOLPH3/HUWE1/ARFGEF1/HTT/ATL2/PRKD1/STX16/TRAPPC8/YIPF4/UBXN2A/TRAPPC12/ARHGEF7/DYNC2H1/STX5	28
GO:0051865	BP	GO:0051865	protein autoubiquitination	17/1502	73/18723	5.03191e-05	0.00134475	0.00106913	SASH1/PRKN/UBE2D2/RNF115/ITCH/RNF213/SH3RF3/SH3RF1/CUL3/HECTD1/KLHL24/WWP2/CNOT4/TAF1/UBE3A/NFX1/MDM2	17
GO:0046328	BP	GO:0046328	regulation of JNK cascade	25/1502	133/18723	5.04374e-05	0.00134475	0.00106913	IGF1R/MECOM/PLCB1/EGFR/PRKN/HIPK3/PAFAH1B1/TAOK1/STK3/ITCH/SH3RF3/SH3RF1/NCOR1/MAP4K4/TAOK3/RB1CC1/MAP3K5/HIPK2/ANKRD6/TNFRSF19/TRAF3/MAGI3/PHLPP1/MAPK8IP3/PER1	25
GO:1990090	BP	GO:1990090	cellular response to nerve growth factor stimulus	14/1502	53/18723	5.24143e-05	0.00139064	0.00110561	FOXO3/MAGI2/BPTF/PTEN/EEF2K/TMEM108/RAPGEF1/NGF/KIDINS220/RAPGEF2/CRK/UBE3A/USP8/RAP1A	14
GO:0048588	BP	GO:0048588	developmental cell growth	37/1502	234/18723	5.26817e-05	0.00139095	0.00110586	AUTS2/AKAP13/PTPRS/EXT1/ABL1/MACF1/BMPR2/PRKN/SPAG9/PAFAH1B1/PPP3CB/RUFY3/GSK3B/GOLGA4/DIP2B/DCLK1/PDLIM5/SLIT3/TMEM108/DNM2/MAP1B/DPYSL2/SMURF1/IQGAP1/NGF/ARIH2/TIAM1/DISC1/SPART/DDX39B/USP9X/CYFIP1/GATA4/PLXNA4/PPARA/SPG11/VCL	37
GO:1903313	BP	GO:1903313	positive regulation of mRNA metabolic process	23/1502	118/18723	5.53566e-05	0.00145451	0.00115639	TNRC6A/TNRC6B/CELF1/PAN3/GIGYF2/FTO/PUM1/DIS3L2/SAMD4A/TRA2A/AGO2/TNRC6C/NUP98/THRAP3/CNOT1/TUT4/ROCK1/RC3H1/METTL16/ROCK2/PARN/RBMX/DAZAP1	23
GO:0009135	BP	GO:0009135	purine nucleoside diphosphate metabolic process	21/1502	103/18723	5.80301e-05	0.00151017	0.00120064	INSR/ZBTB20/PRKAG2/HDAC4/DLG2/STAT3/EP300/ZBTB7A/ARNT/OGT/NCOR1/FOXK1/CASK/PSEN1/GPI/FOXK2/DLG1/MAGI3/PPARA/OGDH/DHTKD1	21
GO:0009179	BP	GO:0009179	purine ribonucleoside diphosphate metabolic process	21/1502	103/18723	5.80301e-05	0.00151017	0.00120064	INSR/ZBTB20/PRKAG2/HDAC4/DLG2/STAT3/EP300/ZBTB7A/ARNT/OGT/NCOR1/FOXK1/CASK/PSEN1/GPI/FOXK2/DLG1/MAGI3/PPARA/OGDH/DHTKD1	21
GO:1905508	BP	GO:1905508	protein localization to microtubule organizing center	11/1502	35/18723	5.85545e-05	0.00151656	0.00120572	GOLGB1/GSK3B/HOOK3/CEP350/PCM1/PIBF1/BICD1/DISC1/NUMA1/CEP192/NUDCD3	11
GO:0043967	BP	GO:0043967	histone H4 acetylation	16/1502	67/18723	6.00475e-05	0.00154786	0.00123061	AUTS2/KANSL1/NCOA1/PHF20/EP300/OGT/ARRB1/EPC1/EP400/MSL2/JADE1/KMT2A/TRRAP/KANSL3/PER1/USP22	16
GO:0032535	BP	GO:0032535	regulation of cellular component size	53/1502	383/18723	6.6417e-05	0.00170397	0.00135472	SSH2/SPTBN1/PTPRS/ABL1/MACF1/AKT3/BMPR2/KANK1/PRR16/PAFAH1B1/WASF2/ADD3/PRKCE/SVIL/RUFY3/CARMIL1/HP1BP3/ARHGAP35/PTEN/ADD1/EPS8/GSK3B/FCHSD2/ELN/GOLGA4/DIP2B/FER/DNM2/LATS1/MAP1B/RPTOR/DPYSL2/SPTAN1/RB1CC1/NGF/PICALM/DISC1/NCKAP1/ARFGEF1/DEPTOR/SPART/PIK3CA/CYFIP1/CAPZB/SNX9/DLG1/SPIRE1/PLXNA4/ARPC1A/VAV2/ABI2/SSH1/RHOA	53
GO:0051235	BP	GO:0051235	maintenance of location	47/1502	327/18723	6.68084e-05	0.00170597	0.00135631	ABL1/ITPR1/TPCN1/PDE4D/LTBP1/PAFAH1B1/ARHGAP21/FAF1/SYNE1/CACNA1C/PRKCE/SLC8A1/FTO/ASXL1/FBN1/CAMK2D/ACACB/SREBF2/NRIP1/DMD/ABCA1/VPS13D/ANK2/ITPR2/STAT5B/VPS13C/LATS1/SP100/PSEN1/TAF3/UVRAG/ANK3/RASA3/GOLPH3/HTT/PRKD1/FBXW7/ANKRD13C/SREBF1/PLA2G4C/ITPR3/AP3D1/MORC3/PPARA/TRPC1/HNRNPU/PKD1	47
GO:0043242	BP	GO:0043242	negative regulation of protein-containing complex disassembly	18/1502	82/18723	7.03608e-05	0.00178828	0.00142175	SPTBN1/CLASP1/TAOK1/ADD3/SVIL/CARMIL1/ADD1/EPS8/SCAF8/IRAK3/CLASP2/MAP1B/SPTAN1/ATXN7/NAV3/PIK3CA/CAPZB/CLEC16A	18
GO:0010812	BP	GO:0010812	negative regulation of cell-substrate adhesion	16/1502	68/18723	7.27426e-05	0.0018317	0.00145627	KANK1/SPOCK1/BCAS3/DLC1/PTEN/CORO2B/ARHGAP6/PHLDB2/PIK3R1/CLASP2/MAP4K4/CASK/TBCD/ACTN4/BCL6/RHOA	16
GO:0032922	BP	GO:0032922	circadian regulation of gene expression	16/1502	68/18723	7.27426e-05	0.0018317	0.00145627	RORA/ZFHX3/KDM2A/NCOA2/MYCBP2/NRIP1/OGT/PPP1CB/KDM5A/PER3/HUWE1/KMT2A/PPARA/CSNK1E/PER1/HNRNPU	16
GO:0060541	BP	GO:0060541	respiratory system development	33/1502	203/18723	7.55679e-05	0.00187835	0.00149336	EXT1/PDGFRA/BMPR2/ZFPM2/EGFR/SKI/ASXL1/BMPR1A/MAPK1/RBPJ/EP300/NPHP3/NFIB/WDPCP/ADAMTS2/SMCHD1/AP3B1/PPP3R1/YAP1/GLI2/TULP3/GLI3/CCBE1/DISP1/FBXW7/SREBF1/THRB/DLG5/SP3/GATA6/CRISPLD2/SMAD2/PKD1	33
GO:0006913	BP	GO:0006913	nucleocytoplasmic transport	44/1502	301/18723	7.56311e-05	0.00187835	0.00149336	AKAP13/TCF7L2/CBLB/SMAD3/UBR5/SETD2/SMG6/ATXN1/SARNP/GSK3B/MAPK1/STAT3/YWHAE/MAVS/NUP98/XPO1/PIK3R1/SMG1/POM121/BACH2/SP100/SMURF1/PSEN1/PPP3R1/RBM4/NEMF/GLI3/UPF2/PPP1R12A/PRKD1/AKAP8L/DDX39B/YTHDC1/CTDSPL2/KPNA6/PPP1R10/NUP153/MAPK14/PTPN14/MCM3AP/STRADA/JUP/MDM2/PKD1	44
GO:0051169	BP	GO:0051169	nuclear transport	44/1502	301/18723	7.56311e-05	0.00187835	0.00149336	AKAP13/TCF7L2/CBLB/SMAD3/UBR5/SETD2/SMG6/ATXN1/SARNP/GSK3B/MAPK1/STAT3/YWHAE/MAVS/NUP98/XPO1/PIK3R1/SMG1/POM121/BACH2/SP100/SMURF1/PSEN1/PPP3R1/RBM4/NEMF/GLI3/UPF2/PPP1R12A/PRKD1/AKAP8L/DDX39B/YTHDC1/CTDSPL2/KPNA6/PPP1R10/NUP153/MAPK14/PTPN14/MCM3AP/STRADA/JUP/MDM2/PKD1	44
GO:0040029	BP	GO:0040029	regulation of gene expression, epigenetic	21/1502	105/18723	7.78567e-05	0.00192483	0.00153031	ARID1B/ZMIZ1/FAM172A/HDAC4/EP300/ARID1A/MECP2/DNMT3A/SMCHD1/MBD2/CTCF/ATF7IP/EPC1/BAZ2A/DNMT1/YTHDC1/CDYL/KAT2B/TET1/PCGF5/HNRNPU	21
GO:0010762	BP	GO:0010762	regulation of fibroblast migration	11/1502	36/18723	7.82447e-05	0.00192567	0.00153098	PTK2/AKAP12/PRKCE/SLC8A1/DDR2/GNA12/FER/WDPCP/ADIPOR2/RFFL/ARHGEF7	11
GO:0016049	BP	GO:0016049	cell growth	63/1502	482/18723	8.05532e-05	0.00197355	0.00156905	MEG3/AUTS2/AKAP13/PTPRS/EXT1/ABL1/MACF1/SMAD3/BMPR2/EGFR/PRKN/SPOCK1/SPAG9/PAFAH1B1/PPP3CB/RUFY3/BCL2/GSK3B/ITCH/GOLGA4/CAMK2D/DIP2B/DCLK1/SGK3/PDLIM5/SLIT3/USP47/TMEM108/DNM2/VGLL4/MAP1B/RPTOR/DPYSL2/KLHL22/SMURF1/MAP2K5/SMARCA4/IQGAP1/NGF/INO80/KIAA1109/ARIH2/TIAM1/DISC1/SPART/JADE1/DCBLD2/DDX39B/USP9X/CYFIP1/GATA4/ADIPOR2/PLXNA4/SMARCA2/PPARA/KDM2B/FLCN/BCL6/RHOA/SPG11/SMAD4/ADAM10/VCL	63
GO:0043244	BP	GO:0043244	regulation of protein-containing complex disassembly	23/1502	121/18723	8.30313e-05	0.00202514	0.00161007	INSR/SPTBN1/IGF1R/CLASP1/TAOK1/ADD3/SVIL/CARMIL1/ADD1/EPS8/SCAF8/IRAK3/CLASP2/SETX/MAP1B/SPTAN1/UVRAG/ATXN7/NAV3/CALCOCO2/PIK3CA/CAPZB/CLEC16A	23
GO:0046824	BP	GO:0046824	positive regulation of nucleocytoplasmic transport	15/1502	62/18723	8.63425e-05	0.0020965	0.0016668	TCF7L2/SMAD3/UBR5/GSK3B/MAPK1/YWHAE/MAVS/PIK3R1/PSEN1/GLI3/PRKD1/CTDSPL2/MAPK14/JUP/MDM2	15
GO:0009185	BP	GO:0009185	ribonucleoside diphosphate metabolic process	21/1502	106/18723	8.98638e-05	0.0021627	0.00171943	INSR/ZBTB20/PRKAG2/HDAC4/DLG2/STAT3/EP300/ZBTB7A/ARNT/OGT/NCOR1/FOXK1/CASK/PSEN1/GPI/FOXK2/DLG1/MAGI3/PPARA/OGDH/DHTKD1	21
GO:0090263	BP	GO:0090263	positive regulation of canonical Wnt signaling pathway	21/1502	106/18723	8.98638e-05	0.0021627	0.00171943	SMAD3/KANK1/TBL1XR1/EGFR/UBR5/ZEB2/USP34/RBPJ/XIAP/WNK1/CSNK1G1/TNKS/USP47/SMURF2/PPM1B/YAP1/ROR2/USP8/TBL1X/CSNK1E/JUP	21
GO:1903829	BP	GO:1903829	positive regulation of cellular protein localization	41/1502	276/18723	9.13105e-05	0.00218783	0.00173941	SPTBN1/SMAD3/EGFR/UBR5/PRKN/SORBS1/EPB41L2/PTPN9/PRKCE/WWTR1/GSK3B/FYN/MAPK1/SREBF2/MAVS/EPHA3/PIK3R1/NPEPPS/BICD1/PSEN1/ATG13/IQGAP1/ANK3/YAP1/ARIH2/ABLIM3/NUMA1/HUWE1/GLI3/PRKD1/FBXW7/MAPK8/DLG1/ROCK2/MAPK14/TRAPPC12/SAE1/SSH1/JUP/USP36/AP2B1	41
GO:0035107	BP	GO:0035107	appendage morphogenesis	25/1502	138/18723	9.43625e-05	0.00223403	0.00177614	ZBTB16/PBX1/EXT1/SKI/ECE1/CREBBP/MBNL1/CACNA1C/AFF3/ATRX/BMPR1A/FBXW4/WDPCP/NIPBL/PSEN1/GLI2/MAP3K20/TULP3/GLI3/ROR2/PCSK5/CHST11/PLXNA2/DYNC2H1/SMAD4	25
GO:0035108	BP	GO:0035108	limb morphogenesis	25/1502	138/18723	9.43625e-05	0.00223403	0.00177614	ZBTB16/PBX1/EXT1/SKI/ECE1/CREBBP/MBNL1/CACNA1C/AFF3/ATRX/BMPR1A/FBXW4/WDPCP/NIPBL/PSEN1/GLI2/MAP3K20/TULP3/GLI3/ROR2/PCSK5/CHST11/PLXNA2/DYNC2H1/SMAD4	25
GO:0000082	BP	GO:0000082	G1/S transition of mitotic cell cycle	34/1502	214/18723	9.4471e-05	0.00223403	0.00177614	CCND3/PLCB1/EGFR/TMEM14B/CDK14/ANKRD17/BCL2/BRD4/GIGYF2/UBE2E2/ZNF655/PTEN/CRADD/PIAS1/KMT2E/LATS1/CUL3/KANK2/RPTOR/INO80/MNAT1/CUL5/WAC/LATS2/JADE1/ATM/RPS6KB1/DLG1/ACVR1/CTDSPL/PRKDC/NASP/MDM2/PKD1	34
GO:0042594	BP	GO:0042594	response to starvation	32/1502	197/18723	9.7845e-05	0.00229878	0.00182762	FOXO1/FNIP1/TNRC6A/BMPR2/TBC1D5/FOXO3/BCAS3/PRKAG2/BCL2/ATG7/MAPK1/SREBF2/RPTOR/FOXK1/STK24/XPR1/MAP3K5/SIK2/USP33/PRKD1/FOXK2/WDR59/SREBF1/MAPK8/DEPDC5/MTMR3/LARP1/PPARA/SESN1/NPRL3/FLCN/CLEC16A	32
GO:0061157	BP	GO:0061157	mRNA destabilization	18/1502	84/18723	9.80544e-05	0.00229878	0.00182762	TNRC6A/TNRC6B/CELF1/PAN3/GIGYF2/FTO/PUM1/DIS3L2/SAMD4A/AGO2/TNRC6C/CNOT1/TUT4/ROCK1/RC3H1/METTL16/ROCK2/PARN	18
GO:0044843	BP	GO:0044843	cell cycle G1/S phase transition	37/1502	241/18723	9.91233e-05	0.00230325	0.00183117	CCND3/PLCB1/EGFR/TMEM14B/CDK14/ANKRD17/BCL2/BRD4/GIGYF2/UBE2E2/ZNF655/PTEN/CRADD/PIAS1/KMT2E/LATS1/CUL3/KANK2/RPTOR/MN1/INO80/MNAT1/CUL5/WAC/LATS2/JADE1/ATM/TAF1/FBXW7/RPS6KB1/DLG1/ACVR1/CTDSPL/PRKDC/NASP/MDM2/PKD1	37
GO:0071711	BP	GO:0071711	basement membrane organization	10/1502	31/18723	9.91439e-05	0.00230325	0.00183117	EXT1/COL4A1/LAMB1/CLASP1/NID1/PHLDB1/PHLDB2/CLASP2/FLRT2/PXDN	10
GO:0045927	BP	GO:0045927	positive regulation of growth	39/1502	259/18723	9.98616e-05	0.00230325	0.00183117	INSR/MACF1/BMPR2/PLCB1/CELF1/ZFPM2/EGFR/PRKN/PAFAH1B1/TGFBR3/RUFY3/RFTN1/BCL2/GHR/BMPR1A/MAPK1/RBPJ/GOLGA4/ACACB/USP47/STAT5B/MAP1B/RPTOR/KLHL22/NIPBL/SMURF1/MAP2K5/NGF/INO80/YAP1/DISC1/DDX39B/CYFIP1/MAPK14/KDM2B/RHOA/GATA6/PRKDC/ADAM10	39
GO:0043470	BP	GO:0043470	regulation of carbohydrate catabolic process	14/1502	56/18723	0.000100786	0.00230325	0.00183117	INSR/ZBTB20/PRKAG2/HDAC4/STAT3/EP300/ZBTB7A/ARNT/OGT/SLC25A12/NCOR1/PPP1CB/PSEN1/PPARA	14
GO:0090175	BP	GO:0090175	regulation of establishment of planar polarity	14/1502	56/18723	0.000100786	0.00230325	0.00183117	ABL1/ROR1/MAGI2/PRICKLE2/NPHP3/SMURF2/SMURF1/TIAM1/ROR2/ANKRD6/GPC6/DAAM1/MLLT3/RHOA	14
GO:1990089	BP	GO:1990089	response to nerve growth factor	14/1502	56/18723	0.000100786	0.00230325	0.00183117	FOXO3/MAGI2/BPTF/PTEN/EEF2K/TMEM108/RAPGEF1/NGF/KIDINS220/RAPGEF2/CRK/UBE3A/USP8/RAP1A	14
GO:0010970	BP	GO:0010970	transport along microtubule	27/1502	155/18723	0.00010125	0.00230418	0.00183191	DST/PAFAH1B1/ARHGAP21/KIF13A/DLG2/KIF1B/RAB1A/NDE1/TMEM108/AP3S2/MAP1B/PCM1/BICD1/TRAK1/AP3B1/RAB6A/FBXW11/DYNC1H1/HTT/APBA1/SFPQ/AP3D1/RHOT1/MAPK8IP3/DYNC2H1/SPG11/HNRNPU	27
GO:0043254	BP	GO:0043254	regulation of protein-containing complex assembly	57/1502	428/18723	0.000104458	0.00236728	0.00188207	SSH2/SPTBN1/FNIP1/ABL1/KANK1/CLASP1/WASF2/FAF1/ADD3/DYRK1A/PRKCE/SVIL/CARMIL1/SENP6/SPIDR/ADD1/EPS8/GSK3B/FCHSD2/ASAP1/ELN/ESR1/FER/CLIP1/EP300/ABCA1/LDLRAD4/MECP2/LATS1/MAP1B/SPTAN1/RAP1B/STXBP1/TBCD/NCKAP1/ATF7IP/NUMA1/ARFGEF1/NAV3/RAF1/SLF2/ATM/CYFIP1/CAPZB/FNIP2/SNX9/DLG1/SPIRE1/STXBP6/ARPC1A/TRAPPC12/ARHGEF7/UNC13B/ABI2/SSH1/RHOA/CDK5RAP2	57
GO:0030323	BP	GO:0030323	respiratory tube development	30/1502	181/18723	0.000109897	0.00248021	0.00197186	EXT1/PDGFRA/BMPR2/ZFPM2/EGFR/ASXL1/BMPR1A/MAPK1/RBPJ/EP300/NPHP3/NFIB/ADAMTS2/AP3B1/PPP3R1/YAP1/GLI2/TULP3/GLI3/CCBE1/PCSK5/FBXW7/SREBF1/THRB/DLG5/SP3/GATA6/CRISPLD2/SMAD2/PKD1	30
GO:0009267	BP	GO:0009267	cellular response to starvation	27/1502	156/18723	0.000113254	0.00254542	0.0020237	FOXO1/FNIP1/TNRC6A/BMPR2/FOXO3/PRKAG2/BCL2/ATG7/MAPK1/SREBF2/RPTOR/STK24/XPR1/MAP3K5/SIK2/USP33/PRKD1/WDR59/SREBF1/MAPK8/DEPDC5/MTMR3/PPARA/SESN1/NPRL3/FLCN/CLEC16A	27
GO:1903747	BP	GO:1903747	regulation of establishment of protein localization to mitochondrion	13/1502	50/18723	0.000115052	0.00257517	0.00204736	PRKN/SREBF2/BNIP3L/NPEPPS/ATG13/ARIH2/ABLIM3/HUWE1/FBXW7/SREBF1/MAPK8/SAE1/USP36	13
GO:0003281	BP	GO:0003281	ventricular septum development	16/1502	71/18723	0.000126011	0.00279346	0.00222091	BMPR2/ZFPM2/ROBO1/TGFBR3/BMPR1A/RBPJ/SLIT3/MDM4/HECTD1/FRS2/GATA4/ACVR1/NPRL3/SMAD4/AP2B1/MDM2	16
GO:0001885	BP	GO:0001885	endothelial cell development	15/1502	64/18723	0.000127109	0.00279346	0.00222091	PTPRS/PLCB1/PDE4D/ADD1/AFDN/RAPGEF1/RAP1B/CLIC4/COL15A1/ROCK1/RAPGEF2/ROCK2/CCM2/RAP1A/VCL	15
GO:0045995	BP	GO:0045995	regulation of embryonic development	15/1502	64/18723	0.000127109	0.00279346	0.00222091	INSR/LAMA2/PLCB1/CLASP1/EHMT1/PAFAH1B1/PHLDB1/PHLDB2/NPHP3/CLASP2/WDPCP/NIPBL/TENM4/TRIP12/LAMA4	15
GO:0046854	BP	GO:0046854	phosphatidylinositol phosphate biosynthetic process	15/1502	64/18723	0.000127109	0.00279346	0.00222091	PIP5K1A/PIP4K2A/PIK3R1/PI4KA/SMG1/IP6K1/TTC7B/INPP4A/PIK3CB/ATM/PIK3CA/PIK3C2A/FAM126B/TTC7A/FAM126A	15
GO:1903214	BP	GO:1903214	regulation of protein targeting to mitochondrion	12/1502	44/18723	0.000127372	0.00279346	0.00222091	PRKN/SREBF2/BNIP3L/NPEPPS/ATG13/ARIH2/ABLIM3/HUWE1/FBXW7/SREBF1/SAE1/USP36	12
GO:0048639	BP	GO:0048639	positive regulation of developmental growth	29/1502	174/18723	0.000128469	0.00280619	0.00223103	INSR/MACF1/BMPR2/PLCB1/CELF1/ZFPM2/PRKN/PAFAH1B1/TGFBR3/RUFY3/BCL2/GHR/BMPR1A/MAPK1/RBPJ/GOLGA4/ACACB/STAT5B/MAP1B/NIPBL/SMURF1/NGF/YAP1/DISC1/DDX39B/CYFIP1/MAPK14/GATA6/PRKDC	29
GO:0007063	BP	GO:0007063	regulation of sister chromatid cohesion	8/1502	21/18723	0.000132542	0.00288358	0.00229255	NSMCE2/ATRX/TNKS/HDAC8/CTCF/WAPL/SLF2/SFPQ	8
GO:0061013	BP	GO:0061013	regulation of mRNA catabolic process	28/1502	166/18723	0.00013501	0.00292558	0.00232594	TNRC6A/TNRC6B/CELF1/PRKCA/PAN3/HNRNPC/GIGYF2/FTO/PUM1/DIS3L2/SAMD4A/AGO2/TNRC6C/THRAP3/PUM2/CNOT1/LARP4B/TUT4/ROCK1/NBAS/RC3H1/METTL16/ROCK2/PARN/MAPK14/LARP1/TENT5A/HNRNPU	28
GO:0008154	BP	GO:0008154	actin polymerization or depolymerization	34/1502	218/18723	0.000136694	0.00295031	0.00234561	GAS7/SSH2/SPTBN1/KANK1/WASF2/ADD3/PRKCE/SVIL/CARMIL1/ARHGAP35/ADD1/EPS8/ARHGAP6/FCHSD2/ELN/FER/WIPF1/LATS1/SPTAN1/NCKAP1/ARFGEF1/MICAL3/PIK3CA/CYFIP1/CAPZB/SNX9/TTC17/DLG1/SPIRE1/ARPC1A/ABI2/SSH1/RHOA/ABI1	34
GO:0043488	BP	GO:0043488	regulation of mRNA stability	27/1502	158/18723	0.000141145	0.00303435	0.00241242	TNRC6A/TNRC6B/CELF1/PRKCA/PAN3/HNRNPC/GIGYF2/FTO/PUM1/DIS3L2/SAMD4A/AGO2/TNRC6C/THRAP3/PUM2/CNOT1/LARP4B/TUT4/ROCK1/RC3H1/METTL16/ROCK2/PARN/MAPK14/LARP1/TENT5A/HNRNPU	27
GO:0001738	BP	GO:0001738	morphogenesis of a polarized epithelium	19/1502	94/18723	0.000144925	0.00309549	0.00246104	ABL1/OPHN1/ROR1/MAGI2/PAFAH1B1/MYO9A/PRICKLE2/RAB10/NPHP3/SMURF2/SMURF1/TIAM1/ROR2/ANKRD6/GPC6/DAAM1/MLLT3/DLG5/RHOA	19
GO:0060485	BP	GO:0060485	mesenchyme development	42/1502	291/18723	0.000145128	0.00309549	0.00246104	TCF7L2/EXT1/SMAD3/BMPR2/ZFPM2/CLASP1/ROBO1/BNC2/EXOC4/SPRED2/TGFBR3/FAM172A/BCL2/PHLDB1/DDX17/PTEN/WWTR1/GSK3B/BMPR1A/MAPK1/RBPJ/PHLDB2/FBXL17/PHACTR4/LDLRAD4/EPHA3/FGFR1/CLASP2/MDM4/PPP3R1/YAP1/TIAM1/ROCK1/RADIL/SPRED1/GATA4/ROCK2/ACVR1/DLG5/SMAD2/SMAD4/MDM2	42
GO:2000736	BP	GO:2000736	regulation of stem cell differentiation	14/1502	58/18723	0.000151331	0.0032152	0.00255621	ABL1/PDGFRA/SOX6/CDK13/SOX5/STAT3/ITCH/CDK12/YAP1/GATA4/KDM3A/GATA6/PRKDC/HNRNPU	14
GO:0010632	BP	GO:0010632	regulation of epithelial cell migration	42/1502	292/18723	0.000156663	0.00331553	0.00263597	PTPRG/RIN2/DOCK1/ABL1/SASH1/MACF1/IQSEC1/AKT3/BMPR2/CLASP1/PTPRM/DOCK5/PTK2/STARD13/BCAS3/PRKCA/FOXP1/PRKCE/MCC/NF1/PTEN/SMOC2/PLPP3/FGFR1/CLASP2/MECP2/MAP4K4/RREB1/SP100/MAP2K5/MAP3K3/PIK3CB/SPRED1/CCBE1/GPI/PRKD1/RHOJ/FBXW7/ROCK2/PIK3C2A/RHOA/JUP	42
GO:0061014	BP	GO:0061014	positive regulation of mRNA catabolic process	18/1502	87/18723	0.000157548	0.00332133	0.00264059	TNRC6A/TNRC6B/CELF1/PAN3/GIGYF2/FTO/PUM1/DIS3L2/SAMD4A/AGO2/TNRC6C/CNOT1/TUT4/ROCK1/RC3H1/METTL16/ROCK2/PARN	18
GO:0034086	BP	GO:0034086	maintenance of sister chromatid cohesion	6/1502	12/18723	0.000159677	0.00332751	0.0026455	NSMCE2/ATRX/TNKS/NIPBL/MAU2/SLF2	6
GO:0034088	BP	GO:0034088	maintenance of mitotic sister chromatid cohesion	6/1502	12/18723	0.000159677	0.00332751	0.0026455	NSMCE2/ATRX/TNKS/NIPBL/MAU2/SLF2	6
GO:0038180	BP	GO:0038180	nerve growth factor signaling pathway	6/1502	12/18723	0.000159677	0.00332751	0.0026455	MAGI2/RAPGEF1/NGF/KIDINS220/RAPGEF2/RAP1A	6
GO:0006110	BP	GO:0006110	regulation of glycolytic process	12/1502	45/18723	0.000161129	0.00334496	0.00265937	INSR/ZBTB20/PRKAG2/HDAC4/STAT3/EP300/ZBTB7A/ARNT/OGT/NCOR1/PSEN1/PPARA	12
GO:0010586	BP	GO:0010586	miRNA metabolic process	9/1502	27/18723	0.000166532	0.00344398	0.00273809	DDX17/DIS3L2/AGO2/SND1/TENT2/TUT4/AGO4/RC3H1/PARN	9
GO:0032204	BP	GO:0032204	regulation of telomere maintenance	17/1502	80/18723	0.00016896	0.00348096	0.0027675	SMG6/HNRNPC/ATRX/MAPK1/TNKS/SMG1/HDAC8/NEK7/YLPM1/XRN1/RAD50/ATM/PPP1R10/HMBOX1/PARN/MAP3K4/HNRNPU	17
GO:0003279	BP	GO:0003279	cardiac septum development	20/1502	103/18723	0.000174454	0.00358059	0.0028467	BMPR2/ZFPM2/ROBO1/TGFBR3/BMPR1A/RBPJ/NPHP3/SLIT3/ANK2/MDM4/HECTD1/PARVA/FRS2/GATA4/ACVR1/NPRL3/GATA6/SMAD4/AP2B1/MDM2	20
GO:0035196	BP	GO:0035196	production of miRNAs involved in gene silencing by miRNA	13/1502	52/18723	0.000177044	0.00362008	0.0028781	NCOR2/SMAD3/EGFR/PUM1/AGO3/STAT3/ESR1/AGO2/PUM2/NCOR1/TUT4/AGO4/SMAD2	13
GO:0071539	BP	GO:0071539	protein localization to centrosome	10/1502	33/18723	0.00017841	0.00363435	0.00288945	GOLGB1/GSK3B/HOOK3/CEP350/PCM1/PIBF1/BICD1/DISC1/CEP192/NUDCD3	10
GO:0030509	BP	GO:0030509	BMP signaling pathway	26/1502	152/18723	0.000182931	0.00370882	0.00294865	EXT1/ABL1/SMAD3/BMPR2/SKI/PCSK6/TGFBR3/USP9Y/BMPR1A/FBN1/RBPJ/XIAP/ZNF423/SULF1/SMURF2/SMURF1/NUMA1/HIPK2/ROR2/SPART/USP9X/GATA4/CTDSPL2/ACVR1/SMAD2/SMAD4	26
GO:0050779	BP	GO:0050779	RNA destabilization	18/1502	88/18723	0.000183429	0.00370882	0.00294865	TNRC6A/TNRC6B/CELF1/PAN3/GIGYF2/FTO/PUM1/DIS3L2/SAMD4A/AGO2/TNRC6C/CNOT1/TUT4/ROCK1/RC3H1/METTL16/ROCK2/PARN	18
GO:0055017	BP	GO:0055017	cardiac muscle tissue growth	19/1502	96/18723	0.000193647	0.00388736	0.0030906	AKAP13/ZFPM2/TGFBR3/PTEN/BMPR1A/MAPK1/RBPJ/PDLIM5/JARID2/VGLL4/ARID2/YAP1/TENM4/DDX39B/GATA4/MAPK14/PPARA/GATA6/MEIS1	19
GO:2000114	BP	GO:2000114	regulation of establishment of cell polarity	8/1502	22/18723	0.000193689	0.00388736	0.0030906	KANK1/BCAS3/RUFY3/WDPCP/RAP1B/ROCK1/ARFGEF1/ROCK2	8
GO:0098876	BP	GO:0098876	vesicle-mediated transport to the plasma membrane	24/1502	136/18723	0.000195958	0.00391844	0.00311531	SPTBN1/DENND1A/MACF1/MAPK10/EXOC4/EXOC6B/RAB11FIP3/EPS15/KIF13A/RABEP1/RAB10/GOLGA4/COMMD1/DNM2/VPS35L/ANK3/KIAA1109/ARFGEF2/GOLPH3/VAMP2/SNX4/VPS53/STXBP6/ATP9A	24
GO:0006096	BP	GO:0006096	glycolytic process	17/1502	81/18723	0.000198087	0.0039465	0.00313762	INSR/ZBTB20/PRKAG2/HDAC4/STAT3/EP300/ZBTB7A/ARNT/OGT/NCOR1/FOXK1/PSEN1/GPI/FOXK2/PPARA/OGDH/DHTKD1	17
GO:0060419	BP	GO:0060419	heart growth	20/1502	104/18723	0.000199968	0.00396944	0.00315585	AKAP13/ZFPM2/TGFBR3/PTEN/BMPR1A/MAPK1/RBPJ/ACACB/PDLIM5/JARID2/VGLL4/ARID2/YAP1/TENM4/DDX39B/GATA4/MAPK14/PPARA/GATA6/MEIS1	20
GO:0061028	BP	GO:0061028	establishment of endothelial barrier	12/1502	46/18723	0.000202242	0.00399694	0.00317772	PTPRS/PLCB1/PDE4D/ADD1/AFDN/RAPGEF1/RAP1B/ROCK1/RAPGEF2/ROCK2/RAP1A/VCL	12
GO:0048675	BP	GO:0048675	axon extension	22/1502	120/18723	0.000202823	0.00399694	0.00317772	AUTS2/PTPRS/ABL1/MACF1/BMPR2/PAFAH1B1/PPP3CB/RUFY3/GSK3B/GOLGA4/DIP2B/DCLK1/SLIT3/DNM2/MAP1B/DPYSL2/DISC1/USP9X/CYFIP1/PLXNA4/SPG11/VCL	22
GO:0043487	BP	GO:0043487	regulation of RNA stability	28/1502	170/18723	0.000204424	0.00401395	0.00319124	TNRC6A/TNRC6B/CELF1/PRKCA/PAN3/HNRNPC/GIGYF2/FTO/PUM1/DIS3L2/SAMD4A/AGO2/TNRC6C/THRAP3/PUM2/TENT2/CNOT1/LARP4B/TUT4/ROCK1/RC3H1/METTL16/ROCK2/PARN/MAPK14/LARP1/TENT5A/HNRNPU	28
GO:0060038	BP	GO:0060038	cardiac muscle cell proliferation	14/1502	60/18723	0.000222422	0.00435162	0.00345971	ZFPM2/TGFBR3/PTEN/BMPR1A/MAPK1/RBPJ/JARID2/VGLL4/ARID2/YAP1/TENM4/MAPK14/GATA6/MEIS1	14
GO:0051098	BP	GO:0051098	regulation of binding	49/1502	363/18723	0.000225016	0.00438659	0.00348751	EBF2/TCF7L2/ABL1/CBLB/SMAD3/MARK3/PRKN/SKI/NSD1/CTBP2/TGFBR3/HDAC4/STK3/PLCL1/ADD1/GSK3B/EP300/TNKS/ZBTB7A/SP100/SPPL3/PSEN1/NGF/MBD2/TIAM1/DISC1/PLCL2/ROCK1/HIPK2/WAPL/USP33/RAPGEF2/CRK/TAF1/FBXW7/ZNF618/MAPK8/FBH1/HMBOX1/RSF1/PPARA/ARHGEF7/CSNK1E/ZNF462/NVL/SMAD2/SYMPK/SMAD4/PKD1	49
GO:0007064	BP	GO:0007064	mitotic sister chromatid cohesion	9/1502	28/18723	0.000228053	0.00442992	0.00352196	PDS5A/NSMCE2/ATRX/POGZ/TNKS/NIPBL/MAU2/PDS5B/SLF2	9
GO:0038127	BP	GO:0038127	ERBB signaling pathway	22/1502	121/18723	0.000229444	0.00444108	0.00353083	ABL1/CBLB/EGFR/PTK2/PTPN12/GAB1/RNF115/MAPK1/RBPJ/HIP1/FER/BRAF/ERBIN/SOS1/PSEN1/IQGAP1/CUL5/SNX6/PIK3CA/FBXW7/PIK3C2A/KIF16B	22
GO:1903320	BP	GO:1903320	regulation of protein modification by small protein conjugation or removal	36/1502	242/18723	0.000231436	0.00444907	0.00353718	ABL1/SASH1/CBLB/UBR5/ZMIZ1/PRKN/PRKCE/HDAC4/PTEN/WDR70/MYCBP2/FYN/NXN/BTRC/ITCH/XIAP/PIAS1/ARNT/OGT/COMMD1/HDAC8/CUL3/ARRB1/PSEN1/HUWE1/USP4/TRIP12/TAF1/FBXW7/TANK/UBE3A/TRIM44/UBXN2A/SAE1/CHFR/CDC14B	36
GO:0006757	BP	GO:0006757	ATP generation from ADP	17/1502	82/18723	0.000231492	0.00444907	0.00353718	INSR/ZBTB20/PRKAG2/HDAC4/STAT3/EP300/ZBTB7A/ARNT/OGT/NCOR1/FOXK1/PSEN1/GPI/FOXK2/PPARA/OGDH/DHTKD1	17
GO:0010976	BP	GO:0010976	positive regulation of neuron projection development	27/1502	163/18723	0.000239386	0.00458458	0.00364492	NEGR1/CBFA2T2/ROR1/CFLAR/MAGI2/PAFAH1B1/CAMK1D/ARHGAP35/CREB3L2/FYN/EEF2K/EP300/ABL2/EPHA3/SETX/RAPGEF1/CRTC1/IQGAP1/KIDINS220/TIAM1/DISC1/ROR2/RAPGEF2/PRKD1/CYFIP1/RAP1A/RETREG3	27
GO:0032259	BP	GO:0032259	methylation	49/1502	364/18723	0.000240271	0.00458538	0.00364555	AUTS2/MECOM/ASH1L/KMT2C/SETD2/NSD1/EHMT1/CREBBP/SMYD3/BRD4/ATRX/KDM6A/EEF1AKMT2/THADA/JARID2/KMT2E/OGT/FBXO11/MECP2/SETD5/KMT5B/GATAD2A/PRDM2/MTAP/DNMT3A/RAB6A/PCMTD1/MBD2/NSD3/CTCF/NNMT/ATF7IP/MGMT/TRMT11/CAMKMT/NSUN6/KMT2A/METTL15/METTL16/BAZ2A/ZC3H13/DNMT1/PIK3CA/TET1/KDM3A/MTR/MLLT6/SMAD4/PCMTD2	49
GO:0008088	BP	GO:0008088	axo-dendritic transport	16/1502	75/18723	0.000248013	0.00471659	0.00374986	DST/PAFAH1B1/DLG2/KIF1B/TMEM108/AP3S2/TRAK1/AP3B1/FBXW11/DYNC1H1/APBA1/SFPQ/AP3D1/MAPK8IP3/SPG11/HNRNPU	16
GO:1990138	BP	GO:1990138	neuron projection extension	28/1502	172/18723	0.000249819	0.00473437	0.003764	AUTS2/PTPRS/ABL1/MACF1/BMPR2/PRKN/SPAG9/PAFAH1B1/PPP3CB/RUFY3/GSK3B/GOLGA4/DIP2B/DCLK1/SLIT3/TMEM108/DNM2/MAP1B/DPYSL2/SMURF1/IQGAP1/TIAM1/DISC1/USP9X/CYFIP1/PLXNA4/SPG11/VCL	28
GO:0010761	BP	GO:0010761	fibroblast migration	12/1502	47/18723	0.000251966	0.00474761	0.00377453	PTK2/AKAP12/PIP5K1A/PRKCE/SLC8A1/DDR2/GNA12/FER/WDPCP/ADIPOR2/RFFL/ARHGEF7	12
GO:1903364	BP	GO:1903364	positive regulation of cellular protein catabolic process	26/1502	155/18723	0.000252263	0.00474761	0.00377453	PTK2/PRKN/FAF1/ARIH1/COP1/PTEN/GSK3B/PIAS1/VGLL4/SMURF1/ZER1/ATXN3/PSEN1/HECTD1/LDLR/ARIH2/DISC1/TAF1/FBXW7/RNF144A/ZYG11B/RNF217/CSNK1E/ANKIB1/CHFR/MDM2	26
GO:0021987	BP	GO:0021987	cerebral cortex development	21/1502	114/18723	0.000261729	0.00490878	0.00390267	PTPRS/LAMB1/PLCB1/CELF1/ZMIZ1/TACC1/ROBO1/TMEM14B/PAFAH1B1/FOXP2/NF1/NCOA1/GSK3B/TRAPPC9/NDE1/PSEN1/DISC1/GLI3/CRK/FAT4/RHOA	21
GO:0031050	BP	GO:0031050	dsRNA processing	13/1502	54/18723	0.000265732	0.00494971	0.00393521	NCOR2/SMAD3/EGFR/PUM1/AGO3/STAT3/ESR1/AGO2/PUM2/NCOR1/TUT4/AGO4/SMAD2	13
GO:0070918	BP	GO:0070918	production of small RNA involved in gene silencing by RNA	13/1502	54/18723	0.000265732	0.00494971	0.00393521	NCOR2/SMAD3/EGFR/PUM1/AGO3/STAT3/ESR1/AGO2/PUM2/NCOR1/TUT4/AGO4/SMAD2	13
GO:0060998	BP	GO:0060998	regulation of dendritic spine development	14/1502	61/18723	0.000267635	0.00496814	0.00394986	PTPRS/SDK1/PAFAH1B1/PTEN/ASAP1/EEF2K/ITSN1/PSEN1/TIAM1/DISC1/NLGN1/UBE3A/ZMYND8/DLG5	14
GO:0035331	BP	GO:0035331	negative regulation of hippo signaling	6/1502	13/18723	0.000276414	0.00511366	0.00406555	MARK3/WWC2/VGLL4/LIMD1/MAPK14/DLG5	6
GO:0001764	BP	GO:0001764	neuron migration	26/1502	156/18723	0.000280065	0.00516364	0.00410529	AUTS2/PRKG1/ZNF609/ZMIZ1/SPOCK1/NAV1/PAFAH1B1/FYN/STAT3/ADGRL3/DCLK1/SH3RF1/FGFR1/NDE1/AXL/MAP1B/PCM1/NIPBL/UNK/PSEN1/DISC1/SDCCAG8/RAPGEF2/CRK/USP9X/FLRT2	26
GO:0031062	BP	GO:0031062	positive regulation of histone methylation	11/1502	41/18723	0.00028336	0.00520429	0.00413761	AUTS2/BRD4/JARID2/KMT2E/OGT/MECP2/NSD3/KMT2A/DNMT1/TET1/SMAD4	11
GO:0048017	BP	GO:0048017	inositol lipid-mediated signaling	29/1502	182/18723	0.000284184	0.00520429	0.00413761	INSR/IGF1R/PDGFRA/PLCB1/EGFR/PTK2/PLD1/ROR1/GAB2/PIP5K1A/NF1/PLCL1/PTEN/FYN/PLCB4/FGFR1/PIK3R1/PI4KA/OGT/PREX2/PDGFD/PLCL2/PIK3CB/ROR2/PIK3CA/RPS6KB1/UBE3A/PIK3C2A/PTPN13	29
GO:0014855	BP	GO:0014855	striated muscle cell proliferation	16/1502	76/18723	0.000291097	0.00531301	0.00422405	ZFPM2/CFLAR/TGFBR3/PTEN/BMPR1A/MAPK1/RBPJ/STAT3/JARID2/VGLL4/ARID2/YAP1/TENM4/MAPK14/GATA6/MEIS1	16
GO:0071772	BP	GO:0071772	response to BMP	27/1502	165/18723	0.000293219	0.00531606	0.00422647	EXT1/ABL1/SMAD3/BMPR2/SKI/PCSK6/TGFBR3/USP9Y/BMPR1A/FBN1/RBPJ/XIAP/ZNF423/SULF1/SMURF2/SMURF1/NUMA1/HIPK2/ROR2/SPART/USP9X/GATA4/CTDSPL2/ACVR1/GATA6/SMAD2/SMAD4	27
GO:0071773	BP	GO:0071773	cellular response to BMP stimulus	27/1502	165/18723	0.000293219	0.00531606	0.00422647	EXT1/ABL1/SMAD3/BMPR2/SKI/PCSK6/TGFBR3/USP9Y/BMPR1A/FBN1/RBPJ/XIAP/ZNF423/SULF1/SMURF2/SMURF1/NUMA1/HIPK2/ROR2/SPART/USP9X/GATA4/CTDSPL2/ACVR1/GATA6/SMAD2/SMAD4	27
GO:0090068	BP	GO:0090068	positive regulation of cell cycle process	35/1502	236/18723	0.000297771	0.00538065	0.00427782	PBX1/INSR/CCND3/PLCB1/EGFR/ANKRD17/NSMCE2/PRKCE/SVIL/BRD4/UBE2E2/ATRX/RAD51B/KMT2E/MECP2/CUL3/RPTOR/INO80/MTA3/NUMA1/MAP3K20/DYNC1H1/SLF2/PKP4/DDX39B/PPP1R10/SFPQ/ROCK2/PHIP/RHOA/PKN2/CDC14B/HNRNPU/MDM2/GIPC1	35
GO:0048268	BP	GO:0048268	clathrin coat assembly	7/1502	18/18723	0.000304245	0.00547944	0.00435636	EPS15/HIP1/SGIP1/PICALM/FCHO2/PIK3C2A/AP2B1	7
GO:0048545	BP	GO:0048545	response to steroid hormone	46/1502	339/18723	0.000306616	0.00548008	0.00435687	FOXO1/NCOR2/FOXO3/EGFR/UBR5/ZMIZ1/CFLAR/FOXP1/SMYD3/NCOA2/STRN3/BCL2/RBFOX2/DDX17/GHR/NCOA1/ESR1/EP300/SLIT3/ZBTB7A/ARID1A/LATS1/PAM/KANK2/NCOR1/CNOT1/TRERF1/NR3C2/SMARCA4/YAP1/KDM4C/GPI/SREBF1/UBE3A/TRIP4/USP8/KDM3A/KDM5D/RXRA/PAPPA/SAFB/PPARA/PER1/RHOA/HNRNPU/MDM2	46
GO:0000289	BP	GO:0000289	nuclear-transcribed mRNA poly(A) tail shortening	9/1502	29/18723	0.000307304	0.00548008	0.00435687	TNRC6A/TNRC6B/PAN3/SAMD4A/AGO2/TNRC6C/CNOT1/TUT4/PARN	9
GO:0010592	BP	GO:0010592	positive regulation of lamellipodium assembly	9/1502	29/18723	0.000307304	0.00548008	0.00435687	AUTS2/WASF2/HDAC4/PIK3R1/DNM2/NCKAP1/PIK3CA/CYFIP1/ABI2	9
GO:0061647	BP	GO:0061647	histone H3-K9 modification	12/1502	48/18723	0.000311704	0.00554039	0.00440482	MECOM/ASH1L/EHMT1/ATRX/JARID2/MECP2/SETD5/KMT2A/DNMT1/KAT2B/KDM3A/SMAD4	12
GO:0032835	BP	GO:0032835	glomerulus development	14/1502	62/18723	0.000320512	0.00567838	0.00451453	EXT1/PDGFRA/COL4A4/NID1/CFLAR/MAGI2/COL4A3/BCL2/ASXL1/WWTR1/SULF1/IL6R/IQGAP1/PDGFD	14
GO:0051052	BP	GO:0051052	regulation of DNA metabolic process	48/1502	359/18723	0.000323898	0.00571975	0.00454742	BMPR2/EGFR/UBR5/SETD2/SMG6/HNRNPC/SPIDR/ZNF91/WDR70/SMOC2/ATRX/MAPK1/SHLD2/BABAM2/TNKS/MECP2/SMG1/HDAC8/NEK7/ARID2/KMT5B/YLPM1/XRN1/SMCHD1/MBD2/FAM168A/MGMT/UIMC1/TRIP12/SLF2/PPP4R2/KMT2A/DDX39B/RAD50/ATM/PIK3CA/USP9X/PPP1R10/FBH1/SPIRE1/HMBOX1/TP53BP1/PARN/MAP3K4/BCL6/NVL/PRKDC/HNRNPU	48
GO:0010508	BP	GO:0010508	positive regulation of autophagy	22/1502	124/18723	0.000328641	0.00578472	0.00459907	FOXO1/TPCN1/FOXO3/PRKN/DHRSX/ATG7/GSK3B/BNIP3L/VPS13D/PIP4K2A/UVRAG/ROCK1/PIK3CB/WAC/HTT/PRKD1/CALCOCO2/PIK3C2A/LARP1/SESN1/FLCN/RAB3GAP1	22
GO:0030326	BP	GO:0030326	embryonic limb morphogenesis	21/1502	116/18723	0.000335078	0.0058601	0.004659	ZBTB16/PBX1/SKI/ECE1/CREBBP/MBNL1/CACNA1C/AFF3/BMPR1A/FBXW4/WDPCP/NIPBL/PSEN1/GLI2/MAP3K20/TULP3/GLI3/ROR2/CHST11/DYNC2H1/SMAD4	21
GO:0035113	BP	GO:0035113	embryonic appendage morphogenesis	21/1502	116/18723	0.000335078	0.0058601	0.004659	ZBTB16/PBX1/SKI/ECE1/CREBBP/MBNL1/CACNA1C/AFF3/BMPR1A/FBXW4/WDPCP/NIPBL/PSEN1/GLI2/MAP3K20/TULP3/GLI3/ROR2/CHST11/DYNC2H1/SMAD4	21
GO:0007492	BP	GO:0007492	endoderm development	16/1502	77/18723	0.000340498	0.00593579	0.00471918	EXT1/COL4A2/LAMB1/SMAD3/SETD2/COL5A1/BPTF/COL8A1/BMPR1A/ITGB5/LAMC1/GATA4/KIF16B/GATA6/SMAD2/SMAD4	16
GO:0031503	BP	GO:0031503	protein-containing complex localization	33/1502	220/18723	0.000354553	0.00614892	0.00488862	SETD2/SMG6/MAPK10/OPHN1/ANKS1B/EPS15/SARNP/DLG2/GPHN/HIP1/CEP112/XPO1/SMG1/PCM1/NUMB/PPP3R1/NLGN1/GPC6/UPF2/AKAP8L/DDX39B/ATM/VAMP2/YTHDC1/SFPQ/DLG1/AP3D1/DYNC2H1/MCM3AP/RAP1A/HNRNPU/AP2B1/ADAM10	33
GO:0010591	BP	GO:0010591	regulation of lamellipodium assembly	11/1502	42/18723	0.000356368	0.00614892	0.00488862	AUTS2/WASF2/HDAC4/FER/PIK3R1/DNM2/NCKAP1/PIK3CA/CYFIP1/CAPZB/ABI2	11
GO:1903432	BP	GO:1903432	regulation of TORC1 signaling	11/1502	42/18723	0.000356368	0.00614892	0.00488862	KLHL22/SIK3/CASTOR3/WAC/DEPTOR/ATM/DEPDC5/SESN1/FLCN/CLEC16A/SPAAR	11
GO:1903052	BP	GO:1903052	positive regulation of proteolysis involved in cellular protein catabolic process	23/1502	133/18723	0.000357246	0.00614892	0.00488862	PTK2/PRKN/ARIH1/COP1/PTEN/GSK3B/PIAS1/SMURF1/ZER1/ATXN3/PSEN1/HECTD1/ARIH2/DISC1/TAF1/FBXW7/RNF144A/ZYG11B/RNF217/CSNK1E/ANKIB1/CHFR/MDM2	23
GO:0051656	BP	GO:0051656	establishment of organelle localization	51/1502	390/18723	0.000366187	0.00626318	0.00497947	MAP4/PARD3/CLASP1/PRKN/EXOC4/PAFAH1B1/GAB2/PARD3B/ARHGAP21/EXOC6B/KIF13A/DNM1/FER/GBF1/HOOK3/PTGDS/XPO1/RAB1A/NDE1/CLASP2/DNM2/AP3S2/CUL3/MAP1B/PCM1/PIBF1/MYO1D/BICD1/STXBP1/PSEN1/TRAK1/AP3B1/RAB6A/MYH9/PICALM/FBXW11/NUMA1/DYNC1H1/NLGN1/HTT/ACTN4/DLG1/SPIRE1/AP3D1/SNX4/RHOT1/TRAPPC12/MAD1L1/SPG11/CDK5RAP2/HNRNPU	51
GO:1901987	BP	GO:1901987	regulation of cell cycle phase transition	51/1502	390/18723	0.000366187	0.00626318	0.00497947	PBX1/FOXN3/CCND3/APBB2/PLCB1/EGFR/TMEM14B/ANKRD17/NSMCE2/TAOK1/BCL2/BRD4/RAD9A/GIGYF2/UBE2E2/ZNF655/PTEN/BABAM2/CRADD/RAD51B/KMT2E/USP47/MECP2/CUL3/KANK2/RPTOR/KLHL22/TAOK3/MN1/INO80/MTA3/MAP3K20/WAC/UIMC1/JADE1/DDX39B/ATM/TAF1/FBXW7/PPP1R10/DLG1/CTDSPL/TP53BP1/MAPK14/MAD1L1/CHFR/PRKDC/CDC14B/CDK5RAP2/MDM2/PKD1	51
GO:0033002	BP	GO:0033002	muscle cell proliferation	36/1502	248/18723	0.000374262	0.00638123	0.00507332	PRKG1/TCF7L2/BMPR2/ZFPM2/EGFR/CFLAR/FOXP1/TGFBR3/HDAC4/PTEN/BMPR1A/MAPK1/RBPJ/STAT3/ELN/GNA12/JARID2/PDE1A/VGLL4/ARID2/IL6R/MAP3K5/PDGFD/YAP1/MNAT1/TENM4/SOD2/DDX39B/DNMT1/VIPR2/MAPK14/RHOA/GATA6/PRKDC/MEIS1/MDM2	36
GO:0003181	BP	GO:0003181	atrioventricular valve morphogenesis	8/1502	24/18723	0.00038535	0.00654975	0.0052073	BMPR2/BMPR1A/SLIT3/MDM4/GATA4/ACVR1/SMAD4/MDM2	8
GO:0038179	BP	GO:0038179	neurotrophin signaling pathway	10/1502	36/18723	0.000392467	0.00662929	0.00527053	MAGI2/TMEM108/RAPGEF1/SOS1/NGF/KIDINS220/RAF1/RAPGEF2/CYFIP1/RAP1A	10
GO:1903749	BP	GO:1903749	positive regulation of establishment of protein localization to mitochondrion	10/1502	36/18723	0.000392467	0.00662929	0.00527053	SREBF2/NPEPPS/ATG13/ARIH2/ABLIM3/HUWE1/FBXW7/MAPK8/SAE1/USP36	10
GO:0030324	BP	GO:0030324	lung development	28/1502	177/18723	0.000404615	0.00681332	0.00541684	EXT1/PDGFRA/BMPR2/ZFPM2/EGFR/ASXL1/BMPR1A/MAPK1/RBPJ/EP300/NPHP3/NFIB/ADAMTS2/AP3B1/PPP3R1/YAP1/GLI2/GLI3/CCBE1/FBXW7/SREBF1/THRB/DLG5/SP3/GATA6/CRISPLD2/SMAD2/PKD1	28
GO:0030705	BP	GO:0030705	cytoskeleton-dependent intracellular transport	30/1502	195/18723	0.000417251	0.00700441	0.00556877	DST/PAFAH1B1/ARHGAP21/KIF13A/DLG2/KIF1B/HOOK3/RAB1A/NDE1/TMEM108/AP3S2/MAP1B/PCM1/MYO1D/BICD1/TRAK1/AP3B1/RAB6A/FBXW11/DYNC1H1/HTT/APBA1/SFPQ/ACTN4/AP3D1/RHOT1/MAPK8IP3/DYNC2H1/SPG11/HNRNPU	30
GO:0006401	BP	GO:0006401	RNA catabolic process	39/1502	278/18723	0.000440026	0.00736401	0.00585467	TNRC6A/TNRC6B/CELF1/ZHX2/SMG6/PRKCA/PAN3/HNRNPC/GIGYF2/FTO/PUM1/AGO3/DIS3L2/SAMD4A/AGO2/TNRC6C/THRAP3/SND1/PUM2/SMG1/TENT2/CNOT1/LARP4B/XRN1/TUT4/AGO4/ROCK1/NBAS/UPF2/RC3H1/METTL16/ATM/CTIF/ROCK2/PARN/MAPK14/LARP1/TENT5A/HNRNPU	39
GO:0006109	BP	GO:0006109	regulation of carbohydrate metabolic process	28/1502	178/18723	0.000444169	0.00736988	0.00585933	INSR/RORA/PRKN/SORBS1/ZBTB20/PRKAG2/PRKCE/NCOA2/HDAC4/GSK3B/STAT3/ACACB/EP300/ZBTB7A/ARNT/OGT/SLC25A12/NCOR1/SOGA1/FOXK1/PPP1CB/PSEN1/NNMT/IRS2/FOXK2/KAT2B/PPARA/PPP4R3B	28
GO:0048015	BP	GO:0048015	phosphatidylinositol-mediated signaling	28/1502	178/18723	0.000444169	0.00736988	0.00585933	INSR/IGF1R/PDGFRA/PLCB1/EGFR/PTK2/ROR1/GAB2/PIP5K1A/NF1/PLCL1/PTEN/FYN/PLCB4/FGFR1/PIK3R1/PI4KA/OGT/PREX2/PDGFD/PLCL2/PIK3CB/ROR2/PIK3CA/RPS6KB1/UBE3A/PIK3C2A/PTPN13	28
GO:0010171	BP	GO:0010171	body morphogenesis	11/1502	43/18723	0.000444542	0.00736988	0.00585933	ANKRD11/PDGFRA/CLASP1/SKI/PHLDB1/PHLDB2/EP300/CLASP2/NIPBL/CRISPLD2/RAB3GAP1	11
GO:0032011	BP	GO:0032011	ARF protein signal transduction	7/1502	19/18723	0.000448507	0.00736988	0.00585933	IQSEC1/PSD3/CYTH3/GBF1/MAP4K4/ARFGEF2/ARFGEF1	7
GO:0032012	BP	GO:0032012	regulation of ARF protein signal transduction	7/1502	19/18723	0.000448507	0.00736988	0.00585933	IQSEC1/PSD3/CYTH3/GBF1/MAP4K4/ARFGEF2/ARFGEF1	7
GO:0035313	BP	GO:0035313	wound healing, spreading of epidermal cells	7/1502	19/18723	0.000448507	0.00736988	0.00585933	ARHGAP24/CLASP1/COL5A1/PTEN/PHLDB2/CLASP2/RREB1	7
GO:0009214	BP	GO:0009214	cyclic nucleotide catabolic process	6/1502	14/18723	0.000450945	0.00738761	0.00587343	PDE4D/PDE10A/PDE1A/PDE7B/PDE8A/PDE7A	6
GO:0030048	BP	GO:0030048	actin filament-based movement	22/1502	127/18723	0.000463568	0.0075514	0.00600365	MYBPC3/TNNT2/PDE4D/CACNA2D1/WASF2/CACNA1C/LIMCH1/CAMK2D/WIPF1/ANK2/MYO9B/MYO1D/WIPF2/MYH7/MYH9/PARVA/PIK3CA/GATA4/ACTN4/DLG1/MYH10/JUP	22
GO:0051650	BP	GO:0051650	establishment of vesicle localization	26/1502	161/18723	0.000463719	0.0075514	0.00600365	CLASP1/PRKN/EXOC4/PAFAH1B1/EXOC6B/KIF13A/DNM1/GBF1/RAB1A/NDE1/CLASP2/DNM2/AP3S2/CUL3/MYO1D/PSEN1/TRAK1/AP3B1/PICALM/FBXW11/DYNC1H1/NLGN1/HTT/ACTN4/AP3D1/SPG11	26
GO:0003158	BP	GO:0003158	endothelium development	23/1502	136/18723	0.000496066	0.00802142	0.00637734	PTPRS/ZEB1/BMPR2/PLCB1/STARD13/PDE4D/FOXP1/ADD1/RBPJ/AFDN/RAPGEF1/RAP1B/CLIC4/COL15A1/ROCK1/RAPGEF2/ROCK2/ACVR1/CCM2/RHOA/RAP1A/SMAD4/VCL	23
GO:0031669	BP	GO:0031669	cellular response to nutrient levels	32/1502	215/18723	0.000496448	0.00802142	0.00637734	FOXO1/FNIP1/TNRC6A/BMPR2/FOXO3/PRKAG2/BCL2/ATG7/NCOA1/MAPK1/SREBF2/TNKS/KANK2/RPTOR/STK24/MN1/XPR1/MAP3K5/SIK2/USP33/PRKD1/WDR59/SREBF1/MAPK8/DEPDC5/MTMR3/PPARA/SESN1/NPRL3/FLCN/CLEC16A/MDM2	32
GO:0048863	BP	GO:0048863	stem cell differentiation	31/1502	206/18723	0.00049802	0.00802142	0.00637734	MSI2/EXT1/ABL1/PDGFRA/SETD2/SOX6/CHD2/CDK13/FAM172A/PUM1/SOX5/BMPR1A/MAPK1/RBPJ/STAT3/ITCH/FBXL17/ESR1/PHACTR4/JARID2/CDK12/YAP1/RADIL/MLLT3/GATA4/KDM3A/ACVR1/GATA6/PRKDC/SMAD4/HNRNPU	31
GO:0001736	BP	GO:0001736	establishment of planar polarity	15/1502	72/18723	0.000501431	0.00802142	0.00637734	ABL1/ROR1/MAGI2/PAFAH1B1/PRICKLE2/NPHP3/SMURF2/SMURF1/TIAM1/ROR2/ANKRD6/GPC6/DAAM1/MLLT3/RHOA	15
GO:0007164	BP	GO:0007164	establishment of tissue polarity	15/1502	72/18723	0.000501431	0.00802142	0.00637734	ABL1/ROR1/MAGI2/PAFAH1B1/PRICKLE2/NPHP3/SMURF2/SMURF1/TIAM1/ROR2/ANKRD6/GPC6/DAAM1/MLLT3/RHOA	15
GO:1901880	BP	GO:1901880	negative regulation of protein depolymerization	15/1502	72/18723	0.000501431	0.00802142	0.00637734	SPTBN1/CLASP1/TAOK1/ADD3/SVIL/CARMIL1/ADD1/EPS8/CLASP2/MAP1B/SPTAN1/ATXN7/NAV3/PIK3CA/CAPZB	15
GO:1901990	BP	GO:1901990	regulation of mitotic cell cycle phase transition	41/1502	299/18723	0.000511748	0.00816245	0.00648946	PBX1/FOXN3/CCND3/PLCB1/EGFR/TMEM14B/ANKRD17/NSMCE2/TAOK1/BCL2/BRD4/GIGYF2/UBE2E2/ZNF655/PTEN/BABAM2/CRADD/RAD51B/KMT2E/USP47/MECP2/CUL3/KANK2/RPTOR/KLHL22/TAOK3/INO80/MTA3/WAC/UIMC1/JADE1/ATM/DLG1/CTDSPL/MAD1L1/CHFR/PRKDC/CDC14B/CDK5RAP2/MDM2/PKD1	41
GO:0032878	BP	GO:0032878	regulation of establishment or maintenance of cell polarity	8/1502	25/18723	0.000527123	0.00835871	0.00664549	KANK1/BCAS3/RUFY3/WDPCP/RAP1B/ROCK1/ARFGEF1/ROCK2	8
GO:0060560	BP	GO:0060560	developmental growth involved in morphogenesis	34/1502	234/18723	0.000527126	0.00835871	0.00664549	AUTS2/PTPRS/EXT1/ABL1/MACF1/BMPR2/PRKN/MAGI2/SPAG9/PAFAH1B1/PPP3CB/RUFY3/GSK3B/GOLGA4/DIP2B/DCLK1/ESR1/SLIT3/TMEM108/DNM2/MAP1B/DPYSL2/SMURF1/IQGAP1/NGF/YAP1/TIAM1/DISC1/SPART/USP9X/CYFIP1/PLXNA4/SPG11/VCL	34
GO:0031063	BP	GO:0031063	regulation of histone deacetylation	9/1502	31/18723	0.000534357	0.00840021	0.00667848	SKI/CAMK2D/NIPBL/KDM5A/PRKD1/AKAP8L/SREBF1/MAPK8/BCL6	9
GO:0090162	BP	GO:0090162	establishment of epithelial cell polarity	9/1502	31/18723	0.000534357	0.00840021	0.00667848	PARD3/CLASP1/OPHN1/MYO9A/FRMD4B/CYTH3/SIPA1L3/GOLPH3/RHOA	9
GO:0031330	BP	GO:0031330	negative regulation of cellular catabolic process	37/1502	262/18723	0.000535775	0.00840021	0.00667848	OPHN1/HNRNPC/FHIT/BCL2/ATG7/STAT3/ACACB/TLK2/THRAP3/HERC1/SMARCC1/OGT/SMG1/KLHL22/TENT2/FOXK1/PSEN1/LARP4B/TAB2/ROCK1/HIPK2/NBAS/WAC/METTL16/TAF1/PIK3CA/FOXK2/GATA4/PARN/MAPK14/LARP1/TENT5A/CLEC16A/HNRNPU/USP25/USP36/GIPC1	37
GO:0003170	BP	GO:0003170	heart valve development	14/1502	65/18723	0.000535921	0.00840021	0.00667848	BMPR2/ROBO1/BMPR1A/RBPJ/ELN/SLIT3/MDM4/HECTD1/ROCK1/GATA4/ROCK2/ACVR1/SMAD4/MDM2	14
GO:0048732	BP	GO:0048732	gland development	55/1502	436/18723	0.000539372	0.00843002	0.00670218	PBX1/NCOR2/EXT1/ABL1/ASH1L/PDGFRA/SMAD3/EGFR/ROBO1/CFLAR/TGFBR3/BCL2/NF1/ARHGAP35/ASXL1/PTEN/NCOA1/BMPR1A/BTRC/MAPK1/RBPJ/ESR1/SULF1/NPHP3/JARID2/SMARCC1/NFIB/STAT5B/LATS1/PAM/CUL3/RREB1/PSEN1/RB1CC1/GLI2/MGMT/GLI3/UPF2/IRS2/RAF1/DDX39B/PIK3CA/FBXW7/FRS2/UBE3A/ARHGAP5/ZBTB1/SP3/MAD1L1/GATA6/RAP1A/SMAD2/PRKDC/SMAD4/PKD1	55
GO:1904951	BP	GO:1904951	positive regulation of establishment of protein localization	43/1502	319/18723	0.000544986	0.0084755	0.00673835	TCF7L2/SMAD3/EGFR/UBR5/BCAS3/PPP3CB/PRKCE/RUFY3/CORO2B/GSK3B/FYN/MAPK1/YWHAE/SREBF2/MAVS/PIK3R1/NPEPPS/PCM1/PSEN1/ATG13/ANK3/MCU/ARIH2/ABLIM3/GOLPH3/HUWE1/GLI3/IRS2/PRKD1/RPH3AL/VAMP2/FBXW7/CTDSPL2/MAPK8/PTP4A3/SYTL4/MAPK14/MYH10/UNC13B/SAE1/JUP/USP36/MDM2	43
GO:0051168	BP	GO:0051168	nuclear export	25/1502	154/18723	0.000545399	0.0084755	0.00673835	AKAP13/TCF7L2/SETD2/SMG6/ATXN1/SARNP/GSK3B/YWHAE/XPO1/SMG1/POM121/SP100/SMURF1/NEMF/UPF2/AKAP8L/DDX39B/YTHDC1/CTDSPL2/NUP153/PTPN14/MCM3AP/STRADA/MDM2/PKD1	25
GO:0032007	BP	GO:0032007	negative regulation of TOR signaling	11/1502	44/18723	0.000550265	0.00850304	0.00676024	FNIP1/CASTOR3/DEPTOR/UBR2/ATM/DEPDC5/UBR1/SESN1/NPRL3/FLCN/SPAAR	11
GO:0000086	BP	GO:0000086	G2/M transition of mitotic cell cycle	23/1502	137/18723	0.000551796	0.00850304	0.00676024	PBX1/FBXL7/FOXN3/PLCB1/CDK14/TAOK1/BRD4/CCNY/BABAM2/FBXL17/RAD51B/CCDC57/USP47/MECP2/DNM2/LATS1/TAOK3/ENSA/MTA3/UIMC1/ATM/CHFR/CDC14B	23
GO:0000956	BP	GO:0000956	nuclear-transcribed mRNA catabolic process	20/1502	112/18723	0.000551861	0.00850304	0.00676024	TNRC6A/TNRC6B/SMG6/PAN3/DIS3L2/SAMD4A/AGO2/TNRC6C/THRAP3/SMG1/TENT2/CNOT1/XRN1/TUT4/NBAS/UPF2/RC3H1/ATM/CTIF/PARN	20
GO:0010769	BP	GO:0010769	regulation of cell morphogenesis involved in differentiation	18/1502	96/18723	0.000562017	0.00861073	0.00684585	CUX1/DOCK1/ABL1/KANK1/IL1RAPL1/DOCK5/PTK2/PAFAH1B1/CARMIL1/EEF2K/DNM2/RREB1/TIAM1/LIMS1/CRK/ACTN4/ARHGEF7/PRKDC	18
GO:0030510	BP	GO:0030510	regulation of BMP signaling pathway	18/1502	96/18723	0.000562017	0.00861073	0.00684585	ABL1/BMPR2/SKI/PCSK6/FBN1/RBPJ/XIAP/ZNF423/SULF1/SMURF2/SMURF1/NUMA1/HIPK2/SPART/GATA4/CTDSPL2/SMAD2/SMAD4	18
GO:0016236	BP	GO:0016236	macroautophagy	40/1502	291/18723	0.000566601	0.00862146	0.00685439	SYNPO2/TBC1D5/PRKN/EXOC4/ATG7/VTI1A/WDFY3/BNIP3L/VPS13D/PIP4K2A/RAB1A/SMG1/VPS13C/AMBRA1/SMURF1/PSEN1/RB1CC1/ATG13/UVRAG/HUWE1/WAC/HTT/STAM2/SNX6/CALCOCO2/PIK3CA/MAPK8/TRAPPC8/MTMR3/TBC1D12/LARP1/UBXN2A/SESN1/ATG10/NPRL3/ATP6V0A1/CLEC16A/USP36/RAB3GAP1/RETREG3	40
GO:0051293	BP	GO:0051293	establishment of spindle localization	12/1502	51/18723	0.000567472	0.00862146	0.00685439	MAP4/CLASP1/PAFAH1B1/NDE1/CLASP2/MYH9/FBXW11/NUMA1/DYNC1H1/HTT/SPIRE1/CDK5RAP2	12
GO:0060043	BP	GO:0060043	regulation of cardiac muscle cell proliferation	12/1502	51/18723	0.000567472	0.00862146	0.00685439	ZFPM2/TGFBR3/PTEN/BMPR1A/MAPK1/RBPJ/JARID2/VGLL4/YAP1/MAPK14/GATA6/MEIS1	12
GO:0042770	BP	GO:0042770	signal transduction in response to DNA damage	27/1502	172/18723	0.000575403	0.00871759	0.00693081	FOXN3/ABL1/FOXO3/TAOK1/DYRK1A/SPRED2/RAD9A/GIGYF2/ATRX/BABAM2/CRADD/MDM4/TAOK3/SP100/MAP3K20/HIPK2/SPRED1/WAC/UIMC1/DDX39B/ATM/PPP1R10/TP53BP1/MAPK14/PRKDC/CDC14B/MDM2	27
GO:0070988	BP	GO:0070988	demethylation	15/1502	73/18723	0.000585047	0.00877214	0.00697419	JMJD1C/KDM2A/UTY/KDM4B/FTO/KDM3B/KDM6A/JARID2/KDM5A/KDM4C/USP9X/TET1/KDM3A/KDM5D/KDM2B	15
GO:0099111	BP	GO:0099111	microtubule-based transport	29/1502	190/18723	0.000588846	0.00877214	0.00697419	DST/PAFAH1B1/ARHGAP21/KIF13A/DLG2/KIF1B/NPHP3/RAB1A/NDE1/TMEM108/AP3S2/MAP1B/PCM1/BICD1/TRAK1/AP3B1/RAB6A/FBXW11/DYNC1H1/HTT/RFX3/APBA1/SFPQ/AP3D1/RHOT1/MAPK8IP3/DYNC2H1/SPG11/HNRNPU	29
GO:0071233	BP	GO:0071233	cellular response to leucine	5/1502	10/18723	0.000590293	0.00877214	0.00697419	RPTOR/KLHL22/UBR2/UBR1/SESN1	5
GO:0098885	BP	GO:0098885	modification of postsynaptic actin cytoskeleton	5/1502	10/18723	0.000590293	0.00877214	0.00697419	ITSN1/TIAM1/CYFIP1/MYH10/RHOA	5
GO:1901203	BP	GO:1901203	positive regulation of extracellular matrix assembly	5/1502	10/18723	0.000590293	0.00877214	0.00697419	SMAD3/CLASP1/PHLDB1/PHLDB2/CLASP2	5
GO:1905456	BP	GO:1905456	regulation of lymphoid progenitor cell differentiation	5/1502	10/18723	0.000590293	0.00877214	0.00697419	FNIP1/SOS2/SOS1/ZBTB1/FLCN	5
GO:2000601	BP	GO:2000601	positive regulation of Arp2/3 complex-mediated actin nucleation	5/1502	10/18723	0.000590293	0.00877214	0.00697419	WASF2/FCHSD2/NCKAP1/CYFIP1/ABI2	5
GO:0071900	BP	GO:0071900	regulation of protein serine/threonine kinase activity	47/1502	359/18723	0.000594867	0.00881603	0.00700908	INSR/AKAP13/CCND3/ABL1/SASH1/BMPR2/EGFR/HIPK3/ROBO1/TAOK1/PRKAG2/SLC8A1/NF1/GHR/STK3/CCNY/PTEN/BMPR1A/IRAK3/FGFR1/PRKAR2A/LATS1/RPTOR/TAOK3/CDK12/MAP2K5/PSEN1/IQGAP1/MAP3K5/UVRAG/PDGFD/TIAM1/MNAT1/PIK3CB/ROR2/LATS2/STK38/HTT/RAPGEF2/KAT2B/TNXB/SLC27A1/MAP3K4/RHOA/STRADA/CCNH/PKD1	47
GO:0033144	BP	GO:0033144	negative regulation of intracellular steroid hormone receptor signaling pathway	10/1502	38/18723	0.000629763	0.00930783	0.00740008	NCOR2/FOXP1/STRN3/ZBTB7A/KANK2/NCOR1/CNOT1/SMARCA4/PER1/RHOA	10
GO:0050804	BP	GO:0050804	modulation of chemical synaptic transmission	55/1502	439/18723	0.000636409	0.00938056	0.0074579	PTPRS/ABL1/LAMA2/PLCB1/ERC1/EGFR/FBXL20/PRKN/OPHN1/AKAP12/BTBD9/PPP3CB/PRKCE/PTPRA/PLCL1/PTEN/GSK3B/FYN/ABR/MAPK1/STAT3/PLCB4/DNM1/MECP2/TMEM108/CRTC1/MAP1B/CLSTN2/PXK/CASK/RAP1B/STXBP1/PSEN1/NGF/PPP3R1/DISC1/PLCL2/NLGN1/ROR2/PACSIN2/BCR/RAPGEF2/VAMP2/CYFIP1/APBA1/ITPR3/USP8/ZMYND8/RHOT1/STAU1/SSH1/RAP1A/NLGN4Y/RAB3GAP1/GIPC1	55
GO:0030041	BP	GO:0030041	actin filament polymerization	29/1502	191/18723	0.000642228	0.00939394	0.00746854	GAS7/SSH2/SPTBN1/KANK1/WASF2/ADD3/PRKCE/SVIL/CARMIL1/ADD1/EPS8/ARHGAP6/FCHSD2/ELN/FER/LATS1/SPTAN1/NCKAP1/ARFGEF1/CYFIP1/CAPZB/SNX9/TTC17/DLG1/SPIRE1/ARPC1A/ABI2/SSH1/RHOA	29
GO:0006896	BP	GO:0006896	Golgi to vacuole transport	7/1502	20/18723	0.000642498	0.00939394	0.00746854	VTI1A/AP3S2/VPS54/ANKFY1/AP3D1/AP1G1/CCDC91	7
GO:0043984	BP	GO:0043984	histone H4-K16 acetylation	7/1502	20/18723	0.000642498	0.00939394	0.00746854	AUTS2/KANSL1/PHF20/OGT/MSL2/KMT2A/KANSL3	7
GO:0051222	BP	GO:0051222	positive regulation of protein transport	41/1502	303/18723	0.000670522	0.00977358	0.00777037	TCF7L2/SMAD3/EGFR/UBR5/BCAS3/PPP3CB/PRKCE/RUFY3/GSK3B/FYN/MAPK1/YWHAE/SREBF2/MAVS/PIK3R1/NPEPPS/PCM1/PSEN1/ATG13/ANK3/MCU/ARIH2/ABLIM3/GOLPH3/HUWE1/GLI3/IRS2/PRKD1/RPH3AL/VAMP2/FBXW7/CTDSPL2/MAPK8/SYTL4/MAPK14/MYH10/UNC13B/SAE1/JUP/USP36/MDM2	41
GO:0099177	BP	GO:0099177	regulation of trans-synaptic signaling	55/1502	440/18723	0.000672057	0.00977358	0.00777037	PTPRS/ABL1/LAMA2/PLCB1/ERC1/EGFR/FBXL20/PRKN/OPHN1/AKAP12/BTBD9/PPP3CB/PRKCE/PTPRA/PLCL1/PTEN/GSK3B/FYN/ABR/MAPK1/STAT3/PLCB4/DNM1/MECP2/TMEM108/CRTC1/MAP1B/CLSTN2/PXK/CASK/RAP1B/STXBP1/PSEN1/NGF/PPP3R1/DISC1/PLCL2/NLGN1/ROR2/PACSIN2/BCR/RAPGEF2/VAMP2/CYFIP1/APBA1/ITPR3/USP8/ZMYND8/RHOT1/STAU1/SSH1/RAP1A/NLGN4Y/RAB3GAP1/GIPC1	55
GO:0048538	BP	GO:0048538	thymus development	11/1502	45/18723	0.000676162	0.00980706	0.00779698	PBX1/ABL1/BCL2/ASXL1/MAPK1/JARID2/PSEN1/RAF1/ZBTB1/MAD1L1/PRKDC	11
GO:0033143	BP	GO:0033143	regulation of intracellular steroid hormone receptor signaling pathway	15/1502	74/18723	0.000680255	0.00984018	0.00782332	NCOR2/FOXP1/STRN3/EP300/ZBTB7A/LATS1/KANK2/NCOR1/CNOT1/SMARCA4/YAP1/KDM4C/KDM5D/PER1/RHOA	15
GO:2001020	BP	GO:2001020	regulation of response to DNA damage stimulus	32/1502	219/18723	0.000686456	0.00990354	0.00787369	ABL1/EGFR/UBR5/SETD2/DYRK1A/SPRED2/BCL2/SPIDR/SHLD2/BABAM2/USP47/SMG1/ARID2/KMT5B/SMCHD1/FAM168A/MAP3K20/MGMT/SPRED1/UIMC1/TRIP12/SLF2/PPP4R2/DDX39B/ATM/PPP1R10/FBH1/SPIRE1/TP53BP1/BCL2L1/PRKDC/MDM2	32
GO:1903955	BP	GO:1903955	positive regulation of protein targeting to mitochondrion	9/1502	32/18723	0.000691055	0.00994352	0.00790547	SREBF2/NPEPPS/ATG13/ARIH2/ABLIM3/HUWE1/FBXW7/SAE1/USP36	9
GO:0002244	BP	GO:0002244	hematopoietic progenitor cell differentiation	20/1502	114/18723	0.000697367	0.00997712	0.00793218	PRRC2C/FNIP1/EXT1/ABL1/PDGFRA/CHD2/BCL2/ITCH/SIPA1L3/TMEM91/SOS2/TENT2/SOS1/PSEN1/AP3B1/MLLT3/ZBTB1/DHTKD1/FLCN/PRKDC	20
GO:0010452	BP	GO:0010452	histone H3-K36 methylation	6/1502	15/18723	0.000700728	0.00997712	0.00793218	ASH1L/SETD2/NSD1/BRD4/SETD5/NSD3	6
GO:0010763	BP	GO:0010763	positive regulation of fibroblast migration	6/1502	15/18723	0.000700728	0.00997712	0.00793218	PTK2/AKAP12/PRKCE/SLC8A1/DDR2/ARHGEF7	6
GO:0070831	BP	GO:0070831	basement membrane assembly	6/1502	15/18723	0.000700728	0.00997712	0.00793218	LAMB1/CLASP1/PHLDB1/PHLDB2/CLASP2/PXDN	6
GO:0044839	BP	GO:0044839	cell cycle G2/M phase transition	24/1502	148/18723	0.000708172	0.0100136	0.00796119	PBX1/FBXL7/FOXN3/PLCB1/CDK14/TAOK1/BRD4/CCNY/BABAM2/FBXL17/RAD51B/CCDC57/USP47/MECP2/DNM2/LATS1/TAOK3/ENSA/MTA3/UIMC1/AKAP8L/ATM/CHFR/CDC14B	24
GO:2000050	BP	GO:2000050	regulation of non-canonical Wnt signaling pathway	8/1502	26/18723	0.000708297	0.0100136	0.00796119	ABL1/RNF213/NPHP3/TIAM1/ANKRD6/MLLT3/IFT80/CSNK1E	8
GO:0045936	BP	GO:0045936	negative regulation of phosphate metabolic process	55/1502	441/18723	0.000709477	0.0100136	0.00796119	PID1/PARD3/ABL1/CBLB/PRKN/HIPK3/PDE4D/SPAG9/PRKAG2/SMYD3/SPRED2/SLC8A1/HDAC4/NF1/PTEN/WWTR1/GSK3B/GRB10/PLPP3/STAT3/YWHAE/WNK1/DMD/PRKRIP1/LDLRAD4/IRAK3/PIP4K2A/MGAT5/PRKAR2A/LATS1/NCOR1/GNAQ/ARRB1/PIBF1/PSEN1/ENSA/ROCK1/PIK3CB/SPRED1/LATS2/DEPTOR/STK38/IRS2/SNX6/KAT2B/ROCK2/CTDSPL/SLC27A1/GGNBP2/BOD1L1/PPARA/PTPN13/FLCN/PRKDC/HNRNPU	55
GO:2001252	BP	GO:2001252	positive regulation of chromosome organization	16/1502	82/18723	0.000710655	0.0100136	0.00796119	NSMCE2/ATRX/MAPK1/TNKS/NEK7/ATF7IP/NUMA1/SLF2/RAD50/DNMT1/ATM/PPP1R10/SFPQ/HMBOX1/PARN/MAP3K4	16
GO:0046620	BP	GO:0046620	regulation of organ growth	19/1502	106/18723	0.000715518	0.0100561	0.00799497	ZFPM2/TGFBR3/STK3/PTEN/BMPR1A/MAPK1/RBPJ/ACACB/JARID2/WWC2/LATS1/VGLL4/YAP1/LATS2/DDX39B/MAPK14/PPARA/GATA6/MEIS1	19
GO:0002028	BP	GO:0002028	regulation of sodium ion transport	17/1502	90/18723	0.000724752	0.0101075	0.00803585	UTRN/PRKCE/SLC8A1/CAMK2D/WNK1/DMD/COMMD1/DNM2/SLMAP/KLHL24/ANK3/STK39/FXYD6/ACTN4/DLG1/PER1/MLLT6	17
GO:0032436	BP	GO:0032436	positive regulation of proteasomal ubiquitin-dependent protein catabolic process	17/1502	90/18723	0.000724752	0.0101075	0.00803585	PRKN/ARIH1/COP1/GSK3B/PIAS1/ZER1/PSEN1/HECTD1/ARIH2/TAF1/RNF144A/ZYG11B/RNF217/CSNK1E/ANKIB1/CHFR/MDM2	17
GO:0046031	BP	GO:0046031	ADP metabolic process	17/1502	90/18723	0.000724752	0.0101075	0.00803585	INSR/ZBTB20/PRKAG2/HDAC4/STAT3/EP300/ZBTB7A/ARNT/OGT/NCOR1/FOXK1/PSEN1/GPI/FOXK2/PPARA/OGDH/DHTKD1	17
GO:0001837	BP	GO:0001837	epithelial to mesenchymal transition	25/1502	157/18723	0.000729951	0.010154	0.00807279	TCF7L2/SMAD3/CLASP1/SPRED2/TGFBR3/PHLDB1/DDX17/PTEN/WWTR1/GSK3B/RBPJ/PHLDB2/LDLRAD4/EPHA3/FGFR1/CLASP2/PPP3R1/TIAM1/ROCK1/SPRED1/ROCK2/ACVR1/DLG5/SMAD2/SMAD4	25
GO:0002064	BP	GO:0002064	epithelial cell development	32/1502	220/18723	0.000742951	0.0103084	0.0081956	PTPRS/PLCB1/PDE4D/MAGI2/PAFAH1B1/ASXL1/ADD1/GSK3B/ATRX/ESR1/PALLD/AFDN/SIPA1L3/RAPGEF1/WDPCP/RAP1B/CLIC4/COL15A1/RILPL1/IQGAP1/YAP1/ROCK1/FNDC3A/SLC4A7/RAPGEF2/RFX3/FRS2/ROCK2/CCM2/ABI2/RAP1A/VCL	32
GO:0010563	BP	GO:0010563	negative regulation of phosphorus metabolic process	55/1502	442/18723	0.000748743	0.0103624	0.00823848	PID1/PARD3/ABL1/CBLB/PRKN/HIPK3/PDE4D/SPAG9/PRKAG2/SMYD3/SPRED2/SLC8A1/HDAC4/NF1/PTEN/WWTR1/GSK3B/GRB10/PLPP3/STAT3/YWHAE/WNK1/DMD/PRKRIP1/LDLRAD4/IRAK3/PIP4K2A/MGAT5/PRKAR2A/LATS1/NCOR1/GNAQ/ARRB1/PIBF1/PSEN1/ENSA/ROCK1/PIK3CB/SPRED1/LATS2/DEPTOR/STK38/IRS2/SNX6/KAT2B/ROCK2/CTDSPL/SLC27A1/GGNBP2/BOD1L1/PPARA/PTPN13/FLCN/PRKDC/HNRNPU	55
GO:0042692	BP	GO:0042692	muscle cell differentiation	49/1502	384/18723	0.000819571	0.0112608	0.00895277	RORA/AKAP13/PDGFRA/BMPR2/TNNT2/SKI/SOX6/QKI/ADGRB3/CFLAR/ANKRD17/SPAG9/SMYD3/SYNE1/SLC8A1/BCL2/HDAC4/BMPR1A/RBPJ/NFATC3/DMD/ADAMTS5/PDLIM5/PIAS1/ANK2/MECP2/OBSCN/ATP11A/MYH9/RBM4/EPC1/SOD2/DDX39B/DNMT1/FRS2/GATA4/MEF2A/ACTN4/ACVR1/TNNT1/MAPK14/PPARA/PLD3/TANC1/GATA6/MYOF/SMAD4/HNRNPU/MDM2	49
GO:0003300	BP	GO:0003300	cardiac muscle hypertrophy	18/1502	99/18723	0.000821439	0.0112608	0.00895277	AKAP13/FOXO1/SMAD3/PRKCA/HDAC4/CAMK2D/PDLIM5/JARID2/MYH7/TIAM1/ROCK1/DDX39B/GATA4/MEF2A/ROCK2/PPARA/GATA6/SMAD4	18
GO:0060996	BP	GO:0060996	dendritic spine development	18/1502	99/18723	0.000821439	0.0112608	0.00895277	PTPRS/IQSEC1/SDK1/PAFAH1B1/PTEN/ASAP1/EEF2K/PDLIM5/ITSN1/PSEN1/TIAM1/DISC1/NLGN1/UBE3A/ZMYND8/DLG5/ABI2/ADAM10	18
GO:0031667	BP	GO:0031667	response to nutrient levels	58/1502	474/18723	0.00082495	0.0112608	0.00895277	FOXO1/FNIP1/TNRC6A/BMPR2/TBC1D5/FOXO3/EGFR/BCAS3/PRKAG2/SLC8A1/BCL2/GHR/PTEN/ATG7/NCOA1/MAPK1/ACACB/SREBF2/ABCA1/TNKS/TMEM135/OGT/SGIP1/MAP1B/KANK2/RPTOR/FOXK1/DNMT3A/STK24/ENSA/MN1/XPR1/MAP3K5/SIK2/MBD2/LDLR/MGMT/USP33/SOD2/PRKD1/FOXK2/WDR59/GATA4/RPS6KB1/BCKDHB/SREBF1/MAPK8/DEPDC5/ADIPOR2/HLCS/MTMR3/LARP1/PPARA/SESN1/NPRL3/FLCN/CLEC16A/MDM2	58
GO:0031648	BP	GO:0031648	protein destabilization	11/1502	46/18723	0.000825109	0.0112608	0.00895277	PRKN/CREBBP/BTRC/EP300/CUL3/FBXW11/HTT/FBXW7/CHFR/PRKDC/MDM2	11
GO:0010634	BP	GO:0010634	positive regulation of epithelial cell migration	27/1502	176/18723	0.000826083	0.0112608	0.00895277	RIN2/DOCK1/ABL1/SASH1/IQSEC1/AKT3/BMPR2/CLASP1/DOCK5/BCAS3/PRKCA/FOXP1/PRKCE/SMOC2/PLPP3/FGFR1/CLASP2/MAP4K4/RREB1/MAP3K3/PIK3CB/CCBE1/GPI/PRKD1/RHOJ/ROCK2/PIK3C2A	27
GO:0007369	BP	GO:0007369	gastrulation	28/1502	185/18723	0.000829692	0.0112817	0.0089694	EXT1/COL4A2/LAMB1/SMAD3/BMPR2/CLASP1/SETD2/COL5A1/EXOC4/COL8A1/PHLDB1/BMPR1A/PHLDB2/WNK1/NPHP3/ITGB5/CLASP2/CUL3/MAP2K5/TENM4/GPI/FRS2/ACVR1/KIF16B/MBP/GATA6/SMAD2/SMAD4	28
GO:0009132	BP	GO:0009132	nucleoside diphosphate metabolic process	21/1502	124/18723	0.000837773	0.0113632	0.00903418	INSR/ZBTB20/PRKAG2/HDAC4/DLG2/STAT3/EP300/ZBTB7A/ARNT/OGT/NCOR1/FOXK1/CASK/PSEN1/GPI/FOXK2/DLG1/MAGI3/PPARA/OGDH/DHTKD1	21
GO:1902305	BP	GO:1902305	regulation of sodium ion transmembrane transport	14/1502	68/18723	0.000863531	0.0116835	0.00928879	UTRN/PRKCE/CAMK2D/WNK1/DMD/COMMD1/DNM2/SLMAP/KLHL24/ANK3/STK39/FXYD6/ACTN4/DLG1	14
GO:1903146	BP	GO:1903146	regulation of autophagy of mitochondrion	9/1502	33/18723	0.000883297	0.0119212	0.00947783	PRKN/SREBF2/BNIP3L/VPS13D/VPS13C/HTT/FBXW7/SREBF1/USP36	9
GO:0099173	BP	GO:0099173	postsynapse organization	26/1502	168/18723	0.000894717	0.0119641	0.00951195	INSR/IGF1R/PTPRS/IL1RAPL1/OPHN1/PAFAH1B1/WASF2/PTEN/GPHN/FYN/EEF2K/PDLIM5/TMEM108/TIAM1/MUSK/ARHGAP22/NLGN1/FARP1/UBE3A/DLG1/ZMYND8/TANC1/ABI2/SSH1/NLGN4Y/ADAM10	26
GO:1902806	BP	GO:1902806	regulation of cell cycle G1/S phase transition	26/1502	168/18723	0.000894717	0.0119641	0.00951195	CCND3/PLCB1/EGFR/TMEM14B/ANKRD17/BCL2/GIGYF2/UBE2E2/ZNF655/PTEN/CRADD/KMT2E/KANK2/RPTOR/MN1/INO80/WAC/JADE1/ATM/TAF1/FBXW7/DLG1/CTDSPL/PRKDC/MDM2/PKD1	26
GO:0033962	BP	GO:0033962	P-body assembly	7/1502	21/18723	0.000897476	0.0119641	0.00951195	ATXN2/PAN3/LSM14A/CNOT1/LIMD1/DYNC1H1/RC3H1	7
GO:0035020	BP	GO:0035020	regulation of Rac protein signal transduction	7/1502	21/18723	0.000897476	0.0119641	0.00951195	AUTS2/ARHGAP24/OGT/DNM2/PIK3CB/CRK/ARHGAP17	7
GO:0035330	BP	GO:0035330	regulation of hippo signaling	7/1502	21/18723	0.000897476	0.0119641	0.00951195	MARK3/WWC2/VGLL4/LIMD1/MOB3B/MAPK14/DLG5	7
GO:0051648	BP	GO:0051648	vesicle localization	27/1502	177/18723	0.000901947	0.0119944	0.00953597	CLASP1/PRKN/EXOC4/PAFAH1B1/EXOC6B/KIF13A/PTEN/DNM1/GBF1/RAB1A/NDE1/CLASP2/DNM2/AP3S2/CUL3/MYO1D/PSEN1/TRAK1/AP3B1/PICALM/FBXW11/DYNC1H1/NLGN1/HTT/ACTN4/AP3D1/SPG11	27
GO:0007173	BP	GO:0007173	epidermal growth factor receptor signaling pathway	19/1502	108/18723	0.000905775	0.0120159	0.00955308	ABL1/CBLB/EGFR/PTK2/PTPN12/GAB1/RNF115/HIP1/FER/BRAF/ERBIN/SOS1/PSEN1/IQGAP1/SNX6/PIK3CA/FBXW7/PIK3C2A/KIF16B	19
GO:2000045	BP	GO:2000045	regulation of G1/S transition of mitotic cell cycle	23/1502	142/18723	0.000920023	0.0121752	0.00967974	CCND3/PLCB1/EGFR/TMEM14B/ANKRD17/BCL2/GIGYF2/UBE2E2/ZNF655/PTEN/CRADD/KMT2E/KANK2/RPTOR/INO80/WAC/JADE1/ATM/DLG1/CTDSPL/PRKDC/MDM2/PKD1	23
GO:1904375	BP	GO:1904375	regulation of protein localization to cell periphery	21/1502	125/18723	0.000932392	0.0123022	0.00978074	PID1/SPTBN1/EGFR/SORBS1/EPB41L2/PTPN9/PRKCE/STX8/EPHA3/PIK3R1/NUMB/HECTD1/PICALM/NUMA1/PPFIA1/GPC6/DLG1/RHOQ/BCL2L1/RAP1A/ADAM10	21
GO:0003171	BP	GO:0003171	atrioventricular valve development	8/1502	27/18723	0.000936409	0.0123022	0.00978074	BMPR2/BMPR1A/SLIT3/MDM4/GATA4/ACVR1/SMAD4/MDM2	8
GO:1903421	BP	GO:1903421	regulation of synaptic vesicle recycling	8/1502	27/18723	0.000936409	0.0123022	0.00978074	BTBD9/PPP3CB/DNM1/ROCK1/NLGN1/VAMP2/CYFIP1/PPP3CC	8
GO:0031058	BP	GO:0031058	positive regulation of histone modification	17/1502	92/18723	0.000938752	0.0123033	0.00978159	AUTS2/BRD4/JARID2/KMT2E/OGT/MECP2/ARRB1/NIPBL/NSD3/PRKD1/AKAP8L/KMT2A/DNMT1/SREBF1/TET1/BCL6/SMAD4	17
GO:2001236	BP	GO:2001236	regulation of extrinsic apoptotic signaling pathway	24/1502	151/18723	0.000947419	0.012387	0.00984817	WWOX/TCF7L2/CFLAR/FAF1/BCL2/STK3/BIRC6/PTEN/CTNNA1/GSK3B/FYN/SH3RF1/FGFR1/SP100/MAP2K5/RB1CC1/YAP1/DEPTOR/RAF1/HTT/ACVR1/PHIP/BCL2L1/RFFL	24
GO:0051651	BP	GO:0051651	maintenance of location in cell	31/1502	214/18723	0.000954362	0.0124479	0.00989656	ABL1/ITPR1/TPCN1/PDE4D/PAFAH1B1/ARHGAP21/SYNE1/CACNA1C/PRKCE/SLC8A1/CAMK2D/DMD/VPS13D/ANK2/ITPR2/VPS13C/SP100/PSEN1/TAF3/UVRAG/ANK3/RASA3/GOLPH3/HTT/PRKD1/ANKRD13C/ITPR3/AP3D1/MORC3/TRPC1/HNRNPU	31
GO:0043393	BP	GO:0043393	regulation of protein binding	29/1502	196/18723	0.000977802	0.0126014	0.0100186	TCF7L2/ABL1/CBLB/MARK3/PRKN/TGFBR3/HDAC4/STK3/PLCL1/ADD1/GSK3B/EP300/SPPL3/PSEN1/TIAM1/DISC1/PLCL2/ROCK1/HIPK2/USP33/RAPGEF2/CRK/TAF1/MAPK8/PPARA/CSNK1E/NVL/SYMPK/PKD1	29
GO:0021543	BP	GO:0021543	pallium development	26/1502	169/18723	0.000978504	0.0126014	0.0100186	PTPRS/LAMB1/PLCB1/CELF1/ZMIZ1/TACC1/ROBO1/TMEM14B/PAFAH1B1/FOXP2/NF1/PTEN/NCOA1/GSK3B/TRAPPC9/NDE1/TMEM108/TENT2/PSEN1/DISC1/GLI3/CRK/FAT4/EIF2B3/OGDH/RHOA	26
GO:0034655	BP	GO:0034655	nucleobase-containing compound catabolic process	51/1502	407/18723	0.000978949	0.0126014	0.0100186	TNRC6A/TNRC6B/CELF1/ZHX2/SMG6/PDE4D/DPYD/NT5C2/PRKCA/PAN3/HNRNPC/FHIT/GIGYF2/FTO/SAMHD1/PUM1/AGO3/DIS3L2/SAMD4A/PDE10A/AGO2/TNRC6C/CECR2/THRAP3/SND1/PUM2/SMG1/PDE1A/TENT2/CNOT1/PDE7B/LARP4B/XRN1/PDE8A/PDE7A/TUT4/AGO4/ROCK1/NBAS/UPF2/RC3H1/METTL16/ATM/CTIF/FBH1/ROCK2/PARN/MAPK14/LARP1/TENT5A/HNRNPU	51
GO:0061458	BP	GO:0061458	reproductive system development	53/1502	427/18723	0.00097985	0.0126014	0.0100186	PLEKHA5/IMMP2L/ASH1L/PDGFRA/BMPR2/FOXO3/ZFPM2/PTK2/SETD2/BPTF/BCL2/STK3/BIRC6/PTEN/CTNNA1/NCOA1/ATRX/MAPK1/RBPJ/ESR1/RNF38/NRIP1/SULF1/SLIT3/STOX2/SMARCC1/ARNT/AXL/STAT5B/ARRB1/NIPBL/HECTD1/KDM5A/GLI2/AGO4/FNDC3A/GLI3/ROR2/RHOBTB3/FRS2/GATA4/UBE3A/DLG1/GGNBP2/MAPK14/BCL2L1/SP3/MAP3K4/GATA6/NASP/SMAD4/DAZAP1/PKD1	53
GO:0072698	BP	GO:0072698	protein localization to microtubule cytoskeleton	12/1502	54/18723	0.000980033	0.0126014	0.0100186	GOLGB1/GSK3B/HOOK3/CEP350/PCM1/PIBF1/BICD1/DISC1/NUMA1/CEP192/NUDCD3/HNRNPU	12
GO:1902893	BP	GO:1902893	regulation of pri-miRNA transcription by RNA polymerase II	12/1502	54/18723	0.000980033	0.0126014	0.0100186	SMAD3/FOXO3/HDAC4/BMPR1A/STAT3/SREBF2/NFATC3/TEAD1/NFIB/SMARCA4/PPARA/SMAD4	12
GO:0001655	BP	GO:0001655	urogenital system development	44/1502	338/18723	0.000982588	0.0126045	0.010021	ZBTB16/PBX1/NFIA/EXT1/COL4A1/PDGFRA/SMAD3/COL4A4/NID1/CFLAR/MAGI2/COL4A3/BCL2/NF1/ASXL1/PTEN/WWTR1/FBN1/BICC1/ESR1/SULF1/NPHP3/SMARCC1/WDPCP/KANK2/NIPBL/IL6R/IQGAP1/PDGFD/YAP1/GLI2/GLI3/PCSK5/FRS2/UBE3A/DLG1/DLG5/DYNC2H1/FLCN/RHOA/SMAD2/SMAD4/AP2B1/PKD1	44
GO:0032008	BP	GO:0032008	positive regulation of TOR signaling	11/1502	47/18723	0.00100024	0.0127407	0.0101293	FNIP1/AKT3/RPTOR/KLHL22/SIK3/GOLPH3/WAC/PIK3CA/WDR59/FLCN/CLEC16A	11
GO:0047496	BP	GO:0047496	vesicle transport along microtubule	11/1502	47/18723	0.00100024	0.0127407	0.0101293	PAFAH1B1/KIF13A/RAB1A/NDE1/AP3S2/TRAK1/AP3B1/FBXW11/DYNC1H1/HTT/AP3D1	11
GO:0072583	BP	GO:0072583	clathrin-dependent endocytosis	11/1502	47/18723	0.00100024	0.0127407	0.0101293	FCHSD2/HIP1/ITSN1/SGIP1/DNM2/AP2A2/PICALM/FCHO2/PIK3CB/AAK1/AP2B1	11
GO:0034504	BP	GO:0034504	protein localization to nucleus	39/1502	290/18723	0.00100657	0.0127857	0.0101651	ZBTB16/CBLB/SMAD3/UBR5/SYNE1/CTNNA1/WWTR1/GSK3B/FYN/MAPK1/STAT3/DCLK1/YWHAE/MAVS/NUP98/ZBTB7A/XPO1/PIK3R1/LATS1/POM121/SP100/PSEN1/TAF3/PPP3R1/YAP1/GLI3/LATS2/PRKD1/KPNA6/PPP1R10/NUP153/MORC3/MAPK14/FLCN/NVL/OTUD7B/JUP/HNRNPU/MDM2	39
GO:0032836	BP	GO:0032836	glomerular basement membrane development	5/1502	11/18723	0.00101082	0.0127857	0.0101651	EXT1/COL4A4/NID1/COL4A3/SULF1	5
GO:0042789	BP	GO:0042789	mRNA transcription by RNA polymerase II	5/1502	11/18723	0.00101082	0.0127857	0.0101651	TFCP2/STAT3/AP3B1/SREBF1/ZBTB1	5
GO:0009299	BP	GO:0009299	mRNA transcription	6/1502	16/18723	0.00104544	0.013132	0.0104404	HIPK3/TFCP2/STAT3/AP3B1/SREBF1/ZBTB1	6
GO:0099010	BP	GO:0099010	modification of postsynaptic structure	6/1502	16/18723	0.00104544	0.013132	0.0104404	ITSN1/TIAM1/CYFIP1/MYH10/STAU1/RHOA	6
GO:1901201	BP	GO:1901201	regulation of extracellular matrix assembly	6/1502	16/18723	0.00104544	0.013132	0.0104404	SMAD3/CLASP1/PHLDB1/PHLDB2/ANTXR1/CLASP2	6
GO:0072384	BP	GO:0072384	organelle transport along microtubule	16/1502	85/18723	0.00106677	0.0133664	0.0106268	PAFAH1B1/ARHGAP21/KIF13A/RAB1A/NDE1/AP3S2/MAP1B/BICD1/TRAK1/AP3B1/RAB6A/FBXW11/DYNC1H1/HTT/AP3D1/RHOT1	16
GO:0008064	BP	GO:0008064	regulation of actin polymerization or depolymerization	28/1502	188/18723	0.00106901	0.0133664	0.0106268	SSH2/SPTBN1/KANK1/WASF2/ADD3/PRKCE/SVIL/CARMIL1/ARHGAP35/ADD1/EPS8/FCHSD2/ELN/FER/LATS1/SPTAN1/NCKAP1/ARFGEF1/PIK3CA/CYFIP1/CAPZB/SNX9/DLG1/SPIRE1/ARPC1A/ABI2/SSH1/RHOA	28
GO:0045446	BP	GO:0045446	endothelial cell differentiation	20/1502	118/18723	0.00108981	0.0135951	0.0108086	PTPRS/ZEB1/BMPR2/PLCB1/PDE4D/ADD1/RBPJ/AFDN/RAPGEF1/RAP1B/CLIC4/COL15A1/ROCK1/RAPGEF2/ROCK2/ACVR1/CCM2/RAP1A/SMAD4/VCL	20
GO:0044319	BP	GO:0044319	wound healing, spreading of cells	9/1502	34/18723	0.00111679	0.0138364	0.0110005	ARHGAP24/CLASP1/COL5A1/ARHGAP35/PTEN/PHLDB2/CLASP2/RREB1/RHOA	9
GO:0090505	BP	GO:0090505	epiboly involved in wound healing	9/1502	34/18723	0.00111679	0.0138364	0.0110005	ARHGAP24/CLASP1/COL5A1/ARHGAP35/PTEN/PHLDB2/CLASP2/RREB1/RHOA	9
GO:0098751	BP	GO:0098751	bone cell development	9/1502	34/18723	0.00111679	0.0138364	0.0110005	PAFAH1B1/FOXP1/WASF2/FBN1/EP300/PIP4K2A/FBXW7/ABI1/MEIS1	9
GO:0030832	BP	GO:0030832	regulation of actin filament length	28/1502	189/18723	0.00116112	0.0142846	0.0113568	SSH2/SPTBN1/KANK1/WASF2/ADD3/PRKCE/SVIL/CARMIL1/ARHGAP35/ADD1/EPS8/FCHSD2/ELN/FER/LATS1/SPTAN1/NCKAP1/ARFGEF1/PIK3CA/CYFIP1/CAPZB/SNX9/DLG1/SPIRE1/ARPC1A/ABI2/SSH1/RHOA	28
GO:0003179	BP	GO:0003179	heart valve morphogenesis	12/1502	55/18723	0.00116346	0.0142846	0.0113568	BMPR2/ROBO1/BMPR1A/ELN/SLIT3/MDM4/ROCK1/GATA4/ROCK2/ACVR1/SMAD4/MDM2	12
GO:0048016	BP	GO:0048016	inositol phosphate-mediated signaling	12/1502	55/18723	0.00116346	0.0142846	0.0113568	ITPR1/PPP3CB/NFAT5/GSK3B/NFATC3/ITPR2/SPPL3/PPP3R1/ITPR3/INPP5A/CAMTA1/PPP3CC	12
GO:0061614	BP	GO:0061614	pri-miRNA transcription by RNA polymerase II	12/1502	55/18723	0.00116346	0.0142846	0.0113568	SMAD3/FOXO3/HDAC4/BMPR1A/STAT3/SREBF2/NFATC3/TEAD1/NFIB/SMARCA4/PPARA/SMAD4	12
GO:0014897	BP	GO:0014897	striated muscle hypertrophy	18/1502	102/18723	0.00117718	0.0144205	0.0114648	AKAP13/FOXO1/SMAD3/PRKCA/HDAC4/CAMK2D/PDLIM5/JARID2/MYH7/TIAM1/ROCK1/DDX39B/GATA4/MEF2A/ROCK2/PPARA/GATA6/SMAD4	18
GO:0044262	BP	GO:0044262	cellular carbohydrate metabolic process	38/1502	283/18723	0.00119324	0.0145712	0.0115846	INSR/RORA/EXT1/PRKN/SORBS1/PRKAG2/ENOSF1/PRKCE/NCOA2/HDAC4/INPP5B/PTEN/GSK3B/STAT3/ACACB/EP300/BRAF/OGT/MECP2/SLC25A12/NCOR1/SOGA1/FOXK1/PPP1CB/PFKFB3/RB1CC1/GBE1/NNMT/IRS2/FOXK2/KAT2B/CSGALNACT1/GYS1/INPP5A/GALK2/PPARA/PHKB/PPP4R3B	38
GO:0001953	BP	GO:0001953	negative regulation of cell-matrix adhesion	10/1502	41/18723	0.00119752	0.0145712	0.0115846	BCAS3/DLC1/PTEN/ARHGAP6/PHLDB2/PIK3R1/CLASP2/MAP4K4/CASK/BCL6	10
GO:0042307	BP	GO:0042307	positive regulation of protein import into nucleus	10/1502	41/18723	0.00119752	0.0145712	0.0115846	SMAD3/UBR5/MAPK1/MAVS/PIK3R1/PSEN1/GLI3/PRKD1/MAPK14/JUP	10
GO:0060765	BP	GO:0060765	regulation of androgen receptor signaling pathway	8/1502	28/18723	0.00121975	0.0147516	0.0117281	NCOR2/FOXP1/EP300/ZBTB7A/NCOR1/SMARCA4/KDM4C/KDM5D	8
GO:0002320	BP	GO:0002320	lymphoid progenitor cell differentiation	7/1502	22/18723	0.00122591	0.0147516	0.0117281	FNIP1/BCL2/SOS2/SOS1/ZBTB1/FLCN/PRKDC	7
GO:0035024	BP	GO:0035024	negative regulation of Rho protein signal transduction	7/1502	22/18723	0.00122591	0.0147516	0.0117281	KANK1/DLC1/ARHGAP35/ABL2/CUL3/FLCN/BCL6	7
GO:0035561	BP	GO:0035561	regulation of chromatin binding	7/1502	22/18723	0.00122591	0.0147516	0.0117281	EBF2/CTBP2/MBD2/WAPL/ZNF618/FBH1/HMBOX1	7
GO:0099563	BP	GO:0099563	modification of synaptic structure	7/1502	22/18723	0.00122591	0.0147516	0.0117281	ABL1/ITSN1/TIAM1/CYFIP1/MYH10/STAU1/RHOA	7
GO:0048762	BP	GO:0048762	mesenchymal cell differentiation	33/1502	236/18723	0.0012326	0.0147994	0.0117661	TCF7L2/EXT1/SMAD3/CLASP1/SPRED2/TGFBR3/FAM172A/BCL2/PHLDB1/DDX17/PTEN/WWTR1/GSK3B/BMPR1A/MAPK1/RBPJ/PHLDB2/FBXL17/PHACTR4/LDLRAD4/EPHA3/FGFR1/CLASP2/PPP3R1/TIAM1/ROCK1/RADIL/SPRED1/ROCK2/ACVR1/DLG5/SMAD2/SMAD4	33
GO:0050770	BP	GO:0050770	regulation of axonogenesis	24/1502	154/18723	0.00125364	0.0150188	0.0119405	PTPRS/MACF1/BMPR2/ROBO1/PAFAH1B1/RUFY3/UST/ARHGAP35/PTEN/GSK3B/GOLGA4/DIP2B/TIAM2/MAP1B/PSEN1/TRAK1/NGF/TIAM1/DISC1/SPART/CYFIP1/KIF13B/PLXNA2/PLXNA4	24
GO:0030833	BP	GO:0030833	regulation of actin filament polymerization	26/1502	172/18723	0.00127199	0.0152051	0.0120887	SSH2/SPTBN1/KANK1/WASF2/ADD3/PRKCE/SVIL/CARMIL1/ADD1/EPS8/FCHSD2/ELN/FER/LATS1/SPTAN1/NCKAP1/ARFGEF1/CYFIP1/CAPZB/SNX9/DLG1/SPIRE1/ARPC1A/ABI2/SSH1/RHOA	26
GO:0031668	BP	GO:0031668	cellular response to extracellular stimulus	34/1502	246/18723	0.00128497	0.0153267	0.0121853	FOXO1/FNIP1/TNRC6A/BMPR2/FOXO3/PRKAG2/BCL2/ARHGAP35/ATG7/NCOA1/MAPK1/SREBF2/TNKS/AXL/KANK2/RPTOR/STK24/MN1/XPR1/MAP3K5/SIK2/USP33/PRKD1/WDR59/SREBF1/MAPK8/DEPDC5/MTMR3/PPARA/SESN1/NPRL3/FLCN/CLEC16A/MDM2	34
GO:1902905	BP	GO:1902905	positive regulation of supramolecular fiber organization	30/1502	209/18723	0.00132396	0.0157572	0.0125276	ABL1/SYNPO2/SMAD3/CLASP1/LPAR1/WASF2/PRKCE/CARMIL1/NOX4/FCHSD2/LIMCH1/ARHGEF10/FER/CLIP1/MECP2/MAP1B/PSEN1/NCKAP1/NUMA1/NAV3/CYFIP1/SNX9/DLG1/SPIRE1/ROCK2/ARHGEF10L/ARPC1A/ABI2/RHOA/CDK5RAP2	30
GO:0071230	BP	GO:0071230	cellular response to amino acid stimulus	14/1502	71/18723	0.00134571	0.0159669	0.0126943	COL4A1/PDGFRA/FYN/RPTOR/KLHL22/DNMT3A/PDGFD/CASTOR3/UBR2/DNMT1/UBR1/BCL2L1/SESN1/SPAAR	14
GO:0071902	BP	GO:0071902	positive regulation of protein serine/threonine kinase activity	29/1502	200/18723	0.00134745	0.0159669	0.0126943	INSR/AKAP13/CCND3/SASH1/BMPR2/EGFR/ROBO1/TAOK1/GHR/STK3/CCNY/BMPR1A/FGFR1/RPTOR/TAOK3/MAP2K5/PSEN1/IQGAP1/MAP3K5/PDGFD/TIAM1/MNAT1/ROR2/RAPGEF2/SLC27A1/MAP3K4/RHOA/STRADA/PKD1	29
GO:0010675	BP	GO:0010675	regulation of cellular carbohydrate metabolic process	23/1502	146/18723	0.00135199	0.0159858	0.0127093	INSR/RORA/PRKN/SORBS1/PRKCE/NCOA2/HDAC4/GSK3B/STAT3/ACACB/EP300/OGT/SLC25A12/NCOR1/SOGA1/FOXK1/PPP1CB/NNMT/IRS2/FOXK2/KAT2B/PPARA/PPP4R3B	23
GO:0050821	BP	GO:0050821	protein stabilization	28/1502	191/18723	0.00136616	0.0160322	0.0127462	SMAD3/CTNND1/PRKN/STK3/PTEN/PLPP3/HIP1/EP300/ANK2/PIK3R1/MDM4/GNAQ/STXBP1/ATF7IP/PER3/PARVA/AAK1/USP33/TAF1/FBXW7/USP9X/TRIM44/MORC3/TBL1X/MAPK8IP3/NAA15/USP36/CCNH	28
GO:0042733	BP	GO:0042733	embryonic digit morphogenesis	12/1502	56/18723	0.00137445	0.0160322	0.0127462	ZBTB16/ECE1/CREBBP/BMPR1A/WDPCP/GLI2/MAP3K20/TULP3/GLI3/ROR2/CHST11/SMAD4	12
GO:0051653	BP	GO:0051653	spindle localization	12/1502	56/18723	0.00137445	0.0160322	0.0127462	MAP4/CLASP1/PAFAH1B1/NDE1/CLASP2/MYH9/FBXW11/NUMA1/DYNC1H1/HTT/SPIRE1/CDK5RAP2	12
GO:0070534	BP	GO:0070534	protein K63-linked ubiquitination	12/1502	56/18723	0.00137445	0.0160322	0.0127462	SASH1/UBR5/PRKN/UBE2E2/RNF115/ITCH/HECTD1/WWP2/ARIH2/TRIP12/TRAF3/UBE2G1	12
GO:0010770	BP	GO:0010770	positive regulation of cell morphogenesis involved in differentiation	15/1502	79/18723	0.00137762	0.0160322	0.0127462	CUX1/DOCK1/ABL1/IL1RAPL1/DOCK5/PAFAH1B1/CARMIL1/EEF2K/DNM2/RREB1/TIAM1/LIMS1/CRK/ARHGEF7/PRKDC	15
GO:0050772	BP	GO:0050772	positive regulation of axonogenesis	15/1502	79/18723	0.00137762	0.0160322	0.0127462	MACF1/BMPR2/ROBO1/PAFAH1B1/RUFY3/GOLGA4/TIAM2/MAP1B/TRAK1/NGF/TIAM1/DISC1/CYFIP1/PLXNA2/PLXNA4	15
GO:0060420	BP	GO:0060420	regulation of heart growth	15/1502	79/18723	0.00137762	0.0160322	0.0127462	ZFPM2/TGFBR3/PTEN/BMPR1A/MAPK1/RBPJ/ACACB/JARID2/VGLL4/YAP1/DDX39B/MAPK14/PPARA/GATA6/MEIS1	15
GO:1903578	BP	GO:1903578	regulation of ATP metabolic process	16/1502	87/18723	0.00137993	0.0160322	0.0127462	PID1/INSR/ZBTB20/PRKAG2/HDAC4/STAT3/EP300/ZBTB7A/ARNT/OGT/SLC25A12/NCOR1/PSEN1/PPARA/FLCN/RHOA	16
GO:0000910	BP	GO:0000910	cytokinesis	26/1502	173/18723	0.00138539	0.0160322	0.0127462	SPTBN1/SETD2/PRKCE/SVIL/RAB11FIP3/KIF13A/BIRC6/CECR2/CUL3/AHCTF1/UVRAG/ANK3/MYH9/ROCK1/PKP4/SNX9/USP8/SPIRE1/ROCK2/MYH10/BCL2L1/FLCN/RHOA/PKN2/CDC14B/GIPC1	26
GO:0051099	BP	GO:0051099	positive regulation of binding	26/1502	173/18723	0.00138539	0.0160322	0.0127462	EBF2/TCF7L2/ABL1/MARK3/PRKN/SKI/CTBP2/STK3/PLCL1/ADD1/GSK3B/EP300/SPPL3/PSEN1/NGF/MBD2/TIAM1/PLCL2/HIPK2/USP33/RAPGEF2/TAF1/ZNF618/HMBOX1/NVL/PKD1	26
GO:0071108	BP	GO:0071108	protein K48-linked deubiquitination	9/1502	35/18723	0.00139773	0.0161064	0.0128052	USP34/ATXN3/USP33/USP9X/MINDY4/USP8/OTUD7A/OTUD7B/USP25	9
GO:0090504	BP	GO:0090504	epiboly	9/1502	35/18723	0.00139773	0.0161064	0.0128052	ARHGAP24/CLASP1/COL5A1/ARHGAP35/PTEN/PHLDB2/CLASP2/RREB1/RHOA	9
GO:0008380	BP	GO:0008380	RNA splicing	53/1502	434/18723	0.00141308	0.0162489	0.0129185	CELF2/RBM6/RBM25/SRPK2/SRRM2/CELF1/QKI/MBNL1/CDK13/DYRK1A/HNRNPC/ZNF638/LUC7L2/LUC7L/FAM172A/LUC7L3/RBFOX2/DDX17/NSRP1/ZBTB8OS/AHNAK/TRA2A/NUP98/PRKRIP1/THRAP3/ZBTB7A/PIK3R1/SREK1/SETX/RBM39/PRPF38B/CDK12/PTBP2/MBNL2/RBM4/USP4/PPP4R2/SFSWAP/AKAP8L/METTL16/DDX39B/ZC3H13/ACIN1/PTBP3/YTHDC1/SCAF11/SRSF4/SFPQ/RBFOX1/DDX46/RBMX/HNRNPU/DAZAP1	53
GO:0048608	BP	GO:0048608	reproductive structure development	52/1502	424/18723	0.00141986	0.0162924	0.0129531	IMMP2L/ASH1L/PDGFRA/BMPR2/FOXO3/ZFPM2/PTK2/SETD2/BPTF/BCL2/STK3/BIRC6/PTEN/CTNNA1/NCOA1/ATRX/MAPK1/RBPJ/ESR1/RNF38/NRIP1/SULF1/SLIT3/STOX2/SMARCC1/ARNT/AXL/STAT5B/ARRB1/NIPBL/HECTD1/KDM5A/GLI2/AGO4/FNDC3A/GLI3/ROR2/RHOBTB3/FRS2/GATA4/UBE3A/DLG1/GGNBP2/MAPK14/BCL2L1/SP3/MAP3K4/GATA6/NASP/SMAD4/DAZAP1/PKD1	52
GO:0060964	BP	GO:0060964	regulation of gene silencing by miRNA	11/1502	49/18723	0.00144286	0.0165215	0.0131352	NCOR2/TNRC6B/EGFR/PUM1/NEAT1/STAT3/ESR1/AGO2/PUM2/NCOR1/LIMD1	11
GO:0051054	BP	GO:0051054	positive regulation of DNA metabolic process	29/1502	201/18723	0.00145688	0.016647	0.013235	EGFR/SPIDR/SMOC2/ATRX/MAPK1/SHLD2/BABAM2/TNKS/MECP2/NEK7/ARID2/KMT5B/SMCHD1/FAM168A/MGMT/UIMC1/SLF2/DDX39B/RAD50/ATM/USP9X/PPP1R10/SPIRE1/HMBOX1/TP53BP1/PARN/MAP3K4/NVL/PRKDC	29
GO:1900274	BP	GO:1900274	regulation of phospholipase C activity	10/1502	42/18723	0.00146038	0.016652	0.013239	ABL1/PDGFRA/EGFR/LPAR1/ARHGAP6/ESR1/ABL2/FGFR1/GNAQ/BICD1	10
GO:0021537	BP	GO:0021537	telencephalon development	34/1502	248/18723	0.00147708	0.0168072	0.0133624	PTPRS/EXT1/LAMB1/PLCB1/CELF1/ZMIZ1/SKI/TACC1/ROBO1/TMEM14B/PAFAH1B1/FOXP2/SLC8A1/NF1/PTEN/NCOA1/GSK3B/TRAPPC9/NDE1/TMEM108/NFIB/TENT2/NUMB/ZSWIM6/PSEN1/DISC1/GLI3/CRK/FAT4/PLXNA4/EIF2B3/OGDH/KDM2B/RHOA	34
GO:0014896	BP	GO:0014896	muscle hypertrophy	18/1502	104/18723	0.00148096	0.0168139	0.0133677	AKAP13/FOXO1/SMAD3/PRKCA/HDAC4/CAMK2D/PDLIM5/JARID2/MYH7/TIAM1/ROCK1/DDX39B/GATA4/MEF2A/ROCK2/PPARA/GATA6/SMAD4	18
GO:1902850	BP	GO:1902850	microtubule cytoskeleton organization involved in mitosis	23/1502	147/18723	0.00148385	0.0168139	0.0133677	MAP4/STAG1/CLASP1/SETD2/TACC1/PAFAH1B1/ARHGEF10/LSM14A/TNKS/NDE1/CLASP2/MECP2/STAG2/PIBF1/FBXW11/NUMA1/DYNC1H1/HTT/CEP192/RHOA/CDK5RAP2/HNRNPU/PKD1	23
GO:0072673	BP	GO:0072673	lamellipodium morphogenesis	6/1502	17/18723	0.00150675	0.0170025	0.0135176	KANK1/WASF2/RREB1/ARHGEF7/SNX1/ABI1	6
GO:1904262	BP	GO:1904262	negative regulation of TORC1 signaling	6/1502	17/18723	0.00150675	0.0170025	0.0135176	CASTOR3/DEPTOR/ATM/DEPDC5/SESN1/SPAAR	6
GO:0050807	BP	GO:0050807	regulation of synapse organization	30/1502	211/18723	0.00154113	0.0173545	0.0137975	PTPRS/ABL1/IL1RAPL1/ADGRB3/PAFAH1B1/PTEN/FYN/EEF2K/PDLIM5/ITSN1/SETD5/CLSTN2/TIAM1/DISC1/MUSK/ARHGAP22/NLGN1/ADGRL2/GPC6/FARP1/LRFN5/CYFIP1/UBE3A/ZMYND8/FLRT2/MAPK14/DLG5/ABI2/RHOA/ADAM10	30
GO:0055021	BP	GO:0055021	regulation of cardiac muscle tissue growth	14/1502	72/18723	0.0015495	0.0174126	0.0138437	ZFPM2/TGFBR3/PTEN/BMPR1A/MAPK1/RBPJ/JARID2/VGLL4/YAP1/DDX39B/MAPK14/PPARA/GATA6/MEIS1	14
GO:0032272	BP	GO:0032272	negative regulation of protein polymerization	15/1502	80/18723	0.00157222	0.0175779	0.0139751	SSH2/SPTBN1/KANK1/ADD3/DYRK1A/SVIL/CARMIL1/ADD1/EPS8/SPTAN1/TBCD/ARFGEF1/CAPZB/ARHGEF7/SSH1	15
GO:0071229	BP	GO:0071229	cellular response to acid chemical	15/1502	80/18723	0.00157222	0.0175779	0.0139751	COL4A1/PDGFRA/FYN/RPTOR/KLHL22/DNMT3A/PDGFD/CASTOR3/UBR2/DNMT1/PIK3CA/UBR1/BCL2L1/SESN1/SPAAR	15
GO:0000819	BP	GO:0000819	sister chromatid segregation	29/1502	202/18723	0.0015739	0.0175779	0.0139751	STAG1/PDS5A/NSMCE2/ATRX/DIS3L2/POGZ/TNKS/LATS1/HDAC8/CUL3/STAG2/KLHL22/PIBF1/NIPBL/INO80/CTCF/MAU2/NUMA1/WAPL/PDS5B/SLF2/AKAP8L/ATM/FBXW7/SFPQ/MAD1L1/CHFR/CDK5RAP2/HNRNPU	29
GO:1900024	BP	GO:1900024	regulation of substrate adhesion-dependent cell spreading	12/1502	57/18723	0.00161605	0.0179318	0.0142565	DOCK1/ABL1/KANK1/DOCK5/PTK2/CARMIL1/DNM2/RREB1/LIMS1/CRK/ACTN4/ARHGEF7	12
GO:0002328	BP	GO:0002328	pro-B cell differentiation	5/1502	12/18723	0.00161878	0.0179318	0.0142565	FNIP1/SOS2/SOS1/FLCN/PRKDC	5
GO:0010587	BP	GO:0010587	miRNA catabolic process	5/1502	12/18723	0.00161878	0.0179318	0.0142565	DIS3L2/SND1/TENT2/TUT4/PARN	5
GO:0038063	BP	GO:0038063	collagen-activated tyrosine kinase receptor signaling pathway	5/1502	12/18723	0.00161878	0.0179318	0.0142565	COL4A1/COL4A2/COL4A3/DDR2/MUSK	5
GO:0010212	BP	GO:0010212	response to ionizing radiation	23/1502	148/18723	0.00162658	0.017963	0.0142812	BCL2/SPIDR/RAD9A/COP1/NOX4/BABAM2/TLK2/TNKS1BP1/DNM2/NIPBL/DNMT3A/INO80/YAP1/MAP3K20/MGMT/UIMC1/ATM/TANK/TP53BP1/MAPK14/BCL2L1/PRKDC/MDM2	23
GO:0032886	BP	GO:0032886	regulation of microtubule-based process	33/1502	240/18723	0.00163671	0.017963	0.0142812	ABL1/MACF1/CLASP1/PAFAH1B1/TAOK1/DYRK1A/SENP6/PHLDB1/GSK3B/PHLDB2/CLIP1/EPHA3/XPO1/CLASP2/MECP2/MAP1B/BICD1/TBCD/ATXN7/NUMA1/DYNC1H1/ROCK1/NAV3/KAT2B/ROCK2/RHOT1/MPDZ/ARHGEF7/RHOA/CDK5RAP2/HNRNPU/ALMS1/PKD1	33
GO:1905475	BP	GO:1905475	regulation of protein localization to membrane	26/1502	175/18723	0.00163854	0.017963	0.0142812	PID1/SPTBN1/EGFR/PRKN/SORBS1/PTPN9/PRKCE/STX8/FYN/EPHA3/PIK3R1/NUMB/HECTD1/ANK3/PICALM/PPFIA1/GPC6/MAPK8/DLG1/ZMYND8/RHOQ/BCL2L1/SSH1/RAP1A/AP2B1/ADAM10	26
GO:0003283	BP	GO:0003283	atrial septum development	7/1502	23/18723	0.0016414	0.017963	0.0142812	BMPR2/NPHP3/ANK2/MDM4/GATA4/ACVR1/MDM2	7
GO:0016578	BP	GO:0016578	histone deubiquitination	7/1502	23/18723	0.0016414	0.017963	0.0142812	ASXL1/ATXN7/UIMC1/TRRAP/SUPT3H/USP22/USP36	7
GO:0035994	BP	GO:0035994	response to muscle stretch	7/1502	23/18723	0.0016414	0.017963	0.0142812	PTK2/SLC8A1/DMD/RAF1/GPI/PIK3CA/MAPK14	7
GO:2001022	BP	GO:2001022	positive regulation of response to DNA damage stimulus	18/1502	105/18723	0.00165619	0.0180883	0.0143809	EGFR/SPRED2/SPIDR/SHLD2/BABAM2/ARID2/KMT5B/SMCHD1/FAM168A/MAP3K20/MGMT/SPRED1/UIMC1/SLF2/ATM/FBH1/SPIRE1/PRKDC	18
GO:0051271	BP	GO:0051271	negative regulation of cellular component movement	46/1502	367/18723	0.00167902	0.0183009	0.0145499	PTPRG/PRKG1/PLCB1/FOXO3/KANK1/CLASP1/PTPRM/STARD13/ROBO1/MAGI2/TGFBR3/MCC/BCL2/SRGAP1/NF1/DLC1/PTEN/CTNNA1/BMPR1A/STAT3/PHLDB2/LIMCH1/PTPRK/GNA12/AFDN/SULF1/LDLRAD4/CLASP2/MECP2/ARID2/SP100/MAP2K5/CLIC4/STK24/SPRED1/NAV3/CRK/ADIPOR2/ZMYND8/DLG5/LRCH1/PODN/FLCN/RHOA/JUP/VCL	46
GO:0000723	BP	GO:0000723	telomere maintenance	21/1502	131/18723	0.00171584	0.0186277	0.0148097	SMG6/NSMCE2/HNRNPC/ATRX/MAPK1/TNKS/TNKS1BP1/SMG1/HDAC8/NEK7/SP100/YLPM1/XRN1/RAD50/ATM/PPP1R10/HMBOX1/PARN/MAP3K4/PRKDC/HNRNPU	21
GO:0090101	BP	GO:0090101	negative regulation of transmembrane receptor protein serine/threonine kinase signaling pathway	21/1502	131/18723	0.00171584	0.0186277	0.0148097	ABL1/SKI/LTBP1/MAGI2/SPRED2/TGFBR3/FBN1/LDLRAD4/ZBTB7A/DNM2/SMURF2/SMURF1/HIPK2/GLG1/SPRED1/SPART/SNX6/CTDSPL2/ACVR1/CHST11/PPARA	21
GO:2001237	BP	GO:2001237	negative regulation of extrinsic apoptotic signaling pathway	17/1502	97/18723	0.00172042	0.0186402	0.0148196	TCF7L2/CFLAR/BCL2/BIRC6/CTNNA1/GSK3B/FYN/SH3RF1/MAP2K5/RB1CC1/YAP1/RAF1/HTT/ACVR1/PHIP/BCL2L1/RFFL	17
GO:0090100	BP	GO:0090100	positive regulation of transmembrane receptor protein serine/threonine kinase signaling pathway	19/1502	114/18723	0.00175655	0.0189561	0.0150708	BMPR2/CREBBP/RBPMS/ZEB2/TGFBR3/BMPR1A/RBPJ/ZNF423/EP300/SULF1/SH2B1/NUMA1/HIPK2/GATA4/ACVR1/FLCN/SMAD2/SMAD4/GIPC1	19
GO:1901800	BP	GO:1901800	positive regulation of proteasomal protein catabolic process	19/1502	114/18723	0.00175655	0.0189561	0.0150708	PRKN/ARIH1/COP1/GSK3B/PIAS1/ZER1/ATXN3/PSEN1/HECTD1/ARIH2/TAF1/FBXW7/RNF144A/ZYG11B/RNF217/CSNK1E/ANKIB1/CHFR/MDM2	19
GO:1904591	BP	GO:1904591	positive regulation of protein import	10/1502	43/18723	0.00176821	0.0190441	0.0151408	SMAD3/UBR5/MAPK1/MAVS/PIK3R1/PSEN1/GLI3/PRKD1/MAPK14/JUP	10
GO:0030512	BP	GO:0030512	negative regulation of transforming growth factor beta receptor signaling pathway	15/1502	81/18723	0.00178928	0.019195	0.0152608	SKI/LTBP1/SPRED2/TGFBR3/FBN1/LDLRAD4/ZBTB7A/DNM2/SMURF2/SMURF1/GLG1/SPRED1/SNX6/CHST11/PPARA	15
GO:0044773	BP	GO:0044773	mitotic DNA damage checkpoint signaling	15/1502	81/18723	0.00178928	0.019195	0.0152608	FOXN3/TAOK1/RAD9A/GIGYF2/BABAM2/CRADD/TAOK3/MAP3K20/WAC/UIMC1/ATM/PPP1R10/PRKDC/CDC14B/MDM2	15
GO:2000146	BP	GO:2000146	negative regulation of cell motility	45/1502	359/18723	0.00187072	0.0200292	0.015924	PTPRG/PRKG1/PLCB1/FOXO3/KANK1/CLASP1/PTPRM/STARD13/ROBO1/MAGI2/MCC/BCL2/SRGAP1/NF1/DLC1/PTEN/CTNNA1/BMPR1A/STAT3/PHLDB2/LIMCH1/PTPRK/GNA12/AFDN/SULF1/LDLRAD4/CLASP2/MECP2/ARID2/SP100/MAP2K5/CLIC4/STK24/SPRED1/NAV3/CRK/ADIPOR2/ZMYND8/DLG5/LRCH1/PODN/FLCN/RHOA/JUP/VCL	45
GO:0001954	BP	GO:0001954	positive regulation of cell-matrix adhesion	12/1502	58/18723	0.00189154	0.0201108	0.0159888	RIN2/ABL1/SMAD3/UTRN/GSK3B/MAP4K4/IQGAP1/PLEKHA2/DISC1/ROCK1/LIMS1/JUP	12
GO:0044380	BP	GO:0044380	protein localization to cytoskeleton	12/1502	58/18723	0.00189154	0.0201108	0.0159888	GOLGB1/GSK3B/HOOK3/CEP350/PCM1/PIBF1/BICD1/DISC1/NUMA1/CEP192/NUDCD3/HNRNPU	12
GO:2000649	BP	GO:2000649	regulation of sodium ion transmembrane transporter activity	12/1502	58/18723	0.00189154	0.0201108	0.0159888	UTRN/PRKCE/CAMK2D/WNK1/DMD/DNM2/SLMAP/KLHL24/ANK3/STK39/FXYD6/ACTN4	12
GO:0016050	BP	GO:0016050	vesicle organization	39/1502	300/18723	0.00189313	0.0201108	0.0159888	PLA2G5/PRKN/TMCC1/PAFAH1B1/ZEB2/TBC1D4/STX8/BCL2/EPS15/KIF13A/VTI1A/DNM1/GBF1/ABCA1/HOOK3/RAB8B/PIP4K2A/RAB1A/CUL3/STXBP1/AP3B1/UVRAG/PICALM/ARFGEF2/GOLPH3/STAM2/ANKFY1/VAMP2/STX16/USP8/AP3D1/AP1G1/YIPF4/STXBP6/LYST/VPS8/UNC13B/STX5/SPG11	39
GO:0031345	BP	GO:0031345	negative regulation of cell projection organization	27/1502	186/18723	0.00190472	0.0201945	0.0160554	PTPRG/MAP4/PTPRS/ARHGAP24/KANK1/CBFA2T2/LPAR1/SPOCK1/PAFAH1B1/PTPN9/RUFY3/PTEN/FYN/DIP2B/DENND5A/DNM2/MAP4K4/PSEN1/YAP1/NLGN1/SPART/RAPGEF2/CAPZB/KREMEN1/UBE3A/RHOA/MDM2	27
GO:0046825	BP	GO:0046825	regulation of protein export from nucleus	8/1502	30/18723	0.00198893	0.0210023	0.0166976	TCF7L2/GSK3B/YWHAE/XPO1/SP100/CTDSPL2/PTPN14/MDM2	8
GO:1903579	BP	GO:1903579	negative regulation of ATP metabolic process	8/1502	30/18723	0.00198893	0.0210023	0.0166976	PID1/HDAC4/STAT3/SLC25A12/NCOR1/PPARA/FLCN/RHOA	8
GO:0035304	BP	GO:0035304	regulation of protein dephosphorylation	16/1502	90/18723	0.0019925	0.0210023	0.0166976	PPP6R2/MAGI2/PPP6R3/DLC1/GSK3B/YWHAE/MGAT5/SPPL3/ENSA/ROCK1/PPP1R12A/HTT/ROCK2/BOD1L1/CAMTA1/SYMPK	16
GO:0032984	BP	GO:0032984	protein-containing complex disassembly	31/1502	224/18723	0.00200808	0.0211163	0.0167883	INSR/SPTBN1/IGF1R/KLC1/CLASP1/TAOK1/ADD3/SVIL/CARMIL1/ADD1/EPS8/GSK3B/SCAF8/IRAK3/SMARCC1/CLASP2/SETX/ARID1A/ARID2/MAP1B/SPTAN1/SMARCA4/UVRAG/ATXN7/NAV3/CALCOCO2/NCKAP5/MICAL3/PIK3CA/CAPZB/CLEC16A	31
GO:0030198	BP	GO:0030198	extracellular matrix organization	39/1502	301/18723	0.00201108	0.0211163	0.0167883	EXT1/COL4A1/ABL1/PDGFRA/COL4A2/LAMB1/ADAMTSL3/SMAD3/COL4A4/CLASP1/NID1/COL5A1/CFLAR/COL4A3/NF1/COL8A1/PHLDB1/SMOC2/DDR2/SH3PXD2B/ELN/PHLDB2/COL5A3/ADAMTS5/SULF1/ANTXR1/CLASP2/LAMC1/ADAMTS2/COL15A1/COL6A6/THSD4/TNXB/FLRT2/PXDN/TLL2/VIT/CRISPLD2/ADAM10	39
GO:0031532	BP	GO:0031532	actin cytoskeleton reorganization	18/1502	107/18723	0.00205949	0.021583	0.0171593	AUTS2/ABL1/PDGFRA/BCAS3/PIP5K1A/GAB1/CDC42BPB/EPS8/CDC42BPA/MKLN1/FER/ABL2/ANTXR1/MYH9/MCU/PARVA/NRK/RHOA	18
GO:0001654	BP	GO:0001654	eye development	46/1502	371/18723	0.00208651	0.0218241	0.017351	PBX1/COL4A1/PDGFRA/SMAD3/GNB1/BMPR2/PTPRM/ZHX2/SKI/SDK1/COL5A1/PBX3/CACNA1C/SPRED2/MEIS2/BCL2/NF1/COL8A1/ARHGAP35/FBN1/CRYBG3/PKNOX1/STAT3/SH3PXD2B/PHACTR4/SIPA1L3/WDPCP/TENT2/SOS1/NIPBL/CLIC4/PSEN1/SMARCA4/HIPK2/TULP3/GLI3/SPRED1/RHOJ/FRS2/DLG1/THRB/SP3/KDM2B/ABI2/MEIS1/RAB3GAP1	46
GO:0051895	BP	GO:0051895	negative regulation of focal adhesion assembly	6/1502	18/18723	0.002108	0.0219224	0.0174291	BCAS3/DLC1/PTEN/ARHGAP6/PHLDB2/CLASP2	6
GO:0150118	BP	GO:0150118	negative regulation of cell-substrate junction organization	6/1502	18/18723	0.002108	0.0219224	0.0174291	BCAS3/DLC1/PTEN/ARHGAP6/PHLDB2/CLASP2	6
GO:1900242	BP	GO:1900242	regulation of synaptic vesicle endocytosis	6/1502	18/18723	0.002108	0.0219224	0.0174291	BTBD9/PPP3CB/DNM1/ROCK1/NLGN1/PPP3CC	6
GO:0051567	BP	GO:0051567	histone H3-K9 methylation	9/1502	37/18723	0.00212922	0.0220802	0.0175546	MECOM/ASH1L/EHMT1/ATRX/JARID2/MECP2/SETD5/DNMT1/KDM3A	9
GO:0043062	BP	GO:0043062	extracellular structure organization	39/1502	302/18723	0.00213535	0.0220802	0.0175546	EXT1/COL4A1/ABL1/PDGFRA/COL4A2/LAMB1/ADAMTSL3/SMAD3/COL4A4/CLASP1/NID1/COL5A1/CFLAR/COL4A3/NF1/COL8A1/PHLDB1/SMOC2/DDR2/SH3PXD2B/ELN/PHLDB2/COL5A3/ADAMTS5/SULF1/ANTXR1/CLASP2/LAMC1/ADAMTS2/COL15A1/COL6A6/THSD4/TNXB/FLRT2/PXDN/TLL2/VIT/CRISPLD2/ADAM10	39
GO:0072001	BP	GO:0072001	renal system development	39/1502	302/18723	0.00213535	0.0220802	0.0175546	ZBTB16/PBX1/NFIA/EXT1/COL4A1/PDGFRA/SMAD3/COL4A4/NID1/CFLAR/MAGI2/COL4A3/BCL2/NF1/ASXL1/WWTR1/FBN1/BICC1/SULF1/NPHP3/WDPCP/KANK2/NIPBL/IL6R/IQGAP1/PDGFD/YAP1/GLI2/GLI3/PCSK5/DLG1/DLG5/DYNC2H1/FLCN/RHOA/SMAD2/SMAD4/AP2B1/PKD1	39
GO:0042060	BP	GO:0042060	wound healing	51/1502	422/18723	0.00214553	0.0221433	0.0176047	PRKG1/JMJD1C/EXT1/ARHGAP24/PDGFRA/MACF1/SMAD3/DST/KANK1/CLASP1/EGFR/PTK2/COL5A1/CFLAR/PRKCA/PRKCE/NF1/ARHGAP35/PTEN/SMOC2/PLPP3/PHLDB2/GNA12/CLASP2/AXL/GNAQ/RREB1/CASK/STXBP1/FUT10/AP3B1/MAP3K5/MYH9/YAP1/PIK3CB/ARFGEF1/GLI3/RAF1/DCBLD2/CRK/PIK3CA/GATA4/SYTL4/ADIPOR2/MAPK14/PPARA/VAV2/RHOA/SMAD2/MYOF/VCL	51
GO:0003148	BP	GO:0003148	outflow tract septum morphogenesis	7/1502	24/18723	0.0021586	0.0221553	0.0176143	BMPR2/ZFPM2/ROBO1/BMPR1A/PARVA/GATA6/SMAD4	7
GO:1903077	BP	GO:1903077	negative regulation of protein localization to plasma membrane	7/1502	24/18723	0.0021586	0.0221553	0.0176143	PID1/NUMB/HECTD1/PICALM/PPFIA1/RHOQ/BCL2L1	7
GO:0006165	BP	GO:0006165	nucleoside diphosphate phosphorylation	17/1502	99/18723	0.00215891	0.0221553	0.0176143	INSR/ZBTB20/PRKAG2/HDAC4/STAT3/EP300/ZBTB7A/ARNT/OGT/NCOR1/FOXK1/PSEN1/GPI/FOXK2/PPARA/OGDH/DHTKD1	17
GO:0046324	BP	GO:0046324	regulation of glucose import	12/1502	59/18723	0.00220435	0.022579	0.0179512	PID1/INSR/SORBS1/PRKAG2/GRB10/PIK3R1/IRS2/MEF2A/ADIPOR2/RHOQ/MAPK14/RAP1A	12
GO:0045930	BP	GO:0045930	negative regulation of mitotic cell cycle	32/1502	235/18723	0.00223125	0.0228116	0.0181361	FOXN3/ABL1/SMAD3/EGFR/TAOK1/BCL2/RAD9A/GIGYF2/ZNF655/PTEN/BABAM2/CRADD/USP47/KANK2/KLHL22/TAOK3/MAP3K20/WAC/UIMC1/JADE1/ATM/PPP1R10/TOM1L2/DLG1/CTDSPL/MAD1L1/CHFR/BCL6/PRKDC/CDC14B/CDK5RAP2/MDM2	32
GO:0060537	BP	GO:0060537	muscle tissue development	49/1502	403/18723	0.00228905	0.0233586	0.018571	MYBPC3/AKAP13/PDGFRA/SMAD3/ZFPM2/TNNT2/SKI/SOX6/CFLAR/SGCD/TGFBR3/SVIL/SLC8A1/BCL2/HDAC4/NF1/DDX17/PTEN/BMPR1A/MAPK1/RBPJ/ELN/EP300/DMD/PDLIM5/JARID2/VGLL4/ARID2/MYH7/YAP1/TENM4/DDX39B/FRS2/GATA4/MEF2A/HIVEP3/DLG1/ACVR1/MAPK14/PPARA/TLL2/RBFOX1/NPRL3/GPCPD1/RHOA/GATA6/MEIS1/SMAD4/HNRNPU	49
GO:0046785	BP	GO:0046785	microtubule polymerization	15/1502	83/18723	0.00229873	0.0234134	0.0186146	ABL1/CLASP1/DYRK1A/CCDC57/CLIP1/NDE1/CLASP2/MECP2/MAP1B/TBCD/NUMA1/NAV3/CEP192/ARHGEF7/CDK5RAP2	15
GO:0051495	BP	GO:0051495	positive regulation of cytoskeleton organization	31/1502	226/18723	0.00231026	0.0234869	0.018673	ABL1/SYNPO2/SMAD3/CLASP1/LPAR1/BCAS3/WASF2/PRKCE/CARMIL1/NOX4/FCHSD2/LIMCH1/ARHGEF10/FER/CLIP1/MECP2/MAP1B/NCKAP1/NUMA1/DYNC1H1/NAV3/CYFIP1/SNX9/DLG1/SPIRE1/ROCK2/ARHGEF10L/ARPC1A/ABI2/RHOA/CDK5RAP2	31
GO:0003205	BP	GO:0003205	cardiac chamber development	24/1502	161/18723	0.00231498	0.023491	0.0186763	MYBPC3/BMPR2/ZFPM2/TNNT2/ROBO1/TGFBR3/BMPR1A/RBPJ/NPHP3/SLIT3/ANK2/MDM4/SOS1/HECTD1/MYH7/PARVA/FRS2/GATA4/ACVR1/NPRL3/GATA6/SMAD4/AP2B1/MDM2	24
GO:0010948	BP	GO:0010948	negative regulation of cell cycle process	38/1502	294/18723	0.0023781	0.0240866	0.0191498	FOXN3/APBB2/RPS6KA2/TAOK1/BCL2/RAD9A/GIGYF2/ZNF655/PTEN/ATRX/BABAM2/CRADD/TNKS/USP47/KANK2/KLHL22/TAOK3/MAP3K20/WAPL/WAC/UIMC1/JADE1/DDX39B/ATM/PPP1R10/KAT2B/TOM1L2/DLG1/CTDSPL/TP53BP1/MAPK14/MAD1L1/CHFR/BCL6/PRKDC/CDC14B/CDK5RAP2/MDM2	38
GO:0048738	BP	GO:0048738	cardiac muscle tissue development	32/1502	236/18723	0.0023879	0.0241409	0.0191929	MYBPC3/AKAP13/PDGFRA/ZFPM2/TNNT2/SOX6/SGCD/TGFBR3/SLC8A1/PTEN/BMPR1A/MAPK1/RBPJ/PDLIM5/JARID2/VGLL4/ARID2/MYH7/YAP1/TENM4/DDX39B/FRS2/GATA4/MEF2A/ACVR1/MAPK14/PPARA/NPRL3/GATA6/MEIS1/SMAD4/HNRNPU	32
GO:0060147	BP	GO:0060147	regulation of posttranscriptional gene silencing	11/1502	52/18723	0.0023964	0.0241819	0.0192255	NCOR2/TNRC6B/EGFR/PUM1/NEAT1/STAT3/ESR1/AGO2/PUM2/NCOR1/LIMD1	11
GO:0045229	BP	GO:0045229	external encapsulating structure organization	39/1502	304/18723	0.00240398	0.0242134	0.0192506	EXT1/COL4A1/ABL1/PDGFRA/COL4A2/LAMB1/ADAMTSL3/SMAD3/COL4A4/CLASP1/NID1/COL5A1/CFLAR/COL4A3/NF1/COL8A1/PHLDB1/SMOC2/DDR2/SH3PXD2B/ELN/PHLDB2/COL5A3/ADAMTS5/SULF1/ANTXR1/CLASP2/LAMC1/ADAMTS2/COL15A1/COL6A6/THSD4/TNXB/FLRT2/PXDN/TLL2/VIT/CRISPLD2/ADAM10	39
GO:0044728	BP	GO:0044728	DNA methylation or demethylation	17/1502	100/18723	0.002411	0.0242393	0.0192711	EHMT1/FTO/ATRX/KMT2E/MECP2/GATAD2A/DNMT3A/MBD2/CTCF/ATF7IP/MGMT/KMT2A/BAZ2A/DNMT1/PIK3CA/USP9X/TET1	17
GO:0046700	BP	GO:0046700	heterocycle catabolic process	53/1502	445/18723	0.00243595	0.0243492	0.0193586	TNRC6A/TNRC6B/CELF1/ZHX2/SMG6/PDE4D/DPYD/NT5C2/PRKCA/PAN3/HNRNPC/FHIT/GIGYF2/FTO/SAMHD1/PUM1/AGO3/DIS3L2/SAMD4A/PDE10A/AGO2/TNRC6C/CECR2/THRAP3/SND1/PUM2/SMG1/PDE1A/TENT2/CNOT1/PDE7B/LARP4B/XRN1/PDE8A/ABCC1/PDE7A/TUT4/AGO4/ROCK1/NBAS/UPF2/RC3H1/METTL16/ATM/CTIF/FBH1/TET1/ROCK2/PARN/MAPK14/LARP1/TENT5A/HNRNPU	53
GO:0014706	BP	GO:0014706	striated muscle tissue development	47/1502	384/18723	0.00243642	0.0243492	0.0193586	MYBPC3/AKAP13/PDGFRA/SMAD3/ZFPM2/TNNT2/SKI/SOX6/CFLAR/SGCD/TGFBR3/SVIL/SLC8A1/BCL2/HDAC4/DDX17/PTEN/BMPR1A/MAPK1/RBPJ/ELN/EP300/DMD/PDLIM5/JARID2/VGLL4/ARID2/MYH7/YAP1/TENM4/DDX39B/FRS2/GATA4/MEF2A/HIVEP3/ACVR1/MAPK14/PPARA/TLL2/RBFOX1/NPRL3/GPCPD1/RHOA/GATA6/MEIS1/SMAD4/HNRNPU	47
GO:0030336	BP	GO:0030336	negative regulation of cell migration	43/1502	344/18723	0.00245443	0.0243492	0.0193586	PTPRG/PRKG1/PLCB1/FOXO3/KANK1/CLASP1/PTPRM/STARD13/ROBO1/MAGI2/MCC/BCL2/SRGAP1/NF1/DLC1/PTEN/BMPR1A/STAT3/PHLDB2/LIMCH1/PTPRK/GNA12/AFDN/SULF1/LDLRAD4/CLASP2/MECP2/ARID2/SP100/MAP2K5/CLIC4/STK24/SPRED1/NAV3/ADIPOR2/ZMYND8/DLG5/LRCH1/PODN/FLCN/RHOA/JUP/VCL	43
GO:0003007	BP	GO:0003007	heart morphogenesis	33/1502	246/18723	0.00245653	0.0243492	0.0193586	INSR/MYBPC3/EXT1/SMAD3/BMPR2/ZFPM2/TNNT2/ZMIZ1/PTK2/ROBO1/COL5A1/TGFBR3/DLC1/ASXL1/BMPR1A/RBPJ/ELN/NPHP3/SLIT3/ARID2/MDM4/SOS1/NIPBL/PSEN1/MYH7/YAP1/PARVA/GATA4/ACVR1/FLRT2/GATA6/SMAD4/MDM2	33
GO:0043201	BP	GO:0043201	response to leucine	5/1502	13/18723	0.00245776	0.0243492	0.0193586	RPTOR/KLHL22/UBR2/UBR1/SESN1	5
GO:0060213	BP	GO:0060213	positive regulation of nuclear-transcribed mRNA poly(A) tail shortening	5/1502	13/18723	0.00245776	0.0243492	0.0193586	TNRC6A/TNRC6B/AGO2/TNRC6C/CNOT1	5
GO:0061000	BP	GO:0061000	negative regulation of dendritic spine development	5/1502	13/18723	0.00245776	0.0243492	0.0193586	PTPRS/PTEN/ASAP1/NLGN1/UBE3A	5
GO:1905244	BP	GO:1905244	regulation of modification of synaptic structure	5/1502	13/18723	0.00245776	0.0243492	0.0193586	ABL1/ITSN1/TIAM1/CYFIP1/RHOA	5
GO:0060045	BP	GO:0060045	positive regulation of cardiac muscle cell proliferation	8/1502	31/18723	0.00249487	0.024672	0.0196152	ZFPM2/TGFBR3/BMPR1A/MAPK1/RBPJ/YAP1/MAPK14/GATA6	8
GO:0032465	BP	GO:0032465	regulation of cytokinesis	16/1502	92/18723	0.00251562	0.024832	0.0197424	SETD2/PRKCE/SVIL/RAB11FIP3/KIF13A/BIRC6/CUL3/AHCTF1/UVRAG/PKP4/BCL2L1/FLCN/RHOA/PKN2/CDC14B/GIPC1	16
GO:0060421	BP	GO:0060421	positive regulation of heart growth	10/1502	45/18723	0.00254079	0.0249898	0.0198678	ZFPM2/TGFBR3/BMPR1A/MAPK1/RBPJ/ACACB/YAP1/DDX39B/MAPK14/GATA6	10
GO:0085029	BP	GO:0085029	extracellular matrix assembly	10/1502	45/18723	0.00254079	0.0249898	0.0198678	LAMB1/SMAD3/CLASP1/PHLDB1/PHLDB2/ANTXR1/CLASP2/THSD4/TNXB/PXDN	10
GO:0031334	BP	GO:0031334	positive regulation of protein-containing complex assembly	32/1502	237/18723	0.0025539	0.0250734	0.0199343	FNIP1/CLASP1/WASF2/FAF1/PRKCE/CARMIL1/SPIDR/GSK3B/FCHSD2/ASAP1/ESR1/FER/CLIP1/ABCA1/MECP2/MAP1B/RAP1B/NCKAP1/NUMA1/NAV3/SLF2/ATM/CYFIP1/FNIP2/SNX9/DLG1/SPIRE1/ARPC1A/UNC13B/ABI2/RHOA/CDK5RAP2	32
GO:0050803	BP	GO:0050803	regulation of synapse structure or activity	30/1502	218/18723	0.00256112	0.0250956	0.019952	PTPRS/ABL1/IL1RAPL1/ADGRB3/PAFAH1B1/PTEN/FYN/EEF2K/PDLIM5/ITSN1/SETD5/CLSTN2/TIAM1/DISC1/MUSK/ARHGAP22/NLGN1/ADGRL2/GPC6/FARP1/LRFN5/CYFIP1/UBE3A/ZMYND8/FLRT2/MAPK14/DLG5/ABI2/RHOA/ADAM10	30
GO:0042326	BP	GO:0042326	negative regulation of phosphorylation	47/1502	385/18723	0.00256539	0.0250956	0.019952	PID1/PARD3/ABL1/CBLB/PRKN/HIPK3/PDE4D/SPAG9/PRKAG2/SMYD3/SPRED2/SLC8A1/HDAC4/NF1/PTEN/WWTR1/GRB10/PLPP3/STAT3/WNK1/DMD/PRKRIP1/LDLRAD4/IRAK3/PIP4K2A/PRKAR2A/LATS1/NCOR1/GNAQ/ARRB1/PIBF1/PSEN1/ROCK1/PIK3CB/SPRED1/LATS2/DEPTOR/STK38/IRS2/SNX6/KAT2B/CTDSPL/GGNBP2/PPARA/PTPN13/PRKDC/HNRNPU	47
GO:0150063	BP	GO:0150063	visual system development	46/1502	375/18723	0.00257755	0.0251693	0.0200105	PBX1/COL4A1/PDGFRA/SMAD3/GNB1/BMPR2/PTPRM/ZHX2/SKI/SDK1/COL5A1/PBX3/CACNA1C/SPRED2/MEIS2/BCL2/NF1/COL8A1/ARHGAP35/FBN1/CRYBG3/PKNOX1/STAT3/SH3PXD2B/PHACTR4/SIPA1L3/WDPCP/TENT2/SOS1/NIPBL/CLIC4/PSEN1/SMARCA4/HIPK2/TULP3/GLI3/SPRED1/RHOJ/FRS2/DLG1/THRB/SP3/KDM2B/ABI2/MEIS1/RAB3GAP1	46
GO:1900542	BP	GO:1900542	regulation of purine nucleotide metabolic process	15/1502	84/18723	0.00259535	0.0252977	0.0201126	PID1/INSR/ZBTB20/PRKAG2/HDAC4/STAT3/EP300/ZBTB7A/ARNT/OGT/SLC25A12/NCOR1/PSEN1/PPARA/FLCN	15
GO:0060411	BP	GO:0060411	cardiac septum morphogenesis	13/1502	68/18723	0.00263235	0.0255855	0.0203414	BMPR2/ZFPM2/ROBO1/TGFBR3/BMPR1A/RBPJ/SLIT3/PARVA/GATA4/ACVR1/GATA6/SMAD4/MDM2	13
GO:0006305	BP	GO:0006305	DNA alkylation	14/1502	76/18723	0.00263899	0.0255855	0.0203414	EHMT1/ATRX/KMT2E/MECP2/GATAD2A/DNMT3A/MBD2/CTCF/ATF7IP/MGMT/KMT2A/BAZ2A/DNMT1/PIK3CA	14
GO:0006306	BP	GO:0006306	DNA methylation	14/1502	76/18723	0.00263899	0.0255855	0.0203414	EHMT1/ATRX/KMT2E/MECP2/GATAD2A/DNMT3A/MBD2/CTCF/ATF7IP/MGMT/KMT2A/BAZ2A/DNMT1/PIK3CA	14
GO:0046939	BP	GO:0046939	nucleotide phosphorylation	17/1502	101/18723	0.00268719	0.0260064	0.0206761	INSR/ZBTB20/PRKAG2/HDAC4/STAT3/EP300/ZBTB7A/ARNT/OGT/NCOR1/FOXK1/PSEN1/GPI/FOXK2/PPARA/OGDH/DHTKD1	17
GO:1900180	BP	GO:1900180	regulation of protein localization to nucleus	21/1502	136/18723	0.00274258	0.0264803	0.0210528	SMAD3/UBR5/CTNNA1/WWTR1/GSK3B/FYN/MAPK1/DCLK1/MAVS/PIK3R1/LATS1/PSEN1/YAP1/GLI3/LATS2/PRKD1/MAPK14/FLCN/NVL/OTUD7B/JUP	21
GO:0097191	BP	GO:0097191	extrinsic apoptotic signaling pathway	30/1502	219/18723	0.00274589	0.0264803	0.0210528	WWOX/TCF7L2/SMAD3/FOXO3/CFLAR/FAF1/BCL2/STK3/BIRC6/PTEN/CTNNA1/GSK3B/FYN/CRADD/SH3RF1/FGFR1/PIK3R1/SP100/MAP2K5/IL6R/RB1CC1/NGF/YAP1/DEPTOR/RAF1/HTT/ACVR1/PHIP/BCL2L1/RFFL	30
GO:0016052	BP	GO:0016052	carbohydrate catabolic process	23/1502	154/18723	0.00275304	0.0265023	0.0210703	INSR/ZBTB20/PRKAG2/ENOSF1/HDAC4/STAT3/EP300/ZBTB7A/ARNT/OGT/SLC25A12/NCOR1/FOXK1/PPP1CB/FUT10/PSEN1/RB1CC1/GPI/FUT8/FOXK2/PPARA/OGDH/DHTKD1	23
GO:0090312	BP	GO:0090312	positive regulation of protein deacetylation	7/1502	25/18723	0.00279307	0.0267928	0.0213013	DYRK1A/NIPBL/NNMT/PRKD1/AKAP8L/SREBF1/BCL6	7
GO:1903055	BP	GO:1903055	positive regulation of extracellular matrix organization	7/1502	25/18723	0.00279307	0.0267928	0.0213013	SMAD3/CLASP1/CFLAR/PHLDB1/DDR2/PHLDB2/CLASP2	7
GO:0032210	BP	GO:0032210	regulation of telomere maintenance via telomerase	11/1502	53/18723	0.00280893	0.0268344	0.0213344	SMG6/HNRNPC/MAPK1/TNKS/NEK7/XRN1/ATM/HMBOX1/PARN/MAP3K4/HNRNPU	11
GO:0060966	BP	GO:0060966	regulation of gene silencing by RNA	11/1502	53/18723	0.00280893	0.0268344	0.0213344	NCOR2/TNRC6B/EGFR/PUM1/NEAT1/STAT3/ESR1/AGO2/PUM2/NCOR1/LIMD1	11
GO:0097306	BP	GO:0097306	cellular response to alcohol	16/1502	93/18723	0.00281714	0.0268344	0.0213344	GNB1/FOXO3/PRKCE/SPIDR/PTEN/CTNNA1/ABCA1/ITPR2/ACACA/DNMT3A/XRN1/GOLPH3/SOD2/LARP1/JUP/MDM2	16
GO:0106027	BP	GO:0106027	neuron projection organization	16/1502	93/18723	0.00281714	0.0268344	0.0213344	INSR/IGF1R/PAFAH1B1/PTEN/GSK3B/FYN/EEF2K/PDLIM5/PSEN1/TIAM1/NLGN1/UBE3A/ZMYND8/TANC1/ABI2/ADAM10	16
GO:0031396	BP	GO:0031396	regulation of protein ubiquitination	29/1502	210/18723	0.00283854	0.0269909	0.0214588	ABL1/SASH1/CBLB/UBR5/PRKN/PRKCE/PTEN/WDR70/MYCBP2/FYN/NXN/BTRC/XIAP/OGT/COMMD1/HDAC8/CUL3/ARRB1/PSEN1/HUWE1/USP4/TRIP12/TAF1/FBXW7/UBE3A/TRIM44/UBXN2A/CHFR/CDC14B	29
GO:0140694	BP	GO:0140694	non-membrane-bounded organelle assembly	45/1502	367/18723	0.00287248	0.027266	0.0216775	PRRC2C/STAG1/AKAP13/PDGFRA/CLASP1/TNNT2/STARD9/CFLAR/ATXN2/PAN3/SENP6/ASAP1/SH3PXD2B/ARHGEF10/CCDC57/LSM14A/POGZ/TNKS/CLASP2/PUM2/OBSCN/NEK7/STAG2/NCOR1/PIBF1/CNOT1/BICD1/INO80/LIMD1/NUMA1/DYNC1H1/RC3H1/MEF2A/KAT2B/MDN1/PLA2G4C/CEP192/TNNT1/TRAPPC12/RHOA/PRKDC/SMAD4/CDK5RAP2/HNRNPU/ALMS1	45
GO:0010906	BP	GO:0010906	regulation of glucose metabolic process	19/1502	119/18723	0.00290949	0.0275692	0.0219185	INSR/RORA/PRKN/SORBS1/NCOA2/GSK3B/ACACB/EP300/OGT/SLC25A12/SOGA1/FOXK1/PPP1CB/NNMT/IRS2/FOXK2/KAT2B/PPARA/PPP4R3B	19
GO:0044774	BP	GO:0044774	mitotic DNA integrity checkpoint signaling	15/1502	85/18723	0.00292291	0.0275942	0.0219384	FOXN3/TAOK1/RAD9A/GIGYF2/BABAM2/CRADD/TAOK3/MAP3K20/WAC/UIMC1/ATM/PPP1R10/PRKDC/CDC14B/MDM2	15
GO:2000779	BP	GO:2000779	regulation of double-strand break repair	15/1502	85/18723	0.00292291	0.0275942	0.0219384	UBR5/SETD2/SPIDR/SHLD2/ARID2/KMT5B/SMCHD1/MGMT/TRIP12/SLF2/PPP4R2/FBH1/SPIRE1/TP53BP1/PRKDC	15
GO:0009952	BP	GO:0009952	anterior/posterior pattern specification	28/1502	201/18723	0.00292735	0.0275942	0.0219384	ZBTB16/PBX1/SMAD3/BMPR2/SKI/PBX3/BPTF/PCSK6/BMPR1A/RBPJ/EP300/PSEN1/GLI2/HIPK2/TULP3/GLI3/ROR2/MLLT3/SCMH1/PCSK5/FRS2/GATA4/PLXNA2/KDM2B/SMAD2/PRKDC/ABI1/SMAD4	28
GO:0043410	BP	GO:0043410	positive regulation of MAPK cascade	56/1502	480/18723	0.00294763	0.0277277	0.0220446	PLA2G5/INSR/IGF1R/AKAP13/ABL1/PDGFRA/SASH1/PLCB1/EGFR/LPAR1/ROBO1/ROR1/CFLAR/AKAP12/SPAG9/PRKCA/TAOK1/PRKCE/GHR/STK3/PTEN/BRAF/SH3RF3/SH3RF1/FGFR1/TAOK3/ARRB1/RAP1B/MAP2K5/PSEN1/RB1CC1/PDE8A/PELI2/IQGAP1/MAP3K5/PDGFD/MAP3K3/TIAM1/KLHDC10/ROCK1/HIPK2/ROR2/ANKRD6/RAF1/RAPGEF2/STK39/FBXW7/FRS2/GATA4/DOK6/ROCK2/TNFRSF19/TRAF3/MAPK8IP3/MAP3K4/RAP1A	56
GO:0030865	BP	GO:0030865	cortical cytoskeleton organization	12/1502	61/18723	0.00295681	0.0277277	0.0220446	PAFAH1B1/EPB41L2/FMNL2/NCKAP1/ROCK1/NLGN1/RHOBTB3/DLG1/ROCK2/RHOQ/RHOA/FMNL3	12
GO:0043966	BP	GO:0043966	histone H3 acetylation	12/1502	61/18723	0.00295681	0.0277277	0.0220446	KAT6B/EP300/KAT6A/YEATS2/JADE1/KMT2A/KAT2B/SUPT3H/PER1/MCM3AP/PHF14/SMAD4	12
GO:0007004	BP	GO:0007004	telomere maintenance via telomerase	13/1502	69/18723	0.0030102	0.02815	0.0223803	SMG6/HNRNPC/MAPK1/TNKS/TNKS1BP1/NEK7/XRN1/RAD50/ATM/HMBOX1/PARN/MAP3K4/HNRNPU	13
GO:0010828	BP	GO:0010828	positive regulation of glucose transmembrane transport	10/1502	46/18723	0.00301736	0.02815	0.0223803	INSR/SORBS1/BRAF/PIK3R1/IRS2/MEF2A/ADIPOR2/RHOQ/MAPK14/RAP1A	10
GO:0070828	BP	GO:0070828	heterochromatin organization	10/1502	46/18723	0.00301736	0.02815	0.0223803	MECOM/FAM172A/HP1BP3/DNMT3A/SMCHD1/MBD2/ATF7IP/BAZ2A/DNMT1/TET1	10
GO:0009150	BP	GO:0009150	purine ribonucleotide metabolic process	45/1502	368/18723	0.00302555	0.028178	0.0224026	PID1/INSR/ACSM3/RORA/PDE4D/NT5C2/ZBTB20/PRKAG2/ADCY9/HDAC4/ADK/DLG2/PDE10A/STAT3/ACACB/EP300/ZBTB7A/ARNT/OGT/DCAKD/PDE1A/SLC25A12/NCOR1/ACACA/FOXK1/CASK/PDE7B/PSEN1/PPCDC/PDE8A/SLC25A13/SUCLG2/PDE7A/SLC25A16/GPI/FOXK2/DLG1/RHOQ/MAGI3/PPARA/TPST1/OGDH/DHTKD1/FLCN/RHOA	45
GO:0030511	BP	GO:0030511	positive regulation of transforming growth factor beta receptor signaling pathway	8/1502	32/18723	0.00309614	0.0286393	0.0227693	CREBBP/ZEB2/TGFBR3/EP300/HIPK2/FLCN/SMAD4/GIPC1	8
GO:1901532	BP	GO:1901532	regulation of hematopoietic progenitor cell differentiation	8/1502	32/18723	0.00309614	0.0286393	0.0227693	FNIP1/ABL1/ITCH/SOS2/SOS1/ZBTB1/FLCN/PRKDC	8
GO:1901889	BP	GO:1901889	negative regulation of cell junction assembly	8/1502	32/18723	0.00309614	0.0286393	0.0227693	BCAS3/DLC1/PTEN/ARHGAP6/PHLDB2/CLASP2/ROCK1/ROCK2	8
GO:1903846	BP	GO:1903846	positive regulation of cellular response to transforming growth factor beta stimulus	8/1502	32/18723	0.00309614	0.0286393	0.0227693	CREBBP/ZEB2/TGFBR3/EP300/HIPK2/FLCN/SMAD4/GIPC1	8
GO:0043542	BP	GO:0043542	endothelial cell migration	36/1502	279/18723	0.00313303	0.0288691	0.022952	RIN2/ABL1/SASH1/AKT3/BMPR2/PTPRM/PTK2/STARD13/ROBO1/BCAS3/PRKCA/FOXP1/NF1/PTEN/SMOC2/PLPP3/FGFR1/MECP2/SP100/MAP2K5/MYH9/MAP3K3/PIK3CB/SPRED1/CCBE1/GPI/PRKD1/RHOJ/PIK3CA/FBXW7/PTP4A3/ROCK2/PIK3C2A/RHOA/JUP/GIPC1	36
GO:0046326	BP	GO:0046326	positive regulation of glucose import	9/1502	39/18723	0.0031369	0.0288691	0.022952	INSR/SORBS1/PIK3R1/IRS2/MEF2A/ADIPOR2/RHOQ/MAPK14/RAP1A	9
GO:1903115	BP	GO:1903115	regulation of actin filament-based movement	9/1502	39/18723	0.0031369	0.0288691	0.022952	MYBPC3/TNNT2/PDE4D/CACNA1C/CAMK2D/ANK2/GATA4/DLG1/JUP	9
GO:1901214	BP	GO:1901214	regulation of neuron death	40/1502	319/18723	0.00321692	0.0295555	0.0234977	ABL1/SRPK2/FOXO3/PRKN/BCL2/HDAC4/NF1/GHR/ATG7/GSK3B/FYN/STAT3/MECP2/AXL/DNAJC5/ARRB1/STXBP1/PSEN1/GBE1/RILPL1/MAP3K5/NGF/PICALM/HIPK2/TRIM2/SOD2/GPI/SNX6/PIK3CA/FBXW7/INPP5A/EGLN3/BCL2L1/PPARA/NCOA7/KDM2B/SSH1/RHOA/AP2B1/PPP1R13B	40
GO:0044270	BP	GO:0044270	cellular nitrogen compound catabolic process	53/1502	451/18723	0.00322897	0.0296161	0.0235459	TNRC6A/TNRC6B/CELF1/ZHX2/SMG6/PDE4D/DPYD/NT5C2/PRKCA/PAN3/HNRNPC/FHIT/GIGYF2/FTO/SAMHD1/PUM1/AGO3/DIS3L2/SAMD4A/PDE10A/AGO2/TNRC6C/CECR2/THRAP3/SND1/PUM2/SMG1/PDE1A/TENT2/CNOT1/PDE7B/LARP4B/XRN1/PDE8A/ABCC1/PDE7A/TUT4/AGO4/ROCK1/NBAS/UPF2/RC3H1/METTL16/ATM/CTIF/FBH1/TET1/ROCK2/PARN/MAPK14/LARP1/TENT5A/HNRNPU	53
GO:0034101	BP	GO:0034101	erythrocyte homeostasis	20/1502	129/18723	0.00325544	0.0298086	0.023699	FOXO3/TGFBR3/RBFOX2/PKNOX1/STAT3/ZBTB7A/KMT2E/ARNT/AXL/STAT5B/RCOR1/HIPK2/GPI/ACIN1/PTBP3/MAPK14/SP3/BCL6/PRKDC/MAEA	20
GO:0030520	BP	GO:0030520	intracellular estrogen receptor signaling pathway	11/1502	54/18723	0.00327679	0.0299537	0.0238143	STRN3/RBFOX2/DDX17/ESR1/ARID1A/LATS1/KANK2/CNOT1/YAP1/TRIP4/SAFB	11
GO:0006140	BP	GO:0006140	regulation of nucleotide metabolic process	15/1502	86/18723	0.00328376	0.0299671	0.023825	PID1/INSR/ZBTB20/PRKAG2/HDAC4/STAT3/EP300/ZBTB7A/ARNT/OGT/SLC25A12/NCOR1/PSEN1/PPARA/FLCN	15
GO:0007051	BP	GO:0007051	spindle organization	26/1502	184/18723	0.003328	0.0303199	0.0241055	MAP4/STAG1/CLASP1/TACC1/STARD9/SENP6/ATRX/ARHGEF10/LSM14A/TNKS/CLASP2/MECP2/NEK7/STAG2/NCOR1/PIBF1/UVRAG/INO80/MYH9/NUMA1/DYNC1H1/DLG1/CEP192/RHOA/HNRNPU/PKD1	26
GO:0043112	BP	GO:0043112	receptor metabolic process	24/1502	166/18723	0.00347458	0.0316024	0.0251251	INSR/TBC1D5/OPHN1/ECE1/MAGI2/ATXN2/EPS15/TBC1D16/ITCH/DNM1/MKLN1/DNM2/ARRB1/NUMB/SMURF1/PSEN1/UVRAG/PICALM/PPP3R1/ARFGEF2/FUT8/KIF16B/SNX1/AP2B1	24
GO:0048880	BP	GO:0048880	sensory system development	46/1502	381/18723	0.00350095	0.0317891	0.0252735	PBX1/COL4A1/PDGFRA/SMAD3/GNB1/BMPR2/PTPRM/ZHX2/SKI/SDK1/COL5A1/PBX3/CACNA1C/SPRED2/MEIS2/BCL2/NF1/COL8A1/ARHGAP35/FBN1/CRYBG3/PKNOX1/STAT3/SH3PXD2B/PHACTR4/SIPA1L3/WDPCP/TENT2/SOS1/NIPBL/CLIC4/PSEN1/SMARCA4/HIPK2/TULP3/GLI3/SPRED1/RHOJ/FRS2/DLG1/THRB/SP3/KDM2B/ABI2/MEIS1/RAB3GAP1	46
GO:0070997	BP	GO:0070997	neuron death	44/1502	361/18723	0.00355041	0.0320126	0.0254512	ABL1/SRPK2/FOXO3/PRKN/BCL2/HDAC4/NF1/GHR/ATG7/GSK3B/FYN/STAT3/XIAP/USP53/MECP2/AXL/DNAJC5/ARRB1/STXBP1/PSEN1/GBE1/RILPL1/MAP3K5/NGF/PICALM/HIPK2/TRIM2/SOD2/GPI/SNX6/PIK3CA/FBXW7/INPP5A/THRB/EGLN3/BCL2L1/PPARA/NCOA7/KDM2B/SSH1/RHOA/NLRP1/AP2B1/PPP1R13B	44
GO:0018027	BP	GO:0018027	peptidyl-lysine dimethylation	7/1502	26/18723	0.00356114	0.0320126	0.0254512	ASH1L/SETD2/EHMT1/EEF1AKMT2/KMT5B/KMT2A/KDM3A	7
GO:1904353	BP	GO:1904353	regulation of telomere capping	7/1502	26/18723	0.00356114	0.0320126	0.0254512	SMG6/MAPK1/TNKS/NEK7/RAD50/ATM/MAP3K4	7
GO:1904376	BP	GO:1904376	negative regulation of protein localization to cell periphery	7/1502	26/18723	0.00356114	0.0320126	0.0254512	PID1/NUMB/HECTD1/PICALM/PPFIA1/RHOQ/BCL2L1	7
GO:0014911	BP	GO:0014911	positive regulation of smooth muscle cell migration	10/1502	47/18723	0.00356253	0.0320126	0.0254512	DOCK5/DOCK4/BCL2/HDAC4/NOX4/IQGAP1/PDGFD/CRK/SSH1/MDM2	10
GO:0016574	BP	GO:0016574	histone ubiquitination	10/1502	47/18723	0.00356253	0.0320126	0.0254512	UBR5/WDR70/HUWE1/UBE2E1/WAC/TRIP12/UBR2/PCGF5/KDM2B/USP22	10
GO:0033169	BP	GO:0033169	histone H3-K9 demethylation	5/1502	14/18723	0.00357265	0.0320126	0.0254512	JMJD1C/KDM4B/KDM3B/KDM4C/KDM3A	5
GO:0035563	BP	GO:0035563	positive regulation of chromatin binding	5/1502	14/18723	0.00357265	0.0320126	0.0254512	EBF2/CTBP2/MBD2/ZNF618/HMBOX1	5
GO:1901879	BP	GO:1901879	regulation of protein depolymerization	15/1502	87/18723	0.0036804	0.0329238	0.0261757	SPTBN1/CLASP1/TAOK1/ADD3/SVIL/CARMIL1/ADD1/EPS8/CLASP2/MAP1B/SPTAN1/ATXN7/NAV3/PIK3CA/CAPZB	15
GO:0031111	BP	GO:0031111	negative regulation of microtubule polymerization or depolymerization	9/1502	40/18723	0.00376468	0.0335125	0.0266437	CLASP1/TAOK1/DYRK1A/CLASP2/MAP1B/TBCD/ATXN7/NAV3/ARHGEF7	9
GO:0060412	BP	GO:0060412	ventricular septum morphogenesis	9/1502	40/18723	0.00376468	0.0335125	0.0266437	BMPR2/ZFPM2/ROBO1/TGFBR3/BMPR1A/RBPJ/SLIT3/ACVR1/SMAD4	9
GO:2000781	BP	GO:2000781	positive regulation of double-strand break repair	9/1502	40/18723	0.00376468	0.0335125	0.0266437	SPIDR/SHLD2/ARID2/KMT5B/SMCHD1/MGMT/SLF2/SPIRE1/PRKDC	9
GO:0150117	BP	GO:0150117	positive regulation of cell-substrate junction organization	8/1502	33/18723	0.00380425	0.0337069	0.0267983	ABL1/IQSEC1/SMAD3/PIK3R1/MAP4K4/IQGAP1/ROCK1/LIMS1	8
GO:1902275	BP	GO:1902275	regulation of chromatin organization	8/1502	33/18723	0.00380425	0.0337069	0.0267983	TLK2/SETD5/ATF7IP/MLLT3/DNMT1/TET1/TLK1/HNRNPU	8
GO:0031113	BP	GO:0031113	regulation of microtubule polymerization	11/1502	55/18723	0.00380512	0.0337069	0.0267983	ABL1/CLASP1/DYRK1A/CLIP1/MECP2/MAP1B/TBCD/NUMA1/NAV3/ARHGEF7/CDK5RAP2	11
GO:0009743	BP	GO:0009743	response to carbohydrate	33/1502	253/18723	0.00383718	0.0339357	0.0269801	IGF1R/TCF7L2/FOXO3/COLEC12/RPS6KA2/ZBTB20/PPP3CB/PRKCE/COL4A3/SLC8A1/PTEN/ATG7/KLF7/MAP1B/MAP4K4/RAP1B/ENSA/SMARCA4/TIAM1/IRS2/SOD2/RAF1/VAMP2/PIK3CA/GATA4/SREBF1/ADIPOR2/EIF2B3/UNC13B/RHOA/ZNF236/RAP1A/SMAD2	33
GO:0071478	BP	GO:0071478	cellular response to radiation	26/1502	186/18723	0.00385747	0.0340597	0.0270787	CREBBP/SPIDR/RAD9A/NOX4/PTPRK/EP300/TLK2/TNKS1BP1/PIK3R1/USP47/DNM2/TENT2/NIPBL/INO80/YAP1/MAP3K20/MGMT/CAMKMT/ATM/TAF1/TANK/ZBTB1/TP53BP1/MAPK14/BCL2L1/MDM2	26
GO:0060348	BP	GO:0060348	bone development	28/1502	205/18723	0.00388277	0.0342275	0.0272122	ZBTB16/FOXN3/AKAP13/EXT1/BMPR2/SKI/PAFAH1B1/FOXP1/WASF2/FREM1/GHR/ASXL1/FBN1/SH3PXD2B/EP300/SULF1/PIP4K2A/DYM/GLG1/TULP3/GLI3/FBXW7/BBX/MAPK14/IFT80/RHOA/ABI1/MEIS1	28
GO:0019827	BP	GO:0019827	stem cell population maintenance	20/1502	131/18723	0.00389756	0.0342551	0.0272341	FOXO3/ZHX2/SKI/LDB2/DIS3L2/BMPR1A/RBPJ/STAT3/NCOA3/HOOK3/PCM1/NIPBL/CNOT1/YAP1/TUT4/RAF1/ZC3H13/TET1/KDM3A/KDM2B	20
GO:0061515	BP	GO:0061515	myeloid cell development	13/1502	71/18723	0.00389849	0.0342551	0.0272341	PAFAH1B1/FOXP1/WASF2/FBN1/EP300/ZBTB7A/PIP4K2A/PTBP3/FBXW7/BCL6/ABI1/MEIS1/MAEA	13
GO:0001558	BP	GO:0001558	regulation of cell growth	49/1502	414/18723	0.00392265	0.0344118	0.0273587	MEG3/PTPRS/ABL1/MACF1/SMAD3/BMPR2/EGFR/PRKN/SPOCK1/SPAG9/PAFAH1B1/RUFY3/BCL2/GSK3B/ITCH/GOLGA4/CAMK2D/DIP2B/SGK3/SLIT3/USP47/DNM2/VGLL4/MAP1B/RPTOR/DPYSL2/KLHL22/SMURF1/MAP2K5/SMARCA4/NGF/INO80/KIAA1109/DISC1/SPART/JADE1/DCBLD2/DDX39B/CYFIP1/ADIPOR2/PLXNA4/SMARCA2/PPARA/KDM2B/FLCN/BCL6/RHOA/SMAD4/ADAM10	49
GO:0001822	BP	GO:0001822	kidney development	37/1502	293/18723	0.00398609	0.034912	0.0277563	ZBTB16/PBX1/EXT1/PDGFRA/SMAD3/COL4A4/NID1/CFLAR/MAGI2/COL4A3/BCL2/NF1/ASXL1/WWTR1/FBN1/BICC1/SULF1/NPHP3/WDPCP/KANK2/NIPBL/IL6R/IQGAP1/PDGFD/YAP1/GLI2/GLI3/PCSK5/DLG1/DLG5/DYNC2H1/FLCN/RHOA/SMAD2/SMAD4/AP2B1/PKD1	37
GO:0045664	BP	GO:0045664	regulation of neuron differentiation	27/1502	196/18723	0.00401803	0.0351351	0.0279338	PBX1/ZFHX3/ZEB1/FOXO3/ZHX2/SPAG9/TCF12/BCL2/PTEN/NCOA1/GSK3B/FGFR1/MAP1B/DPYSL2/NGF/TIAM1/KDM4C/GLI2/ROCK1/NLGN1/GLI3/CSNK1E/TCF4/BCL6/RHOA/MEIS1/CDK5RAP2	27
GO:0009314	BP	GO:0009314	response to radiation	53/1502	456/18723	0.00405163	0.0353721	0.0281222	EXT1/EGFR/MAPK10/CREBBP/MEIS2/BCL2/SPIDR/RAD9A/NF1/UBE4B/COP1/NOX4/MAP4K3/PTPRK/BABAM2/FBXL17/EP300/TLK2/PIAS1/TNKS1BP1/PIK3R1/USP47/MECP2/DNM2/CRTC1/TENT2/GNAQ/NIPBL/PPP1CB/DNMT3A/INO80/YAP1/RBM4/MAP3K20/MGMT/PER3/CAMKMT/UIMC1/SOD2/ATM/TAF1/TANK/MAPK8/ZBTB1/TP53BP1/MAPK14/BCL2L1/MAP3K4/TANC1/PER1/REV1/PRKDC/MDM2	53
GO:0033674	BP	GO:0033674	positive regulation of kinase activity	54/1502	467/18723	0.0041632	0.0362879	0.0288502	INSR/IGF1R/AKAP13/CCND3/ABL1/PDGFRA/SASH1/BMPR2/EGFR/PTK2/ROBO1/ROR1/TAOK1/PRKAG2/GHR/STK3/CCNY/NOX4/DDR2/BMPR1A/WNK1/EPHA3/FGFR1/AXL/RPTOR/TAOK3/AMBRA1/PIBF1/MAP2K5/IL6R/PSEN1/IQGAP1/MAP3K5/TAB2/PDGFD/TIAM1/MUSK/MNAT1/ROR2/RAPGEF2/PRKD1/RAD50/PIK3CA/FBXW7/SNX9/DLG1/SLC27A1/MAP3K4/VAV2/RHOA/STRADA/RAP1A/ABI1/PKD1	54
GO:1903008	BP	GO:1903008	organelle disassembly	18/1502	114/18723	0.00417578	0.0363393	0.0288911	KLC1/PRKN/ATG7/SREBF2/BNIP3L/GBF1/VPS13D/VPS13C/AMBRA1/RB1CC1/ATG13/HUWE1/HTT/FBXW7/SREBF1/STX5/USP36/RETREG3	18
GO:0003231	BP	GO:0003231	cardiac ventricle development	19/1502	123/18723	0.00423587	0.0368033	0.02926	MYBPC3/BMPR2/ZFPM2/TNNT2/ROBO1/TGFBR3/BMPR1A/RBPJ/SLIT3/MDM4/HECTD1/MYH7/FRS2/GATA4/ACVR1/NPRL3/SMAD4/AP2B1/MDM2	19
GO:0009259	BP	GO:0009259	ribonucleotide metabolic process	46/1502	385/18723	0.00426374	0.0369864	0.0294056	PID1/INSR/ACSM3/RORA/PDE4D/DPYD/NT5C2/ZBTB20/PRKAG2/ADCY9/HDAC4/ADK/DLG2/PDE10A/STAT3/ACACB/EP300/ZBTB7A/ARNT/OGT/DCAKD/PDE1A/SLC25A12/NCOR1/ACACA/FOXK1/CASK/PDE7B/PSEN1/PPCDC/PDE8A/SLC25A13/SUCLG2/PDE7A/SLC25A16/GPI/FOXK2/DLG1/RHOQ/MAGI3/PPARA/TPST1/OGDH/DHTKD1/FLCN/RHOA	46
GO:0072521	BP	GO:0072521	purine-containing compound metabolic process	49/1502	416/18723	0.00430832	0.0373136	0.0296657	PID1/INSR/ACSM3/RORA/PDE4D/DPYD/NT5C2/ZBTB20/PRKAG2/ADCY9/FHIT/HDAC4/ADK/DLG2/SAMHD1/PDE10A/STAT3/ACACB/EP300/ZBTB7A/ARNT/OGT/DCAKD/PDE1A/SLC25A12/NCOR1/ACACA/MTAP/FOXK1/CASK/PDE7B/PSEN1/PPCDC/PDE8A/SLC25A13/SUCLG2/PDE7A/SLC25A16/GPI/FOXK2/DLG1/RHOQ/MAGI3/PPARA/TPST1/OGDH/DHTKD1/FLCN/RHOA	49
GO:0014909	BP	GO:0014909	smooth muscle cell migration	16/1502	97/18723	0.00433782	0.0374499	0.0297741	PRKG1/DOCK5/DOCK4/BCL2/HDAC4/NOX4/GRB10/BMPR1A/GNA12/IQGAP1/PDGFD/PARVA/CRK/SSH1/RHOA/MDM2	16
GO:0035335	BP	GO:0035335	peptidyl-tyrosine dephosphorylation	16/1502	97/18723	0.00433782	0.0374499	0.0297741	PTPRG/SSH2/PTPRS/PTPRM/PTPN12/PTPN9/PTPRA/PTEN/PTPRK/PTP4A3/RNGTT/MTMR3/PTPN14/PTPN13/SSH1/CDC14B	16
GO:0031122	BP	GO:0031122	cytoplasmic microtubule organization	11/1502	56/18723	0.00439928	0.0378603	0.0301003	DST/CLASP1/PAFAH1B1/CLIP1/HOOK3/PCM1/CLIP2/NUMA1/DYNC1H1/DLG1/RHOA	11
GO:0051058	BP	GO:0051058	negative regulation of small GTPase mediated signal transduction	11/1502	56/18723	0.00439928	0.0378603	0.0301003	ARHGAP24/KANK1/DLC1/ARHGAP35/ABL2/CUL3/MAPKAP1/RASA3/CGNL1/FLCN/BCL6	11
GO:0006163	BP	GO:0006163	purine nucleotide metabolic process	47/1502	396/18723	0.00442278	0.0380024	0.0302133	PID1/INSR/ACSM3/RORA/PDE4D/NT5C2/ZBTB20/PRKAG2/ADCY9/FHIT/HDAC4/ADK/DLG2/SAMHD1/PDE10A/STAT3/ACACB/EP300/ZBTB7A/ARNT/OGT/DCAKD/PDE1A/SLC25A12/NCOR1/ACACA/FOXK1/CASK/PDE7B/PSEN1/PPCDC/PDE8A/SLC25A13/SUCLG2/PDE7A/SLC25A16/GPI/FOXK2/DLG1/RHOQ/MAGI3/PPARA/TPST1/OGDH/DHTKD1/FLCN/RHOA	47
GO:0098930	BP	GO:0098930	axonal transport	12/1502	64/18723	0.004463	0.0382391	0.0304016	DST/PAFAH1B1/DLG2/KIF1B/TMEM108/AP3S2/TRAK1/AP3B1/FBXW11/DYNC1H1/AP3D1/MAPK8IP3	12
GO:0034453	BP	GO:0034453	microtubule anchoring	7/1502	27/18723	0.0044798	0.0382391	0.0304016	CLASP1/GSK3B/HOOK3/CEP350/CLASP2/PCM1/BICD1	7
GO:0055023	BP	GO:0055023	positive regulation of cardiac muscle tissue growth	9/1502	41/18723	0.0044867	0.0382391	0.0304016	ZFPM2/TGFBR3/BMPR1A/MAPK1/RBPJ/YAP1/DDX39B/MAPK14/GATA6	9
GO:1900026	BP	GO:1900026	positive regulation of substrate adhesion-dependent cell spreading	9/1502	41/18723	0.0044867	0.0382391	0.0304016	DOCK1/ABL1/DOCK5/CARMIL1/DNM2/RREB1/LIMS1/CRK/ARHGEF7	9
GO:0002062	BP	GO:0002062	chondrocyte differentiation	17/1502	106/18723	0.00449252	0.0382391	0.0304016	ZBTB16/EXT1/SMAD3/TRPS1/BMPR2/SOX6/CREB3L2/SOX5/BMPR1A/SULF1/NFIB/GLI2/GLG1/GLI3/CHST11/MAPK14/IFT80	17
GO:0006090	BP	GO:0006090	pyruvate metabolic process	17/1502	106/18723	0.00449252	0.0382391	0.0304016	INSR/ZBTB20/PRKAG2/HDAC4/STAT3/EP300/ZBTB7A/ARNT/OGT/NCOR1/FOXK1/PSEN1/GPI/FOXK2/PPARA/OGDH/DHTKD1	17
GO:0000077	BP	GO:0000077	DNA damage checkpoint signaling	18/1502	115/18723	0.0045889	0.0389985	0.0310053	FOXN3/TAOK1/RAD9A/GIGYF2/BABAM2/CRADD/TAOK3/MAP3K20/WAC/UIMC1/DDX39B/ATM/PPP1R10/TP53BP1/MAPK14/PRKDC/CDC14B/MDM2	18
GO:0009649	BP	GO:0009649	entrainment of circadian clock	8/1502	34/18723	0.00463116	0.039235	0.0311933	FBXL17/CRTC1/GNAQ/PPP1CB/RBM4/PER3/PHLPP1/PER1	8
GO:0048854	BP	GO:0048854	brain morphogenesis	8/1502	34/18723	0.00463116	0.039235	0.0311933	AKT3/FOXO3/PAFAH1B1/NF1/PTEN/SOS1/PSEN1/FBXW11	8
GO:0007411	BP	GO:0007411	axon guidance	30/1502	227/18723	0.00467694	0.0395612	0.0314527	EXT1/LAMA2/BMPR2/PTPRM/PTK2/ROBO1/OPHN1/TRIO/UNC5C/ARHGAP35/MYCBP2/FYN/DSCAML1/KLF7/PALLD/SLIT3/EPHA3/NFIB/DPYSL2/SOS1/NFASC/GLI2/GLI3/USP33/CYFIP1/PLXNA2/FLRT2/PLXNA4/NEXN/SMAD4	30
GO:0000422	BP	GO:0000422	autophagy of mitochondrion	14/1502	81/18723	0.00481462	0.0404741	0.0321784	PRKN/ATG7/SREBF2/BNIP3L/VPS13D/VPS13C/AMBRA1/RB1CC1/ATG13/HUWE1/HTT/FBXW7/SREBF1/USP36	14
GO:0060968	BP	GO:0060968	regulation of gene silencing	14/1502	81/18723	0.00481462	0.0404741	0.0321784	NCOR2/TNRC6B/EGFR/PUM1/NEAT1/STAT3/ESR1/AGO2/PUM2/NCOR1/LIMD1/ATF7IP/DNMT1/TET1	14
GO:0061726	BP	GO:0061726	mitochondrion disassembly	14/1502	81/18723	0.00481462	0.0404741	0.0321784	PRKN/ATG7/SREBF2/BNIP3L/VPS13D/VPS13C/AMBRA1/RB1CC1/ATG13/HUWE1/HTT/FBXW7/SREBF1/USP36	14
GO:1903533	BP	GO:1903533	regulation of protein targeting	14/1502	81/18723	0.00481462	0.0404741	0.0321784	PRKN/FYN/SREBF2/BNIP3L/NPEPPS/ATG13/ANK3/ARIH2/ABLIM3/HUWE1/FBXW7/SREBF1/SAE1/USP36	14
GO:0031146	BP	GO:0031146	SCF-dependent proteasomal ubiquitin-dependent protein catabolic process	10/1502	49/18723	0.00488554	0.0407553	0.032402	FBXL7/FBXL20/WWTR1/BTRC/FBXW4/FBXL17/FBXO17/FBXW11/CUL5/FBXW7	10
GO:0035088	BP	GO:0035088	establishment or maintenance of apical/basal cell polarity	10/1502	49/18723	0.00488554	0.0407553	0.032402	PARD3/OPHN1/PARD3B/MYO9A/DLG2/ERBIN/CLIC4/DLG1/DLG5/RHOA	10
GO:0046580	BP	GO:0046580	negative regulation of Ras protein signal transduction	10/1502	49/18723	0.00488554	0.0407553	0.032402	ARHGAP24/KANK1/DLC1/ARHGAP35/ABL2/CUL3/MAPKAP1/RASA3/FLCN/BCL6	10
GO:0061245	BP	GO:0061245	establishment or maintenance of bipolar cell polarity	10/1502	49/18723	0.00488554	0.0407553	0.032402	PARD3/OPHN1/PARD3B/MYO9A/DLG2/ERBIN/CLIC4/DLG1/DLG5/RHOA	10
GO:1990928	BP	GO:1990928	response to amino acid starvation	10/1502	49/18723	0.00488554	0.0407553	0.032402	MAPK1/MAP3K5/PRKD1/WDR59/MAPK8/DEPDC5/LARP1/SESN1/NPRL3/FLCN	10
GO:0062197	BP	GO:0062197	cellular response to chemical stress	41/1502	337/18723	0.00491871	0.040909	0.0325242	FOXO1/ABL1/PDGFRA/FOXO3/EGFR/PRKN/MAPK10/BCL2/ATG7/FYN/MAPK1/PTPRK/CHD6/FER/LRRC8D/ARNT/EFHD1/SETX/AXL/MICU1/MAPKAP1/STK24/PDE8A/MAP3K5/PDGFD/ABCC1/MGMT/SOD2/STK39/PRKD1/ATM/FUT8/PIK3CA/FBXW7/GATA4/VKORC1L1/SFPQ/MAPK8/NCOA7/STAU1/MDM2	41
GO:0007229	BP	GO:0007229	integrin-mediated signaling pathway	17/1502	107/18723	0.00495209	0.040909	0.0325242	DOCK1/ABL1/DST/PTK2/PTPRA/CTNNA1/PLPP3/PHACTR4/ERBIN/ITGB5/CUL3/MYH9/LIMS1/PRKD1/FUT8/CCM2/ADAM10	17
GO:0140014	BP	GO:0140014	mitotic nuclear division	36/1502	287/18723	0.00497541	0.040909	0.0325242	INSR/STAG1/CLASP1/PDS5A/NSMCE2/CDK13/EPS8/ATRX/DIS3L2/ARHGEF10/LSM14A/POGZ/TNKS/NDE1/CLASP2/CUL3/STAG2/KLHL22/PIBF1/NIPBL/INO80/MAU2/NUMA1/PDS5B/SLF2/AKAP8L/ATM/PPP2R2D/TOM1L2/CEP192/PHIP/MAD1L1/RHOA/CDC14B/CDK5RAP2/HNRNPU	36
GO:0001666	BP	GO:0001666	response to hypoxia	38/1502	307/18723	0.0049785	0.040909	0.0325242	RORA/HIF3A/ITPR1/SMAD3/GNB1/FOXO3/CFLAR/CREBBP/TGFBR3/PRKCE/SLC8A1/BCL2/NF1/HP1BP3/PTEN/NOX4/RBPJ/BNIP3L/EP300/ITPR2/ARNT/MECP2/PAM/MDM4/NPEPPS/DNMT3A/LIMD1/HIPK2/SOD2/RAF1/ROCK2/EGLN3/PPARA/PLOD1/RHOA/GATA6/SMAD4/MDM2	38
GO:0097485	BP	GO:0097485	neuron projection guidance	30/1502	228/18723	0.00498395	0.040909	0.0325242	EXT1/LAMA2/BMPR2/PTPRM/PTK2/ROBO1/OPHN1/TRIO/UNC5C/ARHGAP35/MYCBP2/FYN/DSCAML1/KLF7/PALLD/SLIT3/EPHA3/NFIB/DPYSL2/SOS1/NFASC/GLI2/GLI3/USP33/CYFIP1/PLXNA2/FLRT2/PLXNA4/NEXN/SMAD4	30
GO:0045739	BP	GO:0045739	positive regulation of DNA repair	13/1502	73/18723	0.00498757	0.040909	0.0325242	EGFR/SPIDR/SHLD2/BABAM2/ARID2/KMT5B/SMCHD1/FAM168A/MGMT/UIMC1/SLF2/SPIRE1/PRKDC	13
GO:0099518	BP	GO:0099518	vesicle cytoskeletal trafficking	13/1502	73/18723	0.00498757	0.040909	0.0325242	PAFAH1B1/KIF13A/RAB1A/NDE1/AP3S2/MYO1D/TRAK1/AP3B1/FBXW11/DYNC1H1/HTT/ACTN4/AP3D1	13
GO:0008090	BP	GO:0008090	retrograde axonal transport	6/1502	21/18723	0.00500334	0.040909	0.0325242	DST/PAFAH1B1/DLG2/TMEM108/FBXW11/DYNC1H1	6
GO:0043981	BP	GO:0043981	histone H4-K5 acetylation	5/1502	15/18723	0.00500861	0.040909	0.0325242	KANSL1/PHF20/OGT/JADE1/KANSL3	5
GO:0043982	BP	GO:0043982	histone H4-K8 acetylation	5/1502	15/18723	0.00500861	0.040909	0.0325242	KANSL1/PHF20/OGT/JADE1/KANSL3	5
GO:0051127	BP	GO:0051127	positive regulation of actin nucleation	5/1502	15/18723	0.00500861	0.040909	0.0325242	WASF2/FCHSD2/NCKAP1/CYFIP1/ABI2	5
GO:0060211	BP	GO:0060211	regulation of nuclear-transcribed mRNA poly(A) tail shortening	5/1502	15/18723	0.00500861	0.040909	0.0325242	TNRC6A/TNRC6B/AGO2/TNRC6C/CNOT1	5
GO:0060766	BP	GO:0060766	negative regulation of androgen receptor signaling pathway	5/1502	15/18723	0.00500861	0.040909	0.0325242	NCOR2/FOXP1/ZBTB7A/NCOR1/SMARCA4	5
GO:0031023	BP	GO:0031023	microtubule organizing center organization	21/1502	143/18723	0.00500927	0.040909	0.0325242	CLASP1/BCAS3/PAFAH1B1/ARHGEF10/CCDC57/XPO1/NDE1/CLASP2/PCM1/UVRAG/FBXW11/SDCCAG8/PPP1R12A/USP33/CNTLN/KAT2B/ROCK2/CEP192/MPDZ/CDK5RAP2/ALMS1	21
GO:0098727	BP	GO:0098727	maintenance of cell number	20/1502	134/18723	0.00505536	0.0411159	0.0326887	FOXO3/ZHX2/SKI/LDB2/DIS3L2/BMPR1A/RBPJ/STAT3/NCOA3/HOOK3/PCM1/NIPBL/CNOT1/YAP1/TUT4/RAF1/ZC3H13/TET1/KDM3A/KDM2B	20
GO:0002011	BP	GO:0002011	morphogenesis of an epithelial sheet	11/1502	57/18723	0.00506483	0.0411159	0.0326887	ARHGAP24/CLASP1/COL5A1/ARHGAP35/PTEN/PHLDB2/PHACTR4/CLASP2/SOS1/RREB1/RHOA	11
GO:0006611	BP	GO:0006611	protein export from nucleus	11/1502	57/18723	0.00506483	0.0411159	0.0326887	TCF7L2/GSK3B/YWHAE/XPO1/SP100/SMURF1/CTDSPL2/PTPN14/STRADA/MDM2/PKD1	11
GO:0097120	BP	GO:0097120	receptor localization to synapse	11/1502	57/18723	0.00506483	0.0411159	0.0326887	MAPK10/ANKS1B/DLG2/GPHN/CEP112/NLGN1/GPC6/VAMP2/DLG1/RAP1A/ADAM10	11
GO:0030837	BP	GO:0030837	negative regulation of actin filament polymerization	12/1502	65/18723	0.00508308	0.0412025	0.0327575	SSH2/SPTBN1/KANK1/ADD3/SVIL/CARMIL1/ADD1/EPS8/SPTAN1/ARFGEF1/CAPZB/SSH1	12
GO:0010720	BP	GO:0010720	positive regulation of cell development	37/1502	298/18723	0.00526128	0.0425835	0.0338555	CUX1/PDE3A/DOCK1/ABL1/MACF1/BMPR2/EGFR/IL1RAPL1/DOCK5/ROBO1/PAFAH1B1/RUFY3/CARMIL1/BCL2/ADD1/GOLGA4/EEF2K/SPEN/DNM2/TIAM2/MAP1B/RREB1/NUMB/TRAK1/NGF/TIAM1/DISC1/TENM4/LIMS1/GLI3/RFX3/CRK/CYFIP1/PLXNA2/PLXNA4/ARHGEF7/PRKDC	37
GO:0045216	BP	GO:0045216	cell-cell junction organization	27/1502	200/18723	0.0052949	0.0427913	0.0340207	PARD3/EXT1/TLN2/SMAD3/CTNND1/PRKCA/CTNNA1/ADD1/AFDN/ANK2/NUMB/TBCD/ROCK1/LIMS1/PKP4/DLG1/ROCK2/DLG5/MPDZ/CCM2/STRN/FLCN/RHOA/PKN2/JUP/ADAM10/VCL	27
GO:0008361	BP	GO:0008361	regulation of cell size	25/1502	181/18723	0.00530759	0.0427913	0.0340207	PTPRS/ABL1/MACF1/AKT3/BMPR2/PRR16/PAFAH1B1/RUFY3/PTEN/GSK3B/GOLGA4/DIP2B/DNM2/MAP1B/RPTOR/DPYSL2/RB1CC1/NGF/DISC1/DEPTOR/SPART/CYFIP1/PLXNA4/VAV2/RHOA	25
GO:0048489	BP	GO:0048489	synaptic vesicle transport	9/1502	42/18723	0.00531206	0.0427913	0.0340207	PRKN/DNM1/DNM2/AP3S2/AP3B1/PICALM/NLGN1/AP3D1/SPG11	9
GO:0010717	BP	GO:0010717	regulation of epithelial to mesenchymal transition	16/1502	99/18723	0.00531842	0.0427913	0.0340207	TCF7L2/SMAD3/CLASP1/SPRED2/PHLDB1/PTEN/WWTR1/PHLDB2/LDLRAD4/EPHA3/CLASP2/TIAM1/SPRED1/ACVR1/SMAD2/SMAD4	16
GO:0060395	BP	GO:0060395	SMAD protein signal transduction	14/1502	82/18723	0.00538777	0.0432852	0.0344133	SPTBN1/SMAD3/BMPR2/ZMIZ1/SKI/MAGI2/RBPMS/WWTR1/BMPR1A/SH2B1/HIPK2/ROR2/SMAD2/SMAD4	14
GO:0010821	BP	GO:0010821	regulation of mitochondrion organization	21/1502	144/18723	0.00543324	0.0435219	0.0346016	PID1/PRKN/GSK3B/SREBF2/BNIP3L/EP300/VPS13D/TMEM135/VPS13C/MCU/GOLPH3/HUWE1/HTT/FBXW7/SREBF1/MAPK8/SPIRE1/RHOT1/BCL2L1/FLCN/USP36	21
GO:0033135	BP	GO:0033135	regulation of peptidyl-serine phosphorylation	21/1502	144/18723	0.00543324	0.0435219	0.0346016	FNIP1/EGFR/PDE4D/NSD1/SMYD3/BCL2/PLCL1/PTEN/BRAF/DMD/TNKS1BP1/LATS1/RPTOR/MAPKAP1/NGF/PLCL2/RAF1/PRKD1/PIK3CA/FNIP2/GGNBP2	21
GO:0051225	BP	GO:0051225	spindle assembly	18/1502	117/18723	0.00551608	0.0440557	0.035026	STAG1/CLASP1/STARD9/SENP6/ARHGEF10/LSM14A/TNKS/CLASP2/NEK7/STAG2/NCOR1/PIBF1/INO80/NUMA1/DYNC1H1/CEP192/RHOA/HNRNPU	18
GO:1903828	BP	GO:1903828	negative regulation of cellular protein localization	18/1502	117/18723	0.00551608	0.0440557	0.035026	PID1/CTNNA1/GSK3B/DCLK1/COMMD1/LATS1/SP100/NUMB/HECTD1/PICALM/PPFIA1/LATS2/ROCK2/RHOQ/BCL2L1/UBAC2/FLCN/OTUD7B	18
GO:0006515	BP	GO:0006515	protein quality control for misfolded or incompletely synthesized proteins	7/1502	28/18723	0.00556648	0.0443145	0.0352317	FBXL17/UBE2W/CUL3/ZER1/ATXN3/UGGT2/ZYG11B	7
GO:0060325	BP	GO:0060325	face morphogenesis	7/1502	28/18723	0.00556648	0.0443145	0.0352317	ANKRD11/PDGFRA/SKI/EP300/NIPBL/CRISPLD2/RAB3GAP1	7
GO:0021955	BP	GO:0021955	central nervous system neuron axonogenesis	8/1502	35/18723	0.00558922	0.0443145	0.0352317	PAFAH1B1/ARHGAP35/PTEN/MYCBP2/DCLK1/NFIB/GLI2/PLXNA4	8
GO:0040001	BP	GO:0040001	establishment of mitotic spindle localization	8/1502	35/18723	0.00558922	0.0443145	0.0352317	CLASP1/PAFAH1B1/NDE1/CLASP2/FBXW11/NUMA1/HTT/CDK5RAP2	8
GO:0070536	BP	GO:0070536	protein K63-linked deubiquitination	8/1502	35/18723	0.00558922	0.0443145	0.0352317	BABAM2/ATXN3/USP33/UIMC1/USP8/OTUD7A/OTUD7B/USP25	8
GO:0046323	BP	GO:0046323	glucose import	13/1502	74/18723	0.0056169	0.0444692	0.0353547	PID1/INSR/SORBS1/PRKAG2/GRB10/PIK3R1/IRS2/MEF2A/ADIPOR2/SLC27A1/RHOQ/MAPK14/RAP1A	13
GO:0018023	BP	GO:0018023	peptidyl-lysine trimethylation	10/1502	50/18723	0.00567745	0.0447531	0.0355804	SETD2/BRD4/ATRX/KMT2E/OGT/MECP2/SETD5/KMT5B/NSD3/KMT2A	10
GO:0038093	BP	GO:0038093	Fc receptor signaling pathway	10/1502	50/18723	0.00567745	0.0447531	0.0355804	ABL1/PTK2/MAPK10/PRKCE/FYN/FER/SOS1/MAPK8/VAV2/RAP1A	10
GO:0071709	BP	GO:0071709	membrane assembly	10/1502	50/18723	0.00567745	0.0447531	0.0355804	SPTBN1/IL1RAPL1/RFTN1/PTEN/ANK3/PICALM/NLGN1/PACSIN2/UBXN2A/NLGN4Y	10
GO:0000377	BP	GO:0000377	RNA splicing, via transesterification reactions with bulged adenosine as nucleophile	39/1502	320/18723	0.00581014	0.0454689	0.0361495	CELF2/RBM6/RBM25/SRPK2/SRRM2/CELF1/QKI/MBNL1/CDK13/DYRK1A/HNRNPC/LUC7L2/LUC7L/FAM172A/LUC7L3/RBFOX2/DDX17/NSRP1/TRA2A/NUP98/THRAP3/ZBTB7A/SETX/RBM39/MBNL2/RBM4/USP4/SFSWAP/METTL16/DDX39B/YTHDC1/SCAF11/SRSF4/SFPQ/RBFOX1/DDX46/RBMX/HNRNPU/DAZAP1	39
GO:0000398	BP	GO:0000398	mRNA splicing, via spliceosome	39/1502	320/18723	0.00581014	0.0454689	0.0361495	CELF2/RBM6/RBM25/SRPK2/SRRM2/CELF1/QKI/MBNL1/CDK13/DYRK1A/HNRNPC/LUC7L2/LUC7L/FAM172A/LUC7L3/RBFOX2/DDX17/NSRP1/TRA2A/NUP98/THRAP3/ZBTB7A/SETX/RBM39/MBNL2/RBM4/USP4/SFSWAP/METTL16/DDX39B/YTHDC1/SCAF11/SRSF4/SFPQ/RBFOX1/DDX46/RBMX/HNRNPU/DAZAP1	39
GO:0071496	BP	GO:0071496	cellular response to external stimulus	39/1502	320/18723	0.00581014	0.0454689	0.0361495	FOXO1/FNIP1/TNRC6A/BMPR2/FOXO3/EGFR/PRKAG2/BCL2/HDAC4/ARHGAP35/ATG7/NCOA1/MAPK1/SREBF2/CRADD/TNKS/AXL/KANK2/RPTOR/STK24/MN1/XPR1/MAP3K5/SIK2/USP33/PRKD1/MAP3K2/MAP3K14/WDR59/SREBF1/MAPK8/DEPDC5/MTMR3/PPARA/SESN1/NPRL3/FLCN/CLEC16A/MDM2	39
GO:0010172	BP	GO:0010172	embryonic body morphogenesis	4/1502	10/18723	0.0058435	0.0454689	0.0361495	CLASP1/PHLDB1/PHLDB2/CLASP2	4
GO:0034085	BP	GO:0034085	establishment of sister chromatid cohesion	4/1502	10/18723	0.0058435	0.0454689	0.0361495	HDAC8/NIPBL/MAU2/WAPL	4
GO:0048340	BP	GO:0048340	paraxial mesoderm morphogenesis	4/1502	10/18723	0.0058435	0.0454689	0.0361495	SMAD3/EXOC4/BMPR1A/SMAD2	4
GO:0051660	BP	GO:0051660	establishment of centrosome localization	4/1502	10/18723	0.0058435	0.0454689	0.0361495	PARD3/PAFAH1B1/PARD3B/DLG1	4
GO:0070544	BP	GO:0070544	histone H3-K36 demethylation	4/1502	10/18723	0.0058435	0.0454689	0.0361495	KDM2A/KDM4B/KDM4C/KDM2B	4
GO:0097105	BP	GO:0097105	presynaptic membrane assembly	4/1502	10/18723	0.0058435	0.0454689	0.0361495	IL1RAPL1/PTEN/NLGN1/NLGN4Y	4
GO:0045807	BP	GO:0045807	positive regulation of endocytosis	16/1502	100/18723	0.00587222	0.0456271	0.0362753	INSR/TBC1D5/MAGI2/HIP1/DNM1/EEF2K/ITSN1/SGIP1/AXL/DNM2/ARRB1/BICD1/NLGN1/ANKFY1/PPP3CC/AP2B1	16
GO:0003015	BP	GO:0003015	heart process	32/1502	251/18723	0.00613515	0.0475343	0.0377916	CELF2/MYBPC3/AKAP13/EXT1/TNNT2/RPS6KA2/PDE4D/CACNA2D1/SGCD/CACNA1C/SLC8A1/HDAC4/NOX4/WWTR1/FYN/CAMK2D/YWHAE/DMD/ANK2/ASB3/MYH7/TNNI3K/YAP1/PIK3CA/GATA4/MEF2A/SREBF1/DLG1/THRB/TRPC1/JUP/MDM2	32
GO:0006302	BP	GO:0006302	double-strand break repair	32/1502	251/18723	0.00613515	0.0475343	0.0377916	KDM2A/UBR5/SETD2/NSMCE2/SPIDR/WDR70/SAMHD1/SHLD2/BABAM2/RAD51B/ZBTB7A/TNKS1BP1/SETX/ARID2/KMT5B/NIPBL/SMCHD1/UVRAG/INO80/MGMT/UIMC1/TRIP12/SLF2/PPP4R2/RAD50/ATM/SFPQ/FBH1/SPIRE1/TP53BP1/PRKDC/APTX	32
GO:0006278	BP	GO:0006278	RNA-dependent DNA biosynthetic process	13/1502	75/18723	0.00630806	0.0488045	0.0388014	SMG6/HNRNPC/MAPK1/TNKS/TNKS1BP1/NEK7/XRN1/RAD50/ATM/HMBOX1/PARN/MAP3K4/HNRNPU	13
GO:0010594	BP	GO:0010594	regulation of endothelial cell migration	30/1502	232/18723	0.00638648	0.049341	0.0392279	RIN2/ABL1/SASH1/AKT3/BMPR2/PTPRM/PTK2/STARD13/BCAS3/PRKCA/FOXP1/NF1/SMOC2/PLPP3/FGFR1/MECP2/SP100/MAP2K5/MAP3K3/PIK3CB/SPRED1/CCBE1/GPI/PRKD1/RHOJ/FBXW7/ROCK2/PIK3C2A/RHOA/JUP	30
GO:0046058	BP	GO:0046058	cAMP metabolic process	6/1502	22/18723	0.00641987	0.0493885	0.0392658	PDE4D/ADCY9/PDE10A/PDE7B/PDE8A/PDE7A	6
GO:0086012	BP	GO:0086012	membrane depolarization during cardiac muscle cell action potential	6/1502	22/18723	0.00641987	0.0493885	0.0392658	CACNA2D1/CACNA1C/SLC8A1/ANK2/SLMAP/ANK3	6
GO:1900543	BP	GO:1900543	negative regulation of purine nucleotide metabolic process	6/1502	22/18723	0.00641987	0.0493885	0.0392658	PID1/HDAC4/STAT3/NCOR1/PPARA/FLCN	6
GO:0036293	BP	GO:0036293	response to decreased oxygen levels	39/1502	322/18723	0.00643739	0.0494533	0.0393172	RORA/HIF3A/ITPR1/SMAD3/GNB1/FOXO3/CFLAR/CREBBP/TGFBR3/PRKCE/SLC8A1/BCL2/NF1/HP1BP3/PTEN/NOX4/RBPJ/BNIP3L/EEF2K/EP300/ITPR2/ARNT/MECP2/PAM/MDM4/NPEPPS/DNMT3A/LIMD1/HIPK2/SOD2/RAF1/ROCK2/EGLN3/PPARA/PLOD1/RHOA/GATA6/SMAD4/MDM2	39
GO:0010977	BP	GO:0010977	negative regulation of neuron projection development	20/1502	137/18723	0.00648277	0.0497317	0.0395386	PTPRG/PTPRS/KANK1/CBFA2T2/LPAR1/SPOCK1/PAFAH1B1/PTPN9/RUFY3/PTEN/DIP2B/DENND5A/MAP4K4/PSEN1/NLGN1/SPART/KREMEN1/UBE3A/RHOA/MDM2	20
GO:0090257	BP	GO:0090257	regulation of muscle system process	32/1502	252/18723	0.00650293	0.0498084	0.0395996	MYBPC3/PRKG1/FOXO1/SMAD3/FOXO3/TNNT2/DOCK5/PDE4D/PRKCA/DOCK4/CACNA1C/SLC8A1/HDAC4/PPP1R12B/CAMK2D/DMD/JARID2/ANK2/ASB3/MYH7/TNNI3K/ROCK1/DDX39B/GATA4/MEF2A/DLG1/ROCK2/TNNT1/PPARA/RHOA/SMAD4/JUP	32
GO:0019439	BP	GO:0019439	aromatic compound catabolic process	53/1502	467/18723	0.00651479	0.0498084	0.0395996	TNRC6A/TNRC6B/CELF1/ZHX2/SMG6/PDE4D/DPYD/NT5C2/PRKCA/PAN3/HNRNPC/FHIT/GIGYF2/FTO/SAMHD1/PUM1/AGO3/DIS3L2/SAMD4A/PDE10A/AGO2/TNRC6C/CECR2/THRAP3/SND1/PUM2/SMG1/PDE1A/TENT2/CNOT1/PDE7B/LARP4B/XRN1/PDE8A/ABCC1/PDE7A/TUT4/AGO4/ROCK1/NBAS/UPF2/RC3H1/METTL16/ATM/CTIF/FBH1/TET1/ROCK2/PARN/MAPK14/LARP1/TENT5A/HNRNPU	53
GO:0035303	BP	GO:0035303	regulation of dephosphorylation	19/1502	128/18723	0.00655948	0.0498084	0.0395996	SMAD3/SMG6/PPP6R2/MAGI2/PPP6R3/DLC1/GSK3B/YWHAE/MGAT5/SPPL3/ENSA/ROCK1/PPP1R12A/HTT/ROCK2/BOD1L1/MTMR3/CAMTA1/SYMPK	19
GO:0014812	BP	GO:0014812	muscle cell migration	17/1502	110/18723	0.00656592	0.0498084	0.0395996	PRKG1/DOCK5/DOCK4/BCL2/HDAC4/NOX4/GRB10/BMPR1A/GNA12/IQGAP1/PDGFD/PARVA/ROCK1/CRK/SSH1/RHOA/MDM2	17
GO:0061387	BP	GO:0061387	regulation of extent of cell growth	17/1502	110/18723	0.00656592	0.0498084	0.0395996	PTPRS/ABL1/MACF1/BMPR2/PAFAH1B1/RUFY3/GSK3B/GOLGA4/DIP2B/DNM2/MAP1B/DPYSL2/NGF/DISC1/SPART/CYFIP1/PLXNA4	17
GO:0032873	BP	GO:0032873	negative regulation of stress-activated MAPK cascade	10/1502	51/18723	0.00656603	0.0498084	0.0395996	MECOM/FOXO1/PRKN/HIPK3/PAFAH1B1/ITCH/NCOR1/TAOK3/DLG1/PER1	10
GO:0043124	BP	GO:0043124	negative regulation of I-kappaB kinase/NF-kappaB signaling	10/1502	51/18723	0.00656603	0.0498084	0.0395996	RORA/ABL1/ASH1L/ESR1/PPM1B/TANK/OTUD7A/PER1/RHOA/OTUD7B	10
GO:0070303	BP	GO:0070303	negative regulation of stress-activated protein kinase signaling cascade	10/1502	51/18723	0.00656603	0.0498084	0.0395996	MECOM/FOXO1/PRKN/HIPK3/PAFAH1B1/ITCH/NCOR1/TAOK3/DLG1/PER1	10
GO:0016607	CC	GO:0016607	nuclear speck	83/1538	412/19550	1.01243e-15	6.1961e-13	4.72114e-13	ZBTB16/GRK5/DOCK1/MECOM/HIF3A/RBM25/MAML2/SRPK2/SRRM2/KAZN/GATAD2B/PLCB1/PRKN/PIP5K1A/TCF12/CDK13/DYRK1A/ZNF638/LUC7L2/CARMIL1/LUC7L3/HDAC4/SARNP/HP1BP3/DDX17/FTO/NSRP1/COP1/AFDN/NRIP1/BNIP3L/ERBIN/PSPC1/PIAS1/THRAP3/KMT2E/PNISR/SREK1/RBM39/SMURF2/PSME4/SCAPER/RREB1/CDK12/ASCC3/GATAD2A/YLPM1/SPOP/MAML3/RBM4/GLI2/RBM27/SFMBT2/RUFY1/KAT6A/GLI3/WAC/EP400/PACSIN2/RAF1/TRIP12/JADE1/AKAP8L/DDX39B/BAZ2A…	83
GO:0030055	CC	GO:0030055	cell-substrate junction	78/1538	425/19550	1.26384e-12	3.86734e-10	2.94673e-10	JAK1/TNS1/ARHGAP24/TLN2/SYNPO2/DST/LPP/CLASP1/EGFR/PTK2/SORBS1/AKAP12/EPB41L2/PIP5K1A/PTPN12/SVIL/ARHGAP26/PTPRA/PEAK1/HSPG2/DLC1/CTNNA1/NOX4/CORO2B/ADD1/AHNAK/DDR2/RAB10/MAPK1/PHLDB2/YWHAE/GNA12/PALLD/DMD/ERBIN/ITGB5/PI4KA/CLASP2/PRKAR2A/DCAF6/DNM2/SNTB1/TSPAN9/MAP4K4/CASK/NUMB/PPP1CB/IQGAP1/NFASC/MYH9/TNS3/MRC2/LIMD1/NCKAP1/ARHGAP22/PPFIA1/PPFIBP1/PARVA/LIMS1/AFAP1/PPP1R12A/PACSIN2/USP33/FOCAD/…	78
GO:0005925	CC	GO:0005925	focal adhesion	76/1538	418/19550	3.99422e-12	8.14822e-10	6.20857e-10	JAK1/TNS1/ARHGAP24/TLN2/SYNPO2/DST/LPP/CLASP1/EGFR/PTK2/SORBS1/AKAP12/EPB41L2/PIP5K1A/PTPN12/SVIL/ARHGAP26/PTPRA/PEAK1/HSPG2/DLC1/CTNNA1/NOX4/CORO2B/ADD1/AHNAK/DDR2/RAB10/MAPK1/PHLDB2/YWHAE/GNA12/PALLD/ITGB5/PI4KA/CLASP2/PRKAR2A/DCAF6/DNM2/SNTB1/TSPAN9/MAP4K4/CASK/NUMB/PPP1CB/IQGAP1/NFASC/MYH9/TNS3/MRC2/LIMD1/NCKAP1/ARHGAP22/PPFIA1/PPFIBP1/PARVA/LIMS1/AFAP1/PPP1R12A/PACSIN2/USP33/FOCAD/CYFIP1/STX…	76
GO:0005938	CC	GO:0005938	cell cortex	59/1538	308/19550	1.23898e-10	1.89565e-08	1.44439e-08	PARD3/SPTBN1/AKAP13/DST/ERC1/UTRN/CLASP1/PTK2/CTNND1/AKAP12/EXOC4/PAFAH1B1/EPB41L2/PARD3B/CTBP2/EXOC6B/ADD3/CALD1/PHLDB1/DLC1/EPS8/FNBP1/ITCH/PHLDB2/FRY/HMCN1/MKLN1/FER/DMD/ITPR2/CLASP2/MYO9B/WDPCP/STIM1/SPTAN1/MYO1D/ARHGAP32/PSEN1/TRAK1/ASPH/MYH9/FRYL/NUMA1/DYNC1H1/RHOBTB3/PRKD1/MICAL3/CAPZB/SNX9/PLA2G4C/ACTN4/SPIRE1/MYH10/STXBP6/ARHGEF7/UNC13B/RHOA/MAEA/GIPC1	59
GO:0005667	CC	GO:0005667	transcription regulator complex	70/1538	413/19550	7.09836e-10	8.6884e-08	6.62016e-08	ZBTB16/PBX1/WWOX/ZFHX3/TCF7L2/NCOR2/SMAD3/GATAD2B/TBL1XR1/SKI/TCF7L1/PBX3/CREBBP/CTBP2/TCF12/NFAT5/HDAC4/LDB2/WWTR1/BDP1/PKNOX1/RBPJ/STAT3/NFATC3/TEAD1/EP300/SPEN/ARNT/JAZF1/POU2F1/NCOR1/ASCC3/GATAD2A/TAF3/TRERF1/RCOR1/NCOA6/TFDP2/YAP1/LIMD1/MTA3/ATF7IP/MNAT1/HIPK2/GLI3/RFX3/TRRAP/TAF1/GATA4/MEF2A/PMF1/CBFB/MEF2B/SUPT3H/SFPQ/TRIP4/TLE2/RXRA/LIN52/TBL1X/SP3/RCOR3/TCF4/GATA6/SMAD2/PRKDC/MEIS1/SMAD4…	70
GO:0005911	CC	GO:0005911	cell-cell junction	79/1538	494/19550	9.67162e-10	9.86505e-08	7.51672e-08	PDZD2/PARD3/ASH1L/ARHGAP24/KAZN/BMPR2/PCDH9/PTPRM/CTNND1/SORBS1/MAGI2/PARD3B/WASF2/ADD3/SPECC1L/FRMD4B/SLC8A1/GAB1/CTNNA1/CDC42BPB/ADD1/AHNAK/RAB10/PLPP3/PTPRK/ADGRL3/CYTH3/HMCN1/CDC42BPA/USP53/AFDN/KIRREL1/PDLIM5/SIPA1L3/ANK2/TNKS1BP1/PIK3R1/DNMBP/OBSCN/CLMP/CASK/RAP1B/CLIC4/IQGAP1/NFASC/KLHL24/ANK3/MYH9/MAGI1/LIMD1/TBCD/TIAM1/SDCCAG8/LIMS1/PACSIN2/PLXDC1/RAPGEF2/PKP4/PRKD1/PIK3CA/FRS2/CGNL1/DLG…	79
GO:0031252	CC	GO:0031252	cell leading edge	70/1538	422/19550	1.83285e-09	1.60244e-07	1.22098e-07	INSR/SPTBN1/ABLIM1/ABL1/TLN2/MACF1/DST/APBB2/KANK1/EGFR/PTPRM/CTNND1/BCAS3/PSD3/PAFAH1B1/PIP5K1A/WASF2/FRMD4B/RUFY3/CARMIL1/MCC/UNC5C/LDB2/DLC1/CTNNA1/CDC42BPB/EPS8/FGD4/PHLDB2/PTPRK/CYTH3/PHACTR4/PALLD/CDC42BPA/MKLN1/FER/TRPM7/WIPF1/CLIP1/GBF1/ITSN1/SH3RF1/ANTXR1/CLASP2/DNM2/TIAM2/MYO1D/IQGAP1/MYH9/TIAM1/NCKAP1/ABLIM3/PARVA/ROCK1/AAK1/PACSIN2/PIK3CA/CYFIP1/CAPZB/SNX9/MYH10/ASAP3/ARHGEF7/PTPN13/A…	70
GO:0098978	CC	GO:0098978	glutamatergic synapse	56/1538	338/19550	7.95084e-08	6.08239e-06	4.6345e-06	SPTBN1/PLEKHA5/PTPRS/PLCB1/FBXL20/IL1RAPL1/CTNND1/MAPK10/OPHN1/CTBP2/PPP3CB/EPS15/EPS8/GSK3B/FYN/ABR/STAT3/HIP1/ADGRL3/PLCB4/YWHAE/DNM1/RNF216/ERBIN/ITSN1/DNM2/CRTC1/CLSTN2/NUMB/STXBP1/PPP3R1/TIAM1/ABLIM3/ARHGAP22/NLGN1/ADGRL2/GPC6/PACSIN2/BCR/FARP1/FXYD6/LRFN5/APBA1/USP8/DLG1/AP3D1/MAPK14/PPP2R2A/STAU1/RHOA/RAP1A/PPP3CC/AP2B1/NLGN4Y/ADAM10/GIPC1	56
GO:0000151	CC	GO:0000151	ubiquitin ligase complex	51/1538	301/19550	1.45793e-07	9.91393e-06	7.55396e-06	FBXL7/FBXL20/PRKN/UBR3/ARIH1/UBE4B/COP1/UBE2D2/BTRC/FBXW4/BABAM2/FBXL17/SPSB1/MKLN1/PHC3/USP47/FBXO11/COMMD1/APPBP2/DCAF6/SMURF2/CUL3/KLHL22/FBXO17/KLHDC1/ZSWIM6/ZER1/SPOP/KLHL24/WWP2/FBXW11/ARIH2/KLHDC10/CUL5/UBE2E1/USP33/DCAF8/UBR2/PHC2/FBXW7/RNF144A/FBH1/ZYG11B/UBR1/TRPC4AP/WWP1/WDR26/RNF217/PCGF5/ANKIB1/MAEA	51
GO:0036464	CC	GO:0036464	cytoplasmic ribonucleoprotein granule	43/1538	236/19550	1.7486e-07	1.07014e-05	8.15399e-06	PRRC2C/TNRC6A/TNRC6B/CELF1/ATXN2/RBPMS/PAN3/MBNL1/SYNE1/MCC/GIGYF2/SARNP/GHR/PUM1/AGO3/DIS3L2/SAMD4A/AGO2/TNRC6C/LSM14A/PUM2/UBAP2/RPTOR/CNOT1/LARP4/HELZ/LARP4B/XRN1/IQGAP1/LIMD1/TUT4/RBM4/AGO4/ROCK1/UPF2/RC3H1/BTBD2/ROCK2/LARP1/RBFOX1/STAU1/NUFIP2/HNRNPU	43
GO:0032279	CC	GO:0032279	asymmetric synapse	54/1538	335/19550	3.35573e-07	1.86701e-05	1.42257e-05	SPTBN1/PLEKHA5/PTPRS/ITPR1/IQSEC1/BMPR2/CTNND1/PRKN/SPOCK1/PSD3/MAGI2/ANKS1B/ADD3/CACNA1C/SLC8A1/DLG2/GPHN/ADD1/EPS8/FYN/MAPK1/STAT3/DCLK1/PLCB4/EEF2K/PDLIM5/TMEM108/DNM2/CRTC1/MAP1B/CLSTN2/SOS1/ARRB1/ARHGAP32/INPP4A/TIAM1/DISC1/ARFGEF2/NLGN1/BCR/EIF3A/PKP4/LRFN5/CAPZB/USP8/DLG1/DLG5/MPDZ/TANC1/STRN/ABI1/PRR12/NLGN4Y/ADAM10	54
GO:0030027	CC	GO:0030027	lamellipodium	38/1538	202/19550	3.88717e-07	1.98246e-05	1.51054e-05	ABLIM1/APBB2/PTPRM/CTNND1/PIP5K1A/WASF2/RUFY3/CARMIL1/MCC/UNC5C/CTNNA1/CDC42BPB/FGD4/PHACTR4/PALLD/CDC42BPA/FER/ITSN1/SH3RF1/ANTXR1/DNM2/TIAM2/NCKAP1/ABLIM3/PARVA/ROCK1/PIK3CA/CYFIP1/CAPZB/MYH10/ARHGEF7/PTPN13/ABI2/SSH1/RHOA/SNX1/ABI1/PKN2	38
GO:0000118	CC	GO:0000118	histone deacetylase complex	20/1538	72/19550	4.27666e-07	2.01332e-05	1.53406e-05	RERE/JMJD1C/GATAD2B/TBL1XR1/PHF21A/HDAC4/KDM3B/NRIP1/HDAC8/NCOR1/GATAD2A/TRERF1/RCOR1/MBD2/MTA3/EP400/TRRAP/KDM3A/TBL1X/RCOR3	20
GO:0014069	CC	GO:0014069	postsynaptic density	53/1538	330/19550	4.83537e-07	2.11375e-05	1.61058e-05	SPTBN1/PLEKHA5/PTPRS/ITPR1/IQSEC1/BMPR2/CTNND1/PRKN/SPOCK1/PSD3/MAGI2/ANKS1B/ADD3/CACNA1C/SLC8A1/DLG2/GPHN/ADD1/EPS8/FYN/MAPK1/STAT3/DCLK1/PLCB4/EEF2K/PDLIM5/TMEM108/DNM2/CRTC1/MAP1B/CLSTN2/SOS1/ARRB1/ARHGAP32/INPP4A/TIAM1/DISC1/NLGN1/BCR/EIF3A/PKP4/LRFN5/CAPZB/USP8/DLG1/DLG5/MPDZ/TANC1/STRN/ABI1/PRR12/NLGN4Y/ADAM10	53
GO:0035770	CC	GO:0035770	ribonucleoprotein granule	44/1538	254/19550	5.49007e-07	2.23995e-05	1.70674e-05	PRRC2C/TNRC6A/TNRC6B/CELF1/ATXN2/RBPMS/PAN3/MBNL1/SYNE1/MCC/GIGYF2/SARNP/GHR/PUM1/AGO3/DIS3L2/SAMD4A/AGO2/TNRC6C/LSM14A/PUM2/UBAP2/RPTOR/CNOT1/LARP4/HELZ/LARP4B/XRN1/IQGAP1/LIMD1/TUT4/RBM4/AGO4/ROCK1/UPF2/RC3H1/BTBD2/ROCK2/LARP1/RBFOX1/STAU1/NUFIP2/SYMPK/HNRNPU	44
GO:0042641	CC	GO:0042641	actomyosin	21/1538	81/19550	7.81567e-07	2.98949e-05	2.27786e-05	ABLIM1/SYNPO2/LPP/PTK2/SORBS1/ROR1/HDAC4/CDC42BPB/NOX4/LIMCH1/PALLD/CDC42BPA/PDLIM5/SIPA1L3/MYH7/MYH9/ABLIM3/DAAM1/KAT2B/ACTN4/MYH10	21
GO:0005912	CC	GO:0005912	adherens junction	33/1538	170/19550	1.07006e-06	3.85223e-05	2.93522e-05	PARD3/ARHGAP24/BMPR2/PTPRM/CTNND1/SORBS1/PARD3B/FRMD4B/CTNNA1/ADD1/RAB10/PLPP3/PTPRK/CYTH3/HMCN1/AFDN/PDLIM5/TNKS1BP1/KLHL24/MYH9/MAGI1/LIMD1/TBCD/PKP4/FRS2/DLG1/DLG5/STXBP6/NEXN/ABI2/JUP/ADAM10/VCL	33
GO:0098984	CC	GO:0098984	neuron to neuron synapse	54/1538	361/19550	3.54533e-06	0.000120541	9.1847e-05	SPTBN1/PLEKHA5/PTPRS/ITPR1/IQSEC1/BMPR2/CTNND1/PRKN/SPOCK1/PSD3/MAGI2/ANKS1B/ADD3/CACNA1C/SLC8A1/DLG2/GPHN/ADD1/EPS8/FYN/MAPK1/STAT3/DCLK1/PLCB4/EEF2K/PDLIM5/TMEM108/DNM2/CRTC1/MAP1B/CLSTN2/SOS1/ARRB1/ARHGAP32/INPP4A/TIAM1/DISC1/ARFGEF2/NLGN1/BCR/EIF3A/PKP4/LRFN5/CAPZB/USP8/DLG1/DLG5/MPDZ/TANC1/STRN/ABI1/PRR12/NLGN4Y/ADAM10	54
GO:0000123	CC	GO:0000123	histone acetyltransferase complex	19/1538	75/19550	3.76888e-06	0.000121398	9.24994e-05	CREBBP/KAT6B/KANSL1/PHF20/EPC2/EP300/OGT/KANSL1L/EPC1/KAT6A/EP400/MSL2/JADE1/TRRAP/KAT2B/SUPT3H/KANSL3/PHF14/USP22	19
GO:0016363	CC	GO:0016363	nuclear matrix	24/1538	111/19550	4.44762e-06	0.000133303	0.000101571	STAG1/NCOR2/SORBS1/ATXN1/SCAF8/RUNX1T1/PSPC1/STAG2/FIGN/CASK/DNMT3A/ATXN3/AHCTF1/CLIC4/ATXN7/NUMA1/ARFGEF1/AKAP8L/DDX39B/SFPQ/HLCS/MORC3/MAEA/HNRNPU	24
GO:0010494	CC	GO:0010494	cytoplasmic stress granule	19/1538	76/19550	4.65801e-06	0.000133303	0.000101571	PRRC2C/CELF1/ATXN2/RBPMS/MBNL1/GIGYF2/PUM1/LSM14A/PUM2/RPTOR/LARP4/LARP4B/RBM4/ROCK1/RC3H1/LARP1/RBFOX1/STAU1/NUFIP2	19
GO:0000775	CC	GO:0000775	chromosome, centromeric region	35/1538	198/19550	4.82332e-06	0.000133303	0.000101571	STAG1/CLASP1/PDS5A/PAFAH1B1/KANSL1/ATRX/BAZ1B/CFDP1/CLIP1/NUP98/XPO1/NDE1/CLASP2/PPP2R5C/STAG2/KMT5B/DNMT3A/AHCTF1/PSEN1/UVRAG/FBXW11/CTCF/WAPL/PPP1R12A/PDS5B/DNMT1/ZNF618/PMF1/KAT2B/CENPP/TP53BP1/BOD1L1/TRAPPC12/MAD1L1/HNRNPU	35
GO:0099572	CC	GO:0099572	postsynaptic specialization	53/1538	356/19550	5.00977e-06	0.000133303	0.000101571	SPTBN1/PLEKHA5/PTPRS/ITPR1/IQSEC1/BMPR2/CTNND1/PRKN/SPOCK1/PSD3/MAGI2/ANKS1B/ADD3/CACNA1C/SLC8A1/DLG2/GPHN/ADD1/EPS8/FYN/MAPK1/STAT3/DCLK1/PLCB4/EEF2K/PDLIM5/TMEM108/DNM2/CRTC1/MAP1B/CLSTN2/SOS1/ARRB1/ARHGAP32/INPP4A/TIAM1/DISC1/NLGN1/BCR/EIF3A/PKP4/LRFN5/CAPZB/USP8/DLG1/DLG5/MPDZ/TANC1/STRN/ABI1/PRR12/NLGN4Y/ADAM10	53
GO:0031248	CC	GO:0031248	protein acetyltransferase complex	20/1538	85/19550	7.15509e-06	0.000175157	0.000133461	CREBBP/KAT6B/KANSL1/PHF20/EPC2/EP300/OGT/KANSL1L/EPC1/KAT6A/EP400/MSL2/JADE1/TRRAP/KAT2B/SUPT3H/KANSL3/PHF14/USP22/NAA15	20
GO:1902493	CC	GO:1902493	acetyltransferase complex	20/1538	85/19550	7.15509e-06	0.000175157	0.000133461	CREBBP/KAT6B/KANSL1/PHF20/EPC2/EP300/OGT/KANSL1L/EPC1/KAT6A/EP400/MSL2/JADE1/TRRAP/KAT2B/SUPT3H/KANSL3/PHF14/USP22/NAA15	20
GO:0034399	CC	GO:0034399	nuclear periphery	26/1538	130/19550	8.20606e-06	0.000193158	0.000147177	STAG1/NCOR2/SORBS1/ATXN1/SCAF8/NUP98/RUNX1T1/PSPC1/STAG2/FIGN/CASK/DNMT3A/ATXN3/AHCTF1/CLIC4/ATXN7/NUMA1/ARFGEF1/AKAP8L/DDX39B/SFPQ/NUP153/HLCS/MORC3/MAEA/HNRNPU	26
GO:0005604	CC	GO:0005604	basement membrane	21/1538	96/19550	1.43038e-05	0.000317149	0.000241653	COL4A1/COL4A2/LAMB1/LAMA2/COL4A4/DST/NID1/COL5A1/FREM1/COL4A3/COL8A1/HSPG2/SMOC2/FBN1/HMCN1/ERBIN/LAMC1/CASK/COL15A1/DLG1/LAMA4	21
GO:0005963	CC	GO:0005963	magnesium-dependent protein serine/threonine phosphatase complex	10/1538	26/19550	1.45101e-05	0.000317149	0.000241653	ITPR1/PPP3CB/PPP2R5C/PPP2R5E/PPP3R1/PPP4R2/PPP2R2D/PPP2R2A/PPP3CC/PPP4R3B	10
GO:0030427	CC	GO:0030427	site of polarized growth	32/1538	183/19550	1.52059e-05	0.000320896	0.000244508	AUTS2/PARD3/PTPRS/APBB2/KLC1/PCDH9/CTNND1/EXOC4/PAFAH1B1/MYO9A/RUFY3/UNC5C/EPS8/YWHAE/FRY/PALLD/SETX/DNM2/TIAM2/SLC2A13/MAP1B/PSEN1/TRAK1/IQGAP1/FRYL/TIAM1/DISC1/USP9X/CYFIP1/MAPK8IP3/SSH1/ABI1	32
GO:0005874	CC	GO:0005874	microtubule	59/1538	429/19550	1.80985e-05	0.000369209	0.000281321	MAP4/MACF1/DST/KLC1/CLASP1/MTUS1/BCAS3/NAV1/PAFAH1B1/SVIL/SLC8A1/KIF13A/INVS/KIF1B/XIAP/DNM1/CCDC57/CLIP1/HOOK3/NDE1/CLASP2/APPBP2/DNM2/NEK7/CUL3/STAU2/MAP1B/DPYSL2/KLHL22/STIM1/FIGN/CLMP/BICD1/IQGAP1/INO80/TBCD/FBXW11/TIAM1/DISC1/CLIP2/ARFGEF2/NUMA1/TTLL3/DYNC1H1/RADIL/ROR2/NAV3/EIF3A/NCKAP5/KIF13B/DLG1/BOD1L1/RASSF3/KIF16B/DYNC2H1/SNTB2/CEP170/CDK5RAP2/HNRNPU	59
GO:0005905	CC	GO:0005905	clathrin-coated pit	17/1538	70/19550	2.20057e-05	0.000434436	0.00033102	BMPR2/EPS15/FCHSD2/FNBP1/ITSN1/SGIP1/DNM2/REPS1/AP2A2/ARRB1/NUMB/PICALM/FCHO2/LDLR/AAK1/EPS15L1/AP2B1	17
GO:0001725	CC	GO:0001725	stress fiber	17/1538	71/19550	2.68345e-05	0.000497659	0.000379193	ABLIM1/SYNPO2/LPP/PTK2/SORBS1/ROR1/NOX4/LIMCH1/PALLD/PDLIM5/SIPA1L3/MYH7/MYH9/ABLIM3/DAAM1/ACTN4/MYH10	17
GO:0097517	CC	GO:0097517	contractile actin filament bundle	17/1538	71/19550	2.68345e-05	0.000497659	0.000379193	ABLIM1/SYNPO2/LPP/PTK2/SORBS1/ROR1/NOX4/LIMCH1/PALLD/PDLIM5/SIPA1L3/MYH7/MYH9/ABLIM3/DAAM1/ACTN4/MYH10	17
GO:0005819	CC	GO:0005819	spindle	54/1538	391/19550	3.59411e-05	0.00064694	0.000492938	MAP4/STAG1/TTC28/CLASP1/TBL1XR1/EVI5/MTUS1/RPS6KA2/PAFAH1B1/SPECC1L/BIRC6/INVS/MAPK1/XIAP/FRY/CCDC57/LSM14A/TNKS/CEP350/NDE1/CLASP2/LATS1/NEK7/CUL3/STAG2/NCOR1/KLHL22/MAP2K5/INO80/MYH9/TFDP2/NUMA1/TBCK/WAPL/YEATS2/LATS2/PKP4/MICAL3/DIDO1/BOD1L1/MAPK14/TBL1X/ALPK1/ARHGEF7/CEP95/KIF16B/MAD1L1/FLCN/MAEA/CDC14B/CEP170/CDK5RAP2/HNRNPU/ALMS1	54
GO:0030426	CC	GO:0030426	growth cone	30/1538	177/19550	5.08284e-05	0.000888771	0.000677202	AUTS2/PARD3/PTPRS/APBB2/KLC1/PCDH9/CTNND1/EXOC4/PAFAH1B1/MYO9A/RUFY3/UNC5C/EPS8/YWHAE/PALLD/SETX/DNM2/TIAM2/SLC2A13/MAP1B/PSEN1/TRAK1/IQGAP1/TIAM1/DISC1/USP9X/CYFIP1/MAPK8IP3/SSH1/ABI1	30
GO:0001726	CC	GO:0001726	ruffle	30/1538	178/19550	5.66145e-05	0.000939287	0.000715693	TLN2/MACF1/KANK1/EGFR/PSD3/PIP5K1A/WASF2/FRMD4B/DLC1/EPS8/FGD4/CYTH3/PALLD/MKLN1/TRPM7/WIPF1/CLIP1/CLASP2/DNM2/IQGAP1/MYH9/TIAM1/NCKAP1/ROCK1/PACSIN2/CYFIP1/SNX9/ASAP3/ARHGEF7/RHOA	30
GO:0008287	CC	GO:0008287	protein serine/threonine phosphatase complex	13/1538	48/19550	5.95513e-05	0.000939287	0.000715693	ITPR1/PPP3CB/PPP2R5C/PPP1CB/PPP2R5E/PPP3R1/PPP1R12A/PPP4R2/PPP1R10/PPP2R2D/PPP2R2A/PPP3CC/PPP4R3B	13
GO:1903293	CC	GO:1903293	phosphatase complex	13/1538	48/19550	5.95513e-05	0.000939287	0.000715693	ITPR1/PPP3CB/PPP2R5C/PPP1CB/PPP2R5E/PPP3R1/PPP1R12A/PPP4R2/PPP1R10/PPP2R2D/PPP2R2A/PPP3CC/PPP4R3B	13
GO:0043296	CC	GO:0043296	apical junction complex	26/1538	145/19550	5.98565e-05	0.000939287	0.000715693	PARD3/ASH1L/CTNND1/SORBS1/MAGI2/PARD3B/FRMD4B/CTNNA1/CYTH3/USP53/CLMP/ANK3/MAGI1/TBCD/PLXDC1/RAPGEF2/CGNL1/DLG1/MAGI3/MPDZ/STRN/RHOA/PKN2/SYMPK/JUP/ARHGAP17	26
GO:0005802	CC	GO:0005802	trans-Golgi network	39/1538	259/19550	6.62303e-05	0.00101332	0.000772106	ATXN2/STX8/KIF13A/BIRC6/VTI1A/TRAPPC9/RAB10/PLPP3/GOLGA4/NBEA/ST3GAL1/GBF1/DENND5A/ATP9B/CLASP2/DNM2/PAM/ATP11A/BICD1/COG5/RAB6A/ARFGEF2/GOLPH3/ARFGEF1/RHOBTB3/VPS54/PRKD1/VAMP2/PCSK5/SNX9/STX16/AP1G1/VPS53/PIK3C2A/YIPF4/RBFOX1/CCDC91/ATP9A/ADAM10	39
GO:0017053	CC	GO:0017053	transcription repressor complex	15/1538	62/19550	6.92674e-05	0.00103394	0.000787817	ZBTB16/NCOR2/TBL1XR1/SKI/CTBP2/HDAC4/RBPJ/SPEN/JAZF1/NCOR1/RCOR1/GLI3/LIN52/TBL1X/SP3	15
GO:0005769	CC	GO:0005769	early endosome	53/1538	394/19550	8.54627e-05	0.00124531	0.000948872	RABGEF1/APBB2/RABGAP1L/TPCN1/EGFR/WASF2/STX8/RFTN1/EPS15/INPP5B/DIAPH2/MON2/TBC1D16/RABEP1/MAPK1/ITCH/SGK3/LDLRAD4/EPHA3/ANK2/RAB1A/COMMD1/TMEM108/RAPGEF1/ATP11A/MYO1D/NUMB/PSEN1/TRAK1/UVRAG/PICALM/INPP4A/LDLR/RUFY1/PACSIN2/HTT/STAM2/ANKFY1/SNX6/PTP4A3/RPS6KC1/ZFYVE9/USP8/ECPAS/SNX4/PLD3/VPS8/KIF16B/SNX8/SNX1/RAP1A/SNX13/ATP9A	53
GO:0098685	CC	GO:0098685	Schaffer collateral - CA1 synapse	17/1538	78/19550	9.59922e-05	0.00133759	0.00101918	PTPRS/ITPR1/FBXL20/CTNND1/AKAP12/PTPRA/FYN/ABR/STAT3/RNF216/CASK/GABBR1/PPP3R1/BCR/CAPZB/APBA1/GIPC1	17
GO:0000932	CC	GO:0000932	P-body	19/1538	93/19550	9.67117e-05	0.00133759	0.00101918	TNRC6A/TNRC6B/RBPMS/PAN3/SYNE1/PUM1/AGO3/DIS3L2/SAMD4A/AGO2/TNRC6C/LSM14A/UBAP2/CNOT1/XRN1/LIMD1/AGO4/RC3H1/BTBD2	19
GO:0098687	CC	GO:0098687	chromosomal region	48/1538	348/19550	9.8352e-05	0.00133759	0.00101918	STAG1/ATF7/CLASP1/SMG6/PDS5A/NSMCE2/PAFAH1B1/KANSL1/ATRX/BAZ1B/CFDP1/CLIP1/NUP98/TNKS/XPO1/NDE1/CLASP2/SETX/PPP2R5C/STAG2/KMT5B/SP100/PPP1CB/DNMT3A/AHCTF1/PSEN1/SMCHD1/UVRAG/FBXW11/CTCF/WAPL/PPP1R12A/PDS5B/RAD50/DNMT1/ATM/ZNF618/PMF1/PPP1R10/KAT2B/HMBOX1/CENPP/TP53BP1/BOD1L1/TRAPPC12/MAD1L1/PRKDC/HNRNPU	48
GO:0090575	CC	GO:0090575	RNA polymerase II transcription regulator complex	28/1538	168/19550	0.000120242	0.00159974	0.00121893	PBX1/WWOX/TCF7L2/SMAD3/TCF7L1/TCF12/STAT3/TEAD1/ARNT/POU2F1/ASCC3/TAF3/TFDP2/YAP1/MNAT1/HIPK2/TRRAP/TAF1/GATA4/CBFB/SUPT3H/SFPQ/TRIP4/RXRA/TCF4/SMAD2/SMAD4/CCNH	28
GO:0032432	CC	GO:0032432	actin filament bundle	17/1538	80/19550	0.000133662	0.00174045	0.00132615	ABLIM1/SYNPO2/LPP/PTK2/SORBS1/ROR1/NOX4/LIMCH1/PALLD/PDLIM5/SIPA1L3/MYH7/MYH9/ABLIM3/DAAM1/ACTN4/MYH10	17
GO:0098791	CC	GO:0098791	Golgi apparatus subcompartment	51/1538	384/19550	0.000158728	0.00202378	0.00154203	ATXN2/STX8/ASAP2/KIF13A/ST3GAL3/GOLGB1/BIRC6/VTI1A/TRAPPC9/RAB10/PLPP3/GOLGA4/NBEA/ST3GAL1/GBF1/SULF1/DENND5A/ATP9B/CLASP2/DNMBP/SGMS1/DNM2/PAM/ATP11A/BICD1/FUT10/COG5/RAB6A/ARFGEF2/TMBIM4/GOLPH3/ARFGEF1/RHOBTB3/VPS54/PRKD1/VAMP2/PCSK5/FUT8/SNX9/STX16/GOLGA3/CSGALNACT1/AP1G1/VPS53/PIK3C2A/YIPF4/RBFOX1/CCDC91/ATP9A/ADAM10/ST3GAL2	51
GO:0031594	CC	GO:0031594	neuromuscular junction	15/1538	70/19550	0.000295807	0.003681	0.00280475	LAMA2/UTRN/SPOCK1/HDAC4/DLG2/FCHSD2/PDZRN3/DNAJC5/PSEN1/ANK3/MYH9/MUSK/TRIP4/DLG1/UNC13B	15
GO:0031965	CC	GO:0031965	nuclear membrane	41/1538	297/19550	0.000300735	0.003681	0.00280475	GRK5/TNRC18/ABL1/ITPR1/SMAD3/PLCB1/EGFR/ANKRD17/PAFAH1B1/SYNE1/PRICKLE2/BCL2/WDFY3/PHF20/ERBIN/NUP98/TNKS/PTGDS/SPIN1/EPHA3/XPO1/PUM2/GNAQ/POM121/PCM1/AHCTF1/PSEN1/RB1CC1/TAF3/INPP4A/EPC1/NAV3/ANXA4/ITPR3/NUP153/DNAJC1/ZBTB1/BCL2L1/MCM3AP/GATA6/MYOF	41
GO:0072686	CC	GO:0072686	mitotic spindle	26/1538	161/19550	0.000345022	0.00414027	0.00315469	MAP4/STAG1/CLASP1/TBL1XR1/MAPK1/LSM14A/TNKS/CLASP2/CUL3/STAG2/NCOR1/KLHL22/TFDP2/NUMA1/TBCK/WAPL/YEATS2/PKP4/TBL1X/ARHGEF7/MAD1L1/FLCN/CDC14B/CEP170/CDK5RAP2/HNRNPU	26
GO:0016605	CC	GO:0016605	PML body	19/1538	103/19550	0.000388928	0.00457738	0.00348775	ZBTB16/TCF7L2/SKI/HIPK3/NSMCE2/PTEN/WDFY3/ATRX/PIAS1/SP100/ZMYM2/HIPK2/KAT6A/CALCOCO2/AKAP8L/HMBOX1/MORC3/SP3/CHFR	19
GO:0030132	CC	GO:0030132	clathrin coat of coated pit	6/1538	14/19550	0.000405663	0.0046269	0.00352549	EPS15/SGIP1/AP2A2/PICALM/EPS15L1/AP2B1	6
GO:0070603	CC	GO:0070603	SWI/SNF superfamily-type complex	15/1538	72/19550	0.000408256	0.0046269	0.00352549	GATAD2B/ARID1B/BICRAL/BPTF/CECR2/SMARCC1/ARID1A/GATAD2A/SMARCA4/INO80/MTA3/EP400/TRRAP/RSF1/SMARCA2	15
GO:0031461	CC	GO:0031461	cullin-RING ubiquitin ligase complex	27/1538	172/19550	0.000426536	0.00474618	0.00361637	FBXL7/FBXL20/COP1/BTRC/FBXW4/FBXL17/SPSB1/USP47/COMMD1/APPBP2/DCAF6/CUL3/KLHL22/FBXO17/KLHDC1/ZSWIM6/ZER1/SPOP/KLHL24/FBXW11/KLHDC10/CUL5/DCAF8/FBXW7/FBH1/ZYG11B/TRPC4AP	27
GO:0070160	CC	GO:0070160	tight junction	22/1538	129/19550	0.00044472	0.00486015	0.00370321	PARD3/ASH1L/MAGI2/PARD3B/FRMD4B/CYTH3/USP53/AFDN/SIPA1L3/CLMP/ANK3/MAGI1/TBCD/PLXDC1/RAPGEF2/CGNL1/DLG1/MAGI3/MPDZ/STRN/SYMPK/ARHGAP17	22
GO:0030118	CC	GO:0030118	clathrin coat	11/1538	44/19550	0.000466445	0.00500814	0.00381597	EPS15/EPN2/SGIP1/AP2A2/AP3B1/PICALM/AP1G1/NCALD/EPS15L1/SYNRG/AP2B1	11
GO:1904949	CC	GO:1904949	ATPase complex	15/1538	73/19550	0.000477034	0.00503353	0.00383532	GATAD2B/ARID1B/BICRAL/BPTF/CECR2/SMARCC1/ARID1A/GATAD2A/SMARCA4/INO80/MTA3/EP400/TRRAP/RSF1/SMARCA2	15
GO:0043197	CC	GO:0043197	dendritic spine	28/1538	183/19550	0.000515093	0.005343	0.00407112	LAMA2/PTK2/CTNND1/OPHN1/ANKS1B/SLC8A1/PTEN/ABR/ASAP1/EEF2K/ITSN1/MAP1B/ARRB1/ARHGAP32/TIAM1/ARFGEF2/NLGN1/BCR/FARP1/CYFIP1/APBA1/USP8/ZMYND8/STRN/ABI2/RHOA/ADAM10/GIPC1	28
GO:0031672	CC	GO:0031672	A band	10/1538	38/19550	0.000540107	0.00550909	0.00419767	SPTBN1/MYBPC3/DST/HDAC4/PPP1R12B/ANK2/OBSCN/PPP1R12A/KAT2B/CMYA5	10
GO:0044309	CC	GO:0044309	neuron spine	28/1538	184/19550	0.000562922	0.00564768	0.00430327	LAMA2/PTK2/CTNND1/OPHN1/ANKS1B/SLC8A1/PTEN/ABR/ASAP1/EEF2K/ITSN1/MAP1B/ARRB1/ARHGAP32/TIAM1/ARFGEF2/NLGN1/BCR/FARP1/CYFIP1/APBA1/USP8/ZMYND8/STRN/ABI2/RHOA/ADAM10/GIPC1	28
GO:1902562	CC	GO:1902562	H4 histone acetyltransferase complex	9/1538	32/19550	0.000599684	0.00591947	0.00451036	KANSL1/PHF20/EPC2/KANSL1L/EPC1/EP400/MSL2/TRRAP/KANSL3	9
GO:0044304	CC	GO:0044304	main axon	14/1538	68/19550	0.000713253	0.00692875	0.00527938	PARD3/SPTBN1/SPOCK1/NAV1/DLG2/DNM1/MAP1B/MYO1D/NFASC/ANK3/TIAM1/KIF13B/DLG1/MBP	14
GO:1990752	CC	GO:1990752	microtubule end	9/1538	33/19550	0.000767599	0.00734017	0.00559287	DST/CLASP1/SVIL/CLIP1/CLIP2/NUMA1/NAV3/NCKAP5/CDK5RAP2	9
GO:0098644	CC	GO:0098644	complex of collagen trimers	7/1538	21/19550	0.000798719	0.00752024	0.00573008	COL4A1/COL4A2/COL4A4/COL5A1/COL4A3/COL8A1/COL5A3	7
GO:0030016	CC	GO:0030016	myofibril	32/1538	231/19550	0.00123724	0.0113267	0.00863044	SPTBN1/MYBPC3/SYNPO2/DST/TNNT2/SYNE1/CALD1/PPP3CB/CACNA1C/SVIL/SLC8A1/HDAC4/AHNAK/PPP1R12B/PALLD/DMD/PDLIM5/ANK2/OBSCN/PSEN1/MYH7/ANK3/PARVA/PPP1R12A/CAPZB/KAT2B/ACTN4/CMYA5/TNNT1/NEXN/JUP/VCL	32
GO:1902911	CC	GO:1902911	protein kinase complex	17/1538	96/19550	0.00124002	0.0113267	0.00863044	INSR/IGF1R/CCND3/ERC1/CDK14/PRKAG2/CDK13/CCNY/PRKAR2A/CDK12/RB1CC1/ATG13/MAP3K5/MNAT1/ACVR1/PHKB/CCNH	17
GO:0044291	CC	GO:0044291	cell-cell contact zone	14/1538	72/19550	0.0012873	0.0115857	0.00882776	PCDH9/SLC8A1/CTNNA1/AHNAK/AFDN/ANK2/ANK3/TIAM1/PKP4/PIK3CA/DLG1/FLCN/JUP/VCL	14
GO:0005923	CC	GO:0005923	bicellular tight junction	20/1538	122/19550	0.00131339	0.0116492	0.00887613	PARD3/ASH1L/MAGI2/PARD3B/FRMD4B/CYTH3/USP53/CLMP/ANK3/MAGI1/TBCD/PLXDC1/RAPGEF2/CGNL1/DLG1/MAGI3/MPDZ/STRN/SYMPK/ARHGAP17	20
GO:0099568	CC	GO:0099568	cytoplasmic region	36/1538	271/19550	0.00136957	0.0118316	0.00901511	MAP4/DST/ERC1/CLASP1/CTNND1/PAFAH1B1/EPB41L2/CTBP2/PHLDB1/DLG2/ATG7/MAPK1/PHLDB2/KIF1B/CLASP2/TMEM108/PRKAR2A/WDPCP/AP3S2/AMBRA1/TRAK1/AP3B1/FBXW11/ARFGEF2/GLI2/NUMA1/TTLL3/DYNC1H1/TULP3/GLI3/SFPQ/AP3D1/MAPK8IP3/DYNC2H1/UNC13B/HNRNPU	36
GO:0001650	CC	GO:0001650	fibrillar center	22/1538	140/19550	0.00137262	0.0118316	0.00901511	NFIC/HERC4/AFF4/FHIT/WDR33/SAMD4A/NRIP1/PSPC1/JAZF1/NFIB/IP6K1/RREB1/ACACA/ARHGAP32/TRERF1/SPECC1/MAP3K14/KDM5D/SESN1/PTPN13/DDX46/YY1AP1	22
GO:0035371	CC	GO:0035371	microtubule plus-end	7/1538	23/19550	0.00146485	0.0124273	0.00946905	DST/CLASP1/CLIP1/CLIP2/NUMA1/NCKAP5/CDK5RAP2	7
GO:0031209	CC	GO:0031209	SCAR complex	5/1538	12/19550	0.00148234	0.0124273	0.00946905	WASF2/NCKAP1/CYFIP1/ABI2/ABI1	5
GO:0030496	CC	GO:0030496	midbody	28/1538	196/19550	0.00152146	0.0125829	0.00958758	CELF2/TTC28/CTNND1/TACC1/EXOC4/MBD5/SVIL/RAB11FIP3/KIF13A/BIRC6/DNM2/LATS1/CLIC4/IQGAP1/UVRAG/TBCK/PIK3CB/SPART/PKP4/MICAL3/USP8/MYH10/SAFB/SSH1/FLCN/RHOA/PKN2/HNRNPU	28
GO:0000793	CC	GO:0000793	condensed chromosome	33/1538	244/19550	0.00157393	0.0128433	0.00978598	STAG1/CLASP1/NSMCE2/PAFAH1B1/ADD3/KANSL1/BRD4/RAD9A/AGO3/ATRX/BAZ1B/CFDP1/CLIP1/NUP98/XPO1/NDE1/CLASP2/STAG2/KMT5B/AHCTF1/PSEN1/FBXW11/CTCF/WAPL/PPP1R12A/RAD50/PMF1/KAT2B/TP53BP1/BOD1L1/TRAPPC12/MAD1L1/HNRNPU	33
GO:0099738	CC	GO:0099738	cell cortex region	10/1538	44/19550	0.00183937	0.0148117	0.0112859	ERC1/CLASP1/CTNND1/EPB41L2/CTBP2/PHLDB1/PHLDB2/CLASP2/NUMA1/UNC13B	10
GO:0043034	CC	GO:0043034	costamere	6/1538	18/19550	0.00190674	0.0151549	0.0115473	SVIL/AHNAK/DMD/ANK2/ANK3/VCL	6
GO:0000779	CC	GO:0000779	condensed chromosome, centromeric region	22/1538	144/19550	0.00198587	0.0155815	0.0118724	CLASP1/PAFAH1B1/KANSL1/ATRX/CFDP1/CLIP1/NUP98/XPO1/NDE1/CLASP2/KMT5B/AHCTF1/PSEN1/FBXW11/PPP1R12A/PMF1/KAT2B/TP53BP1/BOD1L1/TRAPPC12/MAD1L1/HNRNPU	22
GO:0043292	CC	GO:0043292	contractile fiber	32/1538	239/19550	0.00216044	0.0166353	0.0126753	SPTBN1/MYBPC3/SYNPO2/DST/TNNT2/SYNE1/CALD1/PPP3CB/CACNA1C/SVIL/SLC8A1/HDAC4/AHNAK/PPP1R12B/PALLD/DMD/PDLIM5/ANK2/OBSCN/PSEN1/MYH7/ANK3/PARVA/PPP1R12A/CAPZB/KAT2B/ACTN4/CMYA5/TNNT1/NEXN/JUP/VCL	32
GO:0035097	CC	GO:0035097	histone methyltransferase complex	12/1538	60/19550	0.00217455	0.0166353	0.0126753	KMT2C/UTY/KANSL1/PHF20/KDM6A/JARID2/NCOA6/AEBP2/MGA/KMT2A/TAF1/CHD8	12
GO:0016234	CC	GO:0016234	inclusion body	14/1538	76/19550	0.00220512	0.0166609	0.0126949	PRKN/ATXN1/EPS15/ARIH1/WDFY3/NUP98/ATXN3/PSEN1/PICALM/SFMBT2/HTT/NUP153/GYS1/CABIN1	14
GO:0019005	CC	GO:0019005	SCF ubiquitin ligase complex	12/1538	61/19550	0.002517	0.0187854	0.0143136	FBXL7/FBXL20/BTRC/FBXW4/FBXL17/SPSB1/USP47/FBXO17/FBXW11/CUL5/FBXW7/FBH1	12
GO:0016514	CC	GO:0016514	SWI/SNF complex	6/1538	19/19550	0.00260307	0.0189863	0.0144667	ARID1B/BICRAL/SMARCC1/ARID1A/SMARCA4/SMARCA2	6
GO:0042383	CC	GO:0042383	sarcolemma	21/1538	138/19550	0.00260596	0.0189863	0.0144667	LAMA2/UTRN/CACNA2D1/COL6A3/SGCD/PPP3CB/CACNA1C/SLC8A1/AHNAK/CAMK2D/DMD/ANK2/ASB3/OBSCN/SNTB1/SLMAP/PSEN1/ANK3/PPP3R1/DLG1/VCL	21
GO:0030018	CC	GO:0030018	Z disc	20/1538	130/19550	0.00285722	0.020572	0.0156749	SYNPO2/DST/PPP3CB/CACNA1C/SLC8A1/HDAC4/PPP1R12B/PALLD/DMD/PDLIM5/ANK2/OBSCN/PSEN1/MYH7/ANK3/PARVA/PPP1R12A/ACTN4/NEXN/JUP	20
GO:0099023	CC	GO:0099023	vesicle tethering complex	12/1538	62/19550	0.00290209	0.0206521	0.0157359	SYNPO2/EXOC4/EXOC6B/TRAPPC9/COG5/NBAS/VPS54/TRAPPC8/VPS53/STXBP6/TRAPPC12/VPS8	12
GO:0150034	CC	GO:0150034	distal axon	37/1538	294/19550	0.00306944	0.021464	0.0163546	AUTS2/PARD3/PTPRS/APBB2/KLC1/PCDH9/CTNND1/OPHN1/ROR1/EXOC4/PAFAH1B1/MYO9A/RUFY3/SLC8A1/UNC5C/EPS8/YWHAE/PALLD/SETX/DNM2/TIAM2/SLC2A13/MAP1B/PSEN1/TRAK1/IQGAP1/TIAM1/DISC1/AAK1/USP9X/CYFIP1/AP3D1/MAPK8IP3/UNC13B/TANC1/SSH1/ABI1	37
GO:0030136	CC	GO:0030136	clathrin-coated vesicle	27/1538	196/19550	0.00308633	0.021464	0.0163546	DENND1A/EGFR/ECE1/VTI1A/HIP1/EPN2/RAB8B/SGIP1/DNM2/AP2A2/DNAJC5/NUMB/AP3B1/PICALM/FCHO2/LDLR/STON2/AAK1/ROR2/VAMP2/SNX9/AP1G1/PIK3C2A/NCALD/SYNRG/AP2B1/ADAM10	27
GO:1904115	CC	GO:1904115	axon cytoplasm	12/1538	63/19550	0.00333357	0.022923	0.0174662	DST/PAFAH1B1/DLG2/KIF1B/TMEM108/AP3S2/TRAK1/AP3B1/FBXW11/DYNC1H1/AP3D1/MAPK8IP3	12
GO:0031674	CC	GO:0031674	I band	21/1538	141/19550	0.00338798	0.0230383	0.0175541	SYNPO2/DST/PPP3CB/CACNA1C/SLC8A1/HDAC4/PPP1R12B/PALLD/DMD/PDLIM5/ANK2/OBSCN/PSEN1/MYH7/ANK3/PARVA/PPP1R12A/KAT2B/ACTN4/NEXN/JUP	21
GO:0000922	CC	GO:0000922	spindle pole	24/1538	170/19550	0.00370669	0.0249285	0.0189943	STAG1/TTC28/BIRC6/FRY/TNKS/NDE1/LATS1/NEK7/CUL3/STAG2/KLHL22/NUMA1/LATS2/PKP4/BOD1L1/MAPK14/ALPK1/ARHGEF7/CEP95/MAD1L1/CDC14B/CDK5RAP2/HNRNPU/ALMS1	24
GO:0030125	CC	GO:0030125	clathrin vesicle coat	7/1538	27/19550	0.00401997	0.0265365	0.0202196	EPN2/SGIP1/AP2A2/AP1G1/NCALD/SYNRG/AP2B1	7
GO:0019898	CC	GO:0019898	extrinsic component of membrane	38/1538	309/19550	0.00404113	0.0265365	0.0202196	GNB1/PTK2/CTNND1/CTNNA1/WDFY3/FYN/HIP1/CYTH3/GNA12/ESYT2/FER/VPS13D/PIK3R1/VPS13C/GNAQ/NUMB/RB1CC1/ATG13/IQGAP1/PICALM/KCNIP1/TIAM1/NUMA1/PIK3CB/AAK1/PACSIN2/FARP1/STK39/PIK3CA/SNX9/GOLGA3/USP8/SYTL4/PIK3C2A/MTMR3/RHOA/MGLL/JUP	38
GO:0000776	CC	GO:0000776	kinetochore	20/1538	134/19550	0.00407586	0.0265365	0.0202196	CLASP1/PAFAH1B1/KANSL1/CFDP1/CLIP1/NUP98/XPO1/NDE1/CLASP2/AHCTF1/PSEN1/FBXW11/PPP1R12A/PMF1/KAT2B/TP53BP1/BOD1L1/TRAPPC12/MAD1L1/HNRNPU	20
GO:0030017	CC	GO:0030017	sarcomere	28/1538	211/19550	0.00446519	0.0287652	0.0219178	SPTBN1/MYBPC3/SYNPO2/DST/TNNT2/SYNE1/PPP3CB/CACNA1C/SLC8A1/HDAC4/PPP1R12B/PALLD/DMD/PDLIM5/ANK2/OBSCN/PSEN1/MYH7/ANK3/PARVA/PPP1R12A/CAPZB/KAT2B/ACTN4/CMYA5/TNNT1/NEXN/JUP	28
GO:0071565	CC	GO:0071565	nBAF complex	5/1538	15/19550	0.00460476	0.0293554	0.0223674	ARID1B/SMARCC1/ARID1A/SMARCA4/SMARCA2	5
GO:0030119	CC	GO:0030119	AP-type membrane coat adaptor complex	8/1538	35/19550	0.00497002	0.0313572	0.0238928	SGIP1/AP3S2/AP2A2/AP3B1/AP3D1/AP1G1/SYNRG/AP2B1	8
GO:0019908	CC	GO:0019908	nuclear cyclin-dependent protein kinase holoenzyme complex	4/1538	10/19550	0.00544694	0.0340156	0.0259183	CDK13/CDK12/MNAT1/CCNH	4
GO:0000242	CC	GO:0000242	pericentriolar material	6/1538	22/19550	0.00583837	0.03576	0.0272474	BBS9/HOOK3/TNKS/PCM1/CEP192/CDK5RAP2	6
GO:0120111	CC	GO:0120111	neuron projection cytoplasm	15/1538	93/19550	0.00584313	0.03576	0.0272474	DST/PAFAH1B1/DLG2/MAPK1/KIF1B/TMEM108/AP3S2/TRAK1/AP3B1/FBXW11/DYNC1H1/SFPQ/AP3D1/MAPK8IP3/HNRNPU	15
GO:0002102	CC	GO:0002102	podosome	7/1538	29/19550	0.00615367	0.0372876	0.0284114	PTPN12/SVIL/ASAP1/SH3PXD2B/PALLD/SH3PXD2A/VCL	7
GO:0005635	CC	GO:0005635	nuclear envelope	52/1538	468/19550	0.00727594	0.0434401	0.0330993	GRK5/INSR/TNRC18/ABL1/ITPR1/SMAD3/DST/PLCB1/EGFR/ANKRD17/PAFAH1B1/FAF1/SYNE1/PRICKLE2/BCL2/WDFY3/PHF20/CCAR1/BNIP3L/ERBIN/NUP98/ITSN1/TNKS/PTGDS/SPIN1/EPHA3/XPO1/PUM2/GNAQ/POM121/PCM1/AHCTF1/PSEN1/RB1CC1/TAF3/INPP4A/FBXW11/EPC1/AGPAT3/NAV3/ANXA4/SREBF1/PLA2G4C/ITPR3/NUP153/DNAJC1/ZBTB1/BCL2L1/MAD1L1/MCM3AP/GATA6/MYOF	52
GO:0030131	CC	GO:0030131	clathrin adaptor complex	6/1538	23/19550	0.00738197	0.0434401	0.0330993	SGIP1/AP2A2/AP3B1/AP1G1/SYNRG/AP2B1	6
GO:0031462	CC	GO:0031462	Cul2-RING ubiquitin ligase complex	6/1538	23/19550	0.00738197	0.0434401	0.0330993	COMMD1/APPBP2/ZSWIM6/ZER1/KLHDC10/ZYG11B	6
GO:0032154	CC	GO:0032154	cleavage furrow	10/1538	53/19550	0.00758896	0.0442328	0.0337034	SVIL/RAB11FIP3/HMCN1/NDE1/MYH9/SPIRE1/MYH10/SSH1/RHOA/PKN2	10
GO:0005581	CC	GO:0005581	collagen trimer	14/1538	87/19550	0.00774787	0.044733	0.0340845	COL4A1/COL4A2/COL4A4/COLEC12/COL5A1/COL6A3/COL4A3/COL8A1/WDR33/COL5A3/COL15A1/COL6A6/CCBE1/C1QTNF7	14
GO:0099243	CC	GO:0099243	extrinsic component of synaptic membrane	4/1538	11/19550	0.00803126	0.0459358	0.035001	HIP1/PICALM/TIAM1/FARP1	4
GO:0032045	CC	GO:0032045	guanyl-nucleotide exchange factor complex	5/1538	17/19550	0.00831423	0.0466817	0.0355693	DOCK1/ELMO1/PDE3B/EIF2B3/RAP1A	5
GO:0032433	CC	GO:0032433	filopodium tip	5/1538	17/19550	0.00831423	0.0466817	0.0355693	UBE2K/NLGN1/CYFIP1/ABI2/ABI1	5
GO:0005096	MF	GO:0005096	GTPase activator activity	102/1529	462/18368	2.37292e-20	2.22106e-17	1.77095e-17	ARHGAP10/AGAP1/AKAP13/RIN2/RABGEF1/DENND2A/DOCK1/FNIP1/ARHGAP24/DENND1A/IQSEC1/RABGAP1L/TBC1D5/PLCB1/EVI5/DOCK5/STARD13/OPHN1/ADGRB3/PSD3/ELMO1/ARHGAP21/MYO9A/TBC1D4/DOCK4/ARHGAP26/ASAP2/TRIO/SRGAP1/NF1/DLC1/ARHGAP35/TBC1D22A/RALGAPA1/TBC1D16/MYCBP2/ARHGAP6/SBF2/ABR/FGD4/RABEP1/ASAP1/DENND4C/CYTH3/DOCK9/ARHGEF10/GBF1/RASAL2/ITSN1/ARHGEF12/DENND5A/SIPA1L3/HERC1/RAPGEF6/SOS2/DNMBP/RAPGEF1/MYO9B/OBS…	102
GO:0030695	MF	GO:0030695	GTPase regulator activity	102/1529	488/18368	1.50664e-18	4.70072e-16	3.7481e-16	ARHGAP10/AGAP1/AKAP13/RIN2/RABGEF1/DENND2A/DOCK1/FNIP1/ARHGAP24/DENND1A/IQSEC1/RABGAP1L/TBC1D5/PLCB1/EVI5/DOCK5/STARD13/OPHN1/ADGRB3/PSD3/ELMO1/ARHGAP21/MYO9A/TBC1D4/DOCK4/ARHGAP26/ASAP2/TRIO/SRGAP1/NF1/DLC1/ARHGAP35/TBC1D22A/RALGAPA1/TBC1D16/MYCBP2/ARHGAP6/SBF2/ABR/FGD4/RABEP1/ASAP1/DENND4C/CYTH3/DOCK9/ARHGEF10/GBF1/RASAL2/ITSN1/ARHGEF12/DENND5A/SIPA1L3/HERC1/RAPGEF6/SOS2/DNMBP/RAPGEF1/MYO9B/OBS…	102
GO:0060589	MF	GO:0060589	nucleoside-triphosphatase regulator activity	102/1529	488/18368	1.50664e-18	4.70072e-16	3.7481e-16	ARHGAP10/AGAP1/AKAP13/RIN2/RABGEF1/DENND2A/DOCK1/FNIP1/ARHGAP24/DENND1A/IQSEC1/RABGAP1L/TBC1D5/PLCB1/EVI5/DOCK5/STARD13/OPHN1/ADGRB3/PSD3/ELMO1/ARHGAP21/MYO9A/TBC1D4/DOCK4/ARHGAP26/ASAP2/TRIO/SRGAP1/NF1/DLC1/ARHGAP35/TBC1D22A/RALGAPA1/TBC1D16/MYCBP2/ARHGAP6/SBF2/ABR/FGD4/RABEP1/ASAP1/DENND4C/CYTH3/DOCK9/ARHGEF10/GBF1/RASAL2/ITSN1/ARHGEF12/DENND5A/SIPA1L3/HERC1/RAPGEF6/SOS2/DNMBP/RAPGEF1/MYO9B/OBS…	102
GO:0003712	MF	GO:0003712	transcription coregulator activity	95/1529	489/18368	3.24923e-15	7.6032e-13	6.06238e-13	RERE/WWOX/JMJD1C/NCOR2/ABL1/MED13L/KDM2A/KMT2C/MAML2/ZFPM2/ARID1B/TBL1XR1/CBFA2T2/ZMIZ1/PRKN/TACC1/NSD1/CREBBP/RBPMS/CTBP2/KAT6B/DYRK1A/NCOA2/BRD4/HDAC4/RBFOX2/LDB2/DDX17/ASXL1/MED13/WWTR1/NCOA1/KDM3B/LCOR/NCOA3/NRIP1/CCAR1/EP300/NUP98/RUNX1T1/PIAS1/THRAP3/SND1/SPEN/SMARCC1/ARID1A/JAZF1/MECP2/DCAF6/NCOR1/GON4L/ARRB1/DNMT3A/TRERF1/KDM5A/MAML3/SMARCA4/RCOR1/NCOA6/YAP1/LIMD1/MTA3/ATF7IP/SFMBT2/HIPK2…	95
GO:0004674	MF	GO:0004674	protein serine/threonine kinase activity	81/1529	386/18368	4.52864e-15	8.47762e-13	6.7596e-13	GRK5/AKAP13/PRKG1/CCND3/SRPK2/AKT3/BMPR2/MARK3/EGFR/RPS6KA2/HIPK3/MAPK10/CDK14/LTBP1/PRKCA/MAST4/TAOK1/PRKAG2/CDK13/DYRK1A/TGFBR3/PRKCE/BRD4/TRIO/CAMK1D/STK3/CDC42BPB/GSK3B/BMPR1A/MAPK1/MAP4K3/CAMK2D/WNK1/CSNK1G1/CDK8/CDC42BPA/SGK3/EEF2K/BRAF/TLK2/IRAK3/SMG1/LATS1/NEK7/MAP4K4/TAOK3/CDK12/CASK/CDK19/STK24/MAP3K5/SIK2/MAP3K3/SIK3/MAP3K20/ROCK1/HIPK2/AAK1/LATS2/STK38/RAF1/BCR/STK39/PRKD1/MAP3K2/ATM/…	81
GO:0016922	MF	GO:0016922	nuclear receptor binding	43/1529	144/18368	5.05993e-14	7.8935e-12	6.29385e-12	JMJD1C/TCF7L2/NCOR2/SMAD3/TACC1/NSD1/BCAS3/FOXP2/FOXP1/CTBP2/NCOA2/ASXL1/MED13/NCOA1/LCOR/STAT3/NCOA3/ESR1/NRIP1/EP300/THRAP3/ZBTB7A/ARID1A/STAT5B/LATS1/NCOR1/ARRB1/CNOT1/TRERF1/SMARCA4/NCOA6/KDM4C/TRIP12/BAZ2A/TAF1/ACTN4/TRIP4/KDM3A/KDM5D/RXRA/NCOA7/STRN/SLC30A9	43
GO:0005085	MF	GO:0005085	guanyl-nucleotide exchange factor activity	54/1529	223/18368	4.66762e-13	6.24127e-11	4.97645e-11	AKAP13/RIN2/RABGEF1/DENND2A/DOCK1/FNIP1/DENND1A/IQSEC1/DOCK5/PSD3/ELMO1/DOCK4/TRIO/MYCBP2/SBF2/ABR/FGD4/DENND4C/CYTH3/DOCK9/ARHGEF10/GBF1/ITSN1/ARHGEF12/DENND5A/HERC1/RAPGEF6/SOS2/DNMBP/RAPGEF1/OBSCN/TIAM2/SOS1/PREX2/DENND5B/RGL1/TIAM1/DENND6A/ARFGEF2/ARHGEF18/ARFGEF1/GAPVD1/BCR/FARP1/RAPGEF2/HERC2/DENND4A/ARHGEF10L/EIF2B3/ARHGEF7/VAV2/FLCN/RAP1A/RAB3GAP1	54
GO:0106310	MF	GO:0106310	protein serine kinase activity	73/1529	360/18368	6.28829e-13	7.3573e-11	5.86632e-11	SRPK2/AKT3/MARK3/RPS6KA2/HIPK3/MAPK10/CDK14/PRKCA/MAST4/TAOK1/CDK13/DYRK1A/PRKCE/TRIO/CAMK1D/STK3/CDC42BPB/GSK3B/MAPK1/MAP4K3/CAMK2D/DCLK1/WNK1/CSNK1G1/CDK8/CDC42BPA/SGK3/TRPM7/BRAF/TLK2/SMG1/OBSCN/LATS1/NEK7/MAP4K4/TAOK3/CDK12/CASK/MAP2K5/CDK19/STK24/MAP3K5/SIK2/MAP3K3/TNNI3K/SIK3/MAP3K20/ROCK1/HIPK2/AAK1/LATS2/STK38/RAF1/BCR/STK39/PRKD1/MAP3K2/ATM/TAF1/PIK3CA/MAP3K14/RPS6KB1/NRK/MAPK8/RPS6KC1/R…	73
GO:0061629	MF	GO:0061629	RNA polymerase II-specific DNA-binding transcription factor binding	62/1529	299/18368	1.30522e-11	1.35742e-09	1.08234e-09	JMJD1C/TCF7L2/NCOR2/SMAD3/ZFPM2/TACC1/NSD1/BCAS3/CREBBP/FOXP2/FOXP1/CTBP2/FAF1/NCOA2/HDAC4/ASXL1/MED13/NCOA1/GSK3B/LCOR/RBPJ/STAT3/NCOA3/ESR1/NRIP1/EP300/THRAP3/ZBTB7A/SPEN/ARNT/ARID1A/STAT5B/LATS1/NCOR1/ARRB1/CNOT1/TRERF1/SMARCA4/WWP2/NCOA6/KDM4C/HIPK2/TRIP12/BAZ2A/TAF1/GATA4/ANXA4/MEF2A/ACTN4/TRIP4/KDM3A/KDM5D/TP53BP1/MAPK14/RXRA/SP3/PPARA/NCOA7/STRN/GATA6/SLC30A9/SMAD4	62
GO:0140297	MF	GO:0140297	DNA-binding transcription factor binding	73/1529	394/18368	5.6965e-11	5.33192e-09	4.25139e-09	JMJD1C/TCF7L2/NCOR2/SMAD3/ZFPM2/SKI/TACC1/NSD1/BCAS3/CREBBP/FOXP2/FOXP1/CTBP2/TCF12/FAF1/NCOA2/BCL2/HDAC4/RBFOX2/ASXL1/MED13/NCOA1/GSK3B/LCOR/RBPJ/STAT3/NCOA3/ESR1/NRIP1/EP300/RUNX1T1/THRAP3/ZBTB7A/SPEN/ARNT/ARID1A/STAT5B/CRTC1/LATS1/HDAC8/NCOR1/ARRB1/CNOT1/TRERF1/SMARCA4/WWP2/NCOA6/YAP1/KDM4C/HIPK2/TRIP12/ZNF516/BAZ2A/TAF1/GATA4/ANXA4/MEF2A/ACTN4/TRIP4/KDM3A/KDM5D/ZMYND8/TP53BP1/MAPK14/RXRA/SP3/…	73
GO:0003779	MF	GO:0003779	actin binding	78/1529	441/18368	1.28824e-10	1.09618e-08	8.74031e-09	GAS7/SSH2/SPTBN1/MYBPC3/ABLIM1/TNS1/ABL1/TLN2/MACF1/SYNPO2/DST/UTRN/EGFR/TNNT2/PTK2/PRKN/SORBS1/OPHN1/EPB41L2/WASF2/ADD3/MYO9A/SYNE1/CALD1/PRKCE/SVIL/DIAPH2/CTNNA1/PKNOX2/CORO2B/ADD1/EPS8/FGD4/LIMCH1/HIP1/PHACTR4/FMNL2/PALLD/AFDN/TRPM7/WIPF1/DMD/PDLIM5/ABL2/ANTXR1/MYO9B/SNTB1/MAP1B/SPTAN1/PXK/MYO1D/WIPF2/IQGAP1/MYH7/INO80/MYH9/ABLIM3/PARVA/AFAP1/DAAM1/PHACTR2/MICAL3/CYFIP1/CAPZB/ACTN4/SPIRE1/COBL…	78
GO:0045296	MF	GO:0045296	cadherin binding	64/1529	332/18368	1.60362e-10	1.25083e-08	9.97342e-09	SPTBN1/MACF1/BMPR2/ERC1/EGFR/PTPRM/CTNND1/ARGLU1/WASF2/CALD1/EPS15/GIGYF2/CTNNA1/ADD1/AHNAK/RAB10/ASAP1/PHLDB2/DOCK9/YWHAE/FMNL2/ESYT2/AFDN/PDLIM5/EPN2/SND1/TNKS1BP1/RAB1A/PI4KA/UBAP2/SPTAN1/NUMB/PSEN1/STK24/IQGAP1/ANK3/MYH9/PICALM/LRRFIP1/PPFIBP1/PARVA/PACSIN2/STK38/GAPVD1/PKP4/CAPZB/SNX9/MB21D2/GOLGA3/USP8/DLG1/ACVR1/COBLL1/LARP1/STXBP6/HDLBP/EPS15L1/STX5/SNX1/ABI1/PKN2/JUP/GIPC1/VCL	64
GO:0060090	MF	GO:0060090	molecular adaptor activity	67/1529	369/18368	8.53845e-10	6.14769e-08	4.90183e-08	CUX1/AKAP13/SASH1/SYNPO2/GNB1/TNNT2/SORBS1/MAGI2/SPAG9/GAB2/SYNE1/STX8/VTI1A/EPS8/GRB10/BTRC/STAT3/HIP1/CRADD/MAVS/SPSB1/ITSN1/SH3RF1/ANK2/PIK3R1/WWC2/APPBP2/AP2A2/RPTOR/ARRB1/GATAD2A/CNOT1/KLHDC1/BICD1/RB1CC1/IQGAP1/SH2B1/ANK3/MYH9/MAGI1/PAG1/DISC1/KLHDC10/STON2/CNTLN/PPP4R2/RAD50/CRK/VAMP2/FBXW7/FRS2/CDYL/STX16/NUP153/DLG1/AP1G1/ECPAS/FLRT2/TRPC4AP/DLG5/MAGI3/MAPK8IP3/ABI2/STX5/ABI1/JUP/AP2B1	67
GO:0003713	MF	GO:0003713	transcription coactivator activity	53/1529	262/18368	1.01828e-09	6.80796e-08	5.4283e-08	RERE/WWOX/ABL1/KMT2C/MAML2/ZFPM2/ARID1B/ZMIZ1/TACC1/CREBBP/RBPMS/CTBP2/DYRK1A/NCOA2/BRD4/DDX17/ASXL1/MED13/WWTR1/NCOA1/NCOA3/NRIP1/CCAR1/EP300/NUP98/THRAP3/SMARCC1/ARID1A/DCAF6/ARRB1/TRERF1/KDM5A/MAML3/SMARCA4/NCOA6/YAP1/MTA3/HIPK2/KAT6A/YAF2/JADE1/PMF1/KAT2B/CBFB/SUPT3H/UBE3A/ACTN4/TRIP4/SMARCA2/NCOA7/USP22/SLC30A9/JUP	53
GO:0030674	MF	GO:0030674	protein-macromolecule adaptor activity	57/1529	296/18368	1.67505e-09	1.04523e-07	8.33409e-08	CUX1/AKAP13/SYNPO2/GNB1/TNNT2/SORBS1/MAGI2/SPAG9/GAB2/SYNE1/STX8/VTI1A/EPS8/GRB10/BTRC/STAT3/HIP1/CRADD/MAVS/SPSB1/SH3RF1/ANK2/PIK3R1/APPBP2/AP2A2/RPTOR/ARRB1/GATAD2A/KLHDC1/BICD1/IQGAP1/SH2B1/ANK3/MYH9/PAG1/KLHDC10/STON2/CNTLN/PPP4R2/RAD50/CRK/VAMP2/FBXW7/FRS2/CDYL/STX16/NUP153/AP1G1/FLRT2/TRPC4AP/DLG5/MAPK8IP3/ABI2/STX5/ABI1/JUP/AP2B1	57
GO:0001221	MF	GO:0001221	transcription coregulator binding	25/1529	78/18368	1.89167e-09	1.10663e-07	8.82364e-08	ZBTB16/RORA/ATF7/FOXO1/SMAD3/FOXO3/EHMT1/CREBBP/CTBP2/LCOR/ESR1/CHD6/EP300/ZBTB7A/ZNF644/VGLL4/TRERF1/SMARCA4/CTCF/PER3/ZNF618/THRB/PPARA/PER1/SMAD4	25
GO:0035091	MF	GO:0035091	phosphatidylinositol binding	53/1529	271/18368	3.54888e-09	1.95397e-07	1.55799e-07	PARD3/PLEKHA5/DENND1A/ITPR1/TPCN1/PLCB1/PLD1/BCAS3/GAB2/PARD3B/SVIL/SNX29/SESTD1/SBF2/WDFY3/FCHSD2/ASAP1/SH3PXD2B/HIP1/CYTH3/ESYT2/SGK3/GBF1/ITPR2/OGT/COMMD1/OBSCN/SH3PXD2A/MAPKAP1/PXK/ARHGAP32/IQGAP1/PICALM/FCHO2/PITPNC1/NUMA1/GOLPH3/TULP3/STAM2/ANKFY1/SNX6/SNX9/ITPR3/RPS6KC1/ZFYVE9/TOM1L2/SNX4/PIK3C2A/STXBP6/KIF16B/SNX8/SNX1/SNX13	53
GO:0005543	MF	GO:0005543	phospholipid binding	77/1529	466/18368	4.1919e-09	2.17979e-07	1.73805e-07	PLA2G5/GRK5/PARD3/SPTBN1/AGAP1/PLEKHA5/DENND1A/ITPR1/TPCN1/PLCB1/LPAR1/PLD1/OPHN1/BCAS3/GAB2/PARD3B/SVIL/ARHGAP26/NF1/SNX29/ARHGAP35/SESTD1/SBF2/WDFY3/FCHSD2/ASAP1/SH3PXD2B/HIP1/CYTH3/ESYT2/SGK3/GBF1/ABCA1/EPN2/RAPGEF6/ITPR2/OGT/SGIP1/COMMD1/AXL/OBSCN/SH3PXD2A/MAP1B/MAPKAP1/PXK/SMURF1/ARHGAP32/IQGAP1/PICALM/FCHO2/PITPNC1/NUMA1/GOLPH3/TULP3/PACSIN2/STAM2/RAPGEF2/ANKFY1/SNX6/VAMP2/ANXA4/SNX9/PLA2G4…	77
GO:0017124	MF	GO:0017124	SH3 domain binding	33/1529	130/18368	4.48965e-09	2.21174e-07	1.76352e-07	DOCK1/ABL1/DENND1A/CBLB/PRKN/QKI/ELMO1/WASF2/PTPN12/DOCK4/RAD9A/EPS15/ARHGAP6/RUFY2/DNM1/WIPF1/SGIP1/RAPGEF1/DNM2/REPS1/SOS1/UVRAG/RUFY1/AFAP1/CRK/FUT8/USP8/PLSCR4/ZNF106/ABI2/ABI1/ADAM10/ARHGAP17	33
GO:0003714	MF	GO:0003714	transcription corepressor activity	40/1529	187/18368	2.23277e-08	1.04494e-06	8.33176e-07	RERE/NCOR2/ZFPM2/TBL1XR1/CBFA2T2/PRKN/NSD1/CREBBP/CTBP2/HDAC4/RBFOX2/WWTR1/LCOR/NRIP1/CCAR1/RUNX1T1/PIAS1/SPEN/JAZF1/MECP2/NCOR1/GON4L/DNMT3A/TRERF1/SMARCA4/RCOR1/YAP1/LIMD1/MTA3/ATF7IP/SFMBT2/HIPK2/YAF2/CDYL/ZMYND8/TLE2/TCF25/TBL1X/RCOR3/HNRNPU	40
GO:0019902	MF	GO:0019902	phosphatase binding	40/1529	196/18368	8.71826e-08	3.88585e-06	3.09837e-06	JAK1/PARD3/FOXO1/SMAD3/EGFR/PTK2/PPP6R2/MAGI2/PPP3CB/STRN3/BCL2/PPP6R3/GHR/SBF2/MAPK1/STAT3/PHACTR4/WNK1/FER/PIK3R1/ENSA/AP3B1/IQGAP1/MAP3K5/PPP3R1/SPRED1/IRS2/DLG1/CEP192/TRPC4AP/BOD1L1/MTMR3/MAPK14/TRAF3/PPARA/PPP2R2A/STRN/STAU1/SMAD2/JUP	40
GO:0019787	MF	GO:0019787	ubiquitin-like protein transferase activity	72/1529	458/18368	1.0597e-07	4.36394e-06	3.47957e-06	UBE2K/CBLB/HERC4/UBR5/PRKN/NSMCE2/UBE2R2/UBR3/HECTD4/UBE2H/HDAC4/ARIH1/UBE2E2/UBE4B/BIRC6/COP1/MYCBP2/UBE2D2/RNF115/BTRC/ITCH/XIAP/RNF213/RNF38/RNF216/UBE2W/SH3RF3/SH3RF1/PIAS1/HERC1/UBE3C/PDZRN3/FBXO11/SMURF2/CUL3/FBXO17/SMURF1/HECTD1/PELI2/WWP2/CNOT4/FBXW11/ARIH2/RNF24/CUL5/HUWE1/UBE2E1/TRIM2/RC3H1/TRIP12/MSL2/UBR2/TAF1/HERC2/RNF144A/KCMF1/RNF170/UBE3A/TRIM44/UBR1/WWP1/TRAF3/RNF217/RFFL/ATG10/H…	72
GO:0031267	MF	GO:0031267	small GTPase binding	48/1529	259/18368	1.09648e-07	4.36394e-06	3.47957e-06	AKAP13/RABGEF1/DENND1A/RABGAP1L/ERC1/EVI5/EXOC4/DOCK4/STRN3/RAB11FIP3/DIAPH2/CDC42BPB/EPS8/MYCBP2/FGD4/GOLGA4/FMNL2/AFDN/ABCA1/DENND5A/XPO1/RAPGEF6/MYO9B/MAPKAP1/BICD1/RABGAP1/IQGAP1/PICALM/RUSC2/NCKAP1/ROCK1/DAAM1/RHOBTB3/USP33/FARP1/ANKFY1/RPH3AL/MICAL3/CYFIP1/SYTL4/AP1G1/ROCK2/UNC13B/ABI2/RAP1A/PKN2/RAB3GAP1/FMNL3	48
GO:0051020	MF	GO:0051020	GTPase binding	52/1529	291/18368	1.11896e-07	4.36394e-06	3.47957e-06	SPTBN1/AKAP13/RABGEF1/DENND1A/GNB1/RABGAP1L/ERC1/EVI5/EXOC4/DOCK4/STRN3/RAB11FIP3/DIAPH2/CDC42BPB/EPS8/MYCBP2/FGD4/GOLGA4/FMNL2/AFDN/ABCA1/DENND5A/XPO1/RAPGEF6/MYO9B/AMBRA1/MAPKAP1/BICD1/RABGAP1/IQGAP1/PICALM/RUSC2/NCKAP1/ROCK1/RADIL/DAAM1/RHOBTB3/USP33/FARP1/ANKFY1/RPH3AL/MICAL3/CYFIP1/SYTL4/AP1G1/ROCK2/UNC13B/ABI2/RAP1A/PKN2/RAB3GAP1/FMNL3	52
GO:0004842	MF	GO:0004842	ubiquitin-protein transferase activity	68/1529	433/18368	2.48405e-07	9.30028e-06	7.41554e-06	UBE2K/CBLB/HERC4/UBR5/PRKN/UBE2R2/UBR3/HECTD4/UBE2H/ARIH1/UBE2E2/UBE4B/BIRC6/COP1/MYCBP2/UBE2D2/RNF115/BTRC/ITCH/XIAP/RNF213/RNF38/RNF216/UBE2W/SH3RF3/SH3RF1/HERC1/UBE3C/PDZRN3/FBXO11/SMURF2/CUL3/FBXO17/SMURF1/HECTD1/PELI2/WWP2/CNOT4/FBXW11/ARIH2/RNF24/CUL5/HUWE1/UBE2E1/TRIM2/RC3H1/TRIP12/MSL2/UBR2/TAF1/HERC2/RNF144A/KCMF1/RNF170/UBE3A/TRIM44/UBR1/WWP1/TRAF3/RNF217/RFFL/HERC3/ANKIB1/CHFR/NFX1/MAE…	68
GO:0008013	MF	GO:0008013	beta-catenin binding	23/1529	85/18368	2.77404e-07	9.98655e-06	7.96273e-06	RORA/FOXO1/TCF7L2/SMAD3/FOXO3/KANK1/TBL1XR1/PRKN/TCF7L1/CTNNA1/GSK3B/BTRC/PTPRK/ESR1/EP300/NUMB/PSEN1/GLI3/DLG5/TBL1X/CHD8/TCF4/VCL	23
GO:0042393	MF	GO:0042393	histone binding	45/1529	244/18368	3.13411e-07	1.08649e-05	8.6631e-06	KMT2C/TBL1XR1/CHD2/BCAS3/BPTF/KAT6B/BRD4/MLLT10/ATRX/BAZ1B/PHC3/TNKS/SPIN1/KMT2E/SMARCC1/PSME4/ATAD2B/KDM5A/SMARCA4/INO80/MBTD1/SFMBT2/KAT6A/YEATS2/UIMC1/MLLT3/SCMH1/KMT2A/PHC2/BAZ2A/TAF1/CDYL/RSF1/ZMYND8/PHIP/TP53BP1/MORC3/SMARCA2/TBL1X/CHD8/MCM3AP/SBNO1/PHF14/MLLT6/NASP	45
GO:0032452	MF	GO:0032452	histone demethylase activity	12/1529	29/18368	1.44034e-06	4.64884e-05	3.70673e-05	JMJD1C/KDM2A/UTY/KDM4B/KDM3B/KDM6A/JARID2/KDM5A/KDM4C/KDM3A/KDM5D/KDM2B	12
GO:0140457	MF	GO:0140457	protein demethylase activity	12/1529	29/18368	1.44034e-06	4.64884e-05	3.70673e-05	JMJD1C/KDM2A/UTY/KDM4B/KDM3B/KDM6A/JARID2/KDM5A/KDM4C/KDM3A/KDM5D/KDM2B	12
GO:0061659	MF	GO:0061659	ubiquitin-like protein ligase activity	52/1529	316/18368	1.55396e-06	4.84836e-05	3.86582e-05	UBE2K/CBLB/UBR5/PRKN/NSMCE2/UBR3/ARIH1/UBE4B/COP1/MYCBP2/UBE2D2/RNF115/BTRC/ITCH/XIAP/RNF38/RNF216/SH3RF3/SH3RF1/PIAS1/UBE3C/PDZRN3/SMURF2/CUL3/FBXO17/SMURF1/HECTD1/PELI2/WWP2/ARIH2/RNF24/HUWE1/TRIM2/RC3H1/TRIP12/MSL2/UBR2/HERC2/RNF144A/KCMF1/RNF170/UBE3A/TRIM44/UBR1/WWP1/RNF217/RFFL/ANKIB1/CHFR/NFX1/MAEA/MDM2	52
GO:0035591	MF	GO:0035591	signaling adaptor activity	21/1529	81/18368	1.9403e-06	5.85844e-05	4.6712e-05	AKAP13/GNB1/SORBS1/MAGI2/SPAG9/GAB2/EPS8/GRB10/STAT3/MAVS/SH3RF1/PIK3R1/IQGAP1/SH2B1/PAG1/CRK/FRS2/DLG5/MAPK8IP3/ABI2/ABI1	21
GO:0070577	MF	GO:0070577	lysine-acetylated histone binding	10/1529	21/18368	2.32713e-06	6.60059e-05	5.26296e-05	BRD4/PSME4/ATAD2B/SMARCA4/MLLT3/KMT2A/BAZ2A/TAF1/ZMYND8/PHIP	10
GO:0140033	MF	GO:0140033	acetylation-dependent protein binding	10/1529	21/18368	2.32713e-06	6.60059e-05	5.26296e-05	BRD4/PSME4/ATAD2B/SMARCA4/MLLT3/KMT2A/BAZ2A/TAF1/ZMYND8/PHIP	10
GO:0061630	MF	GO:0061630	ubiquitin protein ligase activity	50/1529	304/18368	2.49037e-06	6.85584e-05	5.46648e-05	UBE2K/CBLB/UBR5/PRKN/UBR3/ARIH1/UBE4B/COP1/MYCBP2/UBE2D2/RNF115/BTRC/ITCH/XIAP/RNF38/RNF216/SH3RF3/SH3RF1/UBE3C/PDZRN3/SMURF2/CUL3/FBXO17/SMURF1/HECTD1/PELI2/WWP2/ARIH2/RNF24/HUWE1/TRIM2/RC3H1/TRIP12/MSL2/UBR2/HERC2/RNF144A/KCMF1/RNF170/UBE3A/TRIM44/UBR1/WWP1/RNF217/RFFL/ANKIB1/CHFR/NFX1/MAEA/MDM2	50
GO:0005516	MF	GO:0005516	calmodulin binding	37/1529	201/18368	3.58381e-06	9.58413e-05	7.64187e-05	SPTBN1/PLCB1/EGFR/AKAP12/ADD3/CALD1/PPP3CB/CACNA1C/SLC8A1/STRN3/CAMK1D/ADD1/INVS/CAMK2D/EEF2K/PDE1C/MYO9B/OBSCN/PDE1A/SNTB1/SPTAN1/CASK/MYO1D/IQGAP1/MYH7/MYH9/KCNN3/PPP3R1/VAMP2/MYH10/PHKB/UNC13B/STRN/MBP/SNTB2/CDK5RAP2/PPP3CC	37
GO:0001223	MF	GO:0001223	transcription coactivator binding	12/1529	32/18368	4.94994e-06	0.000128698	0.000102617	RORA/ATF7/FOXO1/SMAD3/CREBBP/ESR1/EP300/VGLL4/TRERF1/THRB/PPARA/SMAD4	12
GO:0004115	MF	GO:0004115	3',5'-cyclic-AMP phosphodiesterase activity	8/1529	15/18368	8.5541e-06	0.000216395	0.000172542	PDE3A/PDE4D/PDE10A/PDE1C/PDE3B/PDE7B/PDE8A/PDE7A	8
GO:0032451	MF	GO:0032451	demethylase activity	13/1529	39/18368	9.07024e-06	0.000223414	0.000178138	JMJD1C/KDM2A/UTY/KDM4B/FTO/KDM3B/KDM6A/JARID2/KDM5A/KDM4C/KDM3A/KDM5D/KDM2B	13
GO:0046332	MF	GO:0046332	SMAD binding	19/1529	79/18368	1.90482e-05	0.000457157	0.000364512	SMAD3/ZMIZ1/SKI/MAGI2/TCF12/TGFBR3/USP9Y/BMPR1A/LDLRAD4/ZBTB7A/SMURF2/SMURF1/HIPK2/USP9X/GATA4/MEF2A/ACVR1/SMAD2/SMAD4	19
GO:0051010	MF	GO:0051010	microtubule plus-end binding	9/1529	21/18368	2.18898e-05	0.000512221	0.000408417	DST/CLASP1/PAFAH1B1/CLIP1/CLASP2/STIM1/FBXW11/CLIP2/NUMA1	9
GO:0042974	MF	GO:0042974	retinoic acid receptor binding	10/1529	26/18368	2.37891e-05	0.000543087	0.000433029	NCOR2/TACC1/NSD1/CTBP2/ASXL1/NCOA1/NRIP1/CNOT1/NCOA6/ACTN4	10
GO:0031490	MF	GO:0031490	chromatin DNA binding	22/1529	103/18368	3.21823e-05	0.000717207	0.000571862	JMJD1C/SMAD3/GATAD2B/FOXO3/UTY/CREBBP/HNRNPC/KDM3B/STAT3/KDM6A/EP300/SMARCC1/SMARCA4/MBD2/CTCF/ACTN4/KDM3A/THRB/PER1/BCL6/SBNO1/HNRNPU	22
GO:0030374	MF	GO:0030374	nuclear receptor coactivator activity	15/1529	56/18368	3.67288e-05	0.000799492	0.000637472	ZMIZ1/TACC1/NCOA2/MED13/NCOA1/NCOA3/CCAR1/THRAP3/DCAF6/TRERF1/NCOA6/ACTN4/NCOA7/USP22/SLC30A9	15
GO:0019903	MF	GO:0019903	protein phosphatase binding	28/1529	150/18368	4.06473e-05	0.000864679	0.000689448	JAK1/PARD3/FOXO1/EGFR/PTK2/PPP6R2/PPP3CB/STRN3/BCL2/PPP6R3/GHR/STAT3/PHACTR4/FER/PIK3R1/ENSA/AP3B1/IQGAP1/MAP3K5/IRS2/BOD1L1/MTMR3/MAPK14/TRAF3/PPP2R2A/STRN/STAU1/JUP	28
GO:0004402	MF	GO:0004402	histone acetyltransferase activity	12/1529	39/18368	4.95244e-05	0.00100771	0.000803497	CREBBP/KAT6B/NCOA1/NCOA3/EPC2/EP300/EPC1/KAT6A/TAF1/KAT2B/MCM3AP/USP22	12
GO:0005547	MF	GO:0005547	phosphatidylinositol-3,4,5-trisphosphate binding	12/1529	39/18368	4.95244e-05	0.00100771	0.000803497	PARD3/GAB2/FCHSD2/ASAP1/CYTH3/GBF1/OGT/COMMD1/OBSCN/MAPKAP1/IQGAP1/KIF16B	12
GO:0004114	MF	GO:0004114	3',5'-cyclic-nucleotide phosphodiesterase activity	9/1529	23/18368	5.22132e-05	0.00102176	0.0008147	PDE3A/PDE4D/PDE10A/PDE1C/PDE3B/PDE1A/PDE7B/PDE8A/PDE7A	9
GO:0140030	MF	GO:0140030	modification-dependent protein binding	29/1529	160/18368	5.23982e-05	0.00102176	0.0008147	BPTF/BRD4/EPS15/ATRX/BABAM2/SPIN1/KMT2E/ANK2/PSME4/ATAD2B/KDM5A/SMARCA4/TAB2/MBTD1/YEATS2/UIMC1/MLLT3/KMT2A/BAZ2A/TAF1/CDYL/ZMYND8/ZBTB1/PHIP/TP53BP1/MORC3/OTUD7A/CHD8/OTUD7B	29
GO:0019208	MF	GO:0019208	phosphatase regulator activity	22/1529	107/18368	5.94064e-05	0.00113478	0.000904815	BMPR2/PPP6R2/ZEB2/PPP6R3/SBF2/PPP1R12B/BMPR1A/PHACTR4/MGAT5/PPP2R5C/ENSA/PPP2R5E/PPP3R1/PPP1R12A/PPP4R2/PHACTR2/FRS2/PPP1R10/PPP2R2D/BOD1L1/PPP2R2A/CABIN1	22
GO:0043325	MF	GO:0043325	phosphatidylinositol-3,4-bisphosphate binding	10/1529	29/18368	7.11521e-05	0.00133197	0.00106204	GAB2/SESTD1/FCHSD2/HIP1/COMMD1/OBSCN/SH3PXD2A/MAPKAP1/PLEKHA2/KIF16B	10
GO:0030331	MF	GO:0030331	estrogen receptor binding	12/1529	41/18368	8.55461e-05	0.00153983	0.00122778	TACC1/NSD1/NCOA1/LCOR/ESR1/NRIP1/LATS1/ARRB1/CNOT1/NCOA6/TRIP4/STRN	12
GO:0061733	MF	GO:0061733	peptide-lysine-N-acetyltransferase activity	12/1529	41/18368	8.55461e-05	0.00153983	0.00122778	CREBBP/KAT6B/NCOA1/NCOA3/EPC2/EP300/EPC1/KAT6A/TAF1/KAT2B/MCM3AP/USP22	12
GO:0019783	MF	GO:0019783	ubiquitin-like protein-specific protease activity	24/1529	125/18368	8.8714e-05	0.00156672	0.00124922	USP54/USP34/SENP6/USP9Y/USP48/USP47/USP32/USP24/ATXN3/USP4/USP33/ALG13/TANK/USP9X/MINDY4/SENP7/USP8/USP40/OTUD7A/OTUD7B/USP22/SENP5/USP25/USP36	24
GO:0004112	MF	GO:0004112	cyclic-nucleotide phosphodiesterase activity	9/1529	25/18368	0.000112023	0.00194173	0.00154823	PDE3A/PDE4D/PDE10A/PDE1C/PDE3B/PDE1A/PDE7B/PDE8A/PDE7A	9
GO:0034212	MF	GO:0034212	peptide N-acetyltransferase activity	13/1529	49/18368	0.00013353	0.00227245	0.00181193	CREBBP/KAT6B/NCOA1/NCOA3/EPC2/EP300/EPC1/KAT6A/TAF1/KAT2B/MCM3AP/USP22/NAA15	13
GO:0001222	MF	GO:0001222	transcription corepressor binding	10/1529	32/18368	0.000181871	0.00293502	0.00234022	ZBTB16/RORA/EHMT1/CTBP2/LCOR/ESR1/ZBTB7A/ZNF644/PER3/PER1	10
GO:0071889	MF	GO:0071889	14-3-3 protein binding	10/1529	32/18368	0.000181871	0.00293502	0.00234022	SYNPO2/SRPK2/PRKCE/TBC1D22A/RPTOR/KLHL22/FOXK1/PPP1R12A/IRS2/KIF13B	10
GO:0140658	MF	GO:0140658	ATP-dependent chromatin remodeler activity	10/1529	32/18368	0.000181871	0.00293502	0.00234022	CHD9/CHD2/ATRX/CHD6/SMARCA4/INO80/EP400/RAD54L2/SMARCA2/CHD8	10
GO:0042578	MF	GO:0042578	phosphoric ester hydrolase activity	51/1529	366/18368	0.000187992	0.00298238	0.00237799	PTPRG/SSH2/PDE3A/PTPRS/GNB1/PLCB1/PTPRM/PLD1/PDE4D/NT5C2/PTPN12/PTPN9/PPP3CB/PTPRA/INPP5B/PLCL1/PTEN/SAMHD1/PLPP3/PDE10A/PTPRK/PLCB4/PDE1C/PDE3B/PDE1A/PPP1CB/PDE7B/PFKFB3/PDE8A/PPM1B/TNS3/PPP3R1/INPP4A/PDE7A/PLCL2/CTDSPL2/PTP4A3/DLG1/RNGTT/CTDSPL/INPP5A/MTMR3/PTPN14/PLD3/PHLPP1/PTPN13/GPCPD1/SSH1/CDC14B/APTX/PPP3CC	51
GO:0008353	MF	GO:0008353	RNA polymerase II CTD heptapeptide repeat kinase activity	6/1529	12/18368	0.000196088	0.00300883	0.00239908	CDK13/BRD4/MAPK1/CDK8/CDK12/CDK19	6
GO:0034452	MF	GO:0034452	dynactin binding	6/1529	12/18368	0.000196088	0.00300883	0.00239908	PAFAH1B1/GSK3B/HOOK3/BICD1/HTT/SNX6	6
GO:1901981	MF	GO:1901981	phosphatidylinositol phosphate binding	29/1529	173/18368	0.000217837	0.00327772	0.00261348	PARD3/PLEKHA5/DENND1A/TPCN1/PLCB1/GAB2/SVIL/SESTD1/FCHSD2/ASAP1/SH3PXD2B/HIP1/CYTH3/GBF1/OGT/COMMD1/OBSCN/SH3PXD2A/MAPKAP1/ARHGAP32/IQGAP1/PICALM/FCHO2/GOLPH3/TULP3/ANKFY1/STXBP6/KIF16B/SNX13	29
GO:0004709	MF	GO:0004709	MAP kinase kinase kinase activity	9/1529	27/18368	0.000220616	0.00327772	0.00261348	EGFR/BRAF/MAP3K5/MAP3K3/MAP3K20/RAF1/MAP3K2/MAP3K14/MAP3K4	9
GO:0051015	MF	GO:0051015	actin filament binding	34/1529	217/18368	0.000250175	0.00360349	0.00287322	GAS7/SPTBN1/ABLIM1/ABL1/TLN2/MACF1/UTRN/EGFR/ADD3/SYNE1/SVIL/CTNNA1/PKNOX2/CORO2B/ADD1/HIP1/FMNL2/AFDN/DMD/ABL2/ANTXR1/SPTAN1/MYO1D/IQGAP1/MYH7/MYH9/ABLIM3/CYFIP1/CAPZB/ACTN4/MYH10/ARPC1A/NEXN/FMNL3	34
GO:0050321	MF	GO:0050321	tau-protein kinase activity	8/1529	22/18368	0.000250242	0.00360349	0.00287322	MARK3/TAOK1/DYRK1A/GSK3B/FYN/SIK3/ROCK1/ROCK2	8
GO:0002039	MF	GO:0002039	p53 binding	15/1529	66/18368	0.000274862	0.00389804	0.00310808	EHMT1/CREBBP/BRD4/GSK3B/EP300/MDM4/TAF3/SMARCA4/HTT/TAF1/TP53BP1/RFFL/CHD8/MDM2/PPP1R13B	15
GO:0061980	MF	GO:0061980	regulatory RNA binding	12/1529	46/18368	0.000285321	0.0039716	0.00316674	FAM172A/PUM1/AGO3/NEAT1/AGO2/PUM2/MECP2/MBD2/TUT4/RBM4/AGO4/RC3H1	12
GO:0008276	MF	GO:0008276	protein methyltransferase activity	18/1529	88/18368	0.000289312	0.0039716	0.00316674	MECOM/ASH1L/KMT2C/SETD2/NSD1/EHMT1/SMYD3/EEF1AKMT2/FBXO11/SETD5/KMT5B/PRDM2/DNMT3A/PCMTD1/NSD3/CAMKMT/KMT2A/PCMTD2	18
GO:0008187	MF	GO:0008187	poly-pyrimidine tract binding	9/1529	28/18368	0.000301265	0.0039716	0.00316674	RBMS3/MSI2/RBMS1/RBMS2/ATXN1/HNRNPC/DIS3L2/HNRNPU/DAZAP1	9
GO:0050681	MF	GO:0050681	androgen receptor binding	9/1529	28/18368	0.000301265	0.0039716	0.00316674	NSD1/FOXP2/FOXP1/EP300/ZBTB7A/SMARCA4/KDM4C/KDM3A/KDM5D	9
GO:0080025	MF	GO:0080025	phosphatidylinositol-3,5-bisphosphate binding	9/1529	28/18368	0.000301265	0.0039716	0.00316674	PLEKHA5/TPCN1/SESTD1/SH3PXD2B/HIP1/GBF1/COMMD1/MAPKAP1/KIF16B	9
GO:0070679	MF	GO:0070679	inositol 1,4,5 trisphosphate binding	6/1529	13/18368	0.000338523	0.0044008	0.00350896	ITPR1/PLCL1/ITPR2/PLCL2/ITPR3/TRPC1	6
GO:0005158	MF	GO:0005158	insulin receptor binding	8/1529	23/18368	0.000355857	0.00456277	0.00363811	IGF1R/SORBS1/GRB10/PIK3R1/IRS2/SNX4/PHIP/SNX1	8
GO:0004843	MF	GO:0004843	thiol-dependent deubiquitinase	21/1529	113/18368	0.00037984	0.0047537	0.00379034	USP54/USP34/USP9Y/USP48/USP47/USP32/USP24/ATXN3/USP4/USP33/ALG13/TANK/USP9X/MINDY4/USP8/USP40/OTUD7A/OTUD7B/USP22/USP25/USP36	21
GO:0016706	MF	GO:0016706	2-oxoglutarate-dependent dioxygenase activity	13/1529	54/18368	0.000380905	0.0047537	0.00379034	KDM2A/UTY/KDM4B/FTO/KDM6A/KDM5A/ASPH/KDM4C/TET1/KDM5D/EGLN3/KDM2B/PLOD1	13
GO:0070717	MF	GO:0070717	poly-purine tract binding	9/1529	29/18368	0.000404815	0.00498562	0.00397526	RBMS3/RBMS1/RBMS2/RBPMS/ATXN1/PAN3/LARP4/HNRNPU/DAZAP1	9
GO:0101005	MF	GO:0101005	deubiquitinase activity	21/1529	114/18368	0.000429756	0.00522405	0.00416537	USP54/USP34/USP9Y/USP48/USP47/USP32/USP24/ATXN3/USP4/USP33/ALG13/TANK/USP9X/MINDY4/USP8/USP40/OTUD7A/OTUD7B/USP22/USP25/USP36	21
GO:0031625	MF	GO:0031625	ubiquitin protein ligase binding	42/1529	297/18368	0.000490349	0.00588419	0.00469173	JAK1/FOXO1/UBE2K/SMAD3/EGFR/PRKN/SKI/FAF1/FHIT/STX8/BCL2/ARIH1/GSK3B/YWHAE/UBE2W/PIAS1/PRKAR2A/CUL3/AMBRA1/NPLOC4/ARRB1/ATXN3/SPOP/CUL5/PER3/SPART/SLF2/GPI/CRK/HERC2/FBXW7/TANK/SNX9/TRAF3/RFFL/ABI2/PER1/SMAD2/USP25/MDM2/UBE2G1/VCL	42
GO:0044389	MF	GO:0044389	ubiquitin-like protein ligase binding	44/1529	316/18368	0.000510313	0.00604624	0.00482095	JAK1/FOXO1/UBE2K/SMAD3/EGFR/PRKN/SKI/FAF1/FHIT/STX8/BCL2/ARIH1/GSK3B/ITCH/YWHAE/UBE2W/PIAS1/PRKAR2A/CUL3/AMBRA1/NPLOC4/ARRB1/ATXN3/SPOP/CUL5/PER3/SPART/SLF2/GPI/CRK/HERC2/FBXW7/TANK/SNX9/TRIP4/TRAF3/RFFL/ABI2/PER1/SMAD2/USP25/MDM2/UBE2G1/VCL	44
GO:0061631	MF	GO:0061631	ubiquitin conjugating enzyme activity	10/1529	36/18368	0.000527023	0.00616617	0.00491657	UBE2K/UBE2R2/UBE2H/UBE2E2/BIRC6/UBE2D2/UBE2W/UBE2E1/TAF1/UBE2G1	10
GO:0046966	MF	GO:0046966	thyroid hormone receptor binding	9/1529	30/18368	0.000535961	0.00619333	0.00493823	JMJD1C/TACC1/NSD1/MED13/NCOA3/THRAP3/NCOR1/NCOA6/TRIP12	9
GO:0035259	MF	GO:0035259	glucocorticoid receptor binding	6/1529	14/18368	0.000550775	0.0062869	0.00501283	NCOR2/SMAD3/TACC1/STAT3/NRIP1/STAT5B	6
GO:0018024	MF	GO:0018024	histone-lysine N-methyltransferase activity	11/1529	43/18368	0.000608413	0.00686114	0.0054707	MECOM/ASH1L/KMT2C/SETD2/NSD1/EHMT1/SMYD3/SETD5/KMT5B/NSD3/KMT2A	11
GO:0030159	MF	GO:0030159	signaling receptor complex adaptor activity	12/1529	50/18368	0.00065222	0.00726759	0.00579479	GNB1/SORBS1/MAGI2/SPAG9/GAB2/GRB10/PIK3R1/SH2B1/CRK/FRS2/DLG5/MAPK8IP3	12
GO:0008266	MF	GO:0008266	poly(U) RNA binding	8/1529	25/18368	0.00067536	0.0074369	0.00592978	RBMS3/MSI2/RBMS1/RBMS2/ATXN1/HNRNPC/DIS3L2/DAZAP1	8
GO:0047485	MF	GO:0047485	protein N-terminus binding	20/1529	110/18368	0.000692666	0.00753879	0.00601102	NCOR2/SRRM2/TBL1XR1/EXOC4/NCOA1/RBPJ/NCOA3/PDLIM5/SMARCC1/MECP2/NIPBL/STXBP1/SMARCA4/MAU2/MNAT1/ATM/ZMYND8/STX5/APTX/MDM2	20
GO:0070016	MF	GO:0070016	armadillo repeat domain binding	5/1529	10/18368	0.00070077	0.00753932	0.00601144	TCF7L2/STRN3/CNOT1/CHD8/STRN	5
GO:0019199	MF	GO:0019199	transmembrane receptor protein kinase activity	24/1529	143/18368	0.000719548	0.00765337	0.00610238	JAK1/INSR/IGF1R/ABL1/PDGFRA/BMPR2/EGFR/PTK2/LTBP1/DYRK1A/TGFBR3/FYN/DDR2/BMPR1A/BAZ1B/FER/ABL2/EPHA3/FGFR1/AXL/MAP2K5/MUSK/ROR2/ACVR1	24
GO:0003727	MF	GO:0003727	single-stranded RNA binding	17/1529	87/18368	0.000733935	0.00771868	0.00615446	RBMS3/MSI2/RBMS1/RBMS2/RBPMS/ATXN1/PAN3/HNRNPC/AGO3/DIS3L2/AGO2/LSM14A/ZFR/LARP4/AGO4/HNRNPU/DAZAP1	17
GO:0070300	MF	GO:0070300	phosphatidic acid binding	7/1529	20/18368	0.000802739	0.00834849	0.00665663	SESTD1/RAPGEF6/COMMD1/MAPKAP1/PITPNC1/PACSIN2/RAPGEF2	7
GO:0004713	MF	GO:0004713	protein tyrosine kinase activity	23/1529	136/18368	0.000825039	0.00848612	0.00676637	JAK1/INSR/IGF1R/ABL1/PDGFRA/EGFR/PTK2/HIPK3/DYRK1A/PEAK1/FYN/DDR2/BAZ1B/FER/ABL2/EPHA3/FGFR1/AXL/MAP2K5/MUSK/HIPK2/ROR2/BCR	23
GO:0048156	MF	GO:0048156	tau protein binding	11/1529	45/18368	0.000920178	0.00936181	0.0074646	MARK3/TAOK1/DYRK1A/GSK3B/FYN/EP300/PICALM/ROCK1/ROCK2/PPP2R2A/SMAD2	11
GO:0016279	MF	GO:0016279	protein-lysine N-methyltransferase activity	13/1529	59/18368	0.000941521	0.00947595	0.00755561	MECOM/ASH1L/KMT2C/SETD2/NSD1/EHMT1/SMYD3/EEF1AKMT2/SETD5/KMT5B/NSD3/CAMKMT/KMT2A	13
GO:0008081	MF	GO:0008081	phosphoric diester hydrolase activity	17/1529	89/18368	0.000959748	0.00955664	0.00761994	PDE3A/GNB1/PLCB1/PLD1/PDE4D/PLCL1/PDE10A/PLCB4/PDE1C/PDE3B/PDE1A/PDE7B/PDE8A/PDE7A/PLCL2/PLD3/GPCPD1	17
GO:0008170	MF	GO:0008170	N-methyltransferase activity	18/1529	97/18368	0.000982107	0.00959852	0.00765334	MECOM/ASH1L/KMT2C/SETD2/NSD1/EHMT1/SMYD3/EEF1AKMT2/FBXO11/SETD5/KMT5B/NSD3/NNMT/TRMT11/CAMKMT/KMT2A/METTL15/METTL16	18
GO:0003725	MF	GO:0003725	double-stranded RNA binding	15/1529	74/18368	0.000994719	0.00959852	0.00765334	MBNL1/RFTN1/AGO3/AGO2/LSM14A/PRKRIP1/STAU2/ZFR/LRRFIP1/AGO4/RC3H1/STAU1/NLRP1/HNRNPU/APTX	15
GO:0017022	MF	GO:0017022	myosin binding	15/1529	74/18368	0.000994719	0.00959852	0.00765334	MYBPC3/CALD1/RAB10/LIMCH1/TRPM7/SPATA6/DMD/KIRREL1/AXL/TRAK1/RAB6A/ARFGEF1/VAMP2/RHOA/GIPC1	15
GO:0061650	MF	GO:0061650	ubiquitin-like protein conjugating enzyme activity	10/1529	39/18368	0.00104759	0.0100056	0.00797792	UBE2K/UBE2R2/UBE2H/UBE2E2/BIRC6/UBE2D2/UBE2W/UBE2E1/TAF1/UBE2G1	10
GO:0016278	MF	GO:0016278	lysine N-methyltransferase activity	13/1529	60/18368	0.00111183	0.0105119	0.0083816	MECOM/ASH1L/KMT2C/SETD2/NSD1/EHMT1/SMYD3/EEF1AKMT2/SETD5/KMT5B/NSD3/CAMKMT/KMT2A	13
GO:0005078	MF	GO:0005078	MAP-kinase scaffold activity	5/1529	11/18368	0.00119684	0.0110915	0.00884378	AKAP13/SPAG9/SH3RF1/IQGAP1/MAPK8IP3	5
GO:0046975	MF	GO:0046975	histone methyltransferase activity (H3-K36 specific)	5/1529	11/18368	0.00119684	0.0110915	0.00884378	ASH1L/SETD2/NSD1/SETD5/NSD3	5
GO:0008080	MF	GO:0008080	N-acetyltransferase activity	14/1529	68/18368	0.00123599	0.011342	0.00904351	CREBBP/KAT6B/NCOA1/NCOA3/EPC2/EP300/EPC1/KAT6A/TAF1/KAT2B/HGSNAT/MCM3AP/USP22/NAA15	14
GO:1902936	MF	GO:1902936	phosphatidylinositol bisphosphate binding	19/1529	107/18368	0.00124991	0.0113584	0.00905656	PARD3/PLEKHA5/TPCN1/PLCB1/SVIL/SESTD1/ASAP1/SH3PXD2B/HIP1/GBF1/COMMD1/OBSCN/SH3PXD2A/MAPKAP1/PICALM/FCHO2/TULP3/STXBP6/KIF16B	19
GO:0042169	MF	GO:0042169	SH2 domain binding	10/1529	40/18368	0.00129401	0.0116461	0.00928598	ABL1/PTK2/DLC1/GHR/SH3PXD2B/PAG1/RUFY1/AFAP1/CRK/ARHGAP5	10
GO:0035198	MF	GO:0035198	miRNA binding	9/1529	34/18368	0.00145072	0.0129322	0.0103114	PUM1/AGO3/NEAT1/AGO2/PUM2/TUT4/RBM4/AGO4/RC3H1	9
GO:0030020	MF	GO:0030020	extracellular matrix structural constituent conferring tensile strength	10/1529	41/18368	0.00158562	0.0140013	0.0111639	COL4A1/COL4A2/COL4A4/COL5A1/COL6A3/COL4A3/COL8A1/COL5A3/COL15A1/COL6A6	10
GO:0008242	MF	GO:0008242	omega peptidase activity	21/1529	126/18368	0.00164246	0.0143677	0.011456	USP54/USP34/USP9Y/USP48/USP47/USP32/USP24/ATXN3/USP4/USP33/ALG13/TANK/USP9X/MINDY4/USP8/USP40/OTUD7A/OTUD7B/USP22/USP25/USP36	21
GO:0046965	MF	GO:0046965	retinoid X receptor binding	6/1529	17/18368	0.00182552	0.0156761	0.0124992	NCOR2/TACC1/NSD1/NCOA1/NRIP1/NCOA6	6
GO:0070064	MF	GO:0070064	proline-rich region binding	6/1529	17/18368	0.00182552	0.0156761	0.0124992	ABL1/GIGYF2/GHR/ITSN1/YAP1/ABI2	6
GO:0042054	MF	GO:0042054	histone methyltransferase activity	12/1529	56/18368	0.00188456	0.0158347	0.0126257	MECOM/ASH1L/KMT2C/SETD2/NSD1/EHMT1/SMYD3/SETD5/KMT5B/PRDM2/NSD3/KMT2A	12
GO:0045309	MF	GO:0045309	protein phosphorylated amino acid binding	12/1529	56/18368	0.00188456	0.0158347	0.0126257	ABL1/CBLB/BTRC/MAPK1/SCAF8/YWHAE/ABL2/PIK3R1/ARRB1/CRK/FBXW7/VAV2	12
GO:0005024	MF	GO:0005024	transforming growth factor beta-activated receptor activity	5/1529	12/18368	0.00191167	0.0158347	0.0126257	BMPR2/LTBP1/TGFBR3/BMPR1A/ACVR1	5
GO:0070410	MF	GO:0070410	co-SMAD binding	5/1529	12/18368	0.00191167	0.0158347	0.0126257	SMAD3/USP9Y/USP9X/GATA4/SMAD2	5
GO:0008022	MF	GO:0008022	protein C-terminus binding	28/1529	189/18368	0.00200432	0.0164565	0.0131215	ZBTB16/PRRC2C/FOXN3/ABL1/SASH1/DST/ATXN2/ATXN1/HSPG2/SREBF2/AGO2/DNM1/AFDN/EP300/PIAS1/FIGN/NIPBL/MAGI1/TNNI3K/YAP1/NUMA1/VAMP2/DLG1/TBL1X/MPDZ/RBFOX1/SAE1/TCF4	28
GO:0008143	MF	GO:0008143	poly(A) binding	7/1529	23/18368	0.00203408	0.0165556	0.0132006	RBMS3/RBMS1/RBMS2/RBPMS/PAN3/LARP4/HNRNPU	7
GO:0005201	MF	GO:0005201	extracellular matrix structural constituent	26/1529	172/18368	0.00213704	0.0172437	0.0137492	COL4A1/ABI3BP/COL4A2/LAMB1/LAMA2/COL4A4/NID1/COL5A1/LTBP1/COL6A3/COL4A3/COL8A1/HSPG2/LTBP2/FBN1/ELN/COL5A3/HMCN1/LAMC1/COL15A1/COL6A6/THSD4/TNXB/PXDN/LAMA4/PODN	26
GO:0032266	MF	GO:0032266	phosphatidylinositol-3-phosphate binding	10/1529	43/18368	0.00232823	0.0186259	0.0148512	PARD3/PLEKHA5/DENND1A/SESTD1/SH3PXD2B/HIP1/OBSCN/SH3PXD2A/KIF16B/SNX13	10
GO:0032454	MF	GO:0032454	histone H3-methyl-lysine-9 demethylase activity	5/1529	13/18368	0.00289488	0.0229628	0.0183093	JMJD1C/KDM4B/KDM3B/KDM4C/KDM3A	5
[truncated: 20 more rows]

## Sheet: LV_agingadult_vs_nonaging up
	ONTOLOGY	ID	Description	GeneRatio	BgRatio	pvalue	p.adjust	qvalue	geneID	Count
[truncated: 379 more rows]

## Sheet: LV_nonagingadult_vs_fetus
gene	avg_log2FC	p_val	p_val_adj	pct.1	pct.2	cluster
[truncated: 858 more rows]

[truncated: 8 more sheets: LV_nonagingadult_vs_fetus down, LV_nonagingadult_vs_fetus up, RV_agingadult_vs_nonagingadult, RV_agingadult_vs_nonaging down, RV_agingadult_vs_nonaging up, RV_nonagingadult_vs_fetus, RV_nonagingadult_vs_fetus down, RV_nonagingadult_vs_fetus up]
