# Supplementary material for: Life-span–dependent transcriptional dynamics of the human heart
Source: Sci Adv. 2026 Jun 17;12(25):eaeg2614. doi: 10.1126/sciadv.aeg2614 (PMC13274588; doi:10.1126/sciadv.aeg2614)
Supplement: Supplementary file 2 — Tables S1 to S55 [file sciadv.aeg2614_tables_s1_to_s55.zip › Tables/Supplementary_Table_43.xlsx]

## Sheet: Gene sets
status	family	pval	qval	gene_short_name	use_for_ordering	cluster
OK	negbinomial.size	0	0	KAZN	TRUE	1
OK	negbinomial.size	0	0	VIT	FALSE	2
OK	negbinomial.size	0	0	COL3A1	TRUE	3
OK	negbinomial.size	0	0	SNED1	TRUE	4
OK	negbinomial.size	0	0	ROBO2	TRUE	3
OK	negbinomial.size	0	0	USP53	TRUE	5
OK	negbinomial.size	0	0	ADAMTS19	TRUE	3
OK	negbinomial.size	0	0	CASC15	TRUE	3
OK	negbinomial.size	0	0	FKBP5	TRUE	5
OK	negbinomial.size	0	0	COL21A1	TRUE	3
OK	negbinomial.size	0	0	LAMA2	FALSE	4
OK	negbinomial.size	0	0	COL1A2	TRUE	3
OK	negbinomial.size	0	0	CNTNAP2	TRUE	3
OK	negbinomial.size	0	0	XIST	FALSE	3
OK	negbinomial.size	0	0	ADAMTSL1	TRUE	3
OK	negbinomial.size	0	0	GSN	TRUE	6
OK	negbinomial.size	0	0	NEAT1	FALSE	4
OK	negbinomial.size	0	0	MALAT1	FALSE	2
OK	negbinomial.size	0	0	ZBTB16	FALSE	5
OK	negbinomial.size	0	0	NNMT	TRUE	5
OK	negbinomial.size	0	0	MGST1	FALSE	6
OK	negbinomial.size	0	0	GPC6	TRUE	3
OK	negbinomial.size	0	0	ACSM3	TRUE	5
OK	negbinomial.size	0	0	COL1A1	TRUE	3
OK	negbinomial.size	0	0	CDH19	TRUE	2
OK	negbinomial.size	0	0	CCDC102B	TRUE	3
OK	negbinomial.size	0	0	ADGRD1	FALSE	4
OK	negbinomial.size	0	0	COL6A6	FALSE	3
OK	negbinomial.size	0	0	EXT1	FALSE	3
OK	negbinomial.size	0	0	MAMDC2	TRUE	5
OK	negbinomial.size	0	0	EBF1	FALSE	4
OK	negbinomial.size	0	0	RIPOR3	TRUE	4
OK	negbinomial.size	0	0	MGAT4C	TRUE	3
OK	negbinomial.size	0	0	TNNT2	FALSE	4
OK	negbinomial.size	1.23333e-305	9.64607e-303	MYBPC3	FALSE	1
OK	negbinomial.size	4.91502e-298	3.73733e-295	NRG1	TRUE	3
OK	negbinomial.size	1.15554e-284	8.5491e-282	PID1	FALSE	5
OK	negbinomial.size	4.27258e-283	3.07783e-280	PDE3A	TRUE	3
OK	negbinomial.size	2.678e-279	1.87968e-276	CACNA1C	FALSE	3
OK	negbinomial.size	2.45317e-276	1.67883e-273	SEMA5A	TRUE	3
OK	negbinomial.size	1.77263e-275	1.18351e-272	LINC01088	TRUE	5
OK	negbinomial.size	3.69497e-264	2.40824e-261	SCARA5	FALSE	4
OK	negbinomial.size	4.63062e-263	2.94787e-260	CATSPERB	TRUE	4
OK	negbinomial.size	9.74459e-262	6.06246e-259	NCKAP5	TRUE	3
OK	negbinomial.size	7.72485e-260	4.69911e-257	ABCA6	FALSE	2
OK	negbinomial.size	5.7394e-259	3.41544e-256	COL12A1	TRUE	3
OK	negbinomial.size	8.31797e-259	4.8446e-256	COL4A4	TRUE	5
OK	negbinomial.size	1.70206e-256	9.7067e-254	IGF2BP3	FALSE	3
OK	negbinomial.size	2.02336e-254	1.13036e-251	PDZRN3	TRUE	3
OK	negbinomial.size	3.3384e-246	1.82771e-243	TANC2	TRUE	3
OK	negbinomial.size	9.59168e-245	5.14829e-242	GALNT17	TRUE	3
OK	negbinomial.size	3.18131e-244	1.67471e-241	APOD	TRUE	6
OK	negbinomial.size	9.96389e-244	5.14625e-241	COL4A3	FALSE	4
OK	negbinomial.size	1.08205e-243	5.48519e-241	CERS6	FALSE	3
OK	negbinomial.size	8.56971e-238	4.26522e-235	ADH1B	TRUE	6
OK	negbinomial.size	5.16615e-233	2.52532e-230	PLCXD3	TRUE	2
OK	negbinomial.size	5.75961e-233	2.76603e-230	PCOLCE2	TRUE	2
OK	negbinomial.size	4.42002e-228	2.0861e-225	FAM155A	TRUE	3
OK	negbinomial.size	1.74235e-227	8.08393e-225	IGF2BP2	FALSE	3
OK	negbinomial.size	5.98861e-225	2.7322e-222	PTPRT	TRUE	3
OK	negbinomial.size	1.26882e-224	5.69387e-222	CFD	TRUE	6
OK	negbinomial.size	7.19176e-221	3.17528e-218	GALNT15	TRUE	5
OK	negbinomial.size	1.06494e-214	4.62723e-212	SORCS1	TRUE	4
OK	negbinomial.size	1.96625e-211	8.41e-209	TIAM1	FALSE	3
OK	negbinomial.size	9.21571e-211	3.88109e-208	AC007319.1	TRUE	2
OK	negbinomial.size	4.14878e-207	1.72074e-204	GFPT2	TRUE	4
OK	negbinomial.size	6.23513e-206	2.54747e-203	EFHD1	TRUE	5
OK	negbinomial.size	1.29359e-201	5.20745e-199	C3	TRUE	1
OK	negbinomial.size	4.95278e-200	1.96489e-197	KALRN	TRUE	3
OK	negbinomial.size	3.2847e-196	1.2845e-193	NOX4	TRUE	5
OK	negbinomial.size	2.84325e-192	1.09621e-189	POSTN	TRUE	3
OK	negbinomial.size	1.74821e-189	6.64661e-187	LDB2	FALSE	3
OK	negbinomial.size	2.03933e-189	7.64719e-187	ZNF385D	TRUE	3
OK	negbinomial.size	6.05964e-186	2.24158e-183	SAMD5	TRUE	3
OK	negbinomial.size	7.23906e-184	2.64216e-181	HIST1H2AC	TRUE	3
OK	negbinomial.size	5.3869e-182	1.94028e-179	ABTB2	TRUE	1
OK	negbinomial.size	4.32491e-180	1.53753e-177	CNTN5	TRUE	3
OK	negbinomial.size	3.50048e-178	1.22849e-175	SEMA6D	TRUE	3
OK	negbinomial.size	7.92525e-177	2.74615e-174	FGD4	FALSE	5
OK	negbinomial.size	1.44943e-175	4.9596e-173	SAMHD1	TRUE	5
OK	negbinomial.size	1.50886e-175	5.0992e-173	NAV1	FALSE	4
OK	negbinomial.size	2.12456e-174	7.06957e-172	COL8A1	TRUE	2
OK	negbinomial.size	2.14354e-174	7.06957e-172	SGCD	FALSE	3
OK	negbinomial.size	2.72827e-174	8.89091e-172	NCAM1	TRUE	3
OK	negbinomial.size	2.98382e-174	9.60929e-172	TANC1	FALSE	3
OK	negbinomial.size	1.55557e-172	4.95143e-170	PLAGL1	FALSE	3
OK	negbinomial.size	1.37263e-168	4.3189e-166	FBN2	FALSE	3
OK	negbinomial.size	7.76063e-167	2.41408e-164	PRKAG2	FALSE	5
OK	negbinomial.size	1.36776e-162	4.20685e-160	GRID2	TRUE	3
OK	negbinomial.size	3.07456e-162	9.35143e-160	DCN	TRUE	6
OK	negbinomial.size	1.907e-155	5.73652e-153	FN1	TRUE	3
OK	negbinomial.size	7.88653e-155	2.34658e-152	PDGFD	TRUE	2
OK	negbinomial.size	1.04227e-154	3.06787e-152	ANK3	TRUE	3
OK	negbinomial.size	1.34819e-154	3.92611e-152	GPX3	TRUE	6
OK	negbinomial.size	1.63632e-153	4.71502e-151	CGNL1	TRUE	3
OK	negbinomial.size	1.99252e-153	5.68157e-151	NFIB	FALSE	3
OK	negbinomial.size	1.49396e-152	4.21606e-150	PIEZO2	TRUE	3
OK	negbinomial.size	4.61867e-151	1.29012e-148	PCDH7	TRUE	3
OK	negbinomial.size	6.35947e-150	1.75843e-147	ARHGAP10	TRUE	3
OK	negbinomial.size	4.9406e-149	1.35244e-146	IQSEC1	FALSE	1
OK	negbinomial.size	1.26513e-148	3.42887e-146	ABCA10	FALSE	4
OK	negbinomial.size	5.05268e-148	1.356e-145	CAMK2D	FALSE	3
OK	negbinomial.size	2.55264e-147	6.78407e-145	ABI3BP	FALSE	4
OK	negbinomial.size	3.46104e-147	9.10985e-145	RAI14	FALSE	3
OK	negbinomial.size	4.0938e-147	1.06727e-144	CYP4B1	FALSE	2
OK	negbinomial.size	9.97095e-147	2.57495e-144	LINC02511	TRUE	2
OK	negbinomial.size	2.45632e-146	6.28406e-144	MID1	TRUE	3
OK	negbinomial.size	1.55078e-145	3.93066e-143	NEGR1	FALSE	5
OK	negbinomial.size	2.44923e-145	6.15094e-143	JAK1	FALSE	4
OK	negbinomial.size	4.29081e-145	1.06779e-142	CNTN4	TRUE	3
OK	negbinomial.size	3.65588e-143	9.01586e-141	SDK1	TRUE	4
OK	negbinomial.size	5.30399e-143	1.29635e-140	ABCA9	FALSE	5
OK	negbinomial.size	9.85502e-142	2.38736e-139	AC016831.7	FALSE	2
OK	negbinomial.size	2.09178e-141	5.02284e-139	CHSY3	TRUE	3
OK	negbinomial.size	4.31723e-141	1.02765e-138	TIMP3	TRUE	2
OK	negbinomial.size	1.12518e-140	2.65522e-138	PCSK6	TRUE	5
OK	negbinomial.size	3.44763e-140	8.06628e-138	DOCK5	FALSE	5
OK	negbinomial.size	8.7853e-139	2.03804e-136	TSPAN5	TRUE	3
OK	negbinomial.size	2.1172e-138	4.87028e-136	VEGFD	FALSE	6
OK	negbinomial.size	6.94038e-134	1.58322e-131	TENM4	TRUE	3
OK	negbinomial.size	8.24844e-134	1.86606e-131	TMEFF2	TRUE	3
OK	negbinomial.size	9.09913e-134	2.04164e-131	MMP16	TRUE	3
OK	negbinomial.size	1.16186e-132	2.58575e-130	SSH2	FALSE	1
OK	negbinomial.size	5.25603e-130	1.16031e-127	DLC1	FALSE	3
OK	negbinomial.size	1.02099e-129	2.23589e-127	APCDD1	TRUE	4
OK	negbinomial.size	2.03296e-128	4.4167e-126	ABLIM3	TRUE	4
OK	negbinomial.size	3.13515e-126	6.75761e-124	FOXO1	FALSE	5
OK	negbinomial.size	9.34834e-126	1.99923e-123	RNF150	TRUE	3
OK	negbinomial.size	1.10242e-124	2.33936e-122	ZBTB20	FALSE	5
OK	negbinomial.size	6.72256e-123	1.41557e-120	ATXN1	FALSE	3
OK	negbinomial.size	1.6155e-122	3.37578e-120	LRRFIP1	FALSE	3
OK	negbinomial.size	2.78759e-122	5.78088e-120	GPC3	TRUE	3
OK	negbinomial.size	4.37649e-122	9.00768e-120	ENOX1	TRUE	3
OK	negbinomial.size	1.42791e-121	2.91698e-119	SPARCL1	TRUE	6
OK	negbinomial.size	3.89917e-121	7.90635e-119	SVIL	FALSE	3
OK	negbinomial.size	4.24671e-121	8.54776e-119	SYNE2	FALSE	3
OK	negbinomial.size	1.22925e-120	2.45616e-118	MAST4	FALSE	3
OK	negbinomial.size	4.46158e-120	8.85009e-118	FREM1	FALSE	3
OK	negbinomial.size	7.17955e-120	1.41391e-117	CDK6	FALSE	3
OK	negbinomial.size	1.01707e-119	1.98867e-117	HHIP	TRUE	3
OK	negbinomial.size	1.95918e-119	3.80359e-117	HS6ST2	TRUE	5
OK	negbinomial.size	6.66133e-119	1.28414e-116	ABCA8	FALSE	2
OK	negbinomial.size	1.34443e-118	2.5736e-116	KCNQ1OT1	FALSE	3
OK	negbinomial.size	1.3673e-118	2.5992e-116	EVA1C	FALSE	4
OK	negbinomial.size	2.06602e-118	3.90036e-116	NINJ2	FALSE	4
OK	negbinomial.size	2.73859e-118	5.13466e-116	SAMD4A	TRUE	3
OK	negbinomial.size	3.10503e-118	5.78211e-116	PDLIM3	TRUE	3
OK	negbinomial.size	5.3814e-117	9.9534e-115	DCLK2	TRUE	3
OK	negbinomial.size	8.75213e-117	1.60792e-114	RPS6KA2	FALSE	5
OK	negbinomial.size	6.76086e-116	1.23381e-113	PDE3B	TRUE	4
OK	negbinomial.size	8.66133e-116	1.57017e-113	LUZP2	TRUE	3
OK	negbinomial.size	6.4901e-115	1.16882e-112	CACNB4	TRUE	3
OK	negbinomial.size	1.37211e-114	2.45491e-112	PLEKHG1	FALSE	3
OK	negbinomial.size	2.16629e-113	3.85065e-111	LSAMP	TRUE	3
OK	negbinomial.size	5.90822e-113	1.04343e-110	TMTC2	TRUE	3
OK	negbinomial.size	3.31106e-112	5.81006e-110	CHRM3	TRUE	3
OK	negbinomial.size	1.32863e-111	2.31656e-109	PPP1R9A	FALSE	3
OK	negbinomial.size	2.25915e-111	3.91405e-109	FGF13	TRUE	3
OK	negbinomial.size	5.59794e-111	9.63762e-109	RGL3	FALSE	4
OK	negbinomial.size	8.87299e-111	1.51806e-108	GRK5	FALSE	1
OK	negbinomial.size	1.00313e-110	1.70556e-108	AL033504.1	TRUE	3
OK	negbinomial.size	1.81086e-110	3.0599e-108	FRAS1	TRUE	3
OK	negbinomial.size	2.43369e-110	4.0871e-108	UAP1	TRUE	4
OK	negbinomial.size	8.05092e-110	1.34382e-107	MFGE8	FALSE	6
OK	negbinomial.size	3.76394e-109	6.2445e-107	SH3D19	FALSE	5
OK	negbinomial.size	8.41217e-109	1.3872e-106	TC2N	FALSE	4
OK	negbinomial.size	8.74233e-109	1.43301e-106	SPON1	TRUE	3
OK	negbinomial.size	2.55034e-108	4.15553e-106	DPYSL3	FALSE	3
OK	negbinomial.size	4.49897e-108	7.28726e-106	NR2F2-AS1	FALSE	3
OK	negbinomial.size	3.95055e-107	6.36132e-105	ZSWIM6	TRUE	3
OK	negbinomial.size	5.03691e-107	8.06318e-105	TACC1	FALSE	5
OK	negbinomial.size	1.03372e-106	1.64517e-104	ENOX2	FALSE	5
OK	negbinomial.size	1.22338e-106	1.93577e-104	SPOCK1	TRUE	5
OK	negbinomial.size	1.41088e-106	2.21962e-104	MYH10	FALSE	3
OK	negbinomial.size	2.83264e-103	4.4309e-101	FLRT2	TRUE	3
OK	negbinomial.size	3.35032e-103	5.2109e-101	COL27A1	FALSE	3
OK	negbinomial.size	4.58895e-102	7.09706e-100	PTPRG	FALSE	3
OK	negbinomial.size	7.7988e-102	1.19935e-99	NID1	FALSE	4
OK	negbinomial.size	1.05986e-100	1.62081e-98	TXNRD1	FALSE	6
OK	negbinomial.size	1.32113e-100	2.00914e-98	ADAMTS5	TRUE	5
OK	negbinomial.size	7.07943e-100	1.07068e-97	TARID	TRUE	3
OK	negbinomial.size	1.94486e-99	2.92519e-97	SERPINE1	TRUE	3
OK	negbinomial.size	4.22897e-99	6.32589e-97	MATN2	FALSE	3
OK	negbinomial.size	1.37787e-98	2.04988e-96	NXN	TRUE	3
OK	negbinomial.size	1.72807e-98	2.55698e-96	ZFPM2	FALSE	3
OK	negbinomial.size	8.85081e-96	1.30259e-93	EML4	FALSE	3
OK	negbinomial.size	1.81863e-95	2.6622e-93	ZEB2	FALSE	3
OK	negbinomial.size	3.52022e-95	5.12566e-93	GAS7	FALSE	1
OK	negbinomial.size	6.60866e-95	9.52134e-93	HSPG2	FALSE	4
OK	negbinomial.size	6.58023e-95	9.52134e-93	ITGA8	TRUE	3
OK	negbinomial.size	8.51034e-95	1.2197e-92	EGFR	FALSE	5
OK	negbinomial.size	1.94393e-94	2.77151e-92	PRR16	TRUE	5
OK	negbinomial.size	4.15402e-94	5.89183e-92	CNKSR3	TRUE	3
OK	negbinomial.size	4.25882e-94	6.00933e-92	RYR2	TRUE	6
OK	negbinomial.size	5.75604e-94	8.0803e-92	KLHL13	TRUE	3
OK	negbinomial.size	4.22877e-93	5.90604e-91	A4GALT	FALSE	1
OK	negbinomial.size	5.53133e-93	7.68602e-91	USP54	FALSE	5
OK	negbinomial.size	9.59457e-93	1.32647e-90	DYNC1I1	TRUE	2
OK	negbinomial.size	2.946e-92	4.05245e-90	AKAP12	TRUE	3
OK	negbinomial.size	1.70679e-91	2.33608e-89	KIAA1211	TRUE	3
OK	negbinomial.size	5.03587e-91	6.8583e-89	MFAP5	FALSE	5
OK	negbinomial.size	7.52095e-91	1.0192e-88	DOCK10	TRUE	3
OK	negbinomial.size	7.97412e-91	1.07529e-88	AL445250.1	TRUE	2
OK	negbinomial.size	6.39669e-90	8.58348e-88	AC104574.2	TRUE	5
OK	negbinomial.size	5.74964e-89	7.67759e-87	FNBP1L	FALSE	3
OK	negbinomial.size	8.75415e-89	1.16328e-86	MUSK	TRUE	2
OK	negbinomial.size	1.08908e-88	1.44021e-86	COL5A2	FALSE	3
OK	negbinomial.size	1.14235e-88	1.5034e-86	HECW2	FALSE	3
OK	negbinomial.size	1.47472e-88	1.93152e-86	AOX1	TRUE	5
OK	negbinomial.size	2.19344e-88	2.8592e-86	ROR2	FALSE	3
OK	negbinomial.size	6.53991e-88	8.48453e-86	TNXB	FALSE	4
OK	negbinomial.size	2.43011e-87	3.13782e-85	TPCN1	FALSE	4
OK	negbinomial.size	1.69837e-86	2.18269e-84	GBE1	FALSE	4
OK	negbinomial.size	2.68516e-86	3.43475e-84	AL357507.1	TRUE	3
OK	negbinomial.size	2.98768e-85	3.80394e-83	PTPRS	FALSE	4
OK	negbinomial.size	3.04618e-85	3.86047e-83	AC108734.4	FALSE	4
OK	negbinomial.size	1.37346e-84	1.73259e-82	SPSB1	FALSE	5
OK	negbinomial.size	2.46033e-84	3.08941e-82	MTUS1	FALSE	4
OK	negbinomial.size	4.1217e-84	5.15193e-82	ECHDC2	FALSE	2
OK	negbinomial.size	1.58251e-83	1.96907e-81	CELF2	FALSE	5
OK	negbinomial.size	3.88567e-82	4.81295e-80	MIR29B2CHG	FALSE	4
OK	negbinomial.size	7.46875e-82	9.20943e-80	PLCE1	FALSE	3
OK	negbinomial.size	1.89884e-81	2.33089e-79	AL031599.1	TRUE	5
OK	negbinomial.size	3.58993e-81	4.38709e-79	LHFPL2	FALSE	3
OK	negbinomial.size	1.13709e-80	1.38341e-78	KIF26B	TRUE	3
OK	negbinomial.size	1.8176e-80	2.20155e-78	MIPOL1	FALSE	4
OK	negbinomial.size	3.06857e-80	3.7004e-78	VCAN	TRUE	3
OK	negbinomial.size	4.16442e-80	4.99986e-78	MYRIP	TRUE	3
OK	negbinomial.size	4.4732e-80	5.34714e-78	SASH1	FALSE	3
OK	negbinomial.size	2.48634e-79	2.94745e-77	PEAK1	FALSE	3
OK	negbinomial.size	2.48725e-79	2.94745e-77	TTTY14	FALSE	4
OK	negbinomial.size	3.05043e-79	3.59924e-77	ZNF804B	TRUE	3
OK	negbinomial.size	3.45373e-79	4.05761e-77	COL14A1	TRUE	3
OK	negbinomial.size	4.69932e-79	5.4974e-77	CDH11	TRUE	3
OK	negbinomial.size	8.20495e-79	9.55755e-77	GAB1	FALSE	3
OK	negbinomial.size	1.2568e-78	1.45778e-76	IGFBP5	TRUE	3
OK	negbinomial.size	1.51787e-78	1.75317e-76	AC092691.1	TRUE	3
OK	negbinomial.size	2.67008e-78	3.07104e-76	DMD	FALSE	3
OK	negbinomial.size	4.69859e-78	5.38156e-76	MAOA	FALSE	4
OK	negbinomial.size	5.54268e-78	6.32189e-76	CRIM1	TRUE	3
OK	negbinomial.size	6.99988e-78	7.95081e-76	SPARC	FALSE	3
OK	negbinomial.size	1.07332e-77	1.2141e-75	COL28A1	TRUE	5
OK	negbinomial.size	1.76319e-77	1.98623e-75	PPFIA2	TRUE	3
OK	negbinomial.size	3.46416e-77	3.88639e-75	NFKBIZ	FALSE	2
OK	negbinomial.size	7.71536e-77	8.62042e-75	LDLRAD4	TRUE	3
OK	negbinomial.size	1.75639e-76	1.95445e-74	NGF	FALSE	4
OK	negbinomial.size	1.85351e-76	2.05417e-74	UTY	FALSE	4
OK	negbinomial.size	4.27008e-76	4.71327e-74	TMTC1	FALSE	4
OK	negbinomial.size	4.77206e-76	5.24619e-74	STXBP6	FALSE	2
OK	negbinomial.size	4.81557e-76	5.27286e-74	IL1RAPL1	TRUE	3
OK	negbinomial.size	9.48058e-76	1.03395e-73	ZNF704	FALSE	3
OK	negbinomial.size	6.36218e-75	6.91104e-73	TPRG1	FALSE	1
OK	negbinomial.size	1.65545e-74	1.79115e-72	TTC3	FALSE	3
OK	negbinomial.size	2.02315e-74	2.18038e-72	ANK2	FALSE	3
OK	negbinomial.size	3.9631e-73	4.25435e-71	LDLR	FALSE	1
OK	negbinomial.size	6.31707e-73	6.75483e-71	RARRES1	TRUE	6
OK	negbinomial.size	9.99584e-73	1.06469e-70	ADAMTS14	FALSE	3
OK	negbinomial.size	2.97869e-72	3.16041e-70	MT-ATP6	FALSE	1
OK	negbinomial.size	5.01532e-72	5.30075e-70	STK39	FALSE	3
OK	negbinomial.size	1.07526e-71	1.13208e-69	APBA1	TRUE	3
OK	negbinomial.size	4.31002e-71	4.52041e-69	GABPB2	FALSE	1
OK	negbinomial.size	6.17411e-71	6.45076e-69	PLA2G5	TRUE	1
OK	negbinomial.size	6.51221e-71	6.77814e-69	CDH2	FALSE	3
OK	negbinomial.size	1.15464e-70	1.19724e-68	GSE1	TRUE	3
OK	negbinomial.size	1.24633e-70	1.28743e-68	COL5A1	FALSE	3
OK	negbinomial.size	1.58602e-70	1.63217e-68	TBX20	FALSE	3
OK	negbinomial.size	3.82482e-70	3.92137e-68	PODN	FALSE	4
OK	negbinomial.size	4.27542e-70	4.36699e-68	GATA6	FALSE	3
OK	negbinomial.size	6.26341e-70	6.37378e-68	SCN7A	FALSE	3
OK	negbinomial.size	8.52528e-70	8.64337e-68	PKNOX2	FALSE	3
OK	negbinomial.size	9.38207e-70	9.47693e-68	TPST1	FALSE	3
OK	negbinomial.size	1.19865e-69	1.20632e-67	SESTD1	FALSE	4
OK	negbinomial.size	1.57345e-69	1.57771e-67	TSPAN18	FALSE	3
OK	negbinomial.size	2.60272e-69	2.60025e-67	GLIS3	FALSE	4
OK	negbinomial.size	2.66175e-69	2.64955e-67	KCNQ5	TRUE	3
OK	negbinomial.size	9.3995e-69	9.32253e-67	ARHGAP22	FALSE	4
OK	negbinomial.size	2.19103e-68	2.16524e-66	SEMA3D	TRUE	3
OK	negbinomial.size	3.10058e-68	3.05307e-66	MT-CO1	FALSE	1
OK	negbinomial.size	3.51543e-68	3.44915e-66	LINC01807	TRUE	5
OK	negbinomial.size	7.90438e-68	7.72766e-66	IL15RA	FALSE	6
OK	negbinomial.size	9.30536e-68	9.06494e-66	SCMH1	FALSE	3
OK	negbinomial.size	1.02988e-67	9.99713e-66	DPP10	TRUE	3
OK	negbinomial.size	1.25371e-67	1.21268e-65	CACNA2D3	TRUE	3
OK	negbinomial.size	1.29484e-67	1.24806e-65	PTPRJ	FALSE	3
OK	negbinomial.size	1.38153e-67	1.32695e-65	GTDC1	FALSE	3
OK	negbinomial.size	3.01101e-67	2.88194e-65	ADAMTS2	FALSE	3
OK	negbinomial.size	3.32008e-67	3.16668e-65	KIRREL3	TRUE	4
OK	negbinomial.size	6.4422e-67	6.12323e-65	HMGA2	TRUE	3
OK	negbinomial.size	6.81956e-67	6.45947e-65	LINC01091	TRUE	3
OK	negbinomial.size	1.05162e-66	9.92657e-65	OPHN1	FALSE	5
OK	negbinomial.size	1.65419e-66	1.55608e-64	LIFR	TRUE	3
OK	negbinomial.size	1.70807e-66	1.60126e-64	IGFBP4	FALSE	1
OK	negbinomial.size	2.66266e-66	2.48764e-64	MAP4K3	FALSE	3
OK	negbinomial.size	4.91052e-66	4.57213e-64	TGFBR3	FALSE	5
OK	negbinomial.size	6.91191e-66	6.41379e-64	IL6R	FALSE	4
OK	negbinomial.size	9.99345e-66	9.24191e-64	MCUB	FALSE	4
OK	negbinomial.size	2.52799e-65	2.33001e-63	FBLN5	FALSE	5
OK	negbinomial.size	2.94665e-65	2.70676e-63	ZHX2	FALSE	4
OK	negbinomial.size	6.68066e-65	6.11627e-63	PTGDS	FALSE	1
OK	negbinomial.size	7.26795e-65	6.63176e-63	MT-ATP8	FALSE	1
OK	negbinomial.size	1.04243e-64	9.48018e-63	LOXL2	TRUE	3
OK	negbinomial.size	2.71269e-64	2.45885e-62	DCC	TRUE	3
OK	negbinomial.size	4.52251e-64	4.08578e-62	KCNB2	TRUE	3
OK	negbinomial.size	4.60578e-64	4.14733e-62	EDNRA	TRUE	3
OK	negbinomial.size	3.54974e-63	3.18592e-61	HPSE2	TRUE	3
OK	negbinomial.size	5.53189e-63	4.94869e-61	LINC00278	FALSE	4
OK	negbinomial.size	5.87151e-63	5.2354e-61	ABCC1	FALSE	1
OK	negbinomial.size	6.89273e-63	6.12603e-61	AL445426.1	FALSE	5
OK	negbinomial.size	1.65781e-62	1.46864e-60	TRIO	FALSE	3
OK	negbinomial.size	1.71466e-62	1.5141e-60	FAM20A	FALSE	1
OK	negbinomial.size	1.93638e-62	1.70439e-60	JMJD1C	FALSE	3
OK	negbinomial.size	2.16148e-62	1.89642e-60	NREP	FALSE	3
OK	negbinomial.size	3.27327e-62	2.8627e-60	DES	FALSE	2
OK	negbinomial.size	6.37735e-62	5.55967e-60	ITGBL1	TRUE	2
OK	negbinomial.size	7.87552e-62	6.84395e-60	ST3GAL5	FALSE	2
OK	negbinomial.size	9.13141e-62	7.91023e-60	APBB1IP	FALSE	4
OK	negbinomial.size	1.27011e-61	1.09678e-59	PLCB4	FALSE	3
OK	negbinomial.size	1.50269e-61	1.29354e-59	GGT5	FALSE	1
OK	negbinomial.size	1.51019e-61	1.29592e-59	ZFHX3	FALSE	4
OK	negbinomial.size	1.51716e-61	1.29784e-59	USP9Y	FALSE	4
OK	negbinomial.size	1.57706e-61	1.34487e-59	SEMA5B	TRUE	3
OK	negbinomial.size	1.82018e-61	1.54738e-59	CDH13	TRUE	3
OK	negbinomial.size	2.18514e-61	1.85189e-59	TTYH2	FALSE	3
OK	negbinomial.size	2.60459e-61	2.20056e-59	NRK	TRUE	3
OK	negbinomial.size	3.07944e-61	2.59374e-59	SLC25A13	FALSE	4
OK	negbinomial.size	3.41934e-61	2.87119e-59	PDE4B	TRUE	3
OK	negbinomial.size	3.45217e-61	2.8899e-59	GNAO1	FALSE	1
OK	negbinomial.size	4.36338e-61	3.64156e-59	FRMPD4	TRUE	3
OK	negbinomial.size	1.19456e-60	9.93917e-59	ADAMTSL3	FALSE	3
OK	negbinomial.size	1.86814e-60	1.54965e-58	PLXDC1	FALSE	4
OK	negbinomial.size	2.31886e-60	1.91772e-58	TMEM108	FALSE	3
OK	negbinomial.size	4.27599e-60	3.52563e-58	TANK	FALSE	2
OK	negbinomial.size	7.17746e-60	5.90017e-58	NAALADL2	FALSE	3
OK	negbinomial.size	9.00976e-60	7.38422e-58	FNDC1	TRUE	3
OK	negbinomial.size	1.28972e-59	1.05388e-57	WLS	FALSE	3
OK	negbinomial.size	1.68499e-59	1.37276e-57	ENAH	FALSE	3
OK	negbinomial.size	1.85026e-59	1.50294e-57	MTHFD1L	TRUE	3
OK	negbinomial.size	4.3142e-59	3.49399e-57	TCF4	FALSE	3
OK	negbinomial.size	4.54721e-59	3.67184e-57	DAAM1	TRUE	3
OK	negbinomial.size	4.83803e-59	3.89518e-57	CUX1	FALSE	1
OK	negbinomial.size	6.57583e-59	5.27879e-57	MGAT5	FALSE	3
OK	negbinomial.size	1.06774e-58	8.54627e-57	CYP27C1	FALSE	3
OK	negbinomial.size	1.2559e-58	1.0023e-56	NOTCH3	FALSE	3
OK	negbinomial.size	1.27134e-58	1.01167e-56	LAMB1	FALSE	3
OK	negbinomial.size	1.27569e-58	1.0122e-56	DOK5	TRUE	3
OK	negbinomial.size	1.79308e-58	1.41861e-56	ADAM12	TRUE	3
OK	negbinomial.size	2.36364e-58	1.86462e-56	CEMIP	TRUE	3
OK	negbinomial.size	2.68274e-58	2.11027e-56	ARHGAP15	TRUE	3
OK	negbinomial.size	3.12976e-58	2.45485e-56	SULF1	FALSE	3
OK	negbinomial.size	8.07438e-58	6.31509e-56	ASAP1	FALSE	3
OK	negbinomial.size	8.13498e-58	6.34436e-56	SMAD6	TRUE	3
OK	negbinomial.size	1.17207e-57	9.11483e-56	KANK1	FALSE	3
OK	negbinomial.size	1.31618e-57	1.02065e-55	KHDRBS2	TRUE	3
OK	negbinomial.size	1.4544e-57	1.12466e-55	PLA2G2A	TRUE	6
OK	negbinomial.size	2.60228e-57	2.00662e-55	ZNF708	FALSE	4
OK	negbinomial.size	4.58099e-57	3.52247e-55	ADAMTS12	FALSE	3
OK	negbinomial.size	6.42127e-57	4.92369e-55	COL25A1	TRUE	3
OK	negbinomial.size	8.63404e-57	6.6019e-55	C1RL	FALSE	1
OK	negbinomial.size	1.67079e-56	1.27399e-54	NTN4	FALSE	4
OK	negbinomial.size	1.72855e-56	1.31437e-54	MEIS2	FALSE	3
OK	negbinomial.size	2.11642e-56	1.60485e-54	KCNT2	FALSE	3
OK	negbinomial.size	2.19772e-56	1.66189e-54	PLPP1	FALSE	3
OK	negbinomial.size	2.81134e-56	2.12004e-54	PER3	FALSE	5
OK	negbinomial.size	3.67126e-56	2.75334e-54	AFF1	FALSE	5
OK	negbinomial.size	3.67001e-56	2.75334e-54	LSP1	FALSE	2
OK	negbinomial.size	5.70902e-56	4.26991e-54	BCL6	FALSE	2
OK	negbinomial.size	5.82258e-56	4.34298e-54	TGFBR2	FALSE	5
OK	negbinomial.size	6.78003e-56	5.04339e-54	MYH7	FALSE	4
OK	negbinomial.size	7.33307e-56	5.43999e-54	PARD3	FALSE	3
OK	negbinomial.size	1.09788e-55	8.12255e-54	UNC13B	FALSE	4
OK	negbinomial.size	2.77421e-55	2.04693e-53	PTPRM	FALSE	3
OK	negbinomial.size	3.88145e-55	2.85621e-53	HIF3A	FALSE	5
OK	negbinomial.size	8.15117e-55	5.98204e-53	NCOA7	FALSE	4
OK	negbinomial.size	8.22939e-55	6.0233e-53	PRKD1	FALSE	3
OK	negbinomial.size	9.26209e-55	6.76108e-53	CDC7	TRUE	3
OK	negbinomial.size	9.92612e-55	7.22653e-53	DOCK8	FALSE	4
OK	negbinomial.size	1.25816e-54	9.13548e-53	PDLIM5	FALSE	2
OK	negbinomial.size	4.64782e-54	3.36586e-52	CYP1B1-AS1	FALSE	4
OK	negbinomial.size	6.23065e-54	4.5002e-52	GPC5	TRUE	3
OK	negbinomial.size	8.30385e-54	5.98183e-52	ENPEP	TRUE	3
OK	negbinomial.size	1.95914e-53	1.4076e-51	RASSF4	FALSE	4
OK	negbinomial.size	2.3642e-53	1.69418e-51	NAV2	TRUE	5
OK	negbinomial.size	2.41428e-53	1.72555e-51	TCF7L1	FALSE	3
OK	negbinomial.size	2.47107e-53	1.76154e-51	OLFM2	TRUE	3
OK	negbinomial.size	2.59138e-53	1.84251e-51	MT-ND3	FALSE	1
OK	negbinomial.size	2.87425e-53	2.03833e-51	EPHB2	FALSE	3
OK	negbinomial.size	3.56187e-53	2.51945e-51	AC008105.3	FALSE	1
OK	negbinomial.size	3.58987e-53	2.53271e-51	ACTN1	FALSE	3
OK	negbinomial.size	1.12584e-52	7.92255e-51	MAGI1	FALSE	3
OK	negbinomial.size	1.37621e-52	9.65959e-51	STON2	FALSE	5
OK	negbinomial.size	2.01829e-52	1.41301e-50	AC138150.1	FALSE	4
OK	negbinomial.size	2.11979e-52	1.47652e-50	SLC22A3	TRUE	3
OK	negbinomial.size	2.1166e-52	1.47652e-50	ZBTB7C	TRUE	4
OK	negbinomial.size	2.551e-52	1.77236e-50	AC018618.1	FALSE	4
OK	negbinomial.size	4.10832e-52	2.84712e-50	HHATL	FALSE	1
OK	negbinomial.size	9.34017e-52	6.45651e-50	PAPPA	TRUE	3
OK	negbinomial.size	1.17582e-51	8.10754e-50	AC007529.2	FALSE	2
OK	negbinomial.size	1.95349e-51	1.34359e-49	NFASC	FALSE	4
OK	negbinomial.size	2.55533e-51	1.75312e-49	AUTS2	FALSE	3
OK	negbinomial.size	7.53847e-51	5.15896e-49	MLXIPL	FALSE	1
OK	negbinomial.size	8.05414e-51	5.49811e-49	NFIC	FALSE	1
OK	negbinomial.size	1.34129e-50	9.13343e-49	PDE10A	TRUE	1
OK	negbinomial.size	1.35236e-50	9.186e-49	CHRDL2	FALSE	1
OK	negbinomial.size	1.38073e-50	9.35547e-49	DHRS3	FALSE	1
OK	negbinomial.size	1.62067e-50	1.09541e-48	MICAL2	TRUE	3
OK	negbinomial.size	2.11329e-50	1.42486e-48	JADE1	FALSE	1
OK	negbinomial.size	2.1752e-50	1.463e-48	RETREG1	FALSE	2
OK	negbinomial.size	3.10488e-50	2.08316e-48	SLC44A5	TRUE	3
OK	negbinomial.size	3.36839e-50	2.25443e-48	EBF3	FALSE	3
OK	negbinomial.size	3.62755e-50	2.42196e-48	DPYSL2	FALSE	5
OK	negbinomial.size	5.20396e-50	3.46602e-48	MAP4K4	FALSE	3
OK	negbinomial.size	1.08702e-49	7.22234e-48	SREBF1	FALSE	1
OK	negbinomial.size	1.72574e-49	1.14383e-47	PRLR	TRUE	3
OK	negbinomial.size	2.3512e-49	1.55463e-47	KDM5D	FALSE	4
OK	negbinomial.size	2.40854e-49	1.58871e-47	EDIL3	TRUE	3
OK	negbinomial.size	6.1501e-49	4.04694e-47	NFIA	FALSE	3
OK	negbinomial.size	6.18408e-49	4.05955e-47	SGIP1	TRUE	4
OK	negbinomial.size	9.98717e-49	6.5404e-47	ECE1	FALSE	1
OK	negbinomial.size	1.02562e-48	6.70056e-47	OPCML	TRUE	3
OK	negbinomial.size	1.39143e-48	9.06881e-47	GPM6B	TRUE	3
OK	negbinomial.size	1.52836e-48	9.93763e-47	DOK6	FALSE	3
OK	negbinomial.size	1.67415e-48	1.08597e-46	KIAA0513	FALSE	4
OK	negbinomial.size	1.87243e-48	1.21172e-46	MT-CYB	FALSE	1
OK	negbinomial.size	2.71392e-48	1.75214e-46	AFAP1	FALSE	3
OK	negbinomial.size	2.98768e-48	1.92435e-46	ACKR3	FALSE	6
OK	negbinomial.size	3.36171e-48	2.16017e-46	NTRK2	TRUE	3
OK	negbinomial.size	4.92253e-48	3.15572e-46	IL16	TRUE	5
OK	negbinomial.size	7.22393e-48	4.62027e-46	CRISPLD2	TRUE	4
OK	negbinomial.size	8.33018e-48	5.31539e-46	AC008050.1	TRUE	4
OK	negbinomial.size	9.69801e-48	6.1738e-46	SLC16A7	FALSE	2
OK	negbinomial.size	1.39765e-47	8.87687e-46	TMEM144	FALSE	4
OK	negbinomial.size	1.43935e-47	9.12055e-46	LRRC17	TRUE	3
OK	negbinomial.size	1.66275e-47	1.05118e-45	DAPK1	FALSE	3
OK	negbinomial.size	1.83818e-47	1.15941e-45	PLD1	FALSE	5
OK	negbinomial.size	2.50014e-47	1.5733e-45	MEOX1	TRUE	3
OK	negbinomial.size	3.27409e-47	2.05562e-45	PDS5B	FALSE	3
OK	negbinomial.size	3.92137e-47	2.45637e-45	EGLN3	FALSE	4
OK	negbinomial.size	4.08968e-47	2.55596e-45	ASTN1	FALSE	3
OK	negbinomial.size	4.382e-47	2.73241e-45	TRAK1	FALSE	3
OK	negbinomial.size	6.1699e-47	3.83852e-45	SERPINF1	TRUE	6
OK	negbinomial.size	1.99235e-46	1.2367e-44	SRPX2	FALSE	2
OK	negbinomial.size	3.74105e-46	2.31691e-44	RAPGEF2	FALSE	3
OK	negbinomial.size	4.04315e-46	2.49835e-44	GLUL	TRUE	6
OK	negbinomial.size	4.49559e-46	2.77167e-44	ANO4	TRUE	3
OK	negbinomial.size	4.80897e-46	2.95822e-44	SBF2	FALSE	3
OK	negbinomial.size	5.03429e-46	3.08988e-44	OSBPL10	FALSE	3
OK	negbinomial.size	6.11361e-46	3.74394e-44	EPHA7	TRUE	3
OK	negbinomial.size	9.20729e-46	5.6259e-44	CLSTN2	TRUE	4
OK	negbinomial.size	9.29906e-46	5.66932e-44	AKT3	FALSE	5
OK	negbinomial.size	1.02055e-45	6.2081e-44	NUPR1	FALSE	6
OK	negbinomial.size	1.40876e-45	8.55063e-44	SREBF2	FALSE	4
OK	negbinomial.size	1.67484e-45	1.01431e-43	SESN3	TRUE	3
OK	negbinomial.size	1.78993e-45	1.08162e-43	SNCAIP	FALSE	3
OK	negbinomial.size	2.01272e-45	1.21357e-43	ENOSF1	FALSE	1
OK	negbinomial.size	4.45376e-45	2.6795e-43	SPATS2L	FALSE	3
OK	negbinomial.size	4.61894e-45	2.77278e-43	PIR	FALSE	2
OK	negbinomial.size	7.04125e-45	4.21766e-43	ATRNL1	TRUE	3
OK	negbinomial.size	7.52378e-45	4.49686e-43	KLF12	FALSE	3
OK	negbinomial.size	8.13435e-45	4.85119e-43	SERPINA3	FALSE	1
OK	negbinomial.size	1.44305e-44	8.58742e-43	ARHGEF26	TRUE	3
OK	negbinomial.size	2.51624e-44	1.49414e-42	NRG3	TRUE	3
OK	negbinomial.size	2.53605e-44	1.50264e-42	MEG8	FALSE	3
OK	negbinomial.size	4.34732e-44	2.57027e-42	ITGA9	FALSE	3
OK	negbinomial.size	7.09127e-44	4.18354e-42	GATA4	FALSE	3
OK	negbinomial.size	1.3318e-43	7.84016e-42	MYOF	FALSE	3
OK	negbinomial.size	1.86426e-43	1.09511e-41	GNG7	FALSE	4
OK	negbinomial.size	2.23053e-43	1.30746e-41	LIMCH1	FALSE	3
OK	negbinomial.size	2.37385e-43	1.3885e-41	ADA	FALSE	2
OK	negbinomial.size	3.44971e-43	2.01348e-41	PLXNA4	TRUE	3
OK	negbinomial.size	4.24797e-43	2.47413e-41	ID4	FALSE	3
OK	negbinomial.size	5.01068e-43	2.91215e-41	THBS2	FALSE	3
OK	negbinomial.size	5.2786e-43	3.06136e-41	GJC1	FALSE	3
OK	negbinomial.size	5.73034e-43	3.31633e-41	SDK2	TRUE	3
OK	negbinomial.size	6.3804e-43	3.68475e-41	LGR5	TRUE	3
OK	negbinomial.size	1.37787e-42	7.9406e-41	CHSY1	FALSE	3
OK	negbinomial.size	1.50669e-42	8.66473e-41	PTP4A3	FALSE	1
OK	negbinomial.size	2.06258e-42	1.18367e-40	RAD51B	FALSE	3
OK	negbinomial.size	2.98547e-42	1.70971e-40	PTN	FALSE	6
OK	negbinomial.size	3.05484e-42	1.74579e-40	SEC24D	FALSE	3
OK	negbinomial.size	3.07604e-42	1.75424e-40	ATP8A2	TRUE	3
OK	negbinomial.size	3.08898e-42	1.75796e-40	FOXO3	FALSE	5
OK	negbinomial.size	3.9809e-42	2.26085e-40	ABCA5	FALSE	5
OK	negbinomial.size	4.26881e-42	2.41935e-40	QKI	FALSE	3
OK	negbinomial.size	4.44828e-42	2.51585e-40	YAP1	FALSE	3
OK	negbinomial.size	4.55479e-42	2.57078e-40	TRPM3	FALSE	3
OK	negbinomial.size	5.96651e-42	3.36064e-40	NEDD4L	FALSE	3
OK	negbinomial.size	7.29933e-42	4.10291e-40	PTGIS	FALSE	1
OK	negbinomial.size	9.9175e-42	5.56315e-40	XPO1	FALSE	3
OK	negbinomial.size	1.04498e-41	5.84972e-40	FMO2	FALSE	6
OK	negbinomial.size	1.10557e-41	6.17632e-40	LTBP2	TRUE	4
OK	negbinomial.size	2.3212e-41	1.2941e-39	TANGO6	FALSE	1
OK	negbinomial.size	2.37938e-41	1.32385e-39	COL15A1	FALSE	4
OK	negbinomial.size	2.46804e-41	1.37039e-39	FAM110B	FALSE	3
OK	negbinomial.size	2.92324e-41	1.61985e-39	DDR2	FALSE	5
OK	negbinomial.size	2.99636e-41	1.65702e-39	NCALD	FALSE	3
OK	negbinomial.size	3.33829e-41	1.84239e-39	SLC25A12	FALSE	4
OK	negbinomial.size	3.36305e-41	1.85231e-39	ARHGAP42	FALSE	3
OK	negbinomial.size	3.52993e-41	1.94033e-39	PTPRZ1	TRUE	3
OK	negbinomial.size	4.29162e-41	2.35428e-39	NKAIN3	TRUE	3
OK	negbinomial.size	7.37237e-41	4.03622e-39	MIR503HG	FALSE	3
OK	negbinomial.size	8.1836e-41	4.47141e-39	SLC1A2	FALSE	1
OK	negbinomial.size	8.64977e-41	4.71671e-39	ARL15	FALSE	3
OK	negbinomial.size	8.73577e-41	4.75414e-39	PRKCE	FALSE	3
OK	negbinomial.size	1.05683e-40	5.74001e-39	PCDH11X	TRUE	3
OK	negbinomial.size	1.11458e-40	6.04169e-39	SLIT3	TRUE	3
OK	negbinomial.size	1.55239e-40	8.39823e-39	GLI2	FALSE	3
OK	negbinomial.size	1.76861e-40	9.54908e-39	RGMA	FALSE	2
OK	negbinomial.size	2.16734e-40	1.16789e-38	HSP90AA1	TRUE	3
OK	negbinomial.size	3.60764e-40	1.94019e-38	PDPN	FALSE	5
OK	negbinomial.size	4.55244e-40	2.4435e-38	KRCC1	FALSE	4
OK	negbinomial.size	5.09627e-40	2.73005e-38	VCL	FALSE	3
OK	negbinomial.size	1.29074e-39	6.90089e-38	FAM198B-AS1	FALSE	5
OK	negbinomial.size	1.31761e-39	7.03087e-38	PKP4	FALSE	3
OK	negbinomial.size	1.52089e-39	8.09977e-38	MED13L	FALSE	3
OK	negbinomial.size	2.22221e-39	1.18118e-37	FBLN2	FALSE	6
OK	negbinomial.size	2.99648e-39	1.58964e-37	CALCRL	FALSE	5
OK	negbinomial.size	3.1605e-39	1.67018e-37	PTCH2	TRUE	3
OK	negbinomial.size	3.15496e-39	1.67018e-37	SMAD9	FALSE	3
OK	negbinomial.size	3.68084e-39	1.94141e-37	ST6GAL2	FALSE	3
OK	negbinomial.size	4.07816e-39	2.14684e-37	MIRLET7BHG	FALSE	1
OK	negbinomial.size	4.16846e-39	2.19016e-37	CRLF1	FALSE	2
OK	negbinomial.size	4.63647e-39	2.43139e-37	NTM	TRUE	3
OK	negbinomial.size	4.66859e-39	2.44356e-37	CORO2B	FALSE	1
OK	negbinomial.size	4.93166e-39	2.57632e-37	ITGA1	TRUE	3
OK	negbinomial.size	4.94816e-39	2.58002e-37	TEAD1	FALSE	3
OK	negbinomial.size	6.70967e-39	3.49183e-37	CADPS2	FALSE	4
OK	negbinomial.size	8.60853e-39	4.47154e-37	WWOX	FALSE	5
OK	negbinomial.size	8.75825e-39	4.54069e-37	SH3GL3	TRUE	3
OK	negbinomial.size	8.90642e-39	4.60878e-37	DCLK1	FALSE	5
OK	negbinomial.size	1.00046e-38	5.16727e-37	ARNT2	FALSE	3
OK	negbinomial.size	1.05228e-38	5.42468e-37	TNNT1	FALSE	1
OK	negbinomial.size	1.20703e-38	6.21075e-37	CFLAR	FALSE	4
OK	negbinomial.size	1.40746e-38	7.22848e-37	KIAA0040	FALSE	1
OK	negbinomial.size	1.50691e-38	7.72475e-37	ZNF208	FALSE	2
OK	negbinomial.size	1.99692e-38	1.02175e-36	AEBP2	FALSE	3
OK	negbinomial.size	2.52174e-38	1.28788e-36	LPCAT2	FALSE	2
OK	negbinomial.size	2.87899e-38	1.46759e-36	CYTH3	FALSE	3
OK	negbinomial.size	3.6708e-38	1.86774e-36	TNFRSF19	FALSE	1
OK	negbinomial.size	4.60046e-38	2.33642e-36	TCF12	FALSE	3
OK	negbinomial.size	5.823e-38	2.95183e-36	DLG2	FALSE	5
OK	negbinomial.size	6.75971e-38	3.42034e-36	CARMIL1	FALSE	5
OK	negbinomial.size	7.20495e-38	3.6389e-36	FBN1	FALSE	5
OK	negbinomial.size	8.43734e-38	4.25347e-36	AC016745.1	FALSE	1
OK	negbinomial.size	9.61323e-38	4.83736e-36	SMURF2	TRUE	3
OK	negbinomial.size	1.46002e-37	7.33334e-36	CHD9	FALSE	1
OK	negbinomial.size	1.61053e-37	8.07445e-36	ASXL3	FALSE	3
OK	negbinomial.size	2.46546e-37	1.23381e-35	GRK3	FALSE	3
OK	negbinomial.size	2.54689e-37	1.27224e-35	CLIP2	FALSE	3
OK	negbinomial.size	2.77585e-37	1.38408e-35	STAB1	FALSE	1
OK	negbinomial.size	2.90822e-37	1.44745e-35	MBOAT2	FALSE	3
OK	negbinomial.size	3.546e-37	1.76167e-35	PDGFRA	FALSE	3
OK	negbinomial.size	4.31261e-37	2.13865e-35	ARRDC2	FALSE	5
OK	negbinomial.size	6.46675e-37	3.2011e-35	LINC00882	TRUE	3
OK	negbinomial.size	9.83745e-37	4.86084e-35	GARNL3	FALSE	3
OK	negbinomial.size	1.02277e-36	5.04456e-35	UNC5C	FALSE	3
OK	negbinomial.size	1.21661e-36	5.98984e-35	MAMLD1	TRUE	3
OK	negbinomial.size	1.39118e-36	6.83701e-35	PPFIBP1	FALSE	3
OK	negbinomial.size	2.79625e-36	1.37177e-34	FARP1	FALSE	3
OK	negbinomial.size	2.94252e-36	1.44094e-34	LAMA4	FALSE	3
OK	negbinomial.size	4.41634e-36	2.1588e-34	PALM2-AKAP2	FALSE	3
OK	negbinomial.size	4.71029e-36	2.29839e-34	LINC00632	FALSE	3
OK	negbinomial.size	5.25438e-36	2.55932e-34	MACF1	FALSE	3
OK	negbinomial.size	7.42686e-36	3.61106e-34	GNAQ	FALSE	3
OK	negbinomial.size	8.99837e-36	4.3674e-34	IL1RAPL2	TRUE	3
OK	negbinomial.size	1.24213e-35	6.01806e-34	PXDN	FALSE	3
OK	negbinomial.size	1.37711e-35	6.66026e-34	TSC22D2	FALSE	3
OK	negbinomial.size	1.50249e-35	7.25383e-34	SUCLG2-AS1	FALSE	5
OK	negbinomial.size	2.0253e-35	9.76065e-34	LRRC8D	FALSE	4
OK	negbinomial.size	2.11327e-35	1.01667e-33	FGFR1	FALSE	3
OK	negbinomial.size	2.17968e-35	1.04678e-33	BOC	FALSE	3
OK	negbinomial.size	2.81829e-35	1.3511e-33	MAVS	FALSE	1
OK	negbinomial.size	2.93096e-35	1.40266e-33	AC093895.1	FALSE	1
OK	negbinomial.size	3.1139e-35	1.48761e-33	ADAMTS3	TRUE	3
OK	negbinomial.size	4.71125e-35	2.24679e-33	SOX5	FALSE	5
OK	negbinomial.size	5.41734e-35	2.57903e-33	BCR	FALSE	1
OK	negbinomial.size	6.64724e-35	3.15905e-33	LMCD1-AS1	TRUE	3
OK	negbinomial.size	6.92521e-35	3.28545e-33	C8orf34	TRUE	2
OK	negbinomial.size	9.50439e-35	4.50127e-33	FAT4	FALSE	3
OK	negbinomial.size	1.42379e-34	6.7314e-33	FNDC3B	FALSE	3
OK	negbinomial.size	1.44693e-34	6.82899e-33	GRM7	TRUE	3
OK	negbinomial.size	1.70509e-34	8.03358e-33	CFH	TRUE	3
OK	negbinomial.size	2.1298e-34	1.00174e-32	TMOD1	FALSE	2
OK	negbinomial.size	2.93573e-34	1.37843e-32	IGFBP3	TRUE	6
OK	negbinomial.size	5.36891e-34	2.51658e-32	AL591501.1	TRUE	2
OK	negbinomial.size	6.37612e-34	2.98359e-32	ELF2	FALSE	1
OK	negbinomial.size	7.10911e-34	3.3209e-32	ITGA5	FALSE	1
OK	negbinomial.size	7.2206e-34	3.36724e-32	PLIN2	FALSE	6
OK	negbinomial.size	8.2638e-34	3.84717e-32	FAT3	TRUE	3
OK	negbinomial.size	9.64559e-34	4.48283e-32	CNN3	FALSE	3
OK	negbinomial.size	1.14198e-33	5.29841e-32	HSPB7	FALSE	1
OK	negbinomial.size	1.32074e-33	6.11741e-32	SERPING1	FALSE	6
OK	negbinomial.size	1.65279e-33	7.64248e-32	MEST	FALSE	3
OK	negbinomial.size	1.90438e-33	8.79098e-32	AP002989.1	TRUE	5
OK	negbinomial.size	2.17748e-33	1.00347e-31	GLIS1	TRUE	3
OK	negbinomial.size	2.92402e-33	1.34525e-31	EPB41L3	FALSE	3
OK	negbinomial.size	3.74528e-33	1.72019e-31	PLAG1	FALSE	3
OK	negbinomial.size	4.09274e-33	1.87663e-31	P4HA1	FALSE	3
OK	negbinomial.size	4.60556e-33	2.10824e-31	GRAMD1B	TRUE	3
OK	negbinomial.size	5.04841e-33	2.3071e-31	LIMS1	FALSE	3
OK	negbinomial.size	5.16177e-33	2.35497e-31	LRP4	FALSE	6
OK	negbinomial.size	6.76038e-33	3.07918e-31	PDLIM1	FALSE	6
OK	negbinomial.size	7.49125e-33	3.40641e-31	DACH1	TRUE	3
OK	negbinomial.size	1.06319e-32	4.8265e-31	PPP1R10	FALSE	1
OK	negbinomial.size	1.09171e-32	4.94778e-31	TBC1D4	FALSE	4
OK	negbinomial.size	1.18585e-32	5.36551e-31	P3H2	TRUE	3
OK	negbinomial.size	1.25099e-32	5.6509e-31	DLK1	FALSE	6
OK	negbinomial.size	1.37619e-32	6.20621e-31	CLIP4	FALSE	4
OK	negbinomial.size	1.71357e-32	7.71503e-31	AC010967.1	TRUE	3
OK	negbinomial.size	1.96154e-32	8.81694e-31	ZHX3	FALSE	5
OK	negbinomial.size	2.08196e-32	9.34288e-31	ADGRA2	FALSE	3
OK	negbinomial.size	2.14734e-32	9.62049e-31	KIF13B	FALSE	5
OK	negbinomial.size	2.21044e-32	9.88701e-31	MT-ND6	FALSE	1
OK	negbinomial.size	2.21769e-32	9.90328e-31	EPB41L2	FALSE	3
OK	negbinomial.size	3.35964e-32	1.49783e-30	SH3PXD2A	FALSE	3
OK	negbinomial.size	4.05194e-32	1.80354e-30	THBS1	TRUE	3
OK	negbinomial.size	5.33082e-32	2.36893e-30	NOVA1	FALSE	2
OK	negbinomial.size	6.46644e-32	2.86892e-30	ITPR3	FALSE	1
OK	negbinomial.size	7.0136e-32	3.10664e-30	PLAC9	FALSE	6
OK	negbinomial.size	8.15737e-32	3.60743e-30	ITGB5	FALSE	1
OK	negbinomial.size	8.17183e-32	3.60799e-30	C1GALT1	FALSE	1
OK	negbinomial.size	8.40096e-32	3.70319e-30	CAPS2	FALSE	2
OK	negbinomial.size	1.03491e-31	4.55271e-30	SEMA6A	TRUE	3
OK	negbinomial.size	1.03781e-31	4.55271e-30	THSD7A	TRUE	3
OK	negbinomial.size	1.03673e-31	4.55271e-30	PHACTR3	TRUE	3
OK	negbinomial.size	1.06198e-31	4.65129e-30	TSC22D3	FALSE	6
OK	negbinomial.size	1.0734e-31	4.6938e-30	AL136418.1	FALSE	5
OK	negbinomial.size	1.18134e-31	5.15759e-30	RORA	FALSE	5
OK	negbinomial.size	1.25251e-31	5.45958e-30	CYBRD1	FALSE	5
OK	negbinomial.size	1.51968e-31	6.61365e-30	ARHGEF3	FALSE	3
OK	negbinomial.size	1.66977e-31	7.25529e-30	AC025159.1	FALSE	2
OK	negbinomial.size	1.74209e-31	7.55752e-30	CDK14	FALSE	3
OK	negbinomial.size	1.75631e-31	7.60715e-30	BGN	FALSE	6
OK	negbinomial.size	1.87743e-31	8.11892e-30	MIR34AHG	FALSE	1
OK	negbinomial.size	1.93553e-31	8.35695e-30	KLF9	FALSE	5
OK	negbinomial.size	2.3061e-31	9.94127e-30	RAD9A	FALSE	1
OK	negbinomial.size	2.46982e-31	1.06303e-29	RPH3AL	FALSE	4
OK	negbinomial.size	3.11478e-31	1.33852e-29	PRPF38B	FALSE	1
OK	negbinomial.size	3.19487e-31	1.37079e-29	PSD3	FALSE	3
OK	negbinomial.size	3.33115e-31	1.42703e-29	AC114689.3	TRUE	3
OK	negbinomial.size	3.41228e-31	1.4595e-29	SMIM14	FALSE	5
OK	negbinomial.size	3.60356e-31	1.53891e-29	DPYD-AS1	FALSE	2
OK	negbinomial.size	3.6568e-31	1.55921e-29	IGFBP6	TRUE	6
OK	negbinomial.size	4.01621e-31	1.70979e-29	NLRP1	FALSE	4
OK	negbinomial.size	4.09229e-31	1.73948e-29	PTK2	FALSE	3
OK	negbinomial.size	4.12621e-31	1.75117e-29	BCKDHB	TRUE	3
OK	negbinomial.size	4.25852e-31	1.80453e-29	APOL3	FALSE	2
OK	negbinomial.size	4.45943e-31	1.88675e-29	SOX4	FALSE	3
OK	negbinomial.size	5.44588e-31	2.30055e-29	SLC4A7	FALSE	3
OK	negbinomial.size	5.94192e-31	2.50623e-29	ITGB8	TRUE	3
OK	negbinomial.size	6.25883e-31	2.63584e-29	CCDC88A	FALSE	3
OK	negbinomial.size	6.54193e-31	2.75082e-29	PEG3	FALSE	3
OK	negbinomial.size	7.44404e-31	3.12536e-29	GNAI1	FALSE	3
OK	negbinomial.size	8.31117e-31	3.48407e-29	DIP2C	FALSE	3
OK	negbinomial.size	9.06273e-31	3.79332e-29	MARCH2	FALSE	1
OK	negbinomial.size	9.71969e-31	4.06209e-29	CYSLTR2	FALSE	1
OK	negbinomial.size	1.18618e-30	4.94978e-29	MIR646HG	FALSE	1
OK	negbinomial.size	1.27731e-30	5.32194e-29	NTNG1	TRUE	3
OK	negbinomial.size	1.2818e-30	5.33254e-29	HIST1H2BD	TRUE	3
OK	negbinomial.size	1.71306e-30	7.11582e-29	FRMD4A	TRUE	3
OK	negbinomial.size	1.82759e-30	7.58008e-29	MARCKS	FALSE	3
OK	negbinomial.size	1.86e-30	7.70282e-29	GMDS	FALSE	3
OK	negbinomial.size	1.98385e-30	8.2033e-29	PACS1	FALSE	3
OK	negbinomial.size	2.27727e-30	9.4024e-29	PRICKLE1	FALSE	1
OK	negbinomial.size	2.44383e-30	1.00749e-28	ITPR2	FALSE	4
OK	negbinomial.size	2.8563e-30	1.17576e-28	TENM2	TRUE	3
OK	negbinomial.size	5.09888e-30	2.09575e-28	NRCAM	TRUE	3
OK	negbinomial.size	5.16838e-30	2.12113e-28	ASPN	FALSE	3
OK	negbinomial.size	5.75121e-30	2.35679e-28	SORBS1	FALSE	3
OK	negbinomial.size	1.27808e-29	5.22963e-28	MAP3K5	FALSE	5
OK	negbinomial.size	1.28078e-29	5.23284e-28	AC005165.1	TRUE	5
OK	negbinomial.size	1.47892e-29	6.03339e-28	PBX1	FALSE	1
OK	negbinomial.size	1.59566e-29	6.49994e-28	CNKSR2	FALSE	5
OK	negbinomial.size	1.61007e-29	6.53917e-28	PTPRE	FALSE	1
OK	negbinomial.size	1.60904e-29	6.53917e-28	ITSN1	FALSE	3
OK	negbinomial.size	1.64327e-29	6.66415e-28	BRINP3	TRUE	3
OK	negbinomial.size	1.89536e-29	7.67509e-28	LMO3	FALSE	2
OK	negbinomial.size	1.92753e-29	7.79381e-28	PDE8A	FALSE	3
OK	negbinomial.size	2.49559e-29	1.00758e-27	RBMS3	FALSE	3
OK	negbinomial.size	2.63388e-29	1.06186e-27	LINC02351	FALSE	1
OK	negbinomial.size	2.86862e-29	1.15479e-27	CDK17	FALSE	3
OK	negbinomial.size	3.24507e-29	1.30441e-27	ARHGAP21	FALSE	3
OK	negbinomial.size	3.89156e-29	1.56199e-27	UGCG	TRUE	3
OK	negbinomial.size	3.9591e-29	1.58677e-27	EFNA5	TRUE	3
OK	negbinomial.size	4.1193e-29	1.64857e-27	PPL	FALSE	2
OK	negbinomial.size	4.22239e-29	1.68735e-27	HMGCLL1	FALSE	2
OK	negbinomial.size	4.35284e-29	1.73695e-27	PITPNB	FALSE	3
OK	negbinomial.size	5.36737e-29	2.13867e-27	HDAC9	TRUE	3
OK	negbinomial.size	6.88236e-29	2.73834e-27	SNCA	FALSE	3
OK	negbinomial.size	8.3879e-29	3.33252e-27	NCOA1	FALSE	3
OK	negbinomial.size	8.47682e-29	3.36296e-27	TOP1	FALSE	3
OK	negbinomial.size	8.65675e-29	3.42938e-27	DACT3	FALSE	3
OK	negbinomial.size	1.00714e-28	3.98403e-27	DOCK7	FALSE	3
OK	negbinomial.size	1.05911e-28	4.18358e-27	GUCY1A2	TRUE	3
OK	negbinomial.size	1.06501e-28	4.2008e-27	RAPH1	FALSE	3
OK	negbinomial.size	1.08495e-28	4.27329e-27	INSR	FALSE	1
OK	negbinomial.size	1.27681e-28	5.02174e-27	KIAA1671	FALSE	1
OK	negbinomial.size	1.30419e-28	5.12209e-27	ACACB	FALSE	4
OK	negbinomial.size	1.44776e-28	5.67778e-27	SPECC1	FALSE	4
OK	negbinomial.size	1.6548e-28	6.48046e-27	MIR193BHG	FALSE	4
OK	negbinomial.size	2.14658e-28	8.39436e-27	LINC00535	TRUE	2
OK	negbinomial.size	2.37838e-28	9.28757e-27	SAMD11	FALSE	3
OK	negbinomial.size	2.42904e-28	9.47186e-27	MAP2	TRUE	3
OK	negbinomial.size	2.47812e-28	9.6495e-27	MFHAS1	FALSE	3
OK	negbinomial.size	2.68334e-28	1.04338e-26	RPL13	FALSE	6
OK	negbinomial.size	6.27511e-28	2.43652e-26	MT-CO2	FALSE	1
OK	negbinomial.size	6.8327e-28	2.64927e-26	CTSC	TRUE	3
OK	negbinomial.size	7.15945e-28	2.77203e-26	PAPLN	FALSE	4
OK	negbinomial.size	7.42334e-28	2.87015e-26	MCF2L2	FALSE	2
OK	negbinomial.size	8.27353e-28	3.19435e-26	JUP	FALSE	1
OK	negbinomial.size	9.07395e-28	3.49846e-26	FAM102B	TRUE	3
OK	negbinomial.size	9.67076e-28	3.72331e-26	DLGAP1	TRUE	3
OK	negbinomial.size	1.20701e-27	4.64053e-26	IL1R1	TRUE	3
OK	negbinomial.size	1.24971e-27	4.79799e-26	ZEB1	FALSE	4
OK	negbinomial.size	1.35112e-27	5.18006e-26	LINC00511	TRUE	3
OK	negbinomial.size	1.46698e-27	5.6164e-26	SHROOM3	TRUE	3
OK	negbinomial.size	1.56396e-27	5.97929e-26	TTTY10	FALSE	4
OK	negbinomial.size	1.58162e-27	6.03837e-26	EDA	FALSE	3
OK	negbinomial.size	1.67632e-27	6.39104e-26	CAB39L	FALSE	5
OK	negbinomial.size	1.73127e-27	6.59134e-26	ABCA9-AS1	FALSE	6
OK	negbinomial.size	1.73546e-27	6.59811e-26	ATP1B3	TRUE	6
OK	negbinomial.size	1.87811e-27	7.13058e-26	NOS1AP	FALSE	3
OK	negbinomial.size	1.90216e-27	7.21187e-26	MPRIP	FALSE	3
OK	negbinomial.size	2.26221e-27	8.5651e-26	SHISA6	TRUE	5
OK	negbinomial.size	2.59274e-27	9.80297e-26	RAI2	FALSE	5
OK	negbinomial.size	2.99451e-27	1.13065e-25	FBXL7	FALSE	3
OK	negbinomial.size	3.10245e-27	1.16979e-25	PBX3	FALSE	3
OK	negbinomial.size	3.27397e-27	1.23276e-25	ACE2	FALSE	6
OK	negbinomial.size	3.54081e-27	1.3314e-25	NAB1	FALSE	3
OK	negbinomial.size	3.63654e-27	1.36552e-25	CEP112	FALSE	3
OK	negbinomial.size	4.03787e-27	1.51414e-25	HIBCH	FALSE	3
OK	negbinomial.size	4.10173e-27	1.53599e-25	MVP	FALSE	2
OK	negbinomial.size	4.17175e-27	1.56007e-25	TNNI3	FALSE	2
OK	negbinomial.size	4.33466e-27	1.61879e-25	SLC39A11	FALSE	1
OK	negbinomial.size	4.40792e-27	1.6439e-25	CNTN1	TRUE	3
OK	negbinomial.size	4.43363e-27	1.65124e-25	ADAMTS9	TRUE	3
OK	negbinomial.size	4.50974e-27	1.67731e-25	FHIT	FALSE	4
OK	negbinomial.size	4.9721e-27	1.84426e-25	MCU	FALSE	3
OK	negbinomial.size	4.97007e-27	1.84426e-25	AC104041.1	TRUE	5
OK	negbinomial.size	5.1926e-27	1.92344e-25	MYO16	TRUE	3
OK	negbinomial.size	5.20313e-27	1.92474e-25	SERPINE2	TRUE	3
OK	negbinomial.size	5.25862e-27	1.93741e-25	SRPK2	FALSE	3
OK	negbinomial.size	5.24448e-27	1.93741e-25	LRRC4C	TRUE	3
OK	negbinomial.size	5.25331e-27	1.93741e-25	CBR3	FALSE	2
OK	negbinomial.size	5.92647e-27	2.18053e-25	ADARB1	TRUE	3
OK	negbinomial.size	6.18507e-27	2.27262e-25	KIAA1549L	TRUE	3
OK	negbinomial.size	6.35084e-27	2.3304e-25	ARHGAP28	TRUE	3
OK	negbinomial.size	8.37142e-27	3.06773e-25	PXDNL	FALSE	5
OK	negbinomial.size	1.06377e-26	3.89299e-25	ANKS1B	FALSE	4
OK	negbinomial.size	1.13152e-26	4.13542e-25	LCORL	FALSE	3
OK	negbinomial.size	1.15635e-26	4.22054e-25	BICRAL	FALSE	4
OK	negbinomial.size	1.19971e-26	4.37295e-25	GRAMD2B	FALSE	2
OK	negbinomial.size	1.37448e-26	5.00331e-25	PDE9A	FALSE	3
OK	negbinomial.size	1.45e-26	5.27121e-25	LINC01515	TRUE	3
OK	negbinomial.size	1.53836e-26	5.58503e-25	LTBP1	FALSE	5
OK	negbinomial.size	1.63695e-26	5.93509e-25	LMNA	FALSE	6
OK	negbinomial.size	1.67334e-26	6.05899e-25	CRY1	TRUE	3
OK	negbinomial.size	1.94405e-26	7.02992e-25	ST3GAL1	FALSE	1
OK	negbinomial.size	2.19328e-26	7.92068e-25	PTPRK	FALSE	4
OK	negbinomial.size	2.44208e-26	8.80757e-25	AL391807.1	FALSE	2
OK	negbinomial.size	2.72199e-26	9.80419e-25	LAMC3	TRUE	3
OK	negbinomial.size	2.95781e-26	1.06396e-24	PRICKLE2	FALSE	3
OK	negbinomial.size	3.23022e-26	1.16042e-24	ZNF536	TRUE	3
OK	negbinomial.size	3.50896e-26	1.2589e-24	PELI2	FALSE	3
OK	negbinomial.size	3.62469e-26	1.29872e-24	ATP13A3	TRUE	3
OK	negbinomial.size	3.88133e-26	1.38886e-24	ARID5B	FALSE	3
OK	negbinomial.size	4.1584e-26	1.48606e-24	ANKRD50	FALSE	3
OK	negbinomial.size	4.48341e-26	1.60012e-24	ADK	FALSE	3
OK	negbinomial.size	5.17219e-26	1.84354e-24	RBFOX2	FALSE	3
OK	negbinomial.size	5.31879e-26	1.89332e-24	FMNL1	FALSE	1
OK	negbinomial.size	5.78238e-26	2.05567e-24	CPEB1	FALSE	1
OK	negbinomial.size	6.23593e-26	2.21404e-24	ZSWIM5	FALSE	4
OK	negbinomial.size	6.80724e-26	2.41375e-24	TGFBI	FALSE	3
OK	negbinomial.size	8.13657e-26	2.88138e-24	IGDCC4	FALSE	3
OK	negbinomial.size	8.19751e-26	2.89921e-24	SCLT1	FALSE	3
OK	negbinomial.size	8.58597e-26	3.03268e-24	EPHA6	FALSE	2
OK	negbinomial.size	9.27243e-26	3.27092e-24	DGKB	TRUE	3
OK	negbinomial.size	9.47604e-26	3.33844e-24	GRIP1	TRUE	3
OK	negbinomial.size	9.56143e-26	3.3642e-24	RRBP1	FALSE	3
OK	negbinomial.size	1.09359e-25	3.84286e-24	AGTR1	FALSE	5
OK	negbinomial.size	1.11571e-25	3.91557e-24	VAT1L	TRUE	3
OK	negbinomial.size	1.17216e-25	4.10841e-24	SMAD3	FALSE	1
OK	negbinomial.size	1.18611e-25	4.15199e-24	AXL	FALSE	4
OK	negbinomial.size	1.20715e-25	4.22026e-24	SRPX	TRUE	6
OK	negbinomial.size	1.29212e-25	4.51154e-24	SMARCA1	FALSE	3
OK	negbinomial.size	1.53161e-25	5.34094e-24	GPR1	FALSE	4
OK	negbinomial.size	1.55954e-25	5.43142e-24	ZBTB7A	FALSE	1
OK	negbinomial.size	1.64907e-25	5.73593e-24	ADRA1B	FALSE	5
OK	negbinomial.size	2.38669e-25	8.29103e-24	NEO1	FALSE	3
OK	negbinomial.size	2.65658e-25	9.21689e-24	SIK3	FALSE	3
OK	negbinomial.size	3.26142e-25	1.1301e-23	SYNPO	FALSE	1
OK	negbinomial.size	3.59602e-25	1.24447e-23	TBL1X	FALSE	3
OK	negbinomial.size	3.77978e-25	1.30641e-23	BACH2	FALSE	3
OK	negbinomial.size	4.87203e-25	1.6818e-23	COBLL1	FALSE	5
OK	negbinomial.size	5.09486e-25	1.75651e-23	PLSCR4	FALSE	3
OK	negbinomial.size	5.2396e-25	1.80414e-23	NSD2	FALSE	3
OK	negbinomial.size	5.40728e-25	1.85953e-23	HBA2	TRUE	3
OK	negbinomial.size	5.77566e-25	1.98373e-23	PVT1	FALSE	3
OK	negbinomial.size	6.6713e-25	2.28847e-23	CAMK4	TRUE	3
OK	negbinomial.size	7.43175e-25	2.54614e-23	PDE4D	FALSE	3
OK	negbinomial.size	8.01788e-25	2.74352e-23	KCNMB4	FALSE	3
OK	negbinomial.size	8.07515e-25	2.75966e-23	COL4A1	TRUE	3
OK	negbinomial.size	9.13865e-25	3.11922e-23	MBNL1	FALSE	5
OK	negbinomial.size	9.60432e-25	3.27408e-23	MYO6	FALSE	1
OK	negbinomial.size	1.0797e-24	3.67608e-23	ZNF263	FALSE	4
OK	negbinomial.size	1.12853e-24	3.83757e-23	PHACTR2	FALSE	3
OK	negbinomial.size	1.15259e-24	3.91453e-23	EEF2K	FALSE	5
OK	negbinomial.size	1.18193e-24	4.00917e-23	MXRA5	TRUE	3
OK	negbinomial.size	1.43416e-24	4.85876e-23	HSPA1A	FALSE	6
OK	negbinomial.size	1.5566e-24	5.26706e-23	DST	FALSE	5
OK	negbinomial.size	1.57404e-24	5.31949e-23	ADIPOR2	FALSE	5
OK	negbinomial.size	1.57823e-24	5.32706e-23	NTRK1	FALSE	1
OK	negbinomial.size	1.58086e-24	5.32938e-23	ARHGAP29	FALSE	2
OK	negbinomial.size	1.61812e-24	5.44827e-23	POLR2J3	FALSE	1
OK	negbinomial.size	1.78087e-24	5.98888e-23	TCF21	FALSE	6
OK	negbinomial.size	1.90097e-24	6.38491e-23	NRP1	TRUE	3
OK	negbinomial.size	1.91694e-24	6.43066e-23	FBLN1	FALSE	1
OK	negbinomial.size	2.03421e-24	6.81573e-23	UST	FALSE	3
OK	negbinomial.size	2.06734e-24	6.91825e-23	AC004951.1	FALSE	1
OK	negbinomial.size	2.08439e-24	6.96679e-23	PLCH1	TRUE	4
OK	negbinomial.size	2.08983e-24	6.97647e-23	SEMA3C	TRUE	3
OK	negbinomial.size	2.40338e-24	8.01341e-23	TNC	TRUE	3
OK	negbinomial.size	2.60932e-24	8.68948e-23	WNT5B	FALSE	3
OK	negbinomial.size	2.62583e-24	8.70211e-23	FBXO42	FALSE	5
OK	negbinomial.size	2.62565e-24	8.70211e-23	GRID1	TRUE	3
OK	negbinomial.size	2.6244e-24	8.70211e-23	EDNRB	FALSE	6
OK	negbinomial.size	2.6198e-24	8.70211e-23	LRRC4B	FALSE	3
OK	negbinomial.size	2.91951e-24	9.66368e-23	ZFY	FALSE	4
OK	negbinomial.size	3.0964e-24	1.02368e-22	HLF	FALSE	5
OK	negbinomial.size	3.19714e-24	1.05571e-22	EPS8	TRUE	3
OK	negbinomial.size	3.35609e-24	1.10686e-22	RCOR1	FALSE	3
OK	negbinomial.size	3.47894e-24	1.146e-22	CAMTA1	FALSE	3
OK	negbinomial.size	3.5414e-24	1.16517e-22	DRAM1	FALSE	1
OK	negbinomial.size	3.61664e-24	1.1885e-22	PALMD	FALSE	1
OK	negbinomial.size	3.62849e-24	1.19096e-22	ZMAT1	FALSE	4
OK	negbinomial.size	3.63466e-24	1.19156e-22	ESR1	FALSE	4
OK	negbinomial.size	4.16241e-24	1.36294e-22	AMOTL1	FALSE	3
OK	negbinomial.size	5.14763e-24	1.68353e-22	PCNX1	FALSE	3
OK	negbinomial.size	5.17647e-24	1.69094e-22	RAB27B	TRUE	3
OK	negbinomial.size	5.39929e-24	1.76162e-22	MEG3	FALSE	3
OK	negbinomial.size	5.48713e-24	1.78815e-22	FBLN7	FALSE	3
OK	negbinomial.size	5.53754e-24	1.80243e-22	FGFR2	TRUE	3
OK	negbinomial.size	6.11269e-24	1.98728e-22	NLGN4X	TRUE	5
OK	negbinomial.size	6.95534e-24	2.25587e-22	CYP19A1	TRUE	3
OK	negbinomial.size	6.95286e-24	2.25587e-22	TBC1D16	FALSE	1
OK	negbinomial.size	7.24138e-24	2.34586e-22	RADIL	FALSE	4
OK	negbinomial.size	7.65619e-24	2.47731e-22	STOX2	FALSE	3
OK	negbinomial.size	7.71062e-24	2.49198e-22	MDFI	FALSE	3
OK	negbinomial.size	8.86738e-24	2.86245e-22	GPR137C	FALSE	3
OK	negbinomial.size	9.20012e-24	2.96636e-22	SPIRE1	FALSE	3
OK	negbinomial.size	9.73626e-24	3.13553e-22	MDK	FALSE	3
OK	negbinomial.size	1.07658e-23	3.46302e-22	MAP3K1	FALSE	3
OK	negbinomial.size	1.08427e-23	3.48215e-22	ANKRD36C	FALSE	3
OK	negbinomial.size	1.08507e-23	3.48215e-22	HUNK	FALSE	3
OK	negbinomial.size	1.31866e-23	4.22683e-22	PTGFR	FALSE	2
OK	negbinomial.size	1.32451e-23	4.24061e-22	VIPR2	FALSE	4
OK	negbinomial.size	1.34057e-23	4.28702e-22	LMX1A	TRUE	5
OK	negbinomial.size	1.38192e-23	4.41408e-22	KCNIP4	TRUE	3
OK	negbinomial.size	1.44122e-23	4.59813e-22	WWC1	TRUE	3
OK	negbinomial.size	1.4984e-23	4.77501e-22	ST6GALNAC5	TRUE	3
OK	negbinomial.size	1.52664e-23	4.85932e-22	RGR	FALSE	1
OK	negbinomial.size	1.5986e-23	5.08246e-22	MPDZ	FALSE	3
OK	negbinomial.size	1.61234e-23	5.1202e-22	ABCG2	FALSE	3
OK	negbinomial.size	1.84309e-23	5.8462e-22	LIPH	FALSE	4
OK	negbinomial.size	2.20624e-23	6.99e-22	RGS6	TRUE	3
OK	negbinomial.size	2.39091e-23	7.56633e-22	STAB2	TRUE	5
OK	negbinomial.size	2.42486e-23	7.6649e-22	FAM171A1	FALSE	3
OK	negbinomial.size	2.48304e-23	7.83976e-22	ATP8A1	FALSE	2
OK	negbinomial.size	2.76503e-23	8.72003e-22	ADGRB3	FALSE	5
OK	negbinomial.size	2.84877e-23	8.97378e-22	ACSL1	FALSE	4
OK	negbinomial.size	2.99935e-23	9.43727e-22	CBLB	FALSE	3
OK	negbinomial.size	3.97043e-23	1.24784e-21	CCDC84	FALSE	1
OK	negbinomial.size	4.17554e-23	1.3108e-21	PPP2R2B	TRUE	3
OK	negbinomial.size	4.20078e-23	1.31721e-21	C15orf41	FALSE	3
OK	negbinomial.size	4.7933e-23	1.50128e-21	ZNF483	FALSE	4
OK	negbinomial.size	5.26165e-23	1.64608e-21	ROCK2	FALSE	3
OK	negbinomial.size	5.52837e-23	1.72755e-21	GAREM1	FALSE	3
OK	negbinomial.size	5.95166e-23	1.8577e-21	MAP1B	TRUE	5
OK	negbinomial.size	6.65755e-23	2.07567e-21	NR1D2	FALSE	5
OK	negbinomial.size	7.63301e-23	2.37709e-21	DENND5A	FALSE	3
OK	negbinomial.size	8.19629e-23	2.5496e-21	PLPP7	FALSE	4
OK	negbinomial.size	8.5654e-23	2.6614e-21	MYO1B	FALSE	3
OK	negbinomial.size	8.73041e-23	2.7096e-21	LIMS2	FALSE	1
OK	negbinomial.size	9.15779e-23	2.83902e-21	ADGRL2	FALSE	3
OK	negbinomial.size	9.36378e-23	2.89959e-21	ZNF727	FALSE	4
OK	negbinomial.size	1.17198e-22	3.62507e-21	LRP1	FALSE	1
OK	negbinomial.size	1.22815e-22	3.79451e-21	CYP4X1	FALSE	2
OK	negbinomial.size	1.25117e-22	3.86127e-21	UBAP1	FALSE	1
OK	negbinomial.size	1.34171e-22	4.13603e-21	FAM184A	FALSE	4
OK	negbinomial.size	1.37664e-22	4.23894e-21	AC048341.1	FALSE	4
OK	negbinomial.size	1.80356e-22	5.54728e-21	RGS20	FALSE	3
OK	negbinomial.size	1.80773e-22	5.55385e-21	TMEM71	FALSE	2
OK	negbinomial.size	2.27093e-22	6.96909e-21	IRS2	FALSE	4
OK	negbinomial.size	2.44295e-22	7.48861e-21	RAB31	FALSE	3
OK	negbinomial.size	2.74266e-22	8.39793e-21	ZNF611	FALSE	4
OK	negbinomial.size	2.84837e-22	8.71187e-21	DSC3	FALSE	3
OK	negbinomial.size	3.13373e-22	9.57397e-21	MOXD1	FALSE	3

## Sheet: GO analysis
ONTOLOGY	ID	Description	GeneRatio	BgRatio	pvalue	p.adjust	qvalue	geneID	Count	cluster
BP	GO:0097242	amyloid-beta clearance	4/77	38/18723	1.75512e-05	0.016353	0.0141101	C3/LDLR/INSR/LRP1	4	1
BP	GO:0031589	cell-substrate adhesion	9/77	363/18723	1.77076e-05	0.016353	0.0141101	CORO2B/BCR/ITGA5/ITGB5/JUP/SMAD3/FBLN1/LIMS2/LRP1	9	1
BP	GO:0150115	cell-substrate junction organization	5/77	101/18723	6.00481e-05	0.0359634	0.031031	IQSEC1/CORO2B/BCR/SMAD3/LRP1	5	1
BP	GO:0046456	icosanoid biosynthetic process	4/77	56/18723	8.25726e-05	0.0359634	0.031031	PLA2G5/PTGDS/GGT5/PTGIS	4	1
BP	GO:0010866	regulation of triglyceride biosynthetic process	3/77	22/18723	9.73563e-05	0.0359634	0.031031	C3/LDLR/SREBF1	3	1
BP	GO:0006690	icosanoid metabolic process	5/77	123/18723	0.000152691	0.0470033	0.0405568	PLA2G5/PTGDS/ABCC1/GGT5/PTGIS	5	1
MF	GO:0005041	low-density lipoprotein particle receptor activity	3/74	15/18368	2.75844e-05	0.00728271	0.00660774	LDLR/STAB1/LRP1	3	1
MF	GO:0030228	lipoprotein particle receptor activity	3/74	18/18368	4.90418e-05	0.00728271	0.00660774	LDLR/STAB1/LRP1	3	1
MF	GO:0038024	cargo receptor activity	4/74	77/18368	0.000262964	0.0260334	0.0236206	LDLR/STAB1/INSR/LRP1	4	1
BP	GO:0061564	axon development	56/439	467/18723	4.33059e-24	1.02894e-20	8.13562e-21	ROBO2/EXT1/SEMA5A/TIAM1/KALRN/SEMA6D/NCAM1/FN1/ANK3/NFIB/CNTN4/FGF13/FLRT2/CDH11/CDH2/SEMA3D/DCC/TRIO/NREP/SEMA5B/ENAH/NOTCH3/PARD3/PTPRM/EPHB2/AUTS2/NTRK2/TRAK1/EPHA7/PLXNA4/ATP8A2/PTPRZ1/SLIT3/GLI2/HSP90AA1/VCL/UNC5C/MACF1/BOC/GRM7/SEMA6A/PTK2/NTNG1/NRCAM/EFNA5/DOCK7/RAPH1/MAP2/LRRC4C/ADARB1/NEO1/NRP1/UST/SEMA3C/TNC/FGFR2	56	3
BP	GO:0007409	axonogenesis	53/439	418/18723	5.55432e-24	1.02894e-20	8.13562e-21	ROBO2/EXT1/SEMA5A/TIAM1/KALRN/SEMA6D/NCAM1/FN1/ANK3/NFIB/CNTN4/FGF13/FLRT2/CDH11/CDH2/SEMA3D/DCC/TRIO/SEMA5B/ENAH/NOTCH3/PARD3/PTPRM/EPHB2/AUTS2/NTRK2/TRAK1/EPHA7/PLXNA4/ATP8A2/PTPRZ1/SLIT3/GLI2/HSP90AA1/VCL/UNC5C/MACF1/BOC/SEMA6A/PTK2/NTNG1/NRCAM/EFNA5/DOCK7/RAPH1/MAP2/LRRC4C/ADARB1/NEO1/NRP1/UST/SEMA3C/FGFR2	53	3
BP	GO:0034329	cell junction assembly	47/439	420/18723	4.34161e-19	5.36189e-16	4.23955e-16	ROBO2/CNTNAP2/GPC6/NRG1/CNTN5/GRID2/FN1/DLC1/PPP1R9A/FGF13/FLRT2/PEAK1/CDH11/IL1RAPL1/ANK2/CDH2/PTPRJ/PARD3/EPHB2/ACTN1/MAP4K4/GPM6B/NTRK2/RAPGEF2/EPHA7/LIMCH1/THBS2/GJC1/SDK2/VCL/PKP4/FARP1/MACF1/IL1RAPL2/EPB41L3/LIMS1/THBS1/PTK2/NRCAM/SORBS1/EFNA5/SNCA/NRP1/LRRC4B/MPDZ/ROCK2/ADGRL2	47	3
BP	GO:0031589	cell-substrate adhesion	41/439	363/18723	6.45392e-17	5.97794e-14	4.72665e-14	COL3A1/COL1A1/TIAM1/POSTN/FN1/TMEFF2/DLC1/FREM1/CDK6/SERPINE1/ITGA8/PEAK1/PPFIA2/PTPRJ/CDH13/LAMB1/SMAD6/KANK1/ADAMTS12/ACTN1/MAP4K4/EDIL3/GPM6B/ATRNL1/LIMCH1/PRKCE/VCL/ITGA1/MACF1/LIMS1/THBS1/PTK2/NTNG1/SORBS1/EFNA5/EDA/ADAMTS9/LAMC3/NRP1/MDK/ROCK2	41	3
BP	GO:1901888	regulation of cell junction assembly	31/439	204/18723	1.10377e-16	8.17896e-14	6.46695e-14	ROBO2/CNTNAP2/GPC6/GRID2/DLC1/PPP1R9A/FLRT2/PEAK1/IL1RAPL1/PTPRJ/EPHB2/MAP4K4/GPM6B/NTRK2/RAPGEF2/EPHA7/LIMCH1/THBS2/VCL/FARP1/MACF1/IL1RAPL2/LIMS1/THBS1/PTK2/EFNA5/SNCA/NRP1/LRRC4B/ROCK2/ADGRL2	31	3
BP	GO:0050808	synapse organization	43/439	426/18723	6.80166e-16	4.20002e-13	3.32088e-13	ROBO2/GPC6/NRG1/PDZRN3/TANC2/TIAM1/CNTN5/TANC1/GRID2/ANK3/CACNB4/PPP1R9A/FGF13/MYH10/FLRT2/DOCK10/SPARC/PPFIA2/IL1RAPL1/CDH2/FRMPD4/TMEM108/EPHB2/ACTN1/NFIA/NTRK2/EPHA7/THBS2/SDK2/PPFIBP1/FARP1/IL1RAPL2/NTNG1/NRCAM/ITSN1/SNCA/NOS1AP/LRRC4C/COL4A1/NRP1/TNC/LRRC4B/ADGRL2	43	3
BP	GO:0010975	regulation of neuron projection development	42/439	445/18723	1.58118e-14	7.73582e-12	6.11657e-12	ROBO2/SEMA5A/TANC2/TIAM1/SEMA6D/GRID2/FN1/PPP1R9A/FGF13/DPYSL3/PTPRG/HECW2/ROR2/PPFIA2/IL1RAPL1/CDH2/SEMA3D/DCC/SEMA5B/KANK1/PRKD1/EPHB2/MAP4K4/NTRK2/TRAK1/RAPGEF2/EPHA7/PLXNA4/ATP8A2/NEDD4L/MACF1/SEMA6A/CCDC88A/NTNG1/MAP2/CNTN1/LRRC4C/NRP1/UST/SEMA3C/MDK/DENND5A	42	3
BP	GO:0007411	axon guidance	30/439	227/18723	1.67035e-14	7.73582e-12	6.11657e-12	ROBO2/EXT1/SEMA5A/KALRN/SEMA6D/NCAM1/NFIB/CNTN4/FLRT2/SEMA3D/DCC/TRIO/SEMA5B/ENAH/NOTCH3/PTPRM/EPHB2/EPHA7/PLXNA4/SLIT3/GLI2/UNC5C/BOC/SEMA6A/PTK2/NRCAM/EFNA5/NEO1/NRP1/SEMA3C	30	3
BP	GO:0097485	neuron projection guidance	30/439	228/18723	1.8825e-14	7.74963e-12	6.12749e-12	ROBO2/EXT1/SEMA5A/KALRN/SEMA6D/NCAM1/NFIB/CNTN4/FLRT2/SEMA3D/DCC/TRIO/SEMA5B/ENAH/NOTCH3/PTPRM/EPHB2/EPHA7/PLXNA4/SLIT3/GLI2/UNC5C/BOC/SEMA6A/PTK2/NRCAM/EFNA5/NEO1/NRP1/SEMA3C	30	3
BP	GO:0007160	cell-matrix adhesion	30/439	233/18723	3.38933e-14	1.25575e-11	9.92894e-12	COL3A1/TIAM1/POSTN/FN1/DLC1/FREM1/CDK6/SERPINE1/ITGA8/PEAK1/PPFIA2/PTPRJ/CDH13/ADAMTS12/ACTN1/MAP4K4/GPM6B/LIMCH1/VCL/ITGA1/MACF1/LIMS1/THBS1/PTK2/SORBS1/EFNA5/EDA/ADAMTS9/NRP1/ROCK2	30	3
BP	GO:0060560	developmental growth involved in morphogenesis	29/439	234/18723	2.47287e-13	8.32906e-11	6.58563e-11	EXT1/SEMA5A/TIAM1/POSTN/SEMA6D/FN1/FGF13/KIF26B/SEMA3D/DCC/SEMA5B/TMEM108/AUTS2/EPHA7/PLXNA4/YAP1/NEDD4L/SLIT3/HSP90AA1/VCL/MACF1/SEMA6A/NRCAM/RAPH1/MAP2/NRP1/SEMA3C/TNC/FGFR2	29	3
BP	GO:0050919	negative chemotaxis	14/439	46/18723	1.49553e-12	4.61745e-10	3.65093e-10	ROBO2/NRG1/SEMA5A/SEMA6D/FLRT2/SEMA3D/SEMA5B/EPHA7/NRG3/PLXNA4/SLIT3/UNC5C/SEMA6A/SEMA3C	14	3
BP	GO:0030198	extracellular matrix organization	31/439	301/18723	5.28007e-12	1.50482e-09	1.18983e-09	COL3A1/ADAMTS19/COL1A2/COL1A1/COL6A6/EXT1/COL12A1/POSTN/MMP16/FLRT2/COL27A1/COL5A2/COL14A1/ADAMTS14/COL5A1/ADAMTS2/LOXL2/HPSE2/ADAMTSL3/LAMB1/SULF1/ADAMTS12/GPM6B/PDGFRA/PXDN/ADAMTS3/P4HA1/NTNG1/ADAMTS9/TGFBI/COL4A1	31	3
BP	GO:0043062	extracellular structure organization	31/439	302/18723	5.75876e-12	1.52401e-09	1.20501e-09	COL3A1/ADAMTS19/COL1A2/COL1A1/COL6A6/EXT1/COL12A1/POSTN/MMP16/FLRT2/COL27A1/COL5A2/COL14A1/ADAMTS14/COL5A1/ADAMTS2/LOXL2/HPSE2/ADAMTSL3/LAMB1/SULF1/ADAMTS12/GPM6B/PDGFRA/PXDN/ADAMTS3/P4HA1/NTNG1/ADAMTS9/TGFBI/COL4A1	31	3
BP	GO:0045229	external encapsulating structure organization	31/439	304/18723	6.84253e-12	1.6901e-09	1.33633e-09	COL3A1/ADAMTS19/COL1A2/COL1A1/COL6A6/EXT1/COL12A1/POSTN/MMP16/FLRT2/COL27A1/COL5A2/COL14A1/ADAMTS14/COL5A1/ADAMTS2/LOXL2/HPSE2/ADAMTSL3/LAMB1/SULF1/ADAMTS12/GPM6B/PDGFRA/PXDN/ADAMTS3/P4HA1/NTNG1/ADAMTS9/TGFBI/COL4A1	31	3
BP	GO:0050770	regulation of axonogenesis	22/439	154/18723	1.17256e-11	2.7152e-09	2.14686e-09	ROBO2/SEMA5A/TIAM1/SEMA6D/FN1/FGF13/CDH2/SEMA3D/DCC/SEMA5B/EPHB2/NTRK2/TRAK1/EPHA7/PLXNA4/MACF1/SEMA6A/MAP2/LRRC4C/NRP1/UST/SEMA3C	22	3
BP	GO:0048588	developmental cell growth	26/439	234/18723	5.29269e-11	1.15349e-08	9.12047e-09	EXT1/SEMA5A/TIAM1/POSTN/SEMA6D/FN1/FGF13/SEMA3D/DCC/SEMA5B/TMEM108/AUTS2/EPHA7/GATA4/PLXNA4/NEDD4L/SLIT3/HSP90AA1/VCL/MACF1/SEMA6A/NRCAM/RAPH1/MAP2/NRP1/SEMA3C	26	3
BP	GO:0007044	cell-substrate junction assembly	17/439	95/18723	6.89404e-11	1.41902e-08	1.12199e-08	FN1/DLC1/PEAK1/PTPRJ/ACTN1/MAP4K4/GPM6B/LIMCH1/VCL/MACF1/LIMS1/THBS1/PTK2/SORBS1/EFNA5/NRP1/ROCK2	17	3
BP	GO:0030199	collagen fibril organization	14/439	61/18723	1.01839e-10	1.98587e-08	1.57019e-08	COL3A1/COL1A2/COL1A1/EXT1/COL12A1/COL5A2/COL14A1/ADAMTS14/COL5A1/ADAMTS2/LOXL2/PXDN/ADAMTS3/P4HA1	14	3
BP	GO:0048041	focal adhesion assembly	16/439	87/18723	1.64058e-10	3.03917e-08	2.40302e-08	DLC1/PEAK1/PTPRJ/ACTN1/MAP4K4/GPM6B/LIMCH1/VCL/MACF1/LIMS1/THBS1/PTK2/SORBS1/EFNA5/NRP1/ROCK2	16	3
BP	GO:0150115	cell-substrate junction organization	17/439	101/18723	1.88935e-10	3.33336e-08	2.63563e-08	FN1/DLC1/PEAK1/PTPRJ/ACTN1/MAP4K4/GPM6B/LIMCH1/VCL/MACF1/LIMS1/THBS1/PTK2/SORBS1/EFNA5/NRP1/ROCK2	17	3
BP	GO:0060485	mesenchyme development	28/439	291/18723	2.84186e-10	4.78595e-08	3.78416e-08	ROBO2/COL1A1/EXT1/NRG1/SEMA5A/TIAM1/SEMA6D/FN1/ZFPM2/LDLRAD4/CDH2/TBX20/SEMA3D/HMGA2/LOXL2/EDNRA/SEMA5B/MEOX1/GATA4/YAP1/FGFR1/SEMA6A/DACT3/NRP1/SEMA3C/FGFR2/MDK/ROCK2	28	3
BP	GO:0051893	regulation of focal adhesion assembly	14/439	66/18723	3.14697e-10	4.85813e-08	3.84123e-08	DLC1/PEAK1/PTPRJ/MAP4K4/GPM6B/LIMCH1/VCL/MACF1/LIMS1/THBS1/PTK2/EFNA5/NRP1/ROCK2	14	3
BP	GO:0090109	regulation of cell-substrate junction assembly	14/439	66/18723	3.14697e-10	4.85813e-08	3.84123e-08	DLC1/PEAK1/PTPRJ/MAP4K4/GPM6B/LIMCH1/VCL/MACF1/LIMS1/THBS1/PTK2/EFNA5/NRP1/ROCK2	14	3
BP	GO:0051960	regulation of nervous system development	35/439	443/18723	3.8385e-10	5.68865e-08	4.49791e-08	ROBO2/SEMA5A/TIAM1/SEMA6D/GRID2/FN1/TENM4/FGF13/FLRT2/IL1RAPL1/SEMA3D/DCC/SEMA5B/PARD3/EPHB2/NTRK2/TRAK1/RAPGEF2/EPHA7/PLXNA4/THBS2/YAP1/PTPRZ1/MACF1/PLAG1/SEMA6A/DOCK7/MAP2/CTSC/SERPINE2/NRP1/SEMA3C/LRRC4B/MDK/ADGRL2	35	3
BP	GO:0010810	regulation of cell-substrate adhesion	24/439	221/18723	4.73964e-10	6.75399e-08	5.34025e-08	COL1A1/POSTN/FN1/DLC1/CDK6/SERPINE1/PEAK1/PTPRJ/CDH13/KANK1/MAP4K4/EDIL3/GPM6B/LIMCH1/PRKCE/VCL/MACF1/LIMS1/THBS1/PTK2/EFNA5/NRP1/MDK/ROCK2	24	3
BP	GO:1990138	neuron projection extension	21/439	172/18723	6.86142e-10	9.41539e-08	7.44457e-08	SEMA5A/TIAM1/POSTN/SEMA6D/FN1/SEMA3D/SEMA5B/TMEM108/AUTS2/PLXNA4/NEDD4L/SLIT3/HSP90AA1/VCL/MACF1/SEMA6A/NRCAM/RAPH1/MAP2/NRP1/SEMA3C	21	3
BP	GO:0030177	positive regulation of Wnt signaling pathway	19/439	140/18723	7.3682e-10	9.74971e-08	7.70891e-08	COL1A1/SEMA5A/GPC3/ZEB2/ROR2/WLS/SULF1/KANK1/GPC5/LGR5/YAP1/SMURF2/MACF1/ADGRA2/SOX4/EDA/TBL1X/WNT5B/FGFR2	19	3
BP	GO:0150116	regulation of cell-substrate junction organization	14/439	71/18723	8.79404e-10	1.12351e-07	8.88341e-08	DLC1/PEAK1/PTPRJ/MAP4K4/GPM6B/LIMCH1/VCL/MACF1/LIMS1/THBS1/PTK2/EFNA5/NRP1/ROCK2	14	3
BP	GO:0016049	cell growth	36/439	482/18723	9.90402e-10	1.19173e-07	9.4228e-08	EXT1/SEMA5A/TIAM1/POSTN/SEMA6D/FN1/CAMK2D/FGF13/PLCE1/IGFBP5/SEMA3D/PTPRJ/DCC/SEMA5B/TMEM108/AUTS2/EPHA7/NRG3/GATA4/PLXNA4/NEDD4L/SLIT3/HSP90AA1/VCL/PTCH2/MACF1/EPB41L3/SEMA6A/NRCAM/DACT3/RAPH1/MAP2/SERPINE2/NRP1/SEMA3C/MEG3	36	3
BP	GO:0030111	regulation of Wnt signaling pathway	29/439	328/18723	9.97131e-10	1.19173e-07	9.4228e-08	COL1A1/SEMA5A/TIAM1/GPC3/NXN/ZEB2/ROR2/CDH2/WLS/SULF1/KANK1/GPC5/TCF7L1/LGR5/YAP1/SMURF2/MACF1/GNAQ/ADGRA2/CDK14/SOX4/RBMS3/DACT3/EDA/TBL1X/WNT5B/FGFR2/MDFI/MDK	29	3
BP	GO:0001952	regulation of cell-matrix adhesion	18/439	128/18723	1.15301e-09	1.33497e-07	1.05553e-07	POSTN/DLC1/CDK6/SERPINE1/PEAK1/PTPRJ/CDH13/MAP4K4/GPM6B/LIMCH1/VCL/MACF1/LIMS1/THBS1/PTK2/EFNA5/NRP1/ROCK2	18	3
BP	GO:0007416	synapse assembly	21/439	179/18723	1.43613e-09	1.61238e-07	1.27488e-07	ROBO2/GPC6/NRG1/CNTN5/GRID2/PPP1R9A/FGF13/FLRT2/IL1RAPL1/CDH2/EPHB2/NTRK2/EPHA7/THBS2/SDK2/FARP1/IL1RAPL2/NRCAM/SNCA/LRRC4B/ADGRL2	21	3
BP	GO:0016055	Wnt signaling pathway	34/439	444/18723	1.55403e-09	1.69343e-07	1.33897e-07	GPC6/COL1A1/EXT1/SEMA5A/TIAM1/GPC3/NXN/ZEB2/ROR2/CDH2/WLS/DAAM1/SULF1/KANK1/GPC5/TCF7L1/LGR5/YAP1/SMURF2/MACF1/GNAQ/ADGRA2/CDK14/SOX4/RBMS3/DACT3/EDA/PRICKLE2/TBL1X/WNT5B/AMOTL1/FGFR2/MDFI/MDK	34	3
BP	GO:0198738	cell-cell signaling by wnt	34/439	446/18723	1.74467e-09	1.84686e-07	1.46028e-07	GPC6/COL1A1/EXT1/SEMA5A/TIAM1/GPC3/NXN/ZEB2/ROR2/CDH2/WLS/DAAM1/SULF1/KANK1/GPC5/TCF7L1/LGR5/YAP1/SMURF2/MACF1/GNAQ/ADGRA2/CDK14/SOX4/RBMS3/DACT3/EDA/PRICKLE2/TBL1X/WNT5B/AMOTL1/FGFR2/MDFI/MDK	34	3
BP	GO:0048675	axon extension	17/439	120/18723	2.98334e-09	3.07036e-07	2.42767e-07	SEMA5A/SEMA6D/FN1/SEMA3D/SEMA5B/AUTS2/PLXNA4/SLIT3/HSP90AA1/VCL/MACF1/SEMA6A/NRCAM/RAPH1/MAP2/NRP1/SEMA3C	17	3
BP	GO:0090263	positive regulation of canonical Wnt signaling pathway	16/439	106/18723	3.39752e-09	3.40211e-07	2.68998e-07	COL1A1/SEMA5A/GPC3/ZEB2/ROR2/WLS/KANK1/GPC5/LGR5/YAP1/SMURF2/ADGRA2/SOX4/EDA/TBL1X/FGFR2	16	3
BP	GO:0021954	central nervous system neuron development	14/439	81/18723	5.37998e-09	5.16713e-07	4.08555e-07	NFIB/DCLK2/CDH11/DCC/EPHB2/NTRK2/RAPGEF2/PLXNA4/GLI2/HSP90AA1/MAP2/ADARB1/NRP1/FGFR2	14	3
BP	GO:0050807	regulation of synapse organization	22/439	211/18723	5.43908e-09	5.16713e-07	4.08555e-07	ROBO2/GPC6/TANC2/TIAM1/GRID2/PPP1R9A/FLRT2/SPARC/PPFIA2/IL1RAPL1/CDH2/FRMPD4/EPHB2/NTRK2/EPHA7/THBS2/FARP1/IL1RAPL2/ITSN1/SNCA/LRRC4B/ADGRL2	22	3
BP	GO:0048762	mesenchymal cell differentiation	23/439	236/18723	8.9424e-09	8.2829e-07	6.54913e-07	COL1A1/EXT1/NRG1/SEMA5A/TIAM1/SEMA6D/FN1/LDLRAD4/CDH2/TBX20/SEMA3D/HMGA2/LOXL2/EDNRA/SEMA5B/FGFR1/SEMA6A/DACT3/NRP1/SEMA3C/FGFR2/MDK/ROCK2	23	3
BP	GO:0050803	regulation of synapse structure or activity	22/439	218/18723	9.95787e-09	8.99852e-07	7.11496e-07	ROBO2/GPC6/TANC2/TIAM1/GRID2/PPP1R9A/FLRT2/SPARC/PPFIA2/IL1RAPL1/CDH2/FRMPD4/EPHB2/NTRK2/EPHA7/THBS2/FARP1/IL1RAPL2/ITSN1/SNCA/LRRC4B/ADGRL2	22	3
BP	GO:0051963	regulation of synapse assembly	15/439	101/18723	1.32295e-08	1.16703e-06	9.2275e-07	ROBO2/GPC6/GRID2/PPP1R9A/FLRT2/IL1RAPL1/EPHB2/NTRK2/EPHA7/THBS2/FARP1/IL1RAPL2/SNCA/LRRC4B/ADGRL2	15	3
BP	GO:0010977	negative regulation of neuron projection development	17/439	137/18723	2.29736e-08	1.97947e-06	1.56513e-06	SEMA5A/SEMA6D/FGF13/DPYSL3/PTPRG/SEMA3D/DCC/SEMA5B/KANK1/EPHB2/MAP4K4/EPHA7/SEMA6A/MAP2/NRP1/SEMA3C/DENND5A	17	3
BP	GO:0050771	negative regulation of axonogenesis	12/439	64/18723	2.59064e-08	2.18143e-06	1.72482e-06	SEMA5A/SEMA6D/FGF13/SEMA3D/DCC/SEMA5B/EPHB2/EPHA7/SEMA6A/MAP2/NRP1/SEMA3C	12	3
BP	GO:0001667	ameboidal-type cell migration	33/439	475/18723	2.9545e-08	2.43254e-06	1.92336e-06	SEMA5A/SEMA6D/FN1/GPC3/PTPRG/ZEB2/AKAP12/SASH1/SPARC/CDH2/SEMA3D/LOXL2/SEMA5B/CDH13/KANK1/PTPRM/PRKD1/MAP4K4/PRKCE/SMURF2/MACF1/FGFR1/ADGRA2/THBS1/SEMA6A/PTK2/HDAC9/ADAMTS9/ARID5B/NRP1/SEMA3C/AMOTL1/ROCK2	33	3
BP	GO:0034446	substrate adhesion-dependent cell spreading	15/439	108/18723	3.35232e-08	2.70007e-06	2.1349e-06	POSTN/FN1/TMEFF2/ITGA8/PEAK1/LAMB1/KANK1/ATRNL1/LIMS1/PTK2/NTNG1/EFNA5/LAMC3/NRP1/MDK	15	3
BP	GO:0050767	regulation of neurogenesis	28/439	364/18723	4.08694e-08	3.22173e-06	2.54736e-06	ROBO2/SEMA5A/TIAM1/SEMA6D/FN1/TENM4/FGF13/IL1RAPL1/SEMA3D/DCC/SEMA5B/EPHB2/NTRK2/TRAK1/RAPGEF2/EPHA7/PLXNA4/YAP1/PTPRZ1/MACF1/PLAG1/SEMA6A/DOCK7/MAP2/SERPINE2/NRP1/SEMA3C/MDK	28	3
BP	GO:0061387	regulation of extent of cell growth	15/439	110/18723	4.3126e-08	3.32879e-06	2.63201e-06	SEMA5A/SEMA6D/FN1/FGF13/SEMA3D/DCC/SEMA5B/EPHA7/PLXNA4/MACF1/SEMA6A/NRCAM/MAP2/NRP1/SEMA3C	15	3
BP	GO:0003148	outflow tract septum morphogenesis	8/439	24/18723	4.53507e-08	3.42907e-06	2.7113e-06	ROBO2/ZFPM2/TBX20/GATA6/SMAD6/NRP1/SEMA3C/FGFR2	8	3
BP	GO:0021953	central nervous system neuron differentiation	18/439	162/18723	5.06518e-08	3.74546e-06	2.96146e-06	GRID2/NFIB/DCLK2/ZSWIM6/CDH11/TBX20/DCC/EPHB2/NTRK2/RAPGEF2/PLXNA4/GLI2/HSP90AA1/SOX4/MAP2/ADARB1/NRP1/FGFR2	18	3
BP	GO:0040013	negative regulation of locomotion	29/439	391/18723	5.16143e-08	3.74546e-06	2.96146e-06	COL3A1/ROBO2/NRG1/SEMA5A/PTPRT/SEMA6D/TMEFF2/DLC1/DPYSL3/PTPRG/SERPINE1/IGFBP5/LDLRAD4/SEMA3D/PTPRJ/SEMA5B/SULF1/KANK1/PTPRM/NRG3/LIMCH1/VCL/DACH1/THBS1/SEMA6A/ADAMTS9/ADARB1/NRP1/SEMA3C	29	3
BP	GO:0060411	cardiac septum morphogenesis	12/439	68/18723	5.27739e-08	3.74546e-06	2.96146e-06	ROBO2/ZFPM2/TBX20/GATA6/SMAD6/GATA4/SLIT3/SOX4/NSD2/NRP1/SEMA3C/FGFR2	12	3
BP	GO:0051056	regulation of small GTPase mediated signal transduction	25/439	302/18723	5.35788e-08	3.74546e-06	2.96146e-06	COL3A1/NRG1/TIAM1/KALRN/CGNL1/ARHGAP10/DLC1/PLEKHG1/PLCE1/TRIO/ARHGAP15/KANK1/EPHB2/AUTS2/MAP4K4/ARHGAP42/CYTH3/GARNL3/ARHGEF3/PSD3/ITSN1/ARHGAP21/ARHGAP28/NRP1/EPS8	25	3
BP	GO:0060070	canonical Wnt signaling pathway	25/439	303/18723	5.71503e-08	3.92115e-06	3.10038e-06	COL1A1/EXT1/SEMA5A/GPC3/ZEB2/ROR2/CDH2/WLS/KANK1/GPC5/TCF7L1/LGR5/YAP1/SMURF2/GNAQ/ADGRA2/CDK14/SOX4/RBMS3/DACT3/EDA/TBL1X/WNT5B/FGFR2/MDK	25	3
BP	GO:0050920	regulation of chemotaxis	21/439	223/18723	7.2088e-08	4.85611e-06	3.83963e-06	ROBO2/SEMA5A/TIAM1/SEMA6D/SERPINE1/STK39/SEMA3D/SEMA5B/CDH13/PRKD1/PLXNA4/PDGFRA/FGFR1/ADGRA2/THBS1/SEMA6A/PTK2/MCU/NRP1/SEMA3C/MDK	21	3
BP	GO:0031345	negative regulation of cell projection organization	19/439	186/18723	8.39483e-08	5.55408e-06	4.39151e-06	SEMA5A/SEMA6D/FGF13/DPYSL3/PTPRG/SEMA3D/DCC/SEMA5B/KANK1/EPHB2/MAP4K4/RAPGEF2/EPHA7/YAP1/SEMA6A/MAP2/NRP1/SEMA3C/DENND5A	19	3
BP	GO:0048846	axon extension involved in axon guidance	9/439	37/18723	1.37123e-07	8.75932e-06	6.92583e-06	SEMA5A/SEMA6D/SEMA3D/SEMA5B/PLXNA4/SLIT3/SEMA6A/NRP1/SEMA3C	9	3
BP	GO:1902284	neuron projection extension involved in neuron projection guidance	9/439	37/18723	1.37123e-07	8.75932e-06	6.92583e-06	SEMA5A/SEMA6D/SEMA3D/SEMA5B/PLXNA4/SLIT3/SEMA6A/NRP1/SEMA3C	9	3
BP	GO:0060828	regulation of canonical Wnt signaling pathway	22/439	253/18723	1.44845e-07	9.0958e-06	7.19188e-06	COL1A1/SEMA5A/GPC3/ZEB2/ROR2/CDH2/WLS/KANK1/GPC5/LGR5/YAP1/SMURF2/GNAQ/ADGRA2/CDK14/SOX4/RBMS3/DACT3/EDA/TBL1X/FGFR2/MDK	22	3
BP	GO:0001764	neuron migration	17/439	156/18723	1.58443e-07	9.78385e-06	7.73591e-06	COL3A1/NRG1/FGF13/FLRT2/TBX20/DCC/AUTS2/NTRK2/ASTN1/RAPGEF2/NRG3/FGFR1/SEMA6A/NTNG1/NRCAM/NRP1/MDK	17	3
BP	GO:0008038	neuron recognition	10/439	49/18723	1.64457e-07	9.98874e-06	7.89791e-06	ROBO2/CNTNAP2/EXT1/SEMA5A/CNTN4/EPHB2/OPCML/NTM/NRCAM/NRP1	10	3
BP	GO:0051017	actin filament bundle assembly	17/439	157/18723	1.73912e-07	1.03926e-05	8.21727e-06	CGNL1/TMEFF2/DLC1/PPP1R9A/DPYSL3/ACTN1/LIMCH1/CCDC88A/MARCKS/SORBS1/ARHGAP28/NRP1/EPS8/SPIRE1/FAM171A1/ROCK2/MYO1B	17	3
BP	GO:0061572	actin filament bundle organization	17/439	161/18723	2.50534e-07	1.47338e-05	1.16497e-05	CGNL1/TMEFF2/DLC1/PPP1R9A/DPYSL3/ACTN1/LIMCH1/CCDC88A/MARCKS/SORBS1/ARHGAP28/NRP1/EPS8/SPIRE1/FAM171A1/ROCK2/MYO1B	17	3
BP	GO:0042060	wound healing	29/439	422/18723	2.61746e-07	1.51527e-05	1.19809e-05	COL3A1/COL1A1/EXT1/NRG1/POSTN/FN1/TMEFF2/SERPINE1/SPARC/COL5A1/JMJD1C/KANK1/EPHB2/ITGA9/GATA4/MYOF/YAP1/PRKCE/VCL/PDGFRA/MACF1/GNAQ/THBS1/PTK2/SERPINE2/DGKB/TNC/WNT5B/FGFR2	29	3
BP	GO:0071526	semaphorin-plexin signaling pathway	9/439	40/18723	2.83173e-07	1.61409e-05	1.27623e-05	SEMA5A/SEMA6D/NCAM1/SEMA3D/SEMA5B/PLXNA4/SEMA6A/NRP1/SEMA3C	9	3
BP	GO:0030048	actin filament-based movement	15/439	127/18723	2.97595e-07	1.67059e-05	1.3209e-05	CACNA1C/CAMK2D/SYNE2/FGF13/MYH10/FNBP1L/ANK2/PDE4B/GATA4/LIMCH1/GJC1/NEDD4L/NOS1AP/PDE4D/MYO1B	15	3
BP	GO:0030900	forebrain development	27/439	379/18723	3.36203e-07	1.85915e-05	1.47e-05	COL3A1/ROBO2/CNTNAP2/EXT1/NRG1/SEMA5A/NFIB/DLC1/CDK6/DCLK2/FGF13/ZSWIM6/CDH2/TMEM108/LAMB1/EPHB2/NTRK2/RAPGEF2/NRG3/PLXNA4/GLI2/FAT4/NCOA1/DOCK7/NRP1/FGFR2/MDK	27	3
BP	GO:0048863	stem cell differentiation	19/439	206/18723	4.18184e-07	2.27849e-05	1.80156e-05	EXT1/NRG1/SEMA5A/SEMA6D/FN1/CDH2/GATA6/SEMA3D/HMGA2/EDNRA/SEMA5B/MEOX1/GATA4/YAP1/PDGFRA/SEMA6A/NRP1/SEMA3C/FGFR2	19	3
BP	GO:0099173	postsynapse organization	17/439	168/18723	4.6163e-07	2.47875e-05	1.9599e-05	TANC2/TIAM1/TANC1/GRID2/PPP1R9A/DOCK10/PPFIA2/IL1RAPL1/CDH2/TMEM108/EPHB2/ACTN1/EPHA7/FARP1/NOS1AP/NRP1/LRRC4B	17	3
BP	GO:0048841	regulation of axon extension involved in axon guidance	8/439	32/18723	5.5007e-07	2.91144e-05	2.30202e-05	SEMA5A/SEMA6D/SEMA3D/SEMA5B/PLXNA4/SEMA6A/NRP1/SEMA3C	8	3
BP	GO:0014031	mesenchymal cell development	12/439	86/18723	7.57072e-07	3.95064e-05	3.12369e-05	NRG1/SEMA5A/SEMA6D/FN1/CDH2/TBX20/SEMA3D/EDNRA/SEMA5B/SEMA6A/NRP1/SEMA3C	12	3
BP	GO:0003279	cardiac septum development	13/439	103/18723	8.55104e-07	4.40022e-05	3.47917e-05	ROBO2/ZFPM2/ANK2/TBX20/GATA6/SMAD6/GATA4/SLIT3/SOX4/NSD2/NRP1/SEMA3C/FGFR2	13	3
BP	GO:1901890	positive regulation of cell junction assembly	13/439	104/18723	9.56741e-07	4.85579e-05	3.83938e-05	CNTNAP2/GRID2/FLRT2/IL1RAPL1/PTPRJ/EPHB2/MAP4K4/NTRK2/THBS2/LIMS1/NRP1/LRRC4B/ADGRL2	13	3
BP	GO:0031346	positive regulation of cell projection organization	25/439	353/18723	1.02542e-06	5.13402e-05	4.05937e-05	ROBO2/SEMA5A/TIAM1/FN1/PPP1R9A/DPYSL3/FNBP1L/ROR2/PLCE1/IL1RAPL1/PRKD1/AUTS2/NTRK2/TRAK1/RAPGEF2/PLXNA4/ATP8A2/MACF1/CCDC88A/TENM2/CNTN1/GRIP1/NRP1/EPS8/MDK	25	3
BP	GO:0021955	central nervous system neuron axonogenesis	8/439	35/18723	1.1572e-06	5.71654e-05	4.51996e-05	NFIB/CDH11/DCC/EPHB2/PLXNA4/GLI2/HSP90AA1/ADARB1	8	3
BP	GO:0022604	regulation of cell morphogenesis	23/439	309/18723	1.19234e-06	5.73966e-05	4.53824e-05	TIAM1/POSTN/FN1/DLC1/MYH10/SPARC/IL1RAPL1/ARHGAP15/KANK1/PLXNA4/NEDD4L/MACF1/EPB41L3/LIMS1/PTK2/NTNG1/EFNA5/SHROOM3/GRIP1/NRP1/EPS8/MDK/FAM171A1	23	3
BP	GO:0002062	chondrocyte differentiation	13/439	106/18723	1.19286e-06	5.73966e-05	4.53824e-05	EXT1/NFIB/COL27A1/HMGA2/LOXL2/SULF1/ADAMTS12/CHSY1/GLI2/MBOAT2/TGFBI/WNT5B/MDK	13	3
BP	GO:0002028	regulation of sodium ion transport	12/439	90/18723	1.24621e-06	5.91948e-05	4.68042e-05	ANK3/CAMK2D/FGF13/CNKSR3/HECW2/DMD/STK39/NEDD4L/NKAIN3/PRKCE/CNTN1/SERPINE2	12	3
BP	GO:0014033	neural crest cell differentiation	12/439	91/18723	1.40549e-06	6.53058e-05	5.16361e-05	EXT1/NRG1/SEMA5A/SEMA6D/FN1/CDH2/SEMA3D/EDNRA/SEMA5B/SEMA6A/NRP1/SEMA3C	12	3
BP	GO:0001503	ossification	27/439	408/18723	1.41011e-06	6.53058e-05	5.16361e-05	COL1A2/COL1A1/EXT1/FBN2/MMP16/GPC3/CDK6/COL5A2/ROR2/VCAN/CDH11/IGFBP5/CRIM1/SPARC/SMAD6/PRKD1/GPM6B/CHSY1/YAP1/GLI2/PTK2/ASPN/NAB1/RRBP1/TNC/FGFR2/MDK	27	3
BP	GO:0003007	heart morphogenesis	20/439	246/18723	1.54252e-06	7.05561e-05	5.57874e-05	ROBO2/EXT1/NRG1/DLC1/FLRT2/ZFPM2/COL5A1/TBX20/GATA6/SMAD6/MICAL2/GATA4/YAP1/SLIT3/PTK2/SOX4/NSD2/NRP1/SEMA3C/FGFR2	20	3
BP	GO:0001655	urogenital system development	24/439	338/18723	1.61305e-06	7.28824e-05	5.76268e-05	ROBO2/EXT1/GPC3/FRAS1/ITGA8/PLCE1/KIF26B/SULF1/SMAD6/ENPEP/EPHB2/NFIA/EPHA7/LGR5/YAP1/GLI2/PDGFRA/PLAG1/SOX4/ARID5B/COL4A1/NRP1/TNC/FGFR2	24	3
BP	GO:0021952	central nervous system projection neuron axonogenesis	7/439	26/18723	1.66114e-06	7.3268e-05	5.79316e-05	NFIB/CDH11/DCC/EPHB2/PLXNA4/GLI2/ADARB1	7	3
BP	GO:0048843	negative regulation of axon extension involved in axon guidance	7/439	26/18723	1.66114e-06	7.3268e-05	5.79316e-05	SEMA5A/SEMA6D/SEMA3D/SEMA5B/SEMA6A/NRP1/SEMA3C	7	3
BP	GO:0021537	telencephalon development	20/439	248/18723	1.7488e-06	7.62271e-05	6.02713e-05	COL3A1/ROBO2/CNTNAP2/EXT1/NRG1/NFIB/CDK6/DCLK2/FGF13/ZSWIM6/CDH2/TMEM108/LAMB1/EPHB2/NTRK2/NRG3/PLXNA4/FAT4/NCOA1/MDK	20	3
BP	GO:0048813	dendrite morphogenesis	15/439	146/18723	1.80327e-06	7.76873e-05	6.14259e-05	TANC2/TIAM1/PPP1R9A/DOCK10/HECW2/PPFIA2/IL1RAPL1/EPHB2/TRAK1/RAPGEF2/NEDD4L/FARP1/MAP2/RBFOX2/NRP1	15	3
BP	GO:0001558	regulation of cell growth	27/439	414/18723	1.86146e-06	7.92724e-05	6.26792e-05	SEMA5A/SEMA6D/FN1/CAMK2D/FGF13/PLCE1/IGFBP5/SEMA3D/PTPRJ/DCC/SEMA5B/EPHA7/NRG3/PLXNA4/NEDD4L/SLIT3/PTCH2/MACF1/EPB41L3/SEMA6A/NRCAM/DACT3/MAP2/SERPINE2/NRP1/SEMA3C/MEG3	27	3
BP	GO:0051962	positive regulation of nervous system development	21/439	272/18723	1.94621e-06	8.19399e-05	6.47883e-05	ROBO2/SEMA5A/TIAM1/GRID2/FN1/TENM4/FLRT2/IL1RAPL1/EPHB2/NTRK2/TRAK1/PLXNA4/THBS2/PTPRZ1/MACF1/PLAG1/SERPINE2/NRP1/LRRC4B/MDK/ADGRL2	21	3
BP	GO:0098742	cell-cell adhesion via plasma-membrane adhesion molecules	21/439	273/18723	2.0635e-06	8.59019e-05	6.7921e-05	ROBO2/GPC6/PTPRT/GRID2/PCDH7/CNTN4/TENM4/CDH11/IL1RAPL1/CDH2/CDH13/PTPRM/SDK2/PCDH11X/FAT4/FAT3/NTNG1/TENM2/LRRC4C/LRRC4B/DSC3	21	3
BP	GO:0030516	regulation of axon extension	12/439	95/18723	2.2376e-06	9.21143e-05	7.28331e-05	SEMA5A/SEMA6D/FN1/SEMA3D/SEMA5B/PLXNA4/MACF1/SEMA6A/NRCAM/MAP2/NRP1/SEMA3C	12	3
BP	GO:0032970	regulation of actin filament-based process	26/439	397/18723	2.67882e-06	0.000109066	8.62365e-05	CACNA1C/SEMA5A/CGNL1/CAMK2D/TMEFF2/DLC1/SVIL/PPP1R9A/FGF13/ANK2/PDE4B/KANK1/GPM6B/GATA4/LIMCH1/PRKCE/PDGFRA/CCDC88A/EFNA5/ARHGAP28/PDE4D/NRP1/EPS8/SPIRE1/MDK/ROCK2	26	3
BP	GO:0071559	response to transforming growth factor beta	20/439	256/18723	2.84949e-06	0.000114731	9.07158e-05	COL3A1/COL1A2/COL1A1/PDE3A/POSTN/FBN2/ZEB2/LDLRAD4/NREP/SMAD6/SMAD9/SMURF2/LIMS1/THBS1/PTK2/ITGB8/ASPN/MXRA5/FGFR2/ROCK2	20	3
BP	GO:0014032	neural crest cell development	11/439	81/18723	2.87989e-06	0.000114731	9.07158e-05	NRG1/SEMA5A/SEMA6D/FN1/CDH2/SEMA3D/EDNRA/SEMA5B/SEMA6A/NRP1/SEMA3C	11	3
BP	GO:0090287	regulation of cellular response to growth factor stimulus	22/439	304/18723	3.22433e-06	0.000127087	0.000100485	FBN2/GPC3/HHIP/ZEB2/CRIM1/LDLRAD4/TBX20/NREP/TMEM108/DOK5/SULF1/SMAD6/ADAMTS12/GATA4/SMURF2/FGFR1/ADAMTS3/ADGRA2/THBS1/SEMA6A/ASPN/NEO1	22	3
BP	GO:0048638	regulation of developmental growth	23/439	330/18723	3.63384e-06	0.00014172	0.000112055	SEMA5A/SEMA6D/FN1/FGF13/ZFPM2/TBX20/GATA6/SEMA3D/DCC/SEMA5B/EPHA7/PLXNA4/ATP8A2/YAP1/NEDD4L/MACF1/SEMA6A/NRCAM/MAP2/NRP1/SEMA3C/FGFR2/WWC1	23	3
BP	GO:0043588	skin development	20/439	263/18723	4.29304e-06	0.000165684	0.000131004	COL3A1/COL1A2/COL1A1/EXT1/LDB2/FRAS1/COL5A2/IGFBP5/COL5A1/GATA6/ADAMTS2/LGR5/ATP8A2/YAP1/GLI2/PTCH2/UGCG/EDA/FGFR2/ROCK2	20	3
BP	GO:0016358	dendrite development	19/439	243/18723	4.98124e-06	0.000190015	0.000150241	TANC2/TIAM1/PPP1R9A/DOCK10/HECW2/PPFIA2/IL1RAPL1/DCC/ASAP1/EPHB2/TRAK1/RAPGEF2/NEDD4L/FARP1/ITSN1/MAP2/RBFOX2/GRIP1/NRP1	19	3
BP	GO:2001222	regulation of neuron migration	8/439	42/18723	5.02603e-06	0.000190015	0.000150241	COL3A1/NRG1/FLRT2/RAPGEF2/NRG3/SEMA6A/NTNG1/MDK	8	3
BP	GO:0048864	stem cell development	11/439	86/18723	5.23167e-06	0.000195791	0.000154808	NRG1/SEMA5A/SEMA6D/FN1/CDH2/SEMA3D/EDNRA/SEMA5B/SEMA6A/NRP1/SEMA3C	11	3
BP	GO:0003206	cardiac chamber morphogenesis	13/439	121/18723	5.35198e-06	0.000198291	0.000156785	ROBO2/NRG1/ZFPM2/TBX20/GATA6/SMAD6/GATA4/SLIT3/SOX4/NSD2/NRP1/SEMA3C/FGFR2	13	3
BP	GO:0010721	negative regulation of cell development	16/439	180/18723	5.5209e-06	0.00020189	0.000159631	SEMA5A/POSTN/SEMA6D/FGF13/SEMA3D/DCC/SEMA5B/KANK1/EPHB2/RAPGEF2/EPHA7/SEMA6A/EFNA5/MAP2/NRP1/SEMA3C	16	3
BP	GO:0050804	modulation of chemical synaptic transmission	27/439	439/18723	5.55811e-06	0.00020189	0.000159631	GRID2/CNTN4/PPP1R9A/AKAP12/ROR2/CDH11/PPFIA2/APBA1/CDH2/DCC/PLCB4/TMEM108/EPHB2/NTRK2/RAPGEF2/SNCAIP/NRG3/PRKCE/GRM7/GNAI1/NTNG1/SNCA/DLGAP1/SERPINE2/LRRC4C/KCNMB4/GRID1	27	3
BP	GO:0099177	regulation of trans-synaptic signaling	27/439	440/18723	5.79504e-06	0.000208453	0.00016482	GRID2/CNTN4/PPP1R9A/AKAP12/ROR2/CDH11/PPFIA2/APBA1/CDH2/DCC/PLCB4/TMEM108/EPHB2/NTRK2/RAPGEF2/SNCAIP/NRG3/PRKCE/GRM7/GNAI1/NTNG1/SNCA/DLGAP1/SERPINE2/LRRC4C/KCNMB4/GRID1	27	3
BP	GO:0030517	negative regulation of axon extension	8/439	43/18723	6.04942e-06	0.000215511	0.0001704	SEMA5A/SEMA6D/SEMA3D/SEMA5B/SEMA6A/MAP2/NRP1/SEMA3C	8	3
BP	GO:0010766	negative regulation of sodium ion transport	6/439	21/18723	6.46207e-06	0.000228019	0.00018029	CAMK2D/HECW2/STK39/NEDD4L/PRKCE/SERPINE2	6	3
BP	GO:0045926	negative regulation of growth	19/439	249/18723	7.08644e-06	0.000247691	0.000195845	SEMA5A/SEMA6D/GPC3/FGF13/IGFBP5/SEMA3D/PTPRJ/DCC/SEMA5B/EPHA7/SLIT3/SEMA6A/DACT3/MAP2/SERPINE2/NRP1/SEMA3C/MEG3/WWC1	19	3
BP	GO:0086003	cardiac muscle cell contraction	10/439	73/18723	7.52835e-06	0.000260678	0.000206113	CACNA1C/CAMK2D/FGF13/ANK2/PDE4B/GATA4/GJC1/NEDD4L/NOS1AP/PDE4D	10	3
BP	GO:0051961	negative regulation of nervous system development	14/439	145/18723	8.22637e-06	0.00028221	0.000223138	ROBO2/SEMA5A/SEMA6D/FGF13/SEMA3D/DCC/SEMA5B/EPHB2/RAPGEF2/EPHA7/SEMA6A/MAP2/NRP1/SEMA3C	14	3
BP	GO:0060562	epithelial tube morphogenesis	22/439	325/18723	9.38955e-06	0.000319159	0.000252353	EXT1/DLC1/GPC3/HHIP/KIF26B/TBX20/EDNRA/MTHFD1L/ADAMTS12/MICAL2/EPHA7/GATA4/LGR5/YAP1/GLI2/SOX4/SHROOM3/COL4A1/NRP1/TNC/FGFR2/MDK	22	3
BP	GO:0030308	negative regulation of cell growth	16/439	188/18723	9.61699e-06	0.000323918	0.000256116	SEMA5A/SEMA6D/FGF13/SEMA3D/PTPRJ/DCC/SEMA5B/EPHA7/SLIT3/SEMA6A/DACT3/MAP2/SERPINE2/NRP1/SEMA3C/MEG3	16	3
BP	GO:0072001	renal system development	21/439	302/18723	9.95561e-06	0.000332302	0.000262745	ROBO2/EXT1/GPC3/FRAS1/ITGA8/PLCE1/KIF26B/SULF1/SMAD6/ENPEP/NFIA/EPHA7/LGR5/YAP1/GLI2/PDGFRA/SOX4/ARID5B/COL4A1/NRP1/FGFR2	21	3
BP	GO:0051216	cartilage development	16/439	190/18723	1.0993e-05	0.000363653	0.000287533	COL1A1/EXT1/NFIB/COL27A1/ROR2/HMGA2/LOXL2/SULF1/ADAMTS12/CHSY1/GLI2/MBOAT2/ITGB8/TGFBI/WNT5B/MDK	16	3
BP	GO:0086004	regulation of cardiac muscle cell contraction	7/439	34/18723	1.15517e-05	0.000378754	0.000299474	CACNA1C/CAMK2D/FGF13/ANK2/PDE4B/GATA4/PDE4D	7	3
BP	GO:0007492	endoderm development	10/439	77/18723	1.22279e-05	0.000397405	0.000314221	EXT1/COL12A1/FN1/COL5A2/COL5A1/TBX20/GATA6/HMGA2/LAMB1/GATA4	10	3
BP	GO:0048640	negative regulation of developmental growth	12/439	112/18723	1.26316e-05	0.000406956	0.000321772	SEMA5A/SEMA6D/FGF13/SEMA3D/DCC/SEMA5B/EPHA7/SEMA6A/MAP2/NRP1/SEMA3C/WWC1	12	3
BP	GO:1990778	protein localization to cell periphery	22/439	333/18723	1.37393e-05	0.000438827	0.000346972	GPC6/ANK3/TSPAN5/FGF13/ANK2/CDH2/DPP10/KCNB2/EPHB2/RAPGEF2/PRKCE/MACF1/EPB41L3/EPB41L2/CCDC88A/GNAI1/PACS1/SORBS1/GRIP1/KCNIP4/ROCK2/RAB31	22	3
BP	GO:0031032	actomyosin structure organization	16/439	196/18723	1.62337e-05	0.000509875	0.000403148	CGNL1/TMEFF2/DLC1/PPP1R9A/MYH10/LIMCH1/PDGFRA/CNN3/EPB41L3/EPB41L2/CCDC88A/SORBS1/ARHGAP28/NRP1/FAM171A1/ROCK2	16	3
BP	GO:0019932	second-messenger-mediated signaling	21/439	312/18723	1.629e-05	0.000509875	0.000403148	NRG1/PDE3A/CACNA1C/CAMK2D/CHRM3/PPP1R9A/PLCE1/DMD/ANK2/PTPRJ/CDH13/RAPGEF2/NCALD/THBS1/GNAI1/GUCY1A2/NOS1AP/MCU/PDE9A/PDE4D/CAMTA1	21	3
BP	GO:0001508	action potential	13/439	134/18723	1.63765e-05	0.000509875	0.000403148	CACNA1C/ANK3/CAMK2D/FGF13/DMD/ANK2/SCN7A/NTRK2/GJC1/NEDD4L/GNAQ/NOS1AP/KCNMB4	13	3
BP	GO:0070252	actin-mediated cell contraction	11/439	97/18723	1.68868e-05	0.000521379	0.000412245	CACNA1C/CAMK2D/FGF13/ANK2/PDE4B/GATA4/LIMCH1/GJC1/NEDD4L/NOS1AP/PDE4D	11	3
BP	GO:2000650	negative regulation of sodium ion transmembrane transporter activity	5/439	15/18723	1.71306e-05	0.000524536	0.000414741	CAMK2D/HECW2/STK39/NEDD4L/PRKCE	5	3
BP	GO:0007015	actin filament organization	26/439	442/18723	1.805e-05	0.000548156	0.000433417	SEMA5A/CGNL1/TMEFF2/DLC1/SVIL/PPP1R9A/DPYSL3/ENAH/KANK1/ACTN1/MICAL2/LIMCH1/PRKCE/CCDC88A/MARCKS/SORBS1/SHROOM3/MPRIP/MCU/ARHGAP28/NRP1/EPS8/SPIRE1/FAM171A1/ROCK2/MYO1B	26	3
BP	GO:0051271	negative regulation of cellular component movement	23/439	367/18723	2.04561e-05	0.000616179	0.000487201	COL3A1/NRG1/PTPRT/SEMA6D/TMEFF2/DLC1/DPYSL3/PTPRG/SERPINE1/IGFBP5/LDLRAD4/PTPRJ/SULF1/KANK1/PTPRM/ACTN1/NRG3/LIMCH1/VCL/DACH1/THBS1/ADAMTS9/ADARB1	23	3
BP	GO:0022612	gland morphogenesis	12/439	118/18723	2.15016e-05	0.000642448	0.000507971	NFIB/IGFBP5/SULF1/NRG3/GLI2/PLAG1/EDA/NRP1/SEMA3C/TNC/FGFR2/MDK	12	3
BP	GO:0050922	negative regulation of chemotaxis	9/439	66/18723	2.23607e-05	0.00066277	0.00052404	ROBO2/SEMA5A/SEMA6D/SEMA3D/SEMA5B/THBS1/SEMA6A/NRP1/SEMA3C	9	3
BP	GO:0030336	negative regulation of cell migration	22/439	344/18723	2.26855e-05	0.00066706	0.000527432	COL3A1/NRG1/PTPRT/SEMA6D/TMEFF2/DLC1/DPYSL3/PTPRG/SERPINE1/IGFBP5/LDLRAD4/PTPRJ/SULF1/KANK1/PTPRM/NRG3/LIMCH1/VCL/DACH1/THBS1/ADAMTS9/ADARB1	22	3
BP	GO:1902306	negative regulation of sodium ion transmembrane transport	5/439	16/18723	2.44383e-05	0.000712945	0.000563712	CAMK2D/HECW2/STK39/NEDD4L/PRKCE	5	3
BP	GO:0008361	regulation of cell size	15/439	181/18723	2.49096e-05	0.000721017	0.000570095	SEMA5A/SEMA6D/FN1/FGF13/SEMA3D/DCC/SEMA5B/EPHA7/PLXNA4/MACF1/SEMA6A/NRCAM/MAP2/NRP1/SEMA3C	15	3
BP	GO:0006936	muscle contraction	22/439	347/18723	2.59008e-05	0.000743895	0.000588184	CACNA1C/CAMK2D/CHRM3/FGF13/PLCE1/DMD/ANK2/TBX20/SCN7A/KCNB2/EDNRA/PDE4B/SULF1/GATA4/MYOF/GJC1/ATP8A2/NEDD4L/ARHGAP42/NOS1AP/PDE4D/ROCK2	22	3
BP	GO:0050768	negative regulation of neurogenesis	13/439	140/18723	2.61792e-05	0.000746107	0.000589932	SEMA5A/SEMA6D/FGF13/SEMA3D/DCC/SEMA5B/EPHB2/RAPGEF2/EPHA7/SEMA6A/MAP2/NRP1/SEMA3C	13	3
BP	GO:0003012	muscle system process	26/439	452/18723	2.64713e-05	0.000748672	0.000591961	CACNA1C/TIAM1/CAMK2D/CHRM3/FGF13/PLCE1/IGFBP5/DMD/ANK2/TBX20/GATA6/SCN7A/KCNB2/EDNRA/PDE4B/SULF1/GATA4/MYOF/GJC1/ATP8A2/NEDD4L/ARHGAP42/NOS1AP/PDE9A/PDE4D/ROCK2	26	3
BP	GO:0071560	cellular response to transforming growth factor beta stimulus	18/439	250/18723	2.69149e-05	0.000754809	0.000596813	COL3A1/COL1A2/COL1A1/PDE3A/POSTN/FBN2/ZEB2/LDLRAD4/NREP/SMAD6/SMAD9/SMURF2/LIMS1/THBS1/PTK2/ITGB8/ASPN/FGFR2	18	3
BP	GO:0003205	cardiac chamber development	14/439	161/18723	2.70957e-05	0.000754809	0.000596813	ROBO2/NRG1/ZFPM2/ANK2/TBX20/GATA6/SMAD6/GATA4/SLIT3/SOX4/NSD2/NRP1/SEMA3C/FGFR2	14	3
BP	GO:0043410	positive regulation of MAPK cascade	27/439	480/18723	2.74485e-05	0.000758931	0.000600072	NRG1/TIAM1/MID1/AKAP12/ROR2/PLCE1/SASH1/STK39/CDH2/PTPRJ/DOK5/DOK6/NTRK2/RAPGEF2/GATA4/PRKCE/PDGFRA/FGFR1/THBS1/PDE8A/MFHAS1/PELI2/NRP1/FGFR2/WWC1/ROCK2/GAREM1	27	3
BP	GO:1903115	regulation of actin filament-based movement	7/439	39/18723	2.98511e-05	0.000814678	0.000644151	CACNA1C/CAMK2D/FGF13/ANK2/PDE4B/GATA4/PDE4D	7	3
BP	GO:0061448	connective tissue development	18/439	252/18723	2.99159e-05	0.000814678	0.000644151	COL1A1/EXT1/NFIB/COL27A1/ROR2/COL5A1/HMGA2/LOXL2/SULF1/ADAMTS12/CHSY1/GLI2/MBOAT2/ITGB8/ARID5B/TGFBI/WNT5B/MDK	18	3
BP	GO:0099172	presynapse organization	8/439	53/18723	3.01244e-05	0.000814678	0.000644151	GPC6/CNTN5/PPFIA2/IL1RAPL1/FARP1/IL1RAPL2/SNCA/LRRC4B	8	3
BP	GO:0007369	gastrulation	15/439	185/18723	3.21783e-05	0.000863918	0.000683083	EXT1/COL12A1/FN1/TENM4/GPC3/ITGA8/COL5A2/COL5A1/TBX20/GATA6/HMGA2/WLS/LAMB1/WNT5B/FGFR2	15	3
BP	GO:0030010	establishment of cell polarity	13/439	143/18723	3.27729e-05	0.000873551	0.0006907	FGF13/KIF26B/KANK1/PARD3/HSP90AA1/CYTH3/PTK2/FRMD4A/DOCK7/UST/AMOTL1/WWC1/ROCK2	13	3
BP	GO:0001706	endoderm formation	8/439	54/18723	3.46472e-05	0.000916913	0.000724985	COL12A1/FN1/COL5A2/COL5A1/TBX20/GATA6/HMGA2/LAMB1	8	3
BP	GO:0030038	contractile actin filament bundle assembly	11/439	106/18723	3.90841e-05	0.00101976	0.000806308	CGNL1/TMEFF2/DLC1/PPP1R9A/LIMCH1/CCDC88A/SORBS1/ARHGAP28/NRP1/FAM171A1/ROCK2	11	3
BP	GO:0043149	stress fiber assembly	11/439	106/18723	3.90841e-05	0.00101976	0.000806308	CGNL1/TMEFF2/DLC1/PPP1R9A/LIMCH1/CCDC88A/SORBS1/ARHGAP28/NRP1/FAM171A1/ROCK2	11	3
BP	GO:0001755	neural crest cell migration	8/439	55/18723	3.97236e-05	0.00102205	0.000808119	SEMA5A/SEMA6D/FN1/SEMA3D/SEMA5B/SEMA6A/NRP1/SEMA3C	8	3
BP	GO:0003179	heart valve morphogenesis	8/439	55/18723	3.97236e-05	0.00102205	0.000808119	ROBO2/TBX20/SMAD6/GATA4/SLIT3/SOX4/ADAMTS9/ROCK2	8	3
BP	GO:2000146	negative regulation of cell motility	22/439	359/18723	4.32644e-05	0.00110548	0.000874082	COL3A1/NRG1/PTPRT/SEMA6D/TMEFF2/DLC1/DPYSL3/PTPRG/SERPINE1/IGFBP5/LDLRAD4/PTPRJ/SULF1/KANK1/PTPRM/NRG3/LIMCH1/VCL/DACH1/THBS1/ADAMTS9/ADARB1	22	3
BP	GO:0072659	protein localization to plasma membrane	19/439	284/18723	4.44897e-05	0.001129	0.000892681	ANK3/TSPAN5/FGF13/ANK2/CDH2/DPP10/KCNB2/EPHB2/RAPGEF2/PRKCE/MACF1/EPB41L3/CCDC88A/PACS1/SORBS1/GRIP1/KCNIP4/ROCK2/RAB31	19	3
BP	GO:0009612	response to mechanical stimulus	16/439	216/18723	5.32482e-05	0.00134207	0.00106115	COL3A1/CNTNAP2/COL1A1/POSTN/PIEZO2/DMD/CDH2/MEIS2/GATA4/ATP8A2/THBS1/PTK2/SERPINE2/TNC/MDK/MAP3K1	16	3
BP	GO:2000649	regulation of sodium ion transmembrane transporter activity	8/439	58/18723	5.88157e-05	0.00147238	0.00116418	ANK3/CAMK2D/FGF13/HECW2/DMD/STK39/NEDD4L/PRKCE	8	3
BP	GO:0031290	retinal ganglion cell axon guidance	5/439	19/18723	6.13814e-05	0.0015263	0.00120681	ROBO2/PTPRM/EPHB2/EPHA7/NRP1	5	3
BP	GO:0045765	regulation of angiogenesis	21/439	342/18723	6.25227e-05	0.00153694	0.00121523	SEMA5A/SERPINE1/SASH1/GAB1/SPARC/GATA6/HMGA2/ADAM12/SULF1/PTPRM/PRKD1/GATA4/THBS2/ADGRA2/THBS1/SEMA6A/ITGB8/ADAMTS9/NRP1/MDK/ROCK2	21	3
BP	GO:0001763	morphogenesis of a branching structure	15/439	196/18723	6.26392e-05	0.00153694	0.00121523	EXT1/GPC3/HHIP/TBX20/EDNRA/SULF1/EPHA7/YAP1/GLI2/COL4A1/NRP1/SEMA3C/TNC/FGFR2/MDK	15	3
BP	GO:0048705	skeletal system morphogenesis	16/439	220/18723	6.62836e-05	0.00161566	0.00127747	COL1A1/EXT1/FBN2/MMP16/FREM1/HHIP/COL27A1/ROR2/MTHFD1L/CHSY1/PDGFRA/FGFR1/NAB1/ARID5B/FGFR2/MDFI	16	3
BP	GO:0086001	cardiac muscle cell action potential	9/439	76/18723	7.00068e-05	0.00169526	0.00134041	CACNA1C/ANK3/CAMK2D/FGF13/DMD/ANK2/GJC1/NEDD4L/NOS1AP	9	3
BP	GO:0071711	basement membrane organization	6/439	31/18723	7.18772e-05	0.00172925	0.00136729	EXT1/FLRT2/LAMB1/PXDN/NTNG1/COL4A1	6	3
BP	GO:0051965	positive regulation of synapse assembly	8/439	60/18723	7.5366e-05	0.00180149	0.0014244	GRID2/FLRT2/IL1RAPL1/EPHB2/NTRK2/THBS2/LRRC4B/ADGRL2	8	3
BP	GO:0030324	lung development	14/439	177/18723	7.6758e-05	0.001823	0.00144141	EXT1/NFIB/GPC3/HHIP/ZFPM2/IGFBP5/SPARC/GATA6/ADAMTS2/YAP1/GLI2/PDGFRA/TNC/FGFR2	14	3
BP	GO:0035987	endodermal cell differentiation	7/439	45/18723	7.80243e-05	0.00184127	0.00145586	COL12A1/FN1/COL5A2/COL5A1/GATA6/HMGA2/LAMB1	7	3
BP	GO:1901342	regulation of vasculature development	21/439	348/18723	8.00736e-05	0.0018705	0.00147897	SEMA5A/SERPINE1/SASH1/GAB1/SPARC/GATA6/HMGA2/ADAM12/SULF1/PTPRM/PRKD1/GATA4/THBS2/ADGRA2/THBS1/SEMA6A/ITGB8/ADAMTS9/NRP1/MDK/ROCK2	21	3
BP	GO:0003215	cardiac right ventricle morphogenesis	5/439	20/18723	8.02723e-05	0.0018705	0.00147897	ZFPM2/TBX20/GATA4/SOX4/SEMA3C	5	3
BP	GO:0071679	commissural neuron axon guidance	4/439	11/18723	8.63254e-05	0.00198349	0.00156831	NCAM1/NFIB/EPHB2/NRP1	4	3
BP	GO:0050769	positive regulation of neurogenesis	16/439	225/18723	8.64651e-05	0.00198349	0.00156831	ROBO2/SEMA5A/TIAM1/FN1/TENM4/IL1RAPL1/EPHB2/NTRK2/TRAK1/PLXNA4/PTPRZ1/MACF1/PLAG1/SERPINE2/NRP1/MDK	16	3
BP	GO:0003180	aortic valve morphogenesis	6/439	32/18723	8.67274e-05	0.00198349	0.00156831	ROBO2/TBX20/SMAD6/GATA4/SLIT3/ROCK2	6	3
BP	GO:0060541	respiratory system development	15/439	203/18723	9.31754e-05	0.00211788	0.00167457	EXT1/NFIB/GPC3/HHIP/ZFPM2/IGFBP5/SPARC/GATA6/ADAMTS2/YAP1/GLI2/PDGFRA/EDA/TNC/FGFR2	15	3
BP	GO:0050772	positive regulation of axonogenesis	9/439	79/18723	9.50667e-05	0.00213468	0.00168785	ROBO2/SEMA5A/TIAM1/FN1/NTRK2/TRAK1/PLXNA4/MACF1/NRP1	9	3
BP	GO:0051279	regulation of release of sequestered calcium ion into cytosol	9/439	79/18723	9.50667e-05	0.00213468	0.00168785	CACNA1C/CAMK2D/DMD/ANK2/CEMIP/PRKD1/PRKCE/SNCA/PDE4D	9	3
BP	GO:0010959	regulation of metal ion transport	23/439	406/18723	9.66114e-05	0.0021563	0.00170494	CACNA1C/ANK3/CAMK2D/CACNB4/FGF13/CNKSR3/HECW2/DMD/ANK2/STK39/DPP10/PDE4B/CEMIP/PRKD1/NEDD4L/NKAIN3/PRKCE/SNCA/NOS1AP/CNTN1/SERPINE2/PDE4D/KCNIP4	23	3
BP	GO:0030323	respiratory tube development	14/439	181/18723	9.75911e-05	0.00216512	0.00171192	EXT1/NFIB/GPC3/HHIP/ZFPM2/IGFBP5/SPARC/GATA6/ADAMTS2/YAP1/GLI2/PDGFRA/TNC/FGFR2	14	3
BP	GO:0061138	morphogenesis of a branching epithelium	14/439	182/18723	0.000103509	0.00225766	0.00178509	EXT1/GPC3/HHIP/TBX20/EDNRA/SULF1/YAP1/GLI2/COL4A1/NRP1/SEMA3C/TNC/FGFR2/MDK	14	3
BP	GO:0099174	regulation of presynapse organization	6/439	33/18723	0.00010392	0.00225766	0.00178509	GPC6/IL1RAPL1/FARP1/IL1RAPL2/SNCA/LRRC4B	6	3
BP	GO:1905606	regulation of presynapse assembly	6/439	33/18723	0.00010392	0.00225766	0.00178509	GPC6/IL1RAPL1/FARP1/IL1RAPL2/SNCA/LRRC4B	6	3
BP	GO:0034765	regulation of ion transmembrane transport	26/439	491/18723	0.0001042	0.00225766	0.00178509	CACNA1C/ANK3/CAMK2D/CACNB4/CHRM3/FGF13/HECW2/DMD/ANK2/STK39/SCN7A/KCNQ5/DPP10/CACNA2D3/KCNB2/PDE4B/CEMIP/PRKD1/EPHB2/DAPK1/NEDD4L/PRKCE/SNCA/NOS1AP/PDE4D/KCNIP4	26	3
BP	GO:0007162	negative regulation of cell adhesion	19/439	303/18723	0.00010544	0.00226976	0.00179465	COL1A1/SEMA5A/POSTN/DLC1/SERPINE1/CDH13/KANK1/EPHB2/MAP4K4/PLXNA4/THBS1/SEMA6A/PTK2/EFNA5/SERPINE2/TGFBI/TNC/MDK/CBLB	19	3
BP	GO:0007178	transmembrane receptor protein serine/threonine kinase signaling pathway	21/439	355/18723	0.000105983	0.00226976	0.00179465	COL3A1/COL1A2/EXT1/FBN2/GPC3/ZEB2/ROR2/CRIM1/LDLRAD4/TBX20/NREP/SULF1/SMAD6/GATA4/SMAD9/SMURF2/THBS1/PTK2/ITGB8/ASPN/NEO1	21	3
BP	GO:0032535	regulation of cellular component size	22/439	383/18723	0.000111842	0.00238145	0.00188297	SEMA5A/SEMA6D/FN1/SVIL/PPP1R9A/FGF13/SEMA3D/DCC/SEMA5B/KANK1/EPHA7/PLXNA4/PRKCE/MACF1/SEMA6A/NRCAM/MAP2/ARHGAP28/NRP1/SEMA3C/EPS8/SPIRE1	22	3
BP	GO:0010631	epithelial cell migration	21/439	357/18723	0.000114638	0.00241326	0.00190812	SEMA5A/PTPRG/ZEB2/SASH1/SPARC/LOXL2/CDH13/KANK1/PTPRM/PRKD1/MAP4K4/PRKCE/MACF1/FGFR1/ADGRA2/THBS1/PTK2/HDAC9/ADAMTS9/NRP1/ROCK2	21	3
BP	GO:1904062	regulation of cation transmembrane transport	21/439	357/18723	0.000114638	0.00241326	0.00190812	CACNA1C/ANK3/CAMK2D/CACNB4/FGF13/HECW2/DMD/ANK2/STK39/DPP10/PDE4B/CEMIP/PRKD1/EPHB2/DAPK1/NEDD4L/PRKCE/SNCA/NOS1AP/PDE4D/KCNIP4	21	3
BP	GO:0071774	response to fibroblast growth factor	11/439	120/18723	0.000121761	0.00254873	0.00201524	COL1A1/EXT1/POSTN/HHIP/FLRT2/SULF1/FGFR1/THBS1/SNCA/TNC/FGFR2	11	3
BP	GO:0050921	positive regulation of chemotaxis	12/439	141/18723	0.000123767	0.00257616	0.00203692	SEMA5A/TIAM1/SERPINE1/STK39/CDH13/PRKD1/FGFR1/THBS1/PTK2/MCU/NRP1/MDK	12	3
BP	GO:0090132	epithelium migration	21/439	360/18723	0.000128796	0.00266586	0.00210784	SEMA5A/PTPRG/ZEB2/SASH1/SPARC/LOXL2/CDH13/KANK1/PTPRM/PRKD1/MAP4K4/PRKCE/MACF1/FGFR1/ADGRA2/THBS1/PTK2/HDAC9/ADAMTS9/NRP1/ROCK2	21	3
BP	GO:0001704	formation of primary germ layer	11/439	121/18723	0.000131169	0.00267024	0.00211131	COL12A1/FN1/ITGA8/COL5A2/COL5A1/TBX20/GATA6/HMGA2/WLS/LAMB1/FGFR2	11	3
BP	GO:0007413	axonal fasciculation	5/439	22/18723	0.00013117	0.00267024	0.00211131	SEMA5A/CNTN4/EPHB2/NRCAM/NRP1	5	3
BP	GO:0106030	neuron projection fasciculation	5/439	22/18723	0.00013117	0.00267024	0.00211131	SEMA5A/CNTN4/EPHB2/NRCAM/NRP1	5	3
BP	GO:0003170	heart valve development	8/439	65/18723	0.000134249	0.00271798	0.00214906	ROBO2/TBX20/SMAD6/GATA4/SLIT3/SOX4/ADAMTS9/ROCK2	8	3
BP	GO:0038084	vascular endothelial growth factor signaling pathway	7/439	49/18723	0.000136255	0.00274361	0.00216932	GAB1/PRKD1/PDGFRA/ADAMTS3/ADGRA2/SEMA6A/NRP1	7	3
BP	GO:0071772	response to BMP	13/439	165/18723	0.000142946	0.0028474	0.00225138	EXT1/GPC3/ROR2/CRIM1/TBX20/GATA6/SULF1/SMAD6/ADAMTS12/GATA4/SMAD9/SMURF2/NEO1	13	3
BP	GO:0071773	cellular response to BMP stimulus	13/439	165/18723	0.000142946	0.0028474	0.00225138	EXT1/GPC3/ROR2/CRIM1/TBX20/GATA6/SULF1/SMAD6/ADAMTS12/GATA4/SMAD9/SMURF2/NEO1	13	3
BP	GO:0007265	Ras protein signal transduction	20/439	337/18723	0.00014741	0.0029206	0.00230926	COL3A1/COL1A2/NRG1/TIAM1/DLC1/PLCE1/CDH13/KANK1/PRKD1/EPHB2/AUTS2/MAP4K4/RAPGEF2/ARHGAP42/CYTH3/ARHGEF3/PSD3/NRP1/EPS8/ROCK2	20	3
BP	GO:0003231	cardiac ventricle development	11/439	123/18723	0.000151849	0.00299256	0.00236616	ROBO2/NRG1/ZFPM2/TBX20/SMAD6/GATA4/SLIT3/SOX4/NSD2/SEMA3C/FGFR2	11	3
BP	GO:0046578	regulation of Ras protein signal transduction	14/439	189/18723	0.000154372	0.0030232	0.00239039	COL3A1/NRG1/DLC1/PLCE1/KANK1/EPHB2/AUTS2/MAP4K4/ARHGAP42/CYTH3/ARHGEF3/PSD3/NRP1/EPS8	14	3
BP	GO:0099054	presynapse assembly	7/439	50/18723	0.000155277	0.0030232	0.00239039	GPC6/CNTN5/IL1RAPL1/FARP1/IL1RAPL2/SNCA/LRRC4B	7	3
BP	GO:0090130	tissue migration	21/439	365/18723	0.000155852	0.0030232	0.00239039	SEMA5A/PTPRG/ZEB2/SASH1/SPARC/LOXL2/CDH13/KANK1/PTPRM/PRKD1/MAP4K4/PRKCE/MACF1/FGFR1/ADGRA2/THBS1/PTK2/HDAC9/ADAMTS9/NRP1/ROCK2	21	3
BP	GO:0007156	homophilic cell adhesion via plasma membrane adhesion molecules	13/439	167/18723	0.000161242	0.00311146	0.00246017	ROBO2/PTPRT/PCDH7/CNTN4/CDH11/CDH2/CDH13/PTPRM/SDK2/PCDH11X/FAT4/FAT3/DSC3	13	3
BP	GO:0003283	atrial septum development	5/439	23/18723	0.000164397	0.00315591	0.00249532	ANK2/TBX20/GATA4/SOX4/NSD2	5	3
BP	GO:0018105	peptidyl-serine phosphorylation	19/439	315/18723	0.00017446	0.00333183	0.00263441	CAMK2D/MAST4/DCLK2/CNKSR3/DMD/STK39/HMGA2/PRKD1/CDC7/NTRK2/PRKCE/HSP90AA1/SNCA/TOP1/DOCK7/SRPK2/CAMK4/PDE4D/ROCK2	19	3
BP	GO:0010812	negative regulation of cell-substrate adhesion	8/439	68/18723	0.000184944	0.00349601	0.00276423	COL1A1/POSTN/DLC1/SERPINE1/KANK1/MAP4K4/THBS1/EFNA5	8	3
BP	GO:1902305	regulation of sodium ion transmembrane transport	8/439	68/18723	0.000184944	0.00349601	0.00276423	ANK3/CAMK2D/FGF13/HECW2/DMD/STK39/NEDD4L/PRKCE	8	3
BP	GO:0060071	Wnt signaling pathway, planar cell polarity pathway	7/439	52/18723	0.000199771	0.00375712	0.00297069	GPC6/TIAM1/GPC3/ROR2/DAAM1/SMURF2/PRICKLE2	7	3
BP	GO:0003176	aortic valve development	6/439	37/18723	0.00020152	0.00377086	0.00298155	ROBO2/TBX20/SMAD6/GATA4/SLIT3/ROCK2	6	3
BP	GO:0001822	kidney development	18/439	293/18723	0.00020521	0.00382061	0.00302089	ROBO2/EXT1/GPC3/FRAS1/ITGA8/PLCE1/KIF26B/SULF1/SMAD6/ENPEP/EPHA7/YAP1/GLI2/PDGFRA/SOX4/ARID5B/NRP1/FGFR2	18	3
BP	GO:0007229	integrin-mediated signaling pathway	10/439	107/18723	0.00020989	0.00388821	0.00307433	COL3A1/FN1/ITGA8/PRKD1/ITGA9/ITGA1/LIMS1/PTK2/ITGB8/NRP1	10	3
BP	GO:0048754	branching morphogenesis of an epithelial tube	12/439	151/18723	0.000235932	0.0043489	0.00343859	EXT1/GPC3/HHIP/TBX20/EDNRA/YAP1/GLI2/COL4A1/NRP1/TNC/FGFR2/MDK	12	3
BP	GO:0007171	activation of transmembrane receptor protein tyrosine kinase activity	4/439	14/18723	0.000247605	0.00451909	0.00357316	NRG1/PRLR/NRG3/EFNA5	4	3
BP	GO:0009214	cyclic nucleotide catabolic process	4/439	14/18723	0.000247605	0.00451909	0.00357316	PDE4B/PDE8A/PDE9A/PDE4D	4	3
BP	GO:0003281	ventricular septum development	8/439	71/18723	0.000250403	0.00454777	0.00359583	ROBO2/ZFPM2/SMAD6/GATA4/SLIT3/SOX4/NSD2/FGFR2	8	3
BP	GO:0010720	positive regulation of cell development	18/439	298/18723	0.000252394	0.00456156	0.00360674	ROBO2/PDE3A/SEMA5A/TIAM1/FN1/TENM4/IL1RAPL1/EPHB2/NTRK2/TRAK1/PLXNA4/PTPRZ1/MACF1/PLAG1/LIMS1/SERPINE2/NRP1/MDK	18	3
BP	GO:0099175	regulation of postsynapse organization	9/439	90/18723	0.000260111	0.00467822	0.00369898	TANC2/TIAM1/GRID2/PPP1R9A/PPFIA2/IL1RAPL1/CDH2/EPHA7/LRRC4B	9	3
BP	GO:0007389	pattern specification process	23/439	436/18723	0.000273112	0.00488831	0.0038651	ROBO2/EXT1/MID1/GPC3/HHIP/ROR2/TBX20/SCMH1/WLS/SMAD6/MEIS2/MICAL2/MEOX1/NRG3/GATA4/CHSY1/GLI2/SHROOM3/PBX3/NRP1/SEMA3C/FGFR2/MDFI	23	3
BP	GO:0035567	non-canonical Wnt signaling pathway	8/439	72/18723	0.000276026	0.00491671	0.00388755	GPC6/TIAM1/GPC3/ROR2/DAAM1/SMURF2/PRICKLE2/WNT5B	8	3
BP	GO:0002065	columnar/cuboidal epithelial cell differentiation	9/439	91/18723	0.000282786	0.00498915	0.00394483	EXT1/CDK6/SERPINE1/CDH2/GATA6/GATA4/YAP1/SOX4/FGFR2	9	3
BP	GO:0051492	regulation of stress fiber assembly	9/439	91/18723	0.000282786	0.00498915	0.00394483	CGNL1/TMEFF2/DLC1/PPP1R9A/LIMCH1/CCDC88A/ARHGAP28/NRP1/ROCK2	9	3
BP	GO:0033674	positive regulation of kinase activity	24/439	467/18723	0.000296893	0.00521322	0.004122	NRG1/TIAM1/PPP1R9A/FGF13/ROR2/SASH1/HMGA2/CEMIP/PRKD1/EPHB2/PRLR/NTRK2/RAPGEF2/EPHA7/NRG3/HSP90AA1/PDGFRA/FGFR1/THBS1/PTK2/CCDC88A/EFNA5/SNCA/FGFR2	24	3
BP	GO:0035924	cellular response to vascular endothelial growth factor stimulus	8/439	73/18723	0.000303752	0.00530849	0.00419733	GAB1/ADAMTS12/PRKD1/PDGFRA/ADAMTS3/ADGRA2/SEMA6A/NRP1	8	3
BP	GO:0060412	ventricular septum morphogenesis	6/439	40/18723	0.000313565	0.00545426	0.00431258	ROBO2/ZFPM2/SLIT3/SOX4/NSD2/FGFR2	6	3
BP	GO:0090175	regulation of establishment of planar polarity	7/439	56/18723	0.000319545	0.00553231	0.00437429	GPC6/TIAM1/GPC3/ROR2/DAAM1/SMURF2/PRICKLE2	7	3
BP	GO:0042552	myelination	11/439	134/18723	0.00032197	0.00553417	0.00437577	NRG1/TENM4/ANK2/PARD3/NTRK2/SBF2/QKI/PTPRZ1/EPB41L3/CTSC/NAB1	11	3
BP	GO:0022898	regulation of transmembrane transporter activity	17/439	278/18723	0.00032264	0.00553417	0.00437577	ANK3/CAMK2D/CACNB4/CHRM3/FGF13/HECW2/DMD/ANK2/STK39/PDE4B/EPHB2/DAPK1/NEDD4L/PRKCE/SNCA/NOS1AP/PDE4D	17	3
BP	GO:0044344	cellular response to fibroblast growth factor stimulus	10/439	113/18723	0.000327518	0.00559196	0.00442146	COL1A1/EXT1/POSTN/HHIP/FLRT2/SULF1/FGFR1/THBS1/SNCA/FGFR2	10	3
BP	GO:0010763	positive regulation of fibroblast migration	4/439	15/18723	0.000331413	0.00560679	0.00443318	AKAP12/PRKCE/THBS1/PTK2	4	3
BP	GO:0060413	atrial septum morphogenesis	4/439	15/18723	0.000331413	0.00560679	0.00443318	TBX20/GATA4/SOX4/NSD2	4	3
BP	GO:0003151	outflow tract morphogenesis	8/439	74/18723	0.00033371	0.00561998	0.00444361	ROBO2/ZFPM2/TBX20/GATA6/SMAD6/NRP1/SEMA3C/FGFR2	8	3
BP	GO:0045766	positive regulation of angiogenesis	13/439	181/18723	0.000355175	0.00592758	0.00468683	SEMA5A/SERPINE1/SASH1/GAB1/GATA6/HMGA2/ADAM12/PRKD1/GATA4/THBS1/ITGB8/NRP1/MDK	13	3
BP	GO:1904018	positive regulation of vasculature development	13/439	181/18723	0.000355175	0.00592758	0.00468683	SEMA5A/SERPINE1/SASH1/GAB1/GATA6/HMGA2/ADAM12/PRKD1/GATA4/THBS1/ITGB8/NRP1/MDK	13	3
BP	GO:1900024	regulation of substrate adhesion-dependent cell spreading	7/439	57/18723	0.000357036	0.00593192	0.00469026	POSTN/KANK1/LIMS1/PTK2/EFNA5/NRP1/MDK	7	3
BP	GO:1905314	semi-lunar valve development	6/439	41/18723	0.000360135	0.00594442	0.00470014	ROBO2/TBX20/SMAD6/GATA4/SLIT3/ROCK2	6	3
BP	GO:0003171	atrioventricular valve development	5/439	27/18723	0.000365109	0.00594442	0.00470014	TBX20/SMAD6/GATA4/SLIT3/SOX4	5	3
BP	GO:0098901	regulation of cardiac muscle cell action potential	5/439	27/18723	0.000365109	0.00594442	0.00470014	CACNA1C/CAMK2D/FGF13/ANK2/NOS1AP	5	3
BP	GO:0007272	ensheathment of neurons	11/439	136/18723	0.00036581	0.00594442	0.00470014	NRG1/TENM4/ANK2/PARD3/NTRK2/SBF2/QKI/PTPRZ1/EPB41L3/CTSC/NAB1	11	3
BP	GO:0008366	axon ensheathment	11/439	136/18723	0.00036581	0.00594442	0.00470014	NRG1/TENM4/ANK2/PARD3/NTRK2/SBF2/QKI/PTPRZ1/EPB41L3/CTSC/NAB1	11	3
BP	GO:1903169	regulation of calcium ion transmembrane transport	12/439	159/18723	0.000379381	0.00613802	0.00485322	CACNA1C/CAMK2D/CACNB4/DMD/ANK2/PDE4B/CEMIP/PRKD1/PRKCE/SNCA/NOS1AP/PDE4D	12	3
BP	GO:0060048	cardiac muscle contraction	11/439	137/18723	0.000389546	0.00627507	0.00496158	CACNA1C/CAMK2D/FGF13/DMD/ANK2/PDE4B/GATA4/GJC1/NEDD4L/NOS1AP/PDE4D	11	3
BP	GO:0010769	regulation of cell morphogenesis involved in differentiation	9/439	96/18723	0.000422127	0.00675532	0.00534131	TIAM1/POSTN/IL1RAPL1/KANK1/LIMS1/PTK2/EFNA5/NRP1/MDK	9	3
BP	GO:0018209	peptidyl-serine modification	19/439	338/18723	0.000423005	0.00675532	0.00534131	CAMK2D/MAST4/DCLK2/CNKSR3/DMD/STK39/HMGA2/PRKD1/CDC7/NTRK2/PRKCE/HSP90AA1/SNCA/TOP1/DOCK7/SRPK2/CAMK4/PDE4D/ROCK2	19	3
BP	GO:0055117	regulation of cardiac muscle contraction	8/439	77/18723	0.000438333	0.00697006	0.00551109	CACNA1C/CAMK2D/FGF13/DMD/ANK2/PDE4B/GATA4/PDE4D	8	3
BP	GO:0051494	negative regulation of cytoskeleton organization	12/439	163/18723	0.000475159	0.00752335	0.00594857	CGNL1/MID1/TMEFF2/DLC1/SVIL/PPP1R9A/FGF13/KANK1/SNCA/MAP2/ARHGAP28/EPS8	12	3
BP	GO:0060441	epithelial tube branching involved in lung morphogenesis	5/439	29/18723	0.000516775	0.00814745	0.00644203	EXT1/HHIP/YAP1/TNC/FGFR2	5	3
BP	GO:0007009	plasma membrane organization	11/439	142/18723	0.000528512	0.00829719	0.00656043	ANK3/TMEFF2/FNBP1L/ANK2/COL5A1/ASAP1/ANO4/MYOF/EPB41L3/UGCG/PLSCR4	11	3
BP	GO:0007528	neuromuscular junction development	6/439	44/18723	0.00053289	0.00833063	0.00658687	PDZRN3/ANK3/CACNB4/PPFIBP1/COL4A1/TNC	6	3
BP	GO:0038127	ERBB signaling pathway	10/439	121/18723	0.000565594	0.0087706	0.00693475	NRG1/PLCE1/GAB1/PTPRJ/CDH13/ITGA1/PTK2/CCDC88A/CBLB/GAREM1	10	3
BP	GO:0010632	regulation of epithelial cell migration	17/439	292/18723	0.000565815	0.0087706	0.00693475	SEMA5A/PTPRG/SASH1/SPARC/PTPRM/PRKD1/MAP4K4/PRKCE/MACF1/FGFR1/ADGRA2/THBS1/PTK2/HDAC9/ADAMTS9/NRP1/ROCK2	17	3
BP	GO:0001570	vasculogenesis	8/439	80/18723	0.000568136	0.0087706	0.00693475	ZFPM2/TBX20/NTRK2/RAPGEF2/GJC1/QKI/YAP1/ITGB8	8	3
BP	GO:0110020	regulation of actomyosin structure organization	9/439	100/18723	0.000570516	0.0087708	0.00693491	CGNL1/TMEFF2/DLC1/PPP1R9A/LIMCH1/CCDC88A/ARHGAP28/NRP1/ROCK2	9	3
BP	GO:1902904	negative regulation of supramolecular fiber organization	12/439	167/18723	0.00059055	0.00904128	0.00714877	CGNL1/MID1/TMEFF2/DLC1/SVIL/PPP1R9A/FGF13/KANK1/SNCA/MAP2/ARHGAP28/EPS8	12	3
BP	GO:0032412	regulation of ion transmembrane transporter activity	16/439	267/18723	0.000597671	0.00911264	0.00720519	ANK3/CAMK2D/CACNB4/CHRM3/FGF13/HECW2/DMD/ANK2/STK39/PDE4B/EPHB2/DAPK1/NEDD4L/PRKCE/NOS1AP/PDE4D	16	3
BP	GO:0035272	exocrine system development	6/439	45/18723	0.00060287	0.00912763	0.00721705	NFIB/WLS/EDA/NRP1/SEMA3C/FGFR2	6	3
BP	GO:0043087	regulation of GTPase activity	19/439	348/18723	0.000603582	0.00912763	0.00721705	TIAM1/DOCK10/ARHGAP15/ASAP1/MAP4K4/NTRK2/RAPGEF2/SBF2/ARHGEF26/PLXNA4/ARHGAP42/PKP4/GARNL3/LIMS1/PTK2/EFNA5/DOCK7/RGS6/CBLB	19	3
BP	GO:0010880	regulation of release of sequestered calcium ion into cytosol by sarcoplasmic reticulum	5/439	30/18723	0.000608304	0.00916165	0.00724395	CACNA1C/CAMK2D/DMD/ANK2/PDE4D	5	3
BP	GO:0010811	positive regulation of cell-substrate adhesion	10/439	123/18723	0.000643456	0.00965184	0.00763153	FN1/CDK6/PTPRJ/CDH13/MAP4K4/EDIL3/PRKCE/LIMS1/NRP1/MDK	10	3
BP	GO:0006937	regulation of muscle contraction	12/439	169/18723	0.000656544	0.00976906	0.00772421	CACNA1C/CAMK2D/CHRM3/FGF13/PLCE1/DMD/ANK2/KCNB2/PDE4B/GATA4/ARHGAP42/PDE4D	12	3
BP	GO:0021543	pallium development	12/439	169/18723	0.000656544	0.00976906	0.00772421	COL3A1/CNTNAP2/CDK6/DCLK2/FGF13/CDH2/TMEM108/LAMB1/NTRK2/FAT4/NCOA1/MDK	12	3
BP	GO:0010522	regulation of calcium ion transport into cytosol	9/439	102/18723	0.000659335	0.00977135	0.00772602	CACNA1C/CAMK2D/DMD/ANK2/CEMIP/PRKD1/PRKCE/SNCA/PDE4D	9	3
BP	GO:0007043	cell-cell junction assembly	11/439	146/18723	0.000667525	0.00985331	0.00779083	CNTNAP2/CDH11/ANK2/CDH2/PARD3/GJC1/VCL/PKP4/EPB41L3/MPDZ/ROCK2	11	3
BP	GO:0007157	heterophilic cell-cell adhesion via plasma membrane cell adhesion molecules	6/439	46/18723	0.000679771	0.00999426	0.00790227	GRID2/TENM4/IL1RAPL1/CDH2/FAT4/TENM2	6	3
BP	GO:0060045	positive regulation of cardiac muscle cell proliferation	5/439	31/18723	0.000711463	0.0104189	0.008238	ZFPM2/TBX20/GATA6/YAP1/FGFR2	5	3
BP	GO:0014911	positive regulation of smooth muscle cell migration	6/439	47/18723	0.000764051	0.0111012	0.00877752	POSTN/SEMA6D/IGFBP5/DOCK7/NRP1/MDK	6	3
BP	GO:0048483	autonomic nervous system development	6/439	47/18723	0.000764051	0.0111012	0.00877752	FN1/EDNRA/PLXNA4/SOX4/ADARB1/NRP1	6	3
BP	GO:0042063	gliogenesis	17/439	301/18723	0.000794292	0.0114955	0.00908929	NRG1/TIAM1/NFIB/TENM4/CDK6/ROR2/CDH2/LAMB1/PARD3/NTRK2/PTPRZ1/PLAG1/SOX4/NAB1/SERPINE2/LAMC3/MDK	17	3
BP	GO:0032231	regulation of actin filament bundle assembly	9/439	105/18723	0.000813469	0.0116446	0.00920717	CGNL1/TMEFF2/DLC1/PPP1R9A/LIMCH1/CCDC88A/ARHGAP28/NRP1/ROCK2	9	3
BP	GO:0007435	salivary gland morphogenesis	5/439	32/18723	0.000827155	0.0116446	0.00920717	NFIB/EDA/NRP1/SEMA3C/FGFR2	5	3
BP	GO:0010644	cell communication by electrical coupling	5/439	32/18723	0.000827155	0.0116446	0.00920717	CACNA1C/ANK3/CAMK2D/GJC1/PDE4D	5	3
BP	GO:0035767	endothelial cell chemotaxis	5/439	32/18723	0.000827155	0.0116446	0.00920717	SEMA5A/PRKD1/FGFR1/THBS1/NRP1	5	3
BP	GO:0045879	negative regulation of smoothened signaling pathway	5/439	32/18723	0.000827155	0.0116446	0.00920717	GPC3/HHIP/GLI2/PTCH2/SERPINE2	5	3
BP	GO:0051497	negative regulation of stress fiber assembly	5/439	32/18723	0.000827155	0.0116446	0.00920717	CGNL1/TMEFF2/DLC1/PPP1R9A/ARHGAP28	5	3
BP	GO:1901889	negative regulation of cell junction assembly	5/439	32/18723	0.000827155	0.0116446	0.00920717	ROBO2/DLC1/EPHA7/THBS1/ROCK2	5	3
BP	GO:0007179	transforming growth factor beta receptor signaling pathway	13/439	198/18723	0.000829737	0.0116446	0.00920717	COL3A1/COL1A2/FBN2/ZEB2/LDLRAD4/NREP/SMAD6/SMAD9/SMURF2/THBS1/PTK2/ITGB8/ASPN	13	3
BP	GO:0032956	regulation of actin cytoskeleton organization	19/439	358/18723	0.000847227	0.0118452	0.00936577	SEMA5A/CGNL1/TMEFF2/DLC1/SVIL/PPP1R9A/KANK1/GPM6B/LIMCH1/PRKCE/PDGFRA/CCDC88A/EFNA5/ARHGAP28/NRP1/EPS8/SPIRE1/MDK/ROCK2	19	3
BP	GO:0098773	skin epidermis development	8/439	85/18723	0.000852188	0.0118698	0.0093852	EXT1/LDB2/IGFBP5/GATA6/LGR5/GLI2/EDA/FGFR2	8	3
BP	GO:0003002	regionalization	18/439	331/18723	0.000872251	0.0121037	0.00957017	ROBO2/EXT1/GPC3/HHIP/ROR2/TBX20/SCMH1/WLS/SMAD6/MEOX1/GATA4/CHSY1/GLI2/PBX3/NRP1/SEMA3C/FGFR2/MDFI	18	3
BP	GO:0030902	hindbrain development	11/439	151/18723	0.000882834	0.0122049	0.00965015	GRID2/NFIB/DLC1/WLS/GLI2/NCOA1/CNTN1/MYO16/SERPINE2/RBFOX2/MDK	11	3
BP	GO:0010001	glial cell differentiation	14/439	225/18723	0.000898707	0.0123781	0.00978713	NRG1/NFIB/TENM4/CDK6/ROR2/CDH2/PARD3/NTRK2/PTPRZ1/SOX4/NAB1/SERPINE2/LAMC3/MDK	14	3
BP	GO:0045216	cell-cell junction organization	13/439	200/18723	0.000910418	0.012493	0.00987795	CNTNAP2/EXT1/CDH11/ANK2/CDH2/PARD3/GJC1/VCL/PKP4/EPB41L3/LIMS1/MPDZ/ROCK2	13	3
BP	GO:0021761	limbic system development	9/439	107/18723	0.000931629	0.0126505	0.0100025	CNTNAP2/CDK6/DCLK2/FGF13/TMEM108/NCOA1/NRP1/FGFR2/MDK	9	3
BP	GO:0031532	actin cytoskeleton reorganization	9/439	107/18723	0.000931629	0.0126505	0.0100025	GAB1/NRK/AUTS2/PDGFRA/THSD7A/MCU/NRP1/EPS8/MDK	9	3
BP	GO:0030509	BMP signaling pathway	11/439	152/18723	0.000932139	0.0126505	0.0100025	EXT1/GPC3/ROR2/CRIM1/TBX20/SULF1/SMAD6/GATA4/SMAD9/SMURF2/NEO1	11	3
BP	GO:0010634	positive regulation of epithelial cell migration	12/439	176/18723	0.000938223	0.0126517	0.0100035	SEMA5A/SASH1/SPARC/PRKD1/MAP4K4/PRKCE/FGFR1/ADGRA2/THBS1/HDAC9/NRP1/ROCK2	12	3
BP	GO:0090257	regulation of muscle system process	15/439	252/18723	0.000939061	0.0126517	0.0100035	CACNA1C/CAMK2D/CHRM3/FGF13/PLCE1/IGFBP5/DMD/ANK2/KCNB2/PDE4B/GATA4/ARHGAP42/PDE9A/PDE4D/ROCK2	15	3
BP	GO:0042476	odontogenesis	10/439	130/18723	0.000988849	0.0132742	0.0104957	COL1A2/COL1A1/SERPINE1/LAMB1/GLI2/PDGFRA/ASPN/EDA/TNC/FGFR2	10	3
BP	GO:0007173	epidermal growth factor receptor signaling pathway	9/439	108/18723	0.000995726	0.013295	0.0105121	PLCE1/GAB1/PTPRJ/CDH13/ITGA1/PTK2/CCDC88A/CBLB/GAREM1	9	3
BP	GO:0019722	calcium-mediated signaling	13/439	202/18723	0.000997576	0.013295	0.0105121	NRG1/CACNA1C/CAMK2D/CHRM3/PPP1R9A/PLCE1/DMD/ANK2/PTPRJ/CDH13/NCALD/MCU/CAMTA1	13	3
BP	GO:0001649	osteoblast differentiation	14/439	229/18723	0.00106506	0.0141042	0.011152	COL1A1/FBN2/CDK6/VCAN/IGFBP5/CRIM1/SMAD6/PRKD1/YAP1/GLI2/PTK2/RRBP1/TNC/FGFR2	14	3
BP	GO:0060425	lung morphogenesis	6/439	50/18723	0.00106591	0.0141042	0.011152	EXT1/NFIB/HHIP/YAP1/TNC/FGFR2	6	3
BP	GO:0014047	glutamate secretion	4/439	20/18723	0.00107199	0.0141343	0.0111757	APBA1/NTRK2/GRM7/SNCA	4	3
BP	GO:0006941	striated muscle contraction	12/439	179/18723	0.00108652	0.014275	0.011287	CACNA1C/CAMK2D/FGF13/DMD/ANK2/PDE4B/GATA4/GJC1/ATP8A2/NEDD4L/NOS1AP/PDE4D	12	3
BP	GO:0032409	regulation of transporter activity	17/439	310/18723	0.00109743	0.0142981	0.0113052	ANK3/CAMK2D/CACNB4/CHRM3/FGF13/HECW2/DMD/ANK2/STK39/PDE4B/EPHB2/DAPK1/NEDD4L/PRKCE/SNCA/NOS1AP/PDE4D	17	3
BP	GO:0007431	salivary gland development	5/439	34/18723	0.00109985	0.0142981	0.0113052	NFIB/EDA/NRP1/SEMA3C/FGFR2	5	3
BP	GO:0014808	release of sequestered calcium ion into cytosol by sarcoplasmic reticulum	5/439	34/18723	0.00109985	0.0142981	0.0113052	CACNA1C/CAMK2D/DMD/ANK2/PDE4D	5	3
BP	GO:0048608	reproductive structure development	21/439	424/18723	0.00111257	0.0144128	0.0113959	ROBO2/ZFPM2/ROR2/GATA6/SULF1/GATA4/SLIT3/GLI2/PDGFRA/MAMLD1/PLAG1/PTK2/ITGB8/NCOA1/SERPINE2/ARID5B/TNC/FGFR2/CYP19A1/STOX2/MDFI	21	3
BP	GO:0010595	positive regulation of endothelial cell migration	10/439	133/18723	0.00117733	0.0151987	0.0120173	SEMA5A/SASH1/SPARC/PRKD1/FGFR1/ADGRA2/THBS1/HDAC9/NRP1/ROCK2	10	3
BP	GO:0048013	ephrin receptor signaling pathway	6/439	51/18723	0.00118451	0.0152382	0.0120486	TIAM1/KALRN/EPHB2/EPHA7/PTK2/EFNA5	6	3
BP	GO:0001837	epithelial to mesenchymal transition	11/439	157/18723	0.00121409	0.0155137	0.0122664	COL1A1/TIAM1/LDLRAD4/TBX20/HMGA2/LOXL2/FGFR1/DACT3/FGFR2/MDK/ROCK2	11	3
BP	GO:0061458	reproductive system development	21/439	427/18723	0.00121429	0.0155137	0.0122664	ROBO2/ZFPM2/ROR2/GATA6/SULF1/GATA4/SLIT3/GLI2/PDGFRA/MAMLD1/PLAG1/PTK2/ITGB8/NCOA1/SERPINE2/ARID5B/TNC/FGFR2/CYP19A1/STOX2/MDFI	21	3
BP	GO:0001569	branching involved in blood vessel morphogenesis	5/439	35/18723	0.00125877	0.0159172	0.0125854	TBX20/EDNRA/COL4A1/NRP1/MDK	5	3
BP	GO:0032232	negative regulation of actin filament bundle assembly	5/439	35/18723	0.00125877	0.0159172	0.0125854	CGNL1/TMEFF2/DLC1/PPP1R9A/ARHGAP28	5	3
BP	GO:1903514	release of sequestered calcium ion into cytosol by endoplasmic reticulum	5/439	35/18723	0.00125877	0.0159172	0.0125854	CACNA1C/CAMK2D/DMD/ANK2/PDE4D	5	3
BP	GO:0003208	cardiac ventricle morphogenesis	7/439	71/18723	0.00135668	0.0166702	0.0131808	NRG1/ZFPM2/TBX20/GATA4/SOX4/SEMA3C/FGFR2	7	3
BP	GO:0071230	cellular response to amino acid stimulus	7/439	71/18723	0.00135668	0.0166702	0.0131808	COL1A2/COL1A1/COL5A2/NTRK2/SESN3/PDGFRA/COL4A1	7	3
BP	GO:0032253	dense core granule localization	3/439	10/18723	0.00135881	0.0166702	0.0131808	TANC2/PPFIA2/MAP2	3	3
BP	GO:0038007	netrin-activated signaling pathway	3/439	10/18723	0.00135881	0.0166702	0.0131808	DCC/UNC5C/PTK2	3	3
BP	GO:0048671	negative regulation of collateral sprouting	3/439	10/18723	0.00135881	0.0166702	0.0131808	FGF13/DCC/EPHA7	3	3
BP	GO:0098885	modification of postsynaptic actin cytoskeleton	3/439	10/18723	0.00135881	0.0166702	0.0131808	TIAM1/MYH10/ITSN1	3	3
BP	GO:0099519	dense core granule cytoskeletal transport	3/439	10/18723	0.00135881	0.0166702	0.0131808	TANC2/PPFIA2/MAP2	3	3
BP	GO:1901950	dense core granule transport	3/439	10/18723	0.00135881	0.0166702	0.0131808	TANC2/PPFIA2/MAP2	3	3
BP	GO:2001223	negative regulation of neuron migration	3/439	10/18723	0.00135881	0.0166702	0.0131808	COL3A1/NRG1/NRG3	3	3
BP	GO:0043271	negative regulation of ion transport	11/439	160/18723	0.00141458	0.0172971	0.0136765	ANK3/CAMK2D/HECW2/STK39/EPHB2/GPM6B/NEDD4L/PRKCE/GRM7/SNCA/SERPINE2	11	3
BP	GO:0003230	cardiac atrium development	5/439	36/18723	0.00143402	0.0174771	0.0138188	ANK2/TBX20/GATA4/SOX4/NSD2	5	3
BP	GO:0051896	regulation of protein kinase B signaling	12/439	185/18723	0.00144184	0.0175148	0.0138486	NRG1/SEMA5A/IGFBP5/PTPRJ/NTRK2/SESN3/GATA4/HSP90AA1/FGFR1/THBS1/PTK2/MFHAS1	12	3
BP	GO:0021987	cerebral cortex development	9/439	114/18723	0.00145949	0.017665	0.0139674	COL3A1/CNTNAP2/FGF13/CDH2/LAMB1/NTRK2/FAT4/NCOA1/MDK	9	3
BP	GO:0001736	establishment of planar polarity	7/439	72/18723	0.00147306	0.017665	0.0139674	GPC6/TIAM1/GPC3/ROR2/DAAM1/SMURF2/PRICKLE2	7	3
BP	GO:0007164	establishment of tissue polarity	7/439	72/18723	0.00147306	0.017665	0.0139674	GPC6/TIAM1/GPC3/ROR2/DAAM1/SMURF2/PRICKLE2	7	3
BP	GO:0007266	Rho protein signal transduction	10/439	137/18723	0.00147327	0.017665	0.0139674	COL3A1/COL1A2/DLC1/CDH13/KANK1/ARHGAP42/ARHGEF3/NRP1/EPS8/ROCK2	10	3
BP	GO:0060349	bone morphogenesis	8/439	93/18723	0.00153362	0.0183293	0.0144926	COL1A1/EXT1/MMP16/FREM1/COL27A1/CHSY1/NAB1/FGFR2	8	3
BP	GO:0051209	release of sequestered calcium ion into cytosol	9/439	115/18723	0.00155138	0.0183442	0.0145044	CACNA1C/CAMK2D/DMD/ANK2/CEMIP/PRKD1/PRKCE/SNCA/PDE4D	9	3
BP	GO:0007224	smoothened signaling pathway	10/439	138/18723	0.00155599	0.0183442	0.0145044	EXT1/GPC3/HHIP/ROR2/CHSY1/GLI2/PTCH2/BOC/SERPINE2/FGFR2	10	3
BP	GO:0035107	appendage morphogenesis	10/439	138/18723	0.00155599	0.0183442	0.0145044	EXT1/CACNA1C/FBN2/GPC3/FRAS1/ROR2/GLI2/SOX4/SEMA3C/FGFR2	10	3
BP	GO:0035108	limb morphogenesis	10/439	138/18723	0.00155599	0.0183442	0.0145044	EXT1/CACNA1C/FBN2/GPC3/FRAS1/ROR2/GLI2/SOX4/SEMA3C/FGFR2	10	3
BP	GO:0010881	regulation of cardiac muscle contraction by regulation of the release of sequestered calcium ion	4/439	22/18723	0.00155963	0.0183442	0.0145044	CACNA1C/CAMK2D/DMD/ANK2	4	3
BP	GO:0048732	gland development	21/439	436/18723	0.00156871	0.0183926	0.0145427	EXT1/NRG1/NFIB/IGFBP5/GATA6/WLS/SULF1/PRLR/NRG3/GLI2/PDGFRA/PLAG1/NCOA1/EDA/SERPINE2/ARID5B/NRP1/SEMA3C/TNC/FGFR2/MDK	21	3
BP	GO:0030513	positive regulation of BMP signaling pathway	5/439	37/18723	0.00162659	0.0190111	0.0150318	GPC3/TBX20/SULF1/GATA4/NEO1	5	3
BP	GO:0021782	glial cell development	9/439	116/18723	0.00164785	0.0191388	0.0151327	NRG1/TENM4/CDK6/ROR2/PARD3/NTRK2/SOX4/LAMC3/MDK	9	3
BP	GO:0051283	negative regulation of sequestering of calcium ion	9/439	116/18723	0.00164785	0.0191388	0.0151327	CACNA1C/CAMK2D/DMD/ANK2/CEMIP/PRKD1/PRKCE/SNCA/PDE4D	9	3
BP	GO:0006942	regulation of striated muscle contraction	8/439	95/18723	0.00175787	0.0202894	0.0160425	CACNA1C/CAMK2D/FGF13/DMD/ANK2/PDE4B/GATA4/PDE4D	8	3
BP	GO:0045666	positive regulation of neuron differentiation	8/439	95/18723	0.00175787	0.0202894	0.0160425	TCF4/GLI2/SH3GL3/TCF12/FGFR1/NRCAM/BRINP3/NCOA1	8	3
BP	GO:0021561	facial nerve development	3/439	11/18723	0.00183599	0.0208291	0.0164692	PLXNA4/ADARB1/NRP1	3	3
BP	GO:0021610	facial nerve morphogenesis	3/439	11/18723	0.00183599	0.0208291	0.0164692	PLXNA4/ADARB1/NRP1	3	3
BP	GO:0045161	neuronal ion channel clustering	3/439	11/18723	0.00183599	0.0208291	0.0164692	CNTNAP2/NRCAM/SCLT1	3	3
BP	GO:0051610	serotonin uptake	3/439	11/18723	0.00183599	0.0208291	0.0164692	SLC22A3/GPM6B/SNCA	3	3
BP	GO:0060174	limb bud formation	3/439	11/18723	0.00183599	0.0208291	0.0164692	SOX4/SEMA3C/FGFR2	3	3
BP	GO:1902903	regulation of supramolecular fiber organization	19/439	383/18723	0.00185177	0.0208291	0.0164692	SEMA5A/CGNL1/MID1/TMEFF2/DLC1/SVIL/PPP1R9A/FGF13/KANK1/LIMCH1/PRKCE/CCDC88A/SNCA/MAP2/ARHGAP28/NRP1/EPS8/SPIRE1/ROCK2	19	3
BP	GO:0021884	forebrain neuron development	4/439	23/18723	0.00185336	0.0208291	0.0164692	DCLK2/RAPGEF2/NRP1/FGFR2	4	3
BP	GO:0060384	innervation	4/439	23/18723	0.00185336	0.0208291	0.0164692	SULF1/SERPINE2/ADARB1/NRP1	4	3
BP	GO:0051282	regulation of sequestering of calcium ion	9/439	118/18723	0.00185522	0.0208291	0.0164692	CACNA1C/CAMK2D/DMD/ANK2/CEMIP/PRKD1/PRKCE/SNCA/PDE4D	9	3
BP	GO:0030510	regulation of BMP signaling pathway	8/439	96/18723	0.0018793	0.0210357	0.0166325	GPC3/CRIM1/TBX20/SULF1/SMAD6/GATA4/SMURF2/NEO1	8	3
BP	GO:0048008	platelet-derived growth factor receptor signaling pathway	6/439	56/18723	0.00193582	0.0216031	0.0170812	PTPRJ/PDGFRA/SNCA/ARID5B/NRP1/CBLB	6	3
BP	GO:0007163	establishment or maintenance of cell polarity	13/439	218/18723	0.00197945	0.0220236	0.0174137	FGF13/KIF26B/KANK1/PARD3/HSP90AA1/CYTH3/PTK2/FRMD4A/DOCK7/UST/AMOTL1/WWC1/ROCK2	13	3
BP	GO:0006814	sodium ion transport	14/439	245/18723	0.00201177	0.0223162	0.017645	ANK3/CAMK2D/FGF13/CNKSR3/HECW2/DMD/STK39/SCN7A/NEDD4L/NKAIN3/PRKCE/SLC4A7/CNTN1/SERPINE2	14	3
BP	GO:0051897	positive regulation of protein kinase B signaling	9/439	120/18723	0.00208295	0.0230368	0.0182148	NRG1/SEMA5A/IGFBP5/PTPRJ/HSP90AA1/FGFR1/THBS1/PTK2/MFHAS1	9	3
BP	GO:0021675	nerve development	7/439	77/18723	0.00217637	0.0238617	0.018867	EXT1/SULF1/EPHB2/PLXNA4/SERPINE2/ADARB1/NRP1	7	3
BP	GO:0003181	atrioventricular valve morphogenesis	4/439	24/18723	0.0021833	0.0238617	0.018867	SMAD6/GATA4/SLIT3/SOX4	4	3
BP	GO:0051923	sulfation	4/439	24/18723	0.0021833	0.0238617	0.018867	EXT1/TPST1/CHSY1/UST	4	3
BP	GO:2001026	regulation of endothelial cell chemotaxis	4/439	24/18723	0.0021833	0.0238617	0.018867	SEMA5A/PRKD1/FGFR1/THBS1	4	3
BP	GO:0030705	cytoskeleton-dependent intracellular transport	12/439	195/18723	0.00224419	0.0244551	0.0193362	TANC2/SYNE2/FNBP1L/PPFIA2/APBA1/TMEM108/TRAK1/CCDC88A/ARHGAP21/MAP2/RAB27B/MYO1B	12	3
BP	GO:0060996	dendritic spine development	8/439	99/18723	0.00228368	0.0248124	0.0196187	TANC2/TIAM1/PPP1R9A/DOCK10/PPFIA2/ASAP1/EPHB2/ITSN1	8	3
BP	GO:0009187	cyclic nucleotide metabolic process	5/439	40/18723	0.00231834	0.024992	0.0197607	PDE4B/PDE8A/GUCY1A2/PDE9A/PDE4D	5	3
BP	GO:0035329	hippo signaling	5/439	40/18723	0.00231834	0.024992	0.0197607	YAP1/TEAD1/FAT4/AMOTL1/WWC1	5	3
BP	GO:0001954	positive regulation of cell-matrix adhesion	6/439	58/18723	0.00232044	0.024992	0.0197607	CDK6/PTPRJ/CDH13/MAP4K4/LIMS1/NRP1	6	3
BP	GO:0051208	sequestering of calcium ion	9/439	122/18723	0.00233243	0.0250483	0.0198052	CACNA1C/CAMK2D/DMD/ANK2/CEMIP/PRKD1/PRKCE/SNCA/PDE4D	9	3
BP	GO:0045664	regulation of neuron differentiation	12/439	196/18723	0.0023413	0.0250709	0.0198231	TIAM1/CNTN4/NREP/TCF4/GLI2/SH3GL3/TCF12/FGFR1/NRCAM/BRINP3/NCOA1/ZNF536	12	3
BP	GO:0060601	lateral sprouting from an epithelium	3/439	12/18723	0.00240562	0.0256116	0.0202506	SULF1/GLI2/FGFR2	3	3
BP	GO:0098974	postsynaptic actin cytoskeleton organization	3/439	12/18723	0.00240562	0.0256116	0.0202506	PPP1R9A/FARP1/NOS1AP	3	3
BP	GO:0046545	development of primary female sexual characteristics	8/439	100/18723	0.00243265	0.0258251	0.0204194	ROBO2/ZFPM2/LHFPL2/SLIT3/PDGFRA/DACH1/ARID5B/CYP19A1	8	3
BP	GO:0110053	regulation of actin filament organization	15/439	278/18723	0.00246427	0.0260861	0.0206258	SEMA5A/CGNL1/TMEFF2/DLC1/SVIL/PPP1R9A/KANK1/LIMCH1/PRKCE/CCDC88A/ARHGAP28/NRP1/EPS8/SPIRE1/ROCK2	15	3
BP	GO:0003015	heart process	14/439	251/18723	0.0025117	0.0265124	0.0209628	EXT1/CACNA1C/SGCD/CAMK2D/FGF13/DMD/ANK2/PDE4B/GATA4/GJC1/YAP1/NEDD4L/NOS1AP/PDE4D	14	3
BP	GO:0043542	endothelial cell migration	15/439	279/18723	0.00255	0.02663	0.0210559	SEMA5A/SASH1/SPARC/LOXL2/CDH13/PTPRM/PRKD1/FGFR1/ADGRA2/THBS1/PTK2/HDAC9/ADAMTS9/NRP1/ROCK2	15	3
BP	GO:0060740	prostate gland epithelium morphogenesis	4/439	25/18723	0.0025516	0.02663	0.0210559	SULF1/GLI2/TNC/FGFR2	4	3
BP	GO:0086064	cell communication by electrical coupling involved in cardiac conduction	4/439	25/18723	0.0025516	0.02663	0.0210559	CACNA1C/CAMK2D/GJC1/PDE4D	4	3
BP	GO:0099560	synaptic membrane adhesion	4/439	25/18723	0.0025516	0.02663	0.0210559	GPC6/NTNG1/LRRC4C/LRRC4B	4	3
BP	GO:0001953	negative regulation of cell-matrix adhesion	5/439	41/18723	0.00259031	0.0268076	0.0211962	POSTN/DLC1/SERPINE1/MAP4K4/THBS1	5	3
BP	GO:0055023	positive regulation of cardiac muscle tissue growth	5/439	41/18723	0.00259031	0.0268076	0.0211962	ZFPM2/TBX20/GATA6/YAP1/FGFR2	5	3
BP	GO:0070296	sarcoplasmic reticulum calcium ion transport	5/439	41/18723	0.00259031	0.0268076	0.0211962	CACNA1C/CAMK2D/DMD/ANK2/PDE4D	5	3
BP	GO:0071229	cellular response to acid chemical	7/439	80/18723	0.00270813	0.0278926	0.0220541	COL1A2/COL1A1/COL5A2/NTRK2/SESN3/PDGFRA/COL4A1	7	3
BP	GO:0070372	regulation of ERK1 and ERK2 cascade	16/439	309/18723	0.00271021	0.0278926	0.0220541	NRG1/TIAM1/FN1/CNKSR3/AKAP12/EPHB2/RAPGEF2/EPHA7/GATA4/PDGFRA/SEMA6A/PDE8A/MFHAS1/NRP1/FGFR2/GAREM1	16	3
BP	GO:0048639	positive regulation of developmental growth	11/439	174/18723	0.00274124	0.0281338	0.0222449	SEMA5A/FN1/ZFPM2/TBX20/GATA6/ATP8A2/YAP1/NEDD4L/MACF1/NRP1/FGFR2	11	3
BP	GO:2000027	regulation of animal organ morphogenesis	9/439	125/18723	0.00275057	0.0281516	0.0222589	ROBO2/GPC6/TIAM1/GPC3/ROR2/DAAM1/SULF1/SMURF2/PRICKLE2	9	3
BP	GO:0060038	cardiac muscle cell proliferation	6/439	60/18723	0.00275992	0.0281694	0.022273	TENM4/ZFPM2/TBX20/GATA6/YAP1/FGFR2	6	3
BP	GO:0021879	forebrain neuron differentiation	5/439	42/18723	0.00288469	0.029362	0.023216	DCLK2/ZSWIM6/RAPGEF2/NRP1/FGFR2	5	3
BP	GO:0001942	hair follicle development	7/439	81/18723	0.00290587	0.029416	0.0232587	EXT1/LDB2/IGFBP5/LGR5/GLI2/EDA/FGFR2	7	3
BP	GO:0008589	regulation of smoothened signaling pathway	7/439	81/18723	0.00290587	0.029416	0.0232587	GPC3/HHIP/CHSY1/GLI2/PTCH2/SERPINE2/FGFR2	7	3
BP	GO:0060997	dendritic spine morphogenesis	6/439	61/18723	0.00300168	0.0301495	0.0238386	TANC2/TIAM1/PPP1R9A/DOCK10/PPFIA2/EPHB2	6	3
BP	GO:0060998	regulation of dendritic spine development	6/439	61/18723	0.00300168	0.0301495	0.0238386	TANC2/TIAM1/PPP1R9A/PPFIA2/ASAP1/ITSN1	6	3
BP	GO:0090092	regulation of transmembrane receptor protein serine/threonine kinase signaling pathway	14/439	256/18723	0.00300274	0.0301495	0.0238386	FBN2/GPC3/ZEB2/CRIM1/LDLRAD4/TBX20/NREP/SULF1/SMAD6/GATA4/SMURF2/THBS1/ASPN/NEO1	14	3
BP	GO:0007183	SMAD protein complex assembly	3/439	13/18723	0.00307325	0.0303637	0.024008	LDLRAD4/TBX20/SMAD6	3	3
BP	GO:0010755	regulation of plasminogen activation	3/439	13/18723	0.00307325	0.0303637	0.024008	SERPINE1/THBS1/SERPINE2	3	3
BP	GO:0021681	cerebellar granular layer development	3/439	13/18723	0.00307325	0.0303637	0.024008	GRID2/SERPINE2/MDK	3	3
BP	GO:0032252	secretory granule localization	3/439	13/18723	0.00307325	0.0303637	0.024008	TANC2/PPFIA2/MAP2	3	3
BP	GO:0036302	atrioventricular canal development	3/439	13/18723	0.00307325	0.0303637	0.024008	TBX20/GATA6/GATA4	3	3
BP	GO:0071696	ectodermal placode development	3/439	13/18723	0.00307325	0.0303637	0.024008	NRG3/EDA/NRP1	3	3
BP	GO:0032963	collagen metabolic process	8/439	104/18723	0.00310616	0.0306073	0.0242006	COL1A2/COL1A1/MMP16/ADAMTS14/COL5A1/ADAMTS2/ADAMTS3/P3H2	8	3
BP	GO:0008543	fibroblast growth factor receptor signaling pathway	7/439	82/18723	0.00311449	0.0306079	0.0242011	EXT1/HHIP/FLRT2/SULF1/FGFR1/THBS1/FGFR2	7	3
BP	GO:0045165	cell fate commitment	14/439	258/18723	0.00322002	0.0315613	0.0249549	EXT1/NRG1/TENM4/FGF13/ROR2/TBX20/GATA6/GATA4/GLI2/PTCH2/DOCK7/NRP1/WNT5B/FGFR2	14	3
BP	GO:0035265	organ growth	11/439	178/18723	0.00326453	0.0319132	0.0252332	EXT1/TENM4/COL27A1/ZFPM2/TBX20/GATA6/GATA4/YAP1/PLAG1/FGFR2/WWC1	11	3
BP	GO:0120034	positive regulation of plasma membrane bounded cell projection assembly	8/439	105/18723	0.00329525	0.0321287	0.0254036	DPYSL3/FNBP1L/PLCE1/AUTS2/CCDC88A/TENM2/NRP1/EPS8	8	3
BP	GO:0010594	regulation of endothelial cell migration	13/439	232/18723	0.00339312	0.0327473	0.0258927	SEMA5A/SASH1/SPARC/PTPRM/PRKD1/FGFR1/ADGRA2/THBS1/PTK2/HDAC9/ADAMTS9/NRP1/ROCK2	13	3
BP	GO:0007498	mesoderm development	9/439	129/18723	0.00339797	0.0327473	0.0258927	EXT1/ZFPM2/ITGA8/TBX20/HMGA2/WLS/YAP1/MEST/FGFR2	9	3
BP	GO:0001958	endochondral ossification	4/439	27/18723	0.00341173	0.0327473	0.0258927	COL1A1/EXT1/MMP16/NAB1	4	3
BP	GO:0010882	regulation of cardiac muscle contraction by calcium ion signaling	4/439	27/18723	0.00341173	0.0327473	0.0258927	CACNA1C/CAMK2D/DMD/ANK2	4	3
BP	GO:0036075	replacement ossification	4/439	27/18723	0.00341173	0.0327473	0.0258927	COL1A1/EXT1/MMP16/NAB1	4	3
BP	GO:0060512	prostate gland morphogenesis	4/439	27/18723	0.00341173	0.0327473	0.0258927	SULF1/GLI2/TNC/FGFR2	4	3
BP	GO:0008360	regulation of cell shape	10/439	154/18723	0.00347488	0.0332673	0.0263038	FN1/DLC1/MYH10/ARHGAP15/PLXNA4/EPB41L3/PTK2/SHROOM3/EPS8/FAM171A1	10	3
BP	GO:0022404	molting cycle process	7/439	84/18723	0.00356586	0.0338756	0.0267848	EXT1/LDB2/IGFBP5/LGR5/GLI2/EDA/FGFR2	7	3
BP	GO:0022405	hair cycle process	7/439	84/18723	0.00356586	0.0338756	0.0267848	EXT1/LDB2/IGFBP5/LGR5/GLI2/EDA/FGFR2	7	3
BP	GO:0097061	dendritic spine organization	7/439	84/18723	0.00356586	0.0338756	0.0267848	TANC2/TIAM1/TANC1/PPP1R9A/DOCK10/PPFIA2/EPHB2	7	3
BP	GO:0032526	response to retinoic acid	8/439	107/18723	0.00370015	0.0348831	0.0275814	COL1A1/GATA6/YAP1/BRINP3/NCOA1/TNC/WNT5B/FGFR2	8	3
BP	GO:0042303	molting cycle	8/439	107/18723	0.00370015	0.0348831	0.0275814	EXT1/LDB2/IGFBP5/LGR5/GLI2/PTCH2/EDA/FGFR2	8	3
BP	GO:0042633	hair cycle	8/439	107/18723	0.00370015	0.0348831	0.0275814	EXT1/LDB2/IGFBP5/LGR5/GLI2/PTCH2/EDA/FGFR2	8	3
BP	GO:0018212	peptidyl-tyrosine modification	18/439	378/18723	0.0037209	0.0349897	0.0276657	NRG1/ROR2/PEAK1/TPST1/PTPRJ/EPHB2/PRLR/NTRK2/EPHA7/PRKCE/PDGFRA/FGFR1/PTK2/EFNA5/CNTN1/NRP1/FGFR2/CBLB	18	3
BP	GO:0050878	regulation of body fluid levels	18/439	379/18723	0.00382447	0.0354268	0.0280113	COL3A1/EXT1/FN1/CHRM3/SERPINE1/STK39/JMJD1C/EPHB2/PRLR/PRKCE/VCL/PDGFRA/GNAQ/THBS1/UGCG/NCOA1/SERPINE2/DGKB	18	3
BP	GO:0010771	negative regulation of cell morphogenesis involved in differentiation	3/439	14/18723	0.00384388	0.0354268	0.0280113	POSTN/KANK1/EFNA5	3	3
BP	GO:0051589	negative regulation of neurotransmitter transport	3/439	14/18723	0.00384388	0.0354268	0.0280113	PPP1R9A/GPM6B/SNCA	3	3
BP	GO:0051764	actin crosslink formation	3/439	14/18723	0.00384388	0.0354268	0.0280113	DPYSL3/MARCKS/EPS8	3	3
BP	GO:0055057	neuroblast division	3/439	14/18723	0.00384388	0.0354268	0.0280113	FGF13/DOCK7/FGFR2	3	3
BP	GO:0099188	postsynaptic cytoskeleton organization	3/439	14/18723	0.00384388	0.0354268	0.0280113	PPP1R9A/FARP1/NOS1AP	3	3
BP	GO:1900025	negative regulation of substrate adhesion-dependent cell spreading	3/439	14/18723	0.00384388	0.0354268	0.0280113	POSTN/KANK1/EFNA5	3	3
BP	GO:1901077	regulation of relaxation of muscle	3/439	14/18723	0.00384388	0.0354268	0.0280113	CAMK2D/PDE4B/PDE4D	3	3
BP	GO:0051894	positive regulation of focal adhesion assembly	4/439	28/18723	0.00390769	0.0357038	0.0282303	PTPRJ/MAP4K4/LIMS1/NRP1	4	3
BP	GO:0030850	prostate gland development	5/439	45/18723	0.00391248	0.0357038	0.0282303	SULF1/GLI2/PLAG1/TNC/FGFR2	5	3
BP	GO:0060421	positive regulation of heart growth	5/439	45/18723	0.00391248	0.0357038	0.0282303	ZFPM2/TBX20/GATA6/YAP1/FGFR2	5	3
BP	GO:0085029	extracellular matrix assembly	5/439	45/18723	0.00391248	0.0357038	0.0282303	COL1A2/LAMB1/GPM6B/PXDN/NTNG1	5	3
BP	GO:0045667	regulation of osteoblast differentiation	9/439	132/18723	0.00395775	0.0360282	0.0284868	FBN2/CDK6/IGFBP5/CRIM1/SMAD6/PRKD1/YAP1/PTK2/FGFR2	9	3
BP	GO:0032413	negative regulation of ion transmembrane transporter activity	7/439	86/18723	0.00406535	0.0368267	0.0291182	ANK3/CAMK2D/HECW2/STK39/EPHB2/NEDD4L/PRKCE	7	3
BP	GO:0035023	regulation of Rho protein signal transduction	7/439	86/18723	0.00406535	0.0368267	0.0291182	COL3A1/DLC1/KANK1/ARHGAP42/ARHGEF3/NRP1/EPS8	7	3
BP	GO:0048645	animal organ formation	6/439	65/18723	0.0041295	0.0373166	0.0295055	ROBO2/EXT1/GATA6/SULF1/GLI2/FGFR2	6	3
BP	GO:0032410	negative regulation of transporter activity	8/439	109/18723	0.00414249	0.0373429	0.0295263	ANK3/CAMK2D/HECW2/STK39/EPHB2/NEDD4L/PRKCE/SNCA	8	3
BP	GO:2001257	regulation of cation channel activity	11/439	184/18723	0.00419692	0.0377417	0.0298416	ANK3/CAMK2D/CACNB4/FGF13/DMD/ANK2/PDE4B/EPHB2/DAPK1/NOS1AP/PDE4D	11	3
BP	GO:0043491	protein kinase B signaling	12/439	211/18723	0.00425764	0.0381951	0.0302001	NRG1/SEMA5A/IGFBP5/PTPRJ/NTRK2/SESN3/GATA4/HSP90AA1/FGFR1/THBS1/PTK2/MFHAS1	12	3
BP	GO:0043616	keratinocyte proliferation	5/439	46/18723	0.00430671	0.0385419	0.0304744	CDH13/PRKD1/YAP1/FGFR2/MDK	5	3
BP	GO:0003209	cardiac atrium morphogenesis	4/439	29/18723	0.00445023	0.0393901	0.031145	TBX20/GATA4/SOX4/NSD2	4	3
BP	GO:0021602	cranial nerve morphogenesis	4/439	29/18723	0.00445023	0.0393901	0.031145	EPHB2/PLXNA4/ADARB1/NRP1	4	3
BP	GO:0031069	hair follicle morphogenesis	4/439	29/18723	0.00445023	0.0393901	0.031145	EXT1/IGFBP5/GLI2/FGFR2	4	3
BP	GO:1902547	regulation of cellular response to vascular endothelial growth factor stimulus	4/439	29/18723	0.00445023	0.0393901	0.031145	ADAMTS12/ADAMTS3/ADGRA2/SEMA6A	4	3
BP	GO:0071300	cellular response to retinoic acid	6/439	66/18723	0.00445465	0.0393901	0.031145	COL1A1/YAP1/BRINP3/TNC/WNT5B/FGFR2	6	3
BP	GO:0120032	regulation of plasma membrane bounded cell projection assembly	11/439	186/18723	0.00455096	0.0400833	0.0316931	PPP1R9A/DPYSL3/FNBP1L/PLCE1/KANK1/AUTS2/YAP1/CCDC88A/TENM2/NRP1/EPS8	11	3
BP	GO:0035637	multicellular organismal signaling	10/439	160/18723	0.00455468	0.0400833	0.0316931	CNTNAP2/CACNA1C/ANK3/CAMK2D/ANK2/SCN7A/NTRK2/GJC1/PDE4D/KCNMB4	10	3
BP	GO:0045860	positive regulation of protein kinase activity	18/439	386/18723	0.00461828	0.0405055	0.0320269	NRG1/TIAM1/PPP1R9A/FGF13/ROR2/SASH1/HMGA2/CEMIP/PRLR/RAPGEF2/NRG3/HSP90AA1/FGFR1/THBS1/PTK2/CCDC88A/EFNA5/SNCA	18	3
BP	GO:0090288	negative regulation of cellular response to growth factor stimulus	8/439	111/18723	0.00462451	0.0405055	0.0320269	CRIM1/SULF1/SMAD6/ADAMTS12/SMURF2/ADGRA2/THBS1/SEMA6A	8	3
BP	GO:0060047	heart contraction	13/439	241/18723	0.00467281	0.0406472	0.032139	EXT1/CACNA1C/SGCD/CAMK2D/FGF13/DMD/ANK2/PDE4B/GATA4/GJC1/NEDD4L/NOS1AP/PDE4D	13	3
BP	GO:0051235	maintenance of location	16/439	327/18723	0.00468905	0.0406472	0.032139	CACNA1C/FBN2/ANK3/CAMK2D/DMD/ANK2/CEMIP/PRKD1/PRKCE/MEST/CCDC88A/ARHGAP21/SNCA/CRY1/PDE4D/MDFI	16	3
BP	GO:0021542	dentate gyrus development	3/439	15/18723	0.004722	0.0406472	0.032139	CDK6/TMEM108/MDK	3	3
BP	GO:0070831	basement membrane assembly	3/439	15/18723	0.004722	0.0406472	0.032139	LAMB1/PXDN/NTNG1	3	3
BP	GO:0150011	regulation of neuron projection arborization	3/439	15/18723	0.004722	0.0406472	0.032139	MACF1/NTNG1/GRIP1	3	3
BP	GO:2001028	positive regulation of endothelial cell chemotaxis	3/439	15/18723	0.004722	0.0406472	0.032139	SEMA5A/PRKD1/FGFR1	3	3
BP	GO:0010761	fibroblast migration	5/439	47/18723	0.00472846	0.0406472	0.032139	AKAP12/PRKCE/THBS1/PTK2/ARID5B	5	3
BP	GO:0051489	regulation of filopodium assembly	5/439	47/18723	0.00472846	0.0406472	0.032139	PPP1R9A/DPYSL3/FNBP1L/TENM2/NRP1	5	3
BP	GO:0051651	maintenance of location in cell	12/439	214/18723	0.00476085	0.0408309	0.0322842	CACNA1C/ANK3/CAMK2D/DMD/ANK2/CEMIP/PRKD1/PRKCE/CCDC88A/ARHGAP21/SNCA/PDE4D	12	3
BP	GO:0010517	regulation of phospholipase activity	6/439	67/18723	0.00479828	0.0410569	0.0324629	EDNRA/PDGFRA/GNAQ/FGFR1/SNCA/FGFR2	6	3
BP	GO:0014910	regulation of smooth muscle cell migration	7/439	89/18723	0.00491173	0.0419308	0.0331539	POSTN/SEMA6D/SERPINE1/IGFBP5/DOCK7/NRP1/MDK	7	3
BP	GO:0060491	regulation of cell projection assembly	11/439	188/18723	0.00492833	0.0419758	0.0331895	PPP1R9A/DPYSL3/FNBP1L/PLCE1/KANK1/AUTS2/YAP1/CCDC88A/TENM2/NRP1/EPS8	11	3
BP	GO:0051491	positive regulation of filopodium assembly	4/439	30/18723	0.0050413	0.0426438	0.0337177	DPYSL3/FNBP1L/TENM2/NRP1	4	3
BP	GO:0099068	postsynapse assembly	4/439	30/18723	0.0050413	0.0426438	0.0337177	GRID2/CDH2/EPHB2/LRRC4B	4	3
BP	GO:0140058	neuron projection arborization	4/439	30/18723	0.0050413	0.0426438	0.0337177	MACF1/NTNG1/GRIP1/NRP1	4	3
BP	GO:0070371	ERK1 and ERK2 cascade	16/439	330/18723	0.00511192	0.0431427	0.0341122	NRG1/TIAM1/FN1/CNKSR3/AKAP12/EPHB2/RAPGEF2/EPHA7/GATA4/PDGFRA/SEMA6A/PDE8A/MFHAS1/NRP1/FGFR2/GAREM1	16	3
BP	GO:1904888	cranial skeletal system development	6/439	68/18723	0.00516101	0.043458	0.0343614	EXT1/MMP16/FREM1/MTHFD1L/PDGFRA/FGFR2	6	3
BP	GO:0010976	positive regulation of neuron projection development	10/439	163/18723	0.00518545	0.0435648	0.0344459	TIAM1/PPP1R9A/DPYSL3/ROR2/PRKD1/NTRK2/RAPGEF2/ATP8A2/CNTN1/MDK	10	3
BP	GO:0046660	female sex differentiation	8/439	114/18723	0.00542687	0.04549	0.0359681	ROBO2/ZFPM2/LHFPL2/SLIT3/PDGFRA/DACH1/ARID5B/CYP19A1	8	3
BP	GO:1904377	positive regulation of protein localization to cell periphery	6/439	69/18723	0.00554343	0.0462743	0.0365882	DPP10/EPHB2/PRKCE/EPB41L2/GNAI1/SORBS1	6	3
BP	GO:0060191	regulation of lipase activity	7/439	91/18723	0.00554542	0.0462743	0.0365882	EDNRA/PDGFRA/GNAQ/FGFR1/HDAC9/SNCA/FGFR2	7	3
BP	GO:0002063	chondrocyte development	4/439	31/18723	0.00568275	0.0468174	0.0370177	EXT1/COL27A1/SULF1/CHSY1	4	3
BP	GO:0097106	postsynaptic density organization	4/439	31/18723	0.00568275	0.0468174	0.0370177	GRID2/CDH2/TMEM108/LRRC4B	4	3
BP	GO:0010649	regulation of cell communication by electrical coupling	3/439	16/18723	0.0057116	0.0468174	0.0370177	ANK3/CAMK2D/PDE4D	3	3
BP	GO:0021783	preganglionic parasympathetic fiber development	3/439	16/18723	0.0057116	0.0468174	0.0370177	PLXNA4/ADARB1/NRP1	3	3
BP	GO:0060572	morphogenesis of an epithelial bud	3/439	16/18723	0.0057116	0.0468174	0.0370177	SULF1/GLI2/FGFR2	3	3
BP	GO:0099010	modification of postsynaptic structure	3/439	16/18723	0.0057116	0.0468174	0.0370177	TIAM1/MYH10/ITSN1	3	3
BP	GO:1905874	regulation of postsynaptic density organization	3/439	16/18723	0.0057116	0.0468174	0.0370177	GRID2/CDH2/LRRC4B	3	3
BP	GO:2001224	positive regulation of neuron migration	3/439	16/18723	0.0057116	0.0468174	0.0370177	RAPGEF2/SEMA6A/MDK	3	3
BP	GO:0035249	synaptic transmission, glutamatergic	7/439	92/18723	0.0058843	0.0481266	0.0380528	EXT1/GRID2/ROR2/CDH2/GRM7/SERPINE2/GRID1	7	3
BP	GO:0001935	endothelial cell proliferation	11/439	193/18723	0.00598073	0.0488075	0.0385912	SEMA5A/SPARC/LOXL2/CDH13/SULF1/PTPRM/PRKD1/FGFR1/THBS1/NRP1/MDK	11	3
CC	GO:0062023	collagen-containing extracellular matrix	54/450	425/19550	8.20276e-25	3.24009e-22	2.38312e-22	COL3A1/COL21A1/COL1A2/GPC6/COL1A1/COL6A6/COL12A1/POSTN/NCAM1/FBN2/FN1/TMEFF2/GPC3/FREM1/FRAS1/SPON1/COL27A1/SERPINE1/MATN2/COL5A2/VCAN/COL14A1/SPARC/CDH2/COL5A1/ADAMTS2/LOXL2/CDH13/LAMB1/SULF1/COL25A1/GPC5/EDIL3/ATRNL1/THBS2/PTPRZ1/LAMA4/PXDN/ADAMTS3/P3H2/THBS1/NTNG1/ASPN/CTSC/ADAMTS9/SERPINE2/LAMC3/TGFBI/COL4A1/MXRA5/TNC/WNT5B/FGFR2/MDK	54	3
CC	GO:0005604	basement membrane	17/450	96/19550	6.21744e-11	1.22794e-08	9.03165e-09	FN1/TMEFF2/FREM1/FRAS1/SPARC/COL5A1/LOXL2/LAMB1/ATRNL1/THBS2/LAMA4/P3H2/NTNG1/LAMC3/TGFBI/COL4A1/TNC	17	3
CC	GO:0098978	glutamatergic synapse	30/450	338/19550	3.05601e-10	4.02374e-08	2.9595e-08	GPC6/NRG1/TIAM1/GRID2/PPP1R9A/CDH11/SPARC/PPFIA2/IL1RAPL1/APBA1/PLCB4/EPHB2/ACTN1/EPHA7/NRG3/SH3GL3/FARP1/IL1RAPL2/NTNG1/ITSN1/DLGAP1/NOS1AP/LRRC4C/GRIP1/CAMK4/NRP1/GRID1/LRRC4B/EPS8/ADGRL2	30	3
CC	GO:0031252	cell leading edge	31/450	422/19550	1.4739e-08	1.45548e-06	1.07052e-06	ROBO2/CNTNAP2/TIAM1/LDB2/DLC1/SYNE2/CDK6/PPP1R9A/DPYSL3/MYH10/ITGA8/PLCE1/CDH2/PTPRJ/WLS/ENAH/KANK1/PTPRM/ACTN1/ARHGEF26/CYTH3/UNC5C/MACF1/EPB41L3/PSD3/CCDC88A/ITSN1/RAPH1/PDE9A/EPS8/WWC1	31	3
CC	GO:0005788	endoplasmic reticulum lumen	26/450	313/19550	1.88842e-08	1.49185e-06	1.09727e-06	COL3A1/COL21A1/COL1A2/ADAMTSL1/COL1A1/COL12A1/FN1/TSPAN5/GPC3/SPON1/COL27A1/COL5A2/VCAN/COL14A1/IGFBP5/CDH2/COL5A1/LAMB1/COL25A1/P4HA1/P3H2/THBS1/CTSC/COL4A1/TNC/WNT5B	26	3
CC	GO:0097060	synaptic membrane	29/450	384/19550	2.37802e-08	1.56553e-06	1.15146e-06	CACNA1C/TIAM1/CNTN5/GRID2/ANK3/CHRM3/ITGA8/DMD/IL1RAPL1/ANK2/APBA1/CDH2/DCC/EPHB2/EPHA7/SNCAIP/FARP1/GRM7/NTNG1/TENM2/ITSN1/CNTN1/LRRC4C/DGKB/GRIP1/NRP1/GRID1/LRRC4B/ADGRL2	29	3
CC	GO:0005581	collagen trimer	13/450	87/19550	9.32743e-08	5.01396e-06	3.68781e-06	COL3A1/COL21A1/COL1A2/COL1A1/COL6A6/COL12A1/COL27A1/COL5A2/COL14A1/COL5A1/COL25A1/EDA/COL4A1	13	3
CC	GO:0005583	fibrillar collagen trimer	6/450	12/19550	1.18214e-07	5.01396e-06	3.68781e-06	COL3A1/COL1A2/COL1A1/COL27A1/COL5A2/COL5A1	6	3
CC	GO:0098643	banded collagen fibril	6/450	12/19550	1.18214e-07	5.01396e-06	3.68781e-06	COL3A1/COL1A2/COL1A1/COL27A1/COL5A2/COL5A1	6	3
CC	GO:0045211	postsynaptic membrane	23/450	277/19550	1.26936e-07	5.01396e-06	3.68781e-06	CACNA1C/TIAM1/GRID2/ANK3/CHRM3/DMD/IL1RAPL1/ANK2/CDH2/DCC/EPHB2/EPHA7/FARP1/GRM7/TENM2/CNTN1/LRRC4C/DGKB/GRIP1/NRP1/GRID1/LRRC4B/ADGRL2	23	3
CC	GO:0030055	cell-substrate junction	29/450	425/19550	2.10257e-07	7.55012e-06	5.55319e-06	DLC1/SVIL/SYNE2/FLRT2/ITGA8/AKAP12/PEAK1/DMD/CDH2/CDH13/ENAH/ACTN1/MAP4K4/AFAP1/VCL/ITGA1/PPFIBP1/CNN3/LIMS1/EPB41L2/PTK2/ITGB8/MARCKS/SORBS1/DOCK7/MPRIP/NRP1/TNC/FBLN7	29	3
CC	GO:0032279	asymmetric synapse	25/450	335/19550	2.80139e-07	8.73246e-06	6.42281e-06	CACNA1C/TIAM1/TANC1/GRID2/PPP1R9A/ITGA8/CDH2/DCC/PLCB4/PDE4B/TMEM108/NTRK2/EPHA7/PKP4/SH3GL3/GRM7/CNN3/PSD3/DLGAP1/LRRC4C/GRIP1/GRID1/LRRC4B/EPS8/MPDZ	25	3
CC	GO:0098644	complex of collagen trimers	7/450	21/19550	2.87397e-07	8.73246e-06	6.42281e-06	COL3A1/COL1A2/COL1A1/COL27A1/COL5A2/COL5A1/COL4A1	7	3
CC	GO:0005925	focal adhesion	28/450	418/19550	4.96244e-07	1.31765e-05	9.69143e-06	DLC1/SVIL/SYNE2/FLRT2/ITGA8/AKAP12/PEAK1/CDH2/CDH13/ENAH/ACTN1/MAP4K4/AFAP1/VCL/ITGA1/PPFIBP1/CNN3/LIMS1/EPB41L2/PTK2/ITGB8/MARCKS/SORBS1/DOCK7/MPRIP/NRP1/TNC/FBLN7	28	3
CC	GO:0005911	cell-cell junction	31/450	494/19550	5.00373e-07	1.31765e-05	9.69143e-06	CNTNAP2/TIAM1/ANK3/CGNL1/PDLIM3/FGF13/FLRT2/CDH11/GAB1/ANK2/CDH2/PTPRJ/PARD3/PTPRM/PRKD1/ACTN1/MAGI1/RAPGEF2/GJC1/VCL/PKP4/CYTH3/CNN3/EPB41L3/LIMS1/FRMD4A/SORBS1/SHROOM3/AMOTL1/MPDZ/DSC3	31	3
CC	GO:0014069	postsynaptic density	24/450	330/19550	7.72127e-07	1.90619e-05	1.40202e-05	CACNA1C/TIAM1/TANC1/GRID2/PPP1R9A/ITGA8/CDH2/DCC/PLCB4/PDE4B/TMEM108/NTRK2/EPHA7/PKP4/SH3GL3/CNN3/PSD3/DLGAP1/LRRC4C/GRIP1/GRID1/LRRC4B/EPS8/MPDZ	24	3
CC	GO:0005938	cell cortex	23/450	308/19550	8.31991e-07	1.93316e-05	1.42186e-05	RAI14/DLC1/PPP1R9A/MYH10/AKAP12/FNBP1L/MYRIP/DMD/CDH2/PARD3/PRKD1/ACTN1/TRAK1/GRM7/EPB41L2/PTK2/GNAI1/MARCKS/SNCA/SHROOM3/EPS8/FGFR2/SPIRE1	23	3
CC	GO:0098984	neuron to neuron synapse	25/450	361/19550	1.11935e-06	2.45634e-05	1.80666e-05	CACNA1C/TIAM1/TANC1/GRID2/PPP1R9A/ITGA8/CDH2/DCC/PLCB4/PDE4B/TMEM108/NTRK2/EPHA7/PKP4/SH3GL3/GRM7/CNN3/PSD3/DLGAP1/LRRC4C/GRIP1/GRID1/LRRC4B/EPS8/MPDZ	25	3
CC	GO:0043197	dendritic spine	17/450	183/19550	1.205e-06	2.50512e-05	1.84254e-05	TANC2/TIAM1/GRID2/PPP1R9A/ITGA8/DOCK10/PPFIA2/APBA1/PDE4B/FRMPD4/ASAP1/NTRK2/FARP1/CNN3/PTK2/TENM2/ITSN1	17	3
CC	GO:0044309	neuron spine	17/450	184/19550	1.30001e-06	2.56752e-05	1.88844e-05	TANC2/TIAM1/GRID2/PPP1R9A/ITGA8/DOCK10/PPFIA2/APBA1/PDE4B/FRMPD4/ASAP1/NTRK2/FARP1/CNN3/PTK2/TENM2/ITSN1	17	3
CC	GO:0099572	postsynaptic specialization	24/450	356/19550	2.92908e-06	5.50946e-05	4.05226e-05	CACNA1C/TIAM1/TANC1/GRID2/PPP1R9A/ITGA8/CDH2/DCC/PLCB4/PDE4B/TMEM108/NTRK2/EPHA7/PKP4/SH3GL3/CNN3/PSD3/DLGAP1/LRRC4C/GRIP1/GRID1/LRRC4B/EPS8/MPDZ	24	3
CC	GO:0030175	filopodium	12/450	107/19550	6.56476e-06	0.000117867	8.66925e-05	SYNE2/PPP1R9A/FGF13/DMD/ENAH/UNC5C/FARP1/ADGRA2/TENM2/RAPH1/MAP2/MYO1B	12	3
CC	GO:0031091	platelet alpha granule	11/450	91/19550	7.68669e-06	0.000132011	9.70951e-05	FN1/PCDH7/SERPINE1/LHFPL2/SPARC/ACTN1/THBS2/THBS1/SNCA/SERPINE2/PHACTR2	11	3
CC	GO:0030426	growth cone	15/450	177/19550	1.55056e-05	0.000255197	0.0001877	TIAM1/PPP1R9A/FGF13/DPYSL3/PARD3/AUTS2/TRAK1/HSP90AA1/UNC5C/TENM2/SNCA/DOCK7/MAP2/NRP1/EPS8	15	3
CC	GO:0031256	leading edge membrane	15/450	180/19550	1.89358e-05	0.000299185	0.000220053	ROBO2/CNTNAP2/TIAM1/DLC1/SYNE2/ITGA8/PTPRJ/WLS/KANK1/MACF1/EPB41L3/PSD3/PDE9A/EPS8/WWC1	15	3
CC	GO:0030427	site of polarized growth	15/450	183/19550	2.30207e-05	0.000349738	0.000257236	TIAM1/PPP1R9A/FGF13/DPYSL3/PARD3/AUTS2/TRAK1/HSP90AA1/UNC5C/TENM2/SNCA/DOCK7/MAP2/NRP1/EPS8	15	3
CC	GO:0031092	platelet alpha granule membrane	5/450	17/19550	3.11081e-05	0.000455101	0.000334731	PCDH7/LHFPL2/SPARC/SNCA/PHACTR2	5	3
CC	GO:0044291	cell-cell contact zone	9/450	72/19550	3.94553e-05	0.000554777	0.000408044	TIAM1/ANK3/FGF13/ANK2/CDH2/ACTN1/GJC1/VCL/PKP4	9	3
CC	GO:0031225	anchored component of membrane	14/450	170/19550	4.07304e-05	0.000554777	0.000408044	GPC6/CNTN5/NCAM1/CNTN4/GPC3/LSAMP/CDH13/GPC5/OPCML/NTM/NTNG1/EFNA5/CNTN1/RAB27B	14	3
CC	GO:0043034	costamere	5/450	18/19550	4.22607e-05	0.000556432	0.000409261	ANK3/SVIL/DMD/ANK2/VCL	5	3
CC	GO:0099240	intrinsic component of synaptic membrane	13/450	163/19550	0.000105701	0.00134683	0.000990607	CNTN5/GRID2/CDH2/DCC/EPHB2/EPHA7/NTNG1/CNTN1/LRRC4C/NRP1/GRID1/LRRC4B/ADGRL2	13	3
CC	GO:0034703	cation channel complex	15/450	210/19550	0.000111581	0.00137733	0.00101304	CNTNAP2/CACNA1C/CACNB4/SCN7A/KCNQ5/DPP10/CACNA2D3/KCNB2/PDE4B/OLFM2/MCU/PDE4D/KCNMB4/EPS8/KCNIP4	15	3
CC	GO:0098936	intrinsic component of postsynaptic membrane	11/450	122/19550	0.000120482	0.00144213	0.0010607	GRID2/CDH2/DCC/EPHB2/EPHA7/CNTN1/LRRC4C/NRP1/GRID1/LRRC4B/ADGRL2	11	3
CC	GO:0014704	intercalated disc	7/450	50/19550	0.000138758	0.00161204	0.00118567	ANK3/FGF13/ANK2/CDH2/ACTN1/GJC1/VCL	7	3
CC	GO:0005912	adherens junction	13/450	170/19550	0.000161265	0.00179232	0.00131827	PDLIM3/CDH11/CDH2/PARD3/PTPRM/MAGI1/VCL/PKP4/CYTH3/CNN3/FRMD4A/SORBS1/SHROOM3	13	3
CC	GO:0044304	main axon	8/450	68/19550	0.000163351	0.00179232	0.00131827	ROBO2/CNTNAP2/TIAM1/ANK3/PARD3/EPB41L3/NRCAM/MAP2	8	3
CC	GO:0098858	actin-based cell projection	15/450	221/19550	0.000195865	0.00209099	0.00153794	SYNE2/PPP1R9A/FGF13/DMD/ENAH/PDGFRA/UNC5C/FARP1/ADGRA2/SLC4A7/TENM2/RAPH1/MAP2/EPS8/MYO1B	15	3
CC	GO:0001726	ruffle	13/450	178/19550	0.000253924	0.00263948	0.00194136	TIAM1/DLC1/CDK6/PTPRJ/KANK1/ACTN1/ARHGEF26/CYTH3/MACF1/PSD3/PDE9A/EPS8/WWC1	13	3
CC	GO:0045121	membrane raft	19/450	335/19550	0.000303351	0.00298139	0.00219284	DLC1/DMD/ANK2/CDH2/CDH13/SULF1/PLPP1/GPM6B/MYOF/ITGA1/SMURF2/GNAI1/SORBS1/EFNA5/NOS1AP/CNTN1/GRIP1/ABCG2/CBLB	19	3
CC	GO:0098857	membrane microdomain	19/450	335/19550	0.000303351	0.00298139	0.00219284	DLC1/DMD/ANK2/CDH2/CDH13/SULF1/PLPP1/GPM6B/MYOF/ITGA1/SMURF2/GNAI1/SORBS1/EFNA5/NOS1AP/CNTN1/GRIP1/ABCG2/CBLB	19	3
CC	GO:0034702	ion channel complex	17/450	282/19550	0.00030946	0.00298139	0.00219284	CNTNAP2/CACNA1C/GRID2/CACNB4/SCN7A/KCNQ5/DPP10/CACNA2D3/KCNB2/TTYH2/PDE4B/OLFM2/MCU/PDE4D/KCNMB4/EPS8/KCNIP4	17	3
CC	GO:0099055	integral component of postsynaptic membrane	10/450	117/19550	0.000375628	0.00353269	0.00259833	GRID2/CDH2/DCC/EPHB2/EPHA7/LRRC4C/NRP1/GRID1/LRRC4B/ADGRL2	10	3
CC	GO:0031253	cell projection membrane	19/450	346/19550	0.000452477	0.0040806	0.00300132	ROBO2/CNTNAP2/TIAM1/DLC1/SYNE2/HHIP/ITGA8/DMD/PTPRJ/WLS/ASAP1/KANK1/MACF1/EPB41L3/PSD3/PDE9A/EPS8/WWC1/ABCG2	19	3
CC	GO:0030864	cortical actin cytoskeleton	8/450	79/19550	0.000462731	0.0040806	0.00300132	DLC1/PPP1R9A/MYRIP/DMD/CDH2/ACTN1/EPB41L2/SHROOM3	8	3
CC	GO:0032587	ruffle membrane	9/450	99/19550	0.000464878	0.0040806	0.00300132	TIAM1/DLC1/PTPRJ/KANK1/MACF1/PSD3/PDE9A/EPS8/WWC1	9	3
CC	GO:0150034	distal axon	17/450	294/19550	0.000499146	0.00423564	0.00311536	TIAM1/TANC1/PPP1R9A/FGF13/DPYSL3/PARD3/AUTS2/NTRK2/TRAK1/HSP90AA1/UNC5C/TENM2/SNCA/DOCK7/MAP2/NRP1/EPS8	17	3
CC	GO:0032432	actin filament bundle	8/450	80/19550	0.000503988	0.00423564	0.00311536	PDLIM3/MYH10/DAAM1/ACTN1/LIMCH1/PTK2/MARCKS/SORBS1	8	3
CC	GO:0043296	apical junction complex	11/450	145/19550	0.000542357	0.00446315	0.00328269	ANK3/CGNL1/PARD3/MAGI1/RAPGEF2/CYTH3/FRMD4A/SORBS1/SHROOM3/AMOTL1/MPDZ	11	3
CC	GO:0046658	anchored component of plasma membrane	7/450	63/19550	0.000594708	0.00479408	0.00352609	GPC6/CNTN5/GPC3/GPC5/NTNG1/EFNA5/CNTN1	7	3
CC	GO:0099061	integral component of postsynaptic density membrane	6/450	48/19550	0.000778585	0.00615082	0.00452399	GRID2/DCC/EPHA7/LRRC4C/GRID1/LRRC4B	6	3
CC	GO:0098839	postsynaptic density membrane	8/450	89/19550	0.00102635	0.00794915	0.00584667	CACNA1C/TIAM1/GRID2/DCC/EPHA7/LRRC4C/GRID1/LRRC4B	8	3
CC	GO:0099146	intrinsic component of postsynaptic density membrane	6/450	51/19550	0.0010783	0.0081909	0.00602449	GRID2/DCC/EPHA7/LRRC4C/GRID1/LRRC4B	6	3
CC	GO:0031594	neuromuscular junction	7/450	70/19550	0.00112288	0.00836867	0.00615524	NRG1/PDZRN3/POSTN/ANK3/PPP1R9A/EPHA7/SERPINE2	7	3
CC	GO:0001725	stress fiber	7/450	71/19550	0.00122148	0.00877247	0.00645224	PDLIM3/MYH10/DAAM1/ACTN1/LIMCH1/PTK2/SORBS1	7	3
CC	GO:0097517	contractile actin filament bundle	7/450	71/19550	0.00122148	0.00877247	0.00645224	PDLIM3/MYH10/DAAM1/ACTN1/LIMCH1/PTK2/SORBS1	7	3
CC	GO:0005916	fascia adherens	3/450	10/19550	0.00128864	0.00893006	0.00656814	CDH2/ACTN1/VCL	3	3
CC	GO:0071141	SMAD protein complex	3/450	10/19550	0.00128864	0.00893006	0.00656814	HMGA2/SMAD6/SMAD9	3	3
CC	GO:0042383	sarcolemma	10/450	138/19550	0.0013598	0.00926073	0.00681135	CACNA1C/SGCD/ANK3/CAMK2D/DMD/ANK2/CDH2/VCL/NOS1AP/PDE9A	10	3
CC	GO:0099634	postsynaptic specialization membrane	9/450	117/19550	0.00154439	0.0103395	0.00760482	CACNA1C/TIAM1/GRID2/CDH2/DCC/EPHA7/LRRC4C/GRID1/LRRC4B	9	3
CC	GO:0099060	integral component of postsynaptic specialization membrane	7/450	75/19550	0.00168548	0.0110961	0.00816127	GRID2/CDH2/DCC/EPHA7/LRRC4C/GRID1/LRRC4B	7	3
CC	GO:0005923	bicellular tight junction	9/450	122/19550	0.00206317	0.0132633	0.00975532	ANK3/CGNL1/PARD3/MAGI1/RAPGEF2/CYTH3/FRMD4A/AMOTL1/MPDZ	9	3
CC	GO:0098685	Schaffer collateral - CA1 synapse	7/450	78/19550	0.00211542	0.0132633	0.00975532	AKAP12/CDH11/APBA1/DCC/EPHA7/NTNG1/LRRC4C	7	3
CC	GO:0098948	intrinsic component of postsynaptic specialization membrane	7/450	78/19550	0.00211542	0.0132633	0.00975532	GRID2/CDH2/DCC/EPHA7/LRRC4C/GRID1/LRRC4B	7	3
CC	GO:0005891	voltage-gated calcium channel complex	5/450	41/19550	0.00239288	0.0147686	0.0108624	CACNA1C/CACNB4/CACNA2D3/PDE4B/PDE4D	5	3
CC	GO:0099699	integral component of synaptic membrane	10/450	150/19550	0.00252424	0.0153396	0.0112824	GRID2/CDH2/DCC/EPHB2/EPHA7/LRRC4C/NRP1/GRID1/LRRC4B/ADGRL2	10	3
CC	GO:0030027	lamellipodium	12/450	202/19550	0.00258819	0.015479	0.011385	SYNE2/PPP1R9A/DPYSL3/MYH10/PLCE1/CDH2/ENAH/PTPRM/UNC5C/CCDC88A/ITSN1/RAPH1	12	3
CC	GO:0042641	actomyosin	7/450	81/19550	0.00262555	0.015479	0.011385	PDLIM3/MYH10/DAAM1/ACTN1/LIMCH1/PTK2/SORBS1	7	3
CC	GO:0099144	anchored component of synaptic membrane	3/450	13/19550	0.00291732	0.0169462	0.0124641	CNTN5/NTNG1/CNTN1	3	3
CC	GO:0070160	tight junction	9/450	129/19550	0.00301324	0.0172497	0.0126873	ANK3/CGNL1/PARD3/MAGI1/RAPGEF2/CYTH3/FRMD4A/AMOTL1/MPDZ	9	3
CC	GO:0030018	Z disc	9/450	130/19550	0.00317327	0.0179063	0.0131703	CACNA1C/ANK3/SYNE2/PDLIM3/DMD/ANK2/PDE4B/ACTN1/NOS1AP	9	3
CC	GO:0005901	caveola	7/450	84/19550	0.00322526	0.0179434	0.0131975	DLC1/CDH13/PLPP1/MYOF/SORBS1/EFNA5/NOS1AP	7	3
CC	GO:0030863	cortical cytoskeleton	8/450	108/19550	0.00350922	0.019252	0.01416	DLC1/PPP1R9A/MYRIP/DMD/CDH2/ACTN1/EPB41L2/SHROOM3	8	3
CC	GO:0044295	axonal growth cone	4/450	28/19550	0.00365995	0.0198039	0.0145659	TIAM1/PARD3/TRAK1/HSP90AA1	4	3
CC	GO:0034704	calcium channel complex	6/450	65/19550	0.00377758	0.0201641	0.0148309	CACNA1C/CACNB4/CACNA2D3/PDE4B/MCU/PDE4D	6	3
CC	GO:0002102	podosome	4/450	29/19550	0.00416948	0.0219592	0.0161512	SVIL/ASAP1/VCL/SH3PXD2A	4	3
CC	GO:0030673	axolemma	3/450	15/19550	0.00448524	0.0233114	0.0171458	ROBO2/CNTNAP2/EPB41L3	3	3
CC	GO:1902495	transmembrane transporter complex	17/450	366/19550	0.00507286	0.0260231	0.0191403	CNTNAP2/CACNA1C/GRID2/CACNB4/SCN7A/KCNQ5/DPP10/CACNA2D3/KCNB2/TTYH2/PDE4B/OLFM2/MCU/PDE4D/KCNMB4/EPS8/KCNIP4	17	3
CC	GO:0008305	integrin complex	4/450	31/19550	0.00532775	0.0262473	0.0193051	ITGA8/ITGA9/ITGA1/ITGB8	4	3
CC	GO:0044853	plasma membrane raft	8/450	116/19550	0.00540743	0.0262473	0.0193051	DLC1/CDH2/CDH13/PLPP1/MYOF/SORBS1/EFNA5/NOS1AP	8	3
CC	GO:0031674	I band	9/450	141/19550	0.00541277	0.0262473	0.0193051	CACNA1C/ANK3/SYNE2/PDLIM3/DMD/ANK2/PDE4B/ACTN1/NOS1AP	9	3
CC	GO:0043194	axon initial segment	3/450	16/19550	0.00542692	0.0262473	0.0193051	ANK3/NRCAM/MAP2	3	3
CC	GO:0016529	sarcoplasmic reticulum	6/450	70/19550	0.0054488	0.0262473	0.0193051	ANK3/CAMK2D/SYNE2/P3H2/THBS1/NOS1AP	6	3
CC	GO:0048786	presynaptic active zone	6/450	73/19550	0.00668	0.0317903	0.0233821	PPFIA2/APBA1/CDH2/PPFIBP1/GRM7/NTNG1	6	3
CC	GO:0042734	presynaptic membrane	9/450	146/19550	0.00676597	0.0318162	0.0234011	CNTN5/APBA1/CDH2/EPHB2/SNCAIP/NTNG1/ITSN1/CNTN1/LRRC4B	9	3
CC	GO:0019897	extrinsic component of plasma membrane	10/450	174/19550	0.00717258	0.0333314	0.0245156	TIAM1/CDH11/CDH2/CDH13/CYTH3/FARP1/GNAQ/PTK2/GNAI1/SERPINE2	10	3
CC	GO:1990351	transporter complex	17/450	381/19550	0.00746961	0.0343081	0.0252339	CNTNAP2/CACNA1C/GRID2/CACNB4/SCN7A/KCNQ5/DPP10/CACNA2D3/KCNB2/TTYH2/PDE4B/OLFM2/MCU/PDE4D/KCNMB4/EPS8/KCNIP4	17	3
CC	GO:0098636	protein complex involved in cell adhesion	4/450	36/19550	0.00911537	0.0413859	0.0304397	ITGA8/ITGA9/ITGA1/ITGB8	4	3
CC	GO:0008076	voltage-gated potassium channel complex	6/450	79/19550	0.00972807	0.0431751	0.0317557	CNTNAP2/KCNQ5/DPP10/KCNB2/KCNMB4/KCNIP4	6	3
CC	GO:0016528	sarcoplasm	6/450	79/19550	0.00972807	0.0431751	0.0317557	ANK3/CAMK2D/SYNE2/P3H2/THBS1/NOS1AP	6	3
CC	GO:0043204	perikaryon	9/450	158/19550	0.0110659	0.048567	0.0357215	CNTNAP2/CACNA1C/ITGA8/KCNB2/ASTN1/ITGA1/TOP1/PDE9A/GRIP1	9	3
MF	GO:0005201	extracellular matrix structural constituent	30/437	172/18368	9.85877e-18	5.84625e-15	5.02278e-15	COL3A1/COL21A1/COL1A2/COL1A1/COL6A6/COL12A1/POSTN/FBN2/FN1/FRAS1/SPON1/COL27A1/MATN2/COL5A2/VCAN/COL14A1/SPARC/COL5A1/LAMB1/COL25A1/EDIL3/THBS2/LAMA4/PXDN/THBS1/ASPN/TGFBI/COL4A1/MXRA5/TNC	30	3
MF	GO:0030020	extracellular matrix structural constituent conferring tensile strength	12/437	41/18368	1.1973e-10	3.55e-08	3.04996e-08	COL3A1/COL21A1/COL1A2/COL1A1/COL6A6/COL12A1/COL27A1/COL5A2/COL14A1/COL5A1/COL25A1/COL4A1	12	3
MF	GO:0045499	chemorepellent activity	10/437	27/18368	3.08137e-10	6.09083e-08	5.23292e-08	NRG1/SEMA5A/SEMA6D/FLRT2/SEMA3D/SEMA5B/EPHA7/NRG3/SEMA6A/SEMA3C	10	3
MF	GO:0003779	actin binding	35/437	441/18368	4.95647e-10	7.34797e-08	6.31298e-08	RAI14/SVIL/SYNE2/PDLIM3/PPP1R9A/MYH10/MYRIP/DMD/PKNOX2/ENAH/DAAM1/ACTN1/MICAL2/AFAP1/LIMCH1/NCALD/PRKCE/VCL/MACF1/CNN3/EPB41L3/EPB41L2/PHACTR3/PTK2/CCDC88A/MARCKS/SORBS1/SNCA/SHROOM3/MPRIP/MYO16/PHACTR2/EPS8/SPIRE1/MYO1B	35	3
MF	GO:0019838	growth factor binding	17/437	141/18368	4.36297e-08	5.17448e-06	4.44564e-06	COL3A1/COL1A2/COL1A1/IGFBP5/CRIM1/COL5A1/LIFR/NTRK2/EPHA7/PDGFRA/PXDN/FGFR1/THBS1/IL1R1/COL4A1/NRP1/FGFR2	17	3
MF	GO:0048407	platelet-derived growth factor binding	6/437	11/18368	7.31887e-08	7.23349e-06	6.21462e-06	COL3A1/COL1A2/COL1A1/COL5A1/PDGFRA/COL4A1	6	3
MF	GO:0005539	glycosaminoglycan binding	20/437	230/18368	6.69724e-07	5.67352e-05	4.87438e-05	SEMA5A/POSTN/FN1/DPYSL3/VCAN/COL5A1/CEMIP/SULF1/COL25A1/THBS2/SLIT3/FGFR1/ADAMTS3/CFH/THBS1/SERPINE2/NRP1/FBLN7/FGFR2/MDK	20	3
MF	GO:0043394	proteoglycan binding	8/437	36/18368	1.62354e-06	0.000120345	0.000103394	SEMA5A/FN1/COL5A1/HPSE2/CFH/THBS1/TNC/FBLN7	8	3
MF	GO:0005096	GTPase activator activity	29/437	462/18368	2.207e-06	0.000145417	0.000124934	TIAM1/KALRN/ARHGAP10/DLC1/PLEKHG1/DOCK10/PLCE1/TRIO/ARHGAP15/ASAP1/RAPGEF2/SBF2/ARHGEF26/ARHGAP42/CYTH3/GARNL3/FARP1/GNAQ/ARHGEF3/PSD3/CCDC88A/ITSN1/ARHGAP21/DOCK7/ARHGAP28/NRP1/RGS6/DENND5A/RGS20	29	3
MF	GO:0030695	GTPase regulator activity	29/437	488/18368	6.41479e-06	0.000345815	0.000297106	TIAM1/KALRN/ARHGAP10/DLC1/PLEKHG1/DOCK10/PLCE1/TRIO/ARHGAP15/ASAP1/RAPGEF2/SBF2/ARHGEF26/ARHGAP42/CYTH3/GARNL3/FARP1/GNAQ/ARHGEF3/PSD3/CCDC88A/ITSN1/ARHGAP21/DOCK7/ARHGAP28/NRP1/RGS6/DENND5A/RGS20	29	3
MF	GO:0060589	nucleoside-triphosphatase regulator activity	29/437	488/18368	6.41479e-06	0.000345815	0.000297106	TIAM1/KALRN/ARHGAP10/DLC1/PLEKHG1/DOCK10/PLCE1/TRIO/ARHGAP15/ASAP1/RAPGEF2/SBF2/ARHGEF26/ARHGAP42/CYTH3/GARNL3/FARP1/GNAQ/ARHGEF3/PSD3/CCDC88A/ITSN1/ARHGAP21/DOCK7/ARHGAP28/NRP1/RGS6/DENND5A/RGS20	29	3
MF	GO:0008201	heparin binding	15/437	166/18368	1.05038e-05	0.000519062	0.00044595	POSTN/FN1/COL5A1/COL25A1/THBS2/SLIT3/FGFR1/ADAMTS3/CFH/THBS1/SERPINE2/NRP1/FBLN7/FGFR2/MDK	15	3
MF	GO:0030215	semaphorin receptor binding	6/437	23/18368	1.25433e-05	0.000572168	0.000491576	SEMA5A/SEMA6D/SEMA3D/SEMA5B/SEMA6A/SEMA3C	6	3
MF	GO:0005085	guanyl-nucleotide exchange factor activity	17/437	223/18368	2.59928e-05	0.00110098	0.000945903	TIAM1/KALRN/PLEKHG1/DOCK10/PLCE1/TRIO/RAPGEF2/SBF2/ARHGEF26/CYTH3/FARP1/ARHGEF3/PSD3/CCDC88A/ITSN1/DOCK7/DENND5A	17	3
MF	GO:0106310	protein serine kinase activity	22/437	360/18368	5.57443e-05	0.00207248	0.00178056	KALRN/CAMK2D/MAST4/CDK6/DCLK2/STK39/MAP4K3/TRIO/NRK/PRKD1/CDC7/MAP4K4/DAPK1/PRKCE/CDK14/CDK17/SRPK2/SIK3/CAMK4/MAP3K1/HUNK/ROCK2	22	3
MF	GO:0004674	protein serine/threonine kinase activity	23/437	386/18368	5.59184e-05	0.00207248	0.00178056	KALRN/CAMK2D/MAST4/CDK6/STK39/MAP4K3/TRIO/NRK/PRKD1/CDC7/MAP4K4/DAPK1/PRKCE/GRK3/CDK14/CDK17/TOP1/SRPK2/SIK3/CAMK4/MAP3K1/HUNK/ROCK2	23	3
MF	GO:1901681	sulfur compound binding	18/437	265/18368	6.94171e-05	0.00242143	0.00208036	SEMA5A/POSTN/FN1/DPYSL3/COL5A1/HPSE2/COL25A1/THBS2/SLIT3/FGFR1/ADAMTS3/CFH/THBS1/SERPINE2/NRP1/FBLN7/FGFR2/MDK	18	3
MF	GO:0046332	SMAD binding	9/437	79/18368	0.000106073	0.00349452	0.0030023	COL1A2/COL5A2/LDLRAD4/HMGA2/SMAD6/GATA4/SMAD9/TCF12/SMURF2	9	3
MF	GO:0045295	gamma-catenin binding	4/437	12/18368	0.000134419	0.0041953	0.00360438	PTPRT/CDH2/PTPRJ/DSC3	4	3
MF	GO:0005178	integrin binding	12/437	144/18368	0.000172748	0.00496714	0.0042675	COL3A1/NRG1/FN1/COL5A1/LAMB1/ACTN1/EDIL3/PTPRZ1/THBS1/PTK2/ITGB8/TGFBI	12	3
MF	GO:0004114	3',5'-cyclic-nucleotide phosphodiesterase activity	5/437	23/18368	0.000175902	0.00496714	0.0042675	PDE3A/PDE4B/PDE8A/PDE9A/PDE4D	5	3
MF	GO:0008013	beta-catenin binding	9/437	85/18368	0.000187193	0.0050457	0.004335	PTPRT/CDH2/PTPRJ/TCF4/KANK1/TCF7L1/VCL/GRIP1/TBL1X	9	3
MF	GO:0005518	collagen binding	8/437	69/18368	0.000226083	0.00582901	0.00500797	FN1/COL14A1/SPARC/ITGA9/ITGA1/THBS1/ASPN/TGFBI	8	3
MF	GO:0008081	phosphoric diester hydrolase activity	9/437	89/18368	0.000265836	0.00633478	0.0054425	PDE3A/CHRM3/PLCE1/EDNRA/PLCB4/PDE4B/PDE8A/PDE9A/PDE4D	9	3
MF	GO:0004112	cyclic-nucleotide phosphodiesterase activity	5/437	25/18368	0.000267065	0.00633478	0.0054425	PDE3A/PDE4B/PDE8A/PDE9A/PDE4D	5	3
MF	GO:0044325	transmembrane transporter binding	11/437	133/18368	0.000341029	0.00769207	0.00660861	ANK3/CAMK2D/PPP1R9A/FGF13/ANK2/DPP10/PDE4B/ACTN1/NEDD4L/PACS1/PDE4D	11	3
MF	GO:0004115	3',5'-cyclic-AMP phosphodiesterase activity	4/437	15/18368	0.000350229	0.00769207	0.00660861	PDE3A/PDE4B/PDE8A/PDE4D	4	3
MF	GO:0004713	protein tyrosine kinase activity	11/437	136/18368	0.000413036	0.00874751	0.00751539	ROR2/PEAK1/CRIM1/EPHB2/NTRK2/EPHA7/PDGFRA/FGFR1/PTK2/NRP1/FGFR2	11	3
MF	GO:0005001	transmembrane receptor protein tyrosine phosphatase activity	4/437	17/18368	0.000588037	0.0112486	0.00966417	PTPRT/PTPRG/PTPRM/PTPRZ1	4	3
MF	GO:0019198	transmembrane receptor protein phosphatase activity	4/437	17/18368	0.000588037	0.0112486	0.00966417	PTPRT/PTPRG/PTPRM/PTPRZ1	4	3
MF	GO:0043395	heparan sulfate proteoglycan binding	4/437	17/18368	0.000588037	0.0112486	0.00966417	SEMA5A/HPSE2/CFH/FBLN7	4	3
MF	GO:0004714	transmembrane receptor protein tyrosine kinase activity	10/437	124/18368	0.000765755	0.0141904	0.0121916	ROR2/CRIM1/EPHB2/NTRK2/EPHA7/PDGFRA/FGFR1/PTK2/NRP1/FGFR2	10	3
MF	GO:0045296	cadherin binding	18/437	332/18368	0.00106229	0.019089	0.0164002	PTPRT/ANK3/LRRFIP1/FNBP1L/CDH11/CDH2/PTPRJ/CDH13/NOTCH3/ASAP1/PTPRM/VCL/PKP4/PPFIBP1/MACF1/CNN3/MPRIP/MYO1B	18	3
MF	GO:0004222	metalloendopeptidase activity	9/437	111/18368	0.00133706	0.02332	0.0200353	ADAMTS19/MMP16/ADAMTS14/ADAMTS2/ADAM12/ADAMTS12/PAPPA/ADAMTS3/ADAMTS9	9	3
MF	GO:0045294	alpha-catenin binding	3/437	10/18368	0.00141694	0.024007	0.0206255	PTPRT/CDH2/VCL	3	3
MF	GO:0002162	dystroglycan binding	3/437	11/18368	0.00191404	0.0312274	0.0268289	DMD/VCL/MAP2	3	3
MF	GO:0008022	protein C-terminus binding	12/437	189/18368	0.00194842	0.0312274	0.0268289	FN1/ATXN1/PPP1R9A/SASH1/TCF4/MAGI1/YAP1/SH3GL3/SCLT1/GRIP1/TBL1X/MPDZ	12	3
MF	GO:0051015	actin filament binding	13/437	217/18368	0.00215569	0.0336402	0.0289018	SVIL/SYNE2/PPP1R9A/MYH10/DMD/PKNOX2/ACTN1/MACF1/MARCKS/SHROOM3/MPRIP/MYO16/MYO1B	13	3
MF	GO:0019199	transmembrane receptor protein kinase activity	10/437	143/18368	0.0022524	0.034248	0.029424	ROR2/CRIM1/EPHB2/NTRK2/EPHA7/PDGFRA/FGFR1/PTK2/NRP1/FGFR2	10	3
MF	GO:0042169	SH2 domain binding	5/437	40/18368	0.00246882	0.0366002	0.031445	DLC1/KHDRBS2/AFAP1/PTK2/CCDC88A	5	3
MF	GO:0019902	phosphatase binding	12/437	196/18368	0.00263411	0.0380983	0.032732	PTPRT/PPP1R9A/CDH2/PARD3/SBF2/ITGA1/PHACTR3/PTK2/MFHAS1/CTSC/MYO16/CRY1	12	3
MF	GO:0004435	phosphatidylinositol phospholipase C activity	4/437	26/18368	0.00311916	0.0440396	0.0378364	CHRM3/PLCE1/EDNRA/PLCB4	4	3
BP	GO:0032835	glomerulus development	5/98	62/18723	1.81116e-05	0.0164364	0.0152399	COL4A3/NID1/KIRREL3/IL6R/CFLAR	5	4
BP	GO:0015810	aspartate transmembrane transport	3/98	11/18723	2.22565e-05	0.0164364	0.0152399	SLC25A13/SLC25A12/LRRC8D	3	4
CC	GO:0005604	basement membrane	6/102	96/19550	1.1029e-05	0.00217271	0.00213614	LAMA2/COL4A3/NID1/HSPG2/NTN4/COL15A1	6	4
CC	GO:0062023	collagen-containing extracellular matrix	10/102	425/19550	7.60784e-05	0.00749372	0.00736759	LAMA2/COL4A3/ABI3BP/NID1/HSPG2/TNXB/PODN/NTN4/LTBP2/COL15A1	10	4
MF	GO:0005201	extracellular matrix structural constituent	9/101	172/18368	4.48109e-07	0.000120541	0.000110376	LAMA2/COL4A3/ABI3BP/NID1/HSPG2/TNXB/PODN/LTBP2/COL15A1	9	4
MF	GO:0008201	heparin binding	6/101	166/18368	0.000310633	0.0417801	0.0382569	EVA1C/TNXB/PTPRS/CRISPLD2/LTBP2/LIPH	6	4
BP	GO:2000379	positive regulation of reactive oxygen species metabolic process	6/85	76/18723	1.24131e-06	0.00229643	0.001926	PID1/NOX4/EGFR/TGFBR2/FOXO3/AGTR1	6	5
BP	GO:2000377	regulation of reactive oxygen species metabolic process	7/85	157/18723	7.2753e-06	0.00672965	0.0056441	PID1/NOX4/EGFR/FBLN5/TGFBR2/FOXO3/AGTR1	7	5
BP	GO:0072593	reactive oxygen species metabolic process	8/85	239/18723	1.29488e-05	0.00798509	0.00669703	PID1/NOX4/EGFR/FBLN5/TGFBR2/FOXO3/PXDNL/AGTR1	8	5
BP	GO:0070482	response to oxygen levels	9/85	347/18723	2.77545e-05	0.0128365	0.0107658	NOX4/FOXO1/TGFBR3/TGFBR2/HIF3A/FOXO3/PDPN/RORA/EEF2K	9	5
BP	GO:0048511	rhythmic process	8/85	298/18723	6.24061e-05	0.0199743	0.0167523	ENOX2/EGFR/PER3/FOXO3/RORA/KLF9/HLF/NR1D2	8	5
BP	GO:0016049	cell growth	10/85	482/18723	6.47815e-05	0.0199743	0.0167523	SPOCK1/EGFR/FBLN5/TGFBR2/DPYSL2/DCLK1/AGTR1/ADIPOR2/LMX1A/MAP1B	10	5
BP	GO:0071385	cellular response to glucocorticoid stimulus	4/85	56/18723	0.000121375	0.0285076	0.0239091	FOXO1/EGFR/FOXO3/KLF9	4	5
BP	GO:0071560	cellular response to transforming growth factor beta stimulus	7/85	250/18723	0.000141625	0.0285076	0.0239091	NOX4/TGFBR3/TGFBR2/WWOX/FBN1/SOX5/LTBP1	7	5
BP	GO:0009743	response to carbohydrate	7/85	253/18723	0.000152441	0.0285076	0.0239091	ZBTB20/RPS6KA2/TGFBR2/FOXO3/CALCRL/ADIPOR2/MAP1B	7	5
BP	GO:0071559	response to transforming growth factor beta	7/85	256/18723	0.000163919	0.0285076	0.0239091	NOX4/TGFBR3/TGFBR2/WWOX/FBN1/SOX5/LTBP1	7	5
BP	GO:0071384	cellular response to corticosteroid stimulus	4/85	61/18723	0.000169505	0.0285076	0.0239091	FOXO1/EGFR/FOXO3/KLF9	4	5
BP	GO:0070542	response to fatty acid	4/85	64/18723	0.000204255	0.0314893	0.0264098	PID1/FOXO1/FOXO3/ADIPOR2	4	5
BP	GO:0019229	regulation of vasoconstriction	4/85	66/18723	0.000230099	0.0327449	0.0274629	DOCK5/EGFR/AGTR1/ADRA1B	4	5
CC	GO:0062023	collagen-containing extracellular matrix	10/85	425/19550	1.5508e-05	0.00150976	0.00125887	COL4A4/PCSK6/ADAMTS5/MFAP5/COL28A1/FBLN5/NAV2/FBN1/LTBP1/DST	10	5
CC	GO:0001527	microfibril	3/85	12/19550	1.69635e-05	0.00150976	0.00125887	MFAP5/FBN1/LTBP1	3	5
CC	GO:0014069	postsynaptic density	8/85	330/19550	9.42461e-05	0.00465392	0.00388056	SPOCK1/DCLK1/DLG2/CNKSR2/SHISA6/EEF2K/NLGN4X/MAP1B	8	5
CC	GO:0032279	asymmetric synapse	8/85	335/19550	0.000104582	0.00465392	0.00388056	SPOCK1/DCLK1/DLG2/CNKSR2/SHISA6/EEF2K/NLGN4X/MAP1B	8	5
CC	GO:0099572	postsynaptic specialization	8/85	356/19550	0.000158823	0.00518218	0.00432104	SPOCK1/DCLK1/DLG2/CNKSR2/SHISA6/EEF2K/NLGN4X/MAP1B	8	5
CC	GO:0098984	neuron to neuron synapse	8/85	361/19550	0.00017468	0.00518218	0.00432104	SPOCK1/DCLK1/DLG2/CNKSR2/SHISA6/EEF2K/NLGN4X/MAP1B	8	5
CC	GO:0044304	main axon	4/85	68/19550	0.000219257	0.00557539	0.00464891	SPOCK1/DLG2/KIF13B/MAP1B	4	5
CC	GO:0098839	postsynaptic density membrane	4/85	89/19550	0.000613398	0.0136481	0.0113802	DLG2/CNKSR2/SHISA6/NLGN4X	4	5
CC	GO:0005604	basement membrane	4/85	96/19550	0.000815554	0.0146292	0.0121982	COL4A4/COL28A1/FBN1/DST	4	5
CC	GO:0097197	tetraspanin-enriched microdomain	2/85	10/19550	0.000821867	0.0146292	0.0121982	SAMHD1/PDPN	2	5
CC	GO:0099634	postsynaptic specialization membrane	4/85	117/19550	0.00169873	0.0274886	0.0229207	DLG2/CNKSR2/SHISA6/NLGN4X	4	5
MF	GO:0005024	transforming growth factor beta-activated receptor activity	3/88	12/18368	2.26583e-05	0.00425748	0.00374097	TGFBR3/TGFBR2/LTBP1	3	5
MF	GO:0001221	transcription coregulator binding	5/88	78/18368	3.60804e-05	0.00425748	0.00374097	ZBTB16/FOXO1/PER3/FOXO3/RORA	5	5
MF	GO:0004674	protein serine/threonine kinase activity	9/88	386/18368	9.62958e-05	0.00558317	0.00490582	PRKAG2/RPS6KA2/EGFR/TGFBR3/TGFBR2/AKT3/MAP3K5/LTBP1/EEF2K	9	5
MF	GO:0004675	transmembrane receptor protein serine/threonine kinase activity	3/88	19/18368	9.7405e-05	0.00558317	0.00490582	TGFBR3/TGFBR2/LTBP1	3	5
MF	GO:0005539	glycosaminoglycan binding	7/88	230/18368	0.000118287	0.00558317	0.00490582	PCSK6/ADAMTS5/TGFBR3/TGFBR2/NAV2/FBN1/STAB2	7	5
MF	GO:0005201	extracellular matrix structural constituent	6/88	172/18368	0.000177486	0.0067415	0.00592362	COL4A4/MFAP5/COL28A1/FBLN5/FBN1/LTBP1	6	5
MF	GO:0050431	transforming growth factor beta binding	3/88	24/18368	0.00019996	0.0067415	0.00592362	TGFBR3/TGFBR2/LTBP1	3	5
MF	GO:0001222	transcription corepressor binding	3/88	32/18368	0.000476639	0.0137731	0.0121022	ZBTB16/PER3/RORA	3	5
MF	GO:0019838	growth factor binding	5/88	141/18368	0.000583459	0.0137731	0.0121022	PCSK6/EGFR/TGFBR3/TGFBR2/LTBP1	5	5
MF	GO:0019199	transmembrane receptor protein kinase activity	5/88	143/18368	0.000621997	0.0137731	0.0121022	EGFR/TGFBR3/TGFBR2/DDR2/LTBP1	5	5
MF	GO:0005178	integrin binding	5/88	144/18368	0.000641967	0.0137731	0.0121022	ADAMTS5/EGFR/FBLN5/FBN1/DST	5	5
MF	GO:0097493	structural molecule activity conferring elasticity	2/88	11/18368	0.00121356	0.02206	0.0193836	FBLN5/FBN1	2	5
MF	GO:0008201	heparin binding	5/88	166/18368	0.00121517	0.02206	0.0193836	PCSK6/ADAMTS5/TGFBR3/NAV2/FBN1	5	5
MF	GO:0140299	small molecule sensor activity	2/88	13/18368	0.00171035	0.0288317	0.0253338	EFHD1/NOX4	2	5
MF	GO:0048185	activin binding	2/88	15/18368	0.00228811	0.0359995	0.0316321	TGFBR3/TGFBR2	2	5
BP	GO:1903909	regulation of receptor clustering	3/39	12/18723	1.81458e-06	0.00274001	0.00207053	GSN/PTN/LRP4	3	6
CC	GO:0062023	collagen-containing extracellular matrix	9/40	425/19550	1.49958e-07	1.91947e-05	1.54694e-05	DCN/SPARCL1/MFGE8/SERPINF1/PTN/FBLN2/SERPING1/BGN/SRPX	9	6
CC	GO:0031093	platelet alpha granule lumen	3/40	67/19550	0.000347133	0.0180656	0.0145595	CFD/VEGFD/SERPING1	3	6
CC	GO:0005788	endoplasmic reticulum lumen	5/40	313/19550	0.000423413	0.0180656	0.0145595	SPARCL1/MFGE8/IGFBP3/SERPING1/ACE2	5	6
CC	GO:0031091	platelet alpha granule	3/40	91/19550	0.000850928	0.0272297	0.021945	CFD/VEGFD/SERPING1	3	6
MF	GO:0050840	extracellular matrix binding	4/40	56/18368	6.5251e-06	0.00125934	0.000906646	DCN/SPARCL1/FBLN2/BGN	4	6
MF	GO:0005201	extracellular matrix structural constituent	5/40	172/18368	3.42798e-05	0.003308	0.00238154	DCN/MFGE8/FBLN2/BGN/SRPX	5	6
MF	GO:0031994	insulin-like growth factor I binding	2/40	13/18368	0.000355246	0.0228542	0.0164535	IGFBP3/IGFBP6	2	6
MF	GO:0016209	antioxidant activity	3/40	86/18368	0.000863897	0.0334248	0.0240636	MGST1/GPX3/TXNRD1	3	6
MF	GO:0004602	glutathione peroxidase activity	2/40	22/18368	0.00103911	0.0334248	0.0240636	MGST1/GPX3	2	6
MF	GO:0030021	extracellular matrix structural constituent conferring compression resistance	2/40	22/18368	0.00103911	0.0334248	0.0240636	DCN/BGN	2	6
MF	GO:0001968	fibronectin binding	2/40	28/18368	0.00168638	0.0436375	0.0314162	IGFBP3/IGFBP6	2	6
MF	GO:0005520	insulin-like growth factor binding	2/40	29/18368	0.00180881	0.0436375	0.0314162	IGFBP3/IGFBP6	2	6
