# Supplementary material for: Life-span–dependent transcriptional dynamics of the human heart
Source: Sci Adv. 2026 Jun 17;12(25):eaeg2614. doi: 10.1126/sciadv.aeg2614 (PMC13274588; doi:10.1126/sciadv.aeg2614)
Supplement: Supplementary file 2 — Tables S1 to S55 [file sciadv.aeg2614_tables_s1_to_s55.zip › Tables/Supplementary_Table_44.xlsx]

## Sheet: LV_AUC score
p_val	avg_log2FC	p_val_adj	cluster	regulon
0	0.168481	0	AG1	TCF7L1(+)
0	0.117825	0	AG1	ERG(+)
0	0.108454	0	AG1	HOXD3(+)
0	0.108272	0	AG1	RARG(+)
0	0.0973619	0	AG1	TEAD1(+)
0	0.0955398	0	AG1	TCF7(+)
0	0.0901526	0	AG1	GATA4(+)
0	0.0874556	0	AG1	GLI3(+)
0	0.0844666	0	AG1	ETV1(+)
0	0.0831411	0	AG1	TBL1XR1(+)
0	0.0817549	0	AG1	BACH2(+)
0	0.0814967	0	AG1	HOXB13(+)
0	0.0797499	0	AG1	ADARB1(+)
0	0.078005	0	AG1	TBX2(+)
0	0.0734673	0	AG1	GATA6(+)
0	0.0723775	0	AG1	HMGA2(+)
0	0.0721549	0	AG1	SOX4(+)
0	0.066716	0	AG1	TBX5(+)
0	0.0636088	0	AG1	TBX3(+)
0	0.0631493	0	AG1	CREB3L4(+)
0	0.0618482	0	AG1	SMAD4(+)
0	0.0611111	0	AG1	SMAD7(+)
0	0.0564635	0	AG1	ZNF467(+)
0	0.0476656	0	AG1	BCL11A(+)
0	0.0451893	0	AG1	WT1(+)
0	0.0438841	0	AG1	LEF1(+)
0	0.043678	0	AG1	MEF2C(+)
0	0.0433223	0	AG1	PROX1(+)
0	0.0401573	0	AG1	EMX2(+)
0	0.0390925	0	AG1	NKX3-1(+)
0	0.0352957	0	AG1	PBX3(+)
0	0.0344889	0	AG1	MEIS1(+)
0	0.0330316	0	AG1	MYB(+)
0	0.0326144	0	AG1	TBX19(+)
0	0.0325423	0	AG1	FOXD2(+)
0	0.0314326	0	AG1	FLI1(+)
0	0.0305974	0	AG1	ACAA1(+)
0	0.0299614	0	AG1	HMGN3(+)
0	0.0298006	0	AG1	RAD21(+)
0	0.0294617	0	AG1	TEAD2(+)
0	0.0283358	0	AG1	CREB3L1(+)
0	0.0246863	0	AG1	NR3C1(+)
0	0.0231409	0	AG1	SPIB(+)
0	0.0227895	0	AG1	BACH1(+)
0	0.0225122	0	AG1	ZFP64(+)
0	0.0215416	0	AG1	HOXA3(+)
0	0.0200946	0	AG1	PATZ1(+)
0	0.0198585	0	AG1	FOXN3(+)
0	0.0192882	0	AG1	FOXK1(+)
0	0.0182861	0	AG1	RFX2(+)
0	0.0154737	0	AG1	SMARCA4(+)
0	0.0147522	0	AG1	EZH2(+)
0	0.0143621	0	AG1	REST(+)
0	0.0130929	0	AG1	ELK4(+)
0	0.0118417	0	AG1	GABPA(+)
0	0.010224	0	AG1	HCFC1(+)
0	0.0100981	0	AG1	BRCA1(+)
0	0.00959496	0	AG1	ETV5(+)
0	0.0094778	0	AG1	HDAC2(+)
0	0.00877486	0	AG1	KDM5B(+)
1.49507e-305	0.0412684	6.21948e-303	AG1	MYBL2(+)
6.50498e-302	0.0125776	2.70607e-299	AG1	RREB1(+)
1.0726e-291	0.02556	4.46201e-289	AG1	HES5(+)
1.45177e-281	0.0447813	6.03936e-279	AG1	SALL1(+)
6.86069e-277	0.0609214	2.85405e-274	AG1	RUNX1(+)
1.9066e-271	0.0141892	7.93144e-269	AG1	GLI1(+)
1.08045e-260	0.016782	4.49465e-258	AG1	ZNF596(+)
5.13465e-251	0.0132789	2.13602e-248	AG1	ZNF362(+)
2.70461e-248	0.0559496	1.12512e-245	AG1	GTF2IRD1(+)
9.32818e-247	0.0187792	3.88052e-244	AG1	BATF3(+)
1.57379e-232	0.0212283	6.54698e-230	AG1	ZNF16(+)
1.46031e-230	0.0169843	6.07487e-228	AG1	CREB5(+)
6.00942e-226	0.00615413	2.49992e-223	AG1	ATF3(+)
7.80692e-225	0.059333	3.24768e-222	AG1	LHX8(+)
1.69693e-223	0.00476079	7.05923e-221	AG1	RCOR1(+)
5.36505e-220	0.0113187	2.23186e-217	AG1	BDP1(+)
1.65304e-219	0.0696417	6.87666e-217	AG1	USF2(+)
8.57978e-219	0.0326538	3.56919e-216	AG1	DMAP1(+)
4.15009e-212	0.0791674	1.72644e-209	AG1	ZXDA(+)
5.14423e-209	0.0717217	2.14e-206	AG1	HOXA2(+)
2.19162e-208	0.0196868	9.11716e-206	AG1	E2F7(+)
5.43384e-197	0.021238	2.26048e-194	AG1	ZNF250(+)
1.08893e-196	0.00724537	4.52996e-194	AG1	NELFE(+)
2.03089e-196	0.0156847	8.44849e-194	AG1	IRF7(+)
3.28697e-195	0.127851	1.36738e-192	AG1	HOXC8(+)
2.24689e-192	0.0208684	9.34705e-190	AG1	TFAP4(+)
1.14559e-187	0.0544982	4.76567e-185	AG1	ZNF721(+)
2.99487e-184	0.00956578	1.24587e-181	AG1	ZNF84(+)
4.73433e-180	0.0549706	1.96948e-177	AG1	LHX9(+)
1.80618e-171	0.0227258	7.51369e-169	AG1	ZNF629(+)
1.88206e-170	0.00781644	7.82936e-168	AG1	PHF8(+)
3.3649e-169	0.038782	1.3998e-166	AG1	CPSF4(+)
7.96354e-167	0.0222399	3.31283e-164	AG1	CEBPZ(+)
5.34447e-161	0.0089061	2.2233e-158	AG1	IRF2(+)
9.34707e-159	0.0134573	3.88838e-156	AG1	BCL6B(+)
4.87316e-156	0.0119909	2.02724e-153	AG1	GTF2F1(+)
1.21002e-152	0.00273725	5.03369e-150	AG1	ETS1(+)
5.79131e-152	0.00455532	2.40918e-149	AG1	CREM(+)
2.41283e-149	0.00943506	1.00374e-146	AG1	FOXP1(+)
2.20448e-148	0.00478971	9.17066e-146	AG1	RBBP5(+)
2.39336e-145	0.00838632	9.95636e-143	AG1	RXRA(+)
2.71471e-143	0.0142147	1.12932e-140	AG1	TP73(+)
1.18188e-138	0.00935536	4.91663e-136	AG1	REL(+)
4.98192e-137	0.0296499	2.07248e-134	AG1	SOX11(+)
2.85322e-133	0.00760391	1.18694e-130	AG1	NR2F6(+)
3.91727e-129	0.00906782	1.62958e-126	AG1	USF1(+)
1.36461e-128	0.0178813	5.67677e-126	AG1	ZNF878(+)
2.8355e-124	0.026007	1.17957e-121	AG1	NR2C1(+)
1.23421e-123	0.00905811	5.13432e-121	AG1	FOXN2(+)
1.19519e-120	0.00708247	4.972e-118	AG1	NFKB2(+)
6.37359e-120	0.0125599	2.65141e-117	AG1	DEAF1(+)
6.78555e-120	0.0252931	2.82279e-117	AG1	HESX1(+)
2.89407e-117	0.0119294	1.20393e-114	AG1	TGIF2(+)
6.50109e-117	0.00920428	2.70445e-114	AG1	SUPT20H(+)
2.39818e-113	0.0122852	9.97641e-111	AG1	GATA1(+)
6.7169e-112	0.0114578	2.79423e-109	AG1	ZNF780B(+)
2.11707e-110	0.0294551	8.80702e-108	AG1	BSX(+)
6.85837e-106	0.00435136	2.85308e-103	AG1	CREB1(+)
2.52526e-105	0.00976545	1.05051e-102	AG1	FOXJ2(+)
2.95855e-105	0.0052794	1.23076e-102	AG1	MEOX1(+)
1.72998e-104	0.033435	7.19673e-102	AG1	ZNF317(+)
2.27119e-103	0.0199906	9.44815e-101	AG1	ZNF30(+)
3.99548e-103	0.0111785	1.66212e-100	AG1	ZNF300(+)
8.81308e-101	0.0119741	3.66624e-98	AG1	PBX1(+)
2.57074e-97	0.00709662	1.06943e-94	AG1	NFE2(+)
4.33627e-95	0.042132	1.80389e-92	AG1	HOXD9(+)
3.4034e-94	0.00583434	1.41582e-91	AG1	NR2C2(+)
1.31099e-92	0.0182884	5.45371e-90	AG1	SNAI1(+)
1.77596e-92	0.00620649	7.38798e-90	AG1	SP1(+)
8.95411e-92	0.00892268	3.72491e-89	AG1	HES4(+)
2.97327e-90	0.00712378	1.23688e-87	AG1	GABPB1(+)
2.42422e-86	0.0172929	1.00847e-83	AG1	ZNF425(+)
2.75849e-78	0.0245374	1.14753e-75	AG1	MRPL1(+)
4.49847e-78	0.00570304	1.87136e-75	AG1	MEF2A(+)
2.50093e-76	0.00357412	1.04039e-73	AG1	BCLAF1(+)
5.46047e-76	0.0133486	2.27156e-73	AG1	SIX2(+)
6.64793e-76	0.0146927	2.76554e-73	AG1	NHLH1(+)
2.81427e-75	0.00876926	1.17074e-72	AG1	IRF8(+)
1.81251e-74	0.0178975	7.54002e-72	AG1	NR1H4(+)
4.44949e-74	0.00435615	1.85099e-71	AG1	BRF1(+)
2.90843e-72	0.0222603	1.20991e-69	AG1	SHOX2(+)
6.49183e-70	0.0144076	2.7006e-67	AG1	CDX1(+)
2.1386e-67	0.00495048	8.89657e-65	AG1	IRF1(+)
5.09188e-67	0.00889883	2.11822e-64	AG1	ELK3(+)
7.24956e-67	0.00730677	3.01582e-64	AG1	HSF1(+)
7.19358e-66	0.00439192	2.99253e-63	AG1	KDM5A(+)
2.34762e-62	0.0128375	9.76612e-60	AG1	FEV(+)
6.50785e-62	0.0110057	2.70727e-59	AG1	KLF5(+)
1.26397e-61	0.00641877	5.25813e-59	AG1	BRF2(+)
4.91801e-58	0.0144403	2.04589e-55	AG1	ZBTB25(+)
4.17304e-56	0.00628477	1.73598e-53	AG1	CHD2(+)
4.73438e-55	0.0106125	1.9695e-52	AG1	TBX6(+)
4.80142e-55	0.013472	1.99739e-52	AG1	ZNF768(+)
5.72631e-55	0.00524607	2.38214e-52	AG1	RXRB(+)
4.23158e-54	0.0123137	1.76034e-51	AG1	ZNF485(+)
7.93635e-51	0.00950039	3.30152e-48	AG1	SPDEF(+)
8.42922e-51	0.0115855	3.50656e-48	AG1	HDAC1(+)
3.02065e-50	0.00555804	1.25659e-47	AG1	NR2F1(+)
2.83632e-49	0.00983344	1.17991e-46	AG1	HSF5(+)
4.96621e-49	0.014479	2.06594e-46	AG1	MAFK(+)
2.30343e-48	0.0180905	9.58227e-46	AG1	HIVEP3(+)
2.41038e-47	0.00479132	1.00272e-44	AG1	KLF2(+)
2.46352e-44	0.00736737	1.02483e-41	AG1	NFYA(+)
9.21558e-44	0.00646157	3.83368e-41	AG1	CREB3(+)
5.87773e-43	0.00839933	2.44514e-40	AG1	ETV2(+)
3.32171e-42	0.0173461	1.38183e-39	AG1	DMRT1(+)
6.78218e-41	0.0146136	2.82139e-38	AG1	SOX10(+)
9.5141e-41	0.00172348	3.95787e-38	AG1	SRF(+)
2.96695e-40	0.00987967	1.23425e-37	AG1	KLF1(+)
2.91948e-37	0.0149049	1.2145e-34	AG1	PITX1(+)
3.63305e-37	0.0093671	1.51135e-34	AG1	RORC(+)
5.85036e-36	0.0054896	2.43375e-33	AG1	HDAC6(+)
1.13971e-35	0.00390093	4.74119e-33	AG1	PRNP(+)
4.26996e-35	0.0126326	1.7763e-32	AG1	ZNF436(+)
4.5571e-34	0.00334091	1.89575e-31	AG1	ELF4(+)
4.16308e-33	0.00437665	1.73184e-30	AG1	SMC3(+)
3.5514e-32	0.00864115	1.47738e-29	AG1	FOXO6(+)
6.45049e-32	0.0115009	2.6834e-29	AG1	MAFG(+)
2.87594e-28	0.0137491	1.19639e-25	AG1	TMEM33(+)
6.89808e-27	0.00626864	2.8696e-24	AG1	TFAP2A(+)
8.82852e-26	0.0019838	3.67266e-23	AG1	THAP11(+)
2.64974e-24	0.00628545	1.10229e-21	AG1	BCL3(+)
1.6528e-21	0.00162122	6.87565e-19	AG1	STAT1(+)
1.00333e-20	0.0049366	4.17386e-18	AG1	MYCN(+)
1.16509e-18	0.00800971	4.84678e-16	AG1	ZNF74(+)
6.28554e-18	0.00401812	2.61478e-15	AG1	POU3F1(+)
1.03215e-17	0.0118628	4.29375e-15	AG1	POU3F3(+)
1.19847e-17	0.00713022	4.98561e-15	AG1	ZNF48(+)
1.67138e-17	0.00219669	6.95293e-15	AG1	TBP(+)
3.095e-17	0.0115406	1.28752e-14	AG1	DLX1(+)
6.77868e-17	0.00494405	2.81993e-14	AG1	ZNF281(+)
2.6386e-15	0.00646364	1.09766e-12	AG1	FOXD3(+)
9.33595e-15	0.00777452	3.88376e-12	AG1	GTF2B(+)
4.82642e-13	0.00200279	2.00779e-10	AG1	GATA2(+)
1.57259e-12	0.000132554	6.54199e-10	AG1	ZNF91(+)
8.80606e-12	0.00173687	3.66332e-09	AG1	NFKB1(+)
2.17691e-11	0.00339622	9.05593e-09	AG1	SIX4(+)
2.05951e-10	0.00180884	8.56757e-08	AG1	KLF3(+)
6.59018e-09	0.00191811	2.74151e-06	AG1	ZNF415(+)
2.82919e-08	0.00540657	1.17694e-05	AG1	MTF1(+)
5.85404e-08	0.00484205	2.43528e-05	AG1	GRHL2(+)
1.70534e-07	0.00194916	7.09423e-05	AG1	SALL2(+)
5.56201e-07	0.00484444	0.00023138	AG1	FOXO4(+)
9.0865e-06	0.00231091	0.00377998	AG1	ZNF319(+)
0.000175532	0.0113956	0.0730214	AG1	CEBPG(+)
0.000185396	1.75423e-05	0.0771249	AG1	CTCF(+)
0.000325893	0.00159952	0.135571	AG1	FOXP2(+)
0.000497424	0.00180251	0.206928	AG1	FIZ1(+)
0.000553734	0.00114159	0.230353	AG1	TAF1(+)
0.00115086	0.00171651	0.478757	AG1	STAT5B(+)
0.00442711	0.000547491	1	AG1	ETV3(+)
0.00502997	0.00105868	1	AG1	ZNF471(+)
0.00990906	0.000397609	1	AG1	ZNF726(+)
0	0.131513	0	AG2	TCF7L1(+)
0	0.124481	0	AG2	GLI3(+)
0	0.109976	0	AG2	TEAD1(+)
0	0.0798039	0	AG2	BACH2(+)
0	0.0712105	0	AG2	SMAD4(+)
0	0.0617747	0	AG2	HMGA2(+)
0	0.0605348	0	AG2	ERG(+)
0	0.0494959	0	AG2	CREB3L4(+)
0	0.0489147	0	AG2	TBX3(+)
0	0.0478801	0	AG2	BACH1(+)
0	0.0465749	0	AG2	SOX4(+)
0	0.0448292	0	AG2	GATA4(+)
0	0.0398028	0	AG2	TBX2(+)
0	0.037823	0	AG2	ZNF467(+)
0	0.0325554	0	AG2	CREB3L1(+)
0	0.0303202	0	AG2	REL(+)
0	0.0278482	0	AG2	FLI1(+)
0	0.027544	0	AG2	MEOX1(+)
0	0.0274827	0	AG2	FOXD2(+)
0	0.0274012	0	AG2	KDM5B(+)
0	0.0269583	0	AG2	MEF2A(+)
0	0.0267066	0	AG2	CREB5(+)
0	0.0265402	0	AG2	EZH2(+)
0	0.0261033	0	AG2	ETS1(+)
0	0.0256255	0	AG2	WT1(+)
0	0.0246672	0	AG2	RCOR1(+)
0	0.0242409	0	AG2	SMARCA4(+)
0	0.0240993	0	AG2	PBX3(+)
0	0.0229664	0	AG2	FOSB(+)
0	0.0221392	0	AG2	RFX2(+)
0	0.0210929	0	AG2	RAD21(+)
0	0.0210716	0	AG2	LEF1(+)
0	0.0208252	0	AG2	NR3C1(+)
0	0.0203584	0	AG2	TEAD2(+)
0	0.0183978	0	AG2	ACAA1(+)
0	0.0179213	0	AG2	ELK4(+)
0	0.0179024	0	AG2	YY1(+)
0	0.0169757	0	AG2	HDAC2(+)
0	0.0163455	0	AG2	SIN3A(+)
0	0.0149874	0	AG2	ETV5(+)
0	0.01482	0	AG2	BDP1(+)
0	0.0147711	0	AG2	CHD2(+)
0	0.0147217	0	AG2	SRF(+)
0	0.0144227	0	AG2	ZNF84(+)
0	0.0139309	0	AG2	E2F3(+)
0	0.0132025	0	AG2	BCLAF1(+)
0	0.0127683	0	AG2	NFKB1(+)
0	0.011927	0	AG2	EGR1(+)
0	0.0117154	0	AG2	NR2C2(+)
0	0.0109265	0	AG2	CREM(+)
0	0.00999184	0	AG2	JUND(+)
0	0.00882072	0	AG2	CREB1(+)
0	0.00873081	0	AG2	HCFC1(+)
8.71183e-308	0.0422034	3.62412e-305	AG2	SMAD7(+)
1.89299e-307	0.0099665	7.87484e-305	AG2	ATF3(+)
2.53779e-303	0.0106954	1.05572e-300	AG2	ELF4(+)
2.10096e-294	0.0205818	8.74e-292	AG2	ETV3(+)
1.65683e-290	0.0114032	6.8924e-288	AG2	REST(+)
5.61667e-272	0.0210334	2.33654e-269	AG2	SPIB(+)
7.10619e-272	0.0157671	2.95617e-269	AG2	MAFF(+)
8.71883e-270	0.0200883	3.62703e-267	AG2	BATF3(+)
1.30826e-268	0.0153138	5.44236e-266	AG2	EGR3(+)
1.36819e-267	0.0824073	5.69168e-265	AG2	HOXD3(+)
5.70074e-264	0.0112752	2.37151e-261	AG2	KLF6(+)
2.03185e-261	0.0805635	8.45249e-259	AG2	HOXA2(+)
1.85003e-259	0.0633923	7.69614e-257	AG2	LHX8(+)
1.79039e-243	0.00869922	7.44804e-241	AG2	PATZ1(+)
5.79913e-219	0.0330182	2.41244e-216	AG2	MYBL2(+)
8.75078e-209	0.0115374	3.64033e-206	AG2	ZNF471(+)
5.71864e-203	0.0862273	2.37896e-200	AG2	ZXDA(+)
2.70286e-201	0.012927	1.12439e-198	AG2	GTF2F1(+)
1.24368e-188	0.0116139	5.17372e-186	AG2	FOXN2(+)
1.63653e-187	0.00780529	6.80797e-185	AG2	CTCF(+)
1.0675e-181	0.015579	4.44079e-179	AG2	HOXA3(+)
1.32531e-181	0.0524748	5.51329e-179	AG2	ETV1(+)
2.23877e-173	0.00787752	9.31328e-171	AG2	STAT1(+)
1.76776e-172	0.013845	7.35388e-170	AG2	ZNF596(+)
1.91295e-172	0.00799052	7.95787e-170	AG2	PHF8(+)
5.96883e-172	0.0114335	2.48303e-169	AG2	GLI1(+)
2.19044e-170	0.119535	9.11223e-168	AG2	HOXC8(+)
1.95178e-167	0.0366536	8.11942e-165	AG2	CPSF4(+)
6.86165e-158	0.0185115	2.85445e-155	AG2	KLF5(+)
7.60128e-156	0.0423522	3.16213e-153	AG2	ADARB1(+)
9.25424e-155	0.05956	3.84976e-152	AG2	TCF7(+)
1.82515e-154	0.0110384	7.59263e-152	AG2	ERF(+)
4.85296e-154	0.00940943	2.01883e-151	AG2	MEF2D(+)
1.91044e-151	0.0418954	7.94741e-149	AG2	GATA6(+)
9.23417e-149	0.0140432	3.84142e-146	AG2	ZNF300(+)
5.28167e-148	0.00980524	2.19717e-145	AG2	ATF1(+)
1.24336e-147	0.00681894	5.17239e-145	AG2	NFKB2(+)
3.99314e-147	0.0136888	1.66115e-144	AG2	HMGN3(+)
2.26117e-142	0.0197235	9.40645e-140	AG2	TBX19(+)
2.77119e-140	0.0426815	1.15282e-137	AG2	RARG(+)
1.30803e-139	0.00897045	5.44138e-137	AG2	RREB1(+)
4.21762e-139	0.00747124	1.75453e-136	AG2	GMEB2(+)
1.76921e-138	0.00855319	7.35992e-136	AG2	RELB(+)
1.87035e-138	0.0283041	7.78065e-136	AG2	SOX11(+)
7.26413e-136	0.0104156	3.02188e-133	AG2	SUPT20H(+)
6.90075e-135	0.00946604	2.87071e-132	AG2	USF1(+)
1.95083e-130	0.0156262	8.11547e-128	AG2	MEF2C(+)
1.74272e-125	0.00945995	7.24971e-123	AG2	ZNF362(+)
2.04028e-124	0.0378461	8.48757e-122	AG2	GTF2IRD1(+)
5.53579e-122	0.013443	2.30289e-119	AG2	DEAF1(+)
4.06404e-109	0.00477586	1.69064e-106	AG2	ESRRA(+)
2.37165e-104	0.00963228	9.86608e-102	AG2	FOSL1(+)
5.11838e-104	0.0106943	2.12925e-101	AG2	IKZF1(+)
2.52448e-102	0.0390167	1.05018e-99	AG2	KLF16(+)
5.45907e-100	0.0105863	2.27097e-97	AG2	FOXK1(+)
4.38905e-94	0.0240011	1.82584e-91	AG2	PPARA(+)
5.47428e-94	0.0288969	2.2773e-91	AG2	DLX1(+)
1.25e-93	0.0334863	5.19999e-91	AG2	LHX9(+)
5.97748e-93	0.0203049	2.48663e-90	AG2	ZNF30(+)
4.87514e-92	0.0112644	2.02806e-89	AG2	EMX2(+)
5.02986e-92	0.011074	2.09242e-89	AG2	NFIL3(+)
2.99852e-91	0.0438457	1.24738e-88	AG2	USF2(+)
1.20513e-90	0.0169266	5.01335e-88	AG2	CEBPZ(+)
2.62042e-89	0.0194084	1.0901e-86	AG2	NR2C1(+)
3.12115e-88	0.00696643	1.2984e-85	AG2	KLF2(+)
1.78329e-83	0.00953972	7.4185e-81	AG2	NFATC1(+)
2.75065e-83	0.00924829	1.14427e-80	AG2	CREB3(+)
1.87008e-82	0.013158	7.77955e-80	AG2	MYB(+)
1.07625e-80	0.00585985	4.47719e-78	AG2	KLF3(+)
2.66761e-80	0.00480524	1.10973e-77	AG2	SP4(+)
6.19781e-77	0.0367928	2.57829e-74	AG2	STAT3(+)
1.6925e-76	0.0321595	7.0408e-74	AG2	HOXB13(+)
3.09085e-74	0.00839864	1.28579e-71	AG2	IRF8(+)
6.39111e-74	0.0255205	2.6587e-71	AG2	ZNF317(+)
1.47575e-73	0.00664363	6.1391e-71	AG2	KLF10(+)
2.05854e-73	0.0177186	8.56351e-71	AG2	BCL11A(+)
6.83656e-71	0.00435752	2.84401e-68	AG2	BRF1(+)
1.39996e-70	0.0155813	5.82384e-68	AG2	TBX1(+)
2.37166e-70	0.0172957	9.86612e-68	AG2	DMAP1(+)
1.29885e-69	0.0211367	5.40322e-67	AG2	SOX10(+)
5.87405e-64	0.00402715	2.4436e-61	AG2	NELFE(+)
6.97729e-63	0.0130679	2.90255e-60	AG2	KLF1(+)
2.5165e-60	0.00881989	1.04687e-57	AG2	TBX5(+)
3.56267e-59	0.00724033	1.48207e-56	AG2	ZFP64(+)
8.67901e-59	0.0099995	3.61047e-56	AG2	ETV2(+)
3.15638e-56	0.00292367	1.31305e-53	AG2	RBBP5(+)
2.04022e-55	0.015013	8.48732e-53	AG2	MAFK(+)
1.79471e-54	0.0107959	7.466e-52	AG2	RORC(+)
6.87485e-54	0.0188043	2.85994e-51	AG2	MRPL1(+)
1.24636e-53	0.00422679	5.18484e-51	AG2	KDM5A(+)
3.27668e-51	0.00383628	1.3631e-48	AG2	GABPA(+)
6.0623e-51	0.0330659	2.52192e-48	AG2	TBL1XR1(+)
3.20727e-50	0.0292848	1.33422e-47	AG2	RUNX1(+)
6.92017e-49	0.00766348	2.87879e-46	AG2	TGIF2(+)
2.09341e-47	0.00280237	8.70857e-45	AG2	NRF1(+)
6.56095e-47	0.00966714	2.72935e-44	AG2	STAT5B(+)
3.92866e-46	0.0112214	1.63432e-43	AG2	CDX1(+)
9.67994e-46	0.0171848	4.02685e-43	AG2	SHOX2(+)
8.03017e-45	0.0161377	3.34055e-42	AG2	SALL1(+)
1.03779e-43	0.00584294	4.31723e-41	AG2	HSF1(+)
6.38463e-43	0.0306049	2.656e-40	AG2	HOXD9(+)
1.18376e-42	0.0261731	4.92444e-40	AG2	CD59(+)
4.7683e-42	0.00597426	1.98361e-39	AG2	HES4(+)
1.85703e-41	0.00879028	7.72524e-39	AG2	ZNF250(+)
1.82085e-39	0.00268748	7.57475e-37	AG2	TAF1(+)
1.21986e-38	0.00468484	5.0746e-36	AG2	GABPB1(+)
4.4017e-38	0.0111562	1.83111e-35	AG2	GRHL2(+)
3.37056e-37	0.00859042	1.40215e-34	AG2	HES5(+)
5.981e-37	0.00778663	2.4881e-34	AG2	ZNF16(+)
8.64758e-36	0.00624034	3.59739e-33	AG2	ZNF780B(+)
1.1855e-31	0.00723774	4.93166e-29	AG2	ZNF878(+)
2.08623e-30	0.00992893	8.67873e-28	AG2	CTCFL(+)
5.60926e-28	0.00938163	2.33345e-25	AG2	NKX3-1(+)
2.70967e-27	0.00681713	1.12722e-24	AG2	CREB3L2(+)
7.06199e-27	0.00475596	2.93779e-24	AG2	FOXJ2(+)
3.45778e-25	0.00406702	1.43844e-22	AG2	ATF6(+)
7.44583e-23	0.00228879	3.09746e-20	AG2	EGR2(+)
1.11601e-22	0.00417473	4.64262e-20	AG2	NFYA(+)
6.50112e-21	0.0117323	2.70447e-18	AG2	DMRT1(+)
1.03445e-18	0.00599434	4.30331e-16	AG2	IRF3(+)
6.40422e-18	0.0153873	2.66416e-15	AG2	CEBPG(+)
3.43871e-17	0.00215524	1.4305e-14	AG2	TBP(+)
8.79051e-17	0.00208489	3.65685e-14	AG2	MYC(+)
1.66421e-16	0.00555059	6.92313e-14	AG2	HESX1(+)
3.72495e-16	0.00602901	1.54958e-13	AG2	FEV(+)
8.44399e-16	0.00469436	3.5127e-13	AG2	SIX4(+)
1.37665e-15	0.0236548	5.72686e-13	AG2	ZNF721(+)
1.4477e-15	0.00318098	6.02244e-13	AG2	ZNF768(+)
4.09586e-15	0.00696725	1.70388e-12	AG2	GTF2B(+)
4.09785e-15	0.00871949	1.7047e-12	AG2	MAFG(+)
8.85147e-15	0.00437377	3.68221e-12	AG2	GATA1(+)
3.51197e-14	0.00340294	1.46098e-11	AG2	HDAC6(+)
3.77937e-14	0.00330336	1.57222e-11	AG2	VEZF1(+)
5.91859e-14	0.00324808	2.46213e-11	AG2	IRF2(+)
2.28371e-13	0.00447139	9.50025e-11	AG2	ATF5(+)
1.58389e-12	0.00535641	6.58898e-10	AG2	TMEM33(+)
2.59208e-12	0.00388553	1.0783e-09	AG2	HSF5(+)
1.74379e-11	0.00372232	7.25416e-09	AG2	ZNF425(+)
3.96626e-11	0.00203167	1.64997e-08	AG2	NFE2(+)
1.21991e-10	0.00426684	5.07483e-08	AG2	TFEB(+)
7.31475e-10	0.00387685	3.04294e-07	AG2	MEIS1(+)
8.37451e-10	0.00230579	3.48379e-07	AG2	HES7(+)
1.01619e-09	0.00514925	4.22735e-07	AG2	PROX1(+)
1.51989e-09	0.00218462	6.32275e-07	AG2	GCM1(+)
2.97761e-09	0.00261829	1.23869e-06	AG2	TSC22D4(+)
3.29143e-09	0.00395687	1.36923e-06	AG2	FOXN3(+)
8.90254e-09	0.00112448	3.70346e-06	AG2	MAX(+)
1.14175e-08	0.00356603	4.74969e-06	AG2	ZNF281(+)
1.51563e-08	0.00116924	6.30501e-06	AG2	PRNP(+)
2.8523e-08	0.00286884	1.18656e-05	AG2	EP300(+)
9.14315e-08	0.00518872	3.80355e-05	AG2	HDAC1(+)
1.60378e-07	0.000912207	6.67174e-05	AG2	ZNF484(+)
5.83675e-07	0.00235085	0.000242809	AG2	TBX6(+)
1.13062e-06	0.00514238	0.000470339	AG2	GATA3(+)
6.61845e-06	0.00176097	0.00275328	AG2	BHLHE40(+)
1.38931e-05	0.00487719	0.00577953	AG2	FOXD3(+)
1.79659e-05	0.00126265	0.00747383	AG2	SALL2(+)
3.30485e-05	0.00257051	0.0137482	AG2	BCL3(+)
5.17798e-05	0.000966147	0.0215404	AG2	BRCA1(+)
7.03521e-05	0.00173857	0.0292665	AG2	NR2F1(+)
9.2257e-05	0.00106021	0.0383789	AG2	POU3F1(+)
0.000115839	0.00438944	0.0481888	AG2	ZNF582(+)
0.000175209	8.55495e-05	0.0728871	AG2	IRF7(+)
0.00131399	0.00277184	0.546622	AG2	ING4(+)
0.00150395	0.00144676	0.625644	AG2	BSX(+)
0.00169275	0.000977184	0.704184	AG2	ELK1(+)
0.00207472	0.00270437	0.863085	AG2	ZNF629(+)
0.00251934	0.000972598	1	AG2	IRF4(+)
0.00282782	0.000406923	1	AG2	TFAP4(+)
0.00928824	0.00034988	1	AG2	BCL6B(+)
0.00945337	0.000580377	1	AG2	RXRB(+)
0	0.193943	0	AG3	CD59(+)
0	0.181144	0	AG3	STAT3(+)
0	0.0839474	0	AG3	GATA6(+)
0	0.0823024	0	AG3	TEAD1(+)
0	0.0750409	0	AG3	TCF7(+)
0	0.0746139	0	AG3	BACH2(+)
0	0.0652738	0	AG3	KLF16(+)
0	0.0640298	0	AG3	PPARA(+)
0	0.0575324	0	AG3	NFIL3(+)
0	0.0495784	0	AG3	ETS1(+)
0	0.0476946	0	AG3	BACH1(+)
0	0.0444266	0	AG3	FOSB(+)
0	0.0387368	0	AG3	EGR3(+)
0	0.0363423	0	AG3	EGR1(+)
0	0.0357651	0	AG3	KLF10(+)
0	0.0353318	0	AG3	ERF(+)
0	0.0345593	0	AG3	MEOX1(+)
0	0.0343851	0	AG3	RCOR1(+)
0	0.0306684	0	AG3	NFATC1(+)
0	0.0305171	0	AG3	MAFF(+)
0	0.0303608	0	AG3	KLF13(+)
0	0.0295195	0	AG3	REL(+)
0	0.0289092	0	AG3	MEF2A(+)
0	0.028649	0	AG3	KDM5B(+)
0	0.0275315	0	AG3	MYC(+)
0	0.0259503	0	AG3	HMGA2(+)
0	0.0256559	0	AG3	YY1(+)
0	0.0246788	0	AG3	ETV3(+)
0	0.0245872	0	AG3	JUND(+)
0	0.0234512	0	AG3	E2F3(+)
0	0.0234397	0	AG3	FOSL1(+)
0	0.0222367	0	AG3	EZH2(+)
0	0.0210202	0	AG3	JUNB(+)
0	0.0202789	0	AG3	RELB(+)
0	0.0196093	0	AG3	SMARCA4(+)
0	0.0182666	0	AG3	SIN3A(+)
0	0.0180473	0	AG3	FOS(+)
0	0.0173257	0	AG3	CREB3L1(+)
0	0.0171394	0	AG3	EGR2(+)
0	0.0171016	0	AG3	ATF1(+)
0	0.0167213	0	AG3	ESRRA(+)
0	0.0163782	0	AG3	WT1(+)
0	0.0160075	0	AG3	KLF6(+)
0	0.0155412	0	AG3	SUPT20H(+)
0	0.0153336	0	AG3	NFKB1(+)
0	0.0149177	0	AG3	NFE2L2(+)
0	0.0132805	0	AG3	SP4(+)
0	0.012776	0	AG3	SRF(+)
0	0.0126998	0	AG3	NR2C2(+)
0	0.0124067	0	AG3	POLR2A(+)
0	0.0122821	0	AG3	GMEB2(+)
0	0.0121975	0	AG3	HDAC2(+)
0	0.0119192	0	AG3	ATF3(+)
0	0.0114312	0	AG3	CREM(+)
0	0.0111061	0	AG3	ELK4(+)
0	0.0105621	0	AG3	STAT1(+)
0	0.0104994	0	AG3	BCLAF1(+)
0	0.00904939	0	AG3	CEBPB(+)
0	0.00894607	0	AG3	CREB1(+)
0	0.00727402	0	AG3	NRF1(+)
0	0.00715775	0	AG3	ATF6(+)
7.23375e-308	0.0757559	3.00924e-305	AG3	SMAD3(+)
1.71828e-299	0.0368379	7.14806e-297	AG3	TSC22D4(+)
1.23696e-294	0.0110741	5.14577e-292	AG3	ZNF84(+)
7.16249e-291	0.00993599	2.9796e-288	AG3	CHD2(+)
2.36492e-289	0.0145662	9.83808e-287	AG3	RFX2(+)
2.57591e-265	0.0098421	1.07158e-262	AG3	SOX4(+)
1.06927e-260	0.0113749	4.44815e-258	AG3	KLF9(+)
1.81216e-250	0.0423288	7.53859e-248	AG3	SMAD4(+)
7.67963e-249	0.0150921	3.19473e-246	AG3	RAD21(+)
1.34643e-247	0.0256049	5.60116e-245	AG3	TBX3(+)
2.91917e-242	0.0561563	1.21437e-239	AG3	GLI3(+)
1.70584e-231	0.00850253	7.0963e-229	AG3	ELF1(+)
1.28333e-225	0.00582847	5.33865e-223	AG3	HCFC1(+)
5.30128e-223	0.0118496	2.20533e-220	AG3	CUX1(+)
1.48925e-207	0.0134359	6.19528e-205	AG3	IKZF1(+)
5.91726e-205	0.0354638	2.46158e-202	AG3	YY2(+)
1.14881e-204	0.00689175	4.77906e-202	AG3	FLI1(+)
1.8778e-198	0.01419	7.81166e-196	AG3	CREB5(+)
9.01479e-182	0.00956651	3.75015e-179	AG3	SUZ12(+)
5.7937e-172	0.0184621	2.41018e-169	AG3	ZNF467(+)
2.22469e-166	0.0112895	9.2547e-164	AG3	IRF8(+)
4.09158e-166	0.0231594	1.7021e-163	AG3	ETV4(+)
5.66066e-163	0.0144985	2.35484e-160	AG3	TFEB(+)
1.96807e-162	0.0167151	8.18718e-160	AG3	BCL3(+)
3.74246e-161	0.00968142	1.55687e-158	AG3	GABPB1(+)
1.71232e-156	0.0386645	7.12325e-154	AG3	ZNF317(+)
1.02114e-146	0.00968716	4.24795e-144	AG3	HSF1(+)
3.38917e-144	0.020728	1.40989e-141	AG3	ZNF836(+)
2.25095e-134	0.0072547	9.36394e-132	AG3	FOXO3(+)
4.14695e-118	0.0868739	1.72513e-115	AG3	HOXC8(+)
4.52475e-118	0.0099272	1.88229e-115	AG3	VEZF1(+)
3.63994e-112	0.00698006	1.51421e-109	AG3	ZNF471(+)
7.65664e-106	0.00420871	3.18516e-103	AG3	ETV5(+)
1.96462e-104	0.00858996	8.1728e-102	AG3	ZNF596(+)
3.11077e-104	0.00581135	1.29408e-101	AG3	CTCF(+)
5.35167e-102	0.0469195	2.22629e-99	AG3	NFATC3(+)
7.77985e-102	0.00591243	3.23642e-99	AG3	FOXO1(+)
4.2369e-97	0.0160047	1.76255e-94	AG3	ONECUT1(+)
4.42725e-92	0.014208	1.84174e-89	AG3	CEBPZ(+)
5.51645e-91	0.0151662	2.29484e-88	AG3	KLF1(+)
1.46816e-90	0.00454682	6.10756e-88	AG3	NFKB2(+)
7.97069e-90	0.021521	3.31581e-87	AG3	GRHL2(+)
8.34959e-88	0.0335952	3.47343e-85	AG3	ZNF773(+)
1.94261e-86	0.00930304	8.08127e-84	AG3	SPIB(+)
2.09594e-86	0.00436273	8.71912e-84	AG3	TEAD2(+)
7.60381e-84	0.0158023	3.16318e-81	AG3	CTCFL(+)
6.24071e-82	0.00426069	2.59613e-79	AG3	IRF1(+)
9.53876e-81	0.00543967	3.96812e-78	AG3	MEF2D(+)
9.44285e-76	0.0116623	3.92822e-73	AG3	NFIC(+)
1.85077e-75	0.0219836	7.69921e-73	AG3	DLX1(+)
9.06006e-75	0.0181104	3.76899e-72	AG3	RFX6(+)
8.07876e-72	0.0192533	3.36077e-69	AG3	PGR(+)
1.86738e-70	0.00588563	7.76831e-68	AG3	IRF2(+)
6.91082e-68	0.00917052	2.8749e-65	AG3	IRF3(+)
9.28364e-68	0.00444469	3.862e-65	AG3	ELK1(+)
8.36725e-67	0.00604748	3.48077e-64	AG3	NR3C1(+)
3.16187e-62	0.0144138	1.31534e-59	AG3	SMAD7(+)
2.71969e-61	0.00634957	1.13139e-58	AG3	ZNF174(+)
1.90781e-59	0.00556606	7.93651e-57	AG3	FOXN2(+)
1.96091e-58	0.00355123	8.15739e-56	AG3	TBP(+)
3.42403e-58	0.0098161	1.4244e-55	AG3	RORC(+)
4.72135e-57	0.0241345	1.96408e-54	AG3	TCF7L1(+)
1.19765e-49	0.00600949	4.98221e-47	AG3	FOXJ2(+)
1.12162e-48	0.0193929	4.66595e-46	AG3	ADARB1(+)
1.36117e-48	0.00275312	5.66246e-46	AG3	BHLHE40(+)
2.39559e-47	0.0270019	9.96566e-45	AG3	USF2(+)
8.18365e-47	0.00912642	3.4044e-44	AG3	ZNF425(+)
1.28538e-46	0.00664535	5.34718e-44	AG3	BATF3(+)
2.12728e-46	0.0290836	8.8495e-44	AG3	HOXA2(+)
4.78897e-46	0.00921508	1.99221e-43	AG3	TBX1(+)
4.03336e-45	0.00530212	1.67788e-42	AG3	GTF2F1(+)
4.59144e-45	0.00249164	1.91004e-42	AG3	ELF2(+)
1.83252e-44	0.00498349	7.6233e-42	AG3	ZNF362(+)
6.67366e-43	0.00419182	2.77624e-40	AG3	E2F2(+)
1.916e-42	0.0142746	7.97057e-40	AG3	IRF4(+)
1.05042e-41	0.0170973	4.36975e-39	AG3	KLF17(+)
2.41899e-41	0.00353621	1.0063e-38	AG3	STAT2(+)
9.94075e-41	0.00874662	4.13535e-38	AG3	ZBTB2(+)
2.41704e-40	0.0052684	1.00549e-37	AG3	POU3F1(+)
1.04148e-39	0.00324818	4.33258e-37	AG3	ELF4(+)
2.33767e-39	0.00175239	9.72472e-37	AG3	JUN(+)
5.55045e-36	0.00653056	2.30899e-33	AG3	ETV2(+)
5.01089e-35	0.0038222	2.08453e-32	AG3	PRNP(+)
3.37012e-34	0.00967578	1.40197e-31	AG3	TMEM33(+)
4.56239e-32	0.0175593	1.89795e-29	AG3	LHX8(+)
7.49182e-32	0.00632922	3.1166e-29	AG3	ATF5(+)
1.52572e-28	0.00955129	6.34701e-26	AG3	DMAP1(+)
2.49182e-28	0.0122271	1.0366e-25	AG3	SOX10(+)
1.33756e-26	0.00615489	5.56424e-24	AG3	STAT5B(+)
3.14362e-25	0.00414131	1.30775e-22	AG3	PBX3(+)
3.18654e-25	0.00527069	1.3256e-22	AG3	BDP1(+)
1.3709e-23	0.00780564	5.70294e-21	AG3	ZNF30(+)
1.763e-21	0.00267369	7.33407e-19	AG3	REST(+)
5.95359e-21	0.00436332	2.47669e-18	AG3	TGIF2(+)
6.45706e-21	0.00407777	2.68614e-18	AG3	DBP(+)
6.47277e-19	0.00262937	2.69267e-16	AG3	KLF3(+)
1.19703e-18	0.00386338	4.97964e-16	AG3	ZNF300(+)
1.81882e-18	0.00558791	7.56628e-16	AG3	HESX1(+)
7.62259e-18	0.0165245	3.171e-15	AG3	ZXDA(+)
3.23254e-17	0.0048252	1.34474e-14	AG3	SIX4(+)
4.38989e-17	0.000841589	1.82619e-14	AG3	ZMIZ1(+)
1.08903e-16	0.00441222	4.53038e-14	AG3	ZBTB7A(+)
1.35807e-16	0.00282889	5.64957e-14	AG3	CREB3(+)
1.46082e-16	0.0182666	6.077e-14	AG3	HOXD9(+)
3.16432e-16	0.00384567	1.31636e-13	AG3	TRIM28(+)
4.35932e-16	0.00215881	1.81348e-13	AG3	NFE2(+)
1.69598e-15	0.00319815	7.05529e-13	AG3	ZNF219(+)
2.7787e-13	0.00400783	1.15594e-10	AG3	SALL2(+)
3.66921e-13	0.00205348	1.52639e-10	AG3	STAT5A(+)
5.61436e-13	8.59503e-05	2.33557e-10	AG3	GATA4(+)
5.83587e-11	0.00254708	2.42772e-08	AG3	ZNF200(+)
2.16072e-09	0.00205349	8.98861e-07	AG3	HES4(+)
2.13883e-08	0.00543733	8.89753e-06	AG3	MAFG(+)
2.97059e-08	0.00917264	1.23577e-05	AG3	CEBPG(+)
7.86027e-08	0.00567263	3.26987e-05	AG3	FOXD3(+)
1.19604e-07	0.00293833	4.97552e-05	AG3	DEAF1(+)
1.29028e-07	0.00127051	5.36758e-05	AG3	BRF1(+)
1.37601e-06	0.000234884	0.000572421	AG3	RARG(+)
1.63687e-06	0.00131108	0.000680938	AG3	TAF1(+)
1.87379e-06	0.00454169	0.000779495	AG3	DMRT1(+)
2.51231e-06	0.00258868	0.00104512	AG3	EP300(+)
5.04289e-06	0.000515881	0.00209784	AG3	GCM1(+)
2.34766e-05	0.000925621	0.00976626	AG3	ERG(+)
0.0012272	0.000271676	0.510516	AG3	ZNF878(+)
0.00165541	0.00196829	0.688652	AG3	FEV(+)
0.00178744	0.00178441	0.743577	AG3	FOXK1(+)
0.00214915	0.000951256	0.894048	AG3	FOXB1(+)
0	0.123459	0	AG4	NR1D2(+)
0	0.108997	0	AG4	ESR1(+)
0	0.104973	0	AG4	MLXIPL(+)
0	0.0948829	0	AG4	ZFHX3(+)
0	0.0852857	0	AG4	SOX6(+)
0	0.0778187	0	AG4	ZBTB17(+)
0	0.0610504	0	AG4	SMAD3(+)
0	0.0577963	0	AG4	PKNOX1(+)
0	0.0562602	0	AG4	POU5F1B(+)
0	0.0539693	0	AG4	POU6F1(+)
0	0.0509442	0	AG4	NFYB(+)
0	0.0463431	0	AG4	SP7(+)
0	0.0438319	0	AG4	MEF2B(+)
0	0.0413905	0	AG4	TEF(+)
0	0.0401346	0	AG4	TBX21(+)
0	0.0389808	0	AG4	ZFY(+)
0	0.0383908	0	AG4	PPARGC1A(+)
0	0.036735	0	AG4	TFAP2C(+)
0	0.0346862	0	AG4	IRX3(+)
0	0.0344265	0	AG4	NFIC(+)
0	0.0342866	0	AG4	FOXD4L1(+)
0	0.0339196	0	AG4	PRRX2(+)
0	0.03187	0	AG4	HLF(+)
0	0.0311788	0	AG4	FOXO1(+)
0	0.0297591	0	AG4	KLF13(+)
0	0.0294247	0	AG4	PRDM16(+)
0	0.0291812	0	AG4	SREBF2(+)
0	0.0287509	0	AG4	RXRG(+)
0	0.028144	0	AG4	KLF9(+)
0	0.0266298	0	AG4	FOXO3(+)
0	0.0260957	0	AG4	SREBF1(+)
0	0.025605	0	AG4	JAZF1(+)
0	0.0244802	0	AG4	ZBTB7A(+)
0	0.0228858	0	AG4	ZNF43(+)
0	0.0228102	0	AG4	DBP(+)
0	0.0222725	0	AG4	ELF1(+)
0	0.0205835	0	AG4	PBX1(+)
0	0.0198225	0	AG4	ZNF91(+)
0	0.0184855	0	AG4	ELF2(+)
0	0.0180438	0	AG4	NR1H3(+)
0	0.0171138	0	AG4	NFE2L2(+)
0	0.016167	0	AG4	JDP2(+)
0	0.0156513	0	AG4	CUX1(+)
0	0.0135375	0	AG4	XRCC4(+)
0	0.0127356	0	AG4	RXRA(+)
0	0.0121642	0	AG4	EP300(+)
0	0.0119327	0	AG4	SP2(+)
0	0.0110194	0	AG4	TAF7(+)
0	0.0101449	0	AG4	POLR2A(+)
0	0.0101286	0	AG4	CTCF(+)
0	0.00810114	0	AG4	ZNF274(+)
0	0.00761139	0	AG4	PML(+)
4.84164e-302	0.00760072	2.01412e-299	AG4	ZNF76(+)
2.90535e-297	0.0279177	1.20862e-294	AG4	NR1H2(+)
5.61724e-296	0.0491468	2.33677e-293	AG4	NR1D1(+)
1.13315e-279	0.00915346	4.71391e-277	AG4	SP1(+)
3.39377e-275	0.0055023	1.41181e-272	AG4	ZNF143(+)
8.29606e-274	0.0567396	3.45116e-271	AG4	NANOG(+)
3.56614e-264	0.00850593	1.48352e-261	AG4	KLF4(+)
4.90616e-263	0.0130388	2.04096e-260	AG4	CREB3L2(+)
9.38882e-263	0.0107274	3.90575e-260	AG4	ZMIZ1(+)
1.77415e-251	0.00924214	7.38045e-249	AG4	ETV7(+)
1.03412e-242	0.0054699	4.30195e-240	AG4	TAF1(+)
6.01683e-240	0.0118675	2.503e-237	AG4	SETDB1(+)
6.699e-237	0.0403385	2.78678e-234	AG4	SHOX(+)
3.80441e-232	0.0164127	1.58263e-229	AG4	FOXP3(+)
2.0448e-227	0.0182193	8.50636e-225	AG4	HINFP(+)
7.49929e-226	0.033419	3.1197e-223	AG4	FOXD1(+)
6.14921e-222	0.0104718	2.55807e-219	AG4	ZNF454(+)
4.27424e-205	0.0195992	1.77808e-202	AG4	FOXO4(+)
6.4821e-204	0.0493028	2.69655e-201	AG4	ZNF37A(+)
1.86021e-202	0.0082203	7.73849e-200	AG4	MEF2D(+)
3.24658e-201	0.0197095	1.35058e-198	AG4	RUNX3(+)
6.32724e-198	0.0230749	2.63213e-195	AG4	ELF3(+)
9.09332e-192	0.0118	3.78282e-189	AG4	SIX5(+)
9.44766e-185	0.00481889	3.93022e-182	AG4	E2F1(+)
1.25371e-177	0.00590211	5.21545e-175	AG4	KDM5A(+)
3.73885e-165	0.0064694	1.55536e-162	AG4	RELB(+)
1.2305e-162	0.0252165	5.11888e-160	AG4	NFE2L3(+)
2.03866e-161	0.0201833	8.48082e-159	AG4	ING4(+)
8.41299e-159	0.00805482	3.49981e-156	AG4	SP3(+)
1.27592e-155	0.0207049	5.30783e-153	AG4	CDX1(+)
6.45635e-155	0.0565949	2.68584e-152	AG4	HOXA4(+)
3.38609e-154	0.0285536	1.40861e-151	AG4	HNF4A(+)
1.32896e-153	0.0560951	5.52849e-151	AG4	PHOX2A(+)
1.05932e-136	0.00912299	4.40675e-134	AG4	MAFB(+)
2.54681e-132	0.00361301	1.05947e-129	AG4	ATF6(+)
8.32573e-124	0.0138445	3.4635e-121	AG4	HNF1B(+)
3.05817e-122	0.00413348	1.2722e-119	AG4	STAT2(+)
5.82913e-117	0.0176811	2.42492e-114	AG4	FOXO6(+)
2.02495e-116	0.00173456	8.42381e-114	AG4	XBP1(+)
3.45758e-115	0.0300882	1.43835e-112	AG4	POU5F1(+)
1.0539e-104	0.0118177	4.38422e-102	AG4	FOXP2(+)
5.60185e-97	0.0232074	2.33037e-94	AG4	OVOL2(+)
9.89793e-94	0.0242016	4.11754e-91	AG4	MXI1(+)
3.54346e-92	0.013655	1.47408e-89	AG4	ZNF281(+)
1.64546e-89	0.00754586	6.84511e-87	AG4	ZBTB7B(+)
3.83075e-83	0.0225506	1.59359e-80	AG4	PITX1(+)
1.40068e-79	0.0252262	5.82684e-77	AG4	ZNF695(+)
1.27255e-77	0.00954045	5.29381e-75	AG4	SOX18(+)
8.97582e-74	0.00775079	3.73394e-71	AG4	ZNF726(+)
6.53717e-69	0.0174317	2.71946e-66	AG4	RFX6(+)
3.06465e-65	0.00209093	1.2749e-62	AG4	MAX(+)
7.34472e-64	0.0163853	3.0554e-61	AG4	FOXD3(+)
5.273e-63	0.00669653	2.19357e-60	AG4	HDAC6(+)
3.04731e-61	0.00312814	1.26768e-58	AG4	NRF1(+)
3.12394e-61	0.00453819	1.29956e-58	AG4	KLF3(+)
4.45034e-59	0.0141005	1.85134e-56	AG4	CLOCK(+)
8.56084e-59	0.00227499	3.56131e-56	AG4	EGR2(+)
1.95456e-57	0.0047092	8.13097e-55	AG4	HES7(+)
7.80183e-54	0.0191791	3.24556e-51	AG4	ETV3L(+)
8.83574e-48	0.00413317	3.67567e-45	AG4	HAND1(+)
2.52883e-44	0.00215825	1.052e-41	AG4	MAZ(+)
5.30399e-44	0.00787832	2.20646e-41	AG4	HDAC1(+)
1.13241e-43	0.00467716	4.71084e-41	AG4	SUZ12(+)
4.41594e-42	0.00629257	1.83703e-39	AG4	TSC22D4(+)
2.45837e-41	0.00771738	1.02268e-38	AG4	HEY1(+)
9.74532e-40	0.00597474	4.05405e-37	AG4	ZNF239(+)
7.40544e-39	0.00210219	3.08066e-36	AG4	E2F6(+)
2.86156e-36	0.00682747	1.19041e-33	AG4	ZNF485(+)
1.83167e-35	0.0130401	7.61973e-33	AG4	POU3F3(+)
8.71199e-34	0.0121502	3.62419e-31	AG4	ZNF350(+)
2.25715e-33	0.0127286	9.38976e-31	AG4	SNAI3(+)
2.82617e-33	0.00620455	1.17569e-30	AG4	BDP1(+)
4.07003e-33	0.0193784	1.69313e-30	AG4	GATA3(+)
5.14589e-32	0.0108098	2.14069e-29	AG4	POLR3G(+)
2.87272e-31	0.0140851	1.19505e-28	AG4	EOMES(+)
1.51411e-30	0.00321046	6.29871e-28	AG4	ELF4(+)
2.74165e-30	0.010769	1.14053e-27	AG4	PGR(+)
1.34798e-29	0.00107495	5.60759e-27	AG4	FOXF1(+)
8.76785e-29	0.0145761	3.64743e-26	AG4	TRAF4(+)
1.88549e-28	0.00652089	7.84362e-26	AG4	STAT5B(+)
8.88864e-28	0.0121033	3.69768e-25	AG4	ZNF836(+)
1.25077e-27	0.0100281	5.20319e-25	AG4	ZNF282(+)
2.18966e-26	0.00932564	9.10898e-24	AG4	NKX2-5(+)
3.58407e-26	0.00900056	1.49097e-23	AG4	ZBTB2(+)
9.22409e-24	0.0131299	3.83722e-21	AG4	NR1I2(+)
2.24626e-23	0.00484601	9.34445e-21	AG4	TRIM28(+)
8.95835e-23	0.00605236	3.72667e-20	AG4	STAT3(+)
2.08154e-21	0.000240513	8.65919e-19	AG4	NFIL3(+)
2.13136e-21	0.00992346	8.86646e-19	AG4	MTF1(+)
1.18918e-20	0.00753811	4.94698e-18	AG4	FIZ1(+)
1.37338e-20	0.00195994	5.71325e-18	AG4	IRF2(+)
2.04479e-20	0.0172093	8.50632e-18	AG4	SOX13(+)
4.26392e-20	0.00245855	1.77379e-17	AG4	PAX8(+)
6.65936e-20	0.00292095	2.7703e-17	AG4	ZNF471(+)
1.38935e-19	0.00417942	5.7797e-17	AG4	ZNF780B(+)
2.84097e-17	0.00134714	1.18184e-14	AG4	SP4(+)
7.19453e-17	0.00136265	2.99293e-14	AG4	THAP1(+)
9.95533e-16	0.0021551	4.14142e-13	AG4	MSX2(+)
1.42044e-15	0.00533862	5.90903e-13	AG4	SPDEF(+)
1.5832e-15	0.00417219	6.58611e-13	AG4	IRF3(+)
1.03692e-14	0.00427568	4.3136e-12	AG4	CREBL2(+)
9.43916e-14	0.00995438	3.92669e-11	AG4	RFX1(+)
2.70117e-13	0.005575	1.12369e-10	AG4	FOXF2(+)
3.16519e-13	0.000217699	1.31672e-10	AG4	ATF1(+)
5.88488e-13	0.0114667	2.44811e-10	AG4	NFATC3(+)
8.75795e-13	0.00357201	3.64331e-10	AG4	ZNF629(+)
4.89192e-12	0.00174604	2.03504e-09	AG4	ELK1(+)
1.66733e-11	0.000594432	6.93608e-09	AG4	POLE3(+)
3.04667e-10	0.00452722	1.26742e-07	AG4	ZNF420(+)
2.50503e-09	0.00668009	1.04209e-06	AG4	ALX1(+)
2.57869e-09	0.00324294	1.07273e-06	AG4	ZC3H11A(+)
8.97359e-09	0.0073357	3.73301e-06	AG4	A1CF(+)
1.00299e-08	0.0121095	4.17242e-06	AG4	TBL1XR1(+)
1.25554e-08	0.00508021	5.22305e-06	AG4	SOX2(+)
5.01457e-08	0.00224021	2.08606e-05	AG4	NFE2L1(+)
9.77832e-08	0.00502926	4.06778e-05	AG4	HIVEP3(+)
1.12091e-07	0.0056558	4.66297e-05	AG4	POU2F1(+)
3.44223e-07	0.0028642	0.000143197	AG4	ZNF74(+)
1.09996e-06	0.00324234	0.000457582	AG4	ZNF16(+)
3.42972e-06	0.00128346	0.00142676	AG4	POU2AF1(+)
4.43402e-05	0.00358969	0.0184455	AG4	ZNF415(+)
9.72525e-05	0.000939703	0.040457	AG4	E2F2(+)
0.000253874	0.0100344	0.105612	AG4	KLF17(+)
0.000540818	0.00123626	0.22498	AG4	KLF2(+)
0.000828766	0.00217688	0.344767	AG4	ZNF48(+)
0.000899278	0.00165248	0.374099	AG4	ELK3(+)
0.00103225	0.000646767	0.429418	AG4	GMEB2(+)
0.00122519	0.000916614	0.509679	AG4	ZNF362(+)
0.00168884	0.00332699	0.702558	AG4	NEUROD1(+)
0.00226148	0.00237253	0.940776	AG4	ZNF200(+)
0.00314449	0.00287064	1	AG4	ZNF582(+)
0.00490216	0.00152248	1	AG4	ZNF319(+)
0.00669156	0.00208471	1	AG4	POU3F1(+)
0.00966817	0.00552479	1	AG4	BSX(+)
0	0.164354	0	AG5	ESR1(+)
0	0.147618	0	AG5	SOX6(+)
0	0.128088	0	AG5	HOXA4(+)
0	0.104943	0	AG5	ZFHX3(+)
0	0.0930062	0	AG5	NR1D2(+)
0	0.0880263	0	AG5	POU5F1B(+)
0	0.0837684	0	AG5	TBL1XR1(+)
0	0.0701827	0	AG5	PHOX2A(+)
0	0.0681916	0	AG5	MLXIPL(+)
0	0.06687	0	AG5	POU6F1(+)
0	0.0642763	0	AG5	MXI1(+)
0	0.0636453	0	AG5	ZFY(+)
0	0.0617125	0	AG5	HNF4A(+)
0	0.0608932	0	AG5	NANOG(+)
0	0.0592991	0	AG5	PKNOX1(+)
0	0.057068	0	AG5	EOMES(+)
0	0.0529332	0	AG5	SMAD3(+)
0	0.0526607	0	AG5	POLR3G(+)
0	0.0510534	0	AG5	NEUROD1(+)
0	0.0510296	0	AG5	PPARGC1A(+)
0	0.0496651	0	AG5	TEF(+)
0	0.0484173	0	AG5	EXO5(+)
0	0.0479781	0	AG5	RXRG(+)
0	0.0468233	0	AG5	SNAI3(+)
0	0.0461809	0	AG5	FOXD4L1(+)
0	0.0456821	0	AG5	FOXO1(+)
0	0.0435685	0	AG5	PBX1(+)
0	0.0430882	0	AG5	IRX3(+)
0	0.0424296	0	AG5	ZNF420(+)
0	0.0410482	0	AG5	NKX2-5(+)
0	0.0397114	0	AG5	NR1H3(+)
0	0.0393326	0	AG5	FOXP2(+)
0	0.0391524	0	AG5	TBX21(+)
0	0.0384897	0	AG5	FOXO3(+)
0	0.037637	0	AG5	MEF2B(+)
0	0.0318524	0	AG5	TFAP2C(+)
0	0.0301374	0	AG5	FOXP3(+)
0	0.0300285	0	AG5	HLF(+)
0	0.0285187	0	AG5	KLF13(+)
0	0.0282925	0	AG5	KLF9(+)
0	0.0276204	0	AG5	NR1H2(+)
0	0.0271228	0	AG5	SP7(+)
0	0.0269264	0	AG5	JAZF1(+)
0	0.0266342	0	AG5	SIX4(+)
0	0.0262247	0	AG5	ZNF91(+)
0	0.0258573	0	AG5	SREBF1(+)
0	0.0245868	0	AG5	JDP2(+)
0	0.0225893	0	AG5	FOXN3(+)
0	0.0220348	0	AG5	SREBF2(+)
0	0.0218458	0	AG5	RXRA(+)
0	0.0209098	0	AG5	ELF1(+)
0	0.0206134	0	AG5	NFIC(+)
0	0.0205674	0	AG5	FOXP1(+)
0	0.0201967	0	AG5	ZNF43(+)
0	0.0188247	0	AG5	ELF2(+)
0	0.018483	0	AG5	CREB3L2(+)
0	0.0171144	0	AG5	ZMIZ1(+)
0	0.0164141	0	AG5	ZBTB7A(+)
0	0.0148223	0	AG5	SP3(+)
0	0.0138623	0	AG5	CUX1(+)
0	0.0131565	0	AG5	EP300(+)
0	0.0120182	0	AG5	SP2(+)
0	0.0118591	0	AG5	RREB1(+)
0	0.0113371	0	AG5	XRCC4(+)
0	0.00779698	0	AG5	KDM5A(+)
0	0.00751978	0	AG5	E2F1(+)
0	0.00679927	0	AG5	ZNF143(+)
2.56091e-280	0.0345674	1.06534e-277	AG5	HIVEP3(+)
5.18207e-271	0.012994	2.15574e-268	AG5	SIX5(+)
3.72859e-265	0.00853495	1.55109e-262	AG5	SP1(+)
9.07957e-260	0.0229143	3.7771e-257	AG5	HSF5(+)
2.20948e-255	0.0338591	9.19143e-253	AG5	FOXD1(+)
1.20057e-247	0.0195682	4.99439e-245	AG5	HNF1B(+)
1.49332e-245	0.0366482	6.21223e-243	AG5	SALL1(+)
1.58126e-243	0.047091	6.57805e-241	AG5	RUNX1(+)
8.42584e-243	0.0491639	3.50515e-240	AG5	ZNF37A(+)
1.0524e-236	0.0235126	4.37798e-234	AG5	ELF3(+)
3.42076e-234	0.0137545	1.42304e-231	AG5	ZNF239(+)
1.54053e-228	0.00694592	6.40861e-226	AG5	NFE2L2(+)
4.59678e-223	0.0160143	1.91226e-220	AG5	HEY1(+)
6.22378e-223	0.0282624	2.58909e-220	AG5	NR1D1(+)
2.66997e-221	0.0115143	1.11071e-218	AG5	ZBTB7B(+)
1.72018e-213	0.0120895	7.15596e-211	AG5	FOXK1(+)
2.26578e-210	0.0510703	9.42566e-208	AG5	SOX13(+)
1.02536e-205	0.0333917	4.2655e-203	AG5	ZNF582(+)
3.10132e-198	0.00759923	1.29015e-195	AG5	KLF3(+)
1.33057e-190	0.00519575	5.53516e-188	AG5	BRCA1(+)
6.73959e-186	0.0045797	2.80367e-183	AG5	STAT2(+)
4.39102e-185	0.0180621	1.82667e-182	AG5	ZNF281(+)
6.21199e-177	0.0225916	2.58419e-174	AG5	ZBTB25(+)
2.52192e-155	0.00432334	1.04912e-152	AG5	TAF1(+)
1.43435e-153	0.00420288	5.96688e-151	AG5	NRF1(+)
6.38221e-153	0.0228758	2.655e-150	AG5	PRDM16(+)
9.52003e-153	0.00821025	3.96033e-150	AG5	ZNF454(+)
1.26565e-151	0.0140627	5.26512e-149	AG5	HINFP(+)
4.64618e-146	0.0125419	1.93281e-143	AG5	RUNX3(+)
5.89054e-145	0.00494213	2.45046e-142	AG5	ZNF76(+)
3.3417e-140	0.0200877	1.39015e-137	AG5	NFE2L3(+)
6.10862e-136	0.0155483	2.54119e-133	AG5	ZNF415(+)
5.15947e-132	0.0108331	2.14634e-129	AG5	ZNF780B(+)
3.503e-121	0.00830483	1.45725e-118	AG5	MAFB(+)
2.47033e-115	0.0230754	1.02766e-112	AG5	MRPL1(+)
1.97955e-110	0.0221492	8.23492e-108	AG5	OVOL2(+)
4.86149e-110	0.0119029	2.02238e-107	AG5	CREBL2(+)
2.39657e-109	0.0046427	9.96973e-107	AG5	BRF1(+)
1.76804e-103	0.00700736	7.35506e-101	AG5	RXRB(+)
3.53913e-102	0.00335913	1.47228e-99	AG5	FOXF1(+)
7.31285e-102	0.00403912	3.04215e-99	AG5	KLF4(+)
9.87284e-101	0.00263071	4.1071e-98	AG5	JUN(+)
2.91741e-97	0.0242073	1.21364e-94	AG5	SHOX(+)
6.46636e-97	0.0158217	2.69001e-94	AG5	FOXO6(+)
3.25718e-94	0.0161815	1.35499e-91	AG5	MAFK(+)
2.5529e-85	0.00842981	1.06201e-82	AG5	TP73(+)
6.63057e-84	0.00335172	2.75832e-81	AG5	TAF7(+)
3.2268e-83	0.0232341	1.34235e-80	AG5	POU2AF1(+)
1.70358e-81	0.0202026	7.0869e-79	AG5	SOX2(+)
2.32038e-80	0.0031621	9.65279e-78	AG5	ZNF274(+)
5.86726e-71	0.00557311	2.44078e-68	AG5	KLF2(+)
7.82392e-70	0.0240728	3.25475e-67	AG5	PITX1(+)
1.39244e-69	0.00315804	5.79257e-67	AG5	PML(+)
7.19586e-68	0.0020719	2.99348e-65	AG5	POLR2A(+)
1.10194e-67	0.00452709	4.58406e-65	AG5	PHF8(+)
1.85441e-65	0.00549111	7.71433e-63	AG5	GLI1(+)
5.58673e-64	0.00380178	2.32408e-61	AG5	ETV7(+)
1.4272e-63	0.0122356	5.93715e-61	AG5	FOXO4(+)
1.50628e-62	0.0126822	6.26611e-60	AG5	FOXB1(+)
2.67942e-62	0.00684225	1.11464e-59	AG5	HDAC6(+)
2.46361e-55	0.00411285	1.02486e-52	AG5	HAND1(+)
1.14517e-51	0.0066387	4.76389e-49	AG5	SOX18(+)
5.95427e-50	0.0178075	2.47698e-47	AG5	GATA3(+)
1.71399e-48	0.00589284	7.13019e-46	AG5	GATA1(+)
3.37557e-46	0.0101458	1.40424e-43	AG5	HDAC1(+)
5.27201e-45	0.0137499	2.19316e-42	AG5	NFYB(+)
9.81735e-45	0.0183034	4.08402e-42	AG5	IRF4(+)
3.83417e-42	0.00487422	1.59502e-39	AG5	IRF8(+)
5.11297e-42	0.00807642	2.12699e-39	AG5	TBX19(+)
2.56091e-41	0.0110799	1.06534e-38	AG5	TRAF4(+)
4.46171e-41	0.00347367	1.85607e-38	AG5	ZNF726(+)
1.47174e-40	0.0167715	6.12242e-38	AG5	POU5F1(+)
8.01757e-40	0.00780781	3.33531e-37	AG5	ZNF436(+)
1.15947e-39	0.0013171	4.82339e-37	AG5	TBX5(+)
7.99305e-38	0.00165164	3.32511e-35	AG5	MAZ(+)
1.16096e-37	0.00742226	4.82961e-35	AG5	FIZ1(+)
8.46105e-37	0.00940983	3.5198e-34	AG5	ZNF695(+)
9.45088e-37	0.0107619	3.93157e-34	AG5	MTF1(+)
4.71934e-36	0.012696	1.96325e-33	AG5	ETV3L(+)
4.55859e-35	0.0014618	1.89637e-32	AG5	PAX8(+)
3.15723e-33	0.00867829	1.31341e-30	AG5	ALX1(+)
7.44659e-33	0.0110513	3.09778e-30	AG5	POU3F3(+)
1.105e-32	0.0138226	4.5968e-30	AG5	A1CF(+)
3.07061e-32	0.00570089	1.27737e-29	AG5	ZNF74(+)
4.82242e-32	0.0113197	2.00613e-29	AG5	SOX11(+)
5.18954e-32	0.00638093	2.15885e-29	AG5	DBP(+)
2.65151e-30	0.00811866	1.10303e-27	AG5	CDX1(+)
8.83228e-30	0.00182718	3.67423e-27	AG5	SP4(+)
1.76719e-27	0.00770726	7.35151e-25	AG5	ZNF48(+)
6.6537e-27	0.00390877	2.76794e-24	AG5	ELK3(+)
2.04446e-25	0.00853267	8.50494e-23	AG5	ZNF836(+)
6.88127e-25	0.00565994	2.86261e-22	AG5	FEV(+)
7.07417e-25	0.0138014	2.94285e-22	AG5	ETV1(+)
5.90707e-23	0.00756716	2.45734e-20	AG5	YY2(+)
3.55041e-22	0.00227586	1.47697e-19	AG5	ELF4(+)
1.47079e-21	0.00287539	6.11847e-19	AG5	ZNF471(+)
2.07433e-21	0.021395	8.62922e-19	AG5	ZBTB17(+)
5.06292e-20	0.00263109	2.10618e-17	AG5	HES7(+)
2.11432e-19	0.0046033	8.79559e-17	AG5	MEIS1(+)
2.46735e-18	0.00420926	1.02642e-15	AG5	PRRX2(+)
2.81023e-18	0.00850775	1.16905e-15	AG5	FOXD3(+)
1.14736e-17	0.00722846	4.77302e-15	AG5	PGR(+)
1.43742e-17	0.00267278	5.97968e-15	AG5	STAT5A(+)
2.20822e-16	0.000337858	9.1862e-14	AG5	STAT1(+)
3.14623e-16	0.00788	1.30883e-13	AG5	DLX1(+)
8.88012e-15	0.00475593	3.69413e-12	AG5	ING4(+)
8.48294e-13	0.00834969	3.5289e-10	AG5	ZNF350(+)
8.60519e-13	0.00391341	3.57976e-10	AG5	GTF2B(+)
9.78379e-13	0.00140473	4.07006e-10	AG5	PROX1(+)
2.57633e-11	0.0045342	1.07175e-08	AG5	ZNF484(+)
3.32196e-11	0.00377669	1.38193e-08	AG5	STAT5B(+)
5.84307e-11	0.00190889	2.43072e-08	AG5	NFYA(+)
6.68785e-11	0.00132034	2.78215e-08	AG5	TRIM28(+)
1.63247e-10	0.00451195	6.79107e-08	AG5	RFX6(+)
1.78261e-10	0.00304999	7.41568e-08	AG5	FOXD2(+)
1.93933e-10	0.00226455	8.0676e-08	AG5	CTCF(+)
2.38963e-10	0.0131567	9.94088e-08	AG5	E2F4(+)
1.97625e-09	0.000524172	8.22118e-07	AG5	ATF6(+)
3.57591e-09	0.00149152	1.48758e-06	AG5	NR2F6(+)
6.43463e-09	0.00195487	2.67681e-06	AG5	MYCN(+)
9.05634e-09	0.00132899	3.76744e-06	AG5	IRF3(+)
4.29127e-08	0.00574345	1.78517e-05	AG5	NFATC3(+)
5.85077e-08	0.00121745	2.43392e-05	AG5	NELFE(+)
6.2071e-08	0.0014293	2.58215e-05	AG5	HOXA3(+)
8.64276e-08	0.00797037	3.59539e-05	AG5	KLF17(+)
1.64398e-07	0.00485041	6.83894e-05	AG5	CHD2(+)
2.15249e-07	0.000512189	8.95436e-05	AG5	MAX(+)
2.51118e-07	0.000761032	0.000104465	AG5	IRF2(+)
1.24417e-06	0.00179368	0.000517577	AG5	SPDEF(+)
1.26655e-06	0.00192938	0.000526883	AG5	NR1I2(+)
1.44485e-06	0.00289908	0.000601056	AG5	ETV4(+)
3.57465e-05	0.00156059	0.0148705	AG5	DMRT1(+)
6.1753e-05	0.00106517	0.0256893	AG5	GABPB1(+)
0.000242258	0.00108222	0.100779	AG5	BCL6B(+)
0.000691252	0.000512465	0.287561	AG5	ZBTB2(+)
0.00111931	0.000538215	0.465633	AG5	BRF2(+)
0.00130819	0.00180614	0.544205	AG5	KLF5(+)
0.00367558	0.000732563	1	AG5	FOXN2(+)
0.00380708	9.04979e-05	1	AG5	RFX2(+)
0.00468237	0.000230707	1	AG5	OSR2(+)
0	0.328474	0	AG6	CEBPD(+)
0	0.100069	0	AG6	SHOX(+)
0	0.0826476	0	AG6	NANOGP8(+)
0	0.0820183	0	AG6	POU5F1(+)
0	0.0724696	0	AG6	NR1H2(+)
0	0.0681901	0	AG6	HNF1B(+)
0	0.0673594	0	AG6	ATF2(+)
0	0.06452	0	AG6	ZNF668(+)
0	0.0586257	0	AG6	XBP1(+)
0	0.0545267	0	AG6	TFDP1(+)
0	0.0502578	0	AG6	POU2F1(+)
0	0.0501582	0	AG6	SOX18(+)
0	0.0482596	0	AG6	FOS(+)
0	0.048228	0	AG6	POU3F3(+)
0	0.0456455	0	AG6	ZNF773(+)
0	0.04475	0	AG6	CEBPB(+)
0	0.0417443	0	AG6	ZNF133(+)
0	0.0415823	0	AG6	TFAP2A(+)
0	0.0396216	0	AG6	IRF7(+)
0	0.0366431	0	AG6	POU2AF1(+)
0	0.0360828	0	AG6	IRF5(+)
0	0.033337	0	AG6	JUN(+)
0	0.0287193	0	AG6	ETV7(+)
0	0.0276435	0	AG6	BHLHE41(+)
0	0.0265398	0	AG6	FOXF2(+)
0	0.0263354	0	AG6	ZNF350(+)
0	0.0251336	0	AG6	ZNF219(+)
0	0.0247714	0	AG6	RFX1(+)
0	0.0245212	0	AG6	MAFB(+)
0	0.0243612	0	AG6	THAP11(+)
0	0.0225539	0	AG6	CXXC1(+)
0	0.0222378	0	AG6	JUNB(+)
0	0.021578	0	AG6	SETDB1(+)
0	0.0215339	0	AG6	SMC3(+)
0	0.020644	0	AG6	BHLHE40(+)
0	0.0191606	0	AG6	HAND1(+)
0	0.0188468	0	AG6	KLF4(+)
0	0.0183228	0	AG6	THAP1(+)
0	0.0180777	0	AG6	E2F2(+)
0	0.0126438	0	AG6	E2F6(+)
0	0.0123078	0	AG6	MAZ(+)
0	0.00589481	0	AG6	ZNF721(+)
6.82444e-303	0.0143692	2.83897e-300	AG6	TAF7(+)
7.64194e-290	0.0212236	3.17905e-287	AG6	HMGN3(+)
2.53268e-283	0.0292446	1.05359e-280	AG6	HIC1(+)
7.11627e-282	0.0431812	2.96037e-279	AG6	E2F4(+)
7.45052e-247	0.0113977	3.09942e-244	AG6	NR2F1(+)
4.6758e-241	0.0233745	1.94513e-238	AG6	NHLH1(+)
2.10274e-232	0.0267559	8.74741e-230	AG6	FOXD4L1(+)
7.48975e-194	0.0135604	3.11573e-191	AG6	CREB3(+)
2.80164e-179	0.012224	1.16548e-176	AG6	USF1(+)
4.79406e-148	0.0166671	1.99433e-145	AG6	PRNP(+)
7.24556e-127	0.0182803	3.01415e-124	AG6	TFAP2C(+)
7.68568e-120	0.0100946	3.19724e-117	AG6	NFE2(+)
8.27817e-119	0.0114348	3.44372e-116	AG6	VEZF1(+)
6.35677e-103	0.0202852	2.64442e-100	AG6	RFX8(+)
1.97344e-101	0.0133777	8.20953e-99	AG6	NR1H4(+)
1.66483e-99	0.0722443	6.9257e-97	AG6	RORB(+)
1.20452e-96	0.0382738	5.0108e-94	AG6	ZNF200(+)
3.16082e-89	0.0125841	1.3149e-86	AG6	ZNF501(+)
8.30281e-86	0.00442319	3.45397e-83	AG6	ZNF420(+)
1.39398e-85	0.0139861	5.79895e-83	AG6	POLE3(+)
7.21592e-80	0.0105699	3.00182e-77	AG6	HES5(+)
1.27417e-78	0.00558328	5.30056e-76	AG6	ELK1(+)
6.63248e-75	0.00493938	2.75911e-72	AG6	GATA2(+)
1.07607e-69	0.0143234	4.47644e-67	AG6	SNAI1(+)
3.25139e-68	0.0353913	1.35258e-65	AG6	TGIF1(+)
3.78429e-44	0.028092	1.57426e-41	AG6	ZNF768(+)
3.5715e-41	0.0211979	1.48574e-38	AG6	ZC3H11A(+)
3.90816e-40	0.0035014	1.62579e-37	AG6	ZNF76(+)
7.59571e-38	0.0212734	3.15982e-35	AG6	MSX2(+)
4.94109e-34	0.0185498	2.05549e-31	AG6	OSR2(+)
8.80014e-27	0.00234771	3.66086e-24	AG6	SP2(+)
5.83706e-21	0.00256364	2.42822e-18	AG6	FOXF1(+)
1.38049e-18	0.00321364	5.74282e-16	AG6	SUZ12(+)
2.46216e-18	0.00748776	1.02426e-15	AG6	NKX2-5(+)
6.07228e-14	0.0322181	2.52607e-11	AG6	GCM1(+)
4.48925e-12	0.00592289	1.86753e-09	AG6	CLOCK(+)
1.26956e-10	0.00380666	5.28137e-08	AG6	ZNF319(+)
4.7553e-10	0.00287733	1.97821e-07	AG6	HES4(+)
7.40512e-10	0.00393781	3.08053e-07	AG6	NFE2L1(+)
7.6925e-10	0.0150663	3.20008e-07	AG6	NANOG(+)
2.38902e-07	0.00663214	9.93831e-05	AG6	NR5A2(+)
8.35205e-07	0.00105506	0.000347445	AG6	ZNF239(+)
1.85879e-06	0.00479259	0.000773259	AG6	ZNF174(+)
5.10239e-06	0.00831237	0.00212259	AG6	ZNF282(+)
1.84794e-05	0.000548589	0.00768742	AG6	NR1D1(+)
3.77739e-05	0.00176486	0.015714	AG6	SIX2(+)
0.000179067	0.00540743	0.0744919	AG6	MYCN(+)
0.000195674	0.004777	0.0814003	AG6	NKX3-1(+)

## Sheet: RV_AUC score
p_val	avg_log2FC	p_val_adj	cluster	regulon
0	0.203936	0	AG1	CERS6(+)
0	0.197234	0	AG1	TCF7L1(+)
0	0.147988	0	AG1	TBL1XR1(+)
0	0.14155	0	AG1	TCF7L2(+)
0	0.140361	0	AG1	GLI2(+)
0	0.134844	0	AG1	GATA4(+)
0	0.127909	0	AG1	MEIS2(+)
0	0.105933	0	AG1	TEAD1(+)
0	0.0974934	0	AG1	NR2F2(+)
0	0.0972216	0	AG1	LUZP2(+)
0	0.0833787	0	AG1	HIVEP1(+)
0	0.0829253	0	AG1	TFAP2C(+)
0	0.0807929	0	AG1	BPTF(+)
0	0.0792342	0	AG1	PRDM6(+)
0	0.0785815	0	AG1	NR3C1(+)
0	0.0778789	0	AG1	TBX2(+)
0	0.0776492	0	AG1	ZNF148(+)
0	0.07222	0	AG1	BSX(+)
0	0.0709051	0	AG1	FLI1(+)
0	0.0693564	0	AG1	SOX4(+)
0	0.0647687	0	AG1	HIVEP3(+)
0	0.0644712	0	AG1	HOXA3(+)
0	0.060198	0	AG1	HMGA2(+)
0	0.0583108	0	AG1	TBX5(+)
0	0.0554042	0	AG1	ETV6(+)
0	0.0519098	0	AG1	FOXD2(+)
0	0.0462117	0	AG1	AR(+)
0	0.0442556	0	AG1	FOXP2(+)
0	0.0427514	0	AG1	SMAD1(+)
0	0.0405128	0	AG1	RARG(+)
0	0.0393673	0	AG1	PBX3(+)
0	0.0388579	0	AG1	HOXB4(+)
0	0.0380812	0	AG1	SHOX2(+)
0	0.0350853	0	AG1	STAU2(+)
0	0.0348768	0	AG1	EBF4(+)
0	0.0337769	0	AG1	MEF2C(+)
0	0.0336635	0	AG1	FOXM1(+)
0	0.033479	0	AG1	SOX18(+)
0	0.03345	0	AG1	NR2F6(+)
0	0.0334069	0	AG1	GATA6(+)
0	0.0318706	0	AG1	WT1(+)
0	0.0311212	0	AG1	FOXN3(+)
0	0.030769	0	AG1	IRF2(+)
0	0.0287812	0	AG1	LEF1(+)
0	0.0275736	0	AG1	ZNF287(+)
0	0.0269606	0	AG1	FOXP1(+)
0	0.025792	0	AG1	RFX2(+)
0	0.0255688	0	AG1	RREB1(+)
0	0.0251608	0	AG1	PHOX2A(+)
0	0.0244015	0	AG1	CREB3L1(+)
0	0.0237659	0	AG1	CREB5(+)
0	0.0234715	0	AG1	GABPA(+)
0	0.0223027	0	AG1	TEAD2(+)
0	0.0202514	0	AG1	NFKB2(+)
0	0.020149	0	AG1	FOXK1(+)
0	0.0138181	0	AG1	CHD2(+)
0	0.0116672	0	AG1	STAT1(+)
0	0.00901157	0	AG1	SETDB1(+)
0	0.00845536	0	AG1	EZH2(+)
6.15271e-308	0.0161887	2.84871e-305	AG1	ZEB1(+)
4.44353e-297	0.00555566	2.05736e-294	AG1	KDM5B(+)
4.71445e-291	0.0272852	2.18279e-288	AG1	ZNF334(+)
9.57357e-282	0.0186351	4.43256e-279	AG1	ZFP82(+)
2.37126e-272	0.0109342	1.0979e-269	AG1	RB1(+)
1.1413e-259	0.0310775	5.28422e-257	AG1	RFXAP(+)
6.27875e-257	0.0280781	2.90706e-254	AG1	KLF5(+)
4.5e-251	0.0124603	2.0835e-248	AG1	ZNF91(+)
2.71884e-234	0.0382544	1.25882e-231	AG1	TFDP2(+)
1.46377e-232	0.0157242	6.77725e-230	AG1	GATA2(+)
3.4297e-227	0.00977394	1.58795e-224	AG1	ETS1(+)
2.91537e-226	0.0471637	1.34982e-223	AG1	GFI1B(+)
1.06821e-225	0.0460002	4.94579e-223	AG1	HEY2(+)
1.36888e-225	0.00677121	6.33793e-223	AG1	HDAC2(+)
2.60513e-217	0.0281595	1.20618e-214	AG1	POLR3G(+)
6.06816e-210	0.0289366	2.80956e-207	AG1	RXRG(+)
1.55832e-208	0.0688393	7.215e-206	AG1	POU4F3(+)
5.44433e-199	0.0271658	2.52072e-196	AG1	CDX1(+)
1.1378e-187	0.0215374	5.26799e-185	AG1	MAF(+)
2.92751e-183	0.035969	1.35544e-180	AG1	RFX3(+)
1.76925e-179	0.00639887	8.19162e-177	AG1	TP53(+)
1.0378e-177	0.0121469	4.80499e-175	AG1	POU2F3(+)
9.11663e-177	0.0210254	4.221e-174	AG1	PRRX2(+)
1.82991e-173	0.0371109	8.47248e-171	AG1	SOX2(+)
1.20668e-172	0.00990297	5.58692e-170	AG1	ZMIZ1(+)
3.56639e-172	0.0758354	1.65124e-169	AG1	ZNF132(+)
3.55633e-169	0.0318888	1.64658e-166	AG1	ELF3(+)
2.0015e-168	0.00639049	9.26694e-166	AG1	KLF3(+)
5.7842e-168	0.0532386	2.67809e-165	AG1	PTF1A(+)
5.85698e-164	0.0249114	2.71178e-161	AG1	CERS5(+)
5.40617e-161	0.027183	2.50306e-158	AG1	TCF15(+)
8.37368e-161	0.0162112	3.87701e-158	AG1	KDM4D(+)
1.09409e-160	0.0037218	5.06565e-158	AG1	RCOR1(+)
7.80288e-152	0.014514	3.61273e-149	AG1	REST(+)
4.25987e-140	0.0255607	1.97232e-137	AG1	ZNF23(+)
7.10131e-140	0.0102989	3.28791e-137	AG1	BDP1(+)
7.94765e-129	0.00482114	3.67976e-126	AG1	SUPT20H(+)
2.79717e-124	0.0339062	1.29509e-121	AG1	NRL(+)
5.86857e-120	0.0188835	2.71715e-117	AG1	BACH1(+)
1.4546e-118	0.00467688	6.7348e-116	AG1	E2F3(+)
1.55719e-114	0.00947127	7.20977e-112	AG1	MAFB(+)
3.06885e-114	0.0153083	1.42088e-111	AG1	ZNF711(+)
2.71569e-113	0.0113021	1.25736e-110	AG1	MSX1(+)
5.22497e-113	0.00754438	2.41916e-110	AG1	TFAP2E(+)
3.95398e-110	0.0102223	1.83069e-107	AG1	NFE2L1(+)
7.41915e-110	0.0294388	3.43507e-107	AG1	NANOGP8(+)
3.38095e-108	0.00865538	1.56538e-105	AG1	GATA5(+)
6.87729e-107	0.00295827	3.18419e-104	AG1	MAX(+)
2.32347e-102	0.0241329	1.07577e-99	AG1	SMARCA5(+)
1.45843e-100	0.0239741	6.75255e-98	AG1	ZNF530(+)
7.94043e-100	0.0311109	3.67642e-97	AG1	FOXD4L1(+)
9.49433e-100	0.0193654	4.39587e-97	AG1	ALX1(+)
8.58213e-99	0.00847633	3.97352e-96	AG1	STAT5A(+)
1.18677e-98	0.00732325	5.49475e-96	AG1	MAFG(+)
4.63367e-97	0.00827311	2.14539e-94	AG1	ZNF184(+)
1.60762e-94	0.0197428	7.44328e-92	AG1	KLF14(+)
1.46166e-93	0.0127534	6.76747e-91	AG1	LHX6(+)
1.41197e-89	0.00961863	6.53744e-87	AG1	KLF11(+)
7.31986e-85	0.0186292	3.38909e-82	AG1	PHF8(+)
9.37876e-85	0.00994536	4.34237e-82	AG1	SOX10(+)
7.98367e-84	0.00432468	3.69644e-81	AG1	KDM5A(+)
1.39418e-81	0.00383864	6.45506e-79	AG1	HCFC1(+)
1.47846e-78	0.0150347	6.84527e-76	AG1	KDM4C(+)
2.67218e-78	0.0159537	1.23722e-75	AG1	ZNF528(+)
1.19146e-76	0.0173273	5.51644e-74	AG1	ZNF774(+)
2.9418e-72	0.00607114	1.36205e-69	AG1	KLF2(+)
6.93572e-71	0.0259575	3.21124e-68	AG1	ZNF716(+)
3.5668e-68	0.00226409	1.65143e-65	AG1	ELK4(+)
1.45849e-66	0.0155491	6.7528e-64	AG1	SIX2(+)
1.4982e-66	0.00483401	6.93667e-64	AG1	SMAD5(+)
3.008e-66	0.00319254	1.3927e-63	AG1	ETV5(+)
1.01036e-64	0.0117208	4.67798e-62	AG1	ZNF714(+)
1.75514e-63	0.0131438	8.1263e-61	AG1	GFI1(+)
6.2712e-63	0.00306373	2.90357e-60	AG1	TAF1(+)
9.25787e-63	0.00610043	4.28639e-60	AG1	MEF2A(+)
3.81542e-61	0.0204815	1.76654e-58	AG1	MXI1(+)
4.22075e-57	0.0151621	1.95421e-54	AG1	FOXN1(+)
1.91781e-56	0.00733125	8.87948e-54	AG1	SOX5(+)
4.72748e-54	0.00579827	2.18882e-51	AG1	MKX(+)
1.35162e-51	0.0229446	6.25799e-49	AG1	POU2F1(+)
3.1995e-51	0.0105479	1.48137e-48	AG1	ARID3A(+)
3.2242e-51	0.00280533	1.4928e-48	AG1	SMARCA4(+)
3.53695e-51	0.0161958	1.63761e-48	AG1	SALL4(+)
3.68039e-48	0.0187004	1.70402e-45	AG1	HES6(+)
2.30433e-47	0.0059068	1.06691e-44	AG1	SRF(+)
4.14714e-47	0.00349881	1.92012e-44	AG1	FOXL1(+)
1.59863e-46	0.00814764	7.40167e-44	AG1	GATA3(+)
1.22188e-45	0.0114545	5.65731e-43	AG1	LYL1(+)
4.36255e-36	0.0212242	2.01986e-33	AG1	TFAP2A(+)
1.41588e-35	0.00624039	6.55552e-33	AG1	ZNF713(+)
7.85207e-35	0.0158627	3.63551e-32	AG1	RUNX1(+)
1.44736e-34	0.0069962	6.70128e-32	AG1	ZNF124(+)
1.27475e-33	0.0217904	5.90208e-31	AG1	NCOR1(+)
3.94604e-33	0.00307997	1.82702e-30	AG1	CEBPG(+)
1.45598e-32	0.00329304	6.74118e-30	AG1	RELB(+)
1.07559e-31	0.0023894	4.98e-29	AG1	RBBP5(+)
3.53224e-31	0.0059764	1.63543e-28	AG1	GMEB2(+)
9.23728e-30	0.00978592	4.27686e-27	AG1	RFX4(+)
2.44678e-29	0.00546378	1.13286e-26	AG1	PPARA(+)
3.36861e-27	0.00630586	1.55967e-24	AG1	ZBTB14(+)
6.607e-27	0.00607231	3.05904e-24	AG1	GCM1(+)
3.37913e-26	0.00259235	1.56454e-23	AG1	SPDEF(+)
4.35011e-26	0.00689146	2.0141e-23	AG1	NR2C1(+)
8.80598e-26	0.00482927	4.07717e-23	AG1	HDAC6(+)
2.63504e-25	0.00203738	1.22002e-22	AG1	BRF1(+)
7.24316e-24	0.00192619	3.35358e-21	AG1	BCLAF1(+)
2.86215e-22	0.0127812	1.32518e-19	AG1	HMGB3(+)
2.89377e-22	0.0026998	1.33982e-19	AG1	ZNF174(+)
1.17795e-21	0.00626323	5.45389e-19	AG1	PAX3(+)
7.58288e-21	0.00389332	3.51088e-18	AG1	ZNF32(+)
1.00266e-19	0.0108734	4.64233e-17	AG1	TAL2(+)
9.81035e-19	0.0038247	4.54219e-16	AG1	SPIB(+)
1.71384e-17	0.00374797	7.9351e-15	AG1	IRF6(+)
4.06522e-16	0.00811328	1.8822e-13	AG1	PAX2(+)
1.33647e-15	0.00144078	6.18785e-13	AG1	SP3(+)
6.70011e-15	0.0122817	3.10215e-12	AG1	PITX3(+)
1.52162e-14	0.00289727	7.0451e-12	AG1	E2F7(+)
1.22812e-13	0.00233283	5.68621e-11	AG1	ZNF454(+)
4.32095e-13	0.00456542	2.0006e-10	AG1	TCF7(+)
4.77798e-13	0.00242527	2.2122e-10	AG1	GATA1(+)
7.60539e-12	0.00207769	3.5213e-09	AG1	NFKB1(+)
2.47235e-11	0.00324067	1.1447e-08	AG1	SOX17(+)
2.72277e-11	0.0079131	1.26064e-08	AG1	ZBTB18(+)
3.25995e-11	0.00247684	1.50936e-08	AG1	CREB3L2(+)
1.59554e-10	0.00249523	7.38735e-08	AG1	GABPB1(+)
3.67757e-10	0.00414386	1.70271e-07	AG1	ZNF17(+)
3.86027e-10	0.00246392	1.7873e-07	AG1	DBX2(+)
4.19223e-10	0.000228918	1.941e-07	AG1	NR5A1(+)
4.27463e-10	0.00435639	1.97915e-07	AG1	YY2(+)
2.11293e-09	0.00487924	9.78287e-07	AG1	ZNF362(+)
3.68079e-09	0.00172947	1.7042e-06	AG1	NR1H3(+)
1.15311e-08	0.000112562	5.33892e-06	AG1	ATF2(+)
6.25173e-07	0.00170489	0.000289455	AG1	MYCN(+)
1.15947e-06	0.000804215	0.000536833	AG1	BRCA1(+)
6.88783e-06	0.00653494	0.00318906	AG1	OSR1(+)
0.00012962	0.000858196	0.0600141	AG1	CTCFL(+)
0.000148389	0.00305255	0.0687042	AG1	ERG(+)
0.000436458	0.00119933	0.20208	AG1	ZNF548(+)
0.000598587	0.00083902	0.277146	AG1	ZNF143(+)
0.000770979	0.000897317	0.356963	AG1	NRF1(+)
0.00126638	0.00835344	0.586336	AG1	FOXA3(+)
0.00159848	0.000441153	0.740096	AG1	ZNF646(+)
0.00257269	0.000538658	1	AG1	FOXN2(+)
0.00430703	0.00769727	1	AG1	ZNF696(+)
0	0.129557	0	AG2	E2F3(+)
0	0.128198	0	AG2	TEAD1(+)
0	0.109376	0	AG2	BACH1(+)
0	0.0830979	0	AG2	HIVEP1(+)
0	0.0806632	0	AG2	POU2F1(+)
0	0.0776793	0	AG2	NCOR1(+)
0	0.068322	0	AG2	NR2F2(+)
0	0.0627788	0	AG2	SFPQ(+)
0	0.0589059	0	AG2	LUZP2(+)
0	0.0537011	0	AG2	FOXN1(+)
0	0.0489483	0	AG2	PRRX2(+)
0	0.0483539	0	AG2	STAT3(+)
0	0.0479866	0	AG2	ETV6(+)
0	0.0478973	0	AG2	ETS1(+)
0	0.0472701	0	AG2	BSX(+)
0	0.0391588	0	AG2	RFX2(+)
0	0.0383548	0	AG2	MEOX1(+)
0	0.0383339	0	AG2	GATA6(+)
0	0.0377784	0	AG2	MEF2A(+)
0	0.0367135	0	AG2	CREB3L1(+)
0	0.0366854	0	AG2	FOSB(+)
0	0.0361732	0	AG2	WT1(+)
0	0.0345732	0	AG2	EZH2(+)
0	0.0343434	0	AG2	KDM5B(+)
0	0.0342149	0	AG2	RCOR1(+)
0	0.0333346	0	AG2	TEAD2(+)
0	0.0320422	0	AG2	HMGA2(+)
0	0.0295209	0	AG2	SIN3A(+)
0	0.026922	0	AG2	NFATC1(+)
0	0.0259013	0	AG2	CREB5(+)
0	0.0249373	0	AG2	NFIL3(+)
0	0.0241119	0	AG2	REL(+)
0	0.023254	0	AG2	SHOX2(+)
0	0.0220876	0	AG2	EGR3(+)
0	0.0217969	0	AG2	SOX4(+)
0	0.0212676	0	AG2	ZEB1(+)
0	0.0207526	0	AG2	RELB(+)
0	0.0201809	0	AG2	HIF1A(+)
0	0.0194791	0	AG2	IRF3(+)
0	0.0193587	0	AG2	EGR1(+)
0	0.0184863	0	AG2	GABPA(+)
0	0.0183724	0	AG2	IRF2(+)
0	0.018366	0	AG2	PBX3(+)
0	0.0168583	0	AG2	YY1(+)
0	0.0167837	0	AG2	SMAD5(+)
0	0.0166894	0	AG2	CREM(+)
0	0.0163948	0	AG2	NFKB1(+)
0	0.016124	0	AG2	SMARCA4(+)
0	0.0159933	0	AG2	FOXP1(+)
0	0.0153898	0	AG2	FOSL1(+)
0	0.0143619	0	AG2	BDP1(+)
0	0.0142981	0	AG2	JUND(+)
0	0.0131209	0	AG2	RB1(+)
0	0.0128722	0	AG2	KLF10(+)
0	0.0119404	0	AG2	BCLAF1(+)
0	0.0116224	0	AG2	ATF3(+)
0	0.00761094	0	AG2	NRF1(+)
6.31236e-306	0.0396707	2.92262e-303	AG2	PRDM6(+)
8.76406e-306	0.0155022	4.05776e-303	AG2	ZNF184(+)
3.47237e-297	0.0140658	1.60771e-294	AG2	ATF6(+)
1.42634e-294	0.103942	6.60395e-292	AG2	CERS6(+)
8.14686e-285	0.0188238	3.772e-282	AG2	SMAD1(+)
4.24722e-281	0.0151616	1.96646e-278	AG2	ERF(+)
3.60744e-272	0.0485091	1.67024e-269	AG2	GATA4(+)
6.07793e-260	0.0242206	2.81408e-257	AG2	NR2F6(+)
1.29885e-259	0.00534176	6.01365e-257	AG2	MAX(+)
4.23613e-252	0.019716	1.96133e-249	AG2	MSX1(+)
2.08058e-235	0.0818349	9.63307e-233	AG2	MEIS2(+)
2.85379e-223	0.0195882	1.3213e-220	AG2	TBX5(+)
1.68642e-198	0.00860151	7.80813e-196	AG2	ETV3(+)
3.28681e-197	0.027278	1.5218e-194	AG2	KLF5(+)
1.42429e-196	0.0320813	6.59445e-194	AG2	TCF15(+)
7.86977e-193	0.0149546	3.6437e-190	AG2	GMEB2(+)
6.06939e-190	0.0633934	2.81013e-187	AG2	POU4F3(+)
2.51459e-186	0.0190656	1.16425e-183	AG2	PPARA(+)
7.20002e-186	0.027794	3.33361e-183	AG2	CERS5(+)
3.28084e-185	0.0115988	1.51903e-182	AG2	SPDEF(+)
3.4479e-182	0.0174344	1.59638e-179	AG2	GCM1(+)
6.40537e-182	0.0258699	2.96569e-179	AG2	ZNF121(+)
2.67319e-180	0.00488337	1.23769e-177	AG2	TAF1(+)
2.15986e-178	0.00593809	1.00002e-175	AG2	HDAC2(+)
3.19005e-172	0.00987564	1.47699e-169	AG2	CHD2(+)
9.09602e-164	0.0511385	4.21146e-161	AG2	ZNF148(+)
1.63692e-163	0.0122465	7.57892e-161	AG2	SRF(+)
3.38693e-161	0.00484171	1.56815e-158	AG2	BRF1(+)
3.51676e-161	0.0087886	1.62826e-158	AG2	FOXL1(+)
1.09645e-157	0.0186494	5.07656e-155	AG2	GATA3(+)
4.12894e-149	0.0221082	1.9117e-146	AG2	FLI1(+)
1.19517e-148	0.0534236	5.53363e-146	AG2	BPTF(+)
3.99806e-147	0.00887757	1.8511e-144	AG2	CREB3(+)
4.88357e-147	0.00999455	2.26109e-144	AG2	RREB1(+)
3.38683e-146	0.00468974	1.5681e-143	AG2	NR2C2(+)
3.88734e-141	0.0451824	1.79984e-138	AG2	GLI2(+)
2.09879e-139	0.0243036	9.71742e-137	AG2	FOXC1(+)
9.99957e-139	0.011046	4.6298e-136	AG2	NFE2(+)
2.82756e-134	0.0169464	1.30916e-131	AG2	ELK3(+)
3.71986e-133	0.00924102	1.72229e-130	AG2	CUX1(+)
5.01512e-124	0.0214776	2.322e-121	AG2	HIVEP3(+)
3.07333e-123	0.00700701	1.42295e-120	AG2	NFKB2(+)
9.70582e-122	0.0363958	4.49379e-119	AG2	NRL(+)
2.01706e-120	0.00441978	9.339e-118	AG2	NELFE(+)
7.89742e-114	0.0384602	3.6565e-111	AG2	TCF7L1(+)
3.09518e-112	0.00710845	1.43307e-109	AG2	STAT1(+)
2.0197e-110	0.0168134	9.3512e-108	AG2	ZNF711(+)
2.45712e-105	0.023203	1.13765e-102	AG2	ONECUT2(+)
1.42645e-103	0.0235723	6.60447e-101	AG2	SMARCA5(+)
2.2178e-103	0.00894536	1.02684e-100	AG2	ZNF287(+)
1.59043e-101	0.0125776	7.3637e-99	AG2	EBF4(+)
1.26137e-100	0.00675696	5.84013e-98	AG2	CREB3L2(+)
8.88157e-98	0.0135144	4.11217e-95	AG2	FOSL2(+)
8.33677e-96	0.00703019	3.85992e-93	AG2	TFAP2E(+)
2.3666e-95	0.0301976	1.09574e-92	AG2	HEY2(+)
2.1254e-88	0.0186161	9.84061e-86	AG2	OSR1(+)
7.98158e-88	0.0213804	3.69547e-85	AG2	TAL2(+)
1.48381e-87	0.0118623	6.87005e-85	AG2	STAU2(+)
6.40359e-87	0.00499799	2.96486e-84	AG2	IRF1(+)
1.76194e-82	0.00553509	8.1578e-80	AG2	ZNF143(+)
4.18317e-82	0.00690662	1.93681e-79	AG2	MAFG(+)
2.82759e-79	0.0487753	1.30917e-76	AG2	SMAD3(+)
1.91142e-75	0.0148712	8.8499e-73	AG2	FOXC2(+)
3.97682e-74	0.0195388	1.84127e-71	AG2	KDM4C(+)
7.65079e-73	0.00390875	3.54232e-70	AG2	SUPT20H(+)
5.64135e-72	0.0119047	2.61194e-69	AG2	LEF1(+)
9.22212e-71	0.0223708	4.26984e-68	AG2	TEAD4(+)
2.29827e-66	0.026806	1.0641e-63	AG2	FOXD4L1(+)
2.35292e-64	0.0128825	1.0894e-61	AG2	THAP11(+)
8.00642e-62	0.00852826	3.70697e-59	AG2	ZFP82(+)
2.06869e-61	0.00222832	9.57805e-59	AG2	ELK4(+)
8.07272e-61	0.00778374	3.73767e-58	AG2	GABPB1(+)
1.24762e-60	0.0204145	5.77646e-58	AG2	TFAP2A(+)
2.08463e-60	0.0067212	9.65186e-58	AG2	POU2F3(+)
9.84956e-59	0.0106964	4.56035e-56	AG2	SOX18(+)
1.53804e-54	0.0422408	7.12113e-52	AG2	ZNF132(+)
1.98578e-50	0.0134587	9.19415e-48	AG2	TCF3(+)
3.47768e-49	0.00385584	1.61017e-46	AG2	SP4(+)
2.31932e-46	0.00329319	1.07384e-43	AG2	POLR2A(+)
1.1328e-45	0.0144434	5.24487e-43	AG2	RFX4(+)
1.92319e-45	0.00672626	8.90439e-43	AG2	ZMIZ1(+)
9.2356e-45	0.0118803	4.27608e-42	AG2	MAFA(+)
8.31983e-44	0.0126153	3.85208e-41	AG2	CCNT2(+)
1.63529e-41	0.00858484	7.57139e-39	AG2	ARID3A(+)
1.12589e-40	0.00857415	5.21285e-38	AG2	WRNIP1(+)
9.50703e-40	0.00908054	4.40176e-37	AG2	FOXP2(+)
3.27957e-39	0.00889389	1.51844e-36	AG2	FOXN2(+)
5.8652e-38	0.0126193	2.71559e-35	AG2	FOXD2(+)
6.06898e-38	0.00420299	2.80994e-35	AG2	KLF16(+)
1.65957e-37	0.0132721	7.68382e-35	AG2	NANOGP8(+)
5.58925e-36	0.00693039	2.58782e-33	AG2	FOXK1(+)
6.87844e-36	0.00933183	3.18472e-33	AG2	ZBTB5(+)
1.27348e-35	0.00676719	5.89619e-33	AG2	RFXAP(+)
4.80255e-35	0.00372329	2.22358e-32	AG2	KLF3(+)
7.56411e-34	0.0270575	3.50218e-31	AG2	TCF7L2(+)
3.15738e-33	0.0119048	1.46187e-30	AG2	ZNF23(+)
7.16403e-33	0.0060396	3.31694e-30	AG2	FOXN3(+)
1.11401e-31	0.00941308	5.15787e-29	AG2	PAX3(+)
7.56669e-31	0.00940154	3.50338e-28	AG2	CTCFL(+)
5.65033e-30	0.00570337	2.61611e-27	AG2	EGR2(+)
1.62732e-27	0.00432335	7.53451e-25	AG2	MAFF(+)
5.57083e-26	0.00475917	2.57929e-23	AG2	BRF2(+)
9.1105e-25	0.00956793	4.21816e-22	AG2	MSC(+)
1.47759e-24	0.0126614	6.84124e-22	AG2	HES6(+)
3.77644e-24	0.00181505	1.74849e-21	AG2	JUNB(+)
1.02711e-23	0.00284044	4.75553e-21	AG2	ZNF274(+)
1.97021e-23	0.00273972	9.12206e-21	AG2	CEBPG(+)
2.58565e-23	0.00429696	1.19715e-20	AG2	PHOX2A(+)
5.15777e-23	0.00536212	2.38805e-20	AG2	REST(+)
1.97157e-21	0.00984289	9.12835e-19	AG2	ZNF229(+)
6.44725e-20	0.00436769	2.98508e-17	AG2	ETV3L(+)
1.5874e-19	0.00657895	7.34965e-17	AG2	BCL3(+)
2.03443e-19	0.0096014	9.41939e-17	AG2	ZBTB18(+)
4.41335e-19	0.00796294	2.04338e-16	AG2	FOXD4L5(+)
4.54553e-19	0.00417425	2.10458e-16	AG2	FOXA3(+)
1.21833e-16	0.0031523	5.64087e-14	AG2	HES7(+)
2.0763e-16	0.00776377	9.61326e-14	AG2	SOX8(+)
7.59715e-16	0.00180966	3.51748e-13	AG2	TP53(+)
8.86578e-16	0.00534802	4.10486e-13	AG2	CEBPZ(+)
1.86773e-15	0.00357896	8.64761e-13	AG2	IRF4(+)
3.85213e-15	0.00422898	1.78354e-12	AG2	MEF2D(+)
6.11897e-15	0.00541536	2.83308e-12	AG2	NFIC(+)
7.30532e-15	0.00191088	3.38236e-12	AG2	FOXP3(+)
1.39941e-14	0.00379112	6.47925e-12	AG2	NFE2L2(+)
1.72494e-14	0.00394189	7.98648e-12	AG2	ZNF124(+)
4.69129e-14	0.00520448	2.17207e-11	AG2	MXD1(+)
4.87782e-14	0.00319246	2.25843e-11	AG2	RFXANK(+)
1.11102e-13	0.0111197	5.144e-11	AG2	PTF1A(+)
2.44796e-13	0.00517094	1.1334e-10	AG2	ZNF879(+)
1.33956e-12	0.0102331	6.20214e-10	AG2	NR3C1(+)
1.4628e-12	0.00597279	6.77274e-10	AG2	ZNF530(+)
5.92303e-11	0.00341479	2.74236e-08	AG2	HOXD8(+)
8.49564e-11	0.00330325	3.93348e-08	AG2	TCF7(+)
1.26234e-10	0.00212452	5.84464e-08	AG2	MKX(+)
1.32183e-10	0.00435344	6.12008e-08	AG2	TEAD3(+)
2.23371e-10	0.00171388	1.03421e-07	AG2	ZNF774(+)
3.21035e-10	0.00465263	1.48639e-07	AG2	ZNF334(+)
3.28622e-09	0.000881414	1.52152e-06	AG2	NR5A1(+)
6.24818e-09	0.00404119	2.89291e-06	AG2	ZNF362(+)
2.09542e-08	0.0024944	9.70181e-06	AG2	MGA(+)
3.06561e-08	0.00191153	1.41938e-05	AG2	SMC3(+)
4.6925e-08	0.00954237	2.17263e-05	AG2	TFAP2C(+)
9.73833e-08	0.000417182	4.50884e-05	AG2	RFX8(+)
2.47232e-07	0.00238328	0.000114469	AG2	ZNF713(+)
4.72972e-07	0.0104845	0.000218986	AG2	LMX1A(+)
5.62937e-07	0.00191423	0.00026064	AG2	KLF2(+)
5.72081e-07	0.0016438	0.000264873	AG2	SP6(+)
6.79453e-07	0.00118552	0.000314587	AG2	ETV5(+)
8.3699e-07	0.00243359	0.000387526	AG2	ZNF30(+)
1.07044e-06	0.0102248	0.000495613	AG2	TBL1XR1(+)
2.08208e-06	0.00204371	0.000964003	AG2	KDM5A(+)
3.05633e-06	0.00266278	0.00141508	AG2	CDX1(+)
4.06717e-06	0.0046515	0.0018831	AG2	ZNF91(+)
1.06538e-05	0.0026926	0.0049327	AG2	NFE2L1(+)
2.26536e-05	0.000693426	0.0104886	AG2	XRCC4(+)
0.00100938	0.000656525	0.467343	AG2	CTCF(+)
0.0020635	0.000712849	0.955402	AG2	RBBP5(+)
0.00259653	0.00115161	1	AG2	KLF14(+)
0	0.100721	0	AG3	CERS6(+)
0	0.0922898	0	AG3	BACH1(+)
0	0.0857223	0	AG3	SFPQ(+)
0	0.0636137	0	AG3	KLF15(+)
0	0.0560606	0	AG3	TEAD1(+)
0	0.0514619	0	AG3	ETS1(+)
0	0.0502325	0	AG3	LUZP2(+)
0	0.0470506	0	AG3	HIVEP1(+)
0	0.0405663	0	AG3	MEOX1(+)
0	0.0372471	0	AG3	GATA6(+)
0	0.0363461	0	AG3	ETV6(+)
0	0.0330595	0	AG3	NFIL3(+)
0	0.032408	0	AG3	FOXD2(+)
0	0.0318994	0	AG3	PRRX2(+)
0	0.0309886	0	AG3	STAT3(+)
0	0.0306937	0	AG3	TBX15(+)
0	0.0305507	0	AG3	HMGA2(+)
0	0.0289094	0	AG3	FOSB(+)
0	0.0273176	0	AG3	NFATC1(+)
0	0.0254553	0	AG3	ERF(+)
0	0.0251946	0	AG3	FOXO1(+)
0	0.024163	0	AG3	SMAD1(+)
0	0.0241428	0	AG3	RFX2(+)
0	0.0228523	0	AG3	EGR3(+)
0	0.0226552	0	AG3	EGR1(+)
0	0.0222723	0	AG3	FOXO3(+)
0	0.0207344	0	AG3	ZEB1(+)
0	0.0198873	0	AG3	RCOR1(+)
0	0.0197583	0	AG3	KLF10(+)
0	0.0190856	0	AG3	MEF2A(+)
0	0.0185504	0	AG3	FOS(+)
0	0.0185437	0	AG3	JUND(+)
0	0.0181006	0	AG3	FOXP1(+)
0	0.018048	0	AG3	SMAD5(+)
0	0.0180213	0	AG3	STAT1(+)
0	0.0165327	0	AG3	EZH2(+)
0	0.0164721	0	AG3	CREB5(+)
0	0.0149207	0	AG3	CREB3L1(+)
0	0.0146071	0	AG3	RELB(+)
0	0.014412	0	AG3	ATF3(+)
0	0.0144072	0	AG3	IRF2(+)
0	0.013719	0	AG3	KDM5B(+)
0	0.0120998	0	AG3	ELF1(+)
0	0.0118722	0	AG3	NFKB1(+)
0	0.0116451	0	AG3	RB1(+)
0	0.0113684	0	AG3	SIN3A(+)
0	0.00932444	0	AG3	NRF1(+)
0	0.00685186	0	AG3	NR2C2(+)
4.98608e-306	0.0123481	2.30855e-303	AG3	CUX1(+)
3.00289e-293	0.0206148	1.39034e-290	AG3	FOXP2(+)
1.7019e-289	0.0289152	7.87981e-287	AG3	BSX(+)
1.0611e-272	0.0209414	4.91288e-270	AG3	WT1(+)
1.32545e-265	0.021007	6.13682e-263	AG3	FOSL2(+)
1.05417e-258	0.0306908	4.88081e-256	AG3	PRDM6(+)
7.10886e-256	0.0104768	3.2914e-253	AG3	SP4(+)
3.45487e-250	0.0119137	1.59961e-247	AG3	PBX3(+)
6.53357e-245	0.0098239	3.02504e-242	AG3	GABPA(+)
4.34196e-233	0.00721657	2.01033e-230	AG3	HDAC2(+)
1.18839e-228	0.0103408	5.50225e-226	AG3	SOX4(+)
9.5066e-217	0.0175379	4.40156e-214	AG3	KLF16(+)
3.59734e-213	0.00645677	1.66557e-210	AG3	ETV5(+)
1.95115e-209	0.017614	9.03383e-207	AG3	KLF13(+)
1.90723e-205	0.010737	8.83047e-203	AG3	SMARCA4(+)
5.20054e-194	0.006646	2.40785e-191	AG3	POLR2A(+)
3.43165e-192	0.00986095	1.58886e-189	AG3	YY1(+)
6.33591e-191	0.00557115	2.93352e-188	AG3	BCLAF1(+)
1.30549e-190	0.0239866	6.04443e-188	AG3	MAFA(+)
2.05391e-183	0.00891267	9.50963e-181	AG3	HIF1A(+)
8.5746e-177	0.0135927	3.97004e-174	AG3	FOSL1(+)
2.5577e-176	0.0477935	1.18421e-173	AG3	E2F3(+)
2.27961e-175	0.00350379	1.05546e-172	AG3	JUN(+)
2.28999e-175	0.00531258	1.06026e-172	AG3	HCFC1(+)
1.26851e-174	0.00474133	5.87318e-172	AG3	BRF1(+)
4.09396e-173	0.0182771	1.8955e-170	AG3	NR2F6(+)
2.35988e-170	0.00958527	1.09262e-167	AG3	REL(+)
3.34432e-170	0.0243627	1.54842e-167	AG3	EGR2(+)
2.15005e-167	0.0200756	9.95471e-165	AG3	PAX3(+)
2.48183e-166	0.0570826	1.14909e-163	AG3	LMX1A(+)
1.23871e-164	0.0244612	5.73525e-162	AG3	OSR1(+)
4.21236e-161	0.0405793	1.95032e-158	AG3	ZBED1(+)
1.49706e-156	0.00682851	6.93137e-154	AG3	CEBPG(+)
2.07872e-145	0.0286193	9.62449e-143	AG3	NR2F2(+)
8.30117e-141	0.0294809	3.84344e-138	AG3	ZNF362(+)
2.10518e-139	0.022947	9.74697e-137	AG3	TEAD4(+)
2.42033e-139	0.0348771	1.12061e-136	AG3	NR3C1(+)
5.77167e-139	0.00654014	2.67228e-136	AG3	ZNF143(+)
2.6211e-132	0.0062549	1.21357e-129	AG3	ETV3(+)
8.53993e-132	0.0197672	3.95399e-129	AG3	CTCFL(+)
4.75884e-130	0.0189072	2.20335e-127	AG3	FLI1(+)
1.16197e-127	0.00891508	5.37993e-125	AG3	RREB1(+)
3.16832e-127	0.0254913	1.46693e-124	AG3	KLF5(+)
4.45662e-127	0.00964908	2.06342e-124	AG3	MAFF(+)
7.02175e-125	0.0166693	3.25107e-122	AG3	ELK3(+)
6.3088e-121	0.0438259	2.92097e-118	AG3	TCF7L2(+)
1.86878e-116	0.00973588	8.65247e-114	AG3	FOXN3(+)
3.0224e-114	0.0115403	1.39937e-111	AG3	EBF4(+)
2.57541e-107	0.0142669	1.19242e-104	AG3	LHX4(+)
2.42656e-103	0.0147158	1.1235e-100	AG3	SAP30(+)
4.41436e-102	0.0324088	2.04385e-99	AG3	POU2F1(+)
1.01835e-101	0.017781	4.71496e-99	AG3	TCF3(+)
4.84128e-99	0.0388706	2.24151e-96	AG3	BPTF(+)
3.7825e-96	0.0102114	1.7513e-93	AG3	GMEB2(+)
1.91775e-95	0.00652344	8.87919e-93	AG3	CREB3(+)
5.29637e-93	0.0206801	2.45222e-90	AG3	FOXN1(+)
1.69093e-91	0.012463	7.82902e-89	AG3	ZNF30(+)
1.86312e-90	0.00969797	8.62625e-88	AG3	SHOX2(+)
2.12665e-89	0.00859731	9.84641e-87	AG3	SRF(+)
8.4974e-88	0.0369536	3.9343e-85	AG3	NCOR1(+)
1.42257e-83	0.0604017	6.58649e-81	AG3	SMAD3(+)
2.53878e-82	0.0128111	1.17545e-79	AG3	GATA4(+)
4.16691e-82	0.0138716	1.92928e-79	AG3	KLF17(+)
1.41858e-79	0.025856	6.56804e-77	AG3	TEAD3(+)
2.42156e-79	0.00919841	1.12118e-76	AG3	POU2F3(+)
3.44978e-77	0.0282628	1.59725e-74	AG3	MXI1(+)
2.23014e-76	0.0165782	1.03256e-73	AG3	ZNF121(+)
6.67989e-71	0.00976048	3.09279e-68	AG3	GCM1(+)
1.87501e-70	0.00879388	8.68128e-68	AG3	STAU2(+)
1.52279e-69	0.00684444	7.0505e-67	AG3	TFAP2E(+)
1.7435e-69	0.031664	8.0724e-67	AG3	PTF1A(+)
1.84379e-69	0.00728232	8.53672e-67	AG3	NFE2(+)
3.93477e-68	0.00558962	1.8218e-65	AG3	SPDEF(+)
4.50095e-68	0.0134741	2.08394e-65	AG3	ARID3A(+)
8.48986e-68	0.0228353	3.9308e-65	AG3	HMGB3(+)
1.90493e-67	0.00735478	8.81984e-65	AG3	ZBTB7A(+)
4.05765e-66	0.00547665	1.87869e-63	AG3	TEAD2(+)
1.38309e-65	0.0281458	6.40371e-63	AG3	ZNF148(+)
2.35922e-62	0.0218267	1.09232e-59	AG3	NRL(+)
2.82257e-58	0.0175632	1.30685e-55	AG3	NHLH1(+)
5.93119e-58	0.0107902	2.74614e-55	AG3	ZNF334(+)
1.68356e-57	0.00824914	7.79488e-55	AG3	NFYA(+)
1.89883e-55	0.00901328	8.7916e-53	AG3	MGA(+)
9.27009e-55	0.00296041	4.29205e-52	AG3	ELK4(+)
2.53796e-54	0.0317181	1.17508e-51	AG3	MEIS2(+)
8.36187e-54	0.00801942	3.87155e-51	AG3	JUNB(+)
9.1647e-53	0.00540851	4.24325e-50	AG3	CREB3L2(+)
1.15102e-51	0.0158881	5.32921e-49	AG3	ZNF530(+)
4.64709e-50	0.0082707	2.1516e-47	AG3	SOX5(+)
8.58745e-50	0.00377145	3.97599e-47	AG3	TP53(+)
3.87571e-49	0.00224436	1.79445e-46	AG3	MAX(+)
9.0307e-49	0.0335473	4.18121e-46	AG3	POU4F3(+)
1.73101e-48	0.00299804	8.01456e-46	AG3	CREM(+)
3.3578e-47	0.00743007	1.55466e-44	AG3	GABPB1(+)
4.21501e-47	0.0155421	1.95155e-44	AG3	NANOGP8(+)
9.13962e-47	0.0155905	4.23164e-44	AG3	TCF7L1(+)
1.22395e-46	0.00287444	5.66687e-44	AG3	IRF1(+)
3.19805e-46	0.00513908	1.4807e-43	AG3	FOXL1(+)
5.18242e-46	0.00748521	2.39946e-43	AG3	NR1D1(+)
1.60192e-45	0.0143678	7.4169e-43	AG3	SMARCA5(+)
4.66552e-45	0.00263807	2.16014e-42	AG3	TAF1(+)
1.84817e-43	0.00408227	8.55701e-41	AG3	ZNF274(+)
2.12805e-43	0.00646675	9.85286e-41	AG3	ZFP82(+)
2.32605e-41	0.00977164	1.07696e-38	AG3	RFXAP(+)
7.00183e-41	0.0062231	3.24185e-38	AG3	NR6A1(+)
1.34891e-40	0.0126536	6.24544e-38	AG3	TAL2(+)
4.05657e-39	0.00416864	1.87819e-36	AG3	ATF6(+)
2.17683e-38	0.00629576	1.00787e-35	AG3	ZMIZ1(+)
1.41931e-37	0.00535586	6.5714e-35	AG3	ZNF641(+)
3.36988e-36	0.00716949	1.56026e-33	AG3	FOXN2(+)
4.92086e-36	0.0203071	2.27836e-33	AG3	FOXD4L1(+)
3.86914e-34	0.0167073	1.79141e-31	AG3	HOXD4(+)
3.2801e-33	0.0096445	1.51869e-30	AG3	TCF15(+)
3.78169e-33	0.0079891	1.75092e-30	AG3	FOXC1(+)
4.62021e-33	0.00891628	2.13916e-30	AG3	KDM4C(+)
4.65608e-32	0.00667845	2.15577e-29	AG3	CHD2(+)
1.06939e-31	0.0038607	4.95127e-29	AG3	KLF2(+)
2.61952e-31	0.00670673	1.21284e-28	AG3	ZNF714(+)
1.13687e-30	0.0103223	5.26372e-28	AG3	RFX4(+)
8.16663e-30	0.00608571	3.78115e-27	AG3	FOXK1(+)
2.49183e-28	0.010739	1.15372e-25	AG3	PRDM4(+)
2.72817e-28	0.00506912	1.26314e-25	AG3	MSX1(+)
3.28831e-27	0.00667035	1.52249e-24	AG3	CCNT2(+)
4.87465e-27	0.00573183	2.25696e-24	AG3	GATA3(+)
4.03121e-26	0.0135762	1.86645e-23	AG3	TFDP2(+)
4.23713e-26	0.00166709	1.96179e-23	AG3	XRCC4(+)
2.35099e-25	0.00480857	1.08851e-22	AG3	SOX10(+)
6.02639e-25	0.00577065	2.79022e-22	AG3	SOX18(+)
5.73417e-24	0.00655371	2.65492e-21	AG3	NR5A1(+)
6.08142e-24	0.00491845	2.8157e-21	AG3	THAP11(+)
2.25264e-23	0.0122734	1.04297e-20	AG3	GLI2(+)
1.03954e-22	0.0226098	4.81306e-20	AG3	ZNF132(+)
2.87096e-22	0.00488342	1.32926e-19	AG3	RFX8(+)
4.59674e-22	0.00778523	2.12829e-19	AG3	FOXD4L5(+)
6.14343e-22	0.00142618	2.84441e-19	AG3	STAT2(+)
6.26464e-22	0.00831373	2.90053e-19	AG3	FOXC2(+)
1.26078e-21	0.0051804	5.8374e-19	AG3	E2F2(+)
2.72864e-21	0.00180429	1.26336e-18	AG3	SP3(+)
4.32466e-21	0.00361094	2.00232e-18	AG3	PHOX2A(+)
1.80968e-20	0.00676901	8.37881e-18	AG3	HIVEP3(+)
3.33096e-20	0.00927241	1.54224e-17	AG3	IRF8(+)
5.20923e-19	0.00511421	2.41188e-16	AG3	CERS5(+)
4.48975e-18	0.00454124	2.07876e-15	AG3	REST(+)
4.40813e-17	0.0039147	2.04097e-14	AG3	SHOX(+)
1.34892e-16	0.00373008	6.24552e-14	AG3	ZNF184(+)
2.02439e-16	0.00360551	9.37293e-14	AG3	NFE2L1(+)
2.24024e-16	0.00519869	1.03723e-13	AG3	GFI1(+)
9.67746e-16	0.00372221	4.48067e-13	AG3	ZNF711(+)
1.04602e-15	0.00555607	4.84308e-13	AG3	PHF8(+)
9.96134e-15	0.00386318	4.6121e-12	AG3	CREB1(+)
7.46395e-14	0.00530913	3.45581e-11	AG3	TCF7(+)
8.43737e-14	0.00249953	3.9065e-11	AG3	IRF7(+)
3.62841e-13	0.00282717	1.67995e-10	AG3	KLF6(+)
5.94671e-13	0.00362156	2.75333e-10	AG3	LHX6(+)
7.03542e-13	0.00434009	3.2574e-10	AG3	GFI1B(+)
4.21061e-12	0.00643315	1.94951e-09	AG3	ELF3(+)
4.26643e-12	0.00551672	1.97536e-09	AG3	FOXB1(+)
2.00912e-10	0.00194613	9.30221e-08	AG3	STAT5A(+)
3.34436e-10	0.0115166	1.54844e-07	AG3	AR(+)
1.02316e-09	0.000769457	4.73722e-07	AG3	TBX5(+)
1.49373e-09	0.00621814	6.91599e-07	AG3	BDP1(+)
2.50484e-09	0.00403353	1.15974e-06	AG3	ZBTB14(+)
4.89931e-09	0.0034024	2.26838e-06	AG3	BCL3(+)
8.40075e-09	0.0044026	3.88955e-06	AG3	TBX22(+)
8.48358e-08	0.00157121	3.9279e-05	AG3	ZNF91(+)
1.19241e-07	0.00826012	5.52085e-05	AG3	KLF7(+)
6.4457e-07	0.00610656	0.000298436	AG3	RFX3(+)
1.67617e-06	0.00245473	0.000776067	AG3	ZNF124(+)
2.20603e-06	0.00418104	0.00102139	AG3	SOX8(+)
2.47335e-06	0.0116691	0.00114516	AG3	TBL1XR1(+)
2.68069e-06	0.00213084	0.00124116	AG3	ZNF713(+)
1.24635e-05	0.00111759	0.00577061	AG3	GATA1(+)
2.08902e-05	0.0010516	0.00967218	AG3	SETDB1(+)
0.000116952	0.00317315	0.0541489	AG3	ERG(+)
0.000138779	0.00191099	0.0642549	AG3	PPARA(+)
0.000234754	0.000338588	0.108691	AG3	MAF(+)
0.000353367	0.00329568	0.163609	AG3	CDX1(+)
0.000896024	0.000185633	0.414859	AG3	PITX3(+)
0.00120547	0.000756644	0.558132	AG3	NELFE(+)
0.00146609	0.000977525	0.678801	AG3	IRF3(+)
0.00178136	0.000854406	0.824771	AG3	RBBP5(+)
0.00366829	0.00117996	1	AG3	KLF3(+)
0.00587378	0.000186808	1	AG3	NFKB2(+)
0	0.164292	0	AG4	MLXIPL(+)
0	0.123846	0	AG4	ESR1(+)
0	0.0945947	0	AG4	GRHL2(+)
0	0.0901103	0	AG4	MITF(+)
0	0.0672219	0	AG4	ZFY(+)
0	0.0600972	0	AG4	SOX6(+)
0	0.0596945	0	AG4	HLF(+)
0	0.0573843	0	AG4	TEF(+)
0	0.0483171	0	AG4	MEF2B(+)
0	0.0471979	0	AG4	PPARG(+)
0	0.0456356	0	AG4	SREBF1(+)
0	0.0433655	0	AG4	PRDM16(+)
0	0.0407065	0	AG4	SREBF2(+)
0	0.0403446	0	AG4	KLF15(+)
0	0.0376466	0	AG4	NR1D1(+)
0	0.0367052	0	AG4	TBX15(+)
0	0.0362205	0	AG4	EMX2(+)
0	0.0340865	0	AG4	THRB(+)
0	0.0331875	0	AG4	IRF5(+)
0	0.0319174	0	AG4	NFIC(+)
0	0.0298011	0	AG4	ZNF582(+)
0	0.0297347	0	AG4	RXRA(+)
0	0.0293655	0	AG4	TBX21(+)
0	0.0291206	0	AG4	ELF4(+)
0	0.0290493	0	AG4	ZBTB7A(+)
0	0.0289989	0	AG4	FOXO1(+)
0	0.028412	0	AG4	HNF4A(+)
0	0.0272513	0	AG4	SOX5(+)
0	0.0265211	0	AG4	RORC(+)
0	0.0248383	0	AG4	KLF13(+)
0	0.0238825	0	AG4	ZNF384(+)
0	0.0234827	0	AG4	NR6A1(+)
0	0.0230483	0	AG4	GTF3C2(+)
0	0.0214748	0	AG4	ELF1(+)
0	0.0212756	0	AG4	CEBPA(+)
0	0.0209434	0	AG4	NFE2L2(+)
0	0.0200357	0	AG4	FOXO3(+)
0	0.0197291	0	AG4	ARNT(+)
0	0.0175808	0	AG4	MAFF(+)
0	0.0172365	0	AG4	MEF2D(+)
0	0.0162892	0	AG4	MXD4(+)
0	0.0159528	0	AG4	JDP2(+)
0	0.015531	0	AG4	CUX1(+)
0	0.015525	0	AG4	DBP(+)
0	0.014428	0	AG4	EP300(+)
0	0.0143319	0	AG4	ZNF91(+)
0	0.0133448	0	AG4	TAL1(+)
0	0.0131339	0	AG4	ETV7(+)
0	0.0116869	0	AG4	ZNF274(+)
0	0.0111944	0	AG4	TAF7(+)
0	0.0109339	0	AG4	ATF6(+)
0	0.00966872	0	AG4	KDM5A(+)
0	0.00956041	0	AG4	CTCF(+)
0	0.00935949	0	AG4	ESRRA(+)
0	0.00920262	0	AG4	SP4(+)
0	0.00884647	0	AG4	SPI1(+)
0	0.0064423	0	AG4	POLR2A(+)
2.06251e-304	0.0650353	9.5494e-302	AG4	KLF7(+)
1.41893e-288	0.0589981	6.56963e-286	AG4	ZNF200(+)
1.89931e-280	0.00441264	8.7938e-278	AG4	E2F1(+)
1.17741e-264	0.0427033	5.45139e-262	AG4	ZNF554(+)
2.12932e-260	0.0254036	9.85874e-258	AG4	GPAM(+)
8.9878e-241	0.0226129	4.16135e-238	AG4	MAFA(+)
3.09198e-240	0.00468588	1.43159e-237	AG4	E2F6(+)
1.71688e-239	0.011628	7.94916e-237	AG4	ATF1(+)
1.4359e-236	0.0157199	6.64824e-234	AG4	PRDM1(+)
4.24497e-233	0.0190007	1.96542e-230	AG4	ZSCAN25(+)
2.59669e-231	0.00490643	1.20227e-228	AG4	TAF1(+)
1.2836e-224	0.00933856	5.94308e-222	AG4	THAP1(+)
2.78139e-221	0.0101514	1.28778e-218	AG4	ZFP62(+)
4.28097e-220	0.0172501	1.98209e-217	AG4	NFE2L3(+)
1.34983e-215	0.00503575	6.24971e-213	AG4	PML(+)
2.47982e-215	0.0210739	1.14816e-212	AG4	FOXJ2(+)
5.891e-208	0.00868058	2.72753e-205	AG4	CREB3L2(+)
2.03127e-207	0.015155	9.40477e-205	AG4	NR1H3(+)
2.39271e-205	0.00839108	1.10782e-202	AG4	TCF24(+)
2.52555e-204	0.00490514	1.16933e-201	AG4	SP3(+)
1.37475e-203	0.00190265	6.36511e-201	AG4	YY1(+)
2.15903e-203	0.0128329	9.9963e-201	AG4	FOSL2(+)
5.98737e-202	0.0360129	2.77215e-199	AG4	ZNF506(+)
1.52861e-201	0.0394939	7.07747e-199	AG4	POU6F1(+)
3.95657e-200	0.00430974	1.83189e-197	AG4	CREM(+)
2.74991e-198	0.0178384	1.27321e-195	AG4	NKX2-5(+)
1.23374e-192	0.00786155	5.71222e-190	AG4	IRF3(+)
9.30003e-190	0.0107151	4.30591e-187	AG4	BDP1(+)
1.9395e-188	0.022944	8.97988e-186	AG4	LHX9(+)
6.22854e-184	0.034659	2.88381e-181	AG4	HSF4(+)
5.83331e-178	0.00508472	2.70082e-175	AG4	RBBP5(+)
1.17866e-176	0.0303713	5.45718e-174	AG4	ZNF544(+)
3.04328e-176	0.00607594	1.40904e-173	AG4	ETV3(+)
8.32015e-176	0.0227263	3.85223e-173	AG4	LYL1(+)
2.62411e-175	0.0230125	1.21496e-172	AG4	ZNF560(+)
1.61426e-174	0.00944762	7.47402e-172	AG4	MYCN(+)
2.95327e-174	0.00507634	1.36736e-171	AG4	ELK1(+)
4.52628e-172	0.0224995	2.09567e-169	AG4	SOX30(+)
5.21987e-170	0.0254891	2.4168e-167	AG4	ZNF444(+)
2.44243e-168	0.0311139	1.13085e-165	AG4	ZNF229(+)
7.68005e-168	0.0103318	3.55586e-165	AG4	HSF1(+)
1.16063e-166	0.0102798	5.37372e-164	AG4	ZMIZ1(+)
1.53463e-165	0.0076842	7.10535e-163	AG4	RXRB(+)
2.52832e-164	0.00854331	1.17061e-161	AG4	GATA1(+)
2.11769e-163	0.0182188	9.80489e-161	AG4	FOXP3(+)
2.60119e-162	0.00818289	1.20435e-159	AG4	HES7(+)
6.68681e-162	0.0402701	3.09599e-159	AG4	YY2(+)
2.03841e-157	0.0156357	9.43782e-155	AG4	POLR3A(+)
3.09805e-149	0.0547498	1.4344e-146	AG4	BHLHE22(+)
1.16113e-145	0.0206789	5.37603e-143	AG4	TP73(+)
8.0322e-145	0.00655541	3.71891e-142	AG4	USF2(+)
2.1941e-144	0.00426649	1.01587e-141	AG4	SP2(+)
4.50808e-143	0.00411621	2.08724e-140	AG4	ERF(+)
3.20596e-141	0.00150025	1.48436e-138	AG4	SIN3A(+)
1.33551e-138	0.0135239	6.18342e-136	AG4	SPIB(+)
4.20903e-135	0.00515485	1.94878e-132	AG4	KLF4(+)
3.16833e-131	0.0110284	1.46694e-128	AG4	CREB3L4(+)
2.72184e-130	0.0135895	1.26021e-127	AG4	TEAD4(+)
4.04801e-129	0.00708753	1.87423e-126	AG4	NR2F1(+)
1.67236e-126	0.00880719	7.74303e-124	AG4	IRF4(+)
3.48053e-126	0.0044164	1.61148e-123	AG4	NFIL3(+)
1.60931e-123	0.0121134	7.45109e-121	AG4	ETV2(+)
5.14373e-116	0.0107388	2.38155e-113	AG4	E2F7(+)
4.05953e-113	0.00828308	1.87956e-110	AG4	SOX7(+)
4.25265e-112	0.00352446	1.96898e-109	AG4	UBTF(+)
3.16713e-108	0.0130917	1.46638e-105	AG4	LHX6(+)
1.48699e-106	0.0105535	6.88477e-104	AG4	BCL3(+)
7.56021e-104	0.00807252	3.50038e-101	AG4	CHD2(+)
1.18258e-101	0.0381519	5.47536e-99	AG4	HOXD4(+)
2.14242e-101	0.0116811	9.91942e-99	AG4	ESRRB(+)
6.55055e-100	0.00353835	3.0329e-97	AG4	NR2C2(+)
9.7588e-100	0.0231609	4.51833e-97	AG4	MBD4(+)
3.3873e-98	0.0139876	1.56832e-95	AG4	GBX1(+)
6.46511e-96	0.00328011	2.99334e-93	AG4	FOSL1(+)
7.1063e-96	0.00625593	3.29022e-93	AG4	NFYA(+)
1.50426e-95	0.0142115	6.9647e-93	AG4	RXRG(+)
3.75044e-95	0.00263887	1.73645e-92	AG4	BRCA1(+)
1.0812e-91	0.00904928	5.00594e-89	AG4	TFEC(+)
2.25934e-91	0.00737471	1.04608e-88	AG4	GATA2(+)
9.10384e-91	0.00448188	4.21508e-88	AG4	IKZF1(+)
5.63992e-90	0.020729	2.61128e-87	AG4	ZNF165(+)
8.37889e-90	0.0108603	3.87943e-87	AG4	NFYC(+)
3.83259e-89	0.00262597	1.77449e-86	AG4	KLF16(+)
6.6544e-89	0.0255159	3.08099e-86	AG4	POU3F3(+)
2.4415e-88	0.000217189	1.13041e-85	AG4	EGR3(+)
6.05284e-88	0.00921139	2.80246e-85	AG4	PAX5(+)
2.63395e-86	0.00363862	1.21952e-83	AG4	REL(+)
2.44819e-85	0.0252178	1.13351e-82	AG4	MXI1(+)
7.04646e-85	0.0147573	3.26251e-82	AG4	HOXD8(+)
1.54658e-80	0.0152949	7.16069e-78	AG4	NHLH1(+)
7.48441e-79	0.00633655	3.46528e-76	AG4	HDAC6(+)
2.78456e-78	0.0282266	1.28925e-75	AG4	ZNF716(+)
7.95372e-78	0.0110176	3.68257e-75	AG4	ZBTB14(+)
1.45701e-75	0.0128871	6.74598e-73	AG4	RARA(+)
7.33105e-73	0.00502593	3.39428e-70	AG4	SIX5(+)
9.10073e-73	0.00955758	4.21364e-70	AG4	RUNX3(+)
2.12458e-70	0.00206568	9.83679e-68	AG4	FOS(+)
6.77064e-69	0.00615857	3.1348e-66	AG4	MLX(+)
2.49292e-68	0.0204828	1.15422e-65	AG4	FOXB1(+)
1.08396e-67	0.00231191	5.01875e-65	AG4	XRCC4(+)
7.45131e-67	0.0128141	3.44996e-64	AG4	PAX7(+)
6.55369e-64	0.0075671	3.03436e-61	AG4	HINFP(+)
9.55889e-64	0.00357746	4.42577e-61	AG4	KLF3(+)
2.47663e-61	0.021179	1.14668e-58	AG4	ZNF362(+)
1.03291e-58	0.00806463	4.78239e-56	AG4	ZNF8(+)
2.72376e-57	0.00528304	1.2611e-54	AG4	ZNF404(+)
1.00149e-55	0.0315929	4.63691e-53	AG4	SMAD3(+)
2.04674e-55	0.00194458	9.47639e-53	AG4	RAD21(+)
3.66358e-55	0.0209588	1.69624e-52	AG4	ZFP42(+)
2.21325e-52	0.011725	1.02473e-49	AG4	CEBPZ(+)
3.03069e-52	0.00831051	1.40321e-49	AG4	ZNF548(+)
1.76231e-51	0.0137146	8.15949e-49	AG4	ALX1(+)
7.37001e-50	0.0152503	3.41231e-47	AG4	ZNF831(+)
7.64487e-48	0.0130721	3.53958e-45	AG4	ZNF17(+)
1.35062e-47	0.00196599	6.25337e-45	AG4	GTF2F1(+)
1.53073e-46	0.00737662	7.08729e-44	AG4	SNAI1(+)
1.68187e-46	0.00435351	7.78707e-44	AG4	MAFG(+)
2.75893e-45	0.0189628	1.27739e-42	AG4	SIX3(+)
4.61673e-45	0.00308454	2.13755e-42	AG4	ZNF143(+)
1.1717e-44	0.0149925	5.42496e-42	AG4	SOX8(+)
3.72162e-44	0.00240974	1.72311e-41	AG4	NFKB1(+)
4.24421e-43	0.0113204	1.96507e-40	AG4	ZXDA(+)
1.76691e-42	0.00696823	8.18078e-40	AG4	SP7(+)
5.16781e-42	0.00384838	2.39269e-39	AG4	TFAP2E(+)
8.38507e-41	0.00650275	3.88229e-38	AG4	FOXO4(+)
1.013e-40	0.0197168	4.69021e-38	AG4	FOXD4L1(+)
6.48561e-39	0.0115238	3.00284e-36	AG4	TRAF4(+)
1.38307e-38	0.0125155	6.40363e-36	AG4	IRF6(+)
1.57897e-37	0.00607203	7.31063e-35	AG4	GMEB2(+)
7.82445e-37	0.0246911	3.62272e-34	AG4	PRDM4(+)
1.02978e-36	0.00474275	4.76788e-34	AG4	IRF9(+)
1.98761e-36	0.00204992	9.20264e-34	AG4	BCLAF1(+)
2.42803e-36	0.00381291	1.12418e-33	AG4	ZNF607(+)
1.70035e-34	0.00702455	7.8726e-32	AG4	CREB1(+)
3.63959e-34	0.00613524	1.68513e-31	AG4	FOXK1(+)
1.05989e-33	0.00519252	4.90729e-31	AG4	HAND1(+)
4.23664e-33	0.00901787	1.96157e-30	AG4	ARID3A(+)
2.74468e-31	0.00139273	1.27079e-28	AG4	STAT2(+)
4.11033e-31	0.00207156	1.90308e-28	AG4	SMARCA4(+)
4.51871e-31	0.00810147	2.09216e-28	AG4	GFI1(+)
4.66241e-31	0.00852468	2.1587e-28	AG4	ZNF23(+)
5.27943e-31	0.0054315	2.44438e-28	AG4	BHLHE41(+)
1.12912e-29	0.00257116	5.22781e-27	AG4	VAX2(+)
5.58757e-29	0.0158371	2.58704e-26	AG4	TEAD3(+)
1.39863e-28	0.00873003	6.47568e-26	AG4	FOXD4L5(+)
4.17417e-28	0.0038809	1.93264e-25	AG4	MAFB(+)
2.02634e-27	0.013227	9.38197e-25	AG4	SOX2(+)
2.15804e-27	0.00406407	9.99174e-25	AG4	NFE2(+)
3.13895e-27	0.00451176	1.45333e-24	AG4	CFL2(+)
3.81824e-27	0.000557001	1.76785e-24	AG4	NEUROD2(+)
1.83094e-26	0.0185339	8.47725e-24	AG4	ZBED1(+)
2.26419e-25	0.00191647	1.04832e-22	AG4	SETDB1(+)
3.75847e-25	0.00193386	1.74017e-22	AG4	NRF1(+)
1.19406e-24	0.0161478	5.52851e-22	AG4	PAX2(+)
1.25614e-24	0.00165105	5.81591e-22	AG4	BRF1(+)
1.36864e-24	0.0104327	6.33681e-22	AG4	SP6(+)
6.38596e-24	0.0054254	2.9567e-21	AG4	LHX4(+)
2.2567e-22	0.00558381	1.04485e-19	AG4	E2F8(+)
6.07893e-21	0.00234436	2.81455e-18	AG4	ARGFX(+)
6.00942e-20	0.00711669	2.78236e-17	AG4	ZNF646(+)
6.32626e-19	0.0044177	2.92906e-16	AG4	BRF2(+)
9.68791e-19	0.00474352	4.4855e-16	AG4	NR5A2(+)
3.71795e-18	0.00659756	1.72141e-15	AG4	MXD1(+)
1.46234e-17	0.00770067	6.77062e-15	AG4	FOXD1(+)
3.82584e-17	0.00859198	1.77136e-14	AG4	ETV3L(+)
7.53006e-16	0.00124661	3.48642e-13	AG4	HCFC1(+)
3.26518e-15	0.0065621	1.51178e-12	AG4	ELF5(+)
8.70725e-15	0.00871891	4.03146e-12	AG4	PAXIP1(+)
1.33693e-14	0.00434958	6.18996e-12	AG4	ZNF555(+)
2.8491e-14	0.00792607	1.31913e-11	AG4	CCNT2(+)
6.13278e-14	0.00276579	2.83948e-11	AG4	TRIM28(+)
6.43247e-14	0.00688215	2.97823e-11	AG4	SFPQ(+)
9.34041e-14	0.00787885	4.32461e-11	AG4	RFX3(+)
9.87743e-14	0.000674641	4.57325e-11	AG4	RELB(+)
8.12459e-13	0.00484744	3.76169e-10	AG4	TCF3(+)
9.6754e-13	0.00228147	4.47971e-10	AG4	BATF(+)
1.18118e-12	0.00287179	5.46885e-10	AG4	ZNF641(+)
1.37644e-12	0.000630708	6.37291e-10	AG4	USF1(+)
2.07254e-12	0.00650909	9.59584e-10	AG4	THAP11(+)
3.75097e-12	0.00345582	1.7367e-09	AG4	MAFK(+)
1.01847e-11	0.00309082	4.71551e-09	AG4	ZNF695(+)
1.25487e-11	0.0149326	5.81003e-09	AG4	RFX8(+)
2.60052e-10	0.0032374	1.20404e-07	AG4	ZNF124(+)
3.00212e-10	0.00170546	1.38998e-07	AG4	MAZ(+)
7.56859e-10	0.00229195	3.50426e-07	AG4	NR2E3(+)
4.11571e-09	0.0042874	1.90557e-06	AG4	ZBTB7B(+)
4.4971e-09	0.00413442	2.08216e-06	AG4	CLOCK(+)
3.81843e-08	0.017592	1.76793e-05	AG4	NR1I2(+)
5.19705e-08	0.00291834	2.40624e-05	AG4	ZNF221(+)
1.1958e-07	0.00605097	5.53655e-05	AG4	TAL2(+)
2.59386e-07	0.00379575	0.000120096	AG4	PAX3(+)
4.31621e-07	0.00180235	0.00019984	AG4	SHOX(+)
5.61535e-07	0.00104926	0.000259991	AG4	PPARA(+)
7.19209e-07	0.00446874	0.000332994	AG4	BCL6B(+)
1.56755e-06	0.00193481	0.000725778	AG4	IRF8(+)
1.67502e-06	0.00446118	0.000775534	AG4	TFDP2(+)
2.5062e-06	0.00287167	0.00116037	AG4	TBX22(+)
3.79604e-06	0.00392639	0.00175757	AG4	ZNF121(+)
4.99191e-06	0.00796375	0.00231126	AG4	NR5A1(+)
5.62599e-06	0.00073345	0.00260483	AG4	NELFE(+)
1.74473e-05	0.000406698	0.00807809	AG4	ETV5(+)
0.000112254	0.000357769	0.0519736	AG4	MKX(+)
0.000142583	0.000569106	0.0660161	AG4	SPDEF(+)
0.000306446	0.000729204	0.141885	AG4	WRNIP1(+)
0.000585826	0.00370976	0.271237	AG4	ZNF774(+)
0.00149478	0.00426337	0.692083	AG4	ATF2(+)
0.00297408	0.00113554	1	AG4	ZNF454(+)
0.00305725	0.0108728	1	AG4	SOX17(+)
0.00446298	0.000426625	1	AG4	SUPT20H(+)
0.00556586	0.00154511	1	AG4	ZFP82(+)
0.0063632	0.0021026	1	AG4	ZNF711(+)
0.00989138	0.00135042	1	AG4	ZNF30(+)
0	0.164378	0	AG5	ESR1(+)
0	0.145687	0	AG5	MEF2B(+)
0	0.129721	0	AG5	PRDM16(+)
0	0.119633	0	AG5	MITF(+)
0	0.101589	0	AG5	MLXIPL(+)
0	0.0888331	0	AG5	ZNF560(+)
0	0.0780368	0	AG5	ZFY(+)
0	0.0678752	0	AG5	EMX2(+)
0	0.0582035	0	AG5	GBX1(+)
0	0.0546494	0	AG5	THRB(+)
0	0.0467597	0	AG5	ZNF444(+)
0	0.0454787	0	AG5	TBX21(+)
0	0.0448202	0	AG5	HNF4A(+)
0	0.0441021	0	AG5	ZNF582(+)
0	0.0427821	0	AG5	LYL1(+)
0	0.0368168	0	AG5	IRF5(+)
0	0.0352917	0	AG5	TEF(+)
0	0.0317709	0	AG5	SREBF1(+)
0	0.0287253	0	AG5	RXRA(+)
0	0.0286103	0	AG5	RORC(+)
0	0.0280544	0	AG5	SREBF2(+)
0	0.0269744	0	AG5	HLF(+)
0	0.0263147	0	AG5	NR1H3(+)
0	0.025978	0	AG5	KLF13(+)
0	0.0245058	0	AG5	MAFK(+)
0	0.0236112	0	AG5	ELF4(+)
0	0.0230679	0	AG5	TCF24(+)
0	0.0222852	0	AG5	NFIC(+)
0	0.0215903	0	AG5	CEBPA(+)
0	0.0204321	0	AG5	TAL1(+)
0	0.0199232	0	AG5	ZBTB7A(+)
0	0.0196829	0	AG5	ZNF384(+)
0	0.0172902	0	AG5	GTF3C2(+)
0	0.0128924	0	AG5	JDP2(+)
0	0.0117754	0	AG5	MEF2D(+)
0	0.0115888	0	AG5	ELF1(+)
0	0.00947706	0	AG5	EP300(+)
0	0.0087042	0	AG5	SPI1(+)
0	0.00747231	0	AG5	CTCF(+)
9.9631e-298	0.0438196	4.61292e-295	AG5	MBD4(+)
9.72431e-296	0.00733286	4.50236e-293	AG5	SP2(+)
1.07802e-294	0.017135	4.99124e-292	AG5	FOXO1(+)
4.2017e-278	0.0279411	1.94539e-275	AG5	NKX2-5(+)
1.44715e-270	0.0823735	6.70032e-268	AG5	BHLHE22(+)
1.86101e-269	0.00514943	8.61646e-267	AG5	E2F1(+)
1.54845e-266	0.0188124	7.16933e-264	AG5	PAX5(+)
7.63667e-266	0.0739379	3.53578e-263	AG5	KLF7(+)
7.11621e-260	0.0109984	3.29481e-257	AG5	CREB3L2(+)
6.46813e-252	0.00599273	2.99474e-249	AG5	PML(+)
4.88745e-247	0.0156024	2.26289e-244	AG5	MXD4(+)
8.60551e-245	0.0125123	3.98435e-242	AG5	ZNF91(+)
2.80689e-244	0.011432	1.29959e-241	AG5	ZMIZ1(+)
7.75693e-243	0.0097191	3.59146e-240	AG5	IKZF1(+)
5.6633e-240	0.0475444	2.62211e-237	AG5	HSF4(+)
7.59314e-239	0.0354538	3.51562e-236	AG5	ERG(+)
4.76888e-235	0.0166751	2.20799e-232	AG5	PPARG(+)
1.77927e-234	0.0137697	8.23801e-232	AG5	HSF1(+)
1.41938e-232	0.00606611	6.57172e-230	AG5	SP3(+)
2.07151e-231	0.00282054	9.59108e-229	AG5	TAF7(+)
2.4573e-228	0.00970137	1.13773e-225	AG5	ETV7(+)
6.98569e-222	0.010441	3.23438e-219	AG5	KLF2(+)
1.93132e-215	0.00997522	8.94203e-213	AG5	HLX(+)
7.02617e-207	0.0286778	3.25312e-204	AG5	LHX9(+)
7.84767e-205	0.0123934	3.63347e-202	AG5	ATF1(+)
1.86179e-203	0.0186092	8.62011e-201	AG5	RUNX3(+)
2.51252e-202	0.0404008	1.1633e-199	AG5	TRIM28(+)
5.85813e-200	0.0142091	2.71231e-197	AG5	ARNT(+)
4.83403e-193	0.0197943	2.23816e-190	AG5	SNAI1(+)
1.23709e-188	0.019279	5.72771e-186	AG5	ZSCAN25(+)
1.44506e-188	0.0175992	6.6906e-186	AG5	ESRRB(+)
2.53017e-187	0.0144735	1.17147e-184	AG5	SOX5(+)
2.55282e-187	0.0454518	1.18196e-184	AG5	SOX6(+)
6.05734e-179	0.0255474	2.80455e-176	AG5	NR5A2(+)
1.9094e-177	0.0073646	8.84053e-175	AG5	KLF4(+)
2.74191e-177	0.0247213	1.2695e-174	AG5	FOXD1(+)
1.07511e-176	0.0377032	4.97776e-174	AG5	ZNF544(+)
1.59137e-176	0.0203071	7.36802e-174	AG5	RARA(+)
1.37818e-175	0.0101778	6.38099e-173	AG5	ZFP62(+)
1.82039e-171	0.0171046	8.42842e-169	AG5	SALL4(+)
1.99189e-171	0.00910757	9.22246e-169	AG5	SIX5(+)
1.0933e-169	0.00721844	5.06199e-167	AG5	KLF3(+)
4.96472e-169	0.0270354	2.29867e-166	AG5	ZNF8(+)
1.4527e-167	0.0514948	6.72598e-165	AG5	ZNF200(+)
2.03536e-163	0.00925959	9.42371e-161	AG5	CUX1(+)
9.27569e-156	0.0147655	4.29464e-153	AG5	PRDM1(+)
1.32675e-153	0.0283433	6.14285e-151	AG5	ZNF17(+)
1.15439e-151	0.0186787	5.34481e-149	AG5	RARG(+)
1.55382e-148	0.0134105	7.1942e-146	AG5	ZNF641(+)
3.76256e-147	0.0159509	1.74206e-144	AG5	SOX7(+)
7.14583e-145	0.0071964	3.30852e-142	AG5	FOXO3(+)
3.84911e-142	0.0220632	1.78214e-139	AG5	HOXD8(+)
6.40842e-142	0.0310897	2.9671e-139	AG5	SIX3(+)
3.56589e-138	0.018078	1.65101e-135	AG5	TBX15(+)
1.42963e-135	0.0151173	6.61919e-133	AG5	ZNF404(+)
1.32749e-133	0.0542065	6.14627e-131	AG5	HOXD4(+)
1.09451e-131	0.0133936	5.0676e-129	AG5	ARGFX(+)
3.03803e-131	0.0181273	1.40661e-128	AG5	LHX4(+)
6.69995e-128	0.00421906	3.10208e-125	AG5	UBTF(+)
7.95181e-126	0.0137102	3.68169e-123	AG5	E2F7(+)
1.31996e-123	0.00658243	6.11142e-121	AG5	IRF3(+)
3.65032e-122	0.0131259	1.6901e-119	AG5	BCL3(+)
1.75578e-121	0.0074466	8.12927e-119	AG5	THAP1(+)
3.60459e-121	0.00920865	1.66893e-118	AG5	NR2F1(+)
7.42558e-120	0.00408936	3.43804e-117	AG5	NR2C2(+)
2.01909e-118	0.00525488	9.3484e-116	AG5	NFE2L2(+)
5.61801e-115	0.0162163	2.60114e-112	AG5	LHX6(+)
8.00942e-112	0.00818807	3.70836e-109	AG5	DBP(+)
1.74223e-111	0.0151044	8.06653e-109	AG5	ZNF548(+)
1.57462e-108	0.0036412	7.29051e-106	AG5	ZNF274(+)
7.953e-108	0.0169201	3.68224e-105	AG5	GPAM(+)
1.09076e-107	0.0108491	5.05022e-105	AG5	FOXK1(+)
4.49873e-103	0.0287223	2.08291e-100	AG5	KLF17(+)
1.12314e-101	0.0477044	5.20016e-99	AG5	RUNX1(+)
2.87416e-101	0.00865814	1.33074e-98	AG5	STAT5A(+)
3.26778e-99	0.00318665	1.51298e-96	AG5	E2F6(+)
1.66718e-98	0.0322907	7.71903e-96	AG5	POU6F1(+)
2.40863e-98	0.00446865	1.1152e-95	AG5	KDM5A(+)
4.57416e-97	0.0139333	2.11784e-94	AG5	NFE2L3(+)
1.44715e-96	0.00812277	6.70029e-94	AG5	VAX2(+)
4.80058e-93	0.00695452	2.22267e-90	AG5	GATA5(+)
2.2159e-90	0.00862998	1.02596e-87	AG5	IRF7(+)
7.50221e-88	0.00410185	3.47352e-85	AG5	SETDB1(+)
1.02794e-84	0.0357574	4.75936e-82	AG5	SMAD3(+)
1.00745e-79	0.00929214	4.66452e-77	AG5	TFEC(+)
1.90069e-79	0.0129671	8.80017e-77	AG5	POLR3A(+)
2.94488e-77	0.00897013	1.36348e-74	AG5	MNX1(+)
2.38876e-76	0.0158319	1.106e-73	AG5	CLOCK(+)
7.52136e-76	0.0082867	3.48239e-73	AG5	IRF9(+)
2.24818e-75	0.00431643	1.04091e-72	AG5	ESRRA(+)
2.3608e-75	0.00478036	1.09305e-72	AG5	USF2(+)
3.37253e-74	0.00859758	1.56148e-71	AG5	SOX10(+)
4.28727e-74	0.00262771	1.98501e-71	AG5	STAT2(+)
1.32836e-73	0.0315605	6.15032e-71	AG5	YY2(+)
3.57552e-71	0.024252	1.65546e-68	AG5	MXI1(+)
1.45289e-70	0.00631423	6.72688e-68	AG5	GATA1(+)
9.85706e-68	0.00694145	4.56382e-65	AG5	IRF4(+)
4.25368e-67	0.00958412	1.96945e-64	AG5	NEUROD2(+)
5.21904e-67	0.0239222	2.41642e-64	AG5	ZNF506(+)
6.05956e-66	0.0158424	2.80558e-63	AG5	SOX30(+)
3.26266e-64	0.0119773	1.51061e-61	AG5	KLF15(+)
1.27083e-63	0.0142904	5.88396e-61	AG5	TBX19(+)
4.82783e-63	0.00615619	2.23528e-60	AG5	MYCN(+)
8.51563e-62	0.00303824	3.94274e-59	AG5	ELK1(+)
1.88735e-61	0.0094215	8.73843e-59	AG5	BRF2(+)
1.32873e-60	0.0222913	6.152e-58	AG5	POU3F3(+)
2.61704e-59	0.0100512	1.21169e-56	AG5	E2F8(+)
2.2125e-58	0.0173682	1.02439e-55	AG5	GRHL2(+)
5.72024e-57	0.00743253	2.64847e-54	AG5	TCF21(+)
4.27351e-56	0.00230772	1.97864e-53	AG5	GTF2F1(+)
1.26151e-55	0.0092241	5.84081e-53	AG5	NR1D1(+)
6.53563e-54	0.0118665	3.02599e-51	AG5	FOXM1(+)
3.83627e-50	0.00875903	1.77619e-47	AG5	FOXO4(+)
4.47742e-50	0.0205328	2.07305e-47	AG5	SOX2(+)
9.37737e-50	0.0128458	4.34172e-47	AG5	FOXP3(+)
2.02633e-48	0.00334071	9.38189e-46	AG5	SP4(+)
2.14158e-48	0.0071464	9.91554e-46	AG5	MYBL2(+)
1.07435e-45	0.0111626	4.97423e-43	AG5	ZNF23(+)
4.53319e-45	0.0100839	2.09887e-42	AG5	CREB1(+)
1.22295e-44	0.0177471	5.66227e-42	AG5	ZNF554(+)
3.12678e-44	0.0102627	1.4477e-41	AG5	ZNF555(+)
4.59103e-41	0.00838491	2.12565e-38	AG5	ZNF124(+)
8.62031e-41	0.0147375	3.9912e-38	AG5	TFAP2C(+)
7.40787e-40	0.015212	3.42984e-37	AG5	GLI2(+)
2.12034e-38	0.0036706	9.81719e-36	AG5	RXRB(+)
4.51605e-38	0.00585332	2.09093e-35	AG5	EGR2(+)
4.80871e-38	0.00466403	2.22643e-35	AG5	MLX(+)
1.05023e-37	0.00717351	4.86257e-35	AG5	HAND1(+)
2.62935e-37	0.0139305	1.21739e-34	AG5	SOX8(+)
3.00615e-37	0.0015706	1.39185e-34	AG5	POLR2A(+)
5.92654e-37	0.00986316	2.74399e-34	AG5	RXRG(+)
7.75399e-37	0.0118028	3.5901e-34	AG5	TBX22(+)
3.2373e-36	0.0068835	1.49887e-33	AG5	GMEB2(+)
1.48581e-35	0.00954267	6.87929e-33	AG5	ZNF879(+)
2.82444e-35	0.0193107	1.30772e-32	AG5	ZFP42(+)
1.99636e-34	0.026537	9.24313e-32	AG5	PTF1A(+)
2.39537e-34	0.00986188	1.10905e-31	AG5	CEBPZ(+)
7.78493e-34	0.00293946	3.60442e-31	AG5	ZNF143(+)
8.73309e-34	0.00597245	4.04342e-31	AG5	NR2E3(+)
1.8701e-33	0.00483556	8.65854e-31	AG5	GATA2(+)
3.24873e-33	0.0149939	1.50416e-30	AG5	PAXIP1(+)
3.63654e-33	0.00926643	1.68372e-30	AG5	ZNF646(+)
8.99204e-33	0.00273221	4.16331e-30	AG5	MAFF(+)
2.20054e-32	0.0100306	1.01885e-29	AG5	FOXJ2(+)
1.12013e-31	0.00590904	5.18618e-29	AG5	CREB3L4(+)
4.25057e-31	0.0153547	1.96801e-28	AG5	ZNF831(+)
2.50317e-29	0.00364313	1.15897e-26	AG5	KLF6(+)
2.75422e-29	0.00224109	1.2752e-26	AG5	RBBP5(+)
8.88557e-29	0.00653321	4.11402e-26	AG5	SP7(+)
9.65129e-29	0.0101675	4.46855e-26	AG5	TCF3(+)
1.10889e-28	0.0125326	5.13418e-26	AG5	BCL6B(+)
6.32068e-28	0.00659972	2.92647e-25	AG5	BDP1(+)
7.98062e-28	0.00537779	3.69503e-25	AG5	GABPB1(+)
2.38211e-27	0.00640782	1.10291e-24	AG5	REST(+)
4.89092e-26	0.0110533	2.26449e-23	AG5	KLF14(+)
4.52413e-25	0.0134104	2.09467e-22	AG5	ZNF774(+)
4.65267e-25	0.000307356	2.15418e-22	AG5	ZEB1(+)
8.58047e-24	0.0120709	3.97276e-21	AG5	SP6(+)
2.8482e-23	0.0154733	1.31872e-20	AG5	TFAP2A(+)
1.5244e-22	0.0206566	7.05797e-20	AG5	LMX1A(+)
1.92367e-22	0.00926614	8.90658e-20	AG5	TP73(+)
2.57115e-22	0.00465959	1.19044e-19	AG5	CFL2(+)
1.5793e-21	0.0016835	7.31214e-19	AG5	USF1(+)
1.7533e-19	0.00445037	8.1178e-17	AG5	ETV2(+)
3.27613e-19	0.000455143	1.51685e-16	AG5	FOSL1(+)
4.92158e-19	0.0271405	2.27869e-16	AG5	SOX17(+)
2.17447e-18	0.00129582	1.00678e-15	AG5	BRCA1(+)
3.18161e-18	0.00802494	1.47308e-15	AG5	ZXDA(+)
2.61925e-17	0.00293279	1.21271e-14	AG5	HDAC6(+)
8.11038e-17	0.00549849	3.7551e-14	AG5	NFYC(+)
1.07396e-16	0.0251769	4.97244e-14	AG5	NR1I2(+)
1.37434e-16	0.00539664	6.36317e-14	AG5	ZNF695(+)
1.40057e-16	0.00992757	6.48464e-14	AG5	RFX3(+)
1.86897e-16	0.0224392	8.65332e-14	AG5	TCF7L2(+)
4.03066e-16	0.00837311	1.86619e-13	AG5	TRAF4(+)
1.31246e-15	0.00188136	6.07669e-13	AG5	BATF(+)
1.34799e-15	0.00276084	6.24121e-13	AG5	TFAP2E(+)
2.08197e-15	0.00288831	9.63953e-13	AG5	MAFG(+)
2.18514e-15	0.00124383	1.01172e-12	AG5	XRCC4(+)
2.20879e-15	0.00240256	1.02267e-12	AG5	TEAD4(+)
4.49471e-15	0.00353183	2.08105e-12	AG5	NR6A1(+)
7.60249e-15	0.00135798	3.51995e-12	AG5	BRF1(+)
9.60193e-15	0.00330739	4.4457e-12	AG5	DBX2(+)
2.23413e-14	0.00303174	1.0344e-11	AG5	ELK3(+)
2.35481e-13	0.00169354	1.09028e-10	AG5	TAF1(+)
6.47542e-13	0.00253547	2.99812e-10	AG5	ZNF221(+)
9.79602e-13	0.00650544	4.53555e-10	AG5	ARID3A(+)
1.04789e-12	0.00573596	4.85175e-10	AG5	PAX7(+)
1.32131e-12	0.0115816	6.11768e-10	AG5	FOXB1(+)
5.25898e-11	0.0153292	2.43491e-08	AG5	TBL1XR1(+)
8.10846e-11	0.00271622	3.75422e-08	AG5	ZNF184(+)
1.10644e-10	0.00104725	5.12281e-08	AG5	PITX3(+)
2.23371e-10	0.00776836	1.03421e-07	AG5	ELF5(+)
3.4072e-10	0.00350504	1.57753e-07	AG5	ZFP82(+)
4.41439e-10	0.00491363	2.04386e-07	AG5	CHD2(+)
6.81881e-09	0.000664631	3.15711e-06	AG5	RAD21(+)
9.02351e-09	0.00864565	4.17789e-06	AG5	PAX2(+)
4.31281e-08	0.00550408	1.99683e-05	AG5	ZNF229(+)
8.18381e-08	0.000526928	3.7891e-05	AG5	MEF2C(+)
1.57828e-07	0.00520755	7.30744e-05	AG5	FOXD4L5(+)
2.62374e-07	0.00967483	0.000121479	AG5	ZNF696(+)
9.24598e-07	0.00624016	0.000428089	AG5	ZBTB5(+)
3.82083e-06	0.00370358	0.00176905	AG5	TFDP2(+)
3.91758e-06	0.0104989	0.00181384	AG5	BPTF(+)
4.62173e-06	0.00691755	0.00213986	AG5	ZNF165(+)
7.76561e-06	0.000742777	0.00359548	AG5	NELFE(+)
0.000158151	0.00117379	0.0732239	AG5	SHOX(+)
0.00017297	0.00347456	0.0800852	AG5	FOXN3(+)
0.000281628	0.00512507	0.130394	AG5	ELF3(+)
0.000426975	0.000753227	0.197689	AG5	PPARA(+)
0.00222932	0.000174723	1	AG5	RFXANK(+)
0.0058024	0.0013618	1	AG5	NFE2L1(+)
0.00760701	0.00226666	1	AG5	SPIB(+)
0.00838118	0.00101883	1	AG5	SIX2(+)
0	0.349749	0	AG6	CEBPD(+)
0	0.156039	0	AG6	SPR(+)
0	0.108511	0	AG6	NEUROD2(+)
0	0.093473	0	AG6	ZNF404(+)
0	0.0896725	0	AG6	MNX1(+)
0	0.0844701	0	AG6	ATF4(+)
0	0.0805171	0	AG6	CEBPB(+)
0	0.0729225	0	AG6	ZFP42(+)
0	0.0727347	0	AG6	XBP1(+)
0	0.0677377	0	AG6	HOXB2(+)
0	0.0597285	0	AG6	TBX6(+)
0	0.0564229	0	AG6	DDIT3(+)
0	0.0547738	0	AG6	ZNF554(+)
0	0.0504295	0	AG6	TAF7(+)
0	0.0468961	0	AG6	FOXA3(+)
0	0.0464501	0	AG6	LHX9(+)
0	0.0456689	0	AG6	HLX(+)
0	0.0439876	0	AG6	ZNF672(+)
0	0.0428137	0	AG6	NR5A2(+)
0	0.0383581	0	AG6	VEZF1(+)
0	0.0378885	0	AG6	NR2F1(+)
0	0.0367619	0	AG6	MYC(+)
0	0.0356553	0	AG6	ENO1(+)
0	0.0353763	0	AG6	E2F4(+)
0	0.0350253	0	AG6	CFL2(+)
0	0.0346889	0	AG6	ARGFX(+)
0	0.0325519	0	AG6	ZNF493(+)
0	0.0314619	0	AG6	ZNF695(+)
0	0.0310832	0	AG6	JUN(+)
0	0.0280506	0	AG6	KLF6(+)
0	0.0273615	0	AG6	JUNB(+)
0	0.0269262	0	AG6	MLX(+)
0	0.0257419	0	AG6	PAX5(+)
0	0.0230075	0	AG6	RELA(+)
0	0.0229387	0	AG6	USF1(+)
0	0.0206893	0	AG6	HSF1(+)
0	0.0202862	0	AG6	IRF5(+)
0	0.0196859	0	AG6	KLF4(+)
0	0.019618	0	AG6	ZNF607(+)
0	0.0185701	0	AG6	MAZ(+)
0	0.0158263	0	AG6	ZNF696(+)
0	0.0148199	0	AG6	GLI1(+)
0	0.0141544	0	AG6	SPI1(+)
0	0.00786797	0	AG6	RFX6(+)
0	0.00609522	0	AG6	E2F1(+)
7.36398e-304	0.0325432	3.40952e-301	AG6	KLF11(+)
2.01179e-300	0.022348	9.31457e-298	AG6	ZNF528(+)
1.39463e-295	0.0126283	6.45715e-293	AG6	RXRB(+)
7.00198e-291	0.011652	3.24192e-288	AG6	ETV7(+)
1.1614e-280	0.0253927	5.37728e-278	AG6	ZNF32(+)
1.45239e-264	0.0336911	6.72456e-262	AG6	PRDM16(+)
1.18102e-257	0.0210835	5.46813e-255	AG6	IRF7(+)
3.41469e-249	0.0277445	1.581e-246	AG6	CLOCK(+)
1.04305e-248	0.0261891	4.82931e-246	AG6	E2F2(+)
2.84395e-234	0.0322664	1.31675e-231	AG6	NR2C1(+)
2.70531e-230	0.0244574	1.25256e-227	AG6	BHLHE41(+)
1.13287e-220	0.00808582	5.2452e-218	AG6	IKZF1(+)
4.60306e-201	0.00903639	2.13122e-198	AG6	BATF3(+)
5.09614e-191	0.0158375	2.35951e-188	AG6	SHOX(+)
1.84445e-161	0.0142324	8.53979e-159	AG6	NR2E3(+)
1.28926e-158	0.0320667	5.96928e-156	AG6	IRF8(+)
1.15789e-144	0.0282908	5.36103e-142	AG6	FOXF2(+)
8.60425e-142	0.0398574	3.98377e-139	AG6	TCF24(+)
2.83154e-130	0.0150237	1.311e-127	AG6	GPAM(+)
8.2102e-129	0.0239561	3.80132e-126	AG6	HAND1(+)
6.75143e-114	0.0196458	3.12591e-111	AG6	TBX21(+)
2.50954e-104	0.0146576	1.16192e-101	AG6	ZNF548(+)
7.01262e-101	0.0184371	3.24684e-98	AG6	FOXC2(+)
1.38933e-98	0.00447148	6.43262e-96	AG6	ELK1(+)
1.85837e-95	0.0077618	8.60424e-93	AG6	TAL1(+)
1.71467e-92	0.0439223	7.93891e-90	AG6	GRHL2(+)
2.55219e-86	0.000791539	1.18166e-83	AG6	POLR3G(+)
1.40659e-83	0.0365922	6.51253e-81	AG6	BATF(+)
1.53978e-78	0.0249102	7.12919e-76	AG6	ZNF716(+)
1.05004e-77	0.0117488	4.86166e-75	AG6	HINFP(+)
2.51561e-76	0.00592345	1.16473e-73	AG6	GTF2F1(+)
1.61012e-74	0.00466186	7.45487e-72	AG6	E2F6(+)
1.93327e-73	0.0103389	8.95105e-71	AG6	CREB3(+)
1.58501e-71	0.0337344	7.33861e-69	AG6	MSC(+)
2.30486e-68	0.0454698	1.06715e-65	AG6	TCF21(+)
4.67933e-66	0.0134465	2.16653e-63	AG6	NR1I3(+)
3.75645e-60	0.00247669	1.73924e-57	AG6	ZNF646(+)
2.08209e-59	0.00895102	9.64007e-57	AG6	ZBTB18(+)
2.28152e-56	0.00946443	1.05634e-53	AG6	MYBL1(+)
1.99192e-54	0.00587326	9.22258e-52	AG6	SIX2(+)
1.9346e-51	0.00880765	8.95721e-49	AG6	ZNF582(+)
2.38239e-49	0.0220193	1.10305e-46	AG6	TRAF4(+)
2.60384e-48	0.010304	1.20558e-45	AG6	BCL6B(+)
3.13523e-47	0.0121443	1.45161e-44	AG6	SOX7(+)
1.84789e-38	0.0150666	8.55573e-36	AG6	PRDM1(+)
2.25676e-37	0.0101801	1.04488e-34	AG6	ETV2(+)
2.13461e-32	0.0210465	9.88324e-30	AG6	CTCFL(+)
1.77271e-31	0.00642919	8.20765e-29	AG6	MYBL2(+)
3.31826e-31	0.00752901	1.53635e-28	AG6	FOXO4(+)
1.35084e-29	0.00557812	6.25439e-27	AG6	IRF9(+)
2.06409e-28	0.0222857	9.55672e-26	AG6	ZNF165(+)
2.53794e-28	0.0148358	1.17507e-25	AG6	MLXIPL(+)
9.93493e-28	0.0401882	4.59987e-25	AG6	NKX2-5(+)
8.185e-24	0.0122186	3.78966e-21	AG6	ZBTB33(+)
3.16762e-23	0.00706443	1.46661e-20	AG6	ESRRB(+)
7.37639e-23	0.0178369	3.41527e-20	AG6	ZBTB2(+)
1.32041e-22	0.00402815	6.11349e-20	AG6	ATF1(+)
1.31082e-20	0.0156106	6.06912e-18	AG6	CYCS(+)
1.64404e-16	0.00089589	7.61191e-14	AG6	ZNF444(+)
4.8996e-15	0.00622782	2.26851e-12	AG6	TRIM28(+)
2.92926e-14	0.0028518	1.35625e-11	AG6	DBX2(+)
3.2845e-14	0.00215958	1.52072e-11	AG6	UBTF(+)
3.39602e-14	0.000103432	1.57236e-11	AG6	KLF10(+)
2.60779e-13	0.00441325	1.2074e-10	AG6	WRNIP1(+)
2.64717e-12	0.00466321	1.22564e-09	AG6	ONECUT2(+)
6.75473e-12	0.0012129	3.12744e-09	AG6	TFEC(+)
1.77028e-11	6.79089e-05	8.19638e-09	AG6	NFYC(+)
1.83614e-10	0.00339208	8.50131e-08	AG6	TBX19(+)
2.69172e-09	0.00546823	1.24627e-06	AG6	ZBTB7B(+)
1.06291e-08	0.00234757	4.92128e-06	AG6	FOS(+)
1.835e-07	0.000764112	8.49605e-05	AG6	HOXB4(+)
3.32831e-07	0.0150743	0.000154101	AG6	ETV3L(+)
4.79816e-06	0.00467067	0.00222155	AG6	E2F7(+)
0.000259372	0.00148041	0.120089	AG6	HDAC6(+)
0.00029223	0.00136971	0.135303	AG6	FOXJ2(+)
0.00687285	0.00133775	1	AG6	ESRRA(+)
0.00907773	0.000691994	1	AG6	GATA3(+)

## Sheet: LV_regulon_auc_mfuzz
gene	cluster	membership	AG1	AG2	AG3	AG4	AG5	AG6
ZBTB7B(+)	1	0.876155	0.0424082	0.0420309	0.0447872	0.0498053	0.0520459	0.0365917
HINFP(+)	1	0.872133	0.0452713	0.0470446	0.0514517	0.0625368	0.0599173	0.0363655
ELF2(+)	1	0.831028	0.0707597	0.0748225	0.0814631	0.0912736	0.0912952	0.0603981
ZFHX3(+)	1	0.760182	0.222589	0.221017	0.250465	0.337636	0.343844	0.184493
FOXO3(+)	1	0.748876	0.105247	0.110518	0.128346	0.140782	0.148006	0.0913303
SREBF2(+)	1	0.73343	0.0681709	0.0720067	0.0752337	0.0974081	0.0927872	0.061274
POU5F1B(+)	1	0.72339	0.107723	0.11151	0.107831	0.1662	0.186128	0.0709011
FOXD1(+)	1	0.719593	0.137753	0.13796	0.144582	0.167638	0.167566	0.101854
SREBF1(+)	1	0.678696	0.0638525	0.0688043	0.0714818	0.0921904	0.091787	0.0591542
FOXO1(+)	1	0.676505	0.100623	0.108389	0.128577	0.144792	0.15367	0.0923041
ZBTB7A(+)	1	0.658242	0.0707621	0.0766895	0.0828347	0.0951776	0.0900547	0.0543554
ZNF143(+)	1	0.644217	0.0419362	0.041908	0.0408126	0.0460395	0.0467402	0.0371423
ETV3L(+)	1	0.638458	0.0268239	0.0249893	0.0260265	0.0397732	0.0358647	0.0115115
ZFY(+)	1	0.626654	0.111822	0.108288	0.110973	0.151432	0.166779	0.0889936
ZNF454(+)	1	0.595813	0.0468797	0.0470553	0.0458107	0.0543228	0.0529014	0.0380793
ELF1(+)	1	0.595462	0.0744505	0.0832437	0.0960856	0.104685	0.103629	0.071043
ZNF695(+)	1	0.54251	0.0278761	0.0235848	0.0271119	0.0451551	0.0358009	0.0164761
KLF9(+)	1	0.527372	0.0731414	0.0778983	0.100296	0.11082	0.110626	0.0712469
SOX13(+)	1	0.523001	0.0799164	0.0679975	0.076184	0.0932622	0.113737	0.0495416
SOX6(+)	1	0.486707	0.30988	0.306643	0.274818	0.404591	0.452084	0.237927
MXI1(+)	1	0.485356	0.16128	0.142608	0.160362	0.185437	0.211677	0.133947
NFIC(+)	1	0.469531	0.096595	0.10977	0.118439	0.132949	0.123973	0.068261
ZNF274(+)	1	0.45744	0.0455324	0.0469819	0.0473527	0.0531847	0.0502256	0.0450313
FOXB1(+)	1	0.440006	0.0358791	0.0359912	0.0387624	0.0388865	0.0455419	0.0303466
ELF3(+)	1	0.437014	0.0503813	0.0482309	0.0468077	0.0694751	0.0695097	0.0422509
KLF13(+)	1	0.429898	0.0849072	0.101628	0.129924	0.129786	0.128706	0.0686995
PML(+)	1	0.424877	0.0450958	0.0465311	0.0477492	0.0527718	0.0501013	0.0452538
FOXP3(+)	1	0.419331	0.0403398	0.0368789	0.0403602	0.0564559	0.0643524	0.0334936
SP3(+)	1	0.411987	0.0684163	0.0715703	0.0700239	0.0761782	0.0801442	0.0559006
STAT2(+)	1	0.40979	0.054383	0.0529502	0.0574108	0.0577936	0.0580159	0.0483043
PRRX2(+)	1	0.406646	0.0885058	0.087279	0.0945969	0.116967	0.0984001	0.0813018
ZBTB17(+)	1	0.391808	0.116643	0.11749	0.0994938	0.172827	0.136087	0.0785879
FOXO4(+)	1	0.386654	0.0569835	0.0477556	0.0486812	0.0656646	0.061137	0.0377506
SMAD3(+)	1	0.382181	0.186261	0.212352	0.295515	0.285606	0.279154	0.140251
DBP(+)	1	0.369556	0.0146858	0.018339	0.0276375	0.0385687	0.0289433	0.0168754
POLR3G(+)	1	0.359794	0.0814007	0.0925505	0.0883655	0.104994	0.130745	0.0794243
NEUROD1(+)	1	0.341921	0.106773	0.112022	0.103418	0.116203	0.146028	0.0892871
NR1I2(+)	1	0.318324	0.0231793	0.0203935	0.0220022	0.0300688	0.0235674	0.0122466
NFE2L2(+)	1	0.314577	0.0719115	0.0868341	0.09594	0.0974125	0.091075	0.0688733
TRIM28(+)	1	0.306898	0.0155968	0.0182443	0.021599	0.0222034	0.0201604	0.0165817
MAX(+)	1	0.296451	0.05019	0.0520871	0.0514224	0.0526238	0.0516818	0.0496956
RXRA(+)	1	0.277083	0.0650269	0.0526928	0.049352	0.067394	0.0726698	0.0466857
RFX6(+)	1	0.258834	0.0840124	0.0898921	0.110688	0.110407	0.102307	0.0910699
PITX1(+)	1	0.253032	0.060097	0.0361673	0.0373688	0.0642321	0.0649105	0.035828
ZBTB2(+)	1	0.247738	0.0187434	0.0242818	0.0312891	0.0315008	0.0265703	0.0215149
ZNF836(+)	1	0.220111	0.0780996	0.0827383	0.0977245	0.0925675	0.0902869	0.0585551
HMGA2(+)	2	0.962566	0.205093	0.197896	0.171542	0.126287	0.140529	0.0895338
HOXD9(+)	2	0.930924	0.0960609	0.0887661	0.080053	0.0540107	0.0629945	0.0326456
GTF2F1(+)	2	0.902117	0.057008	0.0576455	0.0526431	0.0458824	0.0461472	0.0382648
BATF3(+)	2	0.880921	0.0644256	0.0653312	0.0565769	0.0470477	0.0472336	0.0364732
HOXC8(+)	2	0.878654	0.484334	0.477839	0.444738	0.316818	0.323954	0.213556
ZNF596(+)	2	0.863988	0.0620721	0.0602872	0.0566284	0.0441736	0.0500077	0.03601
ZNF467(+)	2	0.858621	0.143096	0.130782	0.117058	0.0899227	0.0975549	0.0546691
SMAD7(+)	2	0.847583	0.147307	0.134794	0.115599	0.0860678	0.10026	0.0571492
SPIB(+)	2	0.841236	0.0807055	0.079449	0.0715614	0.055673	0.0645813	0.0439639
CREB3L1(+)	2	0.836838	0.0992123	0.10209	0.0914344	0.0713016	0.070203	0.0524544
ZNF300(+)	2	0.836232	0.0588415	0.0606929	0.0541306	0.0477675	0.0492955	0.0409909
RAD21(+)	2	0.833301	0.110426	0.104823	0.100249	0.0772186	0.0880432	0.0651889
LHX8(+)	2	0.819818	0.130888	0.13387	0.102711	0.0690339	0.0749811	0.0462355
TEAD1(+)	2	0.806794	0.317982	0.328324	0.302618	0.18693	0.210334	0.120283
FLI1(+)	2	0.799468	0.0983033	0.096101	0.0822414	0.0664119	0.0713029	0.0570299
GLI3(+)	2	0.793795	0.308988	0.338319	0.28262	0.195474	0.211598	0.125556
CEBPZ(+)	2	0.781976	0.0673742	0.0640995	0.0617995	0.0480093	0.0462137	0.0327076
ELK4(+)	2	0.763573	0.0713986	0.0745335	0.0697296	0.0568174	0.0583547	0.0481259
ZNF30(+)	2	0.741529	0.0502822	0.0505593	0.0424654	0.0271734	0.0374241	0.0200465
BACH2(+)	2	0.723477	0.252235	0.251192	0.243732	0.14009	0.166251	0.107304
TCF7(+)	2	0.709275	0.233209	0.207715	0.215261	0.121511	0.135806	0.0800732
TBX3(+)	2	0.697289	0.126149	0.116667	0.100239	0.0636836	0.0612289	0.0464129
ZXDA(+)	2	0.684182	0.217038	0.222502	0.172291	0.120482	0.161454	0.0771352
WT1(+)	2	0.674532	0.105206	0.0926388	0.0859645	0.0650186	0.0616759	0.048971
CEBPG(+)	2	0.664533	0.0538244	0.0563757	0.0521063	0.0387188	0.0457774	0.0334317
ADARB1(+)	2	0.640062	0.187314	0.16168	0.145094	0.103748	0.119863	0.0837545
HCFC1(+)	2	0.634461	0.0599067	0.0590069	0.0569424	0.0500046	0.0527088	0.0416531
NR3C1(+)	2	0.634044	0.115941	0.113489	0.103488	0.0914231	0.0997501	0.0735326
SHOX2(+)	2	0.579441	0.104314	0.101081	0.0910255	0.0807401	0.0878405	0.0761719
ETV5(+)	2	0.552249	0.0692055	0.0726803	0.0656503	0.059568	0.0618753	0.0495618
HDAC2(+)	2	0.536306	0.0668667	0.0716744	0.0681317	0.0560631	0.0545779	0.0484136
TMEM33(+)	2	0.52584	0.0356453	0.0305407	0.0328088	0.0245288	0.0237725	0.0153193
PBX3(+)	2	0.514123	0.119497	0.11223	0.0989309	0.0886394	0.0959026	0.0618251
GTF2IRD1(+)	2	0.510531	0.0914781	0.0800614	0.0566963	0.0498853	0.0425606	0.0191008
GATA6(+)	2	0.506277	0.183364	0.161778	0.187151	0.0971691	0.109451	0.0535426
ZNF317(+)	2	0.496663	0.0846243	0.0796778	0.0865083	0.0532221	0.0480969	0.0256667
EZH2(+)	2	0.493385	0.0790808	0.0867296	0.083025	0.0612366	0.0592146	0.0491334
TCF7L1(+)	2	0.482187	0.417719	0.388243	0.301674	0.205515	0.233812	0.186947
NFKB2(+)	2	0.481839	0.0583227	0.0581855	0.0565707	0.0534505	0.0509645	0.0455023
HOXA2(+)	2	0.475877	0.293091	0.300231	0.259763	0.217254	0.231798	0.128556
HOXD3(+)	2	0.470054	0.249214	0.230691	0.168905	0.137034	0.157579	0.0992664
DMRT1(+)	2	0.466151	0.0698635	0.0663687	0.0616299	0.0537785	0.0598654	0.0408437
CREB3L4(+)	2	0.458431	0.150362	0.141377	0.105171	0.0931713	0.0982503	0.0675203
HOXA3(+)	2	0.454126	0.0668785	0.0631916	0.0529206	0.0482228	0.0542159	0.0346382
SOX4(+)	2	0.442796	0.138725	0.121924	0.0972964	0.0678613	0.0734987	0.0570102
NR2C1(+)	2	0.430025	0.0496165	0.0456136	0.0321798	0.0289905	0.0294532	0.0179494
ETV1(+)	2	0.426863	0.282405	0.25878	0.21945	0.187582	0.229523	0.142701
TEAD2(+)	2	0.423892	0.0762428	0.0705594	0.0602433	0.0500016	0.0478359	0.0451393
REST(+)	2	0.416131	0.0709068	0.0690826	0.0634333	0.0593564	0.0613546	0.0460072
KLF1(+)	2	0.399594	0.0342981	0.0363011	0.0369893	0.0232513	0.0200923	0.0194783
ATF3(+)	2	0.38682	0.0656234	0.0680691	0.0688202	0.0576921	0.0586805	0.0505611
BACH1(+)	2	0.373097	0.146934	0.164243	0.161963	0.114234	0.117307	0.0805851
CPSF4(+)	2	0.372312	0.0905399	0.0893269	0.0653617	0.0587472	0.0670127	0.0223914
SUPT20H(+)	2	0.36955	0.0688824	0.0696909	0.0723151	0.0557845	0.0565354	0.0560103
KLF5(+)	2	0.364168	0.105502	0.110495	0.0978388	0.0942243	0.0994315	0.0822559
HOXB13(+)	2	0.358086	0.162772	0.129648	0.109004	0.105064	0.0954538	0.0476552
ZNF425(+)	2	0.356695	0.0396652	0.0313732	0.0343329	0.0290684	0.0234382	0.0156899
IRF1(+)	2	0.345137	0.065957	0.0630892	0.0653651	0.061151	0.0610939	0.0603755
RBBP5(+)	2	0.339847	0.0490479	0.0479024	0.0460771	0.0462426	0.0453211	0.0417623
GABPA(+)	2	0.330924	0.0668858	0.0618633	0.0596405	0.0577023	0.0596822	0.0503894
FOXD2(+)	2	0.327058	0.114838	0.111633	0.0879526	0.0880793	0.0954628	0.0642601
SMAD4(+)	2	0.323959	0.139273	0.145877	0.124597	0.0548031	0.057939	0.0863816
TBX19(+)	2	0.296487	0.115612	0.107241	0.0914822	0.0874467	0.099238	0.0634417
TBP(+)	2	0.291651	0.0290276	0.0290109	0.029726	0.0268404	0.0253984	0.026432
ETV2(+)	2	0.278148	0.0797608	0.0808243	0.0783246	0.0671561	0.0690437	0.0741265
EGR1(+)	3	0.942942	0.0790485	0.0925735	0.106981	0.0840014	0.0796572	0.059135
TFEB(+)	3	0.932094	0.0542601	0.0589739	0.0648461	0.0552593	0.0536317	0.0483968
EGR3(+)	3	0.919637	0.074439	0.0930715	0.106725	0.0823643	0.0759777	0.0591437
FOSL1(+)	3	0.885697	0.0590459	0.0712313	0.079086	0.0648673	0.0624766	0.0488163
JUND(+)	3	0.884255	0.0660557	0.0758776	0.0842253	0.0669909	0.0635875	0.0570587
MAFF(+)	3	0.849629	0.0787835	0.0899371	0.0982362	0.0747321	0.0721338	0.0610922
ATF1(+)	3	0.849608	0.0587596	0.0661915	0.0701233	0.0601164	0.0555939	0.046101
FOSB(+)	3	0.83202	0.0795423	0.0961885	0.108331	0.0736996	0.0697715	0.0553829
ESRRA(+)	3	0.823117	0.0544455	0.0609603	0.0678392	0.0555375	0.0560033	0.050241
NFIL3(+)	3	0.822765	0.114342	0.128009	0.156956	0.120749	0.113981	0.0753527
STAT3(+)	3	0.796258	0.28358	0.368404	0.479097	0.343376	0.322087	0.17866
ETS1(+)	3	0.791299	0.100885	0.116303	0.129784	0.0906404	0.0877577	0.062218
CD59(+)	3	0.79066	0.18794	0.253351	0.372803	0.212838	0.213367	0.118972
YY1(+)	3	0.782799	0.0649714	0.078135	0.0820422	0.0637124	0.0586112	0.0501028
KLF6(+)	3	0.777609	0.0722388	0.080877	0.0832555	0.0705615	0.0695505	0.0637384
ERF(+)	3	0.738782	0.0510746	0.0670718	0.0811086	0.0591167	0.0514753	0.0457083
PPARA(+)	3	0.729616	0.0463204	0.0636587	0.0864957	0.0380904	0.0304076	0.0208268
E2F3(+)	3	0.725454	0.0760366	0.0861651	0.0913419	0.0761736	0.0740458	0.0540856
MYC(+)	3	0.691693	0.0665604	0.0735995	0.088812	0.0698791	0.0685958	0.0614842
NFATC1(+)	3	0.674908	0.098968	0.10575	0.118398	0.0964276	0.0982643	0.0714386
EGR2(+)	3	0.671827	0.042827	0.0486603	0.0572693	0.048577	0.0464725	0.0349241
RCOR1(+)	3	0.606551	0.0880115	0.100989	0.105889	0.0792069	0.0756484	0.0554555
KLF16(+)	3	0.606272	0.0792121	0.114423	0.129021	0.0656644	0.0797399	0.0591286
KLF10(+)	3	0.605433	0.0649436	0.0779094	0.0952116	0.0683063	0.0675386	0.0634863
SIN3A(+)	3	0.603466	0.0716159	0.0823607	0.0828351	0.0711679	0.0668855	0.0532714
ATF5(+)	3	0.573853	0.0156457	0.0212694	0.0221508	0.0174913	0.0184929	0.0151244
TSC22D4(+)	3	0.554916	0.0716439	0.0804283	0.101059	0.0825806	0.0785325	0.0465746
SP4(+)	3	0.517905	0.0519441	0.0583973	0.0632048	0.0561758	0.0564444	0.0415646
GRHL2(+)	3	0.515203	0.0327774	0.0366848	0.0422283	0.0240888	0.0244355	0.0169947
IKZF1(+)	3	0.506355	0.0384611	0.0480219	0.0491897	0.0381362	0.0369049	0.0371763
NFKB1(+)	3	0.478441	0.0747854	0.0818723	0.0828845	0.072386	0.0703618	0.0568739
MEOX1(+)	3	0.455023	0.105678	0.120436	0.123609	0.0954408	0.0966027	0.0652627
ETV3(+)	3	0.442971	0.0856941	0.0987151	0.100345	0.0826457	0.0828713	0.0559185
YY2(+)	3	0.438946	0.076492	0.0823945	0.106368	0.0849026	0.0893374	0.0573263
RELB(+)	3	0.432876	0.0828209	0.0897347	0.0965031	0.0881634	0.0819225	0.0593902
SRF(+)	3	0.41399	0.0533099	0.0614962	0.0597472	0.048914	0.0475731	0.0417185
BCL3(+)	3	0.385734	0.0827057	0.0803399	0.0887694	0.0782742	0.074571	0.0642756
KDM5B(+)	3	0.354454	0.0937742	0.105991	0.105587	0.0818802	0.0791631	0.0590667
IRF3(+)	3	0.346744	0.0210509	0.0323594	0.0339479	0.0311054	0.0294406	0.0208299
ATF6(+)	3	0.334965	0.0611271	0.0657269	0.0673957	0.0653183	0.0634586	0.0528074
ONECUT1(+)	3	0.309321	0.011373	0.0104038	0.0238498	0.01758	0.0143901	0.00630983
ETV4(+)	3	0.306174	0.0700814	0.0736893	0.0929236	0.0787987	0.0806703	0.0711115
NFATC3(+)	3	0.293665	0.0533292	0.0848677	0.114991	0.0933567	0.0897785	0.0666257
TBX1(+)	3	0.275935	0.0391239	0.0488035	0.0444689	0.0342785	0.0387498	0.028239
POLR2A(+)	3	0.265887	0.0475797	0.0569674	0.0633013	0.0620406	0.0571974	0.0430003
PGR(+)	3	0.256938	0.0746674	0.0838696	0.0942862	0.0892191	0.0869764	0.0569357
CTCFL(+)	3	0.224339	0.0278391	0.0350724	0.0380629	0.023414	0.0197647	0.031926
PKNOX1(+)	4	0.956707	0.0883289	0.0837262	0.0844464	0.147604	0.147946	0.0967807
IRX3(+)	4	0.943031	0.0686642	0.0636396	0.0701271	0.106562	0.111357	0.0791053
PPARGC1A(+)	4	0.93117	0.0490945	0.0460313	0.0503152	0.0919858	0.0992424	0.062638
OVOL2(+)	4	0.927542	0.00507066	0.00303063	0.00338273	0.0264997	0.0256821	0.00982448
XRCC4(+)	4	0.906511	0.0432841	0.0443542	0.0460478	0.0579318	0.0565124	0.0474983
ESR1(+)	4	0.894166	0.0821212	0.070285	0.0768619	0.206709	0.242378	0.0878259
JDP2(+)	4	0.892656	0.0375438	0.0391929	0.0421034	0.0575497	0.0623352	0.0423452
MEF2B(+)	4	0.885968	0.0519417	0.049834	0.0491069	0.0926513	0.0884846	0.0527316
PRDM16(+)	4	0.875068	0.0442285	0.0398507	0.0428291	0.0714092	0.0672484	0.0505073
PHOX2A(+)	4	0.864975	0.0995309	0.0844538	0.107642	0.160463	0.168894	0.101854
ZNF43(+)	4	0.861164	0.0484959	0.0454053	0.045832	0.0683791	0.0665678	0.0474365
SIX5(+)	4	0.846555	0.0549561	0.0522168	0.0542229	0.0666654	0.0672572	0.0590539
MLXIPL(+)	4	0.84037	0.104012	0.0948692	0.116923	0.214455	0.189044	0.121921
TEF(+)	4	0.83519	0.0826881	0.087798	0.0986175	0.135004	0.139766	0.0922142
RUNX3(+)	4	0.819998	0.00738612	0.00763156	0.010913	0.0267982	0.0225458	0.0128308
NFE2L3(+)	4	0.810865	0.0315865	0.026727	0.0294128	0.0524435	0.0492192	0.0295861
SP7(+)	4	0.785303	0.0368026	0.0404392	0.0421315	0.0826017	0.0707144	0.0452845
POU6F1(+)	4	0.78521	0.0158901	0.0240581	0.038153	0.0823388	0.0895148	0.0278453
NR1H3(+)	4	0.745379	0.048545	0.0441626	0.0435732	0.0679176	0.0806135	0.0498842
NR1D2(+)	4	0.707613	0.0807985	0.0964915	0.0912096	0.213047	0.191649	0.0835467
NR1D1(+)	4	0.704645	0.0417947	0.0422459	0.0487508	0.0930263	0.0800068	0.063575
HEY1(+)	4	0.693624	0.0513912	0.0553432	0.0552258	0.0635902	0.0684183	0.056056
HLF(+)	4	0.686483	0.0671981	0.0688761	0.0764018	0.102141	0.1007	0.068231
SP2(+)	4	0.664171	0.0355186	0.0353047	0.0386117	0.0497345	0.0496706	0.0441691
E2F1(+)	4	0.638566	0.0386257	0.0357096	0.0361165	0.0419676	0.0434845	0.0373211
HOXA4(+)	4	0.63439	0.0272458	0.0498061	0.0786477	0.135197	0.179944	0.0931099
ZNF239(+)	4	0.554485	0.020861	0.0168221	0.0169102	0.0262654	0.0306461	0.023462
SNAI3(+)	4	0.553355	0.0708237	0.0770991	0.0775877	0.0951388	0.115852	0.0768444
NANOG(+)	4	0.552776	0.0123814	0.0134913	0.0435226	0.0902613	0.0921898	0.0656412
TBX21(+)	4	0.534212	0.0560136	0.0527366	0.0469704	0.0892413	0.0882518	0.0449683
ZNF37A(+)	4	0.512421	0.10525	0.11401	0.121856	0.16406	0.163446	0.10502
NFYB(+)	4	0.504874	0.042636	0.0533527	0.0536574	0.094789	0.0720114	0.0579412
HNF4A(+)	4	0.463687	0.0404364	0.040423	0.06408	0.0830128	0.102722	0.043124
ZNF420(+)	4	0.446342	0.0266962	0.0206193	0.0249644	0.0387871	0.0607634	0.0388981
TFAP2C(+)	4	0.445608	0.0520749	0.0532926	0.0591793	0.0975476	0.0942236	0.0869636
RXRG(+)	4	0.4404	0.0599606	0.058958	0.0539915	0.0874864	0.0988078	0.0487654
EXO5(+)	4	0.435625	0.0220783	0.0177671	0.0159809	0.032442	0.0585265	0.0303237
ZNF76(+)	4	0.39046	0.0510265	0.0524708	0.0544251	0.0609147	0.0592781	0.0586038
NKX2-5(+)	4	0.382676	0.0553138	0.0521279	0.0392164	0.0669567	0.0857573	0.0661509
FOXD4L1(+)	4	0.381341	0.0626616	0.0620793	0.0646848	0.109092	0.11605	0.10552
EOMES(+)	4	0.36943	0.0338639	0.0373072	0.0207544	0.0505224	0.0756306	0.0265049
FOXO6(+)	4	0.253104	0.0885638	0.07814	0.0683124	0.0938612	0.0925596	0.0742384
PATZ1(+)	5	0.927981	0.0607956	0.053712	0.0465903	0.0429947	0.0463476	0.0414007
BCL11A(+)	5	0.91244	0.0870632	0.0681049	0.0516081	0.0460523	0.0546794	0.0380255
ZNF250(+)	5	0.909132	0.0473134	0.0396741	0.0315865	0.0309503	0.0313165	0.0269958
EMX2(+)	5	0.897212	0.0582322	0.0403846	0.0295411	0.0247001	0.0320255	0.0187304
TBX6(+)	5	0.888997	0.01446	0.00952484	0.00700001	0.00593969	0.00758862	0.0050746
MEF2C(+)	5	0.873022	0.117187	0.0989161	0.0801764	0.0814744	0.0846177	0.0755624
MYB(+)	5	0.804516	0.0999289	0.0871543	0.0711575	0.0716059	0.078769	0.0670486
RARG(+)	5	0.78237	0.134929	0.0922342	0.0650152	0.0351814	0.0414316	0.0350162
ZNF878(+)	5	0.776385	0.0291183	0.0226935	0.0184502	0.0130853	0.0167013	0.0111255
LHX9(+)	5	0.760459	0.0808434	0.0673888	0.0435893	0.0307218	0.0371184	0.0256833
PROX1(+)	5	0.747501	0.0957776	0.0713836	0.0618257	0.0589999	0.068937	0.0548289
TBX5(+)	5	0.715914	0.124578	0.0868832	0.0702494	0.0715751	0.0819822	0.0556437
E2F7(+)	5	0.708509	0.0313021	0.0198003	0.0170868	0.0161879	0.0182675	0.0152182
ERG(+)	5	0.691418	0.131902	0.0947722	0.0566632	0.0224894	0.0253795	0.0237985
TBX2(+)	5	0.677023	0.104488	0.0801144	0.0470859	0.0315252	0.0369944	0.0442698
ACAA1(+)	5	0.619629	0.0819398	0.0742527	0.0626299	0.0530126	0.0582304	0.048453
MYBL2(+)	5	0.540411	0.0575037	0.0525071	0.0310035	0.0171255	0.0240209	0.0166603
ZFP64(+)	5	0.529499	0.0505981	0.0411897	0.0342471	0.0344315	0.0364909	0.0237463
TFAP4(+)	5	0.525029	0.0334084	0.0209861	0.0158715	0.0208303	0.0185339	0.0168599
GATA4(+)	5	0.523814	0.187822	0.156805	0.126448	0.105464	0.115379	0.0718778
BCL6B(+)	5	0.46028	0.0305898	0.022634	0.0181896	0.0222461	0.0230354	0.0187471
LEF1(+)	5	0.457196	0.108752	0.0940226	0.0784268	0.0721543	0.0783434	0.0520363
NR2F6(+)	5	0.454087	0.0334626	0.0288867	0.0264781	0.0282707	0.0296769	0.0265999
ZNF721(+)	5	0.445908	0.0592415	0.0402548	0.0235623	0.00714116	0.00785687	0.0293621
NKX3-1(+)	5	0.441188	0.0757716	0.0571072	0.0487476	0.0419517	0.0380944	0.0542448
HESX1(+)	5	0.437324	0.0415937	0.0295366	0.0293384	0.0201479	0.0165421	0.0235436
DMAP1(+)	5	0.413237	0.100572	0.0907132	0.0853017	0.0681999	0.0672478	0.0702911
NELFE(+)	5	0.373398	0.0395408	0.0375801	0.0338021	0.0339111	0.0357948	0.0300503
USF2(+)	5	0.352646	0.135759	0.118843	0.106559	0.0566117	0.0588677	0.0783726
MEIS1(+)	5	0.352132	0.139626	0.119224	0.112872	0.114225	0.1195	0.0931192
BSX(+)	5	0.348684	0.0542438	0.0369476	0.0309532	0.0392884	0.0346296	0.0201141
HES5(+)	5	0.33193	0.0686206	0.0579968	0.0476709	0.0460216	0.0435565	0.0593121
BRF2(+)	5	0.329568	0.0459975	0.0418816	0.0391247	0.0417657	0.0423447	0.0420308
TGIF2(+)	5	0.328943	0.076421	0.0737414	0.0714546	0.065532	0.0622343	0.0660457
GLI1(+)	5	0.327889	0.0696802	0.0679864	0.0558766	0.0573397	0.0639804	0.0502536
SIX2(+)	5	0.30767	0.0395499	0.0288467	0.0282258	0.0298453	0.030966	0.032472
HES4(+)	5	0.298196	0.0661335	0.0643008	0.0617356	0.0558277	0.055693	0.062359
MAFG(+)	5	0.283105	0.0650677	0.0633535	0.0610566	0.0469676	0.0554134	0.0582029
TP73(+)	5	0.253716	0.0482402	0.0394548	0.0322069	0.0391706	0.0443399	0.033609
HMGN3(+)	5	0.249075	0.0819811	0.0716916	0.0632086	0.0460947	0.0494155	0.0766434
ZNF436(+)	5	0.249055	0.0690407	0.0610642	0.0550395	0.060617	0.0656916	0.0549805
ZNF485(+)	5	0.200009	0.0729876	0.0620582	0.0603216	0.0693123	0.0624492	0.0655411
CREB5(+)	6	0.91894	0.141404	0.148093	0.138961	0.127591	0.131701	0.0855688
ZNF84(+)	6	0.863492	0.082149	0.08532	0.0826989	0.0737909	0.0752599	0.0538466
SOX10(+)	6	0.83204	0.0879343	0.0922231	0.0859409	0.0760265	0.0768693	0.048849
RFX2(+)	6	0.830628	0.113286	0.115917	0.110281	0.0958854	0.10137	0.0667124
DLX1(+)	6	0.80853	0.131176	0.142957	0.137308	0.118984	0.128406	0.0725484
RORC(+)	6	0.807092	0.0602217	0.0611616	0.0601427	0.0509529	0.0548827	0.0360552
IRF8(+)	6	0.792397	0.086918	0.0867149	0.088113	0.0793505	0.0842242	0.0574707
HSF1(+)	6	0.746059	0.0706304	0.069728	0.0717787	0.0643792	0.0657449	0.0510689
DEAF1(+)	6	0.740607	0.0892089	0.0898338	0.0829198	0.081886	0.0812792	0.0590828
CHD2(+)	6	0.719432	0.103692	0.109305	0.105697	0.101428	0.10256	0.0685842
CREB1(+)	6	0.719063	0.0641891	0.0670416	0.0667541	0.0607341	0.0602555	0.0473995
FOXN2(+)	6	0.698104	0.0594808	0.06113	0.0570918	0.050741	0.0542483	0.0385749
ZNF362(+)	6	0.657719	0.0634726	0.0611133	0.0580874	0.0557002	0.0533873	0.0371144
BDP1(+)	6	0.64334	0.104922	0.107274	0.100777	0.101398	0.100176	0.0648335
IRF2(+)	6	0.630688	0.0809376	0.0773402	0.0787891	0.0764481	0.0757128	0.0591345
NR2C2(+)	6	0.626031	0.0694397	0.0732129	0.0733167	0.0646337	0.0634238	0.0475717
ELF4(+)	6	0.611793	0.0734962	0.0782192	0.0733168	0.0733186	0.0727308	0.0540661
BCLAF1(+)	6	0.606292	0.0740632	0.0802499	0.0780786	0.0695059	0.0710765	0.0552278
ZNF471(+)	6	0.577118	0.0673661	0.0740486	0.0708525	0.068457	0.0684017	0.0468941
PHF8(+)	6	0.553071	0.0640574	0.0641996	0.0591311	0.0589786	0.0618138	0.0445704
CREM(+)	6	0.524281	0.0624463	0.0665011	0.0663522	0.05812	0.0572492	0.0445794
FEV(+)	6	0.522188	0.0730422	0.0687565	0.0660953	0.0645183	0.0682775	0.0456342
POU3F1(+)	6	0.513017	0.0232597	0.0214748	0.0238301	0.0220315	0.020751	0.0114173
GABPB1(+)	6	0.499626	0.0554283	0.053926	0.0566712	0.0473005	0.0516118	0.0387563
MEF2A(+)	6	0.465313	0.11491	0.129116	0.129163	0.109389	0.105967	0.071382
SOX11(+)	6	0.458086	0.132009	0.131234	0.10869	0.111298	0.119358	0.0667753
STAT5B(+)	6	0.455068	0.0571578	0.0621798	0.0597112	0.0599762	0.058301	0.0341808
SMARCA4(+)	6	0.447352	0.0910591	0.0968252	0.0929836	0.0775159	0.0740007	0.0515474
BRF1(+)	6	0.44014	0.0567118	0.0567303	0.0547383	0.0544208	0.0567115	0.0422427
KLF2(+)	6	0.436207	0.084595	0.0860201	0.081899	0.0822797	0.0848755	0.066657
FOXJ2(+)	6	0.433183	0.0715225	0.0683726	0.0689232	0.0621211	0.0657098	0.0539902
SALL2(+)	6	0.42725	0.00972488	0.00931972	0.0108152	0.00690928	0.00990165	0.00341725
NFYA(+)	6	0.415486	0.0307955	0.0288675	0.0262463	0.0252688	0.0274012	0.0185492
FOXK1(+)	6	0.41096	0.110568	0.104917	0.0990684	0.0998019	0.105365	0.0612812
MEF2D(+)	6	0.402389	0.0747038	0.0805203	0.0777452	0.0794777	0.0745846	0.0557742
RREB1(+)	6	0.393513	0.105215	0.102899	0.0978946	0.0969174	0.104266	0.0696232
GMEB2(+)	6	0.383212	0.0582463	0.0630646	0.0656081	0.0587327	0.0579472	0.0426908
GTF2B(+)	6	0.382041	0.0397926	0.0393242	0.0338171	0.0360045	0.0372726	0.0221572
STAT1(+)	6	0.36822	0.0656818	0.0696649	0.0709397	0.0613417	0.0648597	0.0532299
REL(+)	6	0.341282	0.0934464	0.107198	0.10541	0.081711	0.0791977	0.0532923
CTCF(+)	6	0.327975	0.064975	0.0699243	0.0684166	0.0710641	0.0663036	0.0439165
ZNF16(+)	6	0.300777	0.0712086	0.062766	0.0575156	0.0597874	0.0552941	0.0394252
ZNF629(+)	6	0.283343	0.0794444	0.0667582	0.0649633	0.06719	0.0642172	0.0455789
NRF1(+)	6	0.266796	0.0616703	0.0653373	0.0678783	0.0654396	0.066045	0.0509539
ZNF281(+)	7	0.869024	0.0578447	0.0569972	0.0500178	0.0629065	0.0653728	0.0284879
KDM5A(+)	7	0.811661	0.0720715	0.0719841	0.0687594	0.0728553	0.0739261	0.0521054
ZMIZ1(+)	7	0.808029	0.0927985	0.0926299	0.0917221	0.0978312	0.101617	0.0621584
SP1(+)	7	0.796634	0.0777041	0.073053	0.0718944	0.0793117	0.078852	0.0573753
HIVEP3(+)	7	0.786389	0.213014	0.200992	0.19574	0.203519	0.22331	0.151578
CREB3L2(+)	7	0.783674	0.106084	0.11002	0.104607	0.11368	0.116912	0.0728054
GATA3(+)	7	0.746061	0.0650073	0.0675413	0.062045	0.0759645	0.0748395	0.0309173
FOXP1(+)	7	0.730839	0.10165	0.0963378	0.0946696	0.0961744	0.108084	0.0692497
ZNF780B(+)	7	0.687615	0.0730903	0.0698109	0.0630624	0.0683593	0.0722687	0.0444797
FOXN3(+)	7	0.680417	0.122283	0.111802	0.105931	0.110712	0.123163	0.0734881
CREBL2(+)	7	0.650653	0.0409832	0.0394275	0.0397762	0.0430343	0.0474152	0.0283503
FOXP2(+)	7	0.637312	0.139045	0.135528	0.133929	0.145576	0.163024	0.0968839
TAF1(+)	7	0.615619	0.0602455	0.0612265	0.0603037	0.0628037	0.0620751	0.0473246
CDX1(+)	7	0.589696	0.0757616	0.0737842	0.0613026	0.0791538	0.0714519	0.0319247
ZBTB25(+)	7	0.573614	0.0702168	0.0602722	0.0555193	0.0615344	0.0744903	0.0395017
TBL1XR1(+)	7	0.546497	0.351532	0.312471	0.241792	0.295734	0.347821	0.150859
KLF3(+)	7	0.540488	0.084229	0.0868547	0.0846569	0.0858455	0.0876463	0.0645746
FOXD3(+)	7	0.536518	0.0895829	0.0885814	0.0888596	0.0954963	0.0905611	0.0504112
HDAC6(+)	7	0.53319	0.0408542	0.0395839	0.0323137	0.0414056	0.0414265	0.0276895
ZNF582(+)	7	0.504422	0.0615157	0.0645393	0.0551699	0.0634815	0.081583	0.0365522
EP300(+)	7	0.488337	0.0783435	0.0833846	0.0830962	0.0889788	0.0894576	0.0583511
ZNF91(+)	7	0.466364	0.0915613	0.0891925	0.0843097	0.103737	0.107456	0.0631001
HES7(+)	7	0.441425	0.0484657	0.0495704	0.0458453	0.0509183	0.0496622	0.0433804
ING4(+)	7	0.418089	0.0461643	0.0467054	0.0407264	0.0569329	0.0477413	0.0271404
FIZ1(+)	7	0.398848	0.0252274	0.0225363	0.0213399	0.028498	0.0283616	0.016261
JAZF1(+)	7	0.397823	0.100386	0.106816	0.107287	0.12299	0.123549	0.0659212
HDAC1(+)	7	0.393559	0.0387667	0.034866	0.0222828	0.036268	0.0374977	0.01911
SOX2(+)	7	0.376258	0.0751861	0.0776588	0.077022	0.0812785	0.0903294	0.0611248
ELK3(+)	7	0.36961	0.0242487	0.0184531	0.0167886	0.0198221	0.0210848	0.0117784
ZNF484(+)	7	0.364241	0.0144734	0.0148784	0.012356	0.0150699	0.0168832	0.0116068
CUX1(+)	7	0.362741	0.0926918	0.099228	0.105093	0.107556	0.106301	0.0647427
SIX4(+)	7	0.355994	0.0638572	0.0646936	0.0645792	0.0553799	0.0775099	0.037068
MAFK(+)	7	0.349944	0.0996052	0.100016	0.0879759	0.0875509	0.100059	0.0617122
ZNF415(+)	7	0.3297	0.0501575	0.0457562	0.0456036	0.0510927	0.0580513	0.0393741
SALL1(+)	7	0.328667	0.160651	0.141275	0.11186	0.124635	0.153544	0.0857994
SPDEF(+)	7	0.324877	0.0401267	0.0329853	0.0317272	0.0374179	0.0353289	0.0271118
GATA1(+)	7	0.307285	0.0349685	0.0301558	0.0228574	0.0279027	0.0308423	0.0175032
STAT5A(+)	7	0.306471	0.0514259	0.0513876	0.0525862	0.0510186	0.0529438	0.0477001
IRF4(+)	7	0.300308	0.0679264	0.0719498	0.0798759	0.0709354	0.0822582	0.0458136
RUNX1(+)	7	0.278329	0.217913	0.195563	0.164872	0.158373	0.205943	0.0967213
MTF1(+)	7	0.273257	0.0369752	0.0320976	0.0256599	0.0394644	0.0398541	0.0260537
PBX1(+)	7	0.271647	0.107148	0.0911695	0.0771129	0.112162	0.126171	0.0738837
MRPL1(+)	7	0.266409	0.0802999	0.0767271	0.0538925	0.0583927	0.078454	0.0391427
KLF17(+)	7	0.260841	0.0619323	0.0594388	0.0736754	0.0695422	0.0682215	0.038871
ZNF74(+)	7	0.258084	0.0301546	0.0254689	0.0196435	0.0269436	0.0285346	0.0208426
BRCA1(+)	7	0.253897	0.052922	0.0472545	0.0451917	0.0452444	0.0496748	0.038656
ZNF48(+)	7	0.240679	0.040748	0.0340049	0.0316891	0.0376412	0.0408096	0.0324933
HSF5(+)	7	0.223133	0.0685294	0.0647936	0.0521562	0.0573445	0.0759133	0.0545157
RXRB(+)	7	0.173525	0.0553641	0.0524575	0.0467639	0.0514102	0.0561932	0.0507844
ZNF668(+)	8	0.975175	0.015992	0.0135119	0.0150064	0.0175996	0.0128238	0.0614076
IRF5(+)	8	0.964361	0.0483276	0.0462565	0.0463285	0.0495401	0.0445312	0.0734442
BHLHE41(+)	8	0.960399	0.0253191	0.0223799	0.0223551	0.0239978	0.0215256	0.0428114
ATF2(+)	8	0.953585	0.0331558	0.032454	0.0286595	0.0313669	0.0247329	0.0789296
NANOGP8(+)	8	0.927868	0.0560385	0.044534	0.0429066	0.052035	0.0414358	0.108732
RFX8(+)	8	0.908268	0.00445117	0.00279873	0.00177007	0.00367807	0.00332049	0.0173573
MSX2(+)	8	0.852944	0.0117088	0.0104581	0.0102257	0.0140448	0.008043	0.0258467
THAP1(+)	8	0.839089	0.030578	0.0304683	0.030569	0.0337128	0.0303577	0.0443589
TFAP2A(+)	8	0.836446	0.0386591	0.0320089	0.0285302	0.0294202	0.0278529	0.0609803
ZNF133(+)	8	0.826544	0.0108173	0.00987204	0.0100912	0.0142182	0.0139519	0.0416552
TGIF1(+)	8	0.802341	0.0376104	0.0314626	0.0400013	0.0397173	0.0374445	0.0633347
RORB(+)	8	0.785662	0.0191913	0.0122893	0.0179656	0.0206717	0.0253176	0.0718696
FOXM1(+)	8	0.764233	0.0164665	0.0152338	0.0160918	0.017132	0.0167619	0.022896
GCM1(+)	8	0.758426	0.0109401	0.0142764	0.0132489	0.00534406	0.00720378	0.0327556
CEBPD(+)	8	0.74246	0.0466158	0.0483549	0.0609237	0.0979636	0.0947788	0.346304
CEBPB(+)	8	0.735587	0.0464014	0.0515589	0.0615727	0.0501462	0.0481286	0.0850018
ZNF200(+)	8	0.73557	0.0291231	0.0258755	0.0366234	0.03654	0.0274401	0.059225
ZNF219(+)	8	0.729581	0.0168518	0.0215416	0.0239737	0.0210929	0.0153519	0.0377075
TFDP1(+)	8	0.728165	0.0269387	0.0315984	0.0426249	0.0307369	0.0189182	0.0698956
XBP1(+)	8	0.691735	0.0313635	0.0350032	0.0417932	0.0460126	0.0394502	0.0824043
HIC1(+)	8	0.690049	0.0680632	0.0663771	0.0605802	0.064184	0.0681253	0.087097
BHLHE40(+)	8	0.686287	0.0447713	0.0505917	0.0511014	0.0467227	0.0444875	0.062595
ZNF501(+)	8	0.683498	0.0349795	0.0342878	0.0354069	0.034837	0.0371081	0.0444925
SMC3(+)	8	0.679758	0.0328169	0.0252026	0.025611	0.0289542	0.0283624	0.0435665
THAP11(+)	8	0.669855	0.0405076	0.0359996	0.0325112	0.0385938	0.0378753	0.0546153
CXXC1(+)	8	0.666988	0.0431716	0.0418941	0.0428376	0.0454573	0.0460413	0.0604861
POLE3(+)	8	0.657884	0.00257182	0.002059	0.00177325	0.00460658	0.00360253	0.0127509
NR5A2(+)	8	0.625048	0.00655872	0.00512505	0.00661119	0.00696152	0.00688973	0.0111378
FOS(+)	8	0.612003	0.0422863	0.0459235	0.06525	0.0496091	0.0434145	0.0856054
IRF7(+)	8	0.59977	0.0430395	0.0334637	0.0286442	0.0233607	0.0238785	0.0582968
GATA2(+)	8	0.599735	0.0216908	0.0204327	0.0200564	0.0193662	0.0190709	0.0235174
E2F2(+)	8	0.595757	0.0259386	0.027882	0.0335747	0.031711	0.0269672	0.0424318
E2F6(+)	8	0.593244	0.0367816	0.0388447	0.0399805	0.0416356	0.0381569	0.0483413
OSR2(+)	8	0.552025	0.00958176	0.0064499	0.00515113	0.00962768	0.0100385	0.0212341
PRNP(+)	8	0.528995	0.0528399	0.0511445	0.0526517	0.046062	0.0429528	0.0609914
ZNF768(+)	8	0.507297	0.0362893	0.0300156	0.0256195	0.02236	0.0167775	0.0455678
NHLH1(+)	8	0.474785	0.0715842	0.0623081	0.0574213	0.0583206	0.054091	0.0773441
NR2F1(+)	8	0.461772	0.0255989	0.0232911	0.0211494	0.0178708	0.0194872	0.0292627
ZNF773(+)	8	0.394105	0.0483809	0.0690713	0.0896473	0.0596702	0.054882	0.099201
NFE2(+)	8	0.33651	0.0454469	0.0423277	0.0423202	0.0376915	0.0346705	0.0474067
JUNB(+)	8	0.333427	0.0478449	0.0582284	0.073292	0.0580815	0.052956	0.0750865
VEZF1(+)	8	0.31304	0.0447752	0.0465589	0.0502919	0.0386738	0.0378052	0.0517094
ELK1(+)	8	0.306297	0.0410699	0.0442427	0.0462223	0.0446638	0.0392515	0.0471461
ZNF174(+)	8	0.302354	0.0128059	0.0122008	0.0180438	0.0135794	0.0125776	0.0173787
CREB3(+)	8	0.29121	0.0466392	0.0484025	0.0442907	0.0366044	0.0340009	0.0511825
NR1H4(+)	8	0.284428	0.0576289	0.0404325	0.0438802	0.0439149	0.0419884	0.0549489
MYCN(+)	8	0.266058	0.0175093	0.013378	0.0116588	0.0126047	0.0156436	0.0178474
USF1(+)	8	0.248975	0.0418348	0.042118	0.036415	0.0291655	0.029431	0.0439073
SNAI1(+)	8	0.23509	0.0662044	0.0535711	0.0434702	0.0539981	0.0528827	0.0638615
ETV7(+)	9	0.971367	0.0285266	0.025988	0.02975	0.0416099	0.038384	0.0542317
POU5F1(+)	9	0.957307	0.0594284	0.0538036	0.0705061	0.107221	0.0987895	0.143471
RFX1(+)	9	0.95628	0.0220731	0.0213619	0.0213954	0.0353287	0.0331626	0.0449748
MAFB(+)	9	0.955564	0.0261481	0.023328	0.0267497	0.0391135	0.0385562	0.0491288
HAND1(+)	9	0.952587	0.00794583	0.0061135	0.00707675	0.0144863	0.0144368	0.0238489
ZNF350(+)	9	0.941649	0.0249518	0.0219744	0.0264669	0.0410239	0.038718	0.0504095
SHOX(+)	9	0.937314	0.0541328	0.0449412	0.0417226	0.104996	0.0947842	0.146906
HNF1B(+)	9	0.931977	0.0485415	0.0489684	0.0562745	0.0804785	0.0837735	0.116834
SOX18(+)	9	0.91671	0.0331441	0.0315672	0.0377232	0.0526987	0.050915	0.0790553
PAX8(+)	9	0.911056	0.0048793	0.00338208	0.00355728	0.00756375	0.00698402	0.0112446
NR1H2(+)	9	0.90416	0.019913	0.0226934	0.0329006	0.0685223	0.068075	0.0985688
MAZ(+)	9	0.882849	0.026562	0.0245893	0.0254828	0.02976	0.0294503	0.0361471
KLF4(+)	9	0.856801	0.0521172	0.0548502	0.057151	0.0663067	0.0635856	0.0732953
SETDB1(+)	9	0.794003	0.0422209	0.0379533	0.0380534	0.0526114	0.0452903	0.0592411
TAF7(+)	9	0.740405	0.0464662	0.0462121	0.0515075	0.0608456	0.0562376	0.0634225
FOXF2(+)	9	0.728805	0.0217571	0.0243759	0.0263707	0.0333483	0.0299565	0.0466645
POU2AF1(+)	9	0.711322	0.0165406	0.0142275	0.0128853	0.0271304	0.0396918	0.0492281
ZNF282(+)	9	0.579667	0.0177135	0.0165359	0.017548	0.0264522	0.0200234	0.0257795
NFE2L1(+)	9	0.56279	0.0613186	0.0589864	0.06217	0.0635984	0.0624128	0.0647742
ALX1(+)	9	0.545618	0.00636162	0.00655633	0.00889201	0.0161642	0.0172294	0.0175208
ZNF726(+)	9	0.542779	0.0224122	0.0161576	0.0159738	0.0266499	0.0241446	0.0282475
POU2F1(+)	9	0.529469	0.0998349	0.109304	0.122389	0.125954	0.122001	0.156744
JUN(+)	9	0.503474	0.0558462	0.0587258	0.0698177	0.0684325	0.0703356	0.0903941
ZC3H11A(+)	9	0.484792	0.010699	0.0101194	0.0153413	0.0178771	0.0143833	0.0290453
POU3F3(+)	9	0.474811	0.073546	0.0475394	0.0385409	0.0739073	0.0725971	0.097357
TRAF4(+)	9	0.434411	0.0358108	0.0458785	0.0434738	0.0589185	0.0567286	0.0590287
E2F4(+)	9	0.429682	0.0700436	0.0773243	0.0549913	0.0759816	0.0846243	0.105021
A1CF(+)	9	0.411242	0.0246096	0.018633	0.0138915	0.0297419	0.0333832	0.0331273
ZNF319(+)	9	0.366637	0.0318983	0.0278772	0.0284805	0.0313739	0.0308835	0.0328508
CLOCK(+)	9	0.349757	0.0144513	0.0156667	0.0139591	0.0268364	0.0186547	0.0223417
FOXF1(+)	9	0.3474	0.0105419	0.0076263	0.00790015	0.010671	0.0119433	0.0116171
SUZ12(+)	9	0.162671	0.037244	0.0444746	0.050934	0.0481123	0.0425042	0.0473735

## Sheet: RV_regulon_auc_mfuzz
gene	cluster	membership	AG1	AG2	AG3	AG4	AG5	AG6
PHOX2A(+)	1	0.852744	0.0350945	0.0225201	0.022047	0.0142502	0.0170809	0.0103582
TCF7L1(+)	1	0.80619	0.369356	0.249058	0.232121	0.179689	0.217611	0.0908816
MEF2C(+)	1	0.773413	0.0967508	0.0753438	0.0726212	0.0711951	0.075596	0.0617234
GATA4(+)	1	0.704571	0.225594	0.165662	0.141313	0.103199	0.109107	0.0620691
PITX3(+)	1	0.694665	0.0194997	0.011011	0.0122903	0.0100091	0.0128043	0.00820282
GFI1B(+)	1	0.68577	0.0633777	0.0280069	0.0369866	0.0308147	0.0289416	0.0190596
TBX5(+)	1	0.68005	0.120116	0.095063	0.0830261	0.0756132	0.0746991	0.0486996
ZNF287(+)	1	0.658481	0.0765445	0.0648671	0.0581909	0.0523431	0.0548339	0.0516996
AR(+)	1	0.653125	0.067335	0.0341129	0.0456941	0.030406	0.0310063	0.02652
HOXA3(+)	1	0.651789	0.164334	0.119578	0.112732	0.11416	0.114336	0.106103
MAF(+)	1	0.646319	0.0267766	0.0117944	0.0140915	0.0103205	0.0116592	0.0100037
SOX18(+)	1	0.636255	0.0575848	0.0435773	0.0404655	0.0275719	0.030598	0.0254327
ELF3(+)	1	0.630728	0.127311	0.106623	0.110514	0.0949443	0.109773	0.0929981
SOX4(+)	1	0.615979	0.129238	0.0983184	0.0907783	0.0633752	0.0689691	0.0623271
FLI1(+)	1	0.592974	0.153374	0.120986	0.118532	0.0899181	0.0957459	0.0644484
NR3C1(+)	1	0.592579	0.240831	0.192282	0.208914	0.159423	0.172034	0.142834
CDX1(+)	1	0.587456	0.0649383	0.0497602	0.0500927	0.048402	0.0402509	0.0346128
PHF8(+)	1	0.56838	0.0422558	0.0289569	0.0342076	0.0290058	0.0258111	0.0255261
TFAP2C(+)	1	0.566935	0.177446	0.128064	0.120793	0.111015	0.131483	0.0646363
TBX2(+)	1	0.557368	0.0771365	0.0238617	0.0227686	0.016782	0.0194502	0.0209482
RFXAP(+)	1	0.496491	0.0437331	0.0289816	0.0306295	0.0146515	0.0162183	0.0182307
KDM4D(+)	1	0.491564	0.0311835	0.0203968	0.021269	0.0227271	0.0205706	0.0117096
LEF1(+)	1	0.487987	0.0747669	0.0642038	0.0528365	0.0558178	0.0548103	0.0389217
NFKB2(+)	1	0.450702	0.0683572	0.0601011	0.0558618	0.0540044	0.05566	0.0408249
HIVEP3(+)	1	0.444905	0.143154	0.11462	0.104923	0.0934204	0.0992797	0.0495766
RARG(+)	1	0.443345	0.123533	0.0990911	0.0903981	0.0882755	0.109255	0.0764963
POLR3G(+)	1	0.428805	0.0408255	0.020019	0.0237439	0.0166212	0.0200923	0.0242704
ZNF714(+)	1	0.427986	0.0254858	0.0168772	0.0223647	0.0155957	0.0149068	0.0160173
GLI2(+)	1	0.427705	0.284121	0.215074	0.191643	0.15993	0.193917	0.0601462
TBL1XR1(+)	1	0.423563	0.450508	0.338796	0.33967	0.324874	0.342781	0.185395
HOXB4(+)	1	0.420646	0.0373868	0.0103779	0.00865025	0.00792438	0.00867572	0.0145036
HEY2(+)	1	0.398822	0.106974	0.0968127	0.0778786	0.062449	0.0649091	0.061981
FOXM1(+)	1	0.396318	0.0932114	0.0723713	0.0624022	0.0705139	0.0793385	0.0548361
ZNF334(+)	1	0.392219	0.123824	0.109024	0.112826	0.102087	0.1047	0.0834844
MAFB(+)	1	0.351112	0.0625695	0.0559954	0.0540167	0.0589222	0.0546918	0.053373
MKX(+)	1	0.313272	0.0111	0.00892444	0.00590053	0.00786324	0.00851302	0.00379338
KLF14(+)	1	0.271903	0.0691293	0.0575419	0.0484985	0.0573361	0.0636893	0.0455016
ALX1(+)	1	0.249213	0.0510232	0.0387812	0.0316568	0.046956	0.0367834	0.0276068
SALL4(+)	1	0.241764	0.0400731	0.0301461	0.0258643	0.0262332	0.0406103	0.020422
GATA2(+)	1	0.235758	0.0595003	0.0480491	0.0436672	0.0540071	0.0527545	0.0396916
TFAP2A(+)	1	0.234275	0.0441203	0.043635	0.0258216	0.0231893	0.0405943	0.0133683
GATA5(+)	1	0.22866	0.0543686	0.0468381	0.0458323	0.047849	0.0533108	0.0468193
RXRG(+)	1	0.225811	0.0628359	0.039023	0.0343993	0.0530932	0.0510206	0.0273819
ZNF454(+)	1	0.210472	0.0450648	0.0428951	0.0426837	0.044282	0.0441107	0.0426375
ZBTB18(+)	1	0.187451	0.0682571	0.0693196	0.0644392	0.054869	0.0573597	0.0689323
SIX2(+)	1	0.16724	0.0484093	0.0297335	0.0351285	0.0387543	0.0395145	0.0424959
ZNF200(+)	2	0.852983	0.030875	0.0284308	0.0330074	0.0827612	0.0806389	0.0241111
ZNF544(+)	2	0.775338	0.0362888	0.0273917	0.0307273	0.0579651	0.0638125	0.0215671
SOX30(+)	2	0.771207	0.0373389	0.0369491	0.040077	0.056427	0.0532821	0.0324336
E2F8(+)	2	0.763978	0.0135356	0.0129472	0.014806	0.0190174	0.021916	0.0120999
RARA(+)	2	0.714091	0.0881933	0.0819774	0.0884154	0.0986012	0.103954	0.0813356
RXRA(+)	2	0.705984	0.0690084	0.0627748	0.0694041	0.0917102	0.0923832	0.0530016
THRB(+)	2	0.695829	0.081044	0.0795985	0.0889255	0.119308	0.134377	0.0818638
ESR1(+)	2	0.691458	0.0808803	0.070504	0.115087	0.22369	0.259058	0.0885458
SREBF2(+)	2	0.687993	0.076053	0.0808215	0.0851052	0.115232	0.10886	0.0694573
SREBF1(+)	2	0.686552	0.0689227	0.0768747	0.0791974	0.115273	0.108344	0.0690603
SOX6(+)	2	0.651059	0.221282	0.198544	0.227156	0.273302	0.265586	0.192099
ZNF384(+)	2	0.622429	0.0407802	0.0453528	0.0464867	0.0656822	0.0640982	0.0442216
USF2(+)	2	0.620875	0.0526712	0.053676	0.0540463	0.0587237	0.0579036	0.051201
MBD4(+)	2	0.589307	0.0288742	0.0182494	0.0295792	0.0495705	0.0633018	0.0242293
POLR3A(+)	2	0.55012	0.0177258	0.022511	0.0242557	0.0351049	0.0341438	0.0208821
ZNF506(+)	2	0.543607	0.0474027	0.0476159	0.0384773	0.0748729	0.068872	0.0406333
GTF3C2(+)	2	0.52927	0.0485079	0.0495953	0.0481654	0.0665356	0.0639438	0.037755
NFE2L3(+)	2	0.522915	0.0521232	0.0477744	0.0482507	0.0649659	0.0636436	0.0501949
NR1H3(+)	2	0.513921	0.0628109	0.0531357	0.0522257	0.0705385	0.0782058	0.0510699
ZNF8(+)	2	0.493591	0.0114857	0.0142722	0.0177489	0.023985	0.0357454	0.0118858
ARNT(+)	2	0.489407	0.0675731	0.0695021	0.0732919	0.0883652	0.0857238	0.0716978
EP300(+)	2	0.473089	0.0513652	0.057362	0.0568273	0.0674117	0.0649447	0.0532902
JDP2(+)	2	0.469986	0.0586474	0.0598178	0.0633448	0.0731527	0.0719243	0.052402
TP73(+)	2	0.468673	0.0127651	0.00962487	0.0115964	0.0282487	0.0222622	0.012003
PAX7(+)	2	0.462586	0.0452527	0.0427103	0.0421697	0.0529962	0.0491857	0.0391731
HLF(+)	2	0.461008	0.0817369	0.0852521	0.10632	0.143795	0.124915	0.0870457
GBX1(+)	2	0.460203	0.057649	0.047621	0.0506224	0.070501	0.0991057	0.0465866
SOX17(+)	2	0.454092	0.0444724	0.0321382	0.0360035	0.0486861	0.0591734	0.0326068
MYCN(+)	2	0.451622	0.0412645	0.0365356	0.0367987	0.0455955	0.0439808	0.0354367
ZXDA(+)	2	0.437942	0.00492561	0.0035299	0.00608867	0.014681	0.0131889	0.0060308
EMX2(+)	2	0.426408	0.0520658	0.0478842	0.0668802	0.0965967	0.118652	0.0612185
SNAI1(+)	2	0.425943	0.0310132	0.0227939	0.0293589	0.0361813	0.0440472	0.0272657
MAFK(+)	2	0.425631	0.042919	0.040898	0.0446484	0.0480622	0.0611963	0.0379049
RUNX3(+)	2	0.411457	0.0437889	0.0417025	0.0397481	0.0521318	0.0581262	0.0432077
PPARG(+)	2	0.402927	0.075132	0.0781999	0.077889	0.118274	0.100634	0.079988
ZNF17(+)	2	0.402898	0.0484728	0.0389224	0.0401737	0.0534061	0.0634139	0.0285379
LYL1(+)	2	0.392816	0.0855408	0.0669663	0.0619345	0.0917035	0.105578	0.0543158
NR1I2(+)	2	0.387972	0.0352902	0.0336331	0.0337462	0.0474727	0.0528762	0.017923
CREB1(+)	2	0.375878	0.0290784	0.0302673	0.0372008	0.0388893	0.0410465	0.0309633
SP6(+)	2	0.371646	0.0243809	0.0273255	0.0188386	0.0321886	0.0336139	0.0203213
FOXP3(+)	2	0.370727	0.0347418	0.0461517	0.0400751	0.0554036	0.0528675	0.0370762
SIX3(+)	2	0.337406	0.0507016	0.0521929	0.047927	0.064743	0.0731376	0.0299815
YY2(+)	2	0.328111	0.0644642	0.0549828	0.0493825	0.0852624	0.0815287	0.02656
STAT2(+)	2	0.322033	0.0478082	0.0471665	0.0494116	0.049355	0.0501733	0.0469344
BRCA1(+)	2	0.268029	0.0399117	0.0391233	0.0383047	0.0409184	0.0402105	0.0375941
ZNF641(+)	2	0.262678	0.058126	0.0523259	0.0615558	0.0599765	0.0666594	0.0498176
PAX2(+)	2	0.244894	0.076048	0.0636417	0.0684022	0.0804049	0.0763752	0.05706
KLF17(+)	2	0.213116	0.0410531	0.0405862	0.0587121	0.0472254	0.0681693	0.0461322
ERG(+)	2	0.185678	0.0643736	0.0557622	0.0643943	0.0537472	0.0847267	0.0544795
ZNF879(+)	2	0.17335	0.013374	0.0181567	0.0115575	0.0137796	0.0207585	0.0137609
E2F4(+)	3	0.983845	0.0215932	0.023894	0.0246574	0.0291594	0.0286115	0.0512788
ZNF672(+)	3	0.982865	0.00377989	0.0043022	0.0049858	0.0100083	0.00921	0.0378373
CEBPD(+)	3	0.981025	0.0416116	0.0439972	0.065614	0.109364	0.0964363	0.368591
ZNF493(+)	3	0.975609	0.0431751	0.0448647	0.0461293	0.0475346	0.0490436	0.0701265
ATF4(+)	3	0.974056	0.0272296	0.0278002	0.0281427	0.0426694	0.0382283	0.095699
GLI1(+)	3	0.972333	0.00564868	0.0068521	0.00717165	0.00809535	0.00893758	0.0177937
SPR(+)	3	0.970721	0.0155321	0.0114691	0.0148583	0.0384948	0.0374952	0.141418
XBP1(+)	3	0.970319	0.0232993	0.0301933	0.0310241	0.0350426	0.0348147	0.0844976
DDIT3(+)	3	0.964376	0.0247421	0.0320206	0.0305727	0.0391629	0.0365939	0.0742282
CEBPB(+)	3	0.940298	0.0248583	0.0298966	0.0349341	0.0353061	0.0331904	0.0912209
HOXB2(+)	3	0.938843	0.0273864	0.0285921	0.0255588	0.0304604	0.0328075	0.078444
RELA(+)	3	0.938359	0.0425462	0.0461082	0.0457469	0.0490783	0.0491136	0.0635068
TBX6(+)	3	0.936387	0.00292142	0.00312394	0.00375802	0.00526232	0.00649514	0.046822
CYCS(+)	3	0.921554	0.00747049	0.00867488	0.00678773	0.00939907	0.00868557	0.0192177
ZBTB33(+)	3	0.914918	0.00499194	0.00459013	0.00570778	0.00579019	0.00530689	0.0138762
MNX1(+)	3	0.903508	0.0131992	0.0222641	0.017392	0.0321104	0.0407339	0.091202
NEUROD2(+)	3	0.890281	0.0203072	0.0271062	0.0250332	0.0478516	0.0534289	0.116314
MAZ(+)	3	0.84265	0.041166	0.0439012	0.0423346	0.0475029	0.0467605	0.0580357
FOXF2(+)	3	0.841045	0.0146266	0.0208839	0.0187442	0.0203134	0.0173358	0.0386924
ZBTB2(+)	3	0.834078	0.0256835	0.026151	0.0261431	0.0297879	0.031185	0.0406786
VEZF1(+)	3	0.809372	0.0677612	0.0598067	0.0627276	0.0672014	0.0693995	0.0941524
BATF(+)	3	0.805851	0.0129135	0.0106787	0.015472	0.022221	0.0220754	0.0431663
USF1(+)	3	0.79803	0.0182569	0.0158685	0.0168046	0.022105	0.0227615	0.0356454
ENO1(+)	3	0.772501	0.0440236	0.055314	0.0545566	0.0536786	0.0512178	0.0782882
MYC(+)	3	0.762855	0.0400812	0.0478224	0.0475889	0.0436459	0.0420919	0.0712415
JUN(+)	3	0.746716	0.0538523	0.0573153	0.0657462	0.0617923	0.0606126	0.0832524
ZNF404(+)	3	0.687688	0.0202198	0.0187932	0.0187614	0.0447275	0.0509818	0.100429
BHLHE41(+)	3	0.668019	0.00799664	0.00619127	0.0063854	0.0155621	0.0120817	0.0272421
HLX(+)	3	0.657544	0.0186319	0.0179966	0.0178033	0.0285688	0.0347116	0.0566843
CFL2(+)	3	0.622459	0.0291896	0.0300043	0.027211	0.0400093	0.0402886	0.0590542
ZNF32(+)	3	0.619888	0.0249548	0.0170589	0.0169715	0.0214762	0.0189051	0.0380166
TCF21(+)	3	0.604168	0.00980851	0.0143878	0.0259686	0.0255922	0.0312076	0.0545514
MSC(+)	3	0.58372	0.00789252	0.0252027	0.0164521	0.0155388	0.0143291	0.0398987
NR2C1(+)	3	0.569294	0.0327868	0.0199946	0.0239421	0.0258656	0.0230679	0.0483369
ZNF607(+)	3	0.569012	0.0344313	0.0294378	0.0318537	0.0386596	0.0362199	0.0485445
TAF7(+)	3	0.565101	0.0345013	0.0331027	0.0369967	0.0545464	0.0498637	0.0796691
BATF3(+)	3	0.5522	0.017174	0.0210056	0.0204793	0.0185428	0.0179105	0.0254283
MYBL1(+)	3	0.549582	0.00627398	0.00406001	0.00372157	0.00654474	0.00762248	0.0122782
ZNF695(+)	3	0.539496	0.0449104	0.0410541	0.0405537	0.0517953	0.0533478	0.069645
KLF6(+)	3	0.525454	0.0464666	0.0601913	0.0620656	0.055001	0.0626191	0.0780054
E2F2(+)	3	0.523727	0.0460409	0.0473608	0.05121	0.0404522	0.0421376	0.0643905
KLF11(+)	3	0.52261	0.0319676	0.0180116	0.0210091	0.0216544	0.021352	0.0460019
NR1I3(+)	3	0.515488	0.00746519	0.00452465	0.00659989	0.0103363	0.0103117	0.0174326
FOXA3(+)	3	0.495635	0.0437992	0.041246	0.0302522	0.0259765	0.0301846	0.0677372
JUNB(+)	3	0.486003	0.0468503	0.061811	0.0655427	0.0572513	0.0557826	0.0779002
IRF8(+)	3	0.455669	0.0783781	0.093759	0.104433	0.0997674	0.0949591	0.119534
SHOX(+)	3	0.380657	0.0415186	0.0474382	0.0540841	0.0527671	0.0524559	0.0615883
RFXANK(+)	3	0.370954	0.0218338	0.0263728	0.0202072	0.0251651	0.0245555	0.0290575
ZNF528(+)	3	0.328908	0.045752	0.0286097	0.0308447	0.0323996	0.0312839	0.0497367
ETV3L(+)	3	0.317501	0.0185317	0.0316853	0.0233302	0.0338752	0.0278563	0.0382199
FOXC2(+)	3	0.273799	0.0222808	0.0404273	0.0362897	0.0225288	0.0271909	0.0426461
RFX6(+)	3	0.269575	0.00682224	0.00115673	0.000898881	0.000405867	0.000180226	0.00723756
CREB3(+)	3	0.240908	0.0390118	0.0487847	0.0472231	0.0393336	0.0371329	0.0497076
MGA(+)	3	0.208444	0.0163667	0.0193418	0.0230958	0.0137576	0.0133815	0.0220938
CTCFL(+)	3	0.205832	0.0608582	0.0661918	0.072338	0.0439571	0.0500124	0.0735453
DBX2(+)	3	0.190297	0.0175137	0.0147658	0.015354	0.0138401	0.0180141	0.0177528
WRNIP1(+)	3	0.170795	0.0675041	0.0751801	0.0698686	0.0702078	0.0633338	0.072568
LHX9(+)	4	0.952122	0.0289788	0.0281001	0.0348778	0.0646342	0.0691996	0.0805248
TRAF4(+)	4	0.928456	0.00899018	0.00699073	0.0104578	0.0238506	0.0224401	0.0307148
GTF2F1(+)	4	0.916984	0.0343083	0.0340867	0.0348265	0.037603	0.0378929	0.0401148
HSF1(+)	4	0.916411	0.0435112	0.0417792	0.0432491	0.0581576	0.0607308	0.0651102
NKX2-5(+)	4	0.888011	0.0188956	0.0207973	0.0201301	0.0477233	0.0546886	0.0624082
SPI1(+)	4	0.876632	0.0179525	0.0177359	0.0173661	0.0291394	0.0294213	0.0327616
KLF4(+)	4	0.8437	0.0522658	0.0527552	0.0535324	0.0624781	0.0640749	0.071848
TCF24(+)	4	0.834439	0.0131675	0.0112178	0.0120672	0.0309431	0.0401837	0.0505807
CLOCK(+)	4	0.788511	0.0488824	0.0512402	0.0518734	0.0627466	0.0702257	0.0778104
ZNF165(+)	4	0.729647	0.0171565	0.019952	0.0230734	0.0426367	0.0351141	0.0445445
ZNF554(+)	4	0.728633	0.0669265	0.0716734	0.0928708	0.130201	0.115785	0.140382
NR2E3(+)	4	0.687365	0.0393246	0.0348638	0.038877	0.0435179	0.0458662	0.0509874
E2F1(+)	4	0.669253	0.0235531	0.0206647	0.0222922	0.0278742	0.0285008	0.0290928
ZFP42(+)	4	0.666703	0.0759188	0.0920255	0.0938046	0.125097	0.124967	0.160986
PAX5(+)	4	0.665132	0.0306321	0.025748	0.0425001	0.0496553	0.0559601	0.0603427
RXRB(+)	4	0.659529	0.0285882	0.0308797	0.035627	0.0412775	0.0391554	0.0446655
PRDM1(+)	4	0.648312	0.0115793	0.00983641	0.0163149	0.0311029	0.0311826	0.0314193
NR5A2(+)	4	0.646726	0.0286108	0.0243455	0.0199636	0.041192	0.0541414	0.0649826
ETV7(+)	4	0.630631	0.0274009	0.0307098	0.0309728	0.0445991	0.0430564	0.0442909
NR2F1(+)	4	0.620135	0.0160427	0.0126457	0.0155157	0.029437	0.0310108	0.0485788
ZNF221(+)	4	0.611506	0.0239334	0.0198583	0.0230359	0.0268783	0.0267689	0.0307966
HAND1(+)	4	0.609698	0.0187009	0.0240947	0.0227816	0.0320242	0.0334383	0.0437219
IKZF1(+)	4	0.584951	0.0142409	0.0120662	0.0120748	0.0197137	0.0230299	0.0220816
SOX7(+)	4	0.580059	0.00361081	0.00666228	0.00789824	0.0180575	0.0229775	0.0207459
ZNF831(+)	4	0.562631	0.0124562	0.0142369	0.0153488	0.0318201	0.0325194	0.0312673
ARGFX(+)	4	0.552221	0.0183696	0.0204124	0.0172534	0.0296693	0.036449	0.0495575
ETV2(+)	4	0.541547	0.0429459	0.0370481	0.0403247	0.0529309	0.0487314	0.0522931
IRF9(+)	4	0.507491	0.0363047	0.0358088	0.0378013	0.0432631	0.04563	0.0439938
MLX(+)	4	0.48129	0.0197494	0.0222426	0.0196896	0.0314905	0.0308443	0.044455
E2F6(+)	4	0.470976	0.036224	0.0382721	0.0411899	0.0440406	0.0433215	0.0442405
HINFP(+)	4	0.470141	0.0302541	0.0315013	0.0374808	0.041629	0.0370978	0.044544
MYBL2(+)	4	0.460987	0.00419993	0.00200081	0.0023785	0.00477056	0.00940338	0.00900258
IRF7(+)	4	0.437525	0.069091	0.0681312	0.0797995	0.0774191	0.0837238	0.0917292
GPAM(+)	4	0.42934	0.0342383	0.033662	0.0392484	0.0631694	0.0589994	0.0578818
ZBTB7B(+)	4	0.421284	0.0105717	0.0122149	0.0119739	0.0158311	0.0128154	0.0167293
RAD21(+)	4	0.395899	0.0371313	0.0355558	0.0375514	0.0388162	0.038119	0.0387249
ZNF548(+)	4	0.395151	0.0707114	0.0543734	0.0607441	0.0748177	0.0794612	0.0792352
GRHL2(+)	4	0.382332	0.0623706	0.0754676	0.0992785	0.177514	0.130121	0.147962
FOXO4(+)	4	0.344667	0.0500134	0.0421866	0.0548991	0.0579115	0.0595878	0.0588534
ELK1(+)	4	0.328025	0.0359841	0.0416971	0.042831	0.0459122	0.0448784	0.0457724
BCL6B(+)	4	0.318727	0.0600259	0.0746524	0.0676511	0.0757749	0.0810597	0.0796902
ZNF696(+)	4	0.296417	0.0386218	0.0229507	0.0280984	0.0322336	0.0398173	0.0436252
ZNF174(+)	4	0.276899	0.0203416	0.0163418	0.0147802	0.0203779	0.0186371	0.0219093
PRDM4(+)	4	0.275497	0.0281403	0.0286642	0.0507893	0.0585122	0.0403981	0.0534699
IRF6(+)	4	0.274355	0.0308813	0.0191951	0.0233618	0.0356583	0.027112	0.0336578
ZNF716(+)	4	0.220188	0.13892	0.104546	0.0879869	0.139099	0.12025	0.138297
RFX8(+)	5	0.886046	0.0439017	0.050504	0.0531767	0.0588289	0.0565389	0.0343124
ZBTB7A(+)	5	0.835007	0.0671382	0.0800296	0.0860196	0.0987131	0.0941574	0.0546296
ELF1(+)	5	0.826787	0.0782382	0.0872052	0.0966181	0.101893	0.0964929	0.0672971
FOXB1(+)	5	0.772942	0.0657945	0.0678136	0.074189	0.0828295	0.0781	0.050407
NFIC(+)	5	0.712432	0.0990337	0.111034	0.109674	0.126916	0.122045	0.067389
TBX15(+)	5	0.696623	0.0889633	0.0968775	0.124551	0.127354	0.116817	0.0630316
FOXO1(+)	5	0.6634	0.1164	0.119677	0.145063	0.146705	0.140121	0.094055
MEF2D(+)	5	0.637605	0.0553492	0.0654715	0.0614385	0.0728587	0.0701825	0.0475701
KLF13(+)	5	0.631511	0.0727818	0.0913941	0.10562	0.109481	0.111338	0.0685727
FOXO3(+)	5	0.591018	0.0899743	0.0957245	0.113733	0.111756	0.104331	0.075125
CTCF(+)	5	0.542911	0.0473418	0.0509427	0.049154	0.0560279	0.0551451	0.0424592
BCL3(+)	5	0.529731	0.0963654	0.104392	0.102273	0.106483	0.108622	0.0793224
KLF7(+)	5	0.519932	0.236693	0.232543	0.24916	0.287977	0.298107	0.133828
HOXD4(+)	5	0.495658	0.0813225	0.0850529	0.111717	0.124275	0.136608	0.0560566
MAFF(+)	5	0.458583	0.0602963	0.0771368	0.0803349	0.084748	0.076127	0.0625882
SP4(+)	5	0.45536	0.0560739	0.0622514	0.0662007	0.0651805	0.0619253	0.0440353
HOXD8(+)	5	0.430047	0.0423105	0.0509335	0.0452868	0.0572981	0.0624581	0.0314003
IRF4(+)	5	0.415285	0.0312861	0.0380647	0.0338224	0.0408719	0.0401054	0.0293548
POLR2A(+)	5	0.400013	0.049851	0.0591098	0.0610789	0.0607841	0.0580369	0.0513288
NR6A1(+)	5	0.396742	0.0762672	0.0820093	0.0909507	0.101078	0.0893361	0.076554
TBX22(+)	5	0.391696	0.0209292	0.0230813	0.0275052	0.0265344	0.0320353	0.018231
SMAD3(+)	5	0.38635	0.178508	0.258368	0.26565	0.244137	0.248765	0.124922
HES7(+)	5	0.386324	0.0302283	0.0338633	0.0319177	0.0365662	0.0315025	0.0257052
ZNF229(+)	5	0.383764	0.0655835	0.0824607	0.0701388	0.0946079	0.0796999	0.0582097
ZNF274(+)	5	0.38294	0.0479086	0.0600745	0.0607756	0.0650719	0.0605676	0.0522913
POU3F3(+)	5	0.379041	0.0758904	0.0681924	0.0770168	0.0922951	0.0913663	0.0519781
KLF15(+)	5	0.369587	0.0725727	0.0929951	0.151018	0.134774	0.117954	0.0747583
MAFA(+)	5	0.352075	0.0539914	0.0748406	0.0820613	0.0806005	0.0647227	0.0400395
SP3(+)	5	0.33516	0.0574391	0.0543883	0.0576338	0.0593759	0.0603061	0.048631
SOX5(+)	5	0.32345	0.1366	0.119699	0.137074	0.148641	0.141353	0.0986503
NHLH1(+)	5	0.310699	0.0811821	0.0866076	0.0992642	0.097423	0.0838221	0.0761172
CEBPZ(+)	5	0.301063	0.0286771	0.0443024	0.0405778	0.0477038	0.0470578	0.0351491
TEAD4(+)	5	0.285774	0.0656652	0.104018	0.103968	0.0977264	0.0911601	0.0694466
LHX4(+)	5	0.275129	0.053805	0.0512776	0.0692795	0.0637597	0.0719302	0.0507312
BRF2(+)	5	0.271937	0.0438198	0.0475797	0.0415463	0.0471767	0.0504361	0.0366418
NFYA(+)	5	0.265036	0.036266	0.0450319	0.049326	0.0479697	0.0440161	0.0415968
SPIB(+)	5	0.231656	0.0369695	0.0323361	0.0318324	0.0423001	0.0360199	0.0256299
MXD1(+)	5	0.229169	0.0190638	0.0285274	0.0239701	0.0290853	0.0270093	0.0234135
ZBED1(+)	5	0.224314	0.0254203	0.0353732	0.0704115	0.0565852	0.0421278	0.0378529
MXI1(+)	5	0.211966	0.0985192	0.0534521	0.103026	0.100418	0.100922	0.0463916
SAP30(+)	5	0.184364	0.0141801	0.0201802	0.0297627	0.0223761	0.0189971	0.0196546
FOS(+)	5	0.150543	0.0483113	0.0580011	0.0704942	0.0604287	0.0553592	0.0607009
FOXN2(+)	6	0.826072	0.0423318	0.0474567	0.0462724	0.0417143	0.0414185	0.0320681
NFATC1(+)	6	0.825128	0.0966001	0.114677	0.114426	0.0933922	0.0960698	0.0663292
SFPQ(+)	6	0.792518	0.224973	0.274887	0.290166	0.233511	0.208342	0.128271
SIN3A(+)	6	0.774119	0.0719826	0.0943423	0.0825578	0.0764429	0.0710844	0.0551787
NFKB1(+)	6	0.77371	0.0808375	0.0899558	0.086854	0.0809407	0.0760429	0.0604353
EGR1(+)	6	0.765666	0.0712672	0.0889234	0.090616	0.0756902	0.0717076	0.0594625
RCOR1(+)	6	0.758127	0.0823864	0.101907	0.0923373	0.0759939	0.0737695	0.0529353
ZNF121(+)	6	0.739493	0.0522532	0.0703088	0.0642029	0.0564526	0.0445962	0.0346166
REL(+)	6	0.725297	0.0763745	0.0917997	0.0823686	0.0786062	0.0740324	0.0534205
NFIL3(+)	6	0.720417	0.0877975	0.113024	0.11771	0.0995084	0.0887479	0.0696697
RELB(+)	6	0.718519	0.0826557	0.0938013	0.0896027	0.0809636	0.0786967	0.0556088
MEOX1(+)	6	0.705755	0.0703078	0.101936	0.102611	0.0683321	0.0727029	0.0478853
MEF2A(+)	6	0.691173	0.110346	0.13115	0.118481	0.10538	0.103479	0.067159
FOSB(+)	6	0.688178	0.0705025	0.0992748	0.0937545	0.0700253	0.0668456	0.0541395
IRF1(+)	6	0.67106	0.0462638	0.0495708	0.0482131	0.0453966	0.0463206	0.0433087
BCLAF1(+)	6	0.660997	0.0690162	0.0753182	0.0712078	0.0690035	0.0653224	0.055763
ELK3(+)	6	0.654085	0.0710863	0.0818209	0.0813443	0.0681183	0.0730211	0.0504425
JUND(+)	6	0.64196	0.0736149	0.0877907	0.0901642	0.0761479	0.0764672	0.0670447
STAT3(+)	6	0.638577	0.0781764	0.123156	0.111231	0.0904231	0.0792426	0.0656863
EGR3(+)	6	0.637503	0.0618873	0.0862187	0.0862907	0.0723629	0.0696843	0.054431
OSR1(+)	6	0.603806	0.103757	0.111609	0.114967	0.09857	0.0944895	0.071241
ETS1(+)	6	0.587556	0.119446	0.144718	0.146112	0.100382	0.0990161	0.0676358
KDM5B(+)	6	0.580342	0.0864007	0.104887	0.0913694	0.0793636	0.0754633	0.0593574
SMARCA4(+)	6	0.57983	0.0719837	0.0803944	0.0767939	0.0714307	0.069607	0.0491791
NCOR1(+)	6	0.57829	0.215442	0.255791	0.225533	0.203983	0.181169	0.110989
SMAD5(+)	6	0.574003	0.0776392	0.0852222	0.0856997	0.0721977	0.0679471	0.0577464
CREM(+)	6	0.571262	0.0661295	0.0771538	0.0684831	0.0691672	0.0641111	0.053388
SPDEF(+)	6	0.567634	0.064358	0.0699997	0.0661345	0.0630703	0.0620195	0.0499397
HIF1A(+)	6	0.562105	0.0735646	0.0889421	0.0816102	0.0756332	0.0693837	0.0668656
NRF1(+)	6	0.54593	0.0590913	0.0632739	0.0641782	0.0596511	0.0581049	0.0453123
ERF(+)	6	0.53068	0.0622572	0.0821409	0.0882252	0.0749665	0.0714158	0.0525731
FOSL1(+)	6	0.519318	0.056016	0.0744732	0.0730984	0.0667204	0.0650975	0.0511814
NFE2(+)	6	0.508156	0.0515753	0.0579378	0.0554763	0.0534336	0.0506528	0.0356146
EZH2(+)	6	0.502257	0.076387	0.0929904	0.0812042	0.0654884	0.0641919	0.0462741
ATF3(+)	6	0.4928	0.0644465	0.0783359	0.079842	0.0709627	0.0672515	0.0637512
BACH1(+)	6	0.441721	0.190302	0.254821	0.240484	0.141855	0.135382	0.10331
YY1(+)	6	0.4254	0.0513581	0.0712732	0.0667109	0.0618302	0.0590188	0.0527073
PRRX2(+)	6	0.404801	0.117545	0.135964	0.124095	0.0970072	0.0915592	0.0556106
FOXN1(+)	6	0.398715	0.0945685	0.119539	0.0977429	0.0769958	0.0711614	0.0497853
ETV3(+)	6	0.393061	0.0509496	0.0616957	0.0601244	0.0598546	0.0559875	0.0473511
FOSL2(+)	6	0.385889	0.0852484	0.104667	0.10914	0.103633	0.0957348	0.0716716
ATF6(+)	6	0.379689	0.0803547	0.0921396	0.0857408	0.0896375	0.082318	0.0654893
NELFE(+)	6	0.371228	0.0385692	0.0431235	0.0408693	0.0408364	0.0408729	0.0379664
E2F3(+)	6	0.360473	0.0901347	0.172469	0.117117	0.0543651	0.0503941	0.0462454
EGR2(+)	6	0.351025	0.0711254	0.0804551	0.0918965	0.0746148	0.0805415	0.0605866
TCF3(+)	6	0.333784	0.0486517	0.0624049	0.0647847	0.056837	0.060341	0.0278855
PPARA(+)	6	0.325097	0.0821771	0.0908477	0.0798907	0.0793315	0.07919	0.0600176
IRF3(+)	6	0.305535	0.0709299	0.0868688	0.0751183	0.079135	0.0786693	0.0540248
TEAD3(+)	6	0.304486	0.0640682	0.0708018	0.0839191	0.0773263	0.0644047	0.041277
THAP11(+)	6	0.295831	0.0147397	0.0311742	0.026283	0.0270466	0.0241756	0.0149969
CCNT2(+)	6	0.291986	0.0197089	0.0359887	0.032267	0.0328008	0.0232091	0.0237473
FOXC1(+)	6	0.276808	0.0350584	0.0535312	0.0433636	0.0335614	0.0298726	0.0376901
LMX1A(+)	6	0.275836	0.204224	0.209955	0.242207	0.190968	0.217157	0.14769
KLF10(+)	6	0.257717	0.0632055	0.0778288	0.081832	0.0631227	0.0633377	0.0697823
KLF16(+)	6	0.221887	0.0542473	0.0681467	0.0762199	0.0670414	0.0630258	0.0621327
ONECUT2(+)	6	0.20024	0.0382345	0.0586075	0.0441899	0.0417187	0.0370739	0.0471712
ZBTB5(+)	6	0.184401	0.0258697	0.0342778	0.0267409	0.0276006	0.0323942	0.0254827
SMC3(+)	6	0.130637	0.0279175	0.0294696	0.0274141	0.0282276	0.0288207	0.0282071
SMARCA5(+)	7	0.91629	0.0531414	0.0528071	0.0468919	0.0289203	0.0330409	0.0172535
POU4F3(+)	7	0.874054	0.156597	0.152966	0.1324	0.0818187	0.0986181	0.0502724
ETV6(+)	7	0.869269	0.170692	0.165661	0.15705	0.110468	0.113579	0.0871049
GABPA(+)	7	0.862485	0.0906925	0.0875225	0.0818353	0.072083	0.0691771	0.0535172
IRF2(+)	7	0.828249	0.101314	0.0933615	0.0905608	0.0764652	0.0741471	0.0540769
KDM4C(+)	7	0.827515	0.0479277	0.0507053	0.0440258	0.0321588	0.0353512	0.0236655
HMGA2(+)	7	0.823645	0.173714	0.154592	0.152994	0.116736	0.121283	0.0815621
NR2F2(+)	7	0.81749	0.185477	0.165572	0.138301	0.0923161	0.0989316	0.0452115
LUZP2(+)	7	0.805265	0.22084	0.193955	0.186921	0.119209	0.124998	0.0818466
GATA6(+)	7	0.802384	0.139986	0.143295	0.141855	0.104215	0.103998	0.0748559
ZNF148(+)	7	0.787248	0.249304	0.23018	0.213179	0.18149	0.174484	0.114916
CREB3L1(+)	7	0.779733	0.0996792	0.107646	0.093326	0.0753807	0.0753829	0.0543829
NRL(+)	7	0.778887	0.13499	0.136662	0.126597	0.0981206	0.09733	0.085415
RFX4(+)	7	0.769982	0.0522675	0.0551507	0.0524224	0.0424766	0.0420073	0.0334297
TEAD1(+)	7	0.75657	0.266304	0.28282	0.228967	0.132482	0.152503	0.0943229
HDAC2(+)	7	0.725372	0.0533773	0.0528656	0.0535293	0.0463967	0.0461165	0.0432497
PRDM6(+)	7	0.723564	0.235304	0.207156	0.200213	0.161129	0.166229	0.108892
FOXP1(+)	7	0.722308	0.10471	0.0976471	0.098672	0.0812556	0.0836411	0.0584743
SMAD1(+)	7	0.717212	0.132113	0.116389	0.119435	0.0949649	0.0957938	0.0664989
CREB5(+)	7	0.705495	0.115097	0.116505	0.110048	0.0945117	0.0951062	0.0664908
NANOGP8(+)	7	0.687838	0.0743703	0.0642551	0.0653965	0.0522488	0.0471008	0.0321706
CERS5(+)	7	0.674723	0.0482766	0.0500597	0.0361021	0.0246604	0.0256602	0.0162758
RFX2(+)	7	0.653284	0.122509	0.131338	0.120986	0.0970817	0.0989902	0.0632465
NR2F6(+)	7	0.652332	0.0701711	0.06442	0.060396	0.0361739	0.0372791	0.0311781
KLF5(+)	7	0.638957	0.067957	0.0674704	0.0658997	0.0346836	0.0392726	0.0314086
CERS6(+)	7	0.635387	0.498469	0.414547	0.409487	0.237765	0.270154	0.178489
WT1(+)	7	0.623443	0.152884	0.155807	0.145144	0.12946	0.118983	0.0848904
BSX(+)	7	0.608817	0.131365	0.11505	0.10261	0.0591766	0.059074	0.0468542
SHOX2(+)	7	0.604947	0.103725	0.0942053	0.0853684	0.0690263	0.0682306	0.0584911
HIVEP1(+)	7	0.602837	0.205038	0.204887	0.17889	0.105169	0.106332	0.0973152
TCF15(+)	7	0.596048	0.0871526	0.090288	0.0758744	0.0667073	0.064684	0.0347707
RB1(+)	7	0.581935	0.0851191	0.0865171	0.0853664	0.0760266	0.0749833	0.0604572
TEAD2(+)	7	0.57448	0.0907049	0.0977844	0.0799082	0.0726485	0.071038	0.0475799
MEIS2(+)	7	0.561926	0.449168	0.410999	0.369593	0.327697	0.326665	0.185877
PBX3(+)	7	0.535189	0.117044	0.103413	0.0990285	0.0857314	0.0881452	0.0565225
STAT1(+)	7	0.515009	0.0738563	0.0709936	0.0775463	0.0623703	0.0619561	0.0521248
SRF(+)	7	0.510516	0.0458518	0.0497521	0.0473572	0.0364385	0.0397769	0.0355864
MAX(+)	7	0.499953	0.054063	0.0555402	0.0535833	0.0519167	0.0508946	0.0472339
FOXD2(+)	7	0.497426	0.159445	0.133114	0.145706	0.110488	0.114868	0.0864277
EBF4(+)	7	0.458736	0.114131	0.0996891	0.0988089	0.0872997	0.0880688	0.0615125
GCM1(+)	7	0.421382	0.0448088	0.0517981	0.0469051	0.0333294	0.037577	0.0341769
FOXL1(+)	7	0.421244	0.025908	0.0290996	0.0268101	0.0196452	0.0218458	0.0206337
POU2F1(+)	7	0.405491	0.0912263	0.128649	0.0967066	0.0590714	0.0490121	0.0385291
ZNF132(+)	7	0.398989	0.140245	0.118147	0.104957	0.0544727	0.0763655	0.0621618
MSX1(+)	7	0.348066	0.0758406	0.0811666	0.0718282	0.0688115	0.066079	0.0477338
CEBPG(+)	7	0.343476	0.064446	0.0642348	0.0666709	0.0619924	0.0607439	0.056508
ZNF530(+)	7	0.33573	0.0670537	0.0558616	0.0617393	0.0487407	0.0520199	0.0268481
ZNF713(+)	7	0.333373	0.0663873	0.0639785	0.0637832	0.0627539	0.0582864	0.0594236
TCF7(+)	7	0.325549	0.0556565	0.0548767	0.0560263	0.0485065	0.0514264	0.0516887
FOXP2(+)	7	0.31997	0.152088	0.128622	0.13589	0.119127	0.119796	0.0785177
GATA3(+)	7	0.276767	0.040247	0.0466773	0.038678	0.0252899	0.0286003	0.0357096
HMGB3(+)	7	0.226703	0.13402	0.123904	0.140294	0.121046	0.110428	0.123193
CHD2(+)	8	0.945124	0.0994467	0.0969141	0.0947365	0.095385	0.0937172	0.0599968
FOXK1(+)	8	0.910424	0.112182	0.103604	0.102945	0.102807	0.106127	0.0641645
TFAP2E(+)	8	0.895403	0.0632142	0.0628971	0.0626601	0.0607436	0.0602327	0.0394123
ARID3A(+)	8	0.867783	0.0757013	0.0744682	0.0773122	0.0743366	0.0731482	0.0353
ZMIZ1(+)	8	0.865388	0.0960488	0.0940125	0.0936216	0.0958254	0.0970198	0.0578826
BDP1(+)	8	0.844656	0.0960063	0.0986264	0.0932771	0.0957885	0.0936251	0.0552145
ZNF124(+)	8	0.833807	0.0498981	0.0480209	0.0470635	0.0474461	0.0507451	0.0290349
FOXD4L1(+)	8	0.828864	0.15603	0.153136	0.148365	0.14741	0.135801	0.0616703
KLF3(+)	8	0.824598	0.081907	0.0802176	0.0785846	0.079964	0.0824251	0.0627265
REST(+)	8	0.810086	0.0765808	0.0708231	0.0702264	0.0677602	0.071471	0.0468176
ZFP82(+)	8	0.775107	0.0680869	0.061784	0.0603861	0.0573726	0.0586531	0.0310497
TAF1(+)	8	0.774717	0.0615403	0.0626763	0.06123	0.0624732	0.0606856	0.047562
ZNF91(+)	8	0.764363	0.102885	0.0978492	0.095837	0.103441	0.102905	0.0618694
ZNF23(+)	8	0.764272	0.0873917	0.0787355	0.0700699	0.0762155	0.0782493	0.0339853
MAFG(+)	8	0.762712	0.0653155	0.0650586	0.0604128	0.0632707	0.0625452	0.0466207
SOX10(+)	8	0.722985	0.0727633	0.0670083	0.0694537	0.0669059	0.0719074	0.0500632
GMEB2(+)	8	0.705839	0.0907359	0.0964988	0.0932668	0.0905237	0.0913093	0.0560602
GFI1(+)	8	0.683531	0.0433189	0.0354323	0.0383832	0.0398918	0.0353849	0.0167384
SOX2(+)	8	0.644465	0.168254	0.145298	0.140771	0.151408	0.156956	0.0919182
RBBP5(+)	8	0.635113	0.0449383	0.0439113	0.0439832	0.0463722	0.0448452	0.0353868
RFX3(+)	8	0.63297	0.22035	0.194936	0.199079	0.200054	0.201876	0.149356
CREB3L2(+)	8	0.62754	0.0900116	0.0927548	0.0917921	0.0935925	0.0954608	0.0638001
BRF1(+)	8	0.611441	0.0575404	0.0592839	0.0591379	0.0572287	0.0571176	0.0463103
ZNF774(+)	8	0.607527	0.0537788	0.0441782	0.0422252	0.0452407	0.0513502	0.0206952
KDM5A(+)	8	0.60614	0.0681161	0.0666888	0.0655864	0.0710407	0.0682019	0.0502217
FOXN3(+)	8	0.596508	0.116166	0.0998933	0.102103	0.0970514	0.0982332	0.0603432
GABPB1(+)	8	0.583854	0.0791683	0.0825247	0.0821662	0.0780538	0.0809892	0.0613526
ZNF143(+)	8	0.538637	0.0657051	0.0686478	0.0691619	0.0669743	0.0670164	0.051952
SUPT20H(+)	8	0.535087	0.0537531	0.0531912	0.0510866	0.0510214	0.0508834	0.0444375
ZBTB14(+)	8	0.527505	0.0405885	0.0369396	0.0391347	0.0429921	0.0357757	0.021908
RREB1(+)	8	0.525596	0.108986	0.0989209	0.0980622	0.0916048	0.0936674	0.0624969
HES6(+)	8	0.515792	0.139992	0.135972	0.128446	0.12822	0.128198	0.103601
BPTF(+)	8	0.51208	0.358481	0.337025	0.324838	0.285831	0.303834	0.161336
TCF7L2(+)	8	0.499899	0.539869	0.440713	0.453846	0.411033	0.436776	0.218271
TAL2(+)	8	0.493449	0.0971888	0.103974	0.0981088	0.0938177	0.0891498	0.0556706
TFDP2(+)	8	0.491895	0.0965378	0.0707355	0.0805775	0.0748573	0.0745738	0.0329198
ELK4(+)	8	0.487964	0.0541744	0.0541533	0.0545546	0.0528341	0.0526255	0.0479016
SETDB1(+)	8	0.484555	0.0550584	0.0481158	0.0501263	0.0505942	0.052021	0.0402875
STAT5A(+)	8	0.483176	0.0535634	0.0469813	0.0495029	0.0485771	0.0536671	0.0371405
NFE2L1(+)	8	0.470174	0.0786072	0.0738562	0.0743675	0.0714348	0.0730154	0.0613578
ZEB1(+)	8	0.468998	0.123041	0.126397	0.125656	0.111869	0.112632	0.0722778
KLF2(+)	8	0.463651	0.0742384	0.0716231	0.0727796	0.0684908	0.0769837	0.0584428
PAX3(+)	8	0.45905	0.0772956	0.0792917	0.0856967	0.0755692	0.0737412	0.0450622
POU2F3(+)	8	0.442837	0.0611378	0.0577711	0.0591475	0.0539546	0.0519502	0.0363028
ETV5(+)	8	0.439108	0.063291	0.0620403	0.0652174	0.0615367	0.061196	0.0536558
LHX6(+)	8	0.431093	0.0670102	0.0533079	0.0612503	0.0666443	0.0691611	0.032959
NR5A1(+)	8	0.428841	0.02458	0.0249728	0.0282794	0.0289007	0.027842	0.00937068
ZNF184(+)	8	0.424079	0.0683865	0.0729303	0.0654795	0.0624708	0.0649075	0.0446274
XRCC4(+)	8	0.422709	0.0494408	0.0499368	0.0505082	0.0508338	0.0502744	0.0452884
SOX8(+)	8	0.420933	0.0701235	0.0753656	0.0730321	0.0792583	0.0792418	0.041267
ZNF362(+)	8	0.404914	0.0862335	0.0857016	0.101471	0.0956974	0.0809865	0.0399922
FOXD4L5(+)	8	0.399615	0.0702975	0.0766178	0.076366	0.0767099	0.0748705	0.0515127
NR2C2(+)	8	0.386418	0.056248	0.0600038	0.0612288	0.0591312	0.0596243	0.0445604
HCFC1(+)	8	0.379722	0.0558521	0.052813	0.0566745	0.0541935	0.0529123	0.0475074
CUX1(+)	8	0.370525	0.0907574	0.0990342	0.100813	0.10238	0.099032	0.0609247
TP53(+)	8	0.36459	0.0496059	0.0467851	0.0479257	0.0448065	0.0459261	0.0388186
ZNF711(+)	8	0.36056	0.052518	0.0534545	0.0453304	0.0443099	0.0407101	0.0210785
PTF1A(+)	8	0.359475	0.219916	0.19024	0.204017	0.164612	0.201	0.117135
GATA1(+)	8	0.343388	0.0493129	0.0462331	0.0484892	0.0527133	0.0517031	0.0361479
STAU2(+)	8	0.311921	0.133722	0.118421	0.116246	0.107671	0.110962	0.0764481
ZNF30(+)	8	0.30417	0.0454222	0.0467638	0.0527239	0.0460393	0.0461162	0.0328102
RUNX1(+)	8	0.18909	0.1714	0.155564	0.155414	0.153457	0.193364	0.136775
TFEC(+)	9	0.905038	0.0265084	0.0255064	0.0272717	0.0358477	0.0363735	0.0314864
RORC(+)	9	0.847269	0.0246413	0.0265875	0.030745	0.0557886	0.0582145	0.0434169
POU6F1(+)	9	0.78825	0.00677555	0.00580093	0.0136817	0.0462668	0.0435511	0.020707
ZNF582(+)	9	0.778918	0.0304944	0.0236575	0.0258954	0.061693	0.071885	0.0500419
ZNF444(+)	9	0.761658	0.0569896	0.0433479	0.0566018	0.0837217	0.0983923	0.0693471
THAP1(+)	9	0.73109	0.0393525	0.0375534	0.0378275	0.0476043	0.0468394	0.0431001
HNF4A(+)	9	0.719673	0.0363522	0.030466	0.0319133	0.0642157	0.0756933	0.0443258
MLXIPL(+)	9	0.712309	0.138556	0.140296	0.158949	0.337032	0.298376	0.234494
ATF1(+)	9	0.704455	0.0334569	0.0347338	0.03447	0.0469581	0.0479192	0.0428151
MXD4(+)	9	0.685175	0.0326654	0.0271316	0.0362189	0.0481147	0.048384	0.037232
PAXIP1(+)	9	0.674582	0.0216041	0.0163816	0.0200757	0.0290626	0.0332117	0.0233553
TAL1(+)	9	0.659757	0.0454591	0.045453	0.0496447	0.0636676	0.0686616	0.0607988
SP2(+)	9	0.646477	0.0410859	0.0392388	0.0397853	0.0447922	0.0468499	0.0418142
BHLHE22(+)	9	0.640614	0.0295675	0.0383675	0.0612586	0.104935	0.125337	0.064158
FOXJ2(+)	9	0.601296	0.0223557	0.0191269	0.0207805	0.0400621	0.0342473	0.0290206
NFYC(+)	9	0.597001	0.0199301	0.0169814	0.0187133	0.0283686	0.0255956	0.0223388
CEBPA(+)	9	0.596976	0.0451094	0.0420358	0.0546406	0.0686436	0.0697611	0.0530088
ELF4(+)	9	0.596378	0.0518957	0.0584779	0.0632127	0.0865561	0.0843438	0.0663764
ZSCAN25(+)	9	0.593531	0.0254648	0.0176063	0.0221823	0.0399635	0.0409326	0.0260595
MEF2B(+)	9	0.587435	0.00666445	0.00472246	0.00773805	0.0753126	0.13999	0.0443332
MITF(+)	9	0.584765	0.0517845	0.0696392	0.110315	0.180844	0.205663	0.10813
TBX21(+)	9	0.583017	0.0340735	0.0270712	0.0292222	0.0673292	0.0786958	0.0626229
PRDM16(+)	9	0.564687	0.0448153	0.0342935	0.0356296	0.109321	0.16839	0.105157
SIX5(+)	9	0.556712	0.0389194	0.0344156	0.0369402	0.0425256	0.0452317	0.0392247
CREB3L4(+)	9	0.542556	0.0331182	0.0281928	0.0311646	0.041	0.0383475	0.0348055
IRF5(+)	9	0.540376	0.0201848	0.0212476	0.0261248	0.0612162	0.0648999	0.0547434
DBP(+)	9	0.539152	0.038485	0.0357635	0.0355151	0.0506134	0.0467693	0.0408502
ZFY(+)	9	0.489832	0.0175495	0.0278787	0.0496562	0.100136	0.11012	0.0443507
VAX2(+)	9	0.486327	0.00671001	0.00564257	0.00601001	0.0102589	0.0136535	0.0106526
PML(+)	9	0.475905	0.0341098	0.0373437	0.0371787	0.0414899	0.0422853	0.0384642
ZFP62(+)	9	0.450617	0.0396976	0.041842	0.0468694	0.052802	0.05325	0.04513
ESRRB(+)	9	0.436486	0.0353842	0.0378288	0.0487325	0.0555331	0.0596936	0.0532079
FOXD1(+)	9	0.432708	0.0319189	0.028312	0.0390065	0.0436202	0.054389	0.0363256
SP7(+)	9	0.428408	0.00258809	0.0019689	0.00432949	0.0106498	0.0106765	0.00959205
ZNF560(+)	9	0.417538	0.0489355	0.0264558	0.0333257	0.0704355	0.113298	0.047753
TEF(+)	9	0.415201	0.0540499	0.0571951	0.0724959	0.114641	0.102956	0.068575
ELF5(+)	9	0.409965	0.0174267	0.0220166	0.0202403	0.0264704	0.0274675	0.0221066
ZNF646(+)	9	0.385647	0.0377029	0.0326151	0.0302811	0.0414683	0.0430792	0.0389497
TRIM28(+)	9	0.38368	0.0337764	0.0199993	0.0240718	0.0372322	0.0604214	0.0394761
E2F7(+)	9	0.364874	0.0415616	0.0257225	0.033299	0.0458979	0.0481724	0.0426584
TGIF1(+)	9	0.362298	0.0157697	0.0145687	0.0139923	0.0169218	0.0181407	0.0152002
HSF4(+)	9	0.358152	0.156445	0.189563	0.198584	0.224191	0.235163	0.194997
ESRRA(+)	9	0.356542	0.0400671	0.0447067	0.0466764	0.0527808	0.0500737	0.0482482
UBTF(+)	9	0.356443	0.0369284	0.0380236	0.0415161	0.043077	0.0436497	0.0423995
NR1D1(+)	9	0.321157	0.0333986	0.0290724	0.0552815	0.0725307	0.0564769	0.0486421
ATF2(+)	9	0.310691	0.0187425	0.0148276	0.0184195	0.0210468	0.020217	0.0178678
TBX19(+)	9	0.303612	0.0591996	0.0548121	0.0608245	0.0601465	0.070296	0.0635029
ZNF555(+)	9	0.27118	0.0176762	0.026452	0.0250469	0.028534	0.0322818	0.0257427
HDAC6(+)	9	0.212656	0.043435	0.0376229	0.033718	0.0440847	0.042272	0.0413911
NFE2L2(+)	9	0.205734	0.0566646	0.0780285	0.0735056	0.0879738	0.0789473	0.0741507
