# Supplementary material for: Life-span–dependent transcriptional dynamics of the human heart
Source: Sci Adv. 2026 Jun 17;12(25):eaeg2614. doi: 10.1126/sciadv.aeg2614 (PMC13274588; doi:10.1126/sciadv.aeg2614)
Supplement: Supplementary file 2 — Tables S1 to S55 [file sciadv.aeg2614_tables_s1_to_s55.zip › Tables/Supplementary_Table_45.xlsx]

## Sheet: SMC_res0.2_all.marker
	p_val	avg_log2FC	pct.1	pct.2	p_val_adj	cluster	gene
RYR2	0	3.1186	0.991	0.934	0	0	RYR2
FGF12	0	3.02944	0.973	0.744	0	0	FGF12
TTN	0	3.02367	0.996	0.936	0	0	TTN
RBM20	0	2.99558	0.981	0.626	0	0	RBM20
PALLD	0	2.8746	0.987	0.66	0	0	PALLD
SLC8A1	0	2.86598	0.994	0.91	0	0	SLC8A1
ACTN2	0	2.83695	0.972	0.425	0	0	ACTN2
MYO18B	0	2.83339	0.964	0.403	0	0	MYO18B
PCDH7	0	2.83193	0.968	0.438	0	0	PCDH7
SORBS2	0	2.82981	0.984	0.775	0	0	SORBS2
FHOD3	0	2.80287	0.969	0.432	0	0	FHOD3
FHL2	0	2.78669	0.952	0.608	0	0	FHL2
MYOM1	0	2.78478	0.99	0.678	0	0	MYOM1
THSD4	0	2.70148	0.975	0.524	0	0	THSD4
ROR1	0	2.69823	0.975	0.448	0	0	ROR1
ERBB4	0	2.65517	0.937	0.424	0	0	ERBB4
MTUS2	0	2.63325	0.942	0.241	0	0	MTUS2
CMYA5	0	2.59566	0.955	0.375	0	0	CMYA5
EFNA5	0	2.53328	0.958	0.375	0	0	EFNA5
CDH2	0	2.45534	0.953	0.386	0	0	CDH2
CTNNA3	0	2.42558	0.99	0.783	0	0	CTNNA3
LTBP1	0	2.38757	0.958	0.433	0	0	LTBP1
GPAT3	0	2.34619	0.86	0.165	0	0	GPAT3
TNNI3K	0	2.33542	0.911	0.428	0	0	TNNI3K
ANK2	0	2.28691	0.952	0.491	0	0	ANK2
LARGE1	0	2.27908	0.995	0.787	0	0	LARGE1
PLCXD3	0	2.16119	0.895	0.313	0	0	PLCXD3
KIF26B	0	2.16113	0.853	0.17	0	0	KIF26B
DPF3	0	2.15083	0.903	0.351	0	0	DPF3
PDLIM5	0	2.14135	0.992	0.799	0	0	PDLIM5
B4GALNT3	0	2.12635	0.848	0.186	0	0	B4GALNT3
ESRRG	0	2.11513	0.888	0.346	0	0	ESRRG
RNF150	0	2.11061	0.938	0.412	0	0	RNF150
GALNT17	0	2.09837	0.834	0.29	0	0	GALNT17
LAMA2	0	2.08837	0.975	0.746	0	0	LAMA2
RBM24	0	2.07639	0.9	0.182	0	0	RBM24
PACRG	0	2.07472	0.849	0.227	0	0	PACRG
MLIP	0	2.05543	0.927	0.486	0	0	MLIP
LDB3	0	2.03841	0.973	0.743	0	0	LDB3
CADM1	0	2.01647	0.856	0.2	0	0	CADM1
NCAM1	0	2.01518	0.88	0.281	0	0	NCAM1
NRAP	0	1.98295	0.76	0.185	0	0	NRAP
PHACTR1	0	1.98279	0.912	0.418	0	0	PHACTR1
FBN2	0	1.98257	0.824	0.147	0	0	FBN2
NEBL	0	1.95464	0.966	0.54	0	0	NEBL
SVIL	0	1.93731	0.967	0.544	0	0	SVIL
SAMD4A	0	1.9066	0.97	0.597	0	0	SAMD4A
CHRM2	0	1.90266	0.763	0.213	0	0	CHRM2
FRMD5	0	1.89065	0.749	0.143	0	0	FRMD5
MYPN	0	1.87821	0.754	0.189	0	0	MYPN
C15orf41	0	1.8692	0.918	0.469	0	0	C15orf41
TBX20	0	1.8215	0.764	0.176	0	0	TBX20
ALPK2	0	1.81372	0.851	0.162	0	0	ALPK2
RBFOX1	0	1.81244	0.876	0.32	0	0	RBFOX1
PDZRN3	0	1.80175	0.903	0.442	0	0	PDZRN3
SORBS1	0	1.78427	0.992	0.827	0	0	SORBS1
MEIS2	0	1.76564	0.97	0.58	0	0	MEIS2
PSD3	0	1.75121	0.991	0.77	0	0	PSD3
QKI	0	1.72993	0.991	0.79	0	0	QKI
SNRPN	0	1.72792	0.759	0.146	0	0	SNRPN
MICAL3	0	1.72629	0.978	0.538	0	0	MICAL3
ANK3	0	1.70014	0.908	0.367	0	0	ANK3
AKAP6	0	1.69025	0.952	0.453	0	0	AKAP6
PKP2	0	1.68274	0.844	0.254	0	0	PKP2
HOMER1	0	1.68191	0.798	0.199	0	0	HOMER1
ALPK3	0	1.66571	0.853	0.254	0	0	ALPK3
PDE4DIP	0	1.65558	0.887	0.293	0	0	PDE4DIP
PPP1R12B	0	1.64879	0.97	0.731	0	0	PPP1R12B
PPARGC1A	0	1.63281	0.812	0.218	0	0	PPARGC1A
DMD	0	1.62776	0.99	0.883	0	0	DMD
DANT2	0	1.62333	0.834	0.273	0	0	DANT2
ACOT11	0	1.62141	0.865	0.285	0	0	ACOT11
MYH7B	0	1.6158	0.847	0.256	0	0	MYH7B
AKAP13	0	1.61385	0.996	0.864	0	0	AKAP13
SLC38A1	0	1.55948	0.764	0.154	0	0	SLC38A1
MYOZ2	0	1.55907	0.802	0.28	0	0	MYOZ2
SRL	0	1.55734	0.884	0.313	0	0	SRL
TMEM71	0	1.51659	0.794	0.214	0	0	TMEM71
CTNND2	0	1.51486	0.728	0.12	0	0	CTNND2
MROH7	0	1.51222	0.812	0.171	0	0	MROH7
TACC2	0	1.512	0.929	0.511	0	0	TACC2
SYNDIG1	0	1.50688	0.676	0.086	0	0	SYNDIG1
LMO7	0	1.47042	0.82	0.249	0	0	LMO7
CAMK2D	0	1.46694	0.99	0.73	0	0	CAMK2D
CAP2	0	1.46066	0.871	0.264	0	0	CAP2
PPP1R9A	0	1.46034	0.816	0.215	0	0	PPP1R9A
FBXO40	0	1.4533	0.728	0.159	0	0	FBXO40
TRIM55	0	1.42139	0.712	0.1	0	0	TRIM55
ADPRHL1	0	1.39266	0.746	0.166	0	0	ADPRHL1
GATA6	0	1.38713	0.803	0.209	0	0	GATA6
MYL4	0	1.31703	0.712	0.093	0	0	MYL4
PRKAA2	0	1.3141	0.781	0.165	0	0	PRKAA2
ADAM23	0	1.30963	0.782	0.189	0	0	ADAM23
CACNB2	9.07989e-307	1.84462	0.964	0.697	2.66903e-302	0	CACNB2
SLC4A4	7.39313e-306	1.47829	0.737	0.156	2.17321e-301	0	SLC4A4
MAST4	1.41489e-305	1.5231	0.981	0.714	4.15906e-301	0	MAST4
DLG2	1.43306e-300	1.84679	0.939	0.6	4.21249e-296	0	DLG2
PLEKHA5	7.91718e-300	1.50032	0.96	0.626	2.32726e-295	0	PLEKHA5
NEXN	1.47134e-299	1.86508	0.908	0.477	4.32502e-295	0	NEXN
SHROOM3	1.93798e-298	1.40215	0.731	0.149	5.69668e-294	0	SHROOM3
SOX6	7.98828e-295	1.48429	0.906	0.429	2.34816e-290	0	SOX6
MYH7	1.06478e-294	1.77391	0.942	0.593	3.12993e-290	0	MYH7
GCNT2	1.12698e-293	1.40461	0.769	0.222	3.31276e-289	0	GCNT2
ANKRD1	1.14597e-293	2.90858	0.754	0.231	3.36857e-289	0	ANKRD1
KIDINS220	2.47702e-292	1.53909	0.961	0.499	7.2812e-288	0	KIDINS220
CGNL1	1.68062e-287	1.30264	0.69	0.114	4.94019e-283	0	CGNL1
HAND2-AS1	1.34361e-285	1.39037	0.734	0.196	3.94956e-281	0	HAND2-AS1
SMYD1	1.63853e-285	1.12054	0.682	0.132	4.81647e-281	0	SMYD1
TRDN-AS1	8.7144e-283	1.72182	0.769	0.259	2.5616e-278	0	TRDN-AS1
TBC1D4	3.85634e-281	1.39978	0.9	0.406	1.13357e-276	0	TBC1D4
TMEM65	1.02154e-279	1.53065	0.859	0.342	3.00283e-275	0	TMEM65
SCN5A	1.63343e-279	1.10144	0.671	0.139	4.80147e-275	0	SCN5A
MYL3	1.54683e-278	1.38737	0.885	0.375	4.5469e-274	0	MYL3
PPP1R14C	4.32319e-278	1.16569	0.625	0.095	1.2708e-273	0	PPP1R14C
DPY19L2	1.34316e-275	1.29834	0.848	0.317	3.94822e-271	0	DPY19L2
CASZ1	7.81204e-273	1.33356	0.755	0.215	2.29635e-268	0	CASZ1
2024-03-03	8.66237e-273	1.45623	0.839	0.285	2.5463e-268	0	2024-03-03
SEMA5A	4.29723e-272	1.49594	0.98	0.605	1.26317e-267	0	SEMA5A
GTF2IRD1	8.89659e-272	1.34969	0.81	0.279	2.61515e-267	0	GTF2IRD1
USP28	2.26234e-271	1.0962	0.766	0.198	6.65016e-267	0	USP28
PLEKHA7	3.04347e-271	1.32176	0.746	0.178	8.94627e-267	0	PLEKHA7
TECRL	2.12121e-268	1.57482	0.789	0.343	6.23531e-264	0	TECRL
MYL7	4.16156e-268	0.914208	0.69	0.124	1.22329e-263	0	MYL7
RAMP1	9.60683e-267	0.999021	0.682	0.149	2.82393e-262	0	RAMP1
CASQ2	1.32291e-265	1.22694	0.847	0.276	3.88868e-261	0	CASQ2
NLGN1	6.16289e-265	1.55202	0.957	0.562	1.81158e-260	0	NLGN1
TRIM63	2.3677e-264	1.02891	0.626	0.107	6.95985e-260	0	TRIM63
EXOC6B	3.8155e-262	1.28132	0.975	0.738	1.12157e-257	0	EXOC6B
TRDN	1.63857e-257	1.37995	0.726	0.235	4.81659e-253	0	TRDN
PDE7A	3.82085e-256	1.36909	0.837	0.403	1.12314e-251	0	PDE7A
FAM110B	9.10782e-255	1.51228	0.896	0.407	2.67724e-250	0	FAM110B
KHDRBS3	2.78697e-253	1.75359	0.852	0.331	8.19229e-249	0	KHDRBS3
SLC27A6	4.0294e-253	1.08991	0.6	0.1	1.18444e-248	0	SLC27A6
VIPR2	1.31005e-252	1.2038	0.698	0.171	3.85089e-248	0	VIPR2
FBXL7	3.41008e-252	1.41209	0.987	0.779	1.00239e-247	0	FBXL7
ABLIM1	1.39919e-251	1.3907	0.981	0.821	4.11292e-247	0	ABLIM1
PLCL1	1.54579e-250	1.35076	0.99	0.882	4.54384e-246	0	PLCL1
LAPTM4B	9.18459e-250	1.15864	0.701	0.166	2.69981e-245	0	LAPTM4B
PCDH9	6.45106e-247	1.81467	0.902	0.527	1.89629e-242	0	PCDH9
TXLNB	1.25455e-246	0.859144	0.613	0.106	3.68776e-242	0	TXLNB
WNK2	3.20486e-245	1.10948	0.694	0.19	9.42068e-241	0	WNK2
FAM160A1	1.03202e-243	1.41633	0.59	0.107	3.03362e-239	0	FAM160A1
HDAC9	7.05391e-240	1.36766	0.963	0.564	2.0735e-235	0	HDAC9
CACNA1C	1.39522e-239	1.03855	0.998	0.965	4.10125e-235	0	CACNA1C
FILIP1	2.81093e-239	1.26359	0.955	0.591	8.26274e-235	0	FILIP1
BVES	6.41908e-239	0.905651	0.566	0.078	1.88689e-234	0	BVES
PYGB	1.00621e-236	1.03162	0.717	0.185	2.95774e-232	0	PYGB
EGLN3	4.30197e-236	1.236	0.653	0.142	1.26457e-231	0	EGLN3
SH3BGR	3.40917e-235	1.49058	0.54	0.076	1.00213e-230	0	SH3BGR
MYLK3	5.57952e-235	1.10361	0.669	0.195	1.6401e-230	0	MYLK3
MITF	9.64384e-235	1.30057	0.84	0.362	2.83481e-230	0	MITF
MYBPC3	1.29142e-234	1.36545	0.972	0.798	3.79612e-230	0	MYBPC3
MGAT4C	9.51485e-233	1.33324	0.592	0.117	2.79689e-228	0	MGAT4C
SMYD2	1.24871e-232	1.11101	0.729	0.216	3.67059e-228	0	SMYD2
PIEZO2	1.00704e-230	1.52852	0.681	0.144	2.96018e-226	0	PIEZO2
CPEB4	2.47976e-230	1.37712	0.882	0.444	7.28926e-226	0	CPEB4
CELF2	9.58058e-230	1.18831	0.981	0.755	2.81621e-225	0	CELF2
IGF1R	1.01215e-229	1.21342	0.968	0.65	2.97522e-225	0	IGF1R
NDRG4	2.16237e-229	1.19522	0.693	0.203	6.3563e-225	0	NDRG4
JPH1	1.47525e-228	1.03666	0.525	0.069	4.33649e-224	0	JPH1
SNTA1	3.47786e-228	0.889531	0.686	0.17	1.02232e-223	0	SNTA1
PALM2-AKAP2	3.63969e-228	1.19016	0.991	0.694	1.06989e-223	0	PALM2-AKAP2
PAM	1.18828e-227	1.34866	0.961	0.607	3.49295e-223	0	PAM
2024-03-11	1.90279e-227	1.18435	0.514	0.065	5.59324e-223	0	2024-03-11
CYP2J2	3.65142e-227	0.945567	0.557	0.097	1.07333e-222	0	CYP2J2
OBSCN	4.42525e-227	1.21959	0.91	0.539	1.3008e-222	0	OBSCN
LMOD2	1.75286e-226	1.2431	0.589	0.12	5.15254e-222	0	LMOD2
CACNA2D1	4.39118e-226	1.14846	0.98	0.729	1.29079e-221	0	CACNA2D1
PPFIA4	6.33303e-226	0.715651	0.535	0.071	1.86159e-221	0	PPFIA4
TNIK	1.81624e-224	1.18785	0.843	0.351	5.33884e-220	0	TNIK
SPHKAP	3.07922e-224	1.43113	0.642	0.188	9.05137e-220	0	SPHKAP
FRAS1	2.52659e-223	1.31279	0.737	0.209	7.42691e-219	0	FRAS1
KANK1	2.28018e-222	1.21133	0.954	0.662	6.70257e-218	0	KANK1
COBL	2.25691e-218	0.890671	0.536	0.088	6.63418e-214	0	COBL
ATP13A3	6.34922e-218	1.19608	0.836	0.312	1.86635e-213	0	ATP13A3
PLXNA4	1.56988e-217	1.26244	0.628	0.156	4.61466e-213	0	PLXNA4
IGF2BP2	2.07975e-216	1.20612	0.802	0.26	6.11344e-212	0	IGF2BP2
IL1RAPL1	2.84788e-212	1.49321	0.938	0.677	8.37135e-208	0	IL1RAPL1
CERS6	5.93097e-212	1.09818	0.954	0.585	1.74341e-207	0	CERS6
TENT5A	1.22365e-210	1.28617	0.778	0.304	3.59693e-206	0	TENT5A
CADPS	4.4451e-209	1.08073	0.581	0.129	1.30664e-204	0	CADPS
INPP4B	2.20495e-208	1.17733	0.981	0.749	6.48144e-204	0	INPP4B
MAST2	2.9046e-208	1.13172	0.827	0.335	8.53808e-204	0	MAST2
PDE3A	3.11676e-207	1.21018	0.984	0.885	9.16173e-203	0	PDE3A
PPP2R3A	2.76385e-206	1.03042	0.77	0.27	8.12434e-202	0	PPP2R3A
GNG7	1.5522e-205	1.17578	0.795	0.326	4.56269e-201	0	GNG7
HECW2	7.39239e-204	1.08156	0.864	0.372	2.17299e-199	0	HECW2
CDK14	5.5033e-202	1.09067	0.968	0.597	1.61769e-197	0	CDK14
LRRFIP1	1.05795e-200	1.05752	0.978	0.703	3.10983e-196	0	LRRFIP1
STK33	2.33606e-200	1.01829	0.571	0.14	6.86685e-196	0	STK33
BZW2	4.56221e-200	0.941069	0.664	0.187	1.34106e-195	0	BZW2
PLOD2	4.39573e-199	1.16458	0.704	0.199	1.29213e-194	0	PLOD2
IGF2BP3	1.02576e-198	1.15091	0.624	0.134	3.01521e-194	0	IGF2BP3
CYFIP2	1.49424e-197	0.716749	0.536	0.093	4.39232e-193	0	CYFIP2
GAS2	1.10702e-196	0.928478	0.616	0.169	3.25408e-192	0	GAS2
NPPA	1.50779e-196	1.0794	0.45	0.052	4.43214e-192	0	NPPA
MYOCD	1.72885e-196	0.977882	0.83	0.312	5.08197e-192	0	MYOCD
TMEM163	3.88134e-195	1.0908	0.549	0.098	1.14092e-190	0	TMEM163
GAB1	5.19212e-194	1.1026	0.943	0.611	1.52622e-189	0	GAB1
CSRP3	2.88267e-193	1.00803	0.534	0.112	8.47361e-189	0	CSRP3
STK39	1.01443e-192	1.02768	0.975	0.643	2.98193e-188	0	STK39
NREP	4.69686e-192	1.1146	0.724	0.226	1.38064e-187	0	NREP
PIP5K1B	7.66482e-192	1.05243	0.883	0.408	2.25307e-187	0	PIP5K1B
NCKAP5	1.18407e-191	1.40231	0.775	0.362	3.48057e-187	0	NCKAP5
STRN	1.19451e-191	1.0747	0.882	0.411	3.51125e-187	0	STRN
FAM189A2	1.08616e-190	0.993326	0.623	0.164	3.19276e-186	0	FAM189A2
CORIN	7.74976e-189	1.42869	0.569	0.158	2.27804e-184	0	CORIN
XIRP2	5.20974e-185	2.57944	0.533	0.13	1.5314e-180	0	XIRP2
SV2C	1.18597e-184	0.851004	0.413	0.041	3.48616e-180	0	SV2C
PRDM16	1.84911e-183	0.872722	0.841	0.313	5.43547e-179	0	PRDM16
PLCL2	4.2624e-183	1.16816	0.828	0.469	1.25293e-178	0	PLCL2
LSAMP	4.98046e-183	1.77177	0.672	0.239	1.46401e-178	0	LSAMP
MBOAT2	1.27321e-180	0.971966	0.664	0.186	3.7426e-176	0	MBOAT2
NPAS2	1.40998e-179	1.02354	0.766	0.296	4.14463e-175	0	NPAS2
PLEKHG4B	6.67497e-179	0.698982	0.389	0.033	1.96211e-174	0	PLEKHG4B
PFKP	1.59932e-178	0.801368	0.633	0.167	4.70119e-174	0	PFKP
RABGAP1L	2.99644e-178	1.34386	0.963	0.804	8.80804e-174	0	RABGAP1L
RAB3IP	3.3135e-178	0.718822	0.521	0.1	9.74003e-174	0	RAB3IP
NEDD4L	2.81105e-177	0.930661	0.679	0.223	8.26309e-173	0	NEDD4L
PLPP7	2.9949e-177	0.911306	0.594	0.159	8.80352e-173	0	PLPP7
FSD2	8.44297e-177	0.76748	0.509	0.11	2.48181e-172	0	FSD2
PRKAG2	1.38914e-175	1.60133	0.894	0.498	4.08337e-171	0	PRKAG2
GMPR	3.13121e-175	0.823583	0.516	0.115	9.20419e-171	0	GMPR
MLF1	1.17679e-174	0.776048	0.525	0.127	3.45916e-170	0	MLF1
FN3K	1.31732e-174	0.601525	0.525	0.102	3.87227e-170	0	FN3K
SLC16A1-AS1	5.17201e-174	1.13337	0.836	0.413	1.52031e-169	0	SLC16A1-AS1
TBC1D8	1.5143e-173	0.922274	0.826	0.359	4.45129e-169	0	TBC1D8
PLIN5	2.06295e-173	0.772723	0.553	0.145	6.06403e-169	0	PLIN5
SGCG	4.87439e-173	0.892259	0.548	0.156	1.43283e-168	0	SGCG
BMPR1A	4.14272e-169	1.00956	0.912	0.519	1.21775e-164	0	BMPR1A
USP13	7.28734e-169	0.856292	0.665	0.216	2.14211e-164	0	USP13
TLN2	1.36602e-168	1.05746	0.923	0.544	4.01543e-164	0	TLN2
TBX5	1.44193e-168	0.837545	0.462	0.088	4.23857e-164	0	TBX5
GABRB1	2.87662e-167	0.782689	0.452	0.077	8.45584e-163	0	GABRB1
MSI2	4.11625e-166	0.941103	0.965	0.651	1.20997e-161	0	MSI2
KCNN2	9.95838e-166	0.987889	0.515	0.134	2.92727e-161	0	KCNN2
STRIP2	3.27742e-165	0.535657	0.409	0.054	9.63397e-161	0	STRIP2
ADAM19	3.4011e-165	0.956216	0.653	0.197	9.99754e-161	0	ADAM19
MACROD2	4.03701e-165	1.23951	0.59	0.194	1.18668e-160	0	MACROD2
NAV3	6.35329e-165	1.14536	0.723	0.294	1.86755e-160	0	NAV3
LRRC2	1.5995e-164	0.924363	0.555	0.169	4.70173e-160	0	LRRC2
UNC45B	1.7442e-164	0.604631	0.426	0.065	5.12708e-160	0	UNC45B
CAMK2B	1.52423e-163	0.705183	0.467	0.092	4.48047e-159	0	CAMK2B
RAB21	2.45089e-162	0.881614	0.74	0.262	7.20441e-158	0	RAB21
SLC19A2	3.25826e-162	0.702578	0.516	0.116	9.57765e-158	0	SLC19A2
ABHD18	5.10293e-162	0.980446	0.84	0.388	1.50001e-157	0	ABHD18
CNKSR3	3.85807e-161	0.861657	0.671	0.22	1.13408e-156	0	CNKSR3
MBTPS1	4.2401e-161	0.797005	0.739	0.259	1.24638e-156	0	MBTPS1
TANC1	5.29187e-161	0.9513	0.937	0.567	1.55555e-156	0	TANC1
ST3GAL6	3.78212e-160	0.97717	0.618	0.212	1.11175e-155	0	ST3GAL6
ARHGAP24	4.05894e-160	1.10776	0.907	0.609	1.19312e-155	0	ARHGAP24
TNNI3	4.58626e-160	0.677137	0.751	0.309	1.34813e-155	0	TNNI3
TNFRSF19	7.78667e-160	0.947176	0.552	0.151	2.28889e-155	0	TNFRSF19
AC138305.1	1.10508e-159	1.28968	0.563	0.2	3.24837e-155	0	AC138305.1
KCNQ5	1.62869e-159	1.23333	0.485	0.098	4.78753e-155	0	KCNQ5
PRICKLE1	2.42109e-159	1.08305	0.672	0.218	7.11681e-155	0	PRICKLE1
SEMA6D	8.46052e-159	1.0712	0.612	0.173	2.48697e-154	0	SEMA6D
COL21A1	1.19156e-158	0.945156	0.603	0.171	3.50259e-154	0	COL21A1
FHIT	2.91843e-157	1.17366	0.832	0.53	8.57872e-153	0	FHIT
ATP11A	3.79247e-155	0.970746	0.897	0.494	1.1148e-150	0	ATP11A
CCDC141	4.95864e-155	0.886661	0.799	0.368	1.45759e-150	0	CCDC141
RETREG1	5.35458e-155	0.869055	0.553	0.174	1.57398e-150	0	RETREG1
LRRC39	1.09838e-154	0.567411	0.467	0.1	3.22867e-150	0	LRRC39
GATA4	7.99654e-154	1.02379	0.802	0.402	2.35058e-149	0	GATA4
VWC2	1.19798e-153	0.950892	0.487	0.126	3.52146e-149	0	VWC2
VEGFA	1.64641e-153	0.729604	0.61	0.173	4.83961e-149	0	VEGFA
EYA1	1.06561e-152	0.819252	0.452	0.09	3.13236e-148	0	EYA1
ATP2A2	2.0052e-151	1.10673	0.921	0.648	5.8943e-147	0	ATP2A2
ESRRB	6.4694e-150	0.704007	0.466	0.094	1.90168e-145	0	ESRRB
TNNT2	1.72216e-148	0.841452	0.979	0.805	5.0623e-144	0	TNNT2
XPR1	6.07861e-148	0.985788	0.876	0.521	1.78681e-143	0	XPR1
JPH2	5.14775e-147	0.777164	0.677	0.252	1.51318e-142	0	JPH2
ENPEP	9.3993e-147	1.22979	0.786	0.398	2.76293e-142	0	ENPEP
PDE4D	1.31634e-146	0.964292	0.935	0.61	3.86939e-142	0	PDE4D
RICTOR	3.39679e-146	0.858249	0.866	0.446	9.98487e-142	0	RICTOR
HMBOX1	4.69417e-146	0.897999	0.908	0.499	1.37985e-141	0	HMBOX1
NUAK1	1.03623e-145	0.835906	0.744	0.283	3.04601e-141	0	NUAK1
MPC1	2.3013e-145	0.648197	0.555	0.15	6.76468e-141	0	MPC1
HACD1	4.55027e-145	0.662958	0.599	0.196	1.33755e-140	0	HACD1
LINC01505	2.23841e-143	1.21779	0.548	0.201	6.57979e-139	0	LINC01505
CUX1	5.67464e-143	0.819375	0.98	0.804	1.66806e-138	0	CUX1
GAREM1	1.01239e-142	0.924967	0.774	0.363	2.97593e-138	0	GAREM1
FABP3	2.80919e-142	0.53711	0.434	0.083	8.25762e-138	0	FABP3
LIN9	1.98263e-141	0.632146	0.492	0.115	5.82795e-137	0	LIN9
TUSC3	1.13852e-140	0.745314	0.7	0.247	3.34667e-136	0	TUSC3
DUSP27	2.77506e-140	0.660691	0.371	0.056	8.1573e-136	0	DUSP27
BMT2	8.05493e-140	0.799527	0.685	0.245	2.36775e-135	0	BMT2
LINC00881	8.76952e-140	0.642336	0.422	0.086	2.5778e-135	0	LINC00881
DTNA	1.69644e-139	0.897235	0.867	0.524	4.98669e-135	0	DTNA
PDK4	1.60865e-138	1.01713	0.628	0.226	4.72864e-134	0	PDK4
MYOM2	1.85749e-138	1.48549	0.644	0.369	5.46009e-134	0	MYOM2
P4HA1	1.24595e-137	0.997056	0.834	0.413	3.66248e-133	0	P4HA1
LINC00923	1.25492e-137	0.798055	0.452	0.112	3.68885e-133	0	LINC00923
TRPC6	1.47487e-137	1.3045	0.629	0.237	4.33537e-133	0	TRPC6
AC018464.1	5.6787e-137	0.927137	0.463	0.126	1.66925e-132	0	AC018464.1
NEK10	2.64506e-135	0.778692	0.478	0.126	7.77516e-131	0	NEK10
LNX2	2.72816e-135	0.621298	0.499	0.122	8.01944e-131	0	LNX2
SLC1A3	1.05506e-134	0.780336	0.69	0.319	3.10135e-130	0	SLC1A3
SFRP1	1.38741e-134	0.557339	0.35	0.048	4.07831e-130	0	SFRP1
TOM1L2	4.61559e-134	0.773788	0.838	0.407	1.35675e-129	0	TOM1L2
SPRY4-AS1	1.38682e-133	1.26688	0.693	0.293	4.07656e-129	0	SPRY4-AS1
FAT1	8.62896e-133	0.727737	0.709	0.287	2.53648e-128	0	FAT1
ACO2	3.23161e-132	0.7532	0.746	0.33	9.49931e-128	0	ACO2
ANO5	8.13423e-132	0.663664	0.492	0.14	2.39106e-127	0	ANO5
GEM	1.65019e-131	1.0876	0.52	0.15	4.85073e-127	0	GEM
ASB11	4.4219e-131	0.454498	0.353	0.053	1.29982e-126	0	ASB11
PTPRD	1.39058e-130	1.03183	0.587	0.2	4.0876e-126	0	PTPRD
PDE8B	1.71505e-130	1.22574	0.422	0.087	5.0414e-126	0	PDE8B
EIF2AK3	6.01887e-130	1.24985	0.647	0.257	1.76925e-125	0	EIF2AK3
RHOQ	9.48915e-130	0.719578	0.809	0.36	2.78934e-125	0	RHOQ
MEIS1	1.42838e-129	0.740197	0.623	0.221	4.19873e-125	0	MEIS1
KIF21A	1.80579e-129	0.769587	0.532	0.178	5.30811e-125	0	KIF21A
FSTL1	1.11631e-128	0.843007	0.653	0.268	3.28138e-124	0	FSTL1
VWA8	2.69101e-128	0.772575	0.865	0.484	7.91021e-124	0	VWA8
CBLB	5.22113e-128	0.848771	0.95	0.721	1.53475e-123	0	CBLB
LINC02254	7.26764e-128	0.752634	0.356	0.059	2.13632e-123	0	LINC02254
LPL	9.04529e-128	0.940562	0.763	0.35	2.65886e-123	0	LPL
MDFIC2	1.47567e-127	1.17195	0.402	0.079	4.33772e-123	0	MDFIC2
BMP7	1.74593e-127	0.430984	0.289	0.024	5.13216e-123	0	BMP7
ZFPM2	1.18941e-126	0.791857	0.962	0.758	3.49627e-122	0	ZFPM2
PDK1	3.41082e-126	0.635514	0.519	0.139	1.00261e-121	0	PDK1
CREB5	3.65005e-126	1.03197	0.778	0.377	1.07293e-121	0	CREB5
ADGRA3	6.21687e-126	0.670629	0.563	0.178	1.82745e-121	0	ADGRA3
TEAD1	6.8965e-126	0.742776	0.938	0.585	2.02723e-121	0	TEAD1
ZNF608	1.02902e-125	0.789123	0.597	0.198	3.02482e-121	0	ZNF608
PDE5A	1.39314e-125	1.11268	0.763	0.397	4.09513e-121	0	PDE5A
VCL	1.99486e-125	0.87808	0.906	0.584	5.8639e-121	0	VCL
MAPKAPK2	2.70155e-125	0.725012	0.744	0.312	7.94122e-121	0	MAPKAPK2
MXRA7	3.37046e-125	0.703947	0.748	0.308	9.90746e-121	0	MXRA7
NMRK2	4.07394e-125	0.581904	0.374	0.069	1.19753e-120	0	NMRK2
GOLIM4	9.23646e-125	0.789772	0.719	0.289	2.71506e-120	0	GOLIM4
ACTC1	9.85757e-125	0.334613	0.512	0.142	2.89763e-120	0	ACTC1
FGF18	1.23707e-124	0.652168	0.334	0.047	3.63636e-120	0	FGF18
FLNC	7.01865e-124	1.21005	0.456	0.125	2.06313e-119	0	FLNC
FNIP2	7.24748e-124	0.86997	0.804	0.433	2.1304e-119	0	FNIP2
VPS8	2.18017e-123	0.757053	0.841	0.419	6.40861e-119	0	VPS8
CELSR1	3.82978e-123	0.467047	0.344	0.053	1.12576e-118	0	CELSR1
NR6A1	5.95383e-123	0.763599	0.644	0.239	1.75013e-118	0	NR6A1
SGCD	1.10062e-122	1.70122	0.671	0.495	3.23528e-118	0	SGCD
CCDC102B	6.78897e-122	1.21409	0.813	0.45	1.99562e-117	0	CCDC102B
HHAT	1.30275e-121	0.721333	0.504	0.143	3.82944e-117	0	HHAT
MIR1-1HG	1.34212e-121	0.945379	0.466	0.154	3.94517e-117	0	MIR1-1HG
MYO18A	3.80814e-121	0.700989	0.749	0.326	1.1194e-116	0	MYO18A
WEE1	5.15738e-121	0.584304	0.384	0.072	1.51601e-116	0	WEE1
ITGAV	9.18086e-121	0.679614	0.713	0.281	2.69871e-116	0	ITGAV
SLC5A1	9.873e-121	0.575286	0.368	0.077	2.90217e-116	0	SLC5A1
BCKDHB	1.5424e-120	0.778699	0.687	0.296	4.53388e-116	0	BCKDHB
ARID5B	6.71304e-120	0.820128	0.855	0.425	1.9733e-115	0	ARID5B
MFN2	8.21946e-120	0.659895	0.588	0.203	2.41611e-115	0	MFN2
CPVL	2.87906e-119	0.677107	0.481	0.147	8.463e-115	0	CPVL
NR4A1	7.72055e-119	0.945582	0.647	0.25	2.26946e-114	0	NR4A1
CDS1	2.48543e-118	0.425863	0.275	0.026	7.30592e-114	0	CDS1
SIPA1L2	3.40448e-118	0.648412	0.701	0.275	1.00075e-113	0	SIPA1L2
ADAMTS6	1.16501e-117	0.73957	0.61	0.214	3.42453e-113	0	ADAMTS6
FHL1	1.61705e-117	0.70376	0.619	0.226	4.75331e-113	0	FHL1
TMOD1	1.85915e-117	0.527813	0.672	0.257	5.46498e-113	0	TMOD1
PIK3R1	3.58085e-117	0.954208	0.738	0.379	1.05259e-112	0	PIK3R1
BACH2	1.72422e-116	0.762587	0.693	0.287	5.06833e-112	0	BACH2
SMPX	2.81204e-116	0.430698	0.313	0.046	8.26599e-112	0	SMPX
PXYLP1	5.31036e-116	0.55291	0.42	0.098	1.56098e-111	0	PXYLP1
PLN	1.11036e-115	0.280968	0.518	0.156	3.26391e-111	0	PLN
TSPAN5	1.21429e-115	0.922546	0.49	0.14	3.56942e-111	0	TSPAN5
NR4A3	2.15279e-115	0.764365	0.41	0.095	6.32813e-111	0	NR4A3
AC020909.2	3.36395e-115	0.308597	0.288	0.032	9.88834e-111	0	AC020909.2
EPHA7	3.64648e-115	0.595213	0.315	0.046	1.07188e-110	0	EPHA7
MAGI1	3.90762e-115	0.64974	0.969	0.735	1.14864e-110	0	MAGI1
SLC20A2	3.94696e-115	0.805835	0.881	0.511	1.16021e-110	0	SLC20A2
NPPB	8.42098e-115	0.524465	0.292	0.036	2.47535e-110	0	NPPB
GRID1	9.51919e-115	0.787337	0.746	0.343	2.79817e-110	0	GRID1
CUX2	1.45617e-114	0.574339	0.288	0.033	4.28042e-110	0	CUX2
RNF207	3.28181e-114	0.469971	0.436	0.103	9.64687e-110	0	RNF207
GLP1R	3.78537e-114	0.474427	0.293	0.037	1.11271e-109	0	GLP1R
MASP1	8.09662e-114	0.510419	0.376	0.08	2.38e-109	0	MASP1
CPEB3	2.23468e-113	0.824732	0.806	0.451	6.56885e-109	0	CPEB3
LINC01091	2.30865e-113	1.00305	0.616	0.239	6.78626e-109	0	LINC01091
HK2	2.8911e-113	0.55795	0.314	0.046	8.49838e-109	0	HK2
SLC16A1	4.84206e-113	0.70498	0.371	0.081	1.42332e-108	0	SLC16A1
PROX1	1.63104e-112	0.458881	0.324	0.053	4.79444e-108	0	PROX1
ANKH	3.8958e-111	0.775989	0.775	0.384	1.14517e-106	0	ANKH
XIRP1	4.68354e-111	0.873799	0.295	0.042	1.37673e-106	0	XIRP1
RRAD	1.35764e-110	0.548142	0.383	0.083	3.99078e-106	0	RRAD
ST7	3.21341e-110	0.573923	0.517	0.157	9.44583e-106	0	ST7
AFG3L2	8.58732e-110	0.515714	0.649	0.244	2.52424e-105	0	AFG3L2
UBE2H	1.70819e-109	0.722497	0.944	0.626	5.02124e-105	0	UBE2H
INSR	2.46146e-109	0.739645	0.964	0.75	7.23547e-105	0	INSR
NNT-AS1	4.22116e-109	0.560274	0.514	0.165	1.24081e-104	0	NNT-AS1
LCLAT1	5.71526e-109	0.635798	0.776	0.357	1.68e-104	0	LCLAT1
DENND5B	8.6986e-109	0.66718	0.856	0.464	2.55695e-104	0	DENND5B
MB21D2	1.29056e-108	0.76429	0.673	0.28	3.79361e-104	0	MB21D2
STARD7	1.49091e-108	0.577711	0.546	0.181	4.38252e-104	0	STARD7
PPP1R3C	1.82575e-108	0.318893	0.283	0.034	5.3668e-104	0	PPP1R3C
MID1	5.98917e-108	1.01167	0.534	0.187	1.76052e-103	0	MID1
TSPAN9	1.04604e-107	0.714184	0.938	0.617	3.07485e-103	0	TSPAN9
HOPX	1.38995e-107	0.525964	0.267	0.029	4.08576e-103	0	HOPX
ENOX1	8.1269e-107	0.780261	0.769	0.414	2.3889e-102	0	ENOX1
COL19A1	1.15124e-106	0.431479	0.298	0.044	3.38407e-102	0	COL19A1
PHLDB2	1.77395e-106	0.643213	0.939	0.594	5.21454e-102	0	PHLDB2
COLQ	3.57539e-106	0.553499	0.417	0.105	1.05099e-101	0	COLQ
AK4	1.02449e-105	0.618469	0.439	0.118	3.01148e-101	0	AK4
MYL2	1.14315e-105	0.260678	0.571	0.213	3.3603e-101	0	MYL2
NPNT	1.37176e-105	0.31742	0.347	0.064	4.03228e-101	0	NPNT
DCBLD2	2.10045e-105	0.716115	0.638	0.257	6.17427e-101	0	DCBLD2
CKMT2	2.1861e-105	0.477488	0.398	0.104	6.42605e-101	0	CKMT2
PTPN21	4.59988e-105	0.600922	0.647	0.25	1.35213e-100	0	PTPN21
SDHA	1.19658e-104	0.541262	0.589	0.217	3.51735e-100	0	SDHA
CERS4	1.29976e-104	0.648761	0.715	0.329	3.82066e-100	0	CERS4
HADHB	4.03865e-104	0.559638	0.647	0.262	1.18716e-99	0	HADHB
RILPL1	1.03348e-103	0.702888	0.813	0.448	3.03792e-99	0	RILPL1
AL590004.3	1.68367e-103	0.456965	0.251	0.025	4.94914e-99	0	AL590004.3
DNAJA4	1.8187e-103	0.514992	0.306	0.05	5.34606e-99	0	DNAJA4
KLHL7	1.90798e-103	0.721324	0.59	0.255	5.60852e-99	0	KLHL7
RBMS3	7.67108e-103	0.698694	0.998	0.918	2.25491e-98	0	RBMS3
OSBPL8	1.13863e-102	0.680479	0.834	0.429	3.34701e-98	0	OSBPL8
SLC39A14	1.1543e-102	0.635993	0.514	0.177	3.39306e-98	0	SLC39A14
CDK18	2.47457e-102	0.446127	0.492	0.156	7.274e-98	0	CDK18
ROBO2	2.96125e-101	0.92259	0.297	0.049	8.70458e-97	0	ROBO2
SUPT3H	3.79082e-101	0.650734	0.792	0.38	1.11431e-96	0	SUPT3H
TSC22D2	5.86578e-101	0.662527	0.725	0.32	1.72425e-96	0	TSC22D2
CKM	5.9395e-101	0.466831	0.379	0.097	1.74592e-96	0	CKM
PRR16	5.94893e-101	0.848396	0.71	0.352	1.74869e-96	0	PRR16
XIST	1.13667e-100	1.4823	0.437	0.129	3.34126e-96	0	XIST
NIPSNAP2	1.21236e-100	0.604357	0.638	0.264	3.56374e-96	0	NIPSNAP2
KBTBD12	3.06607e-100	0.470464	0.37	0.088	9.01272e-96	0	KBTBD12
SLC41A1	5.20196e-100	0.464988	0.374	0.089	1.52911e-95	0	SLC41A1
MYRFL	6.22029e-100	0.501451	0.272	0.038	1.82845e-95	0	MYRFL
MAP4K3	9.0037e-100	0.663156	0.918	0.598	2.64664e-95	0	MAP4K3
GPI	1.40104e-99	0.63256	0.827	0.448	4.11834e-95	0	GPI
EXTL3	4.47087e-99	0.671862	0.479	0.165	1.31421e-94	0	EXTL3
CHCHD3	4.65682e-99	0.684353	0.847	0.496	1.36887e-94	0	CHCHD3
HSPB7	5.06224e-99	0.471662	0.723	0.328	1.48804e-94	0	HSPB7
MGAT5	5.35071e-99	0.664314	0.948	0.7	1.57284e-94	0	MGAT5
LINC00884	7.72297e-99	0.457476	0.278	0.039	2.27017e-94	0	LINC00884
SLMAP	8.13852e-99	0.655238	0.903	0.576	2.39232e-94	0	SLMAP
KLHL13	8.66493e-99	0.851656	0.478	0.15	2.54706e-94	0	KLHL13
TNNI1	1.12949e-98	0.285025	0.248	0.027	3.32014e-94	0	TNNI1
SLC16A10	1.80261e-98	0.551629	0.413	0.12	5.29876e-94	0	SLC16A10
GARNL3	2.56661e-98	0.677507	0.684	0.306	7.54454e-94	0	GARNL3
SPIRE1	4.80746e-98	0.670438	0.821	0.44	1.41315e-93	0	SPIRE1
TMEM164	5.11969e-98	0.695538	0.608	0.27	1.50493e-93	0	TMEM164
SLC12A2	5.14425e-98	0.888676	0.798	0.425	1.51215e-93	0	SLC12A2
TOX	1.16286e-97	0.707468	0.368	0.094	3.41821e-93	0	TOX
ERC2	1.41613e-97	0.538127	0.28	0.042	4.1627e-93	0	ERC2
LGR4	1.56222e-97	0.778268	0.514	0.19	4.59215e-93	0	LGR4
AL139383.1	2.30412e-97	0.766479	0.551	0.235	6.77295e-93	0	AL139383.1
FAM122C	5.34871e-97	0.668182	0.473	0.147	1.57225e-92	0	FAM122C
UST	6.81541e-97	0.796081	0.519	0.194	2.00339e-92	0	UST
FNDC3B	1.02196e-96	0.676124	0.973	0.795	3.00406e-92	0	FNDC3B
LINC02248	2.78547e-96	0.883629	0.33	0.079	8.1879e-92	0	LINC02248
PDGFD	3.93399e-96	0.773498	0.43	0.134	1.1564e-91	0	PDGFD
BCL11A	1.46869e-95	0.529911	0.323	0.073	4.31721e-91	0	BCL11A
NINJ2	4.13323e-95	0.664487	0.474	0.166	1.21496e-90	0	NINJ2
USP2	6.05306e-95	0.32873	0.279	0.046	1.7793e-90	0	USP2
ATP1B1	8.91304e-95	0.438334	0.355	0.09	2.61999e-90	0	ATP1B1
GPM6B	1.67374e-94	0.80863	0.359	0.087	4.91996e-90	0	GPM6B
MAPRE2	3.3e-94	0.677952	0.773	0.407	9.70034e-90	0	MAPRE2
SDK1	7.31345e-94	0.465359	0.673	0.287	2.14979e-89	0	SDK1
CXADR	9.62922e-94	0.361961	0.26	0.038	2.83051e-89	0	CXADR
ASAH1	1.84888e-93	0.38838	0.639	0.253	5.43479e-89	0	ASAH1
AC109466.1	2.33897e-92	0.610922	0.235	0.026	6.87539e-88	0	AC109466.1
JAZF1	2.34424e-92	0.653153	0.869	0.511	6.89091e-88	0	JAZF1
GOLGA4	4.30708e-92	0.601477	0.943	0.653	1.26607e-87	0	GOLGA4
MGST3	4.41685e-92	0.42971	0.675	0.278	1.29833e-87	0	MGST3
HIF1A	1.32845e-91	0.720053	0.795	0.401	3.90497e-87	0	HIF1A
MRAS	1.35571e-91	0.542792	0.494	0.181	3.98512e-87	0	MRAS
ANKRD18A	1.66261e-91	0.290682	0.214	0.019	4.88725e-87	0	ANKRD18A
HSDL1	1.80214e-91	0.389232	0.374	0.091	5.2974e-87	0	HSDL1
BNIP3	1.91372e-91	0.419254	0.362	0.087	5.62539e-87	0	BNIP3
TMEM38B	2.97487e-91	0.480385	0.432	0.131	8.74462e-87	0	TMEM38B
PDE10A	7.58059e-91	0.866693	0.869	0.535	2.22831e-86	0	PDE10A
SUGCT	1.56089e-90	0.615234	0.489	0.169	4.58824e-86	0	SUGCT
TRIM54	2.79517e-90	0.505546	0.479	0.185	8.21641e-86	0	TRIM54
COL4A1	2.96684e-90	0.835559	0.938	0.64	8.72103e-86	0	COL4A1
POPDC2	6.24619e-90	0.443041	0.391	0.119	1.83607e-85	0	POPDC2
PRKAR1A	1.45786e-89	0.325319	0.538	0.185	4.28537e-85	0	PRKAR1A
HRH2	5.7645e-89	0.493752	0.371	0.1	1.69447e-84	0	HRH2
SLC25A36	6.50094e-88	0.540411	0.64	0.289	1.91095e-83	0	SLC25A36
ADAMTSL1	7.38395e-88	0.748526	0.357	0.091	2.17051e-83	0	ADAMTSL1
TSPAN12	2.00701e-87	0.424398	0.344	0.083	5.89961e-83	0	TSPAN12
COL4A5	2.32238e-87	0.468968	0.489	0.169	6.82662e-83	0	COL4A5
ASXL3	2.34737e-87	0.511285	0.406	0.118	6.90008e-83	0	ASXL3
BRINP3	3.23227e-87	0.590327	0.239	0.032	9.50125e-83	0	BRINP3
ELL2	4.29492e-87	0.913788	0.632	0.31	1.26249e-82	0	ELL2
BANCR	1.20506e-86	0.256805	0.201	0.016	3.54228e-82	0	BANCR
NUDT4	1.5103e-86	0.752687	0.687	0.345	4.43953e-82	0	NUDT4
KLHL24	2.01746e-86	0.628669	0.763	0.412	5.93033e-82	0	KLHL24
L3MBTL4	2.44864e-86	0.48179	0.696	0.297	7.19777e-82	0	L3MBTL4
ARHGEF12	3.12009e-86	0.62429	0.951	0.667	9.17151e-82	0	ARHGEF12
LRRFIP2	5.6924e-86	0.613788	0.9	0.551	1.67328e-81	0	LRRFIP2
HIVEP2	6.40937e-86	0.667482	0.831	0.458	1.88403e-81	0	HIVEP2
NINL	7.66237e-86	0.588109	0.564	0.232	2.25235e-81	0	NINL
RHOBTB3	1.71468e-85	0.494664	0.69	0.324	5.04029e-81	0	RHOBTB3
PWRN1	2.28827e-85	0.418836	0.24	0.034	6.72638e-81	0	PWRN1
ARHGAP44	4.52102e-85	0.645351	0.788	0.434	1.32895e-80	0	ARHGAP44
CTNNAL1	9.57213e-85	0.446791	0.452	0.147	2.81373e-80	0	CTNNAL1
EEF1A2	1.11638e-84	0.33173	0.327	0.078	3.28159e-80	0	EEF1A2
DIP2C	1.91637e-84	0.606636	0.905	0.6	5.63316e-80	0	DIP2C
PKIA	1.91721e-84	0.387259	0.343	0.087	5.63565e-80	0	PKIA
PTGER3	4.79284e-84	0.594406	0.365	0.098	1.40885e-79	0	PTGER3
ENAH	4.96561e-84	0.827588	0.749	0.387	1.45964e-79	0	ENAH
CDK6	5.68188e-84	0.699698	0.759	0.416	1.67019e-79	0	CDK6
TCEA3	1.05407e-83	0.50722	0.379	0.11	3.09844e-79	0	TCEA3
ITGA9	1.38885e-83	0.539058	0.763	0.457	4.08252e-79	0	ITGA9
HAND2	1.95402e-83	0.320409	0.23	0.031	5.74386e-79	0	HAND2
HRK	7.75566e-83	0.50724	0.187	0.014	2.27978e-78	0	HRK
ATF3	1.36782e-82	0.870457	0.35	0.095	4.02072e-78	0	ATF3
PAIP2B	2.01712e-82	0.361073	0.266	0.05	5.92932e-78	0	PAIP2B
NHSL1	2.45615e-82	0.509596	0.856	0.483	7.21985e-78	0	NHSL1
AC006369.1	3.20114e-81	0.38296	0.233	0.034	9.40974e-77	0	AC006369.1
MYOF	3.84949e-81	0.709585	0.772	0.411	1.13156e-76	0	MYOF
SLC24A3	4.91472e-81	0.721039	0.678	0.34	1.44468e-76	0	SLC24A3
STXBP6	6.11003e-81	0.692634	0.615	0.304	1.79604e-76	0	STXBP6
PPM1K	7.87733e-81	0.761809	0.558	0.283	2.31554e-76	0	PPM1K
RMND5A	1.73771e-80	0.37701	0.413	0.128	5.10799e-76	0	RMND5A
GABRA4	1.89903e-80	0.326344	0.211	0.025	5.5822e-76	0	GABRA4
TENM3	2.09835e-80	0.780384	0.287	0.067	6.16811e-76	0	TENM3
ZNF827	4.09477e-80	0.516039	0.501	0.195	1.20366e-75	0	ZNF827
MIR133A1HG	5.01505e-80	0.341395	0.286	0.063	1.47417e-75	0	MIR133A1HG
PAG1	5.39843e-80	0.711572	0.811	0.501	1.58687e-75	0	PAG1
CTNNB1	6.77426e-80	0.620408	0.844	0.476	1.99129e-75	0	CTNNB1
SLC25A12	8.99171e-80	0.534337	0.701	0.344	2.64311e-75	0	SLC25A12
PAWR	9.62778e-80	0.676167	0.792	0.437	2.83009e-75	0	PAWR
EMILIN2	2.24141e-79	0.447466	0.431	0.149	6.58863e-75	0	EMILIN2
RASGRP3	3.55737e-79	0.418028	0.596	0.283	1.04569e-74	0	RASGRP3
TRPM3	4.09323e-79	0.379963	0.285	0.058	1.20321e-74	0	TRPM3
MEG3	6.84105e-79	0.653791	0.549	0.229	2.01093e-74	0	MEG3
FGD6	7.50368e-79	0.465431	0.455	0.17	2.20571e-74	0	FGD6
MAP4	7.76974e-79	0.599354	0.978	0.863	2.28392e-74	0	MAP4
DENND5A	1.20234e-78	0.560597	0.945	0.611	3.53429e-74	0	DENND5A
VLDLR-AS1	1.21872e-78	0.50027	0.302	0.078	3.58244e-74	0	VLDLR-AS1
GPC6	1.38731e-78	1.14379	0.556	0.262	4.078e-74	0	GPC6
STRBP	6.24852e-78	0.430247	0.481	0.182	1.83675e-73	0	STRBP
PRRX1	8.9259e-78	0.636202	0.635	0.315	2.62377e-73	0	PRRX1
LINC02455	1.21897e-77	0.259903	0.206	0.025	3.58316e-73	0	LINC02455
ADCY5	1.58697e-77	0.652889	0.848	0.582	4.66491e-73	0	ADCY5
DAPK3	2.1648e-77	0.427509	0.583	0.24	6.36343e-73	0	DAPK3
COL4A2	4.05205e-77	0.617342	0.966	0.72	1.1911e-72	0	COL4A2
ABCC9	4.64025e-77	0.46524	0.946	0.646	1.364e-72	0	ABCC9
CNN1	4.12082e-76	0.47174	0.338	0.09	1.21131e-71	0	CNN1
KIF9-AS1	4.22379e-76	0.636533	0.522	0.225	1.24158e-71	0	KIF9-AS1
TRPM7	4.28868e-76	0.617958	0.844	0.54	1.26066e-71	0	TRPM7
CCND2	6.99166e-76	0.407368	0.519	0.2	2.0552e-71	0	CCND2
ST8SIA5	1.15739e-75	0.375823	0.227	0.037	3.40213e-71	0	ST8SIA5
COG5	1.5348e-75	0.568195	0.88	0.561	4.51154e-71	0	COG5
DCUN1D2	1.96605e-75	0.42847	0.539	0.213	5.7792e-71	0	DCUN1D2
DSP	3.27007e-75	0.261596	0.251	0.049	9.61236e-71	0	DSP
GALNTL6	3.36623e-75	0.936921	0.271	0.064	9.89503e-71	0	GALNTL6
BAG3	3.36791e-75	0.631174	0.31	0.078	9.89998e-71	0	BAG3
CNTNAP3	4.95562e-75	0.351526	0.269	0.057	1.45671e-70	0	CNTNAP3
ADAM9	5.73272e-75	0.431941	0.602	0.256	1.68513e-70	0	ADAM9
ABCB4	7.51255e-75	0.305247	0.205	0.027	2.20832e-70	0	ABCB4
SLC4A3	1.16226e-74	0.347536	0.439	0.158	3.41647e-70	0	SLC4A3
BMPR1B	1.82359e-74	0.652041	0.282	0.066	5.36045e-70	0	BMPR1B
FBXW7	6.31287e-74	0.667813	0.847	0.489	1.85567e-69	0	FBXW7
TRMT9B	7.41664e-74	0.413109	0.368	0.116	2.18012e-69	0	TRMT9B
AL670729.3	9.39061e-74	0.363237	0.25	0.05	2.76037e-69	0	AL670729.3
RRAGD	1.46704e-73	0.310772	0.266	0.058	4.31236e-69	0	RRAGD
NAV2	1.54183e-73	0.400374	0.872	0.529	4.53221e-69	0	NAV2
RAD51B	1.71337e-73	0.725975	0.935	0.721	5.03646e-69	0	RAD51B
HEPH	2.29652e-73	0.301358	0.268	0.057	6.75063e-69	0	HEPH
PLEKHA2	2.29683e-73	0.500381	0.836	0.474	6.75152e-69	0	PLEKHA2
ADCY6	2.38799e-73	0.422748	0.871	0.515	7.01949e-69	0	ADCY6
CHKA	2.45561e-73	0.371835	0.618	0.288	7.21825e-69	0	CHKA
TMEM116	2.45575e-73	0.467392	0.4	0.139	7.21868e-69	0	TMEM116
LIMS1	4.65914e-73	0.628009	0.859	0.533	1.36955e-68	0	LIMS1
C10orf71	5.08557e-73	0.305527	0.23	0.042	1.4949e-68	0	C10orf71
PDE8A	1.61384e-72	0.589126	0.961	0.705	4.74389e-68	0	PDE8A
CDKL5	2.19279e-72	0.451377	0.594	0.256	6.44571e-68	0	CDKL5
GRM1	6.26247e-72	0.304578	0.196	0.026	1.84085e-67	0	GRM1
SLC25A30	7.05641e-72	0.367613	0.301	0.078	2.07423e-67	0	SLC25A30
CECR2	2.007e-71	0.471142	0.722	0.364	5.89959e-67	0	CECR2
GLRB	2.44999e-71	0.268413	0.182	0.019	7.20174e-67	0	GLRB
ZMAT4	6.57678e-71	0.338205	0.192	0.024	1.93324e-66	0	ZMAT4
MTR	7.44376e-71	0.505395	0.711	0.367	2.18809e-66	0	MTR
GOT1	8.53033e-71	0.338235	0.34	0.103	2.50749e-66	0	GOT1
MYH6	8.65363e-71	0.443914	0.28	0.073	2.54374e-66	0	MYH6
CNOT11	1.05696e-70	0.277328	0.393	0.125	3.10694e-66	0	CNOT11
EXT1	1.10647e-70	0.659367	0.938	0.679	3.25246e-66	0	EXT1
CAMK2A	1.23832e-70	0.305252	0.22	0.037	3.64005e-66	0	CAMK2A
XPO4	1.97801e-70	0.421957	0.707	0.34	5.81436e-66	0	XPO4
REEP1	2.00976e-70	0.3	0.432	0.151	5.90768e-66	0	REEP1
EPB41L5	2.03722e-70	0.408449	0.562	0.235	5.98841e-66	0	EPB41L5
ATP1A1	2.64165e-70	0.408855	0.45	0.165	7.76512e-66	0	ATP1A1
MDH1	2.72716e-70	0.296429	0.369	0.118	8.0165e-66	0	MDH1
PARD3	3.37593e-70	0.375615	0.997	0.91	9.92355e-66	0	PARD3
ECHDC2	3.94828e-70	0.428676	0.582	0.263	1.1606e-65	0	ECHDC2
AC124947.1	5.5052e-70	0.422162	0.317	0.091	1.61825e-65	0	AC124947.1
DCLK2	5.77263e-70	0.555914	0.685	0.345	1.69686e-65	0	DCLK2
RARB	6.67986e-70	0.49413	0.623	0.293	1.96354e-65	0	RARB
PCGF5	1.57394e-69	0.46435	0.617	0.284	4.62659e-65	0	PCGF5
SMARCA1	1.64155e-69	0.404998	0.481	0.183	4.82535e-65	0	SMARCA1
SLC16A7	2.40664e-69	0.574982	0.543	0.28	7.07432e-65	0	SLC16A7
AASS	2.40776e-69	0.428505	0.621	0.279	7.07762e-65	0	AASS
FLRT2	2.53384e-69	0.587795	0.35	0.11	7.44823e-65	0	FLRT2
MARK1	2.7183e-69	0.453977	0.711	0.38	7.99043e-65	0	MARK1
CSRNP3	2.79481e-69	0.68274	0.566	0.272	8.21535e-65	0	CSRNP3
AC007381.1	3.08085e-69	0.549427	0.287	0.085	9.05616e-65	0	AC007381.1
ABRA	3.30759e-69	0.331926	0.18	0.021	9.72265e-65	0	ABRA
TESC	1.64851e-68	0.474752	0.542	0.232	4.84579e-64	0	TESC
KRBA1	2.2397e-68	0.256306	0.222	0.038	6.58359e-64	0	KRBA1
GRK4	3.82525e-68	0.410492	0.356	0.114	1.12443e-63	0	GRK4
MYO3A	4.57097e-68	0.591833	0.266	0.063	1.34364e-63	0	MYO3A
MEF2A	1.22476e-67	0.460735	0.969	0.758	3.60018e-63	0	MEF2A
BDNF	1.34912e-67	0.422074	0.156	0.012	3.96575e-63	0	BDNF
ACSS1	1.59294e-67	0.414461	0.542	0.23	4.68246e-63	0	ACSS1
NOTCH2	3.20729e-67	0.485453	0.6	0.289	9.42784e-63	0	NOTCH2
AGL	5.3953e-67	0.293344	0.389	0.128	1.58595e-62	0	AGL
SSR3	8.60661e-67	0.268322	0.348	0.104	2.52991e-62	0	SSR3
KCNH2	9.0883e-67	0.254051	0.189	0.027	2.67151e-62	0	KCNH2
COL3A1	9.09488e-67	0.565512	0.654	0.333	2.67344e-62	0	COL3A1
REPS1	2.82297e-66	0.488464	0.664	0.328	8.29811e-62	0	REPS1
YAP1	5.05419e-66	0.540799	0.855	0.514	1.48568e-61	0	YAP1
KAT6B	5.26484e-66	0.527585	0.857	0.553	1.5476e-61	0	KAT6B
FRY	7.03008e-66	0.51172	0.985	0.826	2.06649e-61	0	FRY
USH2A	7.47518e-66	0.348377	0.24	0.053	2.19733e-61	0	USH2A
OGDH	1.09031e-65	0.494686	0.76	0.445	3.20497e-61	0	OGDH
CPNE3	1.1088e-65	0.325856	0.363	0.117	3.25932e-61	0	CPNE3
UBE2O	1.65935e-65	0.447501	0.568	0.255	4.87767e-61	0	UBE2O
ENO1	2.5312e-65	0.38644	0.401	0.141	7.44047e-61	0	ENO1
RHEB	3.16814e-65	0.475454	0.601	0.277	9.31274e-61	0	RHEB
FASTKD1	3.51588e-65	0.284004	0.391	0.134	1.03349e-60	0	FASTKD1
CDC14B	3.7085e-65	0.344357	0.688	0.325	1.09011e-60	0	CDC14B
SMO	4.41845e-65	0.361815	0.263	0.062	1.2988e-60	0	SMO
TUBE1	6.58074e-65	0.256807	0.331	0.098	1.93441e-60	0	TUBE1
EBF2	7.4196e-65	0.610897	0.956	0.787	2.18099e-60	0	EBF2
PATJ	8.05451e-65	0.573538	0.639	0.358	2.36762e-60	0	PATJ
MYH14	8.53388e-65	0.346297	0.286	0.083	2.50853e-60	0	MYH14
ATAD2	8.71986e-65	0.456636	0.379	0.132	2.5632e-60	0	ATAD2
EPS8	9.16413e-65	0.584386	0.984	0.865	2.6938e-60	0	EPS8
KLHL3	1.27496e-64	0.349488	0.406	0.144	3.74773e-60	0	KLHL3
MSRB3	1.50243e-64	0.477315	0.885	0.552	4.4164e-60	0	MSRB3
NNT	3.08922e-64	0.517054	0.598	0.308	9.08075e-60	0	NNT
UBE2E2	3.42517e-64	0.550363	0.927	0.707	1.00683e-59	0	UBE2E2
DAAM1	4.41505e-64	0.47588	0.778	0.437	1.2978e-59	0	DAAM1
COL11A1	4.70973e-64	0.260741	0.169	0.019	1.38443e-59	0	COL11A1
SLC6A8	6.3195e-64	0.316673	0.269	0.068	1.85762e-59	0	SLC6A8
KIAA1958	6.73538e-64	0.369116	0.446	0.173	1.97986e-59	0	KIAA1958
P3H2	6.75166e-64	0.70395	0.435	0.176	1.98465e-59	0	P3H2
GPNMB	6.99998e-64	0.297732	0.304	0.09	2.05764e-59	0	GPNMB
NAP1L1	1.18488e-63	0.358917	0.66	0.31	3.48296e-59	0	NAP1L1
PRKN	2.35925e-63	0.573305	0.935	0.751	6.93502e-59	0	PRKN
ABCG2	2.3739e-63	0.394664	0.248	0.057	6.97809e-59	0	ABCG2
ST3GAL4	2.85866e-63	0.409501	0.43	0.162	8.40304e-59	0	ST3GAL4
IL17RD	6.57397e-63	0.306637	0.283	0.073	1.93242e-58	0	IL17RD
FOXP1	8.75165e-63	0.472427	0.99	0.845	2.57255e-58	0	FOXP1
BICC1	1.02966e-62	0.694614	0.509	0.242	3.02668e-58	0	BICC1
EGF	1.92047e-62	0.308913	0.206	0.04	5.64523e-58	0	EGF
NMD3	2.43197e-62	0.396737	0.638	0.307	7.14879e-58	0	NMD3
GRK5	3.73539e-62	0.489397	0.988	0.881	1.09802e-57	0	GRK5
TMEM131L	6.38167e-62	0.546938	0.659	0.352	1.87589e-57	0	TMEM131L
FAM124A	7.03857e-62	0.256102	0.298	0.084	2.06899e-57	0	FAM124A
DPY19L4	9.85635e-62	0.389442	0.633	0.304	2.89727e-57	0	DPY19L4
AC022784.1	1.33717e-61	0.295297	0.208	0.039	3.93062e-57	0	AC022784.1
FNDC3A	1.51385e-61	0.581334	0.854	0.533	4.44995e-57	0	FNDC3A
PARM1	1.6084e-61	0.309287	0.445	0.176	4.7279e-57	0	PARM1
TIPARP	1.94598e-61	0.319494	0.32	0.097	5.7202e-57	0	TIPARP
AP1S2	2.00641e-61	0.344126	0.415	0.159	5.89785e-57	0	AP1S2
BCO2	2.98347e-61	0.329787	0.314	0.1	8.7699e-57	0	BCO2
FNIP1	4.35154e-61	0.466916	0.86	0.535	1.27914e-56	0	FNIP1
KCNQ1	7.53413e-61	0.398997	0.537	0.275	2.21466e-56	0	KCNQ1
KCNT2	1.72507e-60	0.591558	0.408	0.161	5.07084e-56	0	KCNT2
GHR	2.6802e-60	0.522865	0.815	0.499	7.87844e-56	0	GHR
GLI3	3.90093e-60	0.498096	0.456	0.191	1.14668e-55	0	GLI3
ZNF704	4.30462e-60	0.511428	0.824	0.504	1.26534e-55	0	ZNF704
TRIM24	6.9184e-60	0.381247	0.539	0.238	2.03366e-55	0	TRIM24
WDPCP	7.32525e-60	0.541198	0.786	0.49	2.15326e-55	0	WDPCP
SLC44A5	7.43787e-60	0.422593	0.194	0.034	2.18636e-55	0	SLC44A5
GRID2	9.35472e-60	0.795907	0.312	0.101	2.74982e-55	0	GRID2
AHI1	1.16642e-59	0.389454	0.621	0.302	3.4287e-55	0	AHI1
ATP1A3	1.61208e-59	0.348787	0.252	0.071	4.7387e-55	0	ATP1A3
COL6A3	1.81524e-59	0.739945	0.602	0.331	5.33591e-55	0	COL6A3
SULT1E1	1.81607e-59	0.65034	0.205	0.04	5.33834e-55	0	SULT1E1
OXCT1	1.96446e-59	0.422667	0.438	0.18	5.77452e-55	0	OXCT1
JAK2	2.79727e-59	0.475812	0.638	0.316	8.22256e-55	0	JAK2
TRIQK	3.03379e-59	0.478524	0.482	0.208	8.91781e-55	0	TRIQK
DIAPH3	4.0848e-59	0.450698	0.211	0.042	1.20073e-54	0	DIAPH3
LRIG1	4.74099e-59	0.265706	0.605	0.271	1.39362e-54	0	LRIG1
NOS1AP	6.49616e-59	0.339231	0.358	0.124	1.90955e-54	0	NOS1AP
EDNRA	6.50591e-59	0.390799	0.74	0.421	1.91241e-54	0	EDNRA
FGFR1	8.15652e-59	0.455423	0.662	0.358	2.39761e-54	0	FGFR1
ASPH	1.16076e-58	0.39276	0.689	0.358	3.41207e-54	0	ASPH
RPL3L	1.42083e-58	0.288231	0.225	0.053	4.17653e-54	0	RPL3L
PPARA	1.7816e-58	0.396828	0.702	0.357	5.23703e-54	0	PPARA
FBXL2	2.60549e-58	0.374307	0.399	0.149	7.65884e-54	0	FBXL2
ATXN1	3.40345e-58	0.443988	0.97	0.726	1.00044e-53	0	ATXN1
MYH10	4.76711e-58	0.355083	0.549	0.247	1.40129e-53	0	MYH10
RANBP17	4.99961e-58	0.544305	0.634	0.328	1.46964e-53	0	RANBP17
MFSD11	6.98385e-58	0.37891	0.667	0.345	2.0529e-53	0	MFSD11
TMEM117	8.11267e-58	0.520683	0.618	0.331	2.38472e-53	0	TMEM117
ACAT1	9.88741e-58	0.335024	0.433	0.176	2.9064e-53	0	ACAT1
MEG8	1.15979e-57	0.585788	0.398	0.158	3.4092e-53	0	MEG8
COL5A2	1.68116e-57	0.613208	0.661	0.372	4.94176e-53	0	COL5A2
SYDE2	2.46541e-57	0.254875	0.191	0.036	7.24708e-53	0	SYDE2
TOP1	4.7107e-57	0.428335	0.737	0.394	1.38471e-52	0	TOP1
SFXN4	7.87094e-57	0.317492	0.327	0.108	2.31366e-52	0	SFXN4
MTUS1	1.52177e-56	0.474499	0.83	0.532	4.47325e-52	0	MTUS1
PBX1	1.62366e-56	0.481509	0.957	0.802	4.77275e-52	0	PBX1
BRINP2	2.57494e-56	0.280097	0.134	0.011	7.56903e-52	0	BRINP2
ETV1	2.69276e-56	0.339866	0.402	0.154	7.91538e-52	0	ETV1
ANKRD26	2.92301e-56	0.313982	0.527	0.234	8.59219e-52	0	ANKRD26
DYRK1A	3.08374e-56	0.485962	0.929	0.673	9.06465e-52	0	DYRK1A
NAV1	3.56155e-56	0.604194	0.818	0.56	1.04692e-51	0	NAV1
ABCC5	3.664e-56	0.333383	0.665	0.341	1.07703e-51	0	ABCC5
SGCE	3.81808e-56	0.390597	0.462	0.197	1.12232e-51	0	SGCE
RNF24	3.88427e-56	0.666811	0.591	0.31	1.14178e-51	0	RNF24
METAP1	4.19655e-56	0.322531	0.36	0.127	1.23358e-51	0	METAP1
SPSB4	4.54246e-56	0.289906	0.162	0.023	1.33525e-51	0	SPSB4
CNTN4	4.8734e-56	0.785546	0.51	0.257	1.43254e-51	0	CNTN4
PPP2R3B	6.67583e-56	0.250343	0.333	0.109	1.96236e-51	0	PPP2R3B
SLCO5A1	7.10947e-56	0.394743	0.242	0.067	2.08983e-51	0	SLCO5A1
ROBO1	7.56108e-56	0.621426	0.662	0.379	2.22258e-51	0	ROBO1
C3orf52	9.80201e-56	0.286465	0.171	0.027	2.8813e-51	0	C3orf52
PPP1R1C	1.3097e-55	0.447895	0.251	0.076	3.84985e-51	0	PPP1R1C
SOBP	1.66136e-55	0.500577	0.747	0.44	4.88358e-51	0	SOBP
AC114316.1	1.82394e-55	0.27276	0.176	0.03	5.36148e-51	0	AC114316.1
HSPA9	2.02065e-55	0.283398	0.49	0.207	5.93969e-51	0	HSPA9
SIK2	3.3687e-55	0.599248	0.741	0.447	9.90228e-51	0	SIK2
IGSF11	3.43896e-55	0.327903	0.184	0.034	1.01088e-50	0	IGSF11
EDNRB	4.36528e-55	0.467276	0.414	0.165	1.28317e-50	0	EDNRB
SH3D19	5.04519e-55	0.499527	0.822	0.55	1.48303e-50	0	SH3D19
EPB41L4A	6.62982e-55	0.466144	0.895	0.599	1.94884e-50	0	EPB41L4A
TENM2	6.90976e-55	0.993199	0.41	0.232	2.03113e-50	0	TENM2
LINC00906	7.53932e-55	0.278731	0.162	0.025	2.21618e-50	0	LINC00906
TEX41	7.96533e-55	0.844783	0.371	0.149	2.34141e-50	0	TEX41
YWHAQ	8.40307e-55	0.381346	0.618	0.296	2.47008e-50	0	YWHAQ
CPNE5	8.6853e-55	0.461984	0.326	0.121	2.55304e-50	0	CPNE5
THY1	9.59131e-55	0.434438	0.208	0.046	2.81936e-50	0	THY1
LUZP2	1.21411e-54	0.429337	0.146	0.017	3.56888e-50	0	LUZP2
FXR1	1.92676e-54	0.344112	0.641	0.318	5.66372e-50	0	FXR1
LINC01182	2.39048e-54	0.583417	0.146	0.017	7.02683e-50	0	LINC01182
SCMH1	3.70188e-54	0.466003	0.803	0.481	1.08817e-49	0	SCMH1
CFAP299	4.31358e-54	0.315539	0.151	0.02	1.26798e-49	0	CFAP299
ARID1B	4.99073e-54	0.391551	0.979	0.82	1.46702e-49	0	ARID1B
MTX2	5.07687e-54	0.355558	0.493	0.22	1.49235e-49	0	MTX2
YPEL1	5.54701e-54	0.302858	0.448	0.182	1.63054e-49	0	YPEL1
MRPS25	9.48249e-54	0.276504	0.358	0.13	2.78738e-49	0	MRPS25
PLAG1	1.24703e-53	0.334045	0.268	0.082	3.66565e-49	0	PLAG1
AF165147.1	1.27567e-53	0.484845	0.362	0.142	3.74983e-49	0	AF165147.1
TMCO3	2.14338e-53	0.317916	0.529	0.237	6.30047e-49	0	TMCO3
AUH	2.44492e-53	0.390697	0.709	0.389	7.18684e-49	0	AUH
CDC7	3.23062e-53	0.575446	0.243	0.067	9.4964e-49	0	CDC7
GFPT1	4.2023e-53	0.431253	0.585	0.287	1.23527e-48	0	GFPT1
RNF152	4.68195e-53	0.700574	0.833	0.597	1.37626e-48	0	RNF152
RLF	1.08238e-52	0.428401	0.748	0.421	3.18165e-48	0	RLF
LINC02008	1.85881e-52	0.288122	0.144	0.018	5.46399e-48	0	LINC02008
CPED1	2.54995e-52	0.473666	0.609	0.338	7.49557e-48	0	CPED1
ARIH2	3.52235e-52	0.388692	0.775	0.456	1.03539e-47	0	ARIH2
OSBP2	3.74909e-52	0.267182	0.346	0.126	1.10205e-47	0	OSBP2
RNF122	4.82984e-52	0.280195	0.308	0.102	1.41973e-47	0	RNF122
SOX4	6.01655e-52	0.518263	0.307	0.105	1.76857e-47	0	SOX4
C1orf198	9.00327e-52	0.279835	0.283	0.087	2.64651e-47	0	C1orf198
RAP1GAP2	9.19138e-52	0.297091	0.527	0.252	2.70181e-47	0	RAP1GAP2
COL12A1	1.00719e-51	0.667695	0.344	0.135	2.96063e-47	0	COL12A1
STK38L	1.07666e-51	0.368223	0.65	0.333	3.16485e-47	0	STK38L
AC015983.2	1.54954e-51	0.287861	0.199	0.047	4.55486e-47	0	AC015983.2
PXDNL	1.88024e-51	0.990036	0.549	0.411	5.52696e-47	0	PXDNL
ZNF544	2.93713e-51	0.347401	0.626	0.318	8.63368e-47	0	ZNF544
NBAS	3.29959e-51	0.400409	0.792	0.477	9.69914e-47	0	NBAS
KCNAB1	4.14154e-51	0.347019	0.461	0.208	1.21741e-46	0	KCNAB1
AC010168.1	6.94175e-51	0.269503	0.196	0.046	2.04053e-46	0	AC010168.1
EPM2A	1.08345e-50	0.298427	0.3	0.1	3.18482e-46	0	EPM2A
GLI2	1.20454e-50	0.692321	0.286	0.101	3.54074e-46	0	GLI2
CTNNA1	1.23232e-50	0.422949	0.957	0.702	3.62241e-46	0	CTNNA1
SPON1	1.70993e-50	0.669917	0.302	0.108	5.02635e-46	0	SPON1
GJA1	1.91674e-50	0.263729	0.269	0.086	5.63425e-46	0	GJA1
UBR1	1.92158e-50	0.372173	0.833	0.484	5.64847e-46	0	UBR1
PAMR1	2.18795e-50	0.616996	0.292	0.103	6.43146e-46	0	PAMR1
OSBPL9	2.83526e-50	0.396138	0.847	0.528	8.33424e-46	0	OSBPL9
PHKA2	2.9011e-50	0.267356	0.362	0.138	8.5278e-46	0	PHKA2
ICA1	3.2893e-50	0.331333	0.51	0.263	9.6689e-46	0	ICA1
ACSS3	3.91905e-50	0.435711	0.538	0.294	1.152e-45	0	ACSS3
PGM1	4.62834e-50	0.277802	0.241	0.072	1.3605e-45	0	PGM1
PTK7	4.69194e-50	0.309566	0.236	0.064	1.37919e-45	0	PTK7
AP002989.1	5.70258e-50	0.424773	0.182	0.038	1.67627e-45	0	AP002989.1
PTGFRN	7.30299e-50	0.305543	0.229	0.063	2.14672e-45	0	PTGFRN
FGF14	1.08807e-49	0.480985	0.275	0.095	3.19838e-45	0	FGF14
PPP2CB	1.28039e-49	0.368849	0.648	0.341	3.76371e-45	0	PPP2CB
ROR2	1.54282e-49	0.520504	0.221	0.059	4.53511e-45	0	ROR2
ANTXR2	1.81771e-49	0.381029	0.499	0.24	5.34315e-45	0	ANTXR2
ABI2	2.05423e-49	0.301234	0.77	0.424	6.03841e-45	0	ABI2
STOX2	2.1172e-49	0.364821	0.838	0.537	6.2235e-45	0	STOX2
TPM1	2.33673e-49	0.412284	0.969	0.796	6.86881e-45	0	TPM1
HFM1	3.19056e-49	0.282167	0.245	0.072	9.37866e-45	0	HFM1
KCNJ8	3.5283e-49	0.28231	0.398	0.166	1.03715e-44	0	KCNJ8
WSB1	4.00342e-49	0.383386	0.898	0.582	1.1768e-44	0	WSB1
NID1	4.35209e-49	0.466254	0.823	0.549	1.2793e-44	0	NID1
PLEKHA1	6.62812e-49	0.302238	0.589	0.295	1.94834e-44	0	PLEKHA1
SYNJ2	7.86499e-49	0.293916	0.353	0.136	2.31191e-44	0	SYNJ2
COL1A2	8.86131e-49	0.387077	0.605	0.318	2.60478e-44	0	COL1A2
MAGI2	1.17768e-48	0.473071	0.728	0.461	3.46179e-44	0	MAGI2
PITPNB	1.38694e-48	0.355124	0.715	0.389	4.07691e-44	0	PITPNB
PACS1	1.57031e-48	0.42934	0.856	0.579	4.61591e-44	0	PACS1
ITGB8	1.63367e-48	0.304602	0.182	0.039	4.80217e-44	0	ITGB8
GPD1L	1.64591e-48	0.322517	0.309	0.111	4.83814e-44	0	GPD1L
YPEL2	1.67318e-48	0.345982	0.676	0.374	4.91833e-44	0	YPEL2
SEMA5B	4.61054e-48	0.398343	0.623	0.35	1.35527e-43	0	SEMA5B
MAP4K4	8.40915e-48	0.448669	0.973	0.764	2.47187e-43	0	MAP4K4
ZNF516	1.03652e-47	0.369359	0.627	0.329	3.04686e-43	0	ZNF516
ARHGAP42	1.44269e-47	0.383056	0.891	0.61	4.24078e-43	0	ARHGAP42
PPP2R5C	1.47284e-47	0.378196	0.881	0.567	4.32942e-43	0	PPP2R5C
MTCH1	1.79552e-47	0.30198	0.453	0.2	5.27794e-43	0	MTCH1
HSPB8	2.39326e-47	0.278169	0.214	0.059	7.03497e-43	0	HSPB8
ANK1	2.77202e-47	0.371915	0.292	0.104	8.14834e-43	0	ANK1
IGSF9B	3.86473e-47	0.327941	0.414	0.19	1.13604e-42	0	IGSF9B
DMWD	4.04157e-47	0.321206	0.469	0.213	1.18802e-42	0	DMWD
ADHFE1	5.21535e-47	0.264205	0.44	0.197	1.53305e-42	0	ADHFE1
COX10	7.20669e-47	0.343213	0.435	0.196	2.11841e-42	0	COX10
DNAJB1	7.72462e-47	0.446186	0.239	0.073	2.27065e-42	0	DNAJB1
LINC00571	8.53481e-47	0.250558	0.219	0.06	2.50881e-42	0	LINC00571
TIAM2	1.05521e-46	0.39922	0.804	0.51	3.1018e-42	0	TIAM2
MLLT3	1.44239e-46	0.488793	0.776	0.483	4.2399e-42	0	MLLT3
PRDM5	1.52221e-46	0.250754	0.385	0.158	4.47455e-42	0	PRDM5
HIF3A	1.87254e-46	0.320098	0.882	0.643	5.50433e-42	0	HIF3A
DIXDC1	2.31811e-46	0.269081	0.293	0.104	6.81408e-42	0	DIXDC1
DCHS2	2.40198e-46	0.463136	0.16	0.03	7.06062e-42	0	DCHS2
ACACB	2.84796e-46	0.372919	0.81	0.517	8.37157e-42	0	ACACB
NEK7	3.12649e-46	0.402154	0.812	0.51	9.19033e-42	0	NEK7
FBXL17	3.39448e-46	0.450113	0.847	0.597	9.97807e-42	0	FBXL17
GRAMD1B	3.86623e-46	0.683471	0.444	0.255	1.13648e-41	0	GRAMD1B
LPP	5.91198e-46	0.308529	0.999	0.955	1.73783e-41	0	LPP
TTC7B	6.24378e-46	0.311219	0.818	0.493	1.83536e-41	0	TTC7B
CDC73	7.6194e-46	0.325015	0.626	0.323	2.23972e-41	0	CDC73
PPTC7	1.01676e-45	0.252373	0.402	0.171	2.98877e-41	0	PPTC7
RIC8B	1.61291e-45	0.268146	0.447	0.201	4.74115e-41	0	RIC8B
ACSS2	2.30635e-45	0.30615	0.544	0.279	6.77953e-41	0	ACSS2
ZNF292	2.938e-45	0.383113	0.865	0.569	8.63626e-41	0	ZNF292
OTULIN	3.23336e-45	0.367538	0.379	0.161	9.50445e-41	0	OTULIN
ADAMTS12	3.39064e-45	0.468564	0.754	0.483	9.9668e-41	0	ADAMTS12
CLCN3	7.07282e-45	0.331307	0.507	0.251	2.07905e-40	0	CLCN3
CCDC93	7.42417e-45	0.26755	0.546	0.268	2.18233e-40	0	CCDC93
RAB28	1.03777e-44	0.32245	0.585	0.306	3.05052e-40	0	RAB28
RALGPS1	1.12906e-44	0.266056	0.488	0.229	3.31886e-40	0	RALGPS1
PPP1R3A	1.15858e-44	0.267003	0.193	0.053	3.40565e-40	0	PPP1R3A
ALCAM	1.22119e-44	0.370878	0.312	0.119	3.58968e-40	0	ALCAM
FAM210A	1.44677e-44	0.270784	0.358	0.144	4.25278e-40	0	FAM210A
PLEKHA6	1.56766e-44	0.284862	0.245	0.078	4.60815e-40	0	PLEKHA6
UBAC2	2.45375e-44	0.378237	0.76	0.467	7.21281e-40	0	UBAC2
SNAP91	2.48992e-44	0.289619	0.138	0.022	7.31911e-40	0	SNAP91
PPP1R13B	2.65319e-44	0.392111	0.721	0.51	7.79906e-40	0	PPP1R13B
SGPP2	3.6145e-44	0.25753	0.167	0.037	1.06248e-39	0	SGPP2
ADAMTS14	3.87484e-44	0.282487	0.159	0.032	1.13901e-39	0	ADAMTS14
WNT9A	7.12632e-44	0.272952	0.15	0.028	2.09478e-39	0	WNT9A
TRIM9	8.04791e-44	0.34535	0.137	0.022	2.36568e-39	0	TRIM9
NCKAP1	1.04325e-43	0.324344	0.833	0.497	3.06665e-39	0	NCKAP1
USP53	1.24341e-43	0.280689	0.475	0.244	3.65501e-39	0	USP53
PARVA	1.48009e-43	0.368326	0.772	0.486	4.35072e-39	0	PARVA
ASB18	1.88153e-43	0.465643	0.232	0.082	5.53076e-39	0	ASB18
MPP3	2.57189e-43	0.450389	0.33	0.154	7.56008e-39	0	MPP3
LHFPL6	2.7286e-43	0.488838	0.99	0.927	8.02072e-39	0	LHFPL6
MPDZ	6.53806e-43	0.339477	0.755	0.438	1.92186e-38	0	MPDZ
SERPINI1	1.26008e-42	0.282113	0.249	0.081	3.70402e-38	0	SERPINI1
2024-03-06	1.78045e-42	0.304572	0.794	0.463	5.23364e-38	0	2024-03-06
FN1	2.1357e-42	0.314659	0.53	0.273	6.27788e-38	0	FN1
KDM4C	2.22439e-42	0.355592	0.824	0.521	6.5386e-38	0	KDM4C
MAOB	3.03424e-42	0.257012	0.25	0.087	8.91914e-38	0	MAOB
LDLRAD3	4.39882e-42	0.481558	0.681	0.421	1.29303e-37	0	LDLRAD3
FAM171A1	5.33917e-42	0.307799	0.472	0.23	1.56945e-37	0	FAM171A1
MTCL1	7.69719e-42	0.301506	0.217	0.066	2.26259e-37	0	MTCL1
SYTL2	7.97235e-42	0.320126	0.489	0.245	2.34347e-37	0	SYTL2
DLG1	9.60995e-42	0.340486	0.83	0.525	2.82485e-37	0	DLG1
DOCK10	1.10879e-41	0.492478	0.582	0.334	3.25928e-37	0	DOCK10
ATP11B	1.51977e-41	0.311708	0.665	0.361	4.46735e-37	0	ATP11B
FNTB	1.56304e-41	0.259282	0.351	0.145	4.59454e-37	0	FNTB
DES	1.70489e-41	0.318378	0.612	0.383	5.01153e-37	0	DES
MYO1B	1.74575e-41	0.49906	0.899	0.654	5.13163e-37	0	MYO1B
WIPI1	1.86346e-41	0.280906	0.404	0.188	5.47765e-37	0	WIPI1
CRY1	3.26166e-41	0.361425	0.389	0.175	9.58766e-37	0	CRY1
IQCJ-SCHIP1	3.68737e-41	0.458552	0.55	0.302	1.0839e-36	0	IQCJ-SCHIP1
TDRD3	4.40052e-41	0.306992	0.614	0.334	1.29353e-36	0	TDRD3
TTC3	7.27523e-41	0.325349	0.733	0.429	2.13855e-36	0	TTC3
EYA4	7.71605e-41	0.668251	0.274	0.117	2.26813e-36	0	EYA4
TFDP2	8.4399e-41	0.369084	0.647	0.371	2.48091e-36	0	TFDP2
HOGA1	1.19785e-40	0.280745	0.164	0.041	3.52109e-36	0	HOGA1
RND3	1.37881e-40	0.268174	0.24	0.078	4.05302e-36	0	RND3
2024-03-02	1.50502e-40	0.29347	0.402	0.181	4.42402e-36	0	2024-03-02
ITGA1	3.40514e-40	0.564169	0.804	0.545	1.00094e-35	0	ITGA1
GUCY1A2	3.82914e-40	0.38509	0.909	0.685	1.12557e-35	0	GUCY1A2
UGP2	4.64758e-40	0.275025	0.44	0.207	1.36615e-35	0	UGP2
RAPGEF2	5.12624e-40	0.365698	0.973	0.796	1.50686e-35	0	RAPGEF2
PTPRK	5.97165e-40	0.403299	0.948	0.769	1.75537e-35	0	PTPRK
RORA	6.35078e-40	0.456078	0.958	0.809	1.86681e-35	0	RORA
SIK3	8.08152e-40	0.396281	0.956	0.743	2.37556e-35	0	SIK3
COL1A1	9.28035e-40	0.275862	0.4	0.19	2.72796e-35	0	COL1A1
MAP2K4	1.90902e-39	0.2668	0.658	0.361	5.61157e-35	0	MAP2K4
KPNA3	2.42916e-39	0.252163	0.53	0.269	7.14052e-35	0	KPNA3
LARP1	2.8001e-39	0.298369	0.685	0.39	8.23089e-35	0	LARP1
CRADD	2.94751e-39	0.421677	0.734	0.467	8.66419e-35	0	CRADD
AC138123.1	3.01158e-39	0.282443	0.205	0.062	8.85253e-35	0	AC138123.1
COL23A1	3.34555e-39	0.329569	0.337	0.147	9.83425e-35	0	COL23A1
ARHGAP5	4.12069e-39	0.315781	0.722	0.423	1.21128e-34	0	ARHGAP5
SAMD4B	5.27152e-39	0.254625	0.588	0.311	1.54956e-34	0	SAMD4B
TAPT1	5.28672e-39	0.266211	0.462	0.224	1.55403e-34	0	TAPT1
ARHGEF3	5.73495e-39	0.28244	0.57	0.336	1.68579e-34	0	ARHGEF3
TMTC2	6.10431e-39	0.576637	0.556	0.327	1.79436e-34	0	TMTC2
NFX1	6.9776e-39	0.295271	0.634	0.355	2.05107e-34	0	NFX1
NIN	1.16229e-38	0.283705	0.647	0.366	3.41656e-34	0	NIN
RAD23B	1.42212e-38	0.254237	0.541	0.273	4.18032e-34	0	RAD23B
FOCAD	2.11476e-38	0.379022	0.61	0.367	6.21634e-34	0	FOCAD
ZNRF3	2.66941e-38	0.306444	0.362	0.162	7.84673e-34	0	ZNRF3
TRAK1	2.70664e-38	0.332205	0.953	0.745	7.95617e-34	0	TRAK1
CALD1	3.45398e-38	0.312687	0.993	0.938	1.0153e-33	0	CALD1
GREB1	4.66411e-38	0.291262	0.179	0.052	1.37102e-33	0	GREB1
CYTH3	5.04055e-38	0.425572	0.869	0.633	1.48167e-33	0	CYTH3
AC106791.1	6.63437e-38	0.250489	0.277	0.112	1.95017e-33	0	AC106791.1
MAP3K20	6.93589e-38	0.291871	0.887	0.601	2.03881e-33	0	MAP3K20
SESN1	8.0934e-38	0.351384	0.713	0.452	2.37905e-33	0	SESN1
BMP2K	8.54741e-38	0.292401	0.711	0.424	2.51251e-33	0	BMP2K
HS2ST1	1.22217e-37	0.332978	0.483	0.247	3.59256e-33	0	HS2ST1
FARP1	1.32042e-37	0.37447	0.828	0.553	3.88137e-33	0	FARP1
ACTN4	1.38043e-37	0.39761	0.922	0.68	4.05778e-33	0	ACTN4
ZNF106	1.52393e-37	0.276104	0.594	0.331	4.47959e-33	0	ZNF106
ADCY9	1.71636e-37	0.316425	0.73	0.449	5.04525e-33	0	ADCY9
ADAMTS15	2.31176e-37	0.284131	0.176	0.049	6.79541e-33	0	ADAMTS15
IRS2	3.2855e-37	0.338393	0.352	0.162	9.65774e-33	0	IRS2
TMEM245	4.76041e-37	0.265449	0.626	0.344	1.39932e-32	0	TMEM245
SDK2	5.17614e-37	0.261216	0.17	0.046	1.52153e-32	0	SDK2
KDM6A	8.01119e-37	0.346167	0.835	0.538	2.35489e-32	0	KDM6A
GNG12	8.17673e-37	0.317624	0.503	0.269	2.40355e-32	0	GNG12
ARHGAP32	8.71257e-37	0.341961	0.634	0.365	2.56106e-32	0	ARHGAP32
RRP12	1.55985e-36	0.272848	0.28	0.111	4.58519e-32	0	RRP12
KTN1	1.57305e-36	0.279367	0.807	0.498	4.62399e-32	0	KTN1
WNT5B	1.66115e-36	0.392502	0.295	0.124	4.88294e-32	0	WNT5B
FBXO32	3.11632e-36	0.379281	0.435	0.242	9.16043e-32	0	FBXO32
KIF1B	3.45622e-36	0.306757	0.887	0.587	1.01596e-31	0	KIF1B
CMC2	4.32551e-36	0.260097	0.329	0.143	1.27148e-31	0	CMC2
PTDSS1	9.0121e-36	0.276333	0.271	0.111	2.64911e-31	0	PTDSS1
DTWD2	1.03215e-35	0.270063	0.272	0.113	3.03399e-31	0	DTWD2
CTIF	1.96489e-35	0.265005	0.693	0.4	5.77579e-31	0	CTIF
SMG1	2.17314e-35	0.265359	0.849	0.541	6.38793e-31	0	SMG1
PGAP1	2.31929e-35	0.27386	0.392	0.187	6.81756e-31	0	PGAP1
PRELID2	2.32685e-35	0.576724	0.51	0.332	6.83979e-31	0	PRELID2
WWC2	2.55771e-35	0.275084	0.755	0.46	7.51838e-31	0	WWC2
DCAF6	5.3124e-35	0.276637	0.731	0.442	1.56158e-30	0	DCAF6
PRKG1	5.68115e-35	0.298233	0.999	0.983	1.66997e-30	0	PRKG1
AMPH	7.32139e-35	0.314301	0.254	0.098	2.15212e-30	0	AMPH
PROM1	9.35786e-35	0.275655	0.189	0.06	2.75074e-30	0	PROM1
DENND1B	1.03097e-34	0.278004	0.548	0.298	3.03053e-30	0	DENND1B
ZHX2	1.24578e-34	0.295974	0.764	0.488	3.66197e-30	0	ZHX2
BCL2L13	2.1115e-34	0.275555	0.604	0.342	6.20675e-30	0	BCL2L13
RSU1	3.03966e-34	0.31054	0.815	0.521	8.93509e-30	0	RSU1
VSTM4	4.67565e-34	0.370251	0.547	0.321	1.37441e-29	0	VSTM4
EFCAB2	6.81548e-34	0.343537	0.715	0.474	2.00341e-29	0	EFCAB2
DST	1.74853e-33	0.35046	0.935	0.738	5.13982e-29	0	DST
CAMSAP2	1.86625e-33	0.255187	0.678	0.395	5.48584e-29	0	CAMSAP2
SPOCK1	2.3118e-33	0.635635	0.296	0.134	6.79554e-29	0	SPOCK1
COL14A1	3.04606e-33	0.372858	0.353	0.173	8.95389e-29	0	COL14A1
WAC	3.21314e-33	0.291404	0.895	0.605	9.44503e-29	0	WAC
ANOS1	3.35716e-33	0.368869	0.172	0.052	9.86839e-29	0	ANOS1
LINC01954	3.60903e-33	0.313357	0.153	0.043	1.06087e-28	0	LINC01954
SLC7A6	3.92188e-33	0.315525	0.463	0.266	1.15284e-28	0	SLC7A6
FAM13B	4.42744e-33	0.282913	0.784	0.482	1.30145e-28	0	FAM13B
ANKRD28	6.83683e-33	0.294596	0.439	0.227	2.00969e-28	0	ANKRD28
KITLG	8.67126e-33	0.398467	0.463	0.255	2.54892e-28	0	KITLG
ATXN10	1.58375e-32	0.273784	0.744	0.461	4.65544e-28	0	ATXN10
ARHGAP10	1.74708e-32	0.320609	0.975	0.857	5.13553e-28	0	ARHGAP10
NAALADL2	1.99759e-32	0.491156	0.618	0.411	5.87192e-28	0	NAALADL2
MCU	2.26654e-32	0.384027	0.76	0.494	6.66248e-28	0	MCU
FNBP4	4.10818e-32	0.264035	0.764	0.476	1.2076e-27	0	FNBP4
FAT3	6.04771e-32	0.285637	0.182	0.058	1.77772e-27	0	FAT3
KLF12	6.79364e-32	0.303871	0.897	0.648	1.99699e-27	0	KLF12
TTTY10	1.14865e-31	0.442182	0.385	0.209	3.37645e-27	0	TTTY10
ADK	2.17116e-31	0.322358	0.81	0.562	6.38213e-27	0	ADK
KCTD1	2.47589e-31	0.354979	0.35	0.175	7.27788e-27	0	KCTD1
AC007563.2	2.49317e-31	0.280794	0.195	0.068	7.32866e-27	0	AC007563.2
LINC00989	2.89964e-31	0.312032	0.51	0.296	8.5235e-27	0	LINC00989
ATP2B4	5.81984e-31	0.495688	0.833	0.567	1.71074e-26	0	ATP2B4
DGKD	8.8951e-31	0.251449	0.766	0.487	2.61472e-26	0	DGKD
KCND3	1.32034e-30	0.468142	0.24	0.113	3.88113e-26	0	KCND3
UBR3	1.32745e-30	0.320904	0.909	0.653	3.90204e-26	0	UBR3
THBS1	1.82835e-30	0.307428	0.258	0.111	5.37443e-26	0	THBS1
PLAGL1	2.81602e-30	0.33319	0.464	0.255	8.27769e-26	0	PLAGL1
POM121	4.39621e-30	0.258068	0.682	0.404	1.29227e-25	0	POM121
MOK	5.59155e-30	0.250992	0.362	0.18	1.64364e-25	0	MOK
ZNF91	7.21302e-30	0.258291	0.762	0.494	2.12027e-25	0	ZNF91
KCNMB2	9.64834e-30	0.748374	0.289	0.164	2.83613e-25	0	KCNMB2
ATE1	3.16165e-29	0.25448	0.731	0.458	9.29366e-25	0	ATE1
LEF1	5.89126e-29	0.276282	0.14	0.039	1.73174e-24	0	LEF1
HIBADH	8.40253e-29	0.259801	0.552	0.323	2.46992e-24	0	HIBADH
PDS5B	1.17399e-28	0.301293	0.795	0.519	3.45096e-24	0	PDS5B
NTNG1	1.44908e-28	0.505121	0.122	0.031	4.25956e-24	0	NTNG1
HSPA4	2.28385e-28	0.364085	0.42	0.225	6.71337e-24	0	HSPA4
ABTB2	2.3083e-28	0.261716	0.365	0.19	6.78524e-24	0	ABTB2
NF1	4.65884e-28	0.263558	0.943	0.713	1.36947e-23	0	NF1
RRAS2	5.62913e-28	0.281155	0.361	0.185	1.65468e-23	0	RRAS2
SLC35F1	7.18651e-28	0.491895	0.234	0.099	2.11247e-23	0	SLC35F1
LINC00882	7.9419e-28	0.396638	0.476	0.295	2.33452e-23	0	LINC00882
MMP16	1.33201e-27	0.342421	0.389	0.208	3.91544e-23	0	MMP16
CNTNAP2	1.54366e-27	0.719747	0.24	0.109	4.53757e-23	0	CNTNAP2
SLC6A1	1.69466e-27	0.28721	0.356	0.188	4.98146e-23	0	SLC6A1
LINC01473	2.34248e-27	0.270399	0.632	0.391	6.88571e-23	0	LINC01473
DDR2	4.48784e-27	0.291557	0.539	0.339	1.3192e-22	0	DDR2
ECE1	4.97804e-27	0.387683	0.744	0.517	1.4633e-22	0	ECE1
ZNRF1	8.49715e-27	0.269577	0.516	0.311	2.49774e-22	0	ZNRF1
PIP5K1A	8.88998e-27	0.255965	0.815	0.553	2.61321e-22	0	PIP5K1A
RBFOX2	9.39927e-27	0.252735	0.938	0.705	2.76291e-22	0	RBFOX2
IL1R1	1.23432e-26	0.299483	0.376	0.202	3.62827e-22	0	IL1R1
NFIA	1.48104e-26	0.320385	0.949	0.814	4.35351e-22	0	NFIA
GPR176	2.2511e-26	0.344045	0.347	0.184	6.61711e-22	0	GPR176
ASB15	2.29404e-26	0.253756	0.166	0.063	6.74334e-22	0	ASB15
ZFAND3	3.52919e-26	0.267634	0.978	0.854	1.03741e-21	0	ZFAND3
TBL1XR1	4.11076e-26	0.320752	0.9	0.711	1.20836e-21	0	TBL1XR1
ZNF638	7.35953e-26	0.276515	0.946	0.772	2.16333e-21	0	ZNF638
FER	1.22077e-25	0.26584	0.885	0.623	3.58846e-21	0	FER
SPATS2L	1.58976e-25	0.29604	0.647	0.411	4.67311e-21	0	SPATS2L
ADORA2B	2.69058e-25	0.298287	0.225	0.099	7.90896e-21	0	ADORA2B
HIST1H2AC	3.24687e-25	0.509192	0.238	0.111	9.54418e-21	0	HIST1H2AC
FNBP1L	7.37296e-25	0.280794	0.822	0.579	2.16728e-20	0	FNBP1L
CDKL1	1.35364e-24	0.285571	0.237	0.108	3.97903e-20	0	CDKL1
PPP6R3	1.50961e-24	0.252988	0.937	0.72	4.43749e-20	0	PPP6R3
CYP7B1	1.54045e-24	0.360697	0.415	0.247	4.52816e-20	0	CYP7B1
AL034417.2	2.36427e-24	0.397734	0.245	0.116	6.94977e-20	0	AL034417.2
PDLIM3	2.37647e-24	0.392993	0.333	0.191	6.98564e-20	0	PDLIM3
GRIP1	2.54908e-24	0.270097	0.149	0.053	7.49302e-20	0	GRIP1
MAPK4	1.12281e-23	0.267964	0.151	0.057	3.3005e-19	0	MAPK4
AC105411.1	1.18863e-23	0.41191	0.101	0.025	3.49397e-19	0	AC105411.1
DGLUCY	1.78835e-23	0.307556	0.692	0.501	5.25686e-19	0	DGLUCY
PRKCA	2.2142e-23	0.284242	0.651	0.447	6.50863e-19	0	PRKCA
DDAH1	5.61629e-23	0.270347	0.251	0.119	1.65091e-18	0	DDAH1
ARHGAP26	7.23188e-23	0.273405	0.979	0.854	2.12581e-18	0	ARHGAP26
TFPI	1.01224e-22	0.270668	0.784	0.542	2.97547e-18	0	TFPI
AFF2	1.05061e-22	0.266453	0.121	0.037	3.08828e-18	0	AFF2
NHSL2	1.19823e-22	0.385488	0.495	0.318	3.5222e-18	0	NHSL2
ADGRL2	1.57578e-22	0.375645	0.69	0.495	4.63199e-18	0	ADGRL2
AFF4	5.1199e-22	0.250549	0.876	0.62	1.50499e-17	0	AFF4
SEC24D	5.24654e-22	0.29826	0.487	0.307	1.54222e-17	0	SEC24D
MIR4435-2HG	9.89049e-22	0.316369	0.699	0.488	2.90731e-17	0	MIR4435-2HG
BOC	2.21345e-21	0.304315	0.33	0.184	6.50642e-17	0	BOC
FBN1	2.25516e-21	0.375263	0.505	0.328	6.62903e-17	0	FBN1
MIR99AHG	2.37147e-21	0.257622	0.772	0.592	6.97093e-17	0	MIR99AHG
LINC00632	3.44671e-21	0.270574	0.225	0.109	1.01316e-16	0	LINC00632
ADRA1A	9.80219e-21	0.369682	0.183	0.09	2.88135e-16	0	ADRA1A
STARD13	1.06246e-20	0.377291	0.915	0.762	3.12309e-16	0	STARD13
SULF1	1.3338e-20	0.470704	0.21	0.102	3.92071e-16	0	SULF1
HHATL	1.48317e-20	0.290664	0.488	0.345	4.35979e-16	0	HHATL
S1PR3	1.59357e-20	0.316559	0.201	0.094	4.68431e-16	0	S1PR3
CPE	2.19295e-20	0.304746	0.637	0.454	6.44618e-16	0	CPE
TGFB2	3.86445e-20	0.325976	0.148	0.058	1.13596e-15	0	TGFB2
TMEM108	5.17739e-20	0.370563	0.316	0.179	1.52189e-15	0	TMEM108
FRMD3	1.60876e-19	0.29524	0.922	0.796	4.72895e-15	0	FRMD3
APBA1	9.53648e-19	0.262571	0.501	0.33	2.80325e-14	0	APBA1
PLEKHH2	1.06079e-18	0.278091	0.204	0.1	3.1182e-14	0	PLEKHH2
CYTOR	8.59181e-18	0.352853	0.507	0.34	2.52556e-13	0	CYTOR
AC024901.1	3.67401e-17	0.292167	0.124	0.048	1.07997e-12	0	AC024901.1
LHFPL2	7.22999e-17	0.29005	0.429	0.281	2.12526e-12	0	LHFPL2
UACA	9.6522e-17	0.284071	0.846	0.64	2.83726e-12	0	UACA
OPHN1	1.37222e-16	0.31807	0.574	0.394	4.03365e-12	0	OPHN1
MIR646HG	4.7494e-16	0.528627	0.26	0.159	1.39609e-11	0	MIR646HG
LRFN5	9.66484e-16	0.293611	0.237	0.132	2.84098e-11	0	LRFN5
SDC2	1.20732e-15	0.352219	0.286	0.174	3.54892e-11	0	SDC2
SERPINE1	5.98296e-15	1.74459	0.192	0.108	1.75869e-10	0	SERPINE1
PELI2	1.27625e-14	0.320126	0.63	0.467	3.75155e-10	0	PELI2
MAP2	1.564e-14	0.26586	0.572	0.396	4.59738e-10	0	MAP2
HIPK2	1.76956e-14	0.330966	0.943	0.752	5.20161e-10	0	HIPK2
MAML2	1.85144e-14	0.253772	0.957	0.862	5.4423e-10	0	MAML2
HSP90AA1	1.99854e-14	0.421259	0.531	0.369	5.87471e-10	0	HSP90AA1
LINC02269	2.5507e-14	0.269407	0.137	0.067	7.49778e-10	0	LINC02269
SYNPO2	3.28356e-14	0.328085	0.815	0.695	9.65202e-10	0	SYNPO2
ANKS1B	6.73841e-14	0.271389	0.47	0.336	1.98076e-09	0	ANKS1B
TMEM178B	7.99074e-13	0.457292	0.086	0.188	2.34888e-08	0	TMEM178B
PEBP4	2.52166e-08	0.308609	0.167	0.112	0.000741241	0	PEBP4
MYOM3	3.66464e-05	0.428297	0.18	0.148	1	0	MYOM3
LINC02208	9.2142e-05	0.839442	0.185	0.284	1	0	LINC02208
VWF	0	2.79077	0.892	0.179	0	1	VWF
ANO2	0	2.60812	0.789	0.127	0	1	ANO2
SHANK3	0	2.19872	0.75	0.139	0	1	SHANK3
ST6GALNAC3	2.08868e-289	2.41746	0.84	0.267	6.13969e-285	1	ST6GALNAC3
MCF2L	5.76847e-280	2.39482	0.741	0.173	1.69564e-275	1	MCF2L
PTPRB	2.62331e-271	2.00621	0.659	0.108	7.71123e-267	1	PTPRB
LDB2	9.20417e-266	2.2623	0.931	0.562	2.70557e-261	1	LDB2
PLEKHG1	5.58083e-231	2.34945	0.768	0.298	1.64049e-226	1	PLEKHG1
FLT1	6.60689e-226	2.09255	0.877	0.486	1.9421e-221	1	FLT1
EGFL7	6.78168e-219	1.63281	0.649	0.153	1.99347e-214	1	EGFL7
NOTCH4	9.4245e-216	1.57378	0.518	0.071	2.77033e-211	1	NOTCH4
DOCK9	8.16439e-205	1.92778	0.762	0.323	2.39992e-200	1	DOCK9
MECOM	7.9248e-203	1.96646	0.809	0.344	2.32949e-198	1	MECOM
GALNT18	8.22561e-199	2.04558	0.731	0.272	2.41792e-194	1	GALNT18
EMCN	1.25765e-198	1.76522	0.654	0.178	3.69685e-194	1	EMCN
RASGRF2	3.44563e-196	1.66657	0.538	0.098	1.01284e-191	1	RASGRF2
PECAM1	1.09073e-195	1.8895	0.697	0.229	3.20621e-191	1	PECAM1
PTPRM	7.74057e-192	1.49021	0.964	0.845	2.27534e-187	1	PTPRM
F8	1.97987e-189	1.84608	0.536	0.103	5.81984e-185	1	F8
ST8SIA6	5.38747e-182	1.91782	0.501	0.091	1.58365e-177	1	ST8SIA6
ITGA6	7.64755e-181	1.75864	0.567	0.138	2.248e-176	1	ITGA6
CYYR1	1.56391e-180	1.6659	0.478	0.078	4.5971e-176	1	CYYR1
ERG	3.32974e-180	1.45177	0.514	0.095	9.78777e-176	1	ERG
NOVA2	1.07227e-179	1.42668	0.443	0.059	3.15194e-175	1	NOVA2
PODXL	6.39089e-177	1.62139	0.501	0.092	1.8786e-172	1	PODXL
ADGRF5	1.40514e-176	1.59461	0.771	0.349	4.1304e-172	1	ADGRF5
TEK	1.51279e-175	1.36283	0.452	0.066	4.44686e-171	1	TEK
KIAA1217	2.101e-175	1.57529	0.903	0.581	6.17589e-171	1	KIAA1217
ADGRL4	5.48808e-167	1.44678	0.498	0.1	1.61322e-162	1	ADGRL4
PIK3R3	1.23623e-165	2.42893	0.68	0.279	3.63389e-161	1	PIK3R3
RASIP1	3.52184e-163	1.55538	0.503	0.108	1.03525e-158	1	RASIP1
PITPNC1	2.50274e-161	1.65291	0.88	0.624	7.3568e-157	1	PITPNC1
KANK3	8.19022e-160	1.44245	0.513	0.109	2.40752e-155	1	KANK3
ELMO1	2.72576e-159	1.5411	0.796	0.382	8.01237e-155	1	ELMO1
ENG	1.21877e-156	1.87254	0.656	0.248	3.58259e-152	1	ENG
CDH5	8.25665e-155	1.12278	0.394	0.053	2.42704e-150	1	CDH5
PRKCH	2.35899e-154	1.61941	0.688	0.29	6.93426e-150	1	PRKCH
BTNL9	3.90511e-146	1.64836	0.481	0.112	1.14791e-141	1	BTNL9
PCAT19	1.41527e-139	1.00521	0.337	0.039	4.16018e-135	1	PCAT19
ABLIM3	2.84825e-139	1.65844	0.579	0.206	8.37243e-135	1	ABLIM3
JCAD	1.08979e-138	1.16925	0.394	0.066	3.20344e-134	1	JCAD
SEC14L1	3.64677e-138	1.66904	0.69	0.327	1.07197e-133	1	SEC14L1
RAPGEF1	6.32673e-137	1.62762	0.816	0.603	1.85974e-132	1	RAPGEF1
TACC1	3.49196e-136	1.18331	0.934	0.816	1.02646e-131	1	TACC1
ELK3	2.55985e-135	1.34835	0.527	0.154	7.52468e-131	1	ELK3
SHROOM4	9.88591e-135	1.38592	0.533	0.161	2.90596e-130	1	SHROOM4
EPAS1	3.74542e-134	1.49019	0.77	0.467	1.10097e-129	1	EPAS1
PLCB1	7.74513e-132	1.42302	0.825	0.512	2.27668e-127	1	PLCB1
TPO	3.69049e-130	1.96623	0.392	0.072	1.08482e-125	1	TPO
SPTBN1	5.3811e-130	0.91487	0.96	0.879	1.58177e-125	1	SPTBN1
ZNF366	9.72731e-130	1.13746	0.323	0.04	2.85934e-125	1	ZNF366
RAMP3	1.86466e-127	1.29506	0.356	0.055	5.48117e-123	1	RAMP3
PPP1R16B	6.38973e-123	1.28184	0.393	0.08	1.87826e-118	1	PPP1R16B
AFDN	4.37721e-121	1.50116	0.707	0.438	1.28668e-116	1	AFDN
FLI1	3.05499e-119	1.41443	0.737	0.422	8.98014e-115	1	FLI1
DOCK4	4.7811e-118	1.42517	0.769	0.484	1.40541e-113	1	DOCK4
SLC9C1	8.4874e-118	1.33575	0.304	0.041	2.49487e-113	1	SLC9C1
SLC9A3R2	4.21266e-117	1.31272	0.44	0.109	1.23831e-112	1	SLC9A3R2
PKD1L1	5.57687e-114	1.73798	0.383	0.085	1.63932e-109	1	PKD1L1
GRB10	4.81974e-112	1.54578	0.689	0.399	1.41676e-107	1	GRB10
CMTM8	2.68604e-111	1.45952	0.473	0.142	7.89562e-107	1	CMTM8
HSPG2	1.13256e-110	1.52932	0.705	0.426	3.32915e-106	1	HSPG2
EVA1C	1.83545e-109	1.28	0.77	0.441	5.39531e-105	1	EVA1C
SHE	9.02216e-105	0.949781	0.343	0.068	2.65207e-100	1	SHE
TNNT3	1.76487e-103	1.31234	0.331	0.066	5.18785e-99	1	TNNT3
WARS	1.35011e-102	1.27297	0.437	0.129	3.96865e-98	1	WARS
SYNE2	2.68059e-102	1.1659	0.847	0.678	7.87959e-98	1	SYNE2
VEGFC	1.33354e-101	1.58629	0.336	0.071	3.91994e-97	1	VEGFC
ARAP3	4.60281e-101	1.17018	0.493	0.175	1.35299e-96	1	ARAP3
SPATA13	4.868e-101	1.18736	0.397	0.108	1.43095e-96	1	SPATA13
CLIC5	1.15902e-99	1.53043	0.533	0.225	3.40695e-95	1	CLIC5
CPAMD8	1.37422e-99	1.39229	0.316	0.06	4.03951e-95	1	CPAMD8
MEOX1	1.59133e-99	1.24592	0.311	0.057	4.6777e-95	1	MEOX1
KDR	9.08264e-99	0.922488	0.262	0.035	2.66984e-94	1	KDR
MGLL	6.63287e-98	1.39424	0.731	0.441	1.94973e-93	1	MGLL
TSPAN18	2.7242e-97	1.39742	0.616	0.307	8.0078e-93	1	TSPAN18
ROBO4	8.57845e-97	0.855295	0.26	0.035	2.52164e-92	1	ROBO4
LRMDA	1.1102e-96	1.05236	0.892	0.683	3.26344e-92	1	LRMDA
SYNE1	4.68192e-96	1.26836	0.86	0.761	1.37625e-91	1	SYNE1
TCF4	1.82296e-95	0.98714	0.911	0.829	5.35858e-91	1	TCF4
KLF2	1.22105e-94	1.0262	0.38	0.097	3.58928e-90	1	KLF2
C22orf34	1.38126e-93	1.22604	0.592	0.244	4.06022e-89	1	C22orf34
CALCRL	3.34322e-93	1.36655	0.441	0.15	9.8274e-89	1	CALCRL
CA8	4.8303e-93	1.25105	0.309	0.063	1.41987e-88	1	CA8
KIAA1671	1.10792e-92	1.13551	0.552	0.23	3.25674e-88	1	KIAA1671
XAF1	7.21363e-92	1.05813	0.432	0.134	2.12045e-87	1	XAF1
SULF2	2.23522e-91	0.934051	0.324	0.07	6.57043e-87	1	SULF2
ITPR3	2.20398e-89	0.881884	0.3	0.061	6.4786e-85	1	ITPR3
FGD5	3.0929e-87	1.05973	0.463	0.174	9.09158e-83	1	FGD5
PDGFB	1.57807e-86	1.11733	0.368	0.099	4.63875e-82	1	PDGFB
TNXB	1.63309e-86	1.19347	0.468	0.173	4.80047e-82	1	TNXB
ABCC4	2.25525e-86	1.24151	0.386	0.12	6.6293e-82	1	ABCC4
ARHGAP31	1.31895e-85	1.14069	0.697	0.468	3.87706e-81	1	ARHGAP31
ANXA3	4.96962e-85	0.82928	0.294	0.06	1.46082e-80	1	ANXA3
EML1	2.45827e-84	1.24655	0.491	0.211	7.22607e-80	1	EML1
SH2D3C	6.3675e-84	1.05947	0.697	0.396	1.87173e-79	1	SH2D3C
ECSCR	1.42331e-81	0.633245	0.191	0.019	4.18383e-77	1	ECSCR
PREX2	2.23305e-81	1.0923	0.697	0.443	6.56406e-77	1	PREX2
RAPGEF3	3.9399e-81	0.794056	0.306	0.069	1.15813e-76	1	RAPGEF3
SLCO4A1	1.81761e-80	1.05056	0.251	0.043	5.34285e-76	1	SLCO4A1
RFTN1	9.36274e-80	1.10229	0.728	0.489	2.75218e-75	1	RFTN1
GATA2-AS1	2.59431e-78	0.786713	0.244	0.042	7.62598e-74	1	GATA2-AS1
PALMD	5.38438e-78	1.07879	0.509	0.227	1.58274e-73	1	PALMD
SPNS2	7.00011e-78	0.943511	0.286	0.064	2.05768e-73	1	SPNS2
JAM2	1.70589e-77	0.79942	0.247	0.045	5.01447e-73	1	JAM2
CD34	1.79654e-76	0.889552	0.308	0.076	5.28093e-72	1	CD34
NR5A2	3.82387e-76	0.82848	0.204	0.027	1.12403e-71	1	NR5A2
CFAP161	6.58941e-76	0.950036	0.268	0.056	1.93696e-71	1	CFAP161
SPAAR	8.31507e-76	0.781919	0.244	0.045	2.44422e-71	1	SPAAR
KIAA0355	3.33937e-75	1.10561	0.679	0.457	9.81609e-71	1	KIAA0355
TIE1	1.23654e-74	0.705046	0.243	0.045	3.63482e-70	1	TIE1
ITPKB	2.28444e-74	1.1701	0.592	0.311	6.7151e-70	1	ITPKB
SASH1	5.45738e-74	0.89572	0.839	0.691	1.6042e-69	1	SASH1
PLXNA2	7.61109e-74	1.27636	0.586	0.332	2.23728e-69	1	PLXNA2
EFNB2	1.08656e-73	1.05934	0.33	0.098	3.19393e-69	1	EFNB2
LNX1	1.28177e-73	1.11834	0.273	0.063	3.76775e-69	1	LNX1
WT1	2.01289e-73	0.591144	0.184	0.021	5.91689e-69	1	WT1
PRAG1	5.65521e-72	1.16534	0.293	0.075	1.66235e-67	1	PRAG1
NOS3	1.45355e-71	0.673501	0.195	0.026	4.27271e-67	1	NOS3
PXN	1.5039e-71	1.08265	0.533	0.279	4.4207e-67	1	PXN
ZBTB46	1.96177e-71	0.934998	0.834	0.688	5.76664e-67	1	ZBTB46
EPHB4	2.31641e-71	0.891302	0.321	0.092	6.80908e-67	1	EPHB4
DNM3	1.80287e-70	1.02934	0.393	0.141	5.29953e-66	1	DNM3
GFOD1	1.94653e-70	1.27705	0.517	0.263	5.72183e-66	1	GFOD1
CCDC85A	1.65414e-69	1.26451	0.552	0.3	4.86235e-65	1	CCDC85A
CDH23	4.87786e-69	0.87689	0.238	0.048	1.43385e-64	1	CDH23
SNTG2	1.12639e-68	1.3273	0.259	0.059	3.31101e-64	1	SNTG2
RBMS2	1.38389e-68	0.991593	0.756	0.583	4.06794e-64	1	RBMS2
FAM155A	7.24352e-68	1.78826	0.286	0.076	2.12923e-63	1	FAM155A
ARHGAP29	7.70053e-68	0.946408	0.767	0.622	2.26357e-63	1	ARHGAP29
CACHD1	1.4952e-67	1.02375	0.365	0.13	4.39514e-63	1	CACHD1
RGCC	4.85005e-67	0.716097	0.232	0.046	1.42567e-62	1	RGCC
UTRN	8.01145e-67	0.592843	0.956	0.927	2.35497e-62	1	UTRN
LINC00639	2.99719e-66	1.03736	0.218	0.041	8.81023e-62	1	LINC00639
COL15A1	4.27747e-66	1.06251	0.375	0.138	1.25736e-61	1	COL15A1
DACH1	5.00019e-66	1.12847	0.759	0.563	1.4698e-61	1	DACH1
MYO10	8.1184e-66	1.07448	0.438	0.183	2.3864e-61	1	MYO10
EEPD1	4.08527e-65	1.10588	0.495	0.239	1.20087e-60	1	EEPD1
ARHGEF15	6.67527e-65	0.639045	0.204	0.035	1.9622e-60	1	ARHGEF15
RIN2	1.93367e-63	0.934068	0.802	0.67	5.68402e-59	1	RIN2
TBCD	2.24874e-63	1.13818	0.654	0.473	6.61016e-59	1	TBCD
PPFIBP1	3.75016e-63	0.940828	0.746	0.59	1.10236e-58	1	PPFIBP1
HEG1	1.79961e-62	1.06864	0.569	0.358	5.28994e-58	1	HEG1
CADPS2	2.47132e-62	1.09217	0.597	0.381	7.26445e-58	1	CADPS2
BMPR2	6.69859e-62	0.792622	0.878	0.815	1.96905e-57	1	BMPR2
TIMP3	8.49052e-62	1.22028	0.823	0.724	2.49579e-57	1	TIMP3
FLT4	1.39791e-61	0.535693	0.153	0.017	4.10914e-57	1	FLT4
SEMA6B	8.87859e-61	0.573446	0.171	0.024	2.60986e-56	1	SEMA6B
ADCY4	1.23351e-60	0.806273	0.307	0.097	3.6259e-56	1	ADCY4
NDRG1	2.02326e-60	1.17795	0.417	0.185	5.94737e-56	1	NDRG1
ZNF423	7.78652e-60	1.00403	0.535	0.276	2.28885e-55	1	ZNF423
MAMLD1	2.3386e-59	0.926005	0.324	0.107	6.87433e-55	1	MAMLD1
LINC01010	8.4691e-59	0.712194	0.155	0.019	2.48949e-54	1	LINC01010
RPS6KA2	1.19258e-58	0.972432	0.713	0.561	3.5056e-54	1	RPS6KA2
PTPRG	7.35493e-58	0.584668	0.979	0.96	2.16198e-53	1	PTPRG
PIK3C2B	8.41261e-58	0.986112	0.376	0.159	2.47289e-53	1	PIK3C2B
SMAD7	1.13706e-57	1.01962	0.327	0.119	3.34238e-53	1	SMAD7
HSPA12B	3.46259e-57	0.569801	0.176	0.029	1.01783e-52	1	HSPA12B
NEURL1B	5.09094e-57	0.928468	0.725	0.569	1.49648e-52	1	NEURL1B
GRASP	6.12177e-56	0.665231	0.238	0.061	1.79949e-51	1	GRASP
RAPGEF5	1.66869e-55	0.94084	0.69	0.507	4.9051e-51	1	RAPGEF5
PTPN12	2.71945e-55	0.755206	0.781	0.674	7.99381e-51	1	PTPN12
APOL3	3.95502e-55	0.668929	0.235	0.059	1.16258e-50	1	APOL3
NEDD9	5.5636e-55	1.14145	0.588	0.383	1.63542e-50	1	NEDD9
MMRN2	6.1354e-55	0.651357	0.203	0.042	1.8035e-50	1	MMRN2
HMCN1	1.625e-54	1.11077	0.316	0.113	4.77668e-50	1	HMCN1
LIMS2	2.51397e-54	1.04439	0.631	0.489	7.3898e-50	1	LIMS2
MYCT1	3.94313e-54	0.461882	0.153	0.022	1.15908e-49	1	MYCT1
ARHGEF28	5.84875e-54	0.913829	0.281	0.088	1.71924e-49	1	ARHGEF28
AC002070.1	7.60628e-54	0.787407	0.205	0.046	2.23587e-49	1	AC002070.1
RPH3AL	9.15841e-54	0.916049	0.327	0.119	2.69211e-49	1	RPH3AL
SMAD6	1.40211e-53	1.33466	0.319	0.121	4.12151e-49	1	SMAD6
NOTCH1	2.33471e-53	0.934666	0.473	0.241	6.86287e-49	1	NOTCH1
PKP4	3.08804e-53	1.04071	0.64	0.477	9.07729e-49	1	PKP4
NOSTRIN	6.69438e-53	0.938408	0.355	0.149	1.96781e-48	1	NOSTRIN
CARD10	7.34103e-53	0.493398	0.152	0.022	2.1579e-48	1	CARD10
CASP10	8.25987e-53	0.742398	0.253	0.075	2.42799e-48	1	CASP10
AL583785.1	1.11401e-52	0.91368	0.178	0.034	3.27465e-48	1	AL583785.1
EPB41L2	1.90545e-52	0.712736	0.826	0.704	5.60106e-48	1	EPB41L2
HPCAL1	6.20889e-52	0.933421	0.394	0.174	1.8251e-47	1	HPCAL1
MYH9	6.78364e-52	0.76453	0.86	0.795	1.99405e-47	1	MYH9
ADGRG1	6.78391e-52	0.619464	0.182	0.036	1.99413e-47	1	ADGRG1
PKN3	1.61445e-51	0.535214	0.168	0.029	4.74568e-47	1	PKN3
PITPNM2	2.6724e-51	1.0781	0.58	0.403	7.85553e-47	1	PITPNM2
SLCO2A1	4.08517e-51	1.04139	0.166	0.03	1.20084e-46	1	SLCO2A1
TSHZ2	1.56084e-50	1.37108	0.56	0.358	4.5881e-46	1	TSHZ2
TDRD10	3.69289e-50	0.738988	0.267	0.084	1.08552e-45	1	TDRD10
AL021937.3	9.79474e-50	0.389812	0.12	0.012	2.87916e-45	1	AL021937.3
USHBP1	1.74556e-49	0.610996	0.182	0.038	5.13108e-45	1	USHBP1
SEMA3F	2.55551e-49	0.530074	0.15	0.024	7.51193e-45	1	SEMA3F
GNAQ	3.51732e-49	0.708386	0.775	0.648	1.03392e-44	1	GNAQ
EMP1	4.48173e-49	0.894897	0.312	0.117	1.31741e-44	1	EMP1
ESAM	6.08517e-49	0.866296	0.443	0.219	1.78873e-44	1	ESAM
CDK17	7.91294e-49	0.969751	0.629	0.479	2.32601e-44	1	CDK17
IGFBP4	8.00799e-49	0.902774	0.541	0.318	2.35395e-44	1	IGFBP4
CTNND1	1.00106e-48	0.748149	0.786	0.711	2.9426e-44	1	CTNND1
ABCB1	1.50716e-48	0.912155	0.184	0.041	4.43029e-44	1	ABCB1
DOCK6	2.43809e-48	0.872868	0.665	0.482	7.16678e-44	1	DOCK6
PTPN5	6.21404e-48	0.511051	0.131	0.017	1.82662e-43	1	PTPN5
NPDC1	2.27767e-47	0.619077	0.236	0.071	6.69522e-43	1	NPDC1
KCNN3	3.45725e-47	0.582417	0.15	0.026	1.01626e-42	1	KCNN3
PLVAP	4.06388e-47	0.667158	0.113	0.011	1.19458e-42	1	PLVAP
AL357507.1	5.25143e-47	1.16373	0.173	0.037	1.54366e-42	1	AL357507.1
PLXDC2	2.84682e-46	0.768159	0.837	0.735	8.36824e-42	1	PLXDC2
RNF125	4.37961e-46	0.841645	0.267	0.092	1.28739e-41	1	RNF125
LRRN2	4.88894e-46	0.567807	0.129	0.018	1.4371e-41	1	LRRN2
DOC2B	1.71997e-45	0.437894	0.13	0.019	5.05585e-41	1	DOC2B
ARL15	1.86006e-45	1.0467	0.829	0.759	5.46764e-41	1	ARL15
TMEM44	2.76979e-45	0.749496	0.347	0.151	8.14179e-41	1	TMEM44
CREB3L1	3.43299e-45	0.623422	0.171	0.037	1.00913e-40	1	CREB3L1
AL359220.1	5.05665e-45	0.482942	0.137	0.021	1.4864e-40	1	AL359220.1
GSE1	8.04138e-45	0.995454	0.704	0.604	2.36376e-40	1	GSE1
JAG2	2.26476e-44	0.500555	0.142	0.024	6.65727e-40	1	JAG2
PDE2A	2.69599e-44	0.546671	0.178	0.042	7.92485e-40	1	PDE2A
TMEM233	3.63703e-44	0.527529	0.116	0.014	1.06911e-39	1	TMEM233
CLDN5	9.69355e-44	0.421967	0.165	0.034	2.84942e-39	1	CLDN5
OSMR	1.77585e-43	0.811198	0.415	0.207	5.22011e-39	1	OSMR
PTK2	2.03229e-43	0.525055	0.897	0.874	5.9739e-39	1	PTK2
RASAL2	2.36393e-43	0.543392	0.923	0.901	6.94877e-39	1	RASAL2
AC008050.1	3.35643e-43	0.848928	0.215	0.064	9.86624e-39	1	AC008050.1
KLF7	4.27834e-43	0.783643	0.634	0.458	1.25762e-38	1	KLF7
BCL6B	5.04413e-43	0.455302	0.127	0.019	1.48272e-38	1	BCL6B
CLEC1A	1.24054e-42	0.355665	0.121	0.017	3.64656e-38	1	CLEC1A
THSD1	2.94849e-42	0.478422	0.17	0.039	8.66708e-38	1	THSD1
CCM2L	5.53795e-42	0.424766	0.131	0.022	1.62788e-37	1	CCM2L
CNTNAP3B	3.23647e-41	0.560439	0.22	0.07	9.5136e-37	1	CNTNAP3B
SLC5A4	4.46511e-41	0.349998	0.111	0.014	1.31252e-36	1	SLC5A4
CDH13	6.49554e-41	1.00805	0.787	0.631	1.90936e-36	1	CDH13
EPHA4	7.28005e-41	0.820138	0.296	0.12	2.13997e-36	1	EPHA4
KIAA1211L	8.79934e-41	0.436866	0.123	0.019	2.58656e-36	1	KIAA1211L
NLRP1	1.32941e-40	0.688546	0.347	0.157	3.90781e-36	1	NLRP1
APP	5.42602e-40	0.761055	0.697	0.608	1.59498e-35	1	APP
TSPAN7	5.57017e-40	0.623064	0.16	0.037	1.63735e-35	1	TSPAN7
CPNE8	6.52155e-40	0.731358	0.466	0.263	1.91701e-35	1	CPNE8
ETS1	7.12412e-40	0.811241	0.649	0.503	2.09413e-35	1	ETS1
CCDC88C	2.26372e-39	0.626406	0.206	0.063	6.65419e-35	1	CCDC88C
AIF1L	3.07874e-39	0.714339	0.169	0.043	9.04996e-35	1	AIF1L
IGFBP3	8.18967e-39	0.839876	0.156	0.037	2.40735e-34	1	IGFBP3
NXN	8.26658e-39	0.814115	0.746	0.625	2.42996e-34	1	NXN
SEMA6A	9.52589e-39	0.845186	0.343	0.162	2.80014e-34	1	SEMA6A
STOX21	9.62046e-39	0.761457	0.757	0.606	2.82794e-34	1	STOX2
LRRC8C	1.38586e-38	0.748794	0.511	0.316	4.07375e-34	1	LRRC8C
DOCK1	1.97588e-38	0.563017	0.82	0.767	5.8081e-34	1	DOCK1
CDC42BPB	3.4309e-38	0.712644	0.685	0.585	1.00851e-33	1	CDC42BPB
DLL4	3.79127e-38	0.359945	0.12	0.02	1.11444e-33	1	DLL4
CAVIN2	5.56554e-38	0.479558	0.19	0.055	1.63599e-33	1	CAVIN2
HDAC7	6.33748e-38	0.761473	0.491	0.314	1.8629e-33	1	HDAC7
TSPAN14	1.34704e-37	0.741316	0.598	0.431	3.95962e-33	1	TSPAN14
TNFRSF10D	1.39233e-37	0.617539	0.212	0.069	4.09277e-33	1	TNFRSF10D
NLRC5	1.46355e-37	0.713729	0.271	0.107	4.30211e-33	1	NLRC5
ELFN1	1.88997e-37	0.346555	0.115	0.018	5.55557e-33	1	ELFN1
NRP1	2.10635e-37	0.516151	0.919	0.884	6.19161e-33	1	NRP1
HYAL1	2.57674e-37	0.59362	0.172	0.047	7.57431e-33	1	HYAL1
FAT4	2.92973e-37	0.747663	0.301	0.134	8.61193e-33	1	FAT4
FRYL	2.97474e-37	0.620975	0.764	0.713	8.74425e-33	1	FRYL
DAB2IP	3.28811e-37	0.827453	0.626	0.495	9.6654e-33	1	DAB2IP
DYSF	4.30468e-37	0.734161	0.396	0.214	1.26536e-32	1	DYSF
TMTC1	7.66342e-37	1.06465	0.686	0.627	2.25266e-32	1	TMTC1
LHX6	1.6206e-36	0.395126	0.1	0.013	4.76374e-32	1	LHX6
CARD8	1.98743e-36	0.749663	0.424	0.241	5.84204e-32	1	CARD8
AKT3	5.77822e-36	0.491649	0.852	0.815	1.69851e-31	1	AKT3
RIPOR3	6.5798e-36	0.564224	0.607	0.372	1.93413e-31	1	RIPOR3
PIP5K1C	9.88675e-36	0.773202	0.448	0.27	2.90621e-31	1	PIP5K1C
PARVB	1.18425e-35	0.870922	0.505	0.344	3.4811e-31	1	PARVB
IL3RA	1.39058e-35	0.786419	0.274	0.118	4.0876e-31	1	IL3RA
ARHGAP27	5.28296e-35	0.690306	0.263	0.108	1.55293e-30	1	ARHGAP27
RHOJ	1.98796e-34	0.764844	0.501	0.323	5.84362e-30	1	RHOJ
S1PR1	2.34401e-34	0.391531	0.141	0.033	6.89021e-30	1	S1PR1
CXCL12	4.72452e-34	0.730824	0.281	0.122	1.38877e-29	1	CXCL12
ABCG1	4.76585e-34	0.760391	0.301	0.142	1.40092e-29	1	ABCG1
AC119674.1	5.02541e-34	0.811111	0.34	0.17	1.47722e-29	1	AC119674.1
YES1	5.21262e-34	0.911536	0.437	0.276	1.53225e-29	1	YES1
DPYSL3	8.05921e-34	0.642346	0.238	0.092	2.369e-29	1	DPYSL3
CCNY	2.31899e-33	0.801463	0.792	0.771	6.81666e-29	1	CCNY
ATOH8	2.63544e-33	0.748779	0.198	0.067	7.74687e-29	1	ATOH8
CD36	6.93158e-33	0.675789	0.826	0.779	2.03754e-28	1	CD36
FGD4	8.21942e-33	0.641687	0.722	0.623	2.4161e-28	1	FGD4
PRKD2	1.34368e-32	0.79687	0.412	0.245	3.94976e-28	1	PRKD2
TNFRSF10A	2.63162e-32	0.344515	0.115	0.023	7.73566e-28	1	TNFRSF10A
ZHX3	2.65798e-32	0.715316	0.511	0.346	7.81314e-28	1	ZHX3
FOXO1	2.86086e-32	0.711894	0.577	0.42	8.4095e-28	1	FOXO1
FAM219A	3.13682e-32	0.745655	0.507	0.348	9.22069e-28	1	FAM219A
CD93	4.35457e-32	0.434778	0.187	0.061	1.28003e-27	1	CD93
RHOA	4.79058e-32	0.715081	0.578	0.416	1.40819e-27	1	RHOA
STXBP1	1.05084e-31	0.705259	0.408	0.244	3.08895e-27	1	STXBP1
FOXN3	2.49729e-31	0.731174	0.876	0.883	7.34077e-27	1	FOXN3
GNB1	4.61138e-31	0.484159	0.85	0.825	1.35552e-26	1	GNB1
PDE7B	4.62276e-31	0.521711	0.739	0.589	1.35886e-26	1	PDE7B
PCDH1	4.66744e-31	0.633209	0.226	0.089	1.37199e-26	1	PCDH1
MYRIP	5.03051e-31	0.649552	0.146	0.04	1.47872e-26	1	MYRIP
SHISA5	5.41154e-31	0.677982	0.269	0.118	1.59072e-26	1	SHISA5
SH3RF3	6.40156e-31	0.652598	0.465	0.272	1.88174e-26	1	SH3RF3
STOM	1.27156e-30	0.866028	0.461	0.324	3.73775e-26	1	STOM
CCDC68	1.65e-30	0.462259	0.172	0.055	4.85017e-26	1	CCDC68
CAPN2	1.98057e-30	0.642463	0.408	0.243	5.82189e-26	1	CAPN2
LINC02147	2.10313e-30	1.08253	0.169	0.054	6.18216e-26	1	LINC02147
MYO5C	2.53056e-30	0.671025	0.183	0.064	7.43858e-26	1	MYO5C
SPARCL1	2.6921e-30	0.427759	0.704	0.534	7.91343e-26	1	SPARCL1
MAPK11	5.97572e-30	0.367609	0.115	0.025	1.75656e-25	1	MAPK11
LINC01320	8.34937e-30	0.698786	0.135	0.036	2.4543e-25	1	LINC01320
TEAD4	2.14063e-29	0.874837	0.346	0.2	6.29239e-25	1	TEAD4
BAIAP2L1	2.89092e-29	0.674015	0.305	0.15	8.49787e-25	1	BAIAP2L1
CDC42EP4	3.49896e-29	0.775031	0.349	0.192	1.02852e-24	1	CDC42EP4
GALNT15	7.70549e-29	0.435757	0.109	0.023	2.26503e-24	1	GALNT15
CA4	1.10551e-28	0.39331	0.1	0.019	3.24963e-24	1	CA4
CLVS1	1.2631e-28	0.591518	0.123	0.031	3.71288e-24	1	CLVS1
ASS1	2.10886e-28	0.626175	0.164	0.055	6.19899e-24	1	ASS1
PLPP3	2.68868e-28	0.725199	0.41	0.246	7.90338e-24	1	PLPP3
NFIB	3.11825e-28	0.490258	0.895	0.878	9.1661e-24	1	NFIB
A2M	3.88364e-28	0.723506	0.541	0.409	1.1416e-23	1	A2M
ADAM15	5.51222e-28	0.341111	0.156	0.048	1.62032e-23	1	ADAM15
GNA14	7.68062e-28	0.584594	0.161	0.052	2.25772e-23	1	GNA14
SLC48A1	1.22779e-27	0.431069	0.148	0.045	3.60909e-23	1	SLC48A1
NCOA3	1.3467e-27	0.688417	0.765	0.732	3.95861e-23	1	NCOA3
RAI2	1.35341e-27	0.427107	0.117	0.028	3.97835e-23	1	RAI2
IRAK3	1.63119e-27	0.622405	0.464	0.302	4.79488e-23	1	IRAK3
ASAP1	1.99165e-27	0.451849	0.856	0.852	5.85446e-23	1	ASAP1
SLC35G2	3.3258e-27	0.482361	0.186	0.069	9.77619e-23	1	SLC35G2
PRTG	3.47724e-27	0.612427	0.232	0.1	1.02213e-22	1	PRTG
CSGALNACT1	4.64939e-27	0.627764	0.484	0.323	1.36669e-22	1	CSGALNACT1
LIMCH1	4.7401e-27	0.740846	0.65	0.5	1.39335e-22	1	LIMCH1
IFI44L	5.08996e-27	0.405316	0.149	0.046	1.49619e-22	1	IFI44L
AQP1	5.5637e-27	0.435291	0.228	0.095	1.63545e-22	1	AQP1
IFNAR2	5.72161e-27	0.607212	0.404	0.245	1.68187e-22	1	IFNAR2
PALD1	9.68473e-27	0.706881	0.35	0.198	2.84683e-22	1	PALD1
PIK3C2A	1.21618e-26	0.723497	0.589	0.5	3.57496e-22	1	PIK3C2A
NEDD4	1.65562e-26	0.692442	0.436	0.291	4.86669e-22	1	NEDD4
IL16	1.83538e-26	0.436117	0.154	0.05	5.3951e-22	1	IL16
TMEM204	2.58833e-26	0.538842	0.229	0.099	7.6084e-22	1	TMEM204
TMEM150C	2.86165e-26	0.480027	0.182	0.069	8.41182e-22	1	TMEM150C
ZNF83	3.90568e-26	0.598259	0.551	0.412	1.14807e-21	1	ZNF83
RNF220	4.22409e-26	0.843455	0.252	0.122	1.24167e-21	1	RNF220
PARP14	4.72661e-26	0.553349	0.397	0.233	1.38939e-21	1	PARP14
UACA1	4.85495e-26	0.535134	0.764	0.696	1.42711e-21	1	UACA
KLHL5	4.97703e-26	0.635694	0.394	0.241	1.463e-21	1	KLHL5
AUTS2	6.15875e-26	0.400019	0.941	0.916	1.81037e-21	1	AUTS2
TTC28	6.45472e-26	0.420013	0.885	0.845	1.89736e-21	1	TTC28
ZNF347	7.20519e-26	0.676483	0.304	0.163	2.11797e-21	1	ZNF347
PALM	8.28967e-26	0.641188	0.309	0.163	2.43675e-21	1	PALM
GGT5	1.10035e-25	0.61962	0.384	0.224	3.23447e-21	1	GGT5
PARP9	1.45371e-25	0.62555	0.295	0.152	4.27319e-21	1	PARP9
SEL1L3	2.00303e-25	0.432629	0.154	0.052	5.88792e-21	1	SEL1L3
PXDN	2.00533e-25	0.724344	0.406	0.264	5.89467e-21	1	PXDN
HLA-E	2.39426e-25	0.450496	0.257	0.122	7.03794e-21	1	HLA-E
TMEM255B	3.11675e-25	0.429701	0.154	0.052	9.1617e-21	1	TMEM255B
ZNF160	3.38501e-25	0.808538	0.56	0.448	9.95024e-21	1	ZNF160
CASC15	3.67814e-25	0.615327	0.794	0.721	1.08119e-20	1	CASC15
HERC1	9.12387e-25	0.635432	0.749	0.747	2.68196e-20	1	HERC1
ADD1	9.77554e-25	0.600429	0.716	0.674	2.87352e-20	1	ADD1
LDLR	1.30288e-24	0.702333	0.309	0.167	3.82983e-20	1	LDLR
EFNB1	1.55455e-24	0.414593	0.153	0.052	4.56959e-20	1	EFNB1
CDC42EP5	1.55827e-24	0.477262	0.191	0.076	4.58052e-20	1	CDC42EP5
PML	1.70674e-24	0.575825	0.302	0.163	5.01697e-20	1	PML
ANGEL1	3.855e-24	0.500195	0.229	0.106	1.13318e-19	1	ANGEL1
CDC42BPA	3.8793e-24	0.39626	0.869	0.845	1.14032e-19	1	CDC42BPA
CYP4B1	4.4316e-24	0.389904	0.111	0.029	1.30267e-19	1	CYP4B1
RALGAPA2	5.26833e-24	0.769208	0.597	0.513	1.54863e-19	1	RALGAPA2
CMIP	6.53993e-24	0.644687	0.655	0.58	1.92241e-19	1	CMIP
VAV3	8.28524e-24	0.63086	0.272	0.139	2.43545e-19	1	VAV3
XKR4	8.53078e-24	0.554057	0.125	0.038	2.50762e-19	1	XKR4
SOX13	1.07623e-23	0.598716	0.502	0.345	3.16359e-19	1	SOX13
APBB2	1.07838e-23	0.352989	0.935	0.907	3.16991e-19	1	APBB2
RIN3	1.16605e-23	0.504125	0.451	0.288	3.4276e-19	1	RIN3
SNED1	1.16989e-23	0.52044	0.254	0.125	3.4389e-19	1	SNED1
TMEM184B	1.37103e-23	0.783032	0.512	0.399	4.03015e-19	1	TMEM184B
TCEA2	1.70773e-23	0.436187	0.137	0.045	5.01987e-19	1	TCEA2
LIMK2	2.14073e-23	0.682174	0.356	0.222	6.29267e-19	1	LIMK2
WNK1	2.20833e-23	0.65462	0.732	0.714	6.49138e-19	1	WNK1
FLNB	2.3269e-23	0.936726	0.48	0.361	6.83993e-19	1	FLNB
CD59	2.49768e-23	0.647919	0.35	0.216	7.34194e-19	1	CD59
CRK	2.55338e-23	0.624035	0.565	0.445	7.50566e-19	1	CRK
BCL2L1	4.04054e-23	0.66453	0.603	0.506	1.18772e-18	1	BCL2L1
CAV1	4.15996e-23	0.680047	0.501	0.375	1.22282e-18	1	CAV1
AFAP1L1	4.61605e-23	0.846109	0.488	0.383	1.35689e-18	1	AFAP1L1
MYO6	5.61071e-23	0.671026	0.469	0.346	1.64927e-18	1	MYO6
NECTIN2	5.81398e-23	0.722933	0.524	0.415	1.70902e-18	1	NECTIN2
KLF3	6.88681e-23	0.477096	0.272	0.142	2.02438e-18	1	KLF3
IQSEC1	7.68233e-23	0.754625	0.508	0.401	2.25822e-18	1	IQSEC1
ASAP2	8.24531e-23	0.512019	0.718	0.641	2.42371e-18	1	ASAP2
GNAI2	1.34889e-22	0.526582	0.355	0.215	3.96506e-18	1	GNAI2
APOL1	1.43365e-22	0.351616	0.1	0.025	4.21421e-18	1	APOL1
MCTP1	2.25552e-22	0.7194	0.295	0.166	6.63011e-18	1	MCTP1
LINC01695	2.78611e-22	0.568062	0.15	0.056	8.18976e-18	1	LINC01695
B4GALT5	3.83358e-22	0.593064	0.383	0.249	1.12688e-17	1	B4GALT5
PPM1F	4.29424e-22	0.548569	0.257	0.133	1.26229e-17	1	PPM1F
FKBP9	4.8088e-22	0.561002	0.334	0.198	1.41355e-17	1	FKBP9
C17orf67	6.64217e-22	0.352975	0.112	0.032	1.95247e-17	1	C17orf67
GLCE	7.08086e-22	0.581164	0.266	0.141	2.08142e-17	1	GLCE
PPP1R13B1	8.97067e-22	0.531684	0.663	0.559	2.63693e-17	1	PPP1R13B
TMC7	1.08956e-21	0.389285	0.124	0.039	3.20276e-17	1	TMC7
GMDS	1.19496e-21	0.626475	0.508	0.374	3.5126e-17	1	GMDS
DENND2A	1.39596e-21	0.439378	0.822	0.705	4.10343e-17	1	DENND2A
MGAT4A	2.4574e-21	0.592689	0.332	0.2	7.22353e-17	1	MGAT4A
IQCK	2.6712e-21	0.550731	0.294	0.163	7.85198e-17	1	IQCK
DGKE	2.67511e-21	0.449319	0.181	0.076	7.86349e-17	1	DGKE
MIRLET7BHG	3.47139e-21	0.592155	0.554	0.441	1.02042e-16	1	MIRLET7BHG
ADAMTS9	3.56941e-21	1.04754	0.672	0.609	1.04923e-16	1	ADAMTS9
CFLAR	4.93004e-21	0.487629	0.729	0.714	1.44919e-16	1	CFLAR
FMNL3	1.17642e-20	0.558806	0.447	0.306	3.45808e-16	1	FMNL3
GCH1	1.19594e-20	0.324886	0.109	0.032	3.51547e-16	1	GCH1
PLSCR1	1.43727e-20	0.482879	0.276	0.149	4.22486e-16	1	PLSCR1
WWTR1	1.70049e-20	0.772471	0.625	0.575	4.99859e-16	1	WWTR1
ETS2	2.75181e-20	0.599288	0.309	0.184	8.08896e-16	1	ETS2
MAP3K6	2.84302e-20	0.470559	0.165	0.068	8.35706e-16	1	MAP3K6
RRBP1	3.55948e-20	0.580798	0.489	0.355	1.04631e-15	1	RRBP1
CTTNBP2NL	4.28415e-20	0.629198	0.405	0.285	1.25933e-15	1	CTTNBP2NL
EBF1	4.88033e-20	0.309257	0.954	0.917	1.43457e-15	1	EBF1
HOXB3	5.04212e-20	0.392904	0.12	0.039	1.48213e-15	1	HOXB3
ESYT2	6.1488e-20	0.512073	0.748	0.717	1.80744e-15	1	ESYT2
EGFR	6.4306e-20	0.561298	0.55	0.428	1.89028e-15	1	EGFR
KALRN	7.98278e-20	0.430245	0.777	0.745	2.34654e-15	1	KALRN
PLPP1	1.08756e-19	0.561678	0.668	0.597	3.19689e-15	1	PLPP1
FAM107A	1.58332e-19	0.258512	0.116	0.038	4.65417e-15	1	FAM107A
IFI44	1.91749e-19	0.43526	0.149	0.059	5.63645e-15	1	IFI44
TPST2	2.37733e-19	0.650758	0.29	0.174	6.98817e-15	1	TPST2
TCF7L1	2.90005e-19	0.467109	0.776	0.7	8.52469e-15	1	TCF7L1
CHSY3	2.98865e-19	0.594484	0.384	0.248	8.78514e-15	1	CHSY3
ICAM2	3.9168e-19	0.271543	0.121	0.041	1.15134e-14	1	ICAM2
ACVRL1	4.03172e-19	0.323475	0.101	0.03	1.18513e-14	1	ACVRL1
SMAGP	5.11466e-19	0.352909	0.103	0.032	1.50345e-14	1	SMAGP
PIEZO1	9.11175e-19	0.509664	0.22	0.112	2.6784e-14	1	PIEZO1
ARGLU1	1.06639e-18	0.386129	0.832	0.83	3.13465e-14	1	ARGLU1
PLXND1	1.12813e-18	0.450627	0.454	0.313	3.31615e-14	1	PLXND1
MCC	1.27455e-18	0.558802	0.67	0.63	3.74654e-14	1	MCC
SP100	1.38658e-18	0.54586	0.534	0.414	4.07586e-14	1	SP100
PHACTR2	1.74042e-18	0.628542	0.666	0.621	5.11595e-14	1	PHACTR2
SGK1	2.39852e-18	0.467292	0.223	0.112	7.05044e-14	1	SGK1
AL445426.1	3.41405e-18	0.438169	0.137	0.053	1.00356e-13	1	AL445426.1
DMAC2	3.54354e-18	0.375148	0.142	0.057	1.04162e-13	1	DMAC2
PRCP	3.77424e-18	0.494345	0.182	0.086	1.10944e-13	1	PRCP
FKBP1A	3.82357e-18	0.586859	0.298	0.186	1.12394e-13	1	FKBP1A
TAOK2	4.33441e-18	0.464606	0.237	0.126	1.2741e-13	1	TAOK2
CEP112	5.97308e-18	0.504849	0.625	0.56	1.75579e-13	1	CEP112
PPM1H	7.66508e-18	0.581549	0.245	0.137	2.25315e-13	1	PPM1H
AP001528.1	9.29118e-18	0.524298	0.432	0.307	2.73114e-13	1	AP001528.1
ZC3HAV1	1.22034e-17	0.511762	0.382	0.258	3.58718e-13	1	ZC3HAV1
AC020916.1	1.40607e-17	0.588755	0.349	0.237	4.13314e-13	1	AC020916.1
CYP1B1-AS1	1.55023e-17	0.381776	0.135	0.053	4.55689e-13	1	CYP1B1-AS1
PEAK1	1.5608e-17	0.400194	0.838	0.828	4.58798e-13	1	PEAK1
ARHGAP28	2.13579e-17	0.362648	0.141	0.057	6.27817e-13	1	ARHGAP28
AGAP1	2.43977e-17	0.351866	0.884	0.861	7.17171e-13	1	AGAP1
RFTN2	3.05937e-17	0.383966	0.254	0.139	8.99303e-13	1	RFTN2
TCF7L2	3.9123e-17	0.421706	0.737	0.69	1.15002e-12	1	TCF7L2
TNFAIP8L1	4.02761e-17	0.46585	0.172	0.08	1.18391e-12	1	TNFAIP8L1
SPTAN1	4.27622e-17	0.572302	0.525	0.456	1.257e-12	1	SPTAN1
EPB41L4A1	6.98693e-17	0.42422	0.758	0.687	2.05381e-12	1	EPB41L4A
AC007376.2	8.51613e-17	0.357796	0.14	0.058	2.50332e-12	1	AC007376.2
KIAA1324L	1.09596e-16	0.493726	0.221	0.12	3.22157e-12	1	KIAA1324L
TCF15	1.17094e-16	0.341429	0.157	0.069	3.44197e-12	1	TCF15
KAZN	1.27935e-16	0.397189	0.39	0.256	3.76066e-12	1	KAZN
MFSD6	1.38073e-16	0.447184	0.209	0.109	4.05865e-12	1	MFSD6
MGAT3	1.4609e-16	0.364245	0.144	0.06	4.2943e-12	1	MGAT3
ENSA	1.96306e-16	0.497072	0.486	0.378	5.77043e-12	1	ENSA
MN1	2.17254e-16	0.359333	0.139	0.058	6.38619e-12	1	MN1
SLFN11	2.39448e-16	0.327061	0.142	0.059	7.03856e-12	1	SLFN11
MIDN	2.65113e-16	0.54543	0.279	0.174	7.79301e-12	1	MIDN
TNS2	2.77418e-16	0.480476	0.375	0.262	8.15472e-12	1	TNS2
SLFN5	3.20847e-16	0.359092	0.168	0.078	9.4313e-12	1	SLFN5
PLCG1	3.40542e-16	0.467275	0.287	0.182	1.00102e-11	1	PLCG1
AFF1	4.19427e-16	0.385955	0.755	0.72	1.23291e-11	1	AFF1
ADAMTSL3	4.88734e-16	0.307324	0.686	0.555	1.43663e-11	1	ADAMTSL3
FZD6	5.43872e-16	0.333066	0.141	0.061	1.59871e-11	1	FZD6
AHNAK	5.69458e-16	0.389446	0.61	0.527	1.67392e-11	1	AHNAK
C1orf21	6.30768e-16	0.473974	0.648	0.59	1.85414e-11	1	C1orf21
SPRED2	6.37733e-16	0.553002	0.608	0.528	1.87462e-11	1	SPRED2
NES	8.07169e-16	0.562898	0.376	0.274	2.37267e-11	1	NES
STIM2	8.99599e-16	0.506041	0.368	0.258	2.64437e-11	1	STIM2
GFOD2	1.12176e-15	0.495415	0.196	0.103	3.2974e-11	1	GFOD2
CASKIN2	1.55593e-15	0.345497	0.125	0.052	4.57365e-11	1	CASKIN2
CD82	1.93643e-15	0.325382	0.105	0.038	5.69212e-11	1	CD82
RBP7	1.97853e-15	0.644184	0.148	0.069	5.81589e-11	1	RBP7
CALM1	2.00557e-15	0.437737	0.26	0.157	5.89539e-11	1	CALM1
ABR	2.2044e-15	0.489591	0.708	0.688	6.47984e-11	1	ABR
DNMBP	2.3397e-15	0.489498	0.447	0.333	6.87756e-11	1	DNMBP
LRRC8A	2.42001e-15	0.485108	0.204	0.111	7.11363e-11	1	LRRC8A
EFR3B	2.80154e-15	0.427073	0.149	0.068	8.23512e-11	1	EFR3B
PGM5	3.37008e-15	0.736555	0.557	0.515	9.90634e-11	1	PGM5
CTNNBIP1	3.47034e-15	0.660995	0.386	0.288	1.02011e-10	1	CTNNBIP1
GULP1	3.51162e-15	0.56235	0.284	0.179	1.03224e-10	1	GULP1
SKI	4.03572e-15	0.464416	0.595	0.508	1.1863e-10	1	SKI
GIT1	4.2498e-15	0.322481	0.145	0.065	1.24923e-10	1	GIT1
FUT8	4.31004e-15	0.659433	0.408	0.308	1.26693e-10	1	FUT8
MYO15B	4.39939e-15	0.503212	0.557	0.481	1.2932e-10	1	MYO15B
HIF3A1	4.69534e-15	0.4989	0.789	0.708	1.38019e-10	1	HIF3A
UNC5B	4.80944e-15	0.473713	0.15	0.07	1.41373e-10	1	UNC5B
VASH1	7.4598e-15	0.46601	0.254	0.153	2.19281e-10	1	VASH1
CBFA2T3	7.98904e-15	0.454165	0.356	0.242	2.34838e-10	1	CBFA2T3
OSBPL10	8.10263e-15	0.428699	0.339	0.223	2.38177e-10	1	OSBPL10
RPGR	8.21455e-15	0.564825	0.206	0.116	2.41467e-10	1	RPGR
SLC6A6	8.48722e-15	0.752046	0.216	0.125	2.49482e-10	1	SLC6A6
SHB	9.35952e-15	0.53493	0.287	0.19	2.75123e-10	1	SHB
IFI16	1.07294e-14	0.444618	0.383	0.275	3.15391e-10	1	IFI16
MYO1E	1.20253e-14	0.658851	0.601	0.564	3.53485e-10	1	MYO1E
FDPS	1.25729e-14	0.449291	0.295	0.191	3.69579e-10	1	FDPS
FMO2	1.34244e-14	0.30444	0.126	0.053	3.94611e-10	1	FMO2
NKTR	1.5778e-14	0.457444	0.618	0.592	4.63795e-10	1	NKTR
MAP3K11	1.78644e-14	0.391547	0.19	0.1	5.25125e-10	1	MAP3K11
CCND3	1.80273e-14	0.413293	0.656	0.553	5.29913e-10	1	CCND3
RNF144A	1.925e-14	0.523313	0.457	0.364	5.65854e-10	1	RNF144A
NBL1	1.9314e-14	0.401525	0.237	0.136	5.67734e-10	1	NBL1
MSN	2.49641e-14	0.540612	0.492	0.407	7.33819e-10	1	MSN
EIF4G3	2.55138e-14	0.328547	0.804	0.794	7.49979e-10	1	EIF4G3
TNFRSF10B	3.30802e-14	0.528088	0.216	0.126	9.72394e-10	1	TNFRSF10B
ZBTB7A	3.70392e-14	0.498615	0.437	0.326	1.08877e-09	1	ZBTB7A
IL15RA	4.12451e-14	0.300152	0.114	0.046	1.2124e-09	1	IL15RA
GIMAP8	4.134e-14	0.329487	0.158	0.078	1.21519e-09	1	GIMAP8
EPN2	4.56576e-14	0.40676	0.72	0.673	1.34211e-09	1	EPN2
SMAD1	4.63186e-14	0.438062	0.236	0.141	1.36153e-09	1	SMAD1
SH3BGRL2	5.13677e-14	0.3345	0.157	0.078	1.50995e-09	1	SH3BGRL2
SNRK	5.31421e-14	0.573249	0.537	0.468	1.56211e-09	1	SNRK
ADIPOR2	6.0239e-14	0.648579	0.428	0.349	1.77073e-09	1	ADIPOR2
PHLPP1	6.51631e-14	0.54279	0.581	0.51	1.91547e-09	1	PHLPP1
DLL1	6.82191e-14	0.339338	0.105	0.041	2.0053e-09	1	DLL1
ZEB1	8.33502e-14	0.33867	0.851	0.855	2.45008e-09	1	ZEB1
FAR2	9.08945e-14	0.469108	0.3	0.191	2.67185e-09	1	FAR2
ANKS1A	9.48407e-14	0.435419	0.74	0.726	2.78784e-09	1	ANKS1A
THSD7A	9.80435e-14	0.531468	0.372	0.262	2.88199e-09	1	THSD7A
RUFY3	1.01243e-13	0.390887	0.651	0.599	2.97605e-09	1	RUFY3
STX3	1.14982e-13	0.369139	0.241	0.146	3.37988e-09	1	STX3
GIMAP5	1.17233e-13	0.283592	0.108	0.043	3.44607e-09	1	GIMAP5
DENND3	1.30937e-13	0.541393	0.43	0.332	3.84888e-09	1	DENND3
CD58	1.37504e-13	0.515398	0.309	0.214	4.04194e-09	1	CD58
PGS1	1.45461e-13	0.522889	0.358	0.257	4.27582e-09	1	PGS1
IL34	1.52673e-13	0.419117	0.243	0.143	4.48782e-09	1	IL34
TCIM	1.63387e-13	0.295201	0.194	0.104	4.80277e-09	1	TCIM
ST3GAL2	1.68988e-13	0.534494	0.446	0.349	4.9674e-09	1	ST3GAL2
PHLDB1	1.96843e-13	0.437885	0.547	0.46	5.7862e-09	1	PHLDB1
BICD1	2.18534e-13	0.54795	0.509	0.435	6.42382e-09	1	BICD1
2024-03-02	2.27457e-13	0.457131	0.297	0.193	6.6861e-09	1	2024-03-02
KLC1	2.40548e-13	0.340912	0.714	0.687	7.07091e-09	1	KLC1
DPYSL2	3.60603e-13	0.347858	0.586	0.482	1.05999e-08	1	DPYSL2
ITGA5	3.85304e-13	0.422783	0.243	0.15	1.1326e-08	1	ITGA5
TRIM25	4.00677e-13	0.345079	0.164	0.085	1.17779e-08	1	TRIM25
PTH1R	4.52925e-13	0.29508	0.592	0.452	1.33137e-08	1	PTH1R
SPAG9	4.95787e-13	0.42876	0.717	0.704	1.45736e-08	1	SPAG9
BHLHE40	5.08577e-13	0.427489	0.19	0.108	1.49496e-08	1	BHLHE40
EFNA1	5.16303e-13	0.279053	0.107	0.044	1.51767e-08	1	EFNA1
CHST3	6.10068e-13	0.445558	0.255	0.161	1.79329e-08	1	CHST3
WNT2B	7.021e-13	0.490855	0.171	0.09	2.06382e-08	1	WNT2B
TBX3	7.17582e-13	0.387159	0.151	0.075	2.10933e-08	1	TBX3
AQP7	7.47448e-13	0.267556	0.261	0.16	2.19712e-08	1	AQP7
SLC1A1	7.49172e-13	0.468643	0.182	0.099	2.20219e-08	1	SLC1A1
FAM174B	7.68831e-13	0.510548	0.24	0.149	2.25998e-08	1	FAM174B
CYFIP1	7.71927e-13	0.438377	0.556	0.489	2.26908e-08	1	CYFIP1
IFFO2	8.76338e-13	0.317557	0.141	0.068	2.576e-08	1	IFFO2
ARPC1B	9.97785e-13	0.358597	0.211	0.121	2.93299e-08	1	ARPC1B
INPP5D	1.01656e-12	0.392844	0.342	0.229	2.98819e-08	1	INPP5D
TRIO	1.02137e-12	0.272336	0.859	0.857	3.00232e-08	1	TRIO
KCNC4	1.21972e-12	0.331945	0.178	0.096	3.58536e-08	1	KCNC4
MACF1	1.23941e-12	0.29446	0.923	0.913	3.64324e-08	1	MACF1
IL4R	1.24793e-12	0.474009	0.301	0.201	3.66828e-08	1	IL4R
RHOC	1.31221e-12	0.403004	0.214	0.126	3.85725e-08	1	RHOC
MEOX2	1.37483e-12	0.405071	0.475	0.365	4.04131e-08	1	MEOX2
CD9	1.49504e-12	0.545765	0.347	0.247	4.39468e-08	1	CD9
NUMB	1.58273e-12	0.372029	0.723	0.72	4.65244e-08	1	NUMB
AC018816.1	1.67105e-12	0.34729	0.149	0.075	4.91206e-08	1	AC018816.1
CAVIN1	1.91177e-12	0.490069	0.396	0.312	5.61964e-08	1	CAVIN1
MINDY4	1.91371e-12	0.474761	0.232	0.143	5.62534e-08	1	MINDY4
EBF3	2.52922e-12	0.40265	0.531	0.438	7.43464e-08	1	EBF3
NRP2	2.6238e-12	0.386479	0.204	0.116	7.71267e-08	1	NRP2
TJP1	2.75413e-12	0.393622	0.707	0.698	8.09577e-08	1	TJP1
VTI1A	2.82036e-12	0.384055	0.655	0.611	8.29045e-08	1	VTI1A
HIP1	3.26649e-12	0.33963	0.837	0.813	9.60184e-08	1	HIP1
TBC1D9	3.49472e-12	0.461093	0.436	0.351	1.02727e-07	1	TBC1D9
NCOR2	3.83431e-12	0.383613	0.672	0.637	1.1271e-07	1	NCOR2
ELF4	3.85339e-12	0.35513	0.124	0.058	1.13271e-07	1	ELF4
LIMA1	3.97215e-12	0.436577	0.458	0.36	1.16761e-07	1	LIMA1
PCED1B	4.26054e-12	0.286231	0.321	0.207	1.25239e-07	1	PCED1B
EHD2	4.62126e-12	0.481832	0.416	0.321	1.35842e-07	1	EHD2
ENDOD1	4.82431e-12	0.330159	0.153	0.079	1.41811e-07	1	ENDOD1
STX12	4.97226e-12	0.497988	0.443	0.364	1.4616e-07	1	STX12
CPNE2	5.16096e-12	0.365386	0.239	0.146	1.51706e-07	1	CPNE2
CDC42EP1	5.24e-12	0.333408	0.158	0.083	1.5403e-07	1	CDC42EP1
BAZ2B	5.30533e-12	0.292126	0.798	0.801	1.5595e-07	1	BAZ2B
TSC22D3	5.31344e-12	0.443588	0.275	0.179	1.56189e-07	1	TSC22D3
TBC1D22A	6.08764e-12	0.350345	0.722	0.725	1.78946e-07	1	TBC1D22A
SWAP70	6.4556e-12	0.500243	0.408	0.321	1.89762e-07	1	SWAP70
CARHSP1	7.35021e-12	0.445141	0.194	0.115	2.16059e-07	1	CARHSP1
AL050403.2	7.8513e-12	0.374563	0.189	0.107	2.30789e-07	1	AL050403.2
PLEKHG5	8.79532e-12	0.376376	0.16	0.087	2.58539e-07	1	PLEKHG5
DNAJC18	8.8046e-12	0.460271	0.188	0.111	2.58811e-07	1	DNAJC18
SLC44A2	9.0106e-12	0.540626	0.471	0.397	2.64867e-07	1	SLC44A2
TP53I11	9.66338e-12	0.351315	0.189	0.108	2.84055e-07	1	TP53I11
LIFR	1.08783e-11	0.794401	0.433	0.366	3.19769e-07	1	LIFR
MX1	1.22419e-11	0.25946	0.114	0.051	3.59849e-07	1	MX1
RGS3	1.30123e-11	0.412202	0.294	0.205	3.82496e-07	1	RGS3
ZNF251	1.31522e-11	0.552264	0.316	0.226	3.86608e-07	1	ZNF251
SUSD6	1.36536e-11	0.46949	0.46	0.386	4.01348e-07	1	SUSD6
RDX	1.38279e-11	0.561192	0.432	0.367	4.06471e-07	1	RDX
SPSB1	1.65243e-11	0.356736	0.183	0.103	4.85732e-07	1	SPSB1
KCTD15	1.86265e-11	0.37028	0.156	0.084	5.47525e-07	1	KCTD15
APOLD1	2.03213e-11	0.513885	0.387	0.301	5.97345e-07	1	APOLD1
FZD4	2.18479e-11	0.431173	0.297	0.206	6.42218e-07	1	FZD4
FRMD8	2.39827e-11	0.366001	0.195	0.116	7.04972e-07	1	FRMD8
PCGF2	2.44513e-11	0.29959	0.134	0.067	7.18746e-07	1	PCGF2
BCR	2.44952e-11	0.47091	0.311	0.224	7.20037e-07	1	BCR
PLCG2	3.24551e-11	0.502092	0.205	0.128	9.54018e-07	1	PLCG2
MAGI11	4.07072e-11	0.395737	0.869	0.802	1.19659e-06	1	MAGI1
GYPC	4.21992e-11	0.463161	0.268	0.182	1.24044e-06	1	GYPC
TMCC3	4.92271e-11	0.38157	0.173	0.096	1.44703e-06	1	TMCC3
DBN1	5.21033e-11	0.29447	0.123	0.06	1.53158e-06	1	DBN1
SKIL	5.96829e-11	0.435017	0.279	0.197	1.75438e-06	1	SKIL
GOLPH3	6.92899e-11	0.468923	0.524	0.474	2.03678e-06	1	GOLPH3
KLHL2	7.06389e-11	0.363412	0.229	0.146	2.07643e-06	1	KLHL2
NAV11	7.21309e-11	0.287554	0.715	0.631	2.12029e-06	1	NAV1
KITLG1	7.38723e-11	0.726686	0.396	0.306	2.17148e-06	1	KITLG
RAP1B	7.4054e-11	0.401755	0.613	0.591	2.17682e-06	1	RAP1B
SMARCA2	7.53569e-11	0.491444	0.522	0.47	2.21512e-06	1	SMARCA2
NUCB2	8.00574e-11	0.477079	0.2	0.124	2.35329e-06	1	NUCB2
PDE9A	1.07109e-10	0.459475	0.371	0.283	3.14848e-06	1	PDE9A
ITPR2	1.15474e-10	0.39757	0.571	0.503	3.39435e-06	1	ITPR2
SMAD9	1.30865e-10	0.400678	0.211	0.134	3.84678e-06	1	SMAD9
GPHN	1.42141e-10	0.293789	0.831	0.828	4.17825e-06	1	GPHN
PTPRN2	1.43251e-10	0.277292	0.101	0.046	4.21087e-06	1	PTPRN2
PES1	1.52118e-10	0.287661	0.142	0.075	4.4715e-06	1	PES1
RAPH1	1.5225e-10	0.319943	0.659	0.595	4.47539e-06	1	RAPH1
KCNQ1OT1	2.55229e-10	0.45169	0.306	0.22	7.50244e-06	1	KCNQ1OT1
LENG8	2.65467e-10	0.37641	0.592	0.562	7.8034e-06	1	LENG8
PPP3CC	2.66697e-10	0.412715	0.596	0.578	7.83956e-06	1	PPP3CC
ADARB1	2.6965e-10	0.484887	0.447	0.389	7.92635e-06	1	ADARB1
WWC3	3.14943e-10	0.461359	0.417	0.351	9.25775e-06	1	WWC3
SETD5	3.45509e-10	0.32866	0.689	0.699	1.01562e-05	1	SETD5
ABO	3.56062e-10	0.430341	0.351	0.266	1.04665e-05	1	ABO
CALCOCO2	4.32833e-10	0.427902	0.394	0.313	1.27231e-05	1	CALCOCO2
EGLN1	4.45562e-10	0.687865	0.513	0.479	1.30973e-05	1	EGLN1
C1RL	5.28429e-10	0.332852	0.195	0.118	1.55332e-05	1	C1RL
EPHA2	5.54564e-10	0.365548	0.182	0.11	1.63014e-05	1	EPHA2
UBE2J1	6.24163e-10	0.36835	0.232	0.155	1.83473e-05	1	UBE2J1
TICAM1	6.44882e-10	0.2891	0.116	0.057	1.89563e-05	1	TICAM1
NCOA7	8.15299e-10	0.424653	0.284	0.202	2.39657e-05	1	NCOA7
RAI14	8.16169e-10	0.543366	0.341	0.268	2.39913e-05	1	RAI14
LRRC32	8.343e-10	0.278501	0.16	0.09	2.45243e-05	1	LRRC32
AKAP12	1.01859e-09	1.2074	0.502	0.474	2.99416e-05	1	AKAP12
UVRAG	1.03086e-09	0.430523	0.592	0.574	3.03022e-05	1	UVRAG
PRKD1	1.06977e-09	0.460469	0.453	0.38	3.14458e-05	1	PRKD1
BAIAP2	1.08988e-09	0.290427	0.126	0.066	3.20371e-05	1	BAIAP2
MAP4K2	1.11986e-09	0.297123	0.133	0.071	3.29183e-05	1	MAP4K2
GPRC5B	1.18319e-09	0.491414	0.264	0.191	3.478e-05	1	GPRC5B
INPP1	1.37316e-09	0.300691	0.166	0.098	4.03641e-05	1	INPP1
MIR29B2CHG	1.48033e-09	0.324196	0.41	0.319	4.35142e-05	1	MIR29B2CHG
PIK3CB	1.74277e-09	0.482439	0.458	0.409	5.12286e-05	1	PIK3CB
ELF2	2.12003e-09	0.296032	0.75	0.737	6.23182e-05	1	ELF2
BCAR3	2.12325e-09	0.392566	0.475	0.391	6.2413e-05	1	BCAR3
NR2F2	2.21101e-09	0.323747	0.584	0.507	6.49926e-05	1	NR2F2
DSCAML1	2.4223e-09	0.423703	0.569	0.501	7.12035e-05	1	DSCAML1
DDX60	2.79761e-09	0.342329	0.176	0.108	8.22359e-05	1	DDX60
COL25A1	2.9283e-09	0.391571	0.22	0.14	8.60772e-05	1	COL25A1
TPST1	3.24061e-09	0.451554	0.375	0.293	9.52577e-05	1	TPST1
PRRG1	3.91714e-09	0.404214	0.244	0.17	0.000115144	1	PRRG1
TGFBR2	4.1021e-09	0.426098	0.498	0.435	0.000120581	1	TGFBR2
MTMR12	4.23162e-09	0.484497	0.317	0.25	0.000124388	1	MTMR12
FMNL2	5.31925e-09	0.478005	0.49	0.427	0.000156359	1	FMNL2
GNAS	5.41519e-09	0.431668	0.555	0.529	0.000159179	1	GNAS
TMEM273	5.89672e-09	0.323709	0.254	0.175	0.000173334	1	TMEM273
IMMP2L	6.58874e-09	0.278854	0.859	0.862	0.000193676	1	IMMP2L
CARS	7.11114e-09	0.394713	0.215	0.145	0.000209032	1	CARS
HERC6	7.22341e-09	0.380666	0.158	0.096	0.000212332	1	HERC6
TRERF1	7.76798e-09	0.351469	0.466	0.39	0.00022834	1	TRERF1
TNFAIP1	7.93813e-09	0.310917	0.176	0.11	0.000233341	1	TNFAIP1
GATAD2A	7.95218e-09	0.371278	0.567	0.524	0.000233754	1	GATAD2A
IGFBP5	7.96957e-09	0.360265	0.362	0.276	0.000234265	1	IGFBP5
PKIG	8.12002e-09	0.384377	0.478	0.411	0.000238688	1	PKIG
ARHGEF10	8.21683e-09	0.44983	0.414	0.362	0.000241534	1	ARHGEF10
COBLL1	9.22161e-09	0.341431	0.678	0.674	0.000271069	1	COBLL1
PRKX	9.3257e-09	0.370654	0.321	0.239	0.000274129	1	PRKX
MICALL1	9.39341e-09	0.374569	0.187	0.12	0.000276119	1	MICALL1
ATF7	1.02295e-08	0.345629	0.564	0.506	0.000300697	1	ATF7
FYN	1.05484e-08	0.287716	0.726	0.708	0.00031007	1	FYN
LAMA5	1.14233e-08	0.469894	0.307	0.235	0.000335786	1	LAMA5
LINC01099	1.21997e-08	0.347096	0.107	0.054	0.000358611	1	LINC01099
TTLL3	1.22011e-08	0.424074	0.346	0.272	0.00035865	1	TTLL3
ACER2	1.23115e-08	0.401173	0.249	0.175	0.000361896	1	ACER2
WASF2	1.24461e-08	0.319454	0.706	0.705	0.000365854	1	WASF2
RNF144B	1.32896e-08	0.567254	0.239	0.17	0.000390649	1	RNF144B
NBDY	1.41917e-08	0.526087	0.39	0.325	0.000417166	1	NBDY
TAPBP	1.6002e-08	0.371427	0.292	0.214	0.000470378	1	TAPBP
GSN	1.85399e-08	0.346257	0.588	0.565	0.00054498	1	GSN
KNOP1	1.95803e-08	0.346308	0.216	0.145	0.000575562	1	KNOP1
PCDH17	1.96123e-08	0.491391	0.293	0.218	0.000576504	1	PCDH17
JAK1	2.27605e-08	0.253175	0.793	0.772	0.000669045	1	JAK1
CDC37	2.4362e-08	0.386541	0.327	0.255	0.000716121	1	CDC37
TSPAN91	2.68091e-08	0.251471	0.776	0.716	0.000788053	1	TSPAN9
RUNX1T1	3.09705e-08	0.343619	0.668	0.636	0.000910377	1	RUNX1T1
NOD1	3.34031e-08	0.339867	0.29	0.22	0.000981884	1	NOD1
LUZP1	3.96761e-08	0.464696	0.48	0.445	0.00116628	1	LUZP1
ALS2CL	4.43012e-08	0.271904	0.161	0.101	0.00130223	1	ALS2CL
AC025171.2	4.45716e-08	0.250288	0.127	0.071	0.00131018	1	AC025171.2
NFAT5	4.54176e-08	0.258991	0.764	0.775	0.00133505	1	NFAT5
CIITA	4.77951e-08	0.362513	0.183	0.118	0.00140494	1	CIITA
RAPGEF4	5.2237e-08	0.474257	0.311	0.246	0.00153551	1	RAPGEF4
ULK4	5.55128e-08	0.39761	0.307	0.236	0.0016318	1	ULK4
CABP1	5.98147e-08	0.27581	0.138	0.08	0.00175825	1	CABP1
RELB	6.16851e-08	0.437069	0.222	0.152	0.00181323	1	RELB
AHDC1	6.83103e-08	0.366927	0.472	0.413	0.00200798	1	AHDC1
PEAR1	6.90555e-08	0.351459	0.268	0.195	0.00202989	1	PEAR1
TECPR1	7.11605e-08	0.337625	0.235	0.164	0.00209176	1	TECPR1
RASSF1	7.28545e-08	0.418256	0.402	0.338	0.00214156	1	RASSF1
MPZL1	8.17309e-08	0.332737	0.272	0.202	0.00240248	1	MPZL1
CYTH1	8.51701e-08	0.440918	0.535	0.514	0.00250358	1	CYTH1
MYO1C	8.70615e-08	0.488756	0.368	0.315	0.00255917	1	MYO1C
NFIX	9.22965e-08	0.334147	0.315	0.244	0.00271306	1	NFIX
LAMA4	9.25829e-08	0.283142	0.619	0.57	0.00272147	1	LAMA4
PLXDC1	9.83639e-08	0.252662	0.351	0.259	0.00289141	1	PLXDC1
TRIOBP	1.01712e-07	0.397492	0.37	0.313	0.00298983	1	TRIOBP
CD2AP	1.04482e-07	0.434306	0.392	0.345	0.00307126	1	CD2AP
OSBPL5	1.14112e-07	0.338114	0.383	0.309	0.00335433	1	OSBPL5
SETBP1	1.14383e-07	0.257345	0.585	0.522	0.00336228	1	SETBP1
DCBLD1	1.25348e-07	0.336372	0.434	0.364	0.00368461	1	DCBLD1
MLEC	1.30606e-07	0.347683	0.229	0.166	0.00383916	1	MLEC
TNKS1BP1	1.32787e-07	0.365806	0.355	0.284	0.00390326	1	TNKS1BP1
WDFY1	1.34398e-07	0.378173	0.34	0.276	0.00395063	1	WDFY1
RASGRP2	1.34848e-07	0.348042	0.239	0.17	0.00396387	1	RASGRP2
LAP3	1.46333e-07	0.259269	0.155	0.095	0.00430147	1	LAP3
ERAP2	1.48539e-07	0.268752	0.105	0.057	0.0043663	1	ERAP2
LEPROTL1	1.5514e-07	0.366226	0.213	0.151	0.00456034	1	LEPROTL1
GON4L	1.59052e-07	0.381047	0.498	0.458	0.00467533	1	GON4L
AC007319.1	1.65208e-07	0.444734	0.38	0.308	0.00485629	1	AC007319.1
FXYD6	1.8127e-07	0.347504	0.534	0.488	0.00532843	1	FXYD6
SAMD12	1.99156e-07	0.375335	0.214	0.149	0.00585419	1	SAMD12
NIPAL3	2.1361e-07	0.279146	0.124	0.074	0.00627907	1	NIPAL3
TJP2	2.34513e-07	0.473451	0.354	0.304	0.00689352	1	TJP2
SRGAP2	2.40515e-07	0.31702	0.435	0.362	0.00706995	1	SRGAP2
PPARG	2.57104e-07	0.376432	0.515	0.456	0.00755757	1	PPARG
KSR1	2.98074e-07	0.378155	0.3	0.23	0.00876188	1	KSR1
PPP3CA	3.24537e-07	0.393321	0.542	0.505	0.00953975	1	PPP3CA
STK10	3.2477e-07	0.37082	0.456	0.404	0.00954662	1	STK10
CEP68	3.26071e-07	0.311312	0.23	0.167	0.00958485	1	CEP68
TTC19	3.44987e-07	0.460246	0.41	0.372	0.0101409	1	TTC19
KAT6A	3.58225e-07	0.286714	0.658	0.665	0.01053	1	KAT6A
PKN1	3.88609e-07	0.338007	0.314	0.252	0.0114232	1	PKN1
P2RY8	3.89501e-07	0.468785	0.151	0.095	0.0114494	1	P2RY8
TMOD3	4.09164e-07	0.374259	0.447	0.396	0.0120274	1	TMOD3
C1orf54	4.51281e-07	0.268296	0.175	0.116	0.0132654	1	C1orf54
PDLIM1	5.50017e-07	0.577005	0.359	0.322	0.0161677	1	PDLIM1
MDFIC	5.61399e-07	0.375849	0.321	0.254	0.0165023	1	MDFIC
ADGRA2	6.17996e-07	0.330318	0.353	0.28	0.018166	1	ADGRA2
PHF14	6.97561e-07	0.300656	0.511	0.468	0.0205048	1	PHF14
ASXL1	7.4916e-07	0.302227	0.647	0.645	0.0220216	1	ASXL1
RALB	8.52787e-07	0.295306	0.18	0.122	0.0250677	1	RALB
ERF	8.77506e-07	0.368014	0.154	0.102	0.0257943	1	ERF
FNBP1L1	9.38332e-07	0.306646	0.685	0.66	0.0275823	1	FNBP1L
ATN1	9.64164e-07	0.370326	0.297	0.237	0.0283416	1	ATN1
GSK3B	1.02483e-06	0.258298	0.698	0.722	0.0301248	1	GSK3B
LIPE-AS1	1.04326e-06	0.505128	0.295	0.238	0.0306666	1	LIPE-AS1
TSPAN4	1.05763e-06	0.292446	0.174	0.117	0.031089	1	TSPAN4
IL6ST	1.29701e-06	0.45008	0.437	0.408	0.0381255	1	IL6ST
DDX5	1.57374e-06	0.265695	0.477	0.436	0.0462599	1	DDX5
CDR2	1.74227e-06	0.475159	0.513	0.499	0.0512141	1	CDR2
NEK6	2.03831e-06	0.341264	0.157	0.104	0.0599162	1	NEK6
CLIC4	2.42736e-06	0.431569	0.69	0.695	0.0713522	1	CLIC4
DDX58	2.46984e-06	0.314007	0.185	0.129	0.0726009	1	DDX58
CHST12	2.55381e-06	0.298602	0.19	0.135	0.0750693	1	CHST12
IER2	2.78123e-06	0.339708	0.149	0.099	0.0817541	1	IER2
LRCH1	2.8533e-06	0.355802	0.587	0.596	0.0838728	1	LRCH1
LMBR1	3.17219e-06	0.406418	0.494	0.491	0.0932464	1	LMBR1
XXYLT1	3.19516e-06	0.288461	0.241	0.182	0.0939218	1	XXYLT1
ZNF721	3.33245e-06	0.350585	0.576	0.556	0.0979574	1	ZNF721
KIFC3	3.42835e-06	0.404439	0.244	0.19	0.100776	1	KIFC3
KMT2E	3.67922e-06	0.250133	0.74	0.762	0.108151	1	KMT2E
ACER3	3.7675e-06	0.332645	0.343	0.29	0.110746	1	ACER3
SP110	3.84476e-06	0.30291	0.182	0.126	0.113017	1	SP110
OSMR-AS1	4.4683e-06	0.356131	0.284	0.224	0.131346	1	OSMR-AS1
CRIM1	4.81011e-06	0.28343	0.645	0.628	0.141393	1	CRIM1
FERMT2	5.00225e-06	0.289764	0.616	0.599	0.147041	1	FERMT2
ZNF521	5.16127e-06	0.331727	0.499	0.457	0.151715	1	ZNF521
CNOT6L	5.40096e-06	0.380679	0.418	0.377	0.158761	1	CNOT6L
AC048341.1	5.40213e-06	0.270635	0.157	0.107	0.158796	1	AC048341.1
SNHG25	5.63509e-06	0.271937	0.219	0.165	0.165643	1	SNHG25
NCALD	6.02654e-06	0.309763	0.644	0.623	0.17715	1	NCALD
ZMIZ1	6.11378e-06	0.386117	0.624	0.635	0.179715	1	ZMIZ1
FOSL2	6.5464e-06	0.443099	0.282	0.234	0.192431	1	FOSL2
TDRP	6.65685e-06	0.302065	0.161	0.112	0.195678	1	TDRP
HDAC1	6.78566e-06	0.371653	0.228	0.176	0.199464	1	HDAC1
AC011447.3	7.71675e-06	0.301675	0.115	0.071	0.226834	1	AC011447.3
NDE1	8.43387e-06	0.348488	0.289	0.231	0.247914	1	NDE1
ANXA2	8.50749e-06	0.31384	0.361	0.312	0.250078	1	ANXA2
TMEM189	9.12227e-06	0.283073	0.166	0.116	0.268149	1	TMEM189
CNST	9.25915e-06	0.299918	0.362	0.313	0.272173	1	CNST
SELENON	9.49164e-06	0.280972	0.153	0.105	0.279007	1	SELENON
RIT1	9.5974e-06	0.252327	0.147	0.099	0.282116	1	RIT1
NDST1	9.62882e-06	0.458012	0.327	0.287	0.283039	1	NDST1
HERC2	9.81727e-06	0.293994	0.608	0.605	0.288579	1	HERC2
LINC01290	1.00276e-05	0.277022	0.122	0.078	0.294761	1	LINC01290
NCKIPSD	1.00887e-05	0.251403	0.155	0.106	0.296557	1	NCKIPSD
FAM241A	1.03737e-05	0.360493	0.317	0.265	0.304935	1	FAM241A
ARHGAP23	1.06312e-05	0.425041	0.372	0.345	0.312505	1	ARHGAP23
ITGA11	1.08291e-05	0.271223	0.648	0.634	0.31832	1	ITGA1
EXD3	1.14942e-05	0.355355	0.419	0.376	0.337872	1	EXD3
SPRY4	1.15847e-05	0.263569	0.256	0.197	0.340532	1	SPRY4
CRYBG3	1.15869e-05	0.435485	0.455	0.436	0.340597	1	CRYBG3
FAM222B	1.19011e-05	0.337877	0.482	0.445	0.349834	1	FAM222B
LAMB1	1.22212e-05	0.34671	0.473	0.427	0.359243	1	LAMB1
CHIC2	1.39433e-05	0.357094	0.301	0.251	0.409863	1	CHIC2
TMTC21	1.3996e-05	0.355177	0.445	0.397	0.411412	1	TMTC2
DNAJC1	1.43088e-05	0.285622	0.531	0.507	0.420608	1	DNAJC1
ZNFX1	1.43631e-05	0.296838	0.287	0.232	0.422204	1	ZNFX1
ARRB1	1.83621e-05	0.257776	0.453	0.396	0.539754	1	ARRB1
PTBP1	1.85521e-05	0.317792	0.205	0.155	0.545339	1	PTBP1
SH3BP4	1.863e-05	0.400159	0.216	0.17	0.547628	1	SH3BP4
STAT1	2.04354e-05	0.266353	0.157	0.11	0.600699	1	STAT1
BLCAP	2.04472e-05	0.329651	0.351	0.304	0.601044	1	BLCAP
BICRAL	2.10197e-05	0.285634	0.577	0.55	0.617874	1	BICRAL
GNA11	2.1089e-05	0.316435	0.229	0.176	0.619912	1	GNA11
SPACA6	2.1134e-05	0.409696	0.322	0.274	0.621235	1	SPACA6
SPATS2	2.11564e-05	0.363473	0.489	0.465	0.621893	1	SPATS2
NLK	2.13894e-05	0.448562	0.521	0.536	0.628742	1	NLK
ATP8B1	2.24055e-05	0.393245	0.558	0.522	0.658609	1	ATP8B1
TPT1	2.26047e-05	0.265908	0.225	0.18	0.664465	1	TPT1
NPLOC4	2.299e-05	0.330587	0.501	0.48	0.67579	1	NPLOC4
CAV2	2.37137e-05	0.261308	0.282	0.235	0.697063	1	CAV2
B4GALT1	2.48609e-05	0.379551	0.388	0.349	0.730787	1	B4GALT1
NDEL1	2.4883e-05	0.276598	0.253	0.202	0.731435	1	NDEL1
RXRA	2.61913e-05	0.28106	0.421	0.374	0.769892	1	RXRA
ADGRL1	2.79141e-05	0.287588	0.209	0.156	0.820535	1	ADGRL1
ADARB2	2.86167e-05	0.307735	0.102	0.063	0.841187	1	ADARB2
STX8	2.86287e-05	0.295472	0.613	0.608	0.841539	1	STX8
ERICH1	3.07943e-05	0.265102	0.355	0.295	0.905199	1	ERICH1
KLHL20	3.15213e-05	0.305211	0.259	0.209	0.92657	1	KLHL20
TSPAN15	3.24933e-05	0.264294	0.253	0.196	0.95514	1	TSPAN15
ANAPC5	3.2756e-05	0.340684	0.394	0.36	0.962864	1	ANAPC5
TMEM165	3.84247e-05	0.285614	0.656	0.645	1	1	TMEM165
AP001347.1	3.87737e-05	0.281697	0.217	0.162	1	1	AP001347.1
NCK1	4.002e-05	0.271665	0.321	0.272	1	1	NCK1
WWP2	4.08614e-05	0.31891	0.442	0.393	1	1	WWP2
DOK5	4.16559e-05	0.288501	0.111	0.071	1	1	DOK5
ST8SIA4	4.30877e-05	0.26332	0.204	0.153	1	1	ST8SIA4
CBFB	4.85545e-05	0.271029	0.431	0.388	1	1	CBFB
PCSK5	4.93281e-05	0.517018	0.32	0.272	1	1	PCSK5
SOGA1	5.06584e-05	0.274114	0.603	0.587	1	1	SOGA1
PTMA	5.40026e-05	0.285959	0.315	0.277	1	1	PTMA
RBM17	5.52592e-05	0.298963	0.27	0.225	1	1	RBM17
POLA2	5.59942e-05	0.266257	0.119	0.079	1	1	POLA2
PPP2R2A	5.93172e-05	0.331961	0.521	0.528	1	1	PPP2R2A
UNC13B	6.01381e-05	0.364712	0.48	0.466	1	1	UNC13B
WWC21	6.43711e-05	0.318386	0.563	0.567	1	1	WWC2
DISP1	6.68079e-05	0.376856	0.296	0.25	1	1	DISP1
CDK11B	7.02395e-05	0.275049	0.142	0.098	1	1	CDK11B
DNMT1	7.09527e-05	0.304496	0.274	0.222	1	1	DNMT1
RAC1	7.23496e-05	0.298183	0.428	0.395	1	1	RAC1
ARMH4	7.29318e-05	0.345877	0.314	0.273	1	1	ARMH4
ODF2	8.20166e-05	0.354245	0.252	0.205	1	1	ODF2
ICAM1	8.47187e-05	0.255992	0.102	0.065	1	1	ICAM1
RNF38	8.96257e-05	0.290533	0.615	0.624	1	1	RNF38
TXNIP	9.86223e-05	0.257355	0.42	0.382	1	1	TXNIP
GOSR2	0.000110408	0.325575	0.236	0.192	1	1	GOSR2
TSHZ1	0.000112981	0.337669	0.252	0.207	1	1	TSHZ1
YEATS2	0.000116284	0.312998	0.48	0.457	1	1	YEATS2
KIAA1549	0.000117484	0.327994	0.124	0.086	1	1	KIAA1549
GNB4	0.000121726	0.306005	0.373	0.332	1	1	GNB4
SNTB2	0.000122138	0.274425	0.248	0.2	1	1	SNTB2
ECE11	0.000123982	0.292518	0.624	0.59	1	1	ECE1
PTBP3	0.000124121	0.323258	0.382	0.344	1	1	PTBP3
BACE2	0.000128781	0.346508	0.347	0.309	1	1	BACE2
ZDHHC3	0.000128944	0.315414	0.243	0.201	1	1	ZDHHC3
RFX3	0.000131868	0.297492	0.524	0.519	1	1	RFX3
MECP2	0.000146255	0.281146	0.541	0.526	1	1	MECP2
RAB11FIP3	0.000150686	0.336709	0.544	0.54	1	1	RAB11FIP3
ARHGEF31	0.000160896	0.524722	0.435	0.415	1	1	ARHGEF3
NRIP1	0.000169041	0.276892	0.427	0.397	1	1	NRIP1
RALA	0.00017469	0.261512	0.296	0.256	1	1	RALA
TPM3	0.000174906	0.267216	0.282	0.238	1	1	TPM3
PRKCE	0.00017797	0.259013	0.72	0.729	1	1	PRKCE
WDR92	0.000190888	0.283327	0.133	0.095	1	1	WDR92
CORO2B	0.000191896	0.313306	0.256	0.21	1	1	CORO2B
SHC2	0.000202389	0.328999	0.32	0.286	1	1	SHC2
CDC14A	0.000206182	0.287206	0.32	0.274	1	1	CDC14A
NBPF15	0.000210392	0.297253	0.256	0.216	1	1	NBPF15
PTPN14	0.000211262	0.351483	0.472	0.464	1	1	PTPN14
ELMSAN1	0.000227439	0.265839	0.39	0.347	1	1	ELMSAN1
ELOVL5	0.000236524	0.306942	0.479	0.462	1	1	ELOVL5
DDX60L	0.000282992	0.270149	0.202	0.16	1	1	DDX60L
ARHGAP19	0.00031668	0.250292	0.171	0.129	1	1	ARHGAP19
ZBTB8A	0.000320417	0.343613	0.257	0.219	1	1	ZBTB8A
MOSMO	0.000358278	0.26181	0.345	0.305	1	1	MOSMO
PCAT1	0.000360833	0.332848	0.201	0.158	1	1	PCAT1
ADAMTS9-AS2	0.000370829	0.371198	0.726	0.749	1	1	ADAMTS9-AS2
LINC00472	0.000372443	0.317621	0.521	0.537	1	1	LINC00472
TEAD2	0.000411154	0.297499	0.349	0.309	1	1	TEAD2
TANGO6	0.000465978	0.267492	0.384	0.337	1	1	TANGO6
CAMKK2	0.000481954	0.261031	0.281	0.238	1	1	CAMKK2
AFAP1	0.000489071	0.289045	0.341	0.3	1	1	AFAP1
PPP1R2	0.000506915	0.27642	0.261	0.221	1	1	PPP1R2
DUSP22	0.000515103	0.273886	0.206	0.167	1	1	DUSP22
EIF2AK2	0.000518756	0.336488	0.33	0.294	1	1	EIF2AK2
PREX1	0.000579689	0.256744	0.319	0.271	1	1	PREX1
CD109	0.000585683	0.317844	0.214	0.178	1	1	CD109
IREB2	0.000593563	0.283625	0.298	0.263	1	1	IREB2
SMTN	0.000625854	0.273178	0.346	0.33	1	1	SMTN
IP6K2	0.000644725	0.377573	0.343	0.326	1	1	IP6K2
CRIP2	0.000665892	0.265943	0.289	0.264	1	1	CRIP2
INPP4A	0.000669934	0.295323	0.424	0.396	1	1	INPP4A
AC104389.5	0.000713549	0.316328	0.19	0.153	1	1	AC104389.5
SLC25A29	0.00073314	0.370479	0.29	0.266	1	1	SLC25A29
ANO10	0.000740045	0.262233	0.389	0.358	1	1	ANO10
MSL1	0.000750803	0.25804	0.235	0.194	1	1	MSL1
SCARF1	0.000764567	0.263384	0.132	0.099	1	1	SCARF1
VPS37B	0.000771996	0.342611	0.356	0.337	1	1	VPS37B
GABBR1	0.000801009	0.28647	0.427	0.41	1	1	GABBR1
CLIP1	0.000806465	0.267466	0.487	0.478	1	1	CLIP1
AC139887.2	0.000847723	0.261056	0.465	0.443	1	1	AC139887.2
ZNF611	0.00090835	0.251794	0.319	0.277	1	1	ZNF611
PPM1D	0.000953424	0.318557	0.307	0.278	1	1	PPM1D
KIAA1841	0.00105051	0.31353	0.252	0.219	1	1	KIAA1841
KLF13	0.00109267	0.262681	0.271	0.232	1	1	KLF13
GALNT10	0.00113566	0.277505	0.213	0.176	1	1	GALNT10
FAM193B	0.00114858	0.257858	0.391	0.363	1	1	FAM193B
NMT2	0.00126119	0.395727	0.282	0.251	1	1	NMT2
KCMF1	0.00126127	0.267461	0.447	0.424	1	1	KCMF1
TLE2	0.00132689	0.279267	0.27	0.232	1	1	TLE2
MLLT6	0.00145576	0.290167	0.448	0.451	1	1	MLLT6
JOSD1	0.00145675	0.252002	0.196	0.16	1	1	JOSD1
ZNF124	0.00150671	0.257498	0.139	0.105	1	1	ZNF124
DEPTOR	0.00160047	0.340345	0.226	0.187	1	1	DEPTOR
CDC42	0.00162105	0.291256	0.327	0.3	1	1	CDC42
RIPOR1	0.0018684	0.25092	0.245	0.21	1	1	RIPOR1
UGCG	0.00188207	0.445645	0.275	0.244	1	1	UGCG
BCORL1	0.00189573	0.260412	0.198	0.162	1	1	BCORL1
FAM13C	0.0019572	0.250145	0.225	0.187	1	1	FAM13C
PTMS	0.00202382	0.29258	0.234	0.199	1	1	PTMS
KBTBD2	0.0021454	0.310568	0.211	0.18	1	1	KBTBD2
ZCCHC14	0.00232552	0.285288	0.456	0.44	1	1	ZCCHC14
CYB5B	0.00238153	0.285299	0.224	0.196	1	1	CYB5B
DCUN1D1	0.00239957	0.26653	0.265	0.238	1	1	DCUN1D1
KDM7A	0.00261754	0.257795	0.354	0.334	1	1	KDM7A
NACC2	0.00264522	0.288622	0.325	0.296	1	1	NACC2
LEPR	0.00304385	0.315805	0.222	0.188	1	1	LEPR
AMD1	0.00309166	0.287799	0.183	0.251	1	1	AMD1
FAM171A11	0.00317043	0.368562	0.331	0.312	1	1	FAM171A1
LRP5	0.00330207	0.324382	0.324	0.306	1	1	LRP5
INTS3	0.00360555	0.26497	0.285	0.262	1	1	INTS3
ARRDC1	0.00397393	0.271934	0.158	0.128	1	1	ARRDC1
MGMT	0.00411891	0.300365	0.466	0.451	1	1	MGMT
EXOC6	0.00423936	0.387657	0.399	0.399	1	1	EXOC6
GNAI1	0.00427863	0.309891	0.352	0.326	1	1	GNAI1
ZNRF11	0.00467952	0.265518	0.4	0.379	1	1	ZNRF1
RGS12	0.00470507	0.258312	0.351	0.336	1	1	RGS12
AL158152.1	0.00503101	0.270139	0.277	0.254	1	1	AL158152.1
ATP1B3	0.00568156	0.254439	0.381	0.351	1	1	ATP1B3
[truncated: 3,563 more rows]

## Sheet: Marker genes of SMCs
Cluster	Annotation	Marker 1	Marker 2	Marker 3	Marker 4	Marker 5
0	SMC-X1	RYR2	FGF12	TTN	RBM20	PALLD
1	SMC-X2	VWF	ANO2	SHANK3	ST6GALNAC3	MCF2L
2	SMC-X3	F13A1	RBM47	MRC1	FMN1	CD163
3	SMC0	MYH11	NTRK3	ITGA8	CACNA1A	TAGLN
4	SMC1	LGR6	ZBTB7C	SLIT3	DGKG	ATP10A
5	SMC-X4	SKAP1	BCL11B	THEMIS	SCML4	CD247
6	SMC2	IFITM3	ID3	HLA-C	IFI27	IFITM2
