# Supplementary material for: Life-span–dependent transcriptional dynamics of the human heart
Source: Sci Adv. 2026 Jun 17;12(25):eaeg2614. doi: 10.1126/sciadv.aeg2614 (PMC13274588; doi:10.1126/sciadv.aeg2614)
Supplement: Supplementary file 2 — Tables S1 to S55 [file sciadv.aeg2614_tables_s1_to_s55.zip › Tables/Supplementary_Table_46.xlsx]

## Sheet: SMC_subtype_prop_among_sampl
x	fill.bar	count	frac			x	fill.bar	count	frac
AG5_LV_3	SMC0	5	0.416667			AG5_RV_3	SMC0	6	0.666667
AG5_LV_3	SMC1	7	0.583333			AG5_RV_3	SMC1	3	0.333333
AG1_LV_4	SMC2	0	0			AG6_RV_5	SMC2	10	0.909091
AG5_LV_2	SMC0	2	0.111111			AG5_RV_2	SMC0	25	0.480769
AG5_LV_2	SMC1	15	0.833333			AG5_RV_2	SMC1	27	0.519231
AG1_LV_5	SMC2	0	0			AG1_RV_4	SMC2	0	0
AG5_LV_1	SMC0	10	0.322581			AG5_RV_1	SMC0	16	0.4
AG5_LV_1	SMC1	20	0.645161			AG5_RV_1	SMC1	24	0.6
AG1_LV_6	SMC2	0	0			AG1_RV_5	SMC2	0	0
AG4_LV_3	SMC0	12	0.461538			AG4_RV_3	SMC0	23	0.479167
AG4_LV_3	SMC1	13	0.5			AG4_RV_3	SMC1	25	0.520833
AG2_LV_1	SMC2	0	0			AG1_RV_6	SMC2	0	0
AG4_LV_2	SMC0	23	0.389831			AG4_RV_2	SMC0	20	0.465116
AG4_LV_2	SMC1	21	0.355932			AG4_RV_2	SMC1	23	0.534884
AG2_LV_2	SMC2	0	0			AG2_RV_3	SMC2	0	0
AG4_LV_1	SMC0	6	0.375			AG4_RV_1	SMC0	16	0.444444
AG4_LV_1	SMC1	10	0.625			AG4_RV_1	SMC1	20	0.555556
AG2_LV_3	SMC2	0	0			AG2_RV_4	SMC2	0	0
AG3_LV_7	SMC0	7	1			AG3_RV_7	SMC0	2	1
AG3_LV_7	SMC1	0	0			AG3_RV_7	SMC1	0	0
AG2_LV_4	SMC2	0	0			AG2_RV_6	SMC2	0	0
AG3_LV_5	SMC0	4	1			AG3_RV_6	SMC0	5	1
AG3_LV_5	SMC1	0	0			AG3_RV_6	SMC1	0	0
AG2_LV_6	SMC2	0	0			AG3_RV_1	SMC2	0	0
AG3_LV_4	SMC0	2	1			AG3_RV_4	SMC0	6	0.666667
AG3_LV_4	SMC1	0	0			AG3_RV_4	SMC1	3	0.333333
AG3_LV_2	SMC2	0	0			AG3_RV_2	SMC2	0	0
AG3_LV_3	SMC0	3	1			AG3_RV_3	SMC0	4	1
AG3_LV_3	SMC1	0	0			AG3_RV_3	SMC1	0	0
AG3_LV_3	SMC2	0	0			AG3_RV_3	SMC2	0	0
AG3_LV_2	SMC0	11	1			AG3_RV_2	SMC0	3	1
AG3_LV_2	SMC1	0	0			AG3_RV_2	SMC1	0	0
AG3_LV_4	SMC2	0	0			AG3_RV_4	SMC2	0	0
AG2_LV_6	SMC0	2	0.666667			AG3_RV_1	SMC0	1	0.142857
AG2_LV_6	SMC1	1	0.333333			AG3_RV_1	SMC1	6	0.857143
AG3_LV_5	SMC2	0	0			AG3_RV_6	SMC2	0	0
AG2_LV_4	SMC0	2	0.666667			AG2_RV_6	SMC0	2	0.666667
AG2_LV_4	SMC1	1	0.333333			AG2_RV_6	SMC1	1	0.333333
AG3_LV_7	SMC2	0	0			AG3_RV_7	SMC2	0	0
AG2_LV_3	SMC0	6	1			AG2_RV_4	SMC0	3	0.75
AG2_LV_3	SMC1	0	0			AG2_RV_4	SMC1	1	0.25
AG4_LV_1	SMC2	0	0			AG4_RV_1	SMC2	0	0
AG2_LV_2	SMC0	5	1			AG2_RV_3	SMC0	1	0.333333
AG2_LV_2	SMC1	0	0			AG2_RV_3	SMC1	2	0.666667
AG4_LV_2	SMC2	15	0.254237			AG4_RV_2	SMC2	0	0
AG2_LV_1	SMC0	1	1			AG1_RV_6	SMC0	3	1
AG2_LV_1	SMC1	0	0			AG1_RV_6	SMC1	0	0
AG4_LV_3	SMC2	1	0.0384615			AG4_RV_3	SMC2	0	0
AG1_LV_6	SMC0	3	1			AG1_RV_5	SMC0	4	0.666667
AG1_LV_6	SMC1	0	0			AG1_RV_5	SMC1	2	0.333333
AG5_LV_1	SMC2	1	0.0322581			AG5_RV_1	SMC2	0	0
AG1_LV_5	SMC0	1	1			AG1_RV_4	SMC0	4	0.8
AG1_LV_5	SMC1	0	0			AG1_RV_4	SMC1	1	0.2
AG5_LV_2	SMC2	1	0.0555556			AG5_RV_2	SMC2	0	0
AG1_LV_4	SMC0	13	0.8125			AG6_RV_5	SMC0	0	0
AG1_LV_4	SMC1	3	0.1875			AG6_RV_5	SMC1	1	0.0909091
AG5_LV_3	SMC2	0	0			AG5_RV_3	SMC2	0	0
AG6_LV_5	SMC0	0	0			AG6_RV_1	SMC0	0	0
AG6_LV_5	SMC1	0	0			AG6_RV_1	SMC1	1	0.0909091
AG6_LV_1	SMC2	27	1			AG6_RV_3	SMC2	3	1
AG6_LV_4	SMC0	0	0			AG2_RV_5	SMC0	0	0
AG6_LV_4	SMC1	0	0			AG2_RV_5	SMC1	2	1
AG6_LV_2	SMC2	7	1			AG6_RV_4	SMC2	3	1
AG6_LV_3	SMC0	0	0			AG1_RV_2	SMC0	0	0
AG6_LV_3	SMC1	0	0			AG1_RV_2	SMC1	1	0.5
AG6_LV_3	SMC2	10	1			AG1_RV_2	SMC2	1	0.5
AG6_LV_2	SMC0	0	0			AG6_RV_4	SMC0	0	0
AG6_LV_2	SMC1	0	0			AG6_RV_4	SMC1	0	0
AG6_LV_4	SMC2	1	1			AG2_RV_5	SMC2	0	0
AG6_LV_1	SMC0	0	0			AG6_RV_3	SMC0	0	0
AG6_LV_1	SMC1	0	0			AG6_RV_3	SMC1	0	0
AG6_LV_5	SMC2	17	1			AG6_RV_1	SMC2	10	0.909091
						AG6_RV_2	SMC0	0	0
						AG6_RV_2	SMC1	0	0
						AG6_RV_2	SMC2	14	1

## Sheet: Statistical analysis of SMC2
LV-SMC2								RV-SMC2								LV+RV-SMC2
Group	AG1	AG2	AG3	AG4	AG5	AG6		Group	AG1	AG2	AG3	AG4	AG5	AG6		Group	AG1	AG2	AG3	AG4	AG5	AG6
Mean	0	0	0	0.09757	0.02927	1		Mean	0.125	0	0	0	0	0.9636		Mean	0.07143	0	0	0.04878	0.01464	0.9818
Mean (%)	0	0	0	9.757	2.927	100		Mean (%)	12.5	0	0	0	0	96.36		Mean (%)	7.143	0	0	4.878	1.464	98.18
SD	0	0	0	0.137	0.0279	0		SD	0.25	0	0	0	0	0.04979		SD	0.189	0	0	0.1018	0.02384	0.03833
SD (%)	0	0	0	13.7	2.79	0		SD (%)	25	0	0	0	0	4.979		SD (%)	18.9	0	0	10.18	2.384	3.833
	P value								P value								P value
ANOVA	<0.0001	****						ANOVA	<0.0001	****						ANOVA	<0.0001	****
Tukey-test	P value							Tukey-test	P value							Tukey-test	P value
AG1 vs. AG2	>0.9999	ns						AG1 vs. AG2	0.5275	ns						AG1 vs. AG2	0.5079	ns
AG1 vs. AG3	>0.9999	ns						AG1 vs. AG3	0.4319	ns						AG1 vs. AG3	0.4619	ns
AG1 vs. AG4	0.1577	ns						AG1 vs. AG4	0.6049	ns						AG1 vs. AG4	0.9958	ns
AG1 vs. AG5	0.9694	ns						AG1 vs. AG5	0.6049	ns						AG1 vs. AG5	0.8045	ns
AG1 vs. AG6	<0.0001	****						AG1 vs. AG6	<0.0001	****						AG1 vs. AG6	<0.0001	****
AG2 vs. AG3	>0.9999	ns						AG2 vs. AG3	>0.9999	ns						AG2 vs. AG3	>0.9999	ns
AG2 vs. AG4	0.0913	ns						AG2 vs. AG4	>0.9999	ns						AG2 vs. AG4	0.8607	ns
AG2 vs. AG5	0.9513	ns						AG2 vs. AG5	>0.9999	ns						AG2 vs. AG5	0.9993	ns
AG2 vs. AG6	<0.0001	****						AG2 vs. AG6	<0.0001	****						AG2 vs. AG6	<0.0001	****
AG3 vs. AG4	0.0913	ns						AG3 vs. AG4	>0.9999	ns						AG3 vs. AG4	0.8408	ns
AG3 vs. AG5	0.9513	ns						AG3 vs. AG5	>0.9999	ns						AG3 vs. AG5	0.9992	ns
AG3 vs. AG6	<0.0001	****						AG3 vs. AG6	<0.0001	****						AG3 vs. AG6	<0.0001	****
AG4 vs. AG5	0.4931	ns						AG4 vs. AG5	>0.9999	ns						AG4 vs. AG5	0.9771	ns
AG4 vs. AG6	<0.0001	****						AG4 vs. AG6	<0.0001	****						AG4 vs. AG6	<0.0001	****
AG5 vs. AG6	<0.0001	****						AG5 vs. AG6	<0.0001	****						AG5 vs. AG6	<0.0001	****
