# Supplementary material for: Life-span–dependent transcriptional dynamics of the human heart
Source: Sci Adv. 2026 Jun 17;12(25):eaeg2614. doi: 10.1126/sciadv.aeg2614 (PMC13274588; doi:10.1126/sciadv.aeg2614)
Supplement: Supplementary file 2 — Tables S1 to S55 [file sciadv.aeg2614_tables_s1_to_s55.zip › Tables/Supplementary_Table_47.xlsx]

## Sheet: Pericyte_har_all_markers_res0.3
p_val	avg_log2FC	pct.1	pct.2	p_val_adj	cluster	gene
0	0.682399	0.903	0.804	0	0	PDZD2
1.35059e-259	0.284965	0.994	0.985	3.97006e-255	0	DLC1
1.33806e-206	0.396281	0.883	0.885	3.93323e-202	0	PARD3
6.47082e-139	0.490248	0.683	0.643	1.9021e-134	0	PDE1C
1.53959e-127	0.375026	0.728	0.673	4.52562e-123	0	ABCC9
3.5723e-116	0.318972	0.805	0.74	1.05008e-111	0	FRMD3
2.74909e-109	0.79643	0.469	0.414	8.08096e-105	0	RIPOR3
6.45155e-69	0.439493	0.645	0.65	1.89643e-64	0	DENND2A
1.02121e-65	0.408886	0.655	0.652	3.00184e-61	0	EGFLAM
1.20866e-57	0.255242	0.825	0.858	3.55287e-53	0	GRK5
5.99264e-50	0.560727	0.465	0.461	1.76154e-45	0	COL5A3
1.44912e-46	0.257565	0.631	0.61	4.25968e-42	0	CD36
2.24387e-41	0.765436	0.407	0.417	6.59585e-37	0	PTH1R
6.65559e-41	0.327445	0.635	0.659	1.95641e-36	0	SH3RF1
4.01642e-38	0.545653	0.48	0.509	1.18063e-33	0	ZBTB46
1.64907e-31	0.25398	0.642	0.644	4.84744e-27	0	RAD51B
2.38131e-28	0.334584	0.52	0.517	6.99985e-24	0	PDE7B
3.52924e-27	0.268726	0.676	0.739	1.03742e-22	0	SPTBN1
9.57061e-26	0.258736	0.67	0.728	2.81328e-21	0	AGAP1
3.9049e-25	0.351674	0.49	0.5	1.14785e-20	0	ADAMTSL3
2.11504e-23	0.272338	0.633	0.685	6.21715e-19	0	PDE8A
2.44895e-21	0.252936	0.258	0.357	7.19868e-17	0	RNF213
1.78291e-20	0.251105	0.171	0.235	5.24086e-16	0	RABL6
4.82296e-18	0.252452	0.239	0.325	1.41771e-13	0	MYO15B
3.33549e-17	0.337929	0.558	0.557	9.80468e-13	0	MYBPC3
3.46435e-17	0.263922	0.143	0.194	1.01834e-12	0	NES
1.81051e-16	0.491791	0.344	0.347	5.32199e-12	0	FLT1
2.59534e-16	0.273208	0.177	0.236	7.62901e-12	0	EZR
2.94089e-16	0.264556	0.247	0.333	8.64476e-12	0	CSNK1E
4.44991e-16	0.267867	0.207	0.278	1.30805e-11	0	MLLT6
5.08051e-16	0.428312	0.534	0.606	1.49342e-11	0	GJC1
3.26996e-15	0.376652	0.556	0.572	9.61204e-11	0	TNNT2
2.06994e-13	0.308882	0.173	0.228	6.08459e-09	0	ABO
1.07414e-12	0.265309	0.171	0.222	3.15745e-08	0	PLA2G4C
3.60615e-12	0.293252	0.132	0.173	1.06003e-07	0	NOTCH1
1.77818e-11	0.330386	0.192	0.251	5.22696e-07	0	TEAD2
2.7287e-11	0.332082	0.207	0.267	8.02102e-07	0	PLXDC1
1.51034e-10	0.255248	0.094	0.123	4.43964e-06	0	AC027097.2
1.90765e-10	0.269565	0.109	0.142	5.60753e-06	0	TMEM273
3.42723e-10	0.280337	0.454	0.475	1.00743e-05	0	NLGN1
9.80162e-10	0.283407	0.182	0.231	2.88119e-05	0	PDE9A
2.0139e-09	0.290192	0.336	0.442	5.91986e-05	0	SOGA1
2.11486e-09	0.299893	0.214	0.27	6.21664e-05	0	RGL3
2.75266e-09	0.310603	0.218	0.277	8.09144e-05	0	DUBR
2.90402e-09	0.31402	0.206	0.259	8.53636e-05	0	LZTS1
3.12997e-09	0.454163	0.376	0.396	9.20054e-05	0	DSCAML1
1.04093e-08	0.273091	0.221	0.278	0.000305983	0	LIN7A
1.9704e-08	0.288469	0.124	0.157	0.000579199	0	SREBF1
2.1872e-08	0.315293	0.41	0.428	0.000642929	0	DACH1
3.52546e-08	0.305581	0.168	0.208	0.00103631	0	APOLD1
2.36474e-07	0.293621	0.099	0.124	0.00695117	0	FADS2
3.39713e-07	0.307513	0.151	0.189	0.00998586	0	SH2B3
4.0775e-07	0.27769	0.116	0.145	0.0119858	0	TSPAN15
8.21565e-07	0.358461	0.145	0.18	0.0241499	0	TMC4
2.13271e-06	0.258947	0.094	0.116	0.0626909	0	PGGHG
4.39216e-06	0.559322	0.231	0.237	0.129108	0	GGT5
4.84995e-06	0.327612	0.341	0.434	0.142564	0	COL27A1
6.05721e-06	0.406794	0.165	0.205	0.178052	0	CBFA2T3
6.8221e-06	0.257537	0.09	0.11	0.200536	0	HS3ST3B1
1.00074e-05	0.302376	0.136	0.166	0.294168	0	STARD8
1.17715e-05	0.455217	0.244	0.301	0.346023	0	PDE4C
1.55729e-05	0.393739	0.17	0.21	0.457765	0	RXRA
1.58158e-05	0.281716	0.225	0.274	0.464906	0	BCL6
1.87995e-05	0.261512	0.383	0.495	0.55261	0	ADCY6
4.89763e-05	0.277134	0.557	0.683	1	0	LUC7L3
0.000119524	0.332974	0.211	0.257	1	0	MAN1C1
0.000128622	0.323376	0.32	0.415	1	0	LENG8
0.000163978	0.424076	0.167	0.202	1	0	CASTOR3
0.000204878	0.331955	0.314	0.396	1	0	PHLDB1
0.000262253	0.31661	0.169	0.2	1	0	PROCR
0.000281428	0.364656	0.106	0.127	1	0	MUC3A
0.000390296	0.307449	0.395	0.506	1	0	ARHGEF17
0.000404189	0.2772	0.267	0.319	1	0	SLC16A12
0.000527461	0.567461	0.235	0.252	1	0	AGAP2
0.000545209	0.39042	0.505	0.572	1	0	TIMP3
0.000808805	0.301221	0.358	0.455	1	0	NCOR2
0.00103988	0.270201	0.097	0.115	1	0	TNFRSF1B
0.00202775	0.314448	0.45	0.522	1	0	NID1
0.00238071	0.318915	0.505	0.619	1	0	PRRC2C
0.00255034	0.283009	0.365	0.416	1	0	OBSCN
0.00311564	0.58123	0.256	0.283	1	0	PLOD1
0.00382262	0.32164	0.314	0.387	1	0	DPYSL2
0.00389933	0.293722	0.116	0.135	1	0	SNX31
0.00697907	0.277471	0.39	0.48	1	0	ANKS1A
0.00846256	0.378127	0.2	0.239	1	0	PFKFB3
0.00895252	0.312275	0.267	0.31	1	0	SGIP1
0.00922962	0.322088	0.374	0.466	1	0	PTPN9
0	1.05411	0.692	0.311	0	1	SLC12A2
0	0.971635	0.434	0.224	0	1	LSAMP
0	0.945894	0.635	0.319	0	1	KHDRBS3
0	0.94293	0.266	0.069	0	1	MDFIC2
0	0.941839	0.953	0.78	0	1	PLCL1
0	0.933893	0.412	0.15	0	1	KITLG
0	0.910395	0.848	0.549	0	1	RAD51B
0	0.902622	0.452	0.199	0	1	PIEZO2
0	0.884714	0.524	0.246	0	1	TRPC6
0	0.857606	0.246	0.081	0	1	PDE8B
0	0.85593	0.672	0.306	0	1	DACH1
0	0.788246	0.844	0.588	0	1	PSD3
0	0.78478	0.752	0.41	0	1	PDE7B
0	0.78322	0.961	0.668	0	1	FRMD3
0	0.780735	0.569	0.279	0	1	SPRY4-AS1
0	0.770326	0.748	0.362	0	1	ADAMTS12
0	0.76542	0.672	0.366	0	1	PDE5A
0	0.764546	0.816	0.496	0	1	RNF152
0	0.757644	0.889	0.629	0	1	ARHGAP26
0	0.755935	0.86	0.545	0	1	SEMA5A
0	0.745145	0.735	0.401	0	1	FNBP1L
0	0.740437	0.691	0.374	0	1	EPB41L4A
0	0.738411	0.931	0.616	0	1	GUCY1A2
0	0.738163	0.691	0.402	0	1	UACA
0	0.733097	0.697	0.357	0	1	PAG1
0	0.726044	0.885	0.543	0	1	SH3RF1
0	0.717283	0.786	0.516	0	1	PALM2-AKAP2
0	0.712533	0.707	0.406	0	1	ITGA1
0	0.710809	0.592	0.381	0	1	MT-ND3
0	0.692634	0.69	0.415	0	1	ENPEP
0	0.692128	0.415	0.15	0	1	SHISA6
0	0.685503	0.869	0.575	0	1	PDE8A
0	0.684808	0.51	0.276	0	1	NHSL1
0	0.68412	0.831	0.506	0	1	STK39
0	0.68231	0.729	0.407	0	1	CCDC102B
0	0.680334	0.6	0.336	0	1	PLXDC2
0	0.672649	0.899	0.554	0	1	MYO1B
0	0.671963	0.918	0.586	0	1	ABCC9
0	0.666301	0.385	0.153	0	1	LINC02237
0	0.658302	0.166	0.044	0	1	SULT1E1
0	0.654852	0.624	0.412	0	1	MT-ATP6
0	0.638876	0.785	0.499	0	1	ARHGEF12
0	0.636159	0.64	0.346	0	1	BMP5
0	0.634101	0.497	0.238	0	1	PPARG
0	0.633285	0.363	0.147	0	1	SEMA6D
0	0.621529	0.5	0.243	0	1	CPM
0	0.621138	0.963	0.811	0	1	RBMS3
0	0.61933	0.695	0.363	0	1	SPRED1
0	0.592055	0.562	0.273	0	1	KIF16B
0	0.589562	0.492	0.225	0	1	NHSL2
0	0.585849	0.233	0.078	0	1	GRIN3A
0	0.585423	0.644	0.373	0	1	TLN2
0	0.584702	0.681	0.387	0	1	PAWR
0	0.584061	0.839	0.565	0	1	MEF2C
0	0.583593	0.306	0.1	0	1	TNFRSF21
0	0.577565	0.524	0.247	0	1	RFTN1
0	0.574485	0.694	0.433	0	1	PDE10A
0	0.574021	0.611	0.344	0	1	HIVEP2
0	0.568314	0.713	0.389	0	1	FYN
0	0.566203	0.976	0.771	0	1	PDZD2
0	0.566202	0.53	0.239	0	1	PREX2
0	0.56293	0.719	0.407	0	1	CERS6
0	0.560661	0.506	0.226	0	1	LINC00989
0	0.559856	0.817	0.458	0	1	RGS5
0	0.559719	0.367	0.145	0	1	CYSLTR2
0	0.559203	0.313	0.142	0	1	THSD7A
0	0.558544	0.972	0.791	0	1	EPS8
0	0.558032	0.943	0.712	0	1	EBF2
0	0.556119	0.592	0.359	0	1	HDAC9
0	0.546403	0.725	0.391	0	1	ADAMTSL3
0	0.544704	0.693	0.364	0	1	LAMA4
0	0.5426	0.87	0.546	0	1	DENND2A
0	0.5373	0.213	0.067	0	1	MYO3A
0	0.535931	0.774	0.516	0	1	STARD13
0	0.53464	0.257	0.085	0	1	ASTN1
0	0.527847	0.389	0.185	0	1	MT-ND5
0	0.527138	0.675	0.439	0	1	ADAMTS9
0	0.521451	0.856	0.559	0	1	EGFLAM
0	0.521326	0.473	0.241	0	1	LINC01091
0	0.52079	0.54	0.242	0	1	CCDC92
0	0.517467	0.258	0.085	0	1	PAMR1
0	0.516783	0.52	0.261	0	1	MAP2
0	0.512272	0.615	0.378	0	1	LIMS1
0	0.503369	0.478	0.221	0	1	SLC16A12
0	0.501906	0.762	0.527	0	1	MAST4
0	0.500545	0.574	0.321	0	1	MLLT3
0	0.499993	0.537	0.306	0	1	HIF1A
0	0.496359	0.861	0.602	0	1	RAPGEF2
0	0.495733	0.268	0.098	0	1	PCDH17
0	0.495528	0.275	0.112	0	1	MT-ATP8
0	0.494991	0.605	0.329	0	1	ENOX1
0	0.492236	0.827	0.524	0	1	SPECC1
0	0.489707	0.484	0.203	0	1	DCBLD1
0	0.482367	0.979	0.87	0	1	LHFPL6
0	0.476345	0.591	0.314	0	1	ARHGAP44
0	0.474427	0.338	0.139	0	1	EDNRB
0	0.472933	0.818	0.574	0	1	PTPRK
0	0.471752	0.535	0.26	0	1	ETS1
0	0.470886	0.857	0.623	0	1	CACNA2D1
0	0.470508	0.517	0.267	0	1	FLT1
0	0.467799	0.826	0.524	0	1	ARHGAP42
0	0.466363	0.126	0.027	0	1	DCHS2
0	0.462705	0.93	0.741	0	1	MAML2
0	0.460757	1	0.982	0	1	DLC1
0	0.458502	0.258	0.101	0	1	PAPSS2
0	0.456929	0.46	0.215	0	1	PTPN13
0	0.455366	0.863	0.612	0	1	TCF4
0	0.455109	0.322	0.144	0	1	GPR176
0	0.452931	0.367	0.165	0	1	AP001528.1
0	0.452499	0.806	0.508	0	1	CASC15
0	0.452232	0.507	0.268	0	1	CYTOR
0	0.450768	0.558	0.312	0	1	DSCAML1
0	0.450373	0.381	0.17	0	1	HMGCLL1
0	0.450003	0.399	0.169	0	1	LZTS1
0	0.449958	0.896	0.632	0	1	CDC42BPA
0	0.449882	0.514	0.235	0	1	FXYD6
0	0.449324	0.95	0.766	0	1	APBB2
0	0.449262	0.395	0.189	0	1	PELI1
0	0.444328	0.429	0.221	0	1	MEOX2
0	0.443195	0.304	0.121	0	1	ENPP1
0	0.442925	0.875	0.617	0	1	DIAPH2
0	0.441742	0.65	0.369	0	1	PARVA
0	0.440073	0.283	0.097	0	1	STARD8
0	0.437952	0.491	0.216	0	1	EPB41L1
0	0.435301	0.333	0.151	0	1	STAT4
0	0.434756	0.856	0.608	0	1	MAP4K4
0	0.432214	0.666	0.377	0	1	CPE
0	0.429197	0.841	0.599	0	1	CAMK2D
0	0.426265	0.747	0.477	0	1	GUCY1A1
0	0.420294	0.228	0.071	0	1	MUC3A
0	0.417254	0.867	0.633	0	1	PLCB4
0	0.415326	0.384	0.193	0	1	NOTCH2
0	0.415019	0.69	0.428	0	1	MIR4435-2HG
0	0.414699	0.396	0.197	0	1	NRIP1
0	0.413637	0.962	0.794	0	1	GRK5
0	0.413113	0.335	0.142	0	1	IL1R1
0	0.412472	0.382	0.183	0	1	PLSCR4
0	0.41015	0.669	0.41	0	1	TEAD1
0	0.407687	0.761	0.488	0	1	CYTH3
0	0.403029	0.203	0.064	0	1	P2RX3
0	0.40225	0.784	0.485	0	1	TFPI
0	0.401944	0.886	0.627	0	1	AGAP1
0	0.401486	0.55	0.303	0	1	EPHA3
0	0.401295	0.877	0.659	0	1	ZFAND3
0	0.400156	0.682	0.414	0	1	COBLL1
0	0.398152	0.48	0.259	0	1	DISC1
0	0.394413	0.432	0.161	0	1	AGAP2
0	0.392876	0.594	0.338	0	1	TMEM135
0	0.385774	0.977	0.842	0	1	PARD3
0	0.383437	0.204	0.065	0	1	ADORA2B
0	0.380286	0.479	0.257	0	1	EBF3
0	0.380103	0.886	0.641	0	1	SPTBN1
0	0.376167	0.867	0.629	0	1	PTEN
0	0.369319	0.294	0.125	0	1	BOC
0	0.366378	0.457	0.229	0	1	SH2D3C
0	0.365928	0.483	0.242	0	1	VSTM4
0	0.363207	0.377	0.17	0	1	ADGRF5
0	0.356819	0.352	0.145	0	1	ABO
0	0.353729	0.787	0.538	0	1	CD36
0	0.350178	0.338	0.144	0	1	UPB1
0	0.349582	0.394	0.174	0	1	THBS4
0	0.347645	0.553	0.309	0	1	ARHGAP15
0	0.344119	0.516	0.276	0	1	SPRED2
0	0.340792	0.663	0.385	0	1	PTPN12
0	0.332283	0.605	0.347	0	1	WDFY2
0	0.332179	0.768	0.473	0	1	EPB41L2
0	0.315525	0.241	0.087	0	1	TSPAN15
0	0.30808	0.344	0.155	0	1	PDE9A
0	0.302504	0.499	0.252	0	1	GUCY1B1
0	0.290761	0.231	0.085	0	1	TMEM273
6.33436e-307	0.317078	0.57	0.32	1.86198e-302	1	COL3A1
1.90072e-304	0.339078	0.402	0.2	5.58716e-300	1	RHOJ
1.22995e-303	0.361183	0.238	0.092	3.61543e-299	1	ELOVL2
1.46299e-303	0.321497	0.396	0.196	4.30045e-299	1	LIN7A
3.72882e-303	0.319696	0.479	0.256	1.09609e-298	1	NAB1
4.94747e-303	0.360742	0.309	0.139	1.45431e-298	1	SLC6A1
1.51282e-297	0.4153	0.324	0.151	4.44694e-293	1	GNAI1
4.60197e-297	0.324424	0.17	0.054	1.35275e-292	1	PON3
1.38555e-296	0.420133	0.515	0.294	4.07281e-292	1	SLC24A3
2.43171e-295	0.299836	0.644	0.378	7.14801e-291	1	COL5A3
8.66692e-295	0.353954	0.574	0.333	2.54764e-290	1	COL5A2
9.21684e-295	0.351081	0.582	0.343	2.70929e-290	1	PELI2
1.00197e-294	0.331594	0.54	0.305	2.9453e-290	1	CHSY1
1.13631e-294	0.332926	0.403	0.205	3.34018e-290	1	MAP3K1
2.15743e-294	0.347799	0.409	0.222	6.34177e-290	1	DPY19L2
4.33988e-293	0.270138	0.524	0.289	1.27571e-288	1	NCK2
1.79956e-292	0.410044	0.304	0.138	5.28982e-288	1	MMP16
1.91862e-292	0.574371	0.262	0.113	5.63978e-288	1	KCNQ3
2.05478e-292	0.254579	0.454	0.237	6.04003e-288	1	CSNK1E
2.6504e-292	0.348425	0.58	0.341	7.79084e-288	1	TAOK3
2.55334e-289	0.492454	0.489	0.283	7.50556e-285	1	PRR16
3.92562e-288	0.332677	0.485	0.266	1.15394e-283	1	SPATS2L
4.53768e-287	0.462252	0.264	0.113	1.33385e-282	1	THSD7B
6.42511e-286	0.34485	0.607	0.361	1.88866e-281	1	LDLRAD3
2.93051e-285	0.37842	0.261	0.112	8.61424e-281	1	MT-ND4L
3.22585e-284	0.425999	0.694	0.453	9.48237e-280	1	PLCE1
2.01229e-283	0.354573	0.889	0.668	5.91514e-279	1	NRP1
1.35583e-282	0.332371	0.579	0.342	3.98547e-278	1	FAM110B
8.30882e-282	0.517863	0.77	0.603	2.44238e-277	1	PDE1C
1.66693e-280	0.305726	0.634	0.381	4.89993e-276	1	RAPH1
3.75559e-280	0.516519	0.348	0.175	1.10395e-275	1	GEM
6.68207e-280	0.537733	0.395	0.213	1.9642e-275	1	RANBP17
6.91545e-278	0.307549	0.468	0.254	2.0328e-273	1	PRRX1
6.88011e-276	0.356865	0.292	0.135	2.02241e-271	1	NREP
1.2156e-275	0.335014	0.693	0.441	3.57325e-271	1	DENND5A
9.21352e-275	0.315423	0.343	0.167	2.70832e-270	1	ZNF516
1.5557e-274	0.406667	0.754	0.525	4.57298e-270	1	CBLB
6.70257e-274	0.368982	0.717	0.472	1.97022e-269	1	CDK14
2.90943e-273	0.310915	0.495	0.276	8.55227e-269	1	CDH11
1.35426e-272	0.466986	0.519	0.312	3.98086e-268	1	EDA
1.16348e-270	0.306701	0.553	0.324	3.42004e-266	1	SEMA5B
1.52154e-270	0.34283	0.338	0.171	4.47257e-266	1	CCDC141
4.06875e-270	0.293245	0.651	0.401	1.19601e-265	1	NGF
6.41499e-269	0.341984	0.378	0.196	1.88569e-264	1	DCBLD2
7.35166e-269	0.351553	0.601	0.366	2.16102e-264	1	ZNF532
2.5545e-265	0.359137	0.527	0.31	7.50896e-261	1	GRID1
2.12102e-264	0.397905	0.571	0.35	6.23475e-260	1	FNDC3A
2.16401e-264	0.342161	0.962	0.822	6.36111e-260	1	EBF1
3.29289e-263	0.26234	0.419	0.221	9.67946e-259	1	DOCK11
5.44248e-263	0.284994	0.233	0.096	1.59982e-258	1	CSF1R
1.9591e-262	0.335449	0.529	0.309	5.75877e-258	1	MCC
9.91354e-262	0.378863	0.679	0.447	2.91409e-257	1	GAB1
1.3402e-261	0.501709	0.597	0.394	3.9395e-257	1	MT-CO2
1.3134e-260	0.364483	0.557	0.334	3.86074e-256	1	ROBO1
1.42272e-260	0.33582	0.908	0.703	4.1821e-256	1	AUTS2
7.78176e-260	0.348826	0.269	0.12	2.28745e-255	1	P2RY14
2.06425e-259	0.347386	0.44	0.244	6.06787e-255	1	LINC00472
3.47968e-259	0.417047	0.343	0.174	1.02285e-254	1	P3H2
6.54406e-258	0.347757	0.869	0.644	1.92363e-253	1	ZEB1
6.67284e-258	0.377248	0.803	0.571	1.96148e-253	1	ADGRB3
8.11104e-257	0.30571	0.401	0.214	2.38424e-252	1	EGLN1
2.19532e-256	0.507254	0.181	0.068	6.45314e-252	1	BMPR1B
2.3799e-256	0.272899	0.672	0.419	6.99572e-252	1	NID1
2.45265e-256	0.293658	0.694	0.442	7.20956e-252	1	HERC1
2.52337e-255	0.341523	0.463	0.262	7.41744e-251	1	DOCK10
3.46212e-255	0.310274	0.862	0.629	1.01769e-250	1	ZEB2
6.42933e-255	0.255705	0.259	0.114	1.8899e-250	1	SPRY4
8.50522e-255	0.304822	0.772	0.522	2.50011e-250	1	TRAK1
2.13172e-254	0.37542	0.379	0.203	6.26619e-250	1	BMP2K
2.96763e-254	0.338721	0.544	0.322	8.72334e-250	1	SOBP
3.28347e-254	0.402061	0.522	0.315	9.65176e-250	1	SIK2
3.37454e-253	0.283325	0.48	0.27	9.91946e-249	1	ARHGAP32
5.2893e-253	0.253402	0.439	0.238	1.55479e-248	1	TRERF1
2.70508e-252	0.370226	0.369	0.193	7.95157e-248	1	LINC01184
3.64904e-251	0.287845	0.802	0.533	1.07263e-246	1	NFASC
3.88252e-251	0.269967	0.35	0.177	1.14127e-246	1	PPFIBP2
7.45208e-251	0.319529	0.569	0.347	2.19054e-246	1	PDS5B
2.33487e-250	0.339408	0.811	0.568	6.86334e-246	1	RBMS1
7.23477e-249	0.294189	0.327	0.163	2.12666e-244	1	CRYBG3
7.46845e-248	0.373123	0.226	0.095	2.19535e-243	1	AL034417.2
1.69168e-247	0.387984	0.395	0.218	4.9727e-243	1	GSE1
8.32274e-247	0.261198	0.371	0.19	2.44647e-242	1	PLXDC1
1.06384e-244	0.273311	0.5	0.291	3.12717e-240	1	HMBOX1
1.43912e-244	0.45351	0.579	0.378	4.23029e-240	1	MT-ND4
3.2077e-244	0.273303	0.411	0.217	9.42902e-240	1	STEAP4
4.95295e-244	0.331527	0.79	0.566	1.45592e-239	1	UBE2E2
1.53596e-243	0.302499	0.459	0.26	4.51496e-239	1	FAT1
2.0585e-242	0.295704	0.154	0.052	6.05096e-238	1	RFX8
6.74469e-240	0.25994	0.26	0.118	1.9826e-235	1	STK10
1.12497e-237	0.561769	0.612	0.427	3.30685e-233	1	MT-CO3
3.75792e-237	0.390037	0.476	0.284	1.10464e-232	1	MT-ND1
4.48211e-237	0.279966	0.612	0.381	1.31752e-232	1	UBE2E1
4.67947e-237	0.27566	0.845	0.624	1.37553e-232	1	INPP4B
8.39182e-237	0.349577	0.417	0.234	2.46678e-232	1	CNTN4
2.20944e-236	0.343674	0.551	0.342	6.49464e-232	1	LDB2
6.35173e-236	0.263286	0.261	0.12	1.86709e-231	1	ZNF700
8.92372e-236	0.257658	0.181	0.068	2.62313e-231	1	HS3ST3B1
1.01344e-235	0.264427	0.474	0.27	2.979e-231	1	DDR2
6.87273e-235	0.28818	0.17	0.063	2.02024e-230	1	CDC7
9.43516e-235	0.437992	0.594	0.391	2.77346e-230	1	ZSWIM6
1.93981e-234	0.261032	0.331	0.168	5.70206e-230	1	GNB4
1.80795e-233	0.282001	0.264	0.123	5.31446e-229	1	FAM117A
1.48446e-232	0.251896	0.674	0.427	4.36358e-228	1	ASAP2
5.72419e-232	0.350422	0.747	0.533	1.68263e-227	1	KANK1
1.27584e-231	0.303106	0.376	0.202	3.75032e-227	1	DUBR
2.7317e-230	0.275503	0.53	0.339	8.02983e-226	1	OBSCN
9.78059e-230	0.293064	0.766	0.557	2.875e-225	1	QKI
7.07763e-228	0.290449	0.487	0.289	2.08047e-223	1	NBEA
2.04711e-226	0.428423	0.724	0.533	6.01747e-222	1	IL1RAPL1
2.42358e-226	0.312415	0.68	0.456	7.12411e-222	1	MGAT5
1.43203e-225	0.25627	0.409	0.226	4.20944e-221	1	SYTL2
5.84798e-225	0.409679	0.752	0.542	1.71901e-220	1	COL4A1
7.26408e-225	0.252378	0.145	0.049	2.13528e-220	1	THY1
3.1885e-224	0.293616	0.195	0.08	9.37261e-220	1	MIR181A1HG
5.33542e-224	0.339907	0.358	0.193	1.56835e-219	1	LHFPL2
5.77136e-224	0.289725	0.449	0.26	1.69649e-219	1	WWC2
1.3063e-223	0.341841	0.251	0.118	3.83987e-219	1	WDR41
1.73998e-223	0.557356	0.436	0.266	5.11466e-219	1	ANKS1B
1.46287e-221	0.352463	0.509	0.314	4.3001e-217	1	NR3C2
9.62065e-220	0.254535	0.415	0.233	2.82799e-215	1	CECR2
1.79185e-219	0.349492	0.435	0.253	5.26713e-215	1	RERG
2.1934e-219	0.264463	0.634	0.4	6.44751e-215	1	DENND1A
5.78953e-218	0.325233	0.709	0.491	1.70183e-213	1	PEAK1
1.8715e-217	0.259384	0.625	0.395	5.50127e-213	1	FARP1
1.87384e-217	0.356897	0.556	0.356	5.50815e-213	1	MCU
2.714e-217	0.329505	0.116	0.035	7.9778e-213	1	LEF1
2.34425e-216	0.32226	0.597	0.383	6.89091e-212	1	ANKS1A
3.04165e-215	0.364976	0.214	0.095	8.94094e-211	1	LRRC8D
4.36928e-215	0.27253	0.352	0.189	1.28435e-210	1	RPS6KA2
1.33793e-214	0.295168	0.302	0.155	3.93286e-210	1	GRK3
3.99832e-214	0.294027	0.152	0.056	1.17531e-209	1	TES
6.01634e-213	0.414551	0.549	0.358	1.7685e-208	1	MT-CYB
1.38133e-212	0.278773	0.16	0.06	4.06041e-208	1	C9orf153
1.14116e-211	0.297921	0.195	0.083	3.35444e-207	1	ASXL3
5.23042e-211	0.288123	0.567	0.357	1.53748e-206	1	FILIP1L
1.23912e-209	0.289723	0.79	0.555	3.64239e-205	1	TRIO
5.14917e-207	0.284158	0.719	0.493	1.5136e-202	1	TCF7L1
4.13755e-206	0.276673	0.21	0.093	1.21623e-201	1	STIM2
4.65189e-206	0.266105	0.221	0.101	1.36742e-201	1	ANKRD50
6.42175e-206	0.257552	0.588	0.371	1.88767e-201	1	SGMS1
2.27536e-205	0.302657	0.407	0.233	6.68843e-201	1	MEF2C-AS1
7.4243e-203	0.308052	0.473	0.286	2.18237e-198	1	MAPK10
2.47519e-202	0.327433	0.479	0.294	7.27583e-198	1	MT-ND2
8.37649e-200	0.282921	0.664	0.438	2.46227e-195	1	DPYD
2.15281e-199	0.267595	0.322	0.172	6.32818e-195	1	GPRIN3
6.27834e-199	0.255646	0.204	0.09	1.84552e-194	1	HGF
4.52474e-194	0.275265	0.719	0.489	1.33005e-189	1	MBD5
6.81917e-194	0.25742	0.263	0.133	2.0045e-189	1	TUSC3
1.37156e-192	0.475329	0.27	0.142	4.03169e-188	1	TEX41
1.42726e-191	0.273915	0.261	0.133	4.19543e-187	1	FLI1
1.45557e-191	0.287748	0.142	0.053	4.27866e-187	1	SUSD4
3.46593e-190	0.275504	0.724	0.499	1.01881e-185	1	EXOC4
1.7313e-187	0.270855	0.717	0.516	5.08915e-183	1	EXT1
3.19748e-186	0.262785	0.805	0.622	9.39898e-182	1	LARGE1
5.07639e-185	0.306039	0.43	0.26	1.49221e-180	1	RNF24
7.24178e-184	0.258931	0.842	0.618	2.12872e-179	1	TCF12
8.38099e-184	0.288176	0.607	0.405	2.46359e-179	1	DGKH
4.97035e-182	0.279463	0.804	0.575	1.46103e-177	1	MKLN1
1.21932e-181	0.29004	0.504	0.32	3.58418e-177	1	MTUS1
7.07959e-178	0.293378	0.141	0.055	2.08105e-173	1	PTGER3
2.69206e-177	0.260375	0.617	0.414	7.91331e-173	1	CCNY
8.23025e-177	0.278192	0.228	0.114	2.41928e-172	1	MBOAT2
3.67373e-176	0.347251	0.195	0.091	1.07989e-171	1	GPM6B
5.34087e-176	0.263908	0.455	0.279	1.56995e-171	1	FGF1
2.09534e-175	0.250344	0.68	0.462	6.15925e-171	1	TBC1D5
9.11249e-175	0.343422	0.298	0.166	2.67862e-170	1	NR6A1
9.24704e-174	0.262125	0.123	0.045	2.71817e-169	1	ST8SIA4
5.29235e-172	0.258158	0.374	0.221	1.55568e-167	1	GFPT1
1.00508e-170	0.252606	0.681	0.47	2.95444e-166	1	CTBP2
2.45044e-169	0.273489	0.369	0.219	7.20308e-165	1	CSRNP3
5.6584e-168	0.250381	0.76	0.544	1.66329e-163	1	ARHGAP6
8.37599e-166	0.362648	0.936	0.8	2.46212e-161	1	PDE3A
1.20763e-165	0.348669	0.576	0.405	3.54983e-161	1	PAM
5.68144e-165	0.284144	0.581	0.387	1.67006e-160	1	TMEM165
2.90906e-164	0.41337	0.581	0.417	8.55119e-160	1	NLGN1
1.25473e-159	0.267452	0.348	0.207	3.68827e-155	1	CYP7B1
2.3559e-158	0.250873	0.205	0.1	6.92516e-154	1	IL34
3.465e-157	0.402098	0.466	0.318	1.01854e-152	1	LRMDA
1.45572e-156	0.28166	0.313	0.18	4.27909e-152	1	ANGPT1
2.57383e-155	0.250286	0.873	0.69	7.56578e-151	1	RORA
1.52818e-154	0.262236	0.131	0.053	4.49209e-150	1	EMCN
5.6219e-152	0.263131	0.948	0.827	1.65256e-147	1	PLA2G5
3.87742e-151	0.281319	0.24	0.129	1.13977e-146	1	PLOD2
1.00379e-149	0.275754	0.424	0.271	2.95063e-145	1	AC098829.1
1.42786e-142	0.313725	0.411	0.263	4.1972e-138	1	SCN7A
4.19285e-142	0.251323	0.129	0.054	1.23249e-137	1	UBASH3B
8.79697e-142	0.270725	0.804	0.626	2.58587e-137	1	COL4A2
2.78344e-140	0.501601	0.331	0.214	8.18191e-136	1	XIST
1.41392e-139	0.286976	0.315	0.19	4.15621e-135	1	DOK6
7.41937e-138	0.279052	0.219	0.119	2.18092e-133	1	ANKRD28
7.24128e-136	0.259483	0.139	0.062	2.12857e-131	1	SERPINI1
1.10155e-135	0.287014	0.337	0.208	3.238e-131	1	AC008014.1
2.09402e-134	0.471246	0.228	0.131	6.15537e-130	1	KIF26B
2.07521e-127	0.257831	0.515	0.359	6.10009e-123	1	FIGN
5.36742e-126	0.337064	0.614	0.455	1.57775e-121	1	MT-CO1
8.66074e-122	0.263608	0.213	0.124	2.54582e-117	1	GRAMD1B
5.36183e-121	0.25306	0.347	0.222	1.57611e-116	1	LINC01473
3.66742e-118	0.268874	0.203	0.112	1.07804e-113	1	LRFN5
9.24494e-108	0.298829	0.511	0.372	2.71755e-103	1	ARHGAP24
1.8033e-83	0.356086	0.335	0.239	5.30079e-79	1	DAB1
9.03877e-55	0.298257	0.116	0.069	2.65695e-50	1	SLC35F1
2.00884e-27	0.251623	0.146	0.107	5.905e-23	1	SERPINE1
0	4.27999	0.883	0.072	0	2	MYH11
0	3.42908	0.798	0.078	0	2	NTRK3
0	3.11336	0.594	0.028	0	2	ZBTB7C
0	3.1056	0.825	0.202	0	2	RGS6
0	2.90448	0.596	0.044	0	2	ITGA8
0	2.71268	0.712	0.104	0	2	DGKG
0	2.67635	0.97	0.7	0	2	ZFHX3
0	2.64541	0.656	0.109	0	2	TMEM51
0	2.64136	0.429	0.035	0	2	KCNMA1
0	2.46489	0.823	0.164	0	2	SLIT3
0	2.44715	0.58	0.103	0	2	ATP10A
0	2.41972	0.607	0.093	0	2	PRDM16
0	2.3529	0.56	0.128	0	2	SDK1
0	2.32241	0.448	0.036	0	2	CACNA1A
0	2.3001	0.651	0.252	0	2	KIAA1217
0	2.23842	0.408	0.038	0	2	DOCK8
0	2.2314	0.525	0.067	0	2	L3MBTL4
0	2.21433	0.386	0.064	0	2	SLC38A11
0	2.09947	0.662	0.211	0	2	MAML3
0	2.09396	0.337	0.009	0	2	LGR6
0	2.02936	0.481	0.081	0	2	SH3RF3
0	2.00042	0.621	0.156	0	2	MYOCD
0	1.97724	0.7	0.25	0	2	AKAP6
0	1.94496	0.421	0.043	0	2	NTRK2
0	1.93215	0.394	0.11	0	2	ELN
0	1.92376	0.867	0.445	0	2	RCAN2
0	1.86361	0.64	0.202	0	2	LAMA3
0	1.84406	0.427	0.091	0	2	LBH
0	1.82618	0.65	0.231	0	2	CCDC3
0	1.82105	0.244	0.05	0	2	IL1RAPL2
0	1.81747	0.592	0.247	0	2	CARMIL1
0	1.80521	0.733	0.273	0	2	LMOD1
0	1.73822	0.452	0.056	0	2	GRIP2
0	1.72767	0.334	0.061	0	2	PCED1B
0	1.70895	0.491	0.115	0	2	AFF3
0	1.69421	0.497	0.153	0	2	WTIP
0	1.68107	0.653	0.213	0	2	MRVI1
0	1.67309	0.332	0.037	0	2	SLC22A3
0	1.66842	0.932	0.699	0	2	CARMN
0	1.66466	0.507	0.151	0	2	TSC22D1
0	1.64548	0.534	0.118	0	2	CASQ2
0	1.61837	0.38	0.072	0	2	ENTPD1
0	1.56776	0.866	0.527	0	2	CACNB2
0	1.56684	0.431	0.098	0	2	TAGLN
0	1.53786	0.504	0.175	0	2	SORT1
0	1.51626	0.237	0.008	0	2	SUSD5
0	1.49578	0.224	0.023	0	2	ST6GAL2
0	1.4893	0.419	0.117	0	2	AC002066.1
0	1.4802	0.521	0.184	0	2	DTNA
0	1.47493	0.621	0.244	0	2	ACTN1
0	1.46603	0.496	0.177	0	2	ARHGEF10L
0	1.45692	0.431	0.084	0	2	JPH2
0	1.4163	0.475	0.244	0	2	CNNM2
0	1.41386	0.793	0.619	0	2	SORBS2
0	1.40575	0.185	0.041	0	2	OPCML
0	1.39554	0.352	0.112	0	2	DIRC3
0	1.38548	0.345	0.067	0	2	KIAA1671
0	1.38207	0.512	0.177	0	2	DSTN
0	1.38081	0.344	0.063	0	2	FRK
0	1.36851	0.903	0.655	0	2	CTNNA3
0	1.36683	0.847	0.606	0	2	PDLIM5
0	1.36623	0.867	0.611	0	2	SORBS1
0	1.36595	0.5	0.173	0	2	RBPMS2
0	1.3659	0.463	0.149	0	2	NAV2
0	1.3622	0.255	0.015	0	2	NET1
0	1.36019	0.778	0.482	0	2	TBC1D1
0	1.35636	0.259	0.041	0	2	AC092164.1
0	1.32577	0.55	0.238	0	2	ADCY9
0	1.31582	0.638	0.304	0	2	PIP5K1B
0	1.31013	0.197	0.016	0	2	CACNA1D
0	1.30872	0.62	0.326	0	2	ANTXR1
0	1.3061	0.557	0.234	0	2	MYLK
0	1.30578	0.478	0.143	0	2	CAP2
0	1.29777	0.598	0.307	0	2	PLS3
0	1.29481	0.439	0.134	0	2	SRL
0	1.2916	0.238	0.024	0	2	TOX2
0	1.28469	0.568	0.256	0	2	NTN4
0	1.28292	0.553	0.288	0	2	LTBP1
0	1.2807	0.216	0.009	0	2	AL450332.1
0	1.26645	0.171	0.008	0	2	WDR49
0	1.26472	0.305	0.044	0	2	CSDC2
0	1.2255	0.365	0.089	0	2	TTLL7
0	1.2236	0.554	0.275	0	2	PDZRN3
0	1.22119	0.789	0.489	0	2	SLCO3A1
0	1.22101	0.465	0.182	0	2	CDC14B
0	1.21726	0.277	0.041	0	2	SPTB
0	1.20012	0.81	0.561	0	2	PPP1R12B
0	1.18371	0.176	0.008	0	2	AC013565.1
0	1.18295	0.509	0.266	0	2	PITPNC1
0	1.18025	0.523	0.234	0	2	ABR
0	1.1772	0.418	0.164	0	2	PPP2R5A
0	1.17688	0.292	0.09	0	2	CHRM3
0	1.16915	0.527	0.229	0	2	MYO1E
0	1.1686	0.802	0.542	0	2	FRMD4A
0	1.16801	0.987	0.918	0	2	CACNA1C
0	1.16287	0.927	0.743	0	2	DMD
0	1.15998	0.611	0.311	0	2	ATP2B4
0	1.14797	0.46	0.198	0	2	TMEM131L
0	1.13536	0.782	0.526	0	2	ARHGEF7
0	1.13379	0.227	0.021	0	2	GPR20
0	1.12345	0.208	0.022	0	2	RGS7BP
0	1.11996	0.595	0.313	0	2	PLCB1
0	1.11403	0.195	0.022	0	2	KCNB1
0	1.10509	0.299	0.109	0	2	PRICKLE1
0	1.10444	0.726	0.441	0	2	FCHSD2
0	1.10335	0.499	0.299	0	2	ERBB4
0	1.1	0.573	0.318	0	2	ACTA2
0	1.09015	0.292	0.091	0	2	SCN3A
0	1.08906	0.773	0.522	0	2	MYOM1
0	1.0827	0.373	0.126	0	2	CAMK2G
0	1.0776	0.18	0.025	0	2	CC2D2B
0	1.07706	0.147	0.013	0	2	GRIN2A
0	1.07095	0.555	0.337	0	2	ROR1
0	1.06708	0.508	0.233	0	2	SOX6
0	1.06478	0.38	0.155	0	2	ZDHHC14
0	1.06165	0.444	0.201	0	2	NUDT4
0	1.0613	0.521	0.257	0	2	PPM1L
0	1.05986	0.349	0.106	0	2	GALNT18
0	1.05758	0.44	0.191	0	2	CTDSPL
0	1.05305	0.709	0.429	0	2	KIF13A
0	1.0465	0.556	0.281	0	2	KANK2
0	1.04511	0.33	0.071	0	2	COL4A5
0	1.04234	0.152	0.004	0	2	WFDC1
0	1.03908	0.36	0.126	0	2	SIPA1L2
0	1.03554	0.54	0.266	0	2	HIF3A
0	1.0315	0.465	0.23	0	2	DGKB
0	1.03148	0.339	0.115	0	2	ITGA3
0	1.0246	0.267	0.042	0	2	SPEG
0	1.02389	0.388	0.176	0	2	RASSF3
0	1.02249	0.627	0.398	0	2	CRIM1
0	1.02173	0.671	0.399	0	2	MSRB3
0	1.01633	0.935	0.794	0	2	RBPMS
0	1.01489	0.211	0.038	0	2	PDGFA
0	1.01312	0.489	0.233	0	2	MAPRE2
0	1.00826	0.369	0.123	0	2	HSPG2
0	0.993788	0.713	0.486	0	2	TBX2
0	0.993435	0.275	0.069	0	2	DOCK3
0	0.990768	0.186	0.035	0	2	OSBP2
0	0.978841	0.586	0.344	0	2	INPP5A
0	0.978448	0.694	0.428	0	2	SYNE1
0	0.977021	0.952	0.799	0	2	SLC8A1
0	0.975931	0.243	0.058	0	2	MOB2
0	0.974399	0.741	0.517	0	2	PALLD
0	0.972742	0.33	0.12	0	2	PLXNA2
0	0.964025	0.274	0.066	0	2	PDGFC
0	0.960684	0.328	0.131	0	2	NTF3
0	0.958875	0.318	0.107	0	2	ANKRD29
0	0.955863	0.693	0.469	0	2	CRTC3
0	0.949548	0.443	0.213	0	2	SNTB1
0	0.947957	0.706	0.479	0	2	MYO1D
0	0.94637	0.256	0.048	0	2	REEP1
0	0.942029	0.335	0.129	0	2	PDIA5
0	0.928679	0.58	0.334	0	2	ATP8B1
0	0.927151	0.103	0.01	0	2	ACTG2
0	0.925114	0.4	0.177	0	2	PDLIM7
0	0.924705	0.296	0.092	0	2	LAMA5
0	0.923833	0.954	0.869	0	2	PTPRG
0	0.91556	0.151	0.01	0	2	RANBP3L
0	0.915244	0.212	0.049	0	2	GPRC5C
0	0.91439	0.535	0.29	0	2	GPC6
0	0.911719	0.682	0.461	0	2	SPARCL1
0	0.901916	0.178	0.024	0	2	CABP1
0	0.895824	0.198	0.052	0	2	CNN1
0	0.887703	0.149	0.009	0	2	TMEM51-AS1
0	0.882788	0.355	0.138	0	2	PCGF5
0	0.876578	0.126	0.023	0	2	ACAN
0	0.871177	0.519	0.286	0	2	SMOC2
0	0.866765	0.18	0.024	0	2	CTTNBP2
0	0.851295	0.379	0.15	0	2	PTP4A3
0	0.842148	0.25	0.087	0	2	SACS
0	0.841244	0.497	0.283	0	2	CDH13
0	0.838849	0.211	0.046	0	2	MPP7
0	0.832563	0.809	0.6	0	2	TPM1
0	0.829951	0.683	0.429	0	2	MAGI1
0	0.827555	0.2	0.048	0	2	CSRP1
0	0.827337	0.626	0.404	0	2	SYNE2
0	0.825982	0.675	0.448	0	2	FILIP1
0	0.824701	0.809	0.624	0	2	HIP1
0	0.817005	0.191	0.036	0	2	PALD1
0	0.799991	0.66	0.458	0	2	RABGAP1
0	0.795378	0.552	0.31	0	2	TACC2
0	0.79082	0.297	0.066	0	2	HACD1
0	0.790654	0.162	0.029	0	2	LINC00670
0	0.787364	0.316	0.129	0	2	B3GALNT2
0	0.786678	0.27	0.1	0	2	ITPK1
0	0.782926	0.619	0.369	0	2	MYL9
0	0.781742	0.154	0.018	0	2	EPHA4
0	0.740399	0.108	0.014	0	2	PPP2R2B
0	0.739943	0.884	0.72	0	2	FRY
0	0.726392	0.31	0.129	0	2	ACOT11
0	0.715964	0.199	0.051	0	2	AC068733.3
0	0.713315	0.178	0.047	0	2	MICAL1
0	0.69494	0.885	0.767	0	2	UTRN
0	0.687122	0.993	0.975	0	2	PRKG1
0	0.676591	0.741	0.489	0	2	LDB3
0	0.67015	0.205	0.041	0	2	IGSF9B
0	0.665752	0.121	0.013	0	2	GRIN2C
0	0.621837	0.957	0.903	0	2	LPP
0	0.610652	0.319	0.127	0	2	LIMS2
0	0.597403	0.102	0.01	0	2	NRIP2
0	0.54146	0.204	0.052	0	2	CDK18
0	0.53766	0.155	0.025	0	2	PTPN3
0	0.525266	0.126	0.019	0	2	PREX1
1.30003e-307	0.881264	0.499	0.281	3.82144e-303	2	FLNA
4.90403e-307	0.393462	0.151	0.035	1.44154e-302	2	ASB2
1.19245e-304	0.709644	0.823	0.673	3.5052e-300	2	TNS1
3.60919e-302	0.773653	0.237	0.081	1.06092e-297	2	MFHAS1
2.68502e-301	0.778087	0.199	0.06	7.89261e-297	2	FREM1
1.26725e-299	0.587349	0.12	0.022	3.72508e-295	2	ITIH4
6.9273e-299	0.724906	0.246	0.086	2.03628e-294	2	SYNM
5.96289e-296	0.895056	0.565	0.35	1.75279e-291	2	TBL1X
1.33317e-291	0.895547	0.932	0.815	3.91886e-287	2	RYR2
3.4815e-290	0.743295	0.523	0.316	1.02339e-285	2	NEXN
9.00858e-290	0.506335	0.105	0.017	2.64807e-285	2	ACKR3
1.2972e-284	0.72119	0.208	0.07	3.81311e-280	2	MROH7
4.70878e-283	0.568028	0.113	0.021	1.38415e-278	2	MRPS22
1.34141e-282	0.844845	0.661	0.473	3.94307e-278	2	ARHGAP17
1.28097e-281	0.731762	0.116	0.022	3.76541e-277	2	AC007614.1
7.19739e-280	0.891159	0.297	0.125	2.11567e-275	2	RFX2
2.50989e-278	0.588351	0.127	0.027	7.37782e-274	2	KCNQ4
2.20588e-270	0.439722	0.131	0.029	6.48418e-266	2	MGST2
1.13536e-267	0.826195	0.494	0.282	3.33739e-263	2	MAGI2
6.8135e-263	1.10035	0.588	0.392	2.00283e-258	2	FKBP5
3.8333e-261	0.913092	0.293	0.126	1.1268e-256	2	FBXO32
4.37093e-261	0.655528	0.191	0.061	1.28484e-256	2	RIPOR2
2.18395e-260	0.921383	0.372	0.189	6.41971e-256	2	MOB1B
5.2507e-259	0.476798	0.226	0.085	1.54344e-254	2	WNK2
6.47372e-258	0.714919	0.219	0.078	1.90295e-253	2	FBXL2
1.21258e-257	0.749149	0.653	0.455	3.56436e-253	2	ATP2A2
3.18204e-256	0.671451	0.17	0.051	9.35359e-252	2	DACT3
2.65005e-254	0.717773	0.64	0.439	7.78983e-250	2	DGKH
5.25981e-254	0.828175	0.281	0.12	1.54612e-249	2	SIPA1L1
4.83084e-251	0.8271	0.463	0.267	1.42002e-246	2	PIP4K2A
1.7409e-246	0.847494	0.667	0.483	5.11737e-242	2	ETV6
8.99045e-246	0.920378	0.259	0.108	2.64274e-241	2	ADARB1
3.57722e-245	0.79144	0.445	0.257	1.05152e-240	2	RNF150
1.05825e-243	0.348245	0.136	0.035	3.11073e-239	2	DYSF
6.43356e-242	0.723971	0.28	0.125	1.89114e-237	2	GNG7
2.70168e-240	0.636461	0.149	0.042	7.9416e-236	2	NCS1
5.26872e-239	0.719957	0.237	0.092	1.54874e-234	2	MOB3B
9.00354e-239	0.33353	0.943	0.826	2.64659e-234	2	PDE3A
2.17317e-238	0.724835	0.12	0.029	6.38805e-234	2	ATP2A3
6.32054e-238	0.651347	0.321	0.152	1.85792e-233	2	ST6GAL1
1.35043e-234	0.762841	0.333	0.161	3.96959e-230	2	PLEKHG3
5.85351e-234	0.725356	0.37	0.188	1.72064e-229	2	TPM2
4.32685e-233	0.831744	0.526	0.335	1.27188e-228	2	COL18A1
2.52549e-232	0.583243	0.303	0.135	7.42367e-228	2	ATP1A2
7.63494e-229	0.694826	0.491	0.3	2.24429e-224	2	LRCH1
7.97457e-229	0.571324	0.124	0.031	2.34412e-224	2	SCARA3
1.68034e-228	0.707111	0.535	0.342	4.93936e-224	2	SLC20A2
2.19732e-228	0.678669	0.399	0.216	6.45903e-224	2	LCLAT1
3.03943e-228	0.692723	0.341	0.169	8.9344e-224	2	EHBP1L1
2.32047e-226	0.348214	0.121	0.03	6.82103e-222	2	KBTBD12
3.11734e-225	0.371874	0.107	0.024	9.16341e-221	2	SLC45A4
9.62725e-225	0.756806	0.625	0.454	2.82993e-220	2	ACTN4
1.9511e-224	0.626095	0.647	0.447	5.73527e-220	2	ADCY5
1.00788e-223	0.503127	0.262	0.116	2.96268e-219	2	ALPK3
1.73101e-219	0.703108	0.448	0.263	5.08832e-215	2	MEF2D
1.9563e-219	0.682512	0.641	0.467	5.75054e-215	2	MAP3K20
3.80497e-218	0.552226	0.218	0.085	1.11847e-213	2	DMPK
1.46504e-216	0.612932	0.796	0.627	4.30649e-212	2	ZBTB16
4.34601e-215	0.699541	0.501	0.321	1.27751e-210	2	MICAL3
1.43365e-214	0.576092	0.464	0.272	4.21423e-210	2	ACACB
3.7708e-214	0.64236	0.328	0.162	1.10843e-209	2	HSDL2
2.74144e-213	0.759032	0.549	0.369	8.05848e-209	2	TPM4
2.9332e-213	0.71123	0.249	0.106	8.62215e-209	2	PRPSAP1
4.50473e-213	0.8119	0.545	0.356	1.32417e-208	2	NHS
7.53275e-211	0.611959	0.217	0.086	2.21425e-206	2	EOGT
3.41705e-210	0.566347	0.132	0.037	1.00444e-205	2	PGF
1.50285e-209	0.680039	0.342	0.175	4.41761e-205	2	IQCJ-SCHIP1
4.5446e-209	0.57061	0.761	0.614	1.33589e-204	2	PPP1R12A
5.18173e-209	0.455262	0.153	0.048	1.52317e-204	2	AKAP1
2.14756e-208	0.641739	0.656	0.49	6.31275e-204	2	ROCK1
2.34838e-206	0.750374	0.571	0.398	6.90307e-202	2	SLMAP
2.16117e-205	0.733757	0.184	0.066	6.35276e-201	2	EDIL3
9.85191e-204	0.694051	0.215	0.087	2.89597e-199	2	TWSG1
3.5733e-203	0.621711	0.401	0.224	1.05037e-198	2	ABHD2
4.36298e-203	0.695341	0.737	0.58	1.2825e-198	2	BCAS3
4.02632e-201	0.604649	0.709	0.534	1.18354e-196	2	CLMN
3.11395e-200	0.677943	0.46	0.283	9.15344e-196	2	KIAA0232
5.81067e-200	0.685162	0.195	0.075	1.70805e-195	2	AC104123.1
1.14528e-199	0.537085	0.343	0.177	3.36656e-195	2	PATJ
3.64499e-199	0.611579	0.335	0.17	1.07144e-194	2	MIR29B2CHG
2.03993e-198	0.602682	0.168	0.059	5.99637e-194	2	IL33
1.59201e-196	0.473149	0.145	0.046	4.67973e-192	2	DHRS3
1.01934e-192	0.78167	0.65	0.505	2.99634e-188	2	KALRN
3.78214e-190	0.47976	0.137	0.043	1.11176e-185	2	SGSM1
9.98219e-189	0.609602	0.602	0.421	2.93426e-184	2	TNRC18
4.26388e-188	0.633232	0.269	0.127	1.25337e-183	2	EEF2K
1.02125e-186	0.782765	0.365	0.206	3.00196e-182	2	PPP1CB
2.20354e-185	0.728164	0.226	0.098	6.4773e-181	2	MEF2B
1.87131e-184	0.704926	0.194	0.078	5.50073e-180	2	AMPH
1.19559e-183	0.573194	0.247	0.112	3.51444e-179	2	PLPP3
6.5511e-177	0.692865	0.43	0.262	1.9257e-172	2	SOX13
1.00795e-175	0.499577	0.185	0.074	2.96286e-171	2	SLC39A14
2.8677e-175	0.57104	0.325	0.172	8.4296e-171	2	OAZ2
5.55785e-174	0.733299	0.379	0.227	1.63373e-169	2	LDLRAD4
1.34047e-172	0.692631	0.341	0.187	3.9403e-168	2	ZNF423
4.34262e-172	0.609456	0.454	0.283	1.27651e-167	2	NFIC
3.64301e-171	0.610569	0.258	0.123	1.07086e-166	2	NACC2
5.16212e-171	0.772938	0.131	0.042	1.51741e-166	2	PLD5
1.27501e-170	0.647496	0.228	0.104	3.74789e-166	2	C3orf70
2.60746e-168	0.535816	0.177	0.069	7.66463e-164	2	EEPD1
9.18219e-168	0.491439	0.804	0.684	2.69911e-163	2	RASAL2
1.39324e-166	0.487194	0.576	0.404	4.09544e-162	2	SVIL
1.39845e-166	0.554396	0.192	0.08	4.11074e-162	2	RIN3
1.05223e-165	0.617987	0.182	0.074	3.09304e-161	2	SESN3
1.15305e-163	0.627888	0.308	0.165	3.38939e-159	2	TRAF5
2.57563e-162	0.715254	0.199	0.086	7.57106e-158	2	FAM107B
7.70252e-162	0.48246	0.104	0.029	2.26415e-157	2	NKD1
4.72663e-159	0.604991	0.201	0.088	1.38939e-154	2	IL4R
5.80843e-158	0.456295	0.235	0.11	1.70739e-153	2	EPB41
9.63669e-155	0.638477	0.225	0.106	2.83271e-150	2	TBX18
8.85309e-154	0.462256	0.799	0.671	2.60237e-149	2	MACF1
2.30063e-153	0.382514	0.122	0.04	6.7627e-149	2	PLXNB1
2.87804e-153	0.579014	0.29	0.153	8.46001e-149	2	NT5DC1
5.08921e-151	0.588855	0.59	0.441	1.49597e-146	2	KIRREL1
3.96869e-149	0.600243	0.433	0.277	1.1666e-144	2	ENAH
2.58403e-148	0.407483	0.263	0.13	7.59575e-144	2	TMOD1
3.93439e-148	0.538657	0.182	0.078	1.15651e-143	2	BCR
2.63923e-147	0.560741	0.344	0.2	7.75802e-143	2	RALGAPA2
4.20291e-146	0.581659	0.485	0.326	1.23545e-141	2	FAM168A
7.74706e-146	0.546666	0.133	0.048	2.27725e-141	2	XYLT1
2.40499e-144	0.549469	0.373	0.227	7.06948e-140	2	SUN1
3.57689e-144	0.713629	0.461	0.316	1.05143e-139	2	MCAM
4.34943e-144	0.470515	0.107	0.034	1.27851e-139	2	QRICH2
1.13724e-143	0.815706	0.156	0.063	3.34293e-139	2	LINC01088
1.35264e-143	0.505521	0.173	0.073	3.97608e-139	2	FAM182B
3.52954e-143	0.534939	0.705	0.569	1.03751e-138	2	PACSIN2
6.82134e-143	0.511558	0.159	0.065	2.00513e-138	2	PLEKHO1
1.1201e-141	0.523209	0.207	0.097	3.29253e-137	2	IFT81
1.85148e-141	0.558709	0.554	0.398	5.44243e-137	2	ZNF385D
7.14476e-140	0.450084	0.135	0.05	2.1002e-135	2	BEND7
1.95167e-139	0.559791	0.189	0.085	5.73694e-135	2	CLYBL
1.02634e-138	0.44148	0.14	0.054	3.01692e-134	2	IRS1
1.49677e-138	0.36809	0.187	0.084	4.39977e-134	2	SNTA1
3.44004e-138	0.436604	0.109	0.036	1.0112e-133	2	FAM81A
4.31766e-138	0.577295	0.313	0.175	1.26918e-133	2	C1QTNF1
9.59763e-138	0.549912	0.285	0.154	2.82122e-133	2	BCAM
8.84899e-137	0.515406	0.388	0.269	2.60116e-132	2	MYO18B
9.34789e-137	0.599436	0.429	0.276	2.74781e-132	2	CDH6
1.188e-133	0.600106	0.413	0.272	3.49212e-129	2	RAPGEF6
2.27129e-133	0.35232	0.132	0.049	6.67645e-129	2	TCEA3
3.02234e-133	0.476035	0.646	0.491	8.88416e-129	2	MEIS2
4.08361e-132	0.555856	0.288	0.165	1.20038e-127	2	PRELID2
1.75497e-131	0.573828	0.376	0.236	5.15874e-127	2	SLC4A7
3.70634e-130	0.324693	0.249	0.131	1.08948e-125	2	SLC16A7
4.14841e-130	0.394203	0.122	0.044	1.21942e-125	2	IL6R
2.30473e-129	0.645372	0.362	0.223	6.77475e-125	2	PTPRD
5.4549e-129	0.481803	0.404	0.246	1.60347e-124	2	EVA1C
1.77901e-128	0.481149	0.544	0.387	5.2294e-124	2	FBXL17
1.18748e-125	0.301505	0.896	0.801	3.49059e-121	2	ARHGAP10
1.30108e-125	0.486795	0.571	0.429	3.82451e-121	2	UBE2H
2.24812e-123	0.386424	0.754	0.613	6.60836e-119	2	SYNPO2
3.16119e-123	0.549777	0.23	0.119	9.29232e-119	2	ARID5A
5.13165e-122	0.563046	0.178	0.082	1.50845e-117	2	AC119674.1
3.08659e-121	0.460672	0.47	0.316	9.07304e-117	2	MAP3K5
3.10753e-121	0.52163	0.465	0.321	9.13458e-117	2	STARD9
6.07873e-121	0.551518	0.422	0.285	1.78684e-116	2	PPP1R12C
7.90313e-121	0.659156	0.328	0.202	2.32313e-116	2	SLC44A2
3.11816e-120	0.515777	0.251	0.136	9.16584e-116	2	SWAP70
4.6689e-120	0.591957	0.27	0.151	1.37242e-115	2	XKR6
1.14043e-119	0.369169	0.101	0.035	3.3523e-115	2	ESRRB
4.53898e-119	0.382665	0.167	0.075	1.33423e-114	2	HEY2
9.0492e-118	0.47153	0.101	0.035	2.66001e-113	2	AC138123.1
1.1351e-117	0.656418	0.492	0.345	3.33664e-113	2	PLPP1
2.23845e-117	0.544468	0.311	0.187	6.57991e-113	2	RUSC2
2.50972e-117	0.425776	0.139	0.057	7.37732e-113	2	ADGRE5
2.64825e-117	0.596987	0.303	0.18	7.78453e-113	2	MICAL2
4.70164e-117	0.538908	0.324	0.198	1.38205e-112	2	EXD3
6.25268e-115	0.513701	0.344	0.216	1.83797e-110	2	SPOP
8.18181e-115	0.490262	0.481	0.341	2.40504e-110	2	TRAPPC9
1.08126e-114	0.627052	0.335	0.21	3.17838e-110	2	SSBP3
6.94771e-114	0.36207	0.296	0.187	2.04228e-109	2	DPF3
8.68047e-114	0.367128	0.105	0.037	2.55163e-109	2	CSRP2
1.37132e-113	0.325504	0.243	0.128	4.031e-109	2	ECHDC2
2.2475e-113	0.386925	0.213	0.108	6.60652e-109	2	CAV2
2.35668e-113	0.505275	0.291	0.169	6.92746e-109	2	CACNA1H
6.40407e-113	0.507333	0.179	0.086	1.88248e-108	2	ITGB3
2.92277e-112	0.395941	0.261	0.143	8.59148e-108	2	PDLIM3
1.81593e-111	0.47982	0.531	0.391	5.33793e-107	2	ZNF704
1.04535e-110	0.483067	0.105	0.039	3.07281e-106	2	MN1
1.64232e-109	0.465731	0.142	0.061	4.82761e-105	2	GRIK5
1.31579e-108	0.410692	0.109	0.041	3.86776e-104	2	RAB20
2.76726e-108	0.501127	0.505	0.366	8.13435e-104	2	NCALD
1.47342e-106	0.397757	0.241	0.131	4.33111e-102	2	DCLK1
1.76969e-106	0.389704	0.233	0.128	5.20201e-102	2	PPP1R9A
2.23889e-106	0.484279	0.274	0.161	6.58123e-102	2	TOB2
2.4965e-105	0.519471	0.129	0.054	7.33846e-101	2	PRMT9
4.3398e-105	0.316733	0.158	0.075	1.27568e-100	2	SLC4A4
2.16943e-104	0.477478	0.615	0.486	6.37704e-100	2	UNC5C
7.2993e-104	0.349324	0.483	0.343	2.14563e-99	2	ANK2
1.30057e-103	0.520797	0.376	0.248	3.82304e-99	2	CSRNP3
2.59536e-103	0.646138	0.26	0.153	7.62905e-99	2	PPFIA2
3.36139e-103	0.453616	0.295	0.177	9.8808e-99	2	ZNF438
9.61847e-103	0.448623	0.448	0.307	2.82735e-98	2	TTTY14
1.18642e-102	0.464583	0.327	0.206	3.48748e-98	2	VPS45
1.16013e-101	0.365872	0.249	0.14	3.4102e-97	2	VPS13A
4.48718e-101	0.446437	0.365	0.237	1.31901e-96	2	CPED1
4.56862e-100	0.32015	0.118	0.048	1.34295e-95	2	CNN2
2.12321e-98	0.376795	0.219	0.119	6.24116e-94	2	NDRG3
1.17829e-97	0.466914	0.233	0.131	3.46359e-93	2	INF2
3.71706e-97	0.388549	0.358	0.233	1.09263e-92	2	TNIK
9.1283e-97	0.452302	0.463	0.338	2.68326e-92	2	TMEM131
4.45496e-95	0.26047	0.725	0.571	1.30954e-90	2	ADAMTS9-AS2
7.58734e-95	0.490977	0.196	0.104	2.2303e-90	2	SLC7A2
9.97833e-95	0.4816	0.273	0.165	2.93313e-90	2	ARPC1A
1.10738e-94	0.418368	0.196	0.104	3.25515e-90	2	DAG1
1.25147e-94	0.391682	0.162	0.079	3.67869e-90	2	SMARCD3
5.15687e-94	0.462122	0.179	0.092	1.51586e-89	2	DPH6-DT
1.17609e-93	0.320367	0.694	0.557	3.45713e-89	2	ATXN1
1.6288e-93	0.305404	0.313	0.187	4.78785e-89	2	ADIRF
1.61943e-92	0.278377	0.109	0.045	4.76031e-88	2	NCEH1
3.00837e-92	0.359667	0.108	0.044	8.84311e-88	2	LINC01515
9.57986e-92	0.368864	0.61	0.48	2.816e-87	2	VCL
1.1509e-91	0.471977	0.354	0.237	3.38308e-87	2	SMG7
1.38374e-91	0.443981	0.186	0.098	4.0675e-87	2	LITAF
1.52917e-91	0.408052	0.31	0.196	4.49499e-87	2	CORO1C
3.51352e-91	0.312431	0.725	0.599	1.0328e-86	2	NFASC
1.08417e-90	0.334527	0.868	0.798	3.18693e-86	2	SOX5
2.8236e-90	0.43	0.243	0.143	8.29996e-86	2	PPIP5K2
3.29072e-90	0.474198	0.227	0.129	9.67308e-86	2	DNAJC6
5.10277e-90	0.391307	0.21	0.116	1.49996e-85	2	PIK3CB
1.78049e-89	0.280972	0.243	0.147	5.23374e-85	2	LINC02208
1.85437e-89	0.417225	0.303	0.192	5.45092e-85	2	ELL2
4.41064e-89	0.34347	0.195	0.103	1.29651e-84	2	PARM1
1.19175e-88	0.382836	0.565	0.439	3.50316e-84	2	DIP2C
3.49883e-88	0.459017	0.315	0.204	1.02848e-83	2	SH3BGRL
1.4844e-86	0.326713	0.109	0.046	4.3634e-82	2	AC009093.2
2.17219e-86	0.472562	0.384	0.264	6.38515e-82	2	JAG1
2.40039e-86	0.418634	0.41	0.288	7.05594e-82	2	LINC00472
8.52093e-86	0.402591	0.271	0.166	2.50473e-81	2	ITPR2
1.04895e-85	0.530448	0.31	0.203	3.08339e-81	2	ARHGEF6
2.06617e-85	0.336976	0.233	0.141	6.0735e-81	2	DANT2
6.20609e-84	0.445052	0.487	0.374	1.82428e-79	2	THOC2
1.79898e-83	0.366701	0.502	0.373	5.2881e-79	2	PARD3B
1.99041e-83	0.312999	0.117	0.052	5.85082e-79	2	ZFAND4
3.90067e-83	0.366507	0.109	0.047	1.1466e-78	2	LINC00702
8.07847e-83	0.400451	0.47	0.35	2.37467e-78	2	PIAS1
1.21494e-82	0.453954	0.295	0.189	3.57131e-78	2	WWP2
2.28479e-82	0.375551	0.38	0.261	6.71615e-78	2	STAU2
3.94601e-82	0.435789	0.138	0.067	1.15993e-77	2	TESK2
7.31391e-82	0.404368	0.188	0.103	2.14992e-77	2	LRRC8B
1.64901e-81	0.30991	0.166	0.085	4.84727e-77	2	LINC02256
2.06737e-81	0.417724	0.307	0.2	6.07702e-77	2	ARHGEF2
2.29937e-81	0.510782	0.21	0.12	6.759e-77	2	AL133346.1
2.92951e-81	0.320988	0.17	0.089	8.61129e-77	2	ADHFE1
4.01946e-81	0.386254	0.158	0.081	1.18152e-76	2	GLCCI1
5.15848e-80	0.430481	0.375	0.262	1.51634e-75	2	CUEDC1
1.15561e-79	0.436876	0.412	0.297	3.39691e-75	2	MYO9B
8.52651e-79	0.441313	0.192	0.108	2.50637e-74	2	GRAMD2B
3.0217e-78	0.469296	0.26	0.17	8.8823e-74	2	GALNT17
3.54476e-78	0.392991	0.133	0.065	1.04198e-73	2	CCDC85A
3.78565e-78	0.416583	0.221	0.132	1.11279e-73	2	ARHGEF9
1.38123e-77	0.394663	0.664	0.562	4.06013e-73	2	BMPR2
1.45534e-77	0.304263	0.1	0.043	4.27797e-73	2	CARHSP1
1.6627e-76	0.532393	0.517	0.418	4.8875e-72	2	TLE1
1.73486e-76	0.359823	0.39	0.269	5.09963e-72	2	ITIH5
3.29731e-76	0.4031	0.107	0.047	9.69245e-72	2	POU6F2
5.66807e-76	0.520716	0.219	0.131	1.66613e-71	2	SUGCT
2.43944e-75	0.275784	0.175	0.094	7.17074e-71	2	SEMA4B
2.94192e-75	0.398569	0.299	0.196	8.64777e-71	2	PPARA
3.04176e-75	0.367013	0.676	0.563	8.94125e-71	2	SSH2
5.1249e-75	0.452772	0.132	0.065	1.50646e-70	2	SGK1
1.36725e-74	0.445247	0.369	0.264	4.01905e-70	2	DLGAP4
2.85102e-74	0.317137	0.108	0.049	8.38058e-70	2	TRPC4
8.33486e-74	0.308433	0.104	0.046	2.45003e-69	2	MEGF9
1.54328e-73	0.402683	0.53	0.417	4.53649e-69	2	EDNRA
8.94459e-73	0.327386	0.118	0.056	2.62926e-68	2	USP46
7.16343e-72	0.392241	0.311	0.207	2.10569e-67	2	UMAD1
1.69572e-71	0.40515	0.469	0.362	4.98456e-67	2	MARK1
1.92347e-71	0.379182	0.18	0.102	5.65405e-67	2	KCTD1
1.55115e-70	0.350962	0.633	0.525	4.55961e-66	2	ITPR1
3.44223e-70	0.33382	0.146	0.077	1.01184e-65	2	MAPKBP1
3.64671e-70	0.317116	0.287	0.185	1.07195e-65	2	AIG1
9.70724e-70	0.346121	0.413	0.297	2.85344e-65	2	ZHX2
2.97698e-69	0.373567	0.311	0.209	8.75083e-65	2	UNC13B
1.58808e-68	0.330427	0.715	0.596	4.66816e-64	2	SIK3
2.4797e-68	0.374647	0.307	0.208	7.28907e-64	2	PPP1R21
6.32435e-68	0.347907	0.21	0.126	1.85904e-63	2	A4GALT
8.09969e-68	0.26018	0.11	0.052	2.3809e-63	2	EML1
1.15787e-67	0.269955	0.111	0.052	3.40357e-63	2	NRG2
3.34627e-67	0.378406	0.242	0.152	9.83637e-63	2	TNFAIP8
4.75923e-67	0.347991	0.267	0.171	1.39898e-62	2	THRB
6.12969e-67	0.287483	0.115	0.056	1.80182e-62	2	CBX6
7.60157e-67	0.387956	0.645	0.532	2.23448e-62	2	WWOX
2.64499e-66	0.335868	0.585	0.482	7.77495e-62	2	UBA2
7.87025e-65	0.284194	0.126	0.064	2.31346e-60	2	CPEB2
3.16727e-64	0.393488	0.407	0.302	9.31019e-60	2	GMDS-DT
4.02599e-64	0.337862	0.124	0.063	1.18344e-59	2	LRIG3
1.5033e-63	0.337045	0.191	0.115	4.41895e-59	2	WDR1
1.65196e-63	0.370139	0.153	0.085	4.85595e-59	2	OLFML2A
7.69619e-63	0.374446	0.389	0.287	2.2623e-58	2	INPP5B
9.90076e-63	0.305889	0.299	0.201	2.91033e-58	2	FGFR1
5.87241e-62	0.324105	0.165	0.093	1.7262e-57	2	STUM
6.11866e-62	0.284584	0.455	0.342	1.79858e-57	2	VWA8
7.92897e-62	0.395676	0.369	0.273	2.33072e-57	2	POLR2J3
9.38621e-62	0.304018	0.212	0.131	2.75908e-57	2	MYO18A
1.0871e-61	0.252942	0.219	0.135	3.19554e-57	2	MYO5A
1.26577e-61	0.303647	0.226	0.142	3.72074e-57	2	DIAPH1
3.57924e-61	0.315432	0.109	0.054	1.05212e-56	2	SLC5A3
5.48518e-61	0.345857	0.204	0.125	1.61237e-56	2	MOK
6.40261e-61	0.307478	0.407	0.299	1.88205e-56	2	STIM1
8.45393e-61	0.417601	0.278	0.189	2.48503e-56	2	TMEM108
1.26134e-60	0.347291	0.4	0.296	3.70769e-56	2	OSBPL1A
1.36229e-60	0.329927	0.526	0.422	4.00445e-56	2	KLC1
3.41312e-59	0.375716	0.2	0.125	1.00329e-54	2	DMWD
3.49479e-59	0.260813	0.125	0.066	1.02729e-54	2	CTNNAL1
4.43721e-59	0.303954	0.244	0.156	1.30432e-54	2	ISYNA1
5.36561e-59	0.329494	0.262	0.174	1.57722e-54	2	AGTPBP1
1.08122e-58	0.34922	0.215	0.136	3.17824e-54	2	KLHL29
1.24114e-58	0.328528	0.21	0.132	3.64833e-54	2	CALM2
1.50932e-58	0.314102	0.286	0.195	4.43663e-54	2	TTBK2
2.72609e-58	0.300753	0.154	0.087	8.01334e-54	2	MKNK1
1.07175e-57	0.364619	0.139	0.077	3.15041e-53	2	ID4
5.4561e-57	0.291901	0.156	0.089	1.60382e-52	2	MRPS6
9.68883e-57	0.32841	0.307	0.218	2.84803e-52	2	NPTN
1.58574e-56	0.29792	0.227	0.146	4.66127e-52	2	EXOC6
2.41991e-56	0.269375	0.126	0.068	7.11333e-52	2	MLYCD
6.93812e-56	0.267334	0.148	0.084	2.03946e-51	2	ZNF827
1.19183e-55	0.399394	0.161	0.095	3.50339e-51	2	ADAMTS10
1.86743e-55	0.302077	0.11	0.056	5.4893e-51	2	SNX21
4.49414e-55	0.339451	0.34	0.247	1.32105e-50	2	CDS2
1.06442e-54	0.297026	0.677	0.579	3.12885e-50	2	RBFOX2
1.06707e-54	0.33842	0.446	0.347	3.13664e-50	2	RNF115
1.33457e-54	0.321932	0.392	0.293	3.92298e-50	2	TPCN1
2.35456e-54	0.399926	0.247	0.166	6.92124e-50	2	JADE1
3.99438e-54	0.378929	0.369	0.278	1.17415e-49	2	SNRK
4.82618e-54	0.665454	0.133	0.075	1.41865e-49	2	SLC35F1
1.27612e-53	0.440375	0.35	0.255	3.75115e-49	2	IGFBP5
2.23223e-53	0.510567	0.116	0.062	6.56165e-49	2	FAT3
2.93423e-53	0.351574	0.569	0.475	8.62517e-49	2	TCF7L2
3.39844e-53	0.30242	0.481	0.378	9.98973e-49	2	COMMD1
5.35528e-53	0.345111	0.504	0.402	1.57418e-48	2	SLC39A11
2.04305e-52	0.341387	0.388	0.295	6.00554e-48	2	ANO6
3.87909e-52	0.31848	0.448	0.351	1.14026e-47	2	BACH1
3.88025e-52	0.263484	0.267	0.181	1.1406e-47	2	SLC27A1
4.59202e-52	0.266359	0.103	0.053	1.34983e-47	2	TAF5L
5.6809e-52	0.321093	0.372	0.279	1.6699e-47	2	FBXW4
6.37428e-52	0.336246	0.168	0.102	1.87372e-47	2	RAB27A
1.19652e-51	0.334579	0.332	0.241	3.51718e-47	2	RCSD1
1.54948e-51	0.276821	0.237	0.158	4.5547e-47	2	WLS
1.55452e-51	0.374576	0.191	0.121	4.56951e-47	2	HABP4
2.36118e-51	0.403843	0.156	0.094	6.9407e-47	2	PRLR
2.55552e-51	0.393109	0.274	0.194	7.51196e-47	2	STK38L
3.80532e-51	0.305384	0.381	0.285	1.11857e-46	2	WWTR1
4.57885e-51	0.301154	0.32	0.232	1.34595e-46	2	RAPGEF1
5.28904e-51	0.34404	0.122	0.068	1.55471e-46	2	ZNF10
6.17308e-51	0.386315	0.332	0.248	1.81458e-46	2	GPCPD1
8.61643e-51	0.251014	0.159	0.095	2.5328e-46	2	LGMN
1.50147e-50	0.337903	0.27	0.189	4.41356e-46	2	PPP3R1
1.61543e-50	0.335044	0.295	0.21	4.74855e-46	2	NRSN2-AS1
7.04974e-50	0.279189	0.299	0.213	2.07227e-45	2	NDFIP1
9.49979e-50	0.281944	0.553	0.446	2.79246e-45	2	SETBP1
1.7499e-49	0.295783	0.165	0.102	5.14382e-45	2	MACROD2
2.01067e-49	0.261071	0.104	0.054	5.91038e-45	2	ETS2
2.41567e-49	0.337273	0.246	0.167	7.10086e-45	2	DPH6
3.81852e-49	0.251755	0.122	0.068	1.12245e-44	2	CHORDC1
4.7889e-49	0.351998	0.271	0.191	1.4077e-44	2	PRKACB
5.32773e-49	0.330143	0.435	0.342	1.56609e-44	2	KLHL23
1.32408e-48	0.275342	0.6	0.503	3.89213e-44	2	PHLDB2
1.72113e-48	0.283131	0.489	0.393	5.05926e-44	2	OSBPL9
1.94784e-48	0.344891	0.256	0.179	5.72567e-44	2	RELL1
2.77407e-48	0.287933	0.197	0.127	8.15437e-44	2	CPT1A
4.43644e-48	0.284955	0.611	0.515	1.30409e-43	2	PLCE1
1.05559e-47	0.314998	0.413	0.323	3.1029e-43	2	TIAM2
1.47702e-47	0.33389	0.303	0.221	4.34171e-43	2	CSPG4
2.268e-47	0.325462	0.12	0.068	6.66679e-43	2	AEBP1
3.34958e-47	0.540138	0.202	0.135	9.8461e-43	2	STAC
7.49451e-47	0.288347	0.109	0.06	2.20301e-42	2	AARSD1
9.01163e-47	0.266896	0.721	0.639	2.64897e-42	2	MBNL1
1.18143e-46	0.350713	0.282	0.204	3.47281e-42	2	LRRC8C
1.6673e-46	0.303594	0.159	0.098	4.90102e-42	2	SHROOM3
1.88e-46	0.316558	0.419	0.332	5.52626e-42	2	RNF216
2.47683e-46	0.412941	0.363	0.282	7.28065e-42	2	MPPED2
2.61958e-46	0.384701	0.229	0.157	7.70025e-42	2	TENT4B
2.6327e-46	0.290286	0.196	0.127	7.73882e-42	2	ZNF33A
2.63563e-46	0.271319	0.149	0.089	7.74744e-42	2	SFXN5
3.30477e-46	0.300618	0.274	0.194	9.71438e-42	2	MXI1
3.35547e-46	0.283674	0.263	0.185	9.86339e-42	2	DAB2IP
5.3828e-46	0.310548	0.483	0.389	1.58227e-41	2	COL27A1
1.0537e-45	0.317884	0.237	0.163	3.09734e-41	2	CAVIN1
1.0969e-45	0.269078	0.16	0.099	3.22433e-41	2	SNX24
2.10093e-45	0.324464	0.221	0.15	6.1757e-41	2	NFIX
3.01766e-45	0.266019	0.577	0.482	8.87041e-41	2	NCOA2
4.33696e-45	0.286522	0.558	0.462	1.27485e-40	2	ACYP2
5.01974e-45	0.363132	0.393	0.311	1.47555e-40	2	FAT1
6.55764e-45	0.285511	0.403	0.312	1.92762e-40	2	PHLPP1
8.52838e-45	0.272774	0.523	0.431	2.50692e-40	2	POGZ
1.45147e-44	0.271263	0.417	0.329	4.2666e-40	2	RAF1
2.76986e-44	0.27712	0.231	0.159	8.14199e-40	2	DAPK3
3.14857e-44	0.304034	0.486	0.398	9.25522e-40	2	RAPGEF5
3.93114e-44	0.4341	0.325	0.246	1.15556e-39	2	LASP1
4.72873e-44	0.296791	0.123	0.071	1.39001e-39	2	EFCAB13
6.09187e-44	0.375985	0.203	0.137	1.79071e-39	2	SLC25A25
1.17216e-43	0.322593	0.321	0.241	3.44555e-39	2	ITGB5
1.5661e-43	0.426846	0.391	0.307	4.60356e-39	2	AC098829.1
1.63585e-43	0.28457	0.497	0.405	4.80858e-39	2	GATAD2B
3.41554e-43	0.250123	0.782	0.703	1.004e-38	2	ZEB1
5.2629e-43	0.268035	0.507	0.418	1.54703e-38	2	CTNND1
6.98706e-43	0.321681	0.148	0.091	2.05385e-38	2	AP003555.2
1.84159e-42	0.275246	0.43	0.345	5.41335e-38	2	ZNF644
3.23971e-42	0.282316	0.197	0.132	9.52312e-38	2	RUBCN
6.25074e-42	0.264857	0.221	0.151	1.8374e-37	2	TTN-AS1
1.16803e-41	0.29313	0.17	0.11	3.43343e-37	2	PPP5C
2.33389e-41	0.255513	0.278	0.2	6.86048e-37	2	CCDC84
2.46666e-41	0.297008	0.316	0.239	7.25075e-37	2	ACTR3
3.5427e-41	0.556025	0.122	0.074	1.04138e-36	2	KCNQ5
7.28347e-41	0.267526	0.541	0.449	2.14098e-36	2	NXN
8.11757e-41	0.319611	0.197	0.132	2.38616e-36	2	GIPC1
1.09193e-40	0.260694	0.416	0.33	3.20972e-36	2	FAM13B
2.22455e-40	0.28701	0.246	0.176	6.53906e-36	2	PTPN14
3.87472e-40	0.251438	0.278	0.202	1.13897e-35	2	CERS4
3.92368e-40	0.256885	0.469	0.381	1.15336e-35	2	CAMTA1
4.22914e-40	0.29468	0.129	0.078	1.24316e-35	2	RCBTB1
1.41227e-39	0.27276	0.166	0.108	4.15138e-35	2	TRIQK
1.47461e-39	0.271721	0.154	0.097	4.33461e-35	2	NRDE2
3.0558e-39	0.307388	0.139	0.086	8.98253e-35	2	MINDY4
1.16638e-38	0.257592	0.234	0.166	3.42858e-34	2	CPSF7
1.46269e-38	0.295478	0.119	0.071	4.29957e-34	2	OSBPL3
3.0818e-38	0.351661	0.315	0.24	9.05895e-34	2	CYP7B1
4.34976e-38	0.254624	0.53	0.445	1.27861e-33	2	IGF1R
1.02838e-37	0.277724	0.134	0.084	3.02292e-33	2	CHURC1
1.50892e-37	0.337131	0.322	0.25	4.43547e-33	2	STK24
2.13934e-37	0.277884	0.338	0.262	6.2886e-33	2	MICU3
2.17886e-37	0.251828	0.15	0.095	6.40476e-33	2	DKK3
2.18446e-37	0.261955	0.408	0.329	6.42121e-33	2	KIAA1109
6.88865e-37	0.264962	0.153	0.099	2.02492e-32	2	TRIM38
1.00959e-36	0.27823	0.103	0.059	2.96769e-32	2	PCDH1
1.90945e-36	0.290917	0.24	0.173	5.61283e-32	2	SLC25A16
6.97065e-36	0.258112	0.395	0.318	2.04902e-31	2	IQGAP1
2.03796e-35	0.280888	0.302	0.229	5.99059e-31	2	LINC00894
3.30472e-35	0.276306	0.389	0.315	9.71423e-31	2	ATF7
4.11123e-35	0.255304	0.104	0.061	1.2085e-30	2	IGHMBP2
5.57884e-35	0.337726	0.202	0.143	1.6399e-30	2	JAK2
1.19084e-34	0.263432	0.286	0.216	3.50046e-30	2	GARNL3
1.20773e-34	0.297011	0.302	0.233	3.55012e-30	2	LINC00342
1.75509e-34	0.279062	0.198	0.138	5.15907e-30	2	MED14
3.84059e-33	0.268979	0.214	0.152	1.12894e-28	2	ESAM
1.00275e-32	0.253369	0.304	0.235	2.94758e-28	2	PIK3C2A
1.5164e-32	0.25672	0.166	0.113	4.45744e-28	2	CCDC6
1.64629e-32	0.2623	0.224	0.163	4.83928e-28	2	SORBS3
3.03797e-32	0.287476	0.166	0.113	8.93012e-28	2	DHTKD1
4.89197e-32	0.250096	0.354	0.282	1.43799e-27	2	PHF14
1.78034e-31	0.343295	0.289	0.224	5.2333e-27	2	GMDS
6.9272e-30	0.262815	0.152	0.102	2.03625e-25	2	DDB2
2.43111e-28	0.260977	0.24	0.182	7.14626e-24	2	RIMKLB
4.6151e-28	0.263457	0.239	0.182	1.35661e-23	2	TLN1
6.90292e-28	0.252005	0.148	0.101	2.02911e-23	2	CCDC149
1.46718e-26	0.284103	0.127	0.084	4.31276e-22	2	AGMO
1.90949e-26	0.366683	0.154	0.107	5.61294e-22	2	TRABD2B
5.83297e-26	0.254467	0.134	0.091	1.7146e-21	2	MAP3K8
3.0987e-25	0.286807	0.377	0.318	9.10863e-21	2	CBL
3.72017e-25	0.250458	0.139	0.096	1.09354e-20	2	TMEM38B
4.57204e-23	0.262316	0.162	0.118	1.34395e-18	2	RAP2A
5.4507e-23	0.270449	0.245	0.194	1.60223e-18	2	BRWD3
9.66592e-23	0.281711	0.26	0.206	2.8413e-18	2	LINC00924
9.10372e-21	0.272656	0.175	0.131	2.67604e-16	2	FAM20C
2.38282e-20	0.318191	0.548	0.479	7.0043e-16	2	ESYT2
4.83968e-20	0.574813	0.255	0.21	1.42262e-15	2	FRAS1
3.15761e-19	0.263966	0.306	0.256	9.28179e-15	2	TNS3
1.89551e-17	0.295053	0.229	0.187	5.57185e-13	2	SLC6A1
6.50304e-16	0.970012	0.152	0.119	1.91157e-11	2	MTHFD1L
4.60987e-15	0.326684	0.125	0.093	1.35507e-10	2	FLNB
1.65432e-14	0.400355	0.127	0.096	4.86287e-10	2	ZNF331
2.31209e-14	0.312941	0.108	0.08	6.7964e-10	2	ATF3
6.02032e-13	0.252973	0.233	0.196	1.76967e-08	2	COL14A1
1.69618e-09	0.356177	0.269	0.32	4.98593e-05	2	CRISPLD2
3.7272e-09	0.544981	0.219	0.191	0.000109561	2	MYH10
0	2.65756	0.35	0.012	0	3	TNC
0	2.40754	0.493	0.125	0	3	ELN
0	2.15394	0.463	0.097	0	3	MTHFD1L
0	2.15385	0.307	0.021	0	3	HMCN2
0	2.12653	0.25	0.006	0	3	HTR7
0	2.11522	0.267	0.049	0	3	CLSTN2
0	2.08472	0.703	0.226	0	3	SLIT3
0	2.01973	0.515	0.09	0	3	ADAMTS2
0	2.00688	0.434	0.058	0	3	ID4
0	1.95757	0.38	0.074	0	3	CGNL1
0	1.87525	0.615	0.315	0	3	ADGRL3
0	1.81926	0.435	0.114	0	3	SULF1
0	1.7753	0.365	0.061	0	3	EDIL3
0	1.7554	0.492	0.171	0	3	MYH10
0	1.72896	0.335	0.06	0	3	MAMLD1
0	1.72653	0.577	0.217	0	3	COL1A1
0	1.72528	0.575	0.261	0	3	NCKAP5
0	1.67305	0.329	0.054	0	3	COL6A6
0	1.6567	0.325	0.059	0	3	HMCN1
0	1.65126	0.34	0.066	0	3	ITGA11
0	1.62797	0.178	0.028	0	3	PTPRT
0	1.59197	0.689	0.412	0	3	CRIM1
0	1.59119	0.22	0.007	0	3	PTPRZ1
0	1.53476	0.455	0.137	0	3	PDLIM3
0	1.52717	0.308	0.07	0	3	VCAN
0	1.5176	0.388	0.138	0	3	PTPRJ
0	1.49086	0.533	0.176	0	3	KCNT2
0	1.47925	0.646	0.275	0	3	NAALADL2
0	1.44892	0.424	0.15	0	3	CHSY3
0	1.44699	0.595	0.253	0	3	ANK3
0	1.44603	0.218	0.022	0	3	GPC3
0	1.4252	0.59	0.277	0	3	ENAH
0	1.41584	0.29	0.048	0	3	MATN2
0	1.40857	0.86	0.558	0	3	EXT1
0	1.40614	0.268	0.054	0	3	FAT3
0	1.39629	0.576	0.277	0	3	BCL2
0	1.39097	0.449	0.166	0	3	SDC2
0	1.36379	0.734	0.415	0	3	TANC1
0	1.36012	0.667	0.37	0	3	PARD3B
0	1.314	0.291	0.05	0	3	LMCD1
0	1.29585	0.333	0.085	0	3	OLFML2B
0	1.29094	0.292	0.06	0	3	THBS2
0	1.29007	0.242	0.039	0	3	ROR2
0	1.25022	0.469	0.18	0	3	COL14A1
0	1.22715	0.325	0.096	0	3	CSGALNACT1
0	1.20667	0.333	0.096	0	3	TRABD2B
0	1.19113	0.201	0.04	0	3	LINC02398
0	1.18727	0.25	0.048	0	3	FLRT2
0	1.1753	0.212	0.03	0	3	PAPPA
0	1.16599	0.255	0.034	0	3	TRPM3
0	1.1344	0.295	0.082	0	3	FLNB
0	1.13376	0.228	0.051	0	3	TENM4
0	1.09902	0.19	0.015	0	3	PLPPR4
0	1.07552	0.191	0.028	0	3	NKD1
0	1.03458	0.23	0.038	0	3	DAPK1
0	1.02574	0.118	0.004	0	3	IGFN1
0	1.02145	0.32	0.09	0	3	SHROOM3
0	0.988323	0.2	0.036	0	3	AC107208.1
0	0.935855	0.167	0.027	0	3	ARHGAP28
0	0.933698	0.112	0.008	0	3	ABCC8
0	0.887273	0.189	0.027	0	3	CHST15
0	0.876924	0.145	0.009	0	3	SH3GL3
0	0.856924	0.13	0.004	0	3	F5
0	0.849038	0.116	0.007	0	3	TRHDE
0	0.837476	0.155	0.019	0	3	HUNK
0	0.731982	0.124	0.014	0	3	C12orf75
0	0.637998	0.101	0.009	0	3	FNDC1
1.26568e-299	1.54461	0.759	0.522	3.72047e-295	3	SASH1
2.13272e-298	0.918974	0.204	0.045	6.26912e-294	3	MBP
1.49879e-295	0.647598	0.11	0.013	4.40571e-291	3	KIAA1211
6.74388e-294	1.10975	0.628	0.335	1.98236e-289	3	COL5A1
1.33055e-293	1.06504	0.254	0.067	3.91116e-289	3	KCNQ5
3.56671e-286	1.31355	0.211	0.049	1.04844e-281	3	AC024901.1
2.48815e-278	1.57239	0.637	0.358	7.31392e-274	3	AKAP12
1.0618e-276	1.15441	0.786	0.561	3.12115e-272	3	ATXN1
1.133e-273	1.23644	0.558	0.287	3.33044e-269	3	DAAM1
1.76507e-262	1.27856	0.461	0.205	5.18841e-258	3	CREB5
2.20784e-261	0.942605	0.145	0.026	6.48995e-257	3	NTM
5.69618e-254	1.10048	0.645	0.374	1.67439e-249	3	ARID5B
1.55008e-250	0.611714	0.124	0.02	4.55646e-246	3	BMP8A
3.27631e-247	0.771198	0.203	0.051	9.63072e-243	3	RHOBTB1
1.80898e-244	1.02179	0.509	0.245	5.3175e-240	3	IGF2BP2
2.64539e-243	0.95108	0.201	0.051	7.77612e-239	3	CFH
1.07783e-242	1.12444	0.672	0.41	3.16828e-238	3	SVIL
6.8899e-238	0.80451	0.211	0.056	2.02529e-233	3	PDE4B
2.34263e-237	0.821276	0.224	0.061	6.88618e-233	3	CNN1
5.53188e-236	1.1294	0.618	0.36	1.6261e-231	3	COL1A2
3.62827e-235	0.838001	0.173	0.039	1.06653e-230	3	LINC00670
5.00143e-234	1.15508	0.305	0.109	1.47017e-229	3	KCNQ1OT1
6.60241e-234	0.320436	0.177	0.042	1.94078e-229	3	SYNDIG1
4.93076e-229	0.589735	0.237	0.071	1.4494e-224	3	CNKSR3
6.21243e-229	1.08901	0.61	0.351	1.82614e-224	3	COL6A3
2.08756e-228	1.04001	0.264	0.086	6.13639e-224	3	VGLL3
6.38027e-228	1.22206	0.587	0.321	1.87548e-223	3	LMOD1
6.78209e-228	0.895503	0.431	0.195	1.9936e-223	3	FSTL1
4.31715e-227	0.761558	0.318	0.119	1.26903e-222	3	FBN2
2.28017e-226	1.00464	0.612	0.347	6.70257e-222	3	PLPP1
1.08218e-224	1.39425	0.562	0.307	3.18108e-220	3	GPC6
1.10531e-220	0.923659	0.797	0.579	3.24905e-216	3	ASAP1
5.04438e-219	1.23548	0.259	0.085	1.4828e-214	3	THBS1
5.60401e-219	0.751769	0.87	0.676	1.6473e-214	3	MACF1
1.58696e-216	1.2659	0.638	0.401	4.66485e-212	3	PELI2
4.69487e-216	1.08932	0.388	0.166	1.38006e-211	3	COL12A1
6.40693e-216	1.19834	0.509	0.268	1.88332e-211	3	MEG3
6.90457e-216	1.0877	0.319	0.122	2.0296e-211	3	HIVEP1
1.19583e-210	0.713273	0.143	0.03	3.51514e-206	3	TGFB2
2.06133e-209	0.938121	0.641	0.387	6.05927e-205	3	MYOF
1.77363e-203	0.788956	0.142	0.031	5.21359e-199	3	SMAD6
2.08147e-202	1.16099	0.33	0.133	6.11847e-198	3	KLHL29
1.73484e-201	1.06405	0.223	0.069	5.09956e-197	3	SLIT2
3.24542e-200	0.928334	0.128	0.025	9.53991e-196	3	ANO3
1.11686e-199	0.522666	0.124	0.024	3.283e-195	3	NPNT
1.1607e-199	0.81738	0.391	0.174	3.41187e-195	3	ADAM19
3.40643e-197	0.890045	0.304	0.117	1.00132e-192	3	ADARB1
3.48286e-197	0.690956	0.847	0.642	1.02379e-192	3	MED13L
5.11533e-192	0.849455	0.368	0.156	1.50365e-187	3	AFF3
8.09695e-192	1.18951	0.317	0.129	2.3801e-187	3	KLHL13
8.37819e-192	0.650568	0.154	0.037	2.46277e-187	3	SMAD7
1.36016e-191	0.750778	0.704	0.448	3.9982e-187	3	MAGI1
5.07338e-191	0.627987	0.104	0.018	1.49132e-186	3	SPNS2
3.07903e-190	0.750884	0.231	0.076	9.05082e-186	3	C1orf198
4.67388e-190	0.539827	0.204	0.06	1.37389e-185	3	MPP7
6.66901e-190	1.55195	0.511	0.299	1.96035e-185	3	PXDNL
4.25425e-189	0.908156	0.524	0.282	1.25054e-184	3	ACTN1
6.64999e-187	0.911553	0.401	0.187	1.95476e-182	3	AFAP1
1.43207e-185	1.1776	0.647	0.425	4.20957e-181	3	SAMD4A
6.31122e-185	0.824039	0.269	0.098	1.85518e-180	3	SNTB2
5.00695e-184	0.775419	0.682	0.44	1.47179e-179	3	IGF1R
5.96106e-184	0.355952	0.1	0.017	1.75225e-179	3	COL16A1
1.77391e-183	0.809978	0.292	0.113	5.21441e-179	3	PLEKHH2
2.28629e-182	1.28933	0.515	0.298	6.72054e-178	3	LINC01091
2.80861e-182	0.913689	0.804	0.593	8.2559e-178	3	COL4A1
4.71648e-181	0.99557	0.401	0.196	1.38641e-176	3	PXDN
1.51718e-180	1.11169	0.272	0.103	4.45976e-176	3	DDAH1
5.41706e-177	0.885563	0.625	0.399	1.59234e-172	3	AEBP2
1.24647e-176	0.660098	0.155	0.04	3.66401e-172	3	MN1
1.22284e-175	0.93791	0.49	0.267	3.59453e-171	3	SYTL2
3.78146e-173	0.801545	0.267	0.101	1.11156e-168	3	RAI14
1.174e-172	1.05663	0.155	0.041	3.45097e-168	3	SAMD5
3.98038e-172	0.574889	0.12	0.026	1.17003e-167	3	TWIST2
6.34138e-172	0.649741	0.209	0.067	1.86405e-167	3	ADAM33
6.4521e-170	0.733297	0.736	0.529	1.89659e-165	3	VPS13B
1.2917e-169	1.20648	0.1	0.019	3.79695e-165	3	DPP6
7.16272e-169	0.524674	0.308	0.128	2.10548e-164	3	ITGA9
1.53451e-166	0.624896	0.128	0.03	4.5107e-162	3	SEMA3D
2.24056e-166	0.788088	0.712	0.485	6.58613e-162	3	ITGA1
3.02129e-166	0.955312	0.638	0.424	8.88108e-162	3	ST5
5.32641e-165	1.00982	0.374	0.179	1.5657e-160	3	MEG8
1.77408e-164	0.45031	0.102	0.02	5.2149e-160	3	ALDH1A1
1.89942e-164	0.599406	0.11	0.023	5.58335e-160	3	GFRA1
2.40541e-164	0.800341	0.114	0.025	7.07071e-160	3	AL033504.1
2.85461e-164	0.784996	0.753	0.544	8.39112e-160	3	PEAK1
1.05709e-163	0.546929	0.114	0.024	3.10731e-159	3	NPR3
1.65395e-162	0.685212	0.277	0.108	4.86177e-158	3	TNXB
3.34315e-160	0.77035	0.836	0.692	9.8272e-156	3	ZEB2
6.03383e-159	1.20396	0.513	0.301	1.77365e-154	3	PDE4D
1.30547e-157	0.871139	0.558	0.342	3.83742e-153	3	CREB3L2
1.52547e-157	0.870525	0.511	0.297	4.4841e-153	3	FBN1
1.54176e-157	0.91817	0.153	0.042	4.532e-153	3	ADAMTSL1
7.1874e-156	0.792184	0.203	0.069	2.11274e-151	3	LURAP1L
6.35149e-155	0.71335	0.361	0.171	1.86702e-150	3	FHL1
1.33234e-154	0.74018	0.846	0.669	3.91642e-150	3	COL4A2
1.79618e-154	0.797713	0.358	0.169	5.27988e-150	3	BACE2
1.98709e-154	0.744962	0.261	0.103	5.84105e-150	3	MYO10
7.16073e-154	0.814591	0.175	0.055	2.1049e-149	3	TTYH2
5.82816e-153	0.82649	0.801	0.632	1.71319e-148	3	SEMA5A
5.97695e-151	0.873199	0.318	0.144	1.75692e-146	3	CABLES1
1.11626e-149	0.754814	0.315	0.142	3.28125e-145	3	GATA6
5.21558e-149	0.445174	0.102	0.022	1.53312e-144	3	SNCAIP
2.20453e-148	1.06825	0.247	0.097	6.48022e-144	3	GRID2
3.18281e-146	0.819605	0.326	0.151	9.35586e-142	3	GLI2
4.45777e-146	0.744655	0.768	0.566	1.31036e-141	3	FRMD4A
8.44428e-146	0.411154	0.106	0.024	2.4822e-141	3	NEK6
1.22133e-145	0.793994	0.337	0.157	3.59009e-141	3	FMNL2
8.14335e-145	0.827619	0.124	0.031	2.39374e-140	3	ACAN
1.04235e-143	0.846506	0.321	0.149	3.06398e-139	3	PKNOX2
1.15198e-143	1.232	0.163	0.051	3.38625e-139	3	FAM155A
2.07503e-143	0.565779	0.304	0.131	6.09956e-139	3	SIPA1L1
1.38876e-142	0.684455	0.138	0.038	4.08227e-138	3	PRRX2
1.6531e-142	0.375577	0.125	0.032	4.8593e-138	3	EMILIN2
6.24188e-141	0.880089	0.213	0.079	1.8348e-136	3	TSPAN5
1.99459e-140	0.488106	0.175	0.056	5.8631e-136	3	FAT4
2.01098e-140	0.550498	0.126	0.033	5.91127e-136	3	DPYSL3
1.01787e-139	0.751793	0.367	0.183	2.99203e-135	3	SH3PXD2B
1.20055e-138	0.778683	0.29	0.13	3.52901e-134	3	LINC00632
1.31138e-138	0.762684	0.307	0.139	3.85481e-134	3	LGR4
1.39976e-135	0.666869	0.279	0.122	4.11459e-131	3	FAM171A1
2.0786e-135	0.832055	0.299	0.135	6.11006e-131	3	DCLK1
2.60995e-135	0.876275	0.489	0.295	7.67196e-131	3	PKD2
8.27367e-135	0.615126	0.258	0.108	2.43205e-130	3	RNF217
6.10462e-132	0.681396	0.256	0.106	1.79445e-127	3	PARM1
5.59138e-130	0.738907	0.556	0.355	1.64358e-125	3	ANTXR1
1.87256e-129	0.727725	0.518	0.32	5.50438e-125	3	GLS
2.20947e-129	0.746297	0.473	0.264	6.49475e-125	3	PIEZO2
2.21138e-129	0.72124	0.465	0.267	6.50034e-125	3	JAG1
4.20011e-129	0.651358	0.826	0.672	1.23462e-124	3	FNDC3B
3.29529e-128	0.567202	0.302	0.135	9.6865e-124	3	TAGLN
1.84296e-127	0.723	0.648	0.446	5.41738e-123	3	YAP1
3.99835e-127	1.11677	0.477	0.288	1.17531e-122	3	FN1
1.32961e-126	0.682059	0.253	0.108	3.90839e-122	3	RASA3
2.16079e-126	0.786066	0.319	0.153	6.35165e-122	3	IGF2BP3
6.49956e-125	0.695749	0.209	0.081	1.91054e-120	3	SESN3
3.74522e-124	0.700943	0.587	0.385	1.10091e-119	3	EML4
9.41383e-123	0.891545	0.291	0.137	2.76719e-118	3	COL21A1
4.35677e-122	0.709808	0.454	0.252	1.28067e-117	3	LAMA3
9.13313e-122	0.583615	0.739	0.534	2.68468e-117	3	CDK14
4.10782e-120	0.758653	0.682	0.509	1.20749e-115	3	KLF12
1.14238e-119	0.782004	0.58	0.385	3.35803e-115	3	COL3A1
1.69937e-119	0.571467	0.31	0.153	4.9953e-115	3	HECW2
6.46293e-119	0.573963	0.395	0.213	1.89978e-114	3	GARNL3
1.38961e-118	0.800059	0.338	0.171	4.08475e-114	3	GLIS3
8.04241e-118	0.986711	0.334	0.17	2.36407e-113	3	TEX41
1.31571e-117	0.692215	0.509	0.316	3.86752e-113	3	EHBP1
1.88133e-116	0.87388	0.445	0.266	5.53016e-112	3	APBA1
2.66776e-116	0.597174	0.497	0.299	7.84188e-112	3	MYO9B
1.88708e-115	0.662734	0.156	0.053	5.54708e-111	3	XYLT1
9.67925e-115	0.845087	0.363	0.197	2.84522e-110	3	BACH2
1.26463e-113	0.72038	0.307	0.151	3.71737e-109	3	PVT1
2.06066e-113	0.5707	0.607	0.403	6.05731e-109	3	RABGEF1
4.59011e-113	0.676557	0.246	0.107	1.34926e-108	3	ENTPD1
5.95003e-113	0.779792	0.406	0.232	1.74901e-108	3	LHFPL2
9.99782e-113	0.548472	0.208	0.084	2.93886e-108	3	TRAM2
2.1634e-112	0.637188	0.353	0.187	6.35932e-108	3	SSH1
7.67723e-111	0.862831	0.507	0.313	2.25672e-106	3	LTBP1
1.60813e-110	0.523662	0.366	0.194	4.7271e-106	3	CDK6
2.94254e-110	0.643279	0.814	0.665	8.64961e-106	3	NFIA
7.05459e-110	0.790033	0.373	0.207	2.0737e-105	3	RALGPS2
1.12786e-109	0.622835	0.368	0.197	3.31535e-105	3	PDLIM7
2.91083e-109	0.555746	0.356	0.183	8.55637e-105	3	NAV2
3.95826e-109	0.585072	0.534	0.35	1.16353e-104	3	ANK2
1.35471e-108	0.561834	0.799	0.585	3.98216e-104	3	PALM2-AKAP2
1.75378e-108	0.621161	0.529	0.338	5.15524e-104	3	SMURF1
2.88433e-108	0.560954	0.278	0.133	8.4785e-104	3	ARHGEF10
3.72833e-108	0.590751	0.244	0.11	1.09594e-103	3	TP53BP2
9.20638e-108	1.38239	0.243	0.109	2.70621e-103	3	SERPINE1
2.97917e-107	0.40867	0.17	0.063	8.75726e-103	3	SYNPO
5.49439e-107	0.50365	0.275	0.133	1.61508e-102	3	PPP1R9A
6.73119e-107	0.844966	0.482	0.301	1.97863e-102	3	CDH13
1.35449e-106	0.695391	0.263	0.125	3.98152e-102	3	C11orf80
1.87833e-106	0.756861	0.239	0.108	5.52136e-102	3	CORO2B
2.20622e-106	0.490634	0.123	0.038	6.48517e-102	3	ARHGEF26
3.60078e-106	0.675544	0.808	0.637	1.05845e-101	3	SORBS1
1.02495e-105	0.855298	0.269	0.132	3.01285e-101	3	TBX20
1.46766e-105	0.383671	0.145	0.049	4.31418e-101	3	STK17A
1.56868e-104	0.655314	0.203	0.085	4.61114e-100	3	MINDY4
1.75224e-104	0.567723	0.259	0.121	5.15071e-100	3	USP6NL
5.68625e-104	0.675629	0.297	0.15	1.67147e-99	3	NFIX
1.84508e-103	0.727013	0.523	0.343	5.42361e-99	3	ACTA2
2.04739e-102	0.579176	0.137	0.046	6.0183e-98	3	ST6GAL2
1.72686e-101	0.448198	0.145	0.051	5.07611e-97	3	NCS1
1.97137e-101	0.593583	0.19	0.077	5.79484e-97	3	MRC2
8.12032e-101	0.545406	0.626	0.425	2.38697e-96	3	MSRB3
4.85255e-100	0.495254	0.246	0.114	1.42641e-95	3	ABCC1
1.00729e-99	0.612152	0.435	0.257	2.96093e-95	3	RANBP17
5.4525e-99	0.688558	0.483	0.309	1.60276e-94	3	PRRX1
1.0184e-98	0.653996	0.343	0.188	2.99359e-94	3	TBC1D12
1.21493e-97	0.566036	0.267	0.128	3.57128e-93	3	ANKRD29
7.43287e-97	0.617659	0.491	0.319	2.18489e-92	3	SND1
1.92634e-95	0.786815	0.404	0.247	5.66247e-91	3	PRICKLE2
4.92061e-95	0.845404	0.283	0.146	1.44641e-90	3	CD44
6.26493e-95	0.569238	0.117	0.037	1.84158e-90	3	PTGIS
7.84149e-95	0.680495	0.325	0.176	2.30501e-90	3	TPST1
1.95438e-94	0.51571	0.132	0.046	5.74491e-90	3	PTCH2
2.77587e-94	0.630931	0.339	0.181	8.15968e-90	3	SDK1
3.56808e-94	0.588204	0.471	0.296	1.04884e-89	3	RIN2
1.03225e-93	0.402689	0.146	0.054	3.0343e-89	3	PRKAR1B
2.19037e-93	0.573447	0.356	0.202	6.4386e-89	3	CORO1C
3.09843e-93	0.602207	0.677	0.492	9.10784e-89	3	CELF2
3.30696e-93	0.442023	0.139	0.05	9.7208e-89	3	LINC00702
9.45879e-93	0.544497	0.169	0.068	2.78041e-88	3	AEBP1
6.19764e-92	0.470594	0.179	0.074	1.8218e-87	3	SYNJ2
3.1417e-91	0.552438	0.644	0.467	9.23503e-87	3	ACTN4
9.01529e-91	0.719692	0.475	0.314	2.65004e-86	3	DOCK10
3.0863e-90	0.786526	0.135	0.049	9.07219e-86	3	PLD5
8.76118e-90	0.629242	0.46	0.295	2.57535e-85	3	HIF3A
1.14458e-89	0.57094	0.281	0.145	3.3645e-85	3	MAN2A1
1.61629e-89	0.688826	0.249	0.126	4.75109e-85	3	FRMD4B
1.76086e-89	0.588378	0.152	0.058	5.17604e-85	3	CHST8
1.39084e-88	0.747889	0.188	0.081	4.08837e-84	3	BNC2
1.84647e-88	0.594276	0.338	0.183	5.42769e-84	3	DGKG
2.24784e-88	0.69496	0.356	0.205	6.60753e-84	3	FGFR1
6.98197e-87	0.685311	0.571	0.404	2.05235e-82	3	ARHGAP24
8.00572e-87	0.602809	0.102	0.031	2.35328e-82	3	HMGA2
1.39736e-86	0.725454	0.606	0.439	4.10754e-82	3	PCDH9
1.87469e-86	0.685847	0.322	0.177	5.51064e-82	3	ZDHHC14
1.3219e-85	0.677741	0.274	0.144	3.88573e-81	3	MID1
5.36386e-85	0.48744	0.521	0.334	1.57671e-80	3	MICAL3
3.10938e-84	0.548999	0.281	0.148	9.14001e-80	3	TLE2
9.84287e-84	0.794146	0.395	0.247	2.89331e-79	3	LASP1
4.07354e-83	0.782797	0.306	0.174	1.19742e-78	3	DOCK4
4.57173e-83	0.567908	0.247	0.125	1.34386e-78	3	TANC2
8.82788e-83	0.274635	0.104	0.033	2.59495e-78	3	PIK3C2B
1.69584e-81	0.44346	0.133	0.05	4.98493e-77	3	ARSB
2.10593e-81	0.367521	0.178	0.078	6.19038e-77	3	NEDD4L
2.23492e-81	0.474975	0.95	0.921	6.56953e-77	3	CALD1
5.74382e-81	0.407541	0.118	0.041	1.6884e-76	3	TGM2
1.55199e-80	0.583314	0.438	0.283	4.56208e-76	3	CNN3
1.56767e-80	0.570829	0.362	0.215	4.60817e-76	3	GRB10
1.88017e-80	0.576869	0.186	0.083	5.52675e-76	3	AC007364.1
4.18775e-80	0.506774	0.201	0.091	1.23099e-75	3	NTRK2
7.17473e-80	0.386194	0.127	0.047	2.10901e-75	3	EZH2
1.26134e-79	0.509203	0.225	0.109	3.70772e-75	3	NEO1
1.50512e-78	0.523553	0.468	0.309	4.42431e-74	3	TTC3
4.33769e-77	0.472557	0.322	0.174	1.27506e-72	3	NTRK3
1.52384e-76	0.597776	0.515	0.358	4.47932e-72	3	GTDC1
2.76156e-76	0.486625	0.191	0.088	8.1176e-72	3	FAM102B
5.2079e-76	0.475188	0.605	0.441	1.53086e-71	3	EVI5
5.73636e-76	0.826048	0.356	0.217	1.6862e-71	3	P3H2
1.00766e-75	0.422127	0.128	0.049	2.96201e-71	3	AHR
1.2026e-74	0.544058	0.228	0.116	3.53504e-70	3	TBX18
1.89117e-74	0.691955	0.524	0.373	5.5591e-70	3	NHS
6.06158e-74	0.878142	0.589	0.445	1.7818e-69	3	ARL15
6.97936e-74	0.548423	0.321	0.187	2.05158e-69	3	DAB2IP
1.09824e-73	0.336276	0.193	0.089	3.22828e-69	3	PDGFC
1.3212e-73	0.628937	0.642	0.498	3.88366e-69	3	CCDC102B
2.82782e-73	0.352531	0.119	0.044	8.31239e-69	3	PXDC1
3.64222e-73	0.509601	0.194	0.092	1.07063e-68	3	PDK3
5.94031e-73	0.695014	0.15	0.064	1.74615e-68	3	ERRFI1
6.75736e-73	0.643281	0.296	0.168	1.98633e-68	3	OSMR
7.22966e-73	0.441391	0.805	0.661	2.12516e-68	3	FOXP1
1.02852e-71	0.31635	0.731	0.536	3.02334e-67	3	PALLD
2.56879e-71	0.554266	0.157	0.068	7.55096e-67	3	SGK1
3.94305e-71	0.383425	0.131	0.052	1.15906e-66	3	LPAR1
4.47665e-71	0.484463	0.4	0.239	1.31591e-66	3	XIST
4.69588e-71	0.600321	0.304	0.173	1.38035e-66	3	PCSK5
5.57599e-71	0.739872	0.426	0.281	1.63906e-66	3	CNTN4
8.00969e-71	0.401107	0.813	0.659	2.35445e-66	3	CUX1
1.81143e-70	0.510069	0.336	0.201	5.32469e-66	3	DYNC2H1
2.16264e-70	0.46008	0.547	0.384	6.35708e-66	3	TPM4
2.8258e-70	0.621101	0.234	0.122	8.30643e-66	3	TTLL7
3.71583e-70	0.630568	0.918	0.837	1.09227e-65	3	PDE3A
5.1061e-70	0.602596	0.26	0.142	1.50094e-65	3	OLFM2
1.79197e-69	0.613541	0.252	0.137	5.2675e-65	3	LOXL2
2.02101e-69	0.522714	0.406	0.259	5.94076e-65	3	BICC1
6.17687e-69	0.489447	0.687	0.537	1.81569e-64	3	PICALM
1.36009e-68	0.598613	0.421	0.278	3.99799e-64	3	GALNT2
1.56943e-68	0.415614	0.319	0.186	4.61335e-64	3	CTIF
1.65891e-68	0.539721	0.14	0.059	4.87636e-64	3	TARID
2.18587e-68	0.512121	0.582	0.43	6.42535e-64	3	ITSN1
2.199e-68	0.437879	0.306	0.177	6.46396e-64	3	PTPN14
2.83424e-68	0.52282	0.3	0.175	8.33124e-64	3	TIMP2
3.32565e-68	0.921121	0.228	0.118	9.77576e-64	3	ITGA8
5.24426e-68	0.629673	0.474	0.335	1.54155e-63	3	CDH11
9.44609e-68	0.296242	0.119	0.046	2.77668e-63	3	ME1
2.80709e-67	0.614908	0.134	0.056	8.25144e-63	3	FGF14
6.92925e-67	0.697145	0.429	0.283	2.03685e-62	3	CCDC3
7.79506e-67	0.636849	0.518	0.376	2.29136e-62	3	NCALD
8.70005e-67	0.562391	0.636	0.488	2.55738e-62	3	VCL
9.50679e-67	0.443744	0.211	0.107	2.79452e-62	3	ATP9A
1.88633e-66	0.632485	0.314	0.189	5.54488e-62	3	MICAL2
4.79653e-66	0.504038	0.606	0.454	1.40994e-61	3	MAP4K3
6.04148e-66	0.530611	0.38	0.239	1.77589e-61	3	LDLRAD4
6.29586e-66	0.420145	0.334	0.198	1.85067e-61	3	ELL2
1.28285e-65	0.46091	0.253	0.139	3.77095e-61	3	GPR173
2.89202e-65	0.545817	0.494	0.344	8.50108e-61	3	PLCB1
1.78538e-64	0.274049	0.104	0.038	5.24814e-60	3	GALNT16
2.2748e-64	0.478412	0.352	0.219	6.68679e-60	3	CSPP1
1.18176e-63	0.509498	0.416	0.272	3.47378e-59	3	CAMKMT
1.30635e-63	0.402223	0.208	0.106	3.84001e-59	3	ARMC9
1.68403e-63	0.443513	0.156	0.071	4.9502e-59	3	BCAT1
3.03722e-63	0.51076	0.447	0.303	8.92791e-59	3	MAGI2
7.44403e-63	0.496579	0.281	0.163	2.18817e-58	3	SORBS3
1.13977e-62	0.611385	0.117	0.048	3.35036e-58	3	ALDH1A2
1.52905e-62	0.559336	0.322	0.196	4.49465e-58	3	PRKD1
4.95445e-62	0.691387	0.177	0.089	1.45636e-57	3	PLXNA4
5.49096e-62	0.497883	0.754	0.628	1.61407e-57	3	UBE2E2
7.10556e-62	0.576988	0.362	0.232	2.08868e-57	3	RRBP1
9.08726e-62	0.363849	0.506	0.35	2.6712e-57	3	FNIP1
1.07027e-61	0.401851	0.483	0.333	3.14606e-57	3	MPDZ
2.64824e-61	0.312195	0.146	0.065	7.78449e-57	3	CSRP1
6.2681e-61	0.4498	0.473	0.326	1.84251e-56	3	VGLL4
1.21201e-60	0.406897	0.244	0.132	3.56272e-56	3	SH3RF3
2.00271e-60	0.44994	0.183	0.091	5.88696e-56	3	MAP3K8
2.90108e-60	0.41701	0.411	0.271	8.52773e-56	3	SEC24D
3.33581e-60	0.461952	0.719	0.593	9.80561e-56	3	CASC15
1.17157e-59	0.507527	0.158	0.074	3.44383e-55	3	FREM1
2.1151e-59	0.992544	0.435	0.32	6.21734e-55	3	SGCD
3.1727e-59	0.440589	0.326	0.202	9.32616e-55	3	ATXN7
9.34251e-59	0.560038	0.356	0.228	2.74623e-54	3	TMEM131L
9.4741e-58	0.433299	0.377	0.242	2.78491e-53	3	PTPRS
1.78678e-57	0.289327	0.29	0.168	5.25223e-53	3	ST6GAL1
2.9653e-57	0.431987	0.114	0.047	8.71649e-53	3	ANOS1
4.35873e-57	0.502219	0.736	0.625	1.28125e-52	3	SYNPO2
4.86701e-57	0.441612	0.18	0.09	1.43066e-52	3	NR4A3
6.4539e-57	0.465194	0.235	0.131	1.89713e-52	3	UST
8.57151e-57	0.389842	0.543	0.396	2.5196e-52	3	OSBPL9
3.05035e-56	0.791678	0.202	0.11	8.96651e-52	3	SLC7A2
1.02429e-55	0.58756	0.24	0.135	3.01089e-51	3	LMCD1-AS1
3.77369e-55	0.51766	0.55	0.409	1.10928e-50	3	MCU
4.3924e-55	0.359568	0.203	0.108	1.29115e-50	3	FAM114A1
6.36972e-55	0.379347	0.221	0.121	1.87238e-50	3	ADGRA3
1.22353e-54	0.313911	0.284	0.164	3.59658e-50	3	FBLIM1
1.33462e-54	0.430329	0.383	0.256	3.9231e-50	3	SNX9
3.41081e-54	0.498873	0.179	0.092	1.00261e-49	3	PRSS23
3.59377e-54	0.429734	0.366	0.234	1.05639e-49	3	PTPRD
3.62078e-54	0.555417	0.325	0.205	1.06433e-49	3	LINC00924
9.71608e-54	0.391281	0.156	0.076	2.85604e-49	3	KCNMB4
1.07122e-53	0.378593	0.196	0.105	3.14886e-49	3	VEGFA
1.09586e-53	0.442017	0.316	0.197	3.22127e-49	3	STK38L
1.16297e-53	0.271629	0.139	0.064	3.41855e-49	3	SH3YL1
1.18696e-53	0.326254	0.157	0.077	3.48907e-49	3	RNF122
1.66867e-53	0.363759	0.534	0.389	4.90507e-49	3	PIP5K1A
1.98389e-53	0.53417	0.203	0.111	5.83164e-49	3	UGCG
2.61558e-53	0.384808	0.397	0.267	7.68849e-49	3	SPIN1
3.38557e-53	0.462714	0.363	0.238	9.95188e-49	3	BICD1
5.26822e-53	0.490863	0.161	0.081	1.54859e-48	3	NELFA
8.62103e-53	0.437691	0.187	0.098	2.53415e-48	3	IL4R
1.6741e-52	0.346968	0.183	0.095	4.92102e-48	3	LPIN2
1.80684e-52	1.04397	0.251	0.153	5.3112e-48	3	TSHZ2
1.92415e-52	0.344414	0.667	0.524	5.65603e-48	3	CTNNA1
2.19834e-52	0.318075	0.156	0.076	6.46203e-48	3	FOSL2
2.41915e-52	0.482219	0.262	0.157	7.11108e-48	3	CRY1
2.85633e-52	0.420775	0.559	0.422	8.39619e-48	3	MBNL2
3.33698e-52	0.435047	0.411	0.284	9.80906e-48	3	STAT5B
3.35406e-52	0.380874	0.906	0.808	9.85926e-48	3	RBPMS
3.42598e-52	0.547915	0.434	0.307	1.00707e-47	3	PDZRN3
5.85136e-52	0.430821	0.144	0.069	1.72001e-47	3	IL33
1.94744e-51	0.331815	0.193	0.105	5.72449e-47	3	MACROD2
2.50319e-51	0.374854	0.361	0.236	7.35814e-47	3	CLIP1
5.45642e-51	0.326994	0.227	0.13	1.60391e-46	3	USP13
5.73545e-51	0.414006	0.291	0.179	1.68594e-46	3	TENT5A
8.5454e-51	0.386054	0.606	0.46	2.51192e-46	3	KIF13A
1.21305e-50	0.360698	0.18	0.094	3.56575e-46	3	PLEKHG1
1.50663e-50	0.397837	0.409	0.283	4.42874e-46	3	PHF14
2.72856e-50	0.323966	0.798	0.668	8.02061e-46	3	TTC28
9.19474e-50	0.386268	0.108	0.046	2.70279e-45	3	GPR137C
1.28017e-49	0.336395	0.172	0.089	3.76306e-45	3	TGFBR1
1.28197e-49	0.36544	0.149	0.073	3.76836e-45	3	NOS1AP
3.09377e-49	0.265843	0.396	0.264	9.09413e-45	3	SOX6
4.93884e-49	0.261718	0.103	0.043	1.45177e-44	3	INSIG2
5.76571e-49	0.412105	0.345	0.225	1.69483e-44	3	GMDS
6.27374e-49	0.411536	0.221	0.127	1.84417e-44	3	CYBRD1
8.4112e-49	0.444571	0.396	0.273	2.47247e-44	3	LIMA1
8.52555e-49	0.409617	0.552	0.416	2.50609e-44	3	PRKCE
1.49765e-48	0.346468	0.235	0.136	4.40235e-44	3	NMT2
1.694e-48	0.401078	0.179	0.096	4.9795e-44	3	PKDCC
2.00241e-48	0.367746	0.163	0.084	5.88609e-44	3	TTC39B
2.76791e-48	0.353804	0.237	0.138	8.13628e-44	3	ARHGEF9
3.19175e-48	0.591819	0.135	0.066	9.38215e-44	3	MGAT4C
5.75675e-48	0.359352	0.433	0.298	1.6922e-43	3	NFIC
1.00685e-47	0.407637	0.442	0.314	2.95965e-43	3	RTN4
2.47281e-47	0.661571	0.222	0.131	7.26882e-43	3	TGFB3
3.01351e-47	0.266831	0.153	0.077	8.85822e-43	3	ODF2L
3.08648e-47	0.352099	0.254	0.153	9.0727e-43	3	B4GALT1
4.98726e-47	0.339484	0.303	0.184	1.46601e-42	3	MYH11
5.0606e-47	0.389243	0.274	0.17	1.48756e-42	3	AF117829.1
5.40187e-47	0.512612	0.378	0.263	1.58788e-42	3	CDK17
6.23406e-47	0.49835	0.201	0.114	1.8325e-42	3	TGFBI
6.90617e-47	0.322364	0.62	0.467	2.03007e-42	3	DST
7.33559e-47	0.33166	0.167	0.088	2.1563e-42	3	ZNF827
8.89809e-47	0.307431	0.123	0.057	2.61559e-42	3	NOD1
1.60639e-46	0.375394	0.392	0.264	4.72198e-42	3	MYO1E
1.97879e-46	0.282402	0.172	0.09	5.81666e-42	3	RIN3
2.01157e-46	0.477091	0.206	0.117	5.913e-42	3	GPM6B
2.25375e-46	0.382781	0.28	0.175	6.62491e-42	3	PRELID2
2.89356e-46	0.706431	0.407	0.294	8.50562e-42	3	NTN4
4.42125e-46	0.493928	0.614	0.502	1.29963e-41	3	ETV6
4.95352e-46	0.364171	0.292	0.185	1.45609e-41	3	PPP4R1
5.41012e-46	0.326566	0.196	0.109	1.5903e-41	3	RRAS2
7.17444e-46	0.322292	0.17	0.091	2.10893e-41	3	TTYH3
1.11851e-45	0.34615	0.436	0.304	3.28787e-41	3	ZHX2
1.66027e-45	0.318397	0.381	0.259	4.88036e-41	3	NAP1L1
2.22908e-45	0.353498	0.216	0.125	6.55239e-41	3	PDLIM1
2.23435e-45	0.373669	0.462	0.335	6.56786e-41	3	RNF216
6.04487e-45	0.636129	0.474	0.357	1.77689e-40	3	PCDH7
7.99299e-45	0.528528	0.503	0.387	2.34954e-40	3	SEMA5B
1.1171e-44	0.44267	0.246	0.152	3.28372e-40	3	IRAK3
1.24726e-44	0.349331	0.379	0.258	3.66631e-40	3	SMURF2
6.20396e-44	0.274636	0.133	0.066	1.82365e-39	3	TSPAN18
6.58989e-44	0.444472	0.323	0.216	1.9371e-39	3	RAB31
1.19046e-43	0.278731	0.102	0.045	3.49935e-39	3	GLIPR2
1.40996e-43	0.42077	0.312	0.203	4.14458e-39	3	NR4A1
1.89274e-43	0.371306	0.575	0.44	5.56372e-39	3	UBE2H
1.91748e-43	0.386009	0.218	0.129	5.63644e-39	3	PMM2
2.67933e-43	0.320981	0.1	0.044	7.87589e-39	3	TTC39C
3.20886e-43	0.351638	0.248	0.152	9.43244e-39	3	GOLGA3
3.39133e-43	0.331098	0.556	0.425	9.96882e-39	3	BRD4
5.28937e-43	0.272388	0.186	0.103	1.55481e-38	3	MORF4L2
7.29339e-43	0.250219	0.176	0.096	2.14389e-38	3	ARHGAP23
7.33242e-43	0.555911	0.25	0.157	2.15537e-38	3	SPON1
1.85051e-42	0.314687	0.631	0.492	5.43957e-38	3	FER
1.96367e-42	0.268785	0.325	0.21	5.77221e-38	3	ATP13A3
2.01236e-42	0.28644	0.1	0.044	5.91535e-38	3	SMAD9
2.47576e-42	0.291243	0.403	0.275	7.2775e-38	3	ADCY9
3.1265e-42	0.400611	0.151	0.08	9.19034e-38	3	TCEAL4
5.04238e-42	0.39299	0.232	0.141	1.48221e-37	3	EEF2K
5.89508e-42	0.333022	0.411	0.292	1.73286e-37	3	ATAD2B
6.93414e-42	0.736572	0.375	0.27	2.03829e-37	3	CNNM2
8.26714e-42	0.300452	0.102	0.046	2.43013e-37	3	ABCG2
1.42162e-41	0.26716	0.238	0.143	4.17885e-37	3	MBOAT2
1.50436e-41	0.343877	0.116	0.055	4.42205e-37	3	ASTN2
1.52582e-41	0.325786	0.516	0.388	4.48516e-37	3	SEC31A
2.01083e-41	0.328478	0.509	0.382	5.91084e-37	3	SPECC1L
2.7078e-41	0.356299	0.457	0.333	7.95957e-37	3	STARD9
2.84495e-41	0.330724	0.653	0.524	8.36272e-37	3	ROCK2
3.06153e-41	0.367345	0.278	0.179	8.99936e-37	3	TTC27
6.02882e-41	0.308988	0.118	0.057	1.77217e-36	3	CASTOR2
8.20849e-41	0.269742	0.308	0.199	2.41289e-36	3	MXRA7
1.15393e-40	0.335005	0.336	0.226	3.39196e-36	3	TSC22D2
2.37435e-40	0.56968	0.151	0.081	6.97939e-36	3	HIST1H2AC
2.6795e-40	0.401601	0.351	0.245	7.87639e-36	3	ITGB5
2.92903e-40	0.337125	0.407	0.29	8.60988e-36	3	CASK
3.74406e-40	0.401883	0.953	0.908	1.10057e-35	3	LPP
3.84183e-40	0.337366	0.611	0.482	1.12931e-35	3	TEAD1
5.07057e-40	0.286566	0.442	0.316	1.49049e-35	3	CAMSAP2
9.32498e-40	0.345054	0.104	0.048	2.74108e-35	3	SERPINE2
2.08014e-39	0.30534	0.755	0.612	6.11457e-35	3	QKI
2.69706e-39	0.303808	0.497	0.359	7.92801e-35	3	ROR1
5.14506e-39	0.334029	0.166	0.092	1.51239e-34	3	TBC1D32
8.51534e-39	0.382136	0.232	0.144	2.50308e-34	3	RFX2
1.00213e-38	0.42005	0.288	0.19	2.94576e-34	3	MAP2K1
1.15143e-38	0.345471	0.74	0.606	3.38463e-34	3	FBXL7
1.37813e-38	0.307253	0.298	0.197	4.051e-34	3	PKP4
5.194e-38	0.31131	0.462	0.342	1.52678e-33	3	SMCHD1
7.0313e-38	0.347282	0.246	0.156	2.06685e-33	3	RGS12
1.06574e-37	0.269511	0.25	0.158	3.13273e-33	3	CALU
1.32811e-37	0.883247	0.176	0.103	3.90398e-33	3	COL25A1
1.42497e-37	0.26878	0.369	0.258	4.18869e-33	3	UBR4
1.66004e-37	0.503166	0.125	0.064	4.87969e-33	3	NTN1
1.67485e-37	0.445132	0.536	0.422	4.92323e-33	3	FOXO3
2.8833e-37	0.316951	0.375	0.263	8.47547e-33	3	ATP11A
5.30917e-37	0.286913	0.459	0.338	1.56063e-32	3	NEXN
5.34747e-37	0.323028	0.463	0.347	1.57189e-32	3	ARHGAP21
7.70212e-37	0.312777	0.609	0.479	2.26404e-32	3	TCF7L2
8.33224e-37	0.436822	0.323	0.222	2.44926e-32	3	GEM
1.05579e-36	0.375818	0.293	0.198	3.1035e-32	3	GLI3
1.6855e-36	0.367452	0.143	0.078	4.95453e-32	3	SH3BP2
1.70929e-36	0.307165	0.544	0.422	5.02445e-32	3	CTNND1
1.92259e-36	0.305932	0.349	0.245	5.65146e-32	3	FBXL5
2.59355e-36	0.293175	0.253	0.163	7.62373e-32	3	SRGAP2
4.11903e-36	0.292589	0.218	0.135	1.21079e-31	3	PIP5K1C
4.66245e-36	0.314313	0.259	0.168	1.37053e-31	3	CAVIN1
4.9258e-36	0.338202	0.173	0.1	1.44794e-31	3	ADAMTS10
4.95334e-36	0.325873	0.507	0.388	1.45603e-31	3	TRPC4AP
6.30494e-36	0.763444	0.161	0.093	1.85334e-31	3	FHL5
8.854e-36	0.480407	0.765	0.685	2.60263e-31	3	PBX1
1.13884e-35	0.344349	0.327	0.226	3.34763e-31	3	RAB8B
1.18806e-35	0.335892	0.464	0.349	3.49231e-31	3	CEP112
2.94366e-35	0.277862	0.227	0.143	8.65288e-31	3	CCDC50
3.09821e-35	0.386353	0.493	0.377	9.10719e-31	3	ARHGAP15
4.24818e-35	0.291685	0.329	0.228	1.24875e-30	3	NUP160
4.74407e-35	0.404604	0.568	0.457	1.39452e-30	3	FNBP1
5.80837e-35	0.307736	0.163	0.094	1.70737e-30	3	HECTD2
6.09984e-35	0.340326	0.174	0.102	1.79305e-30	3	CHIC2
7.4928e-35	0.311762	0.223	0.138	2.20251e-30	3	SUGCT
9.28084e-35	0.32401	0.229	0.145	2.7281e-30	3	JAK2
1.31218e-34	0.27189	0.224	0.141	3.85714e-30	3	GOLGA2
1.66643e-34	0.355591	0.121	0.064	4.89848e-30	3	PTK7
1.91619e-34	0.291188	0.307	0.211	5.63264e-30	3	IFT43
2.44384e-34	0.392327	0.181	0.109	7.18368e-30	3	MOB3B
3.37802e-34	0.270479	0.172	0.1	9.9297e-30	3	ST3GAL4
3.69847e-34	0.44605	0.2	0.124	1.08717e-29	3	WNT5B
5.07065e-34	0.312299	0.135	0.073	1.49052e-29	3	ERCC1
5.1458e-34	0.38043	0.148	0.083	1.51261e-29	3	SCARF2
5.86114e-34	0.277902	0.285	0.191	1.72288e-29	3	LARP1B
8.33028e-34	0.315342	0.378	0.268	2.44869e-29	3	RHOQ
9.19044e-34	0.348338	0.177	0.106	2.70153e-29	3	TSHZ3
1.03461e-33	0.284521	0.493	0.376	3.04123e-29	3	GNAQ
1.43646e-33	0.348727	0.53	0.415	4.22249e-29	3	SLMAP
1.67999e-33	0.308684	0.468	0.355	4.93833e-29	3	VMP1
1.68092e-33	0.287464	0.57	0.45	4.94107e-29	3	RAB1A
1.94761e-33	0.354947	0.185	0.112	5.72501e-29	3	TMEM241
2.16389e-33	0.287877	0.425	0.314	6.36074e-29	3	MICU1
2.29419e-33	0.321631	0.352	0.249	6.74378e-29	3	PPP3CA
3.1851e-33	0.260392	0.262	0.173	9.36261e-29	3	PTPN21
3.51386e-33	0.318981	0.412	0.301	1.0329e-28	3	ANO6
3.59844e-33	0.253048	0.566	0.437	1.05776e-28	3	AFF4
3.83453e-33	0.29936	0.143	0.079	1.12716e-28	3	ATF3
4.83824e-33	0.325321	0.554	0.439	1.4222e-28	3	TNRC18
4.93015e-33	0.424122	0.566	0.451	1.44922e-28	3	STAT3
5.48302e-33	0.258216	0.246	0.16	1.61173e-28	3	ADAM9
5.48388e-33	0.263	0.431	0.319	1.61199e-28	3	NBAS
5.62862e-33	0.432571	0.294	0.203	1.65453e-28	3	ZNF423
9.13933e-33	0.400751	0.307	0.216	2.68651e-28	3	STX12
9.42097e-33	0.301632	0.229	0.147	2.76929e-28	3	WDR27
1.0118e-32	0.294767	0.101	0.05	2.97418e-28	3	AMOTL2
1.76481e-32	0.679032	0.323	0.234	5.18767e-28	3	MECOM
2.01848e-32	0.262359	0.236	0.151	5.93333e-28	3	B3GALNT2
2.45991e-32	0.317486	0.35	0.249	7.23092e-28	3	SLC4A7
3.82569e-32	0.259891	0.19	0.116	1.12456e-27	3	CCDC6
4.15724e-32	0.336458	0.33	0.236	1.22202e-27	3	LINC00342
6.25489e-32	0.279303	0.386	0.282	1.83863e-27	3	COL6A1
1.00313e-31	0.49182	0.242	0.165	2.9487e-27	3	LIMCH1
1.08347e-31	0.278399	0.149	0.085	3.18486e-27	3	DYNC2LI1
1.36715e-31	0.49511	0.373	0.278	4.01873e-27	3	SMAD3
1.43969e-31	0.254933	0.156	0.091	4.23196e-27	3	TRANK1
1.50634e-31	0.283047	0.484	0.367	4.4279e-27	3	PACS1
1.5096e-31	0.469708	0.202	0.128	4.43746e-27	3	AP001347.1
1.71397e-31	0.287509	0.179	0.109	5.03821e-27	3	EVC
1.83491e-31	0.274917	0.101	0.051	5.39373e-27	3	CACHD1
1.84685e-31	0.256225	0.57	0.451	5.42881e-27	3	TAOK1
1.94407e-31	0.291992	0.194	0.121	5.71459e-27	3	TGIF2
2.12147e-31	0.408998	0.507	0.402	6.23607e-27	3	COL5A2
2.40904e-31	0.306389	0.206	0.13	7.08136e-27	3	ARID5A
3.21388e-31	0.304467	0.173	0.104	9.44721e-27	3	TMEM91
3.60959e-31	0.28228	0.216	0.138	1.06104e-26	3	KIAA1958
4.45181e-31	0.253916	0.267	0.179	1.30861e-26	3	STXBP5
8.60494e-31	0.278003	0.28	0.191	2.52942e-26	3	CCDC57
9.12623e-31	0.257449	0.236	0.154	2.68266e-26	3	TMEM117
9.68174e-31	0.281428	0.204	0.129	2.84595e-26	3	DAP
1.15996e-30	0.259503	0.16	0.094	3.4097e-26	3	ULK4
1.3457e-30	0.263633	0.508	0.395	3.95568e-26	3	PTBP2
1.81768e-30	0.255143	0.607	0.479	5.34306e-26	3	ESYT2
3.72761e-30	0.277687	0.375	0.275	1.09573e-25	3	PSME4
4.66944e-30	0.256674	0.388	0.286	1.37258e-25	3	CNOT2
5.12206e-30	0.325958	0.719	0.623	1.50563e-25	3	MPRIP
9.66149e-30	0.448463	0.1	0.051	2.83999e-25	3	TIAM1
1.11014e-29	0.286742	0.264	0.18	3.26326e-25	3	TRAF5
1.44674e-29	0.252041	0.105	0.054	4.25269e-25	3	CTSC
2.365e-29	0.414196	0.156	0.093	6.95192e-25	3	EGR1
2.47287e-29	0.319395	0.48	0.374	7.26901e-25	3	SH3PXD2A
3.02665e-29	0.41639	0.456	0.36	8.89683e-25	3	LINC01197
4.12087e-29	0.505059	0.25	0.178	1.21133e-24	3	GALNT17
4.373e-29	0.271078	0.165	0.099	1.28544e-24	3	MFHAS1
6.92521e-29	0.310593	0.405	0.294	2.03567e-24	3	PITPNC1
9.87948e-29	0.253072	0.265	0.181	2.90407e-24	3	STOX2
1.1651e-28	0.316414	0.263	0.181	3.4248e-24	3	TUBB6
1.37317e-28	0.266675	0.432	0.328	4.03643e-24	3	SKI
1.50585e-28	0.250516	0.169	0.103	4.42645e-24	3	CCDC149
2.56373e-28	0.260092	0.321	0.23	7.53608e-24	3	COPA
2.57263e-28	0.286753	0.345	0.264	7.56225e-24	3	CDH2
2.99322e-28	0.250752	0.469	0.358	8.79858e-24	3	ERBIN
3.12034e-28	0.70651	0.15	0.089	9.17225e-24	3	KCNMA1
8.06416e-28	0.302066	0.557	0.447	2.37046e-23	3	ZSWIM6
9.93014e-28	0.38375	0.164	0.101	2.91896e-23	3	SOX4
1.55573e-27	0.284276	0.414	0.314	4.57306e-23	3	SPIRE1
1.91022e-27	0.31014	0.337	0.247	5.61511e-23	3	DCBLD2
2.08336e-27	0.389223	0.435	0.342	6.12403e-23	3	CAMK1D
2.90119e-27	0.398013	0.537	0.445	8.52803e-23	3	ECE1
6.05922e-27	0.297335	0.214	0.142	1.78111e-22	3	TLE4
7.76278e-27	0.250722	0.443	0.339	2.28187e-22	3	NEK7
8.88612e-27	0.304013	0.118	0.067	2.61208e-22	3	RMND1
2.28302e-26	0.286878	0.251	0.175	6.71093e-22	3	RAI1
2.72905e-26	0.355919	0.502	0.417	8.02205e-22	3	FILIP1L
3.9075e-26	0.331151	0.229	0.157	1.14861e-21	3	LIFR
4.49879e-26	0.264456	0.158	0.097	1.32242e-21	3	ADGRL1
8.22877e-26	0.297896	0.385	0.292	2.41885e-21	3	WWTR1
9.24949e-26	0.375583	0.514	0.413	2.71889e-21	3	FNDC3A
1.0164e-25	0.265822	0.526	0.421	2.9877e-21	3	COL6A2
1.33093e-25	0.396486	0.157	0.098	3.91227e-21	3	PCED1B
1.37837e-25	0.30032	0.296	0.212	4.05171e-21	3	CMIP
1.37869e-25	0.272165	0.16	0.098	4.05267e-21	3	FAM107B
1.48414e-25	0.362739	0.634	0.527	4.36263e-21	3	LRRFIP1
1.50453e-25	0.279122	0.172	0.109	4.42256e-21	3	CHST11
1.87929e-25	0.279987	0.231	0.158	5.52418e-21	3	WDR44
2.25934e-25	0.345596	0.45	0.351	6.64133e-21	3	JARID2
2.54529e-25	0.313881	0.277	0.196	7.48187e-21	3	MB21D2
4.44324e-25	0.317351	0.298	0.216	1.30609e-20	3	PLAGL1
7.24449e-25	0.332891	0.156	0.098	2.12952e-20	3	ADCY1
7.51087e-25	0.280765	0.188	0.122	2.20782e-20	3	TRAF3
7.69791e-25	0.31944	0.135	0.081	2.2628e-20	3	EEPD1
1.18572e-24	0.254655	0.467	0.37	3.48542e-20	3	XPO1
1.42116e-24	0.346899	0.244	0.173	4.17749e-20	3	OSMR-AS1
3.44734e-24	0.265846	0.186	0.121	1.01335e-19	3	SUSD1
4.04591e-24	0.255213	0.136	0.083	1.1893e-19	3	AC004889.1
6.84981e-24	0.257342	0.258	0.182	2.0135e-19	3	NPAS2
1.0167e-23	0.269789	0.176	0.114	2.98858e-19	3	AC087477.2
2.004e-23	0.273959	0.559	0.46	5.89077e-19	3	FARP1
2.05552e-23	0.254555	0.274	0.194	6.04221e-19	3	IQCJ-SCHIP1
2.88313e-23	0.259339	0.212	0.144	8.47497e-19	3	TTC7A
8.86469e-23	0.254931	0.298	0.22	2.60578e-18	3	GNG12
8.88715e-23	0.327982	0.341	0.262	2.61238e-18	3	MAP3K1
1.08477e-22	0.319211	0.541	0.446	3.18867e-18	3	LIMS1
1.55996e-22	0.40497	0.671	0.607	4.5855e-18	3	ARHGAP6
1.76762e-22	0.377386	0.119	0.071	5.19592e-18	3	ITGA5
2.23303e-22	0.270127	0.309	0.231	6.564e-18	3	CDK19
2.49627e-22	0.255211	0.149	0.094	7.33778e-18	3	SLX4IP
3.01448e-22	0.265953	0.563	0.45	8.86107e-18	3	PAM
3.20206e-22	0.338154	0.381	0.297	9.41245e-18	3	DCLK2
3.82487e-22	0.297745	0.496	0.402	1.12432e-17	3	LAMC1
4.03173e-22	0.296789	0.624	0.52	1.18513e-17	3	PTPRM
6.50212e-22	0.262944	0.151	0.096	1.9113e-17	3	ALPK1
9.25374e-22	0.262909	0.256	0.184	2.72014e-17	3	DSE
1.29978e-21	0.273	0.319	0.241	3.8207e-17	3	CHD1
1.52743e-21	0.536266	0.222	0.159	4.48989e-17	3	SAMHD1
1.64204e-21	0.295175	0.22	0.154	4.82677e-17	3	ANKRD6
2.0248e-21	0.336122	0.124	0.076	5.95189e-17	3	AC025159.1
2.23671e-21	0.277805	0.225	0.158	6.57482e-17	3	ACSL4
2.83677e-21	0.258907	0.328	0.248	8.33869e-17	3	SCLT1
4.74191e-21	0.46873	0.266	0.198	1.39388e-16	3	TMEM108
5.13232e-21	0.360456	0.245	0.18	1.50865e-16	3	THRB
5.59164e-21	0.638916	0.381	0.307	1.64366e-16	3	CRISPLD2
6.51307e-21	0.274041	0.332	0.253	1.91452e-16	3	BMP2K
7.43532e-21	0.791745	0.187	0.128	2.18561e-16	3	CNTNAP2
8.86261e-21	0.253499	0.228	0.162	2.60517e-16	3	PTPN2
1.41001e-20	0.362393	0.393	0.314	4.14471e-16	3	AC098829.1
4.64294e-20	0.269262	0.192	0.132	1.36479e-15	3	MOK
1.44654e-19	0.327633	0.172	0.115	4.2521e-15	3	CHRM3
1.54551e-19	0.267183	0.241	0.175	4.54304e-15	3	FBXO17
4.23752e-19	0.377572	0.488	0.411	1.24562e-14	3	FAM110B
1.33358e-18	0.319429	0.35	0.273	3.92006e-14	3	MRVI1
1.9108e-18	0.387942	0.118	0.074	5.61681e-14	3	LINC01088
4.18704e-18	0.25051	0.294	0.227	1.23078e-13	3	ERI3
6.35549e-18	0.306734	0.45	0.373	1.8682e-13	3	CHSY1
7.23064e-18	0.332377	0.301	0.235	2.12545e-13	3	LINC00894
8.72459e-18	0.315067	0.202	0.145	2.56459e-13	3	ANGPT2
1.17701e-17	0.307019	0.337	0.278	3.45982e-13	3	EFNA5
1.5025e-17	0.276931	0.214	0.156	4.41661e-13	3	TTLL3
1.58941e-17	0.264044	0.158	0.107	4.67207e-13	3	LITAF
1.89058e-17	0.252048	0.309	0.241	5.55736e-13	3	PLSCR4
2.1551e-17	0.252446	0.174	0.121	6.33491e-13	3	PHLDB3
3.88152e-17	0.262088	0.135	0.089	1.14097e-12	3	LINC02018
5.39031e-17	0.330381	0.433	0.36	1.58448e-12	3	LRMDA
6.39695e-17	0.374936	0.432	0.36	1.88038e-12	3	BACH1
7.77045e-17	0.276059	0.281	0.212	2.28412e-12	3	FRAS1
8.24098e-17	0.31451	0.196	0.141	2.42244e-12	3	FAM13C
5.24195e-16	0.302929	0.31	0.247	1.54087e-11	3	SLC38A2
6.46375e-16	0.347618	0.197	0.144	1.90002e-11	3	DIRC3
8.90421e-16	0.28948	0.151	0.105	2.61739e-11	3	LRRC17
2.62003e-15	0.451432	0.375	0.316	7.70158e-11	3	SMOC2
3.67392e-15	0.279218	0.479	0.402	1.07995e-10	3	LDB2
1.67291e-14	0.396873	0.583	0.508	4.91752e-10	3	ABLIM1
9.04391e-14	0.307075	0.416	0.349	2.65846e-09	3	EGFR
3.62995e-13	0.333481	0.238	0.186	1.06702e-08	3	PROCR
1.3024e-12	0.458425	0.293	0.236	3.82839e-08	3	HSP90AA1
5.26813e-12	0.272918	0.436	0.374	1.54857e-07	3	GRID1
5.7326e-12	0.339132	0.557	0.501	1.6851e-07	3	UNC5C
6.43833e-12	0.285879	0.258	0.209	1.89255e-07	3	AMOTL1
1.10805e-11	0.351774	0.13	0.094	3.2571e-07	3	CDC7
3.4408e-11	0.36545	0.205	0.163	1.01142e-06	3	NCAM1
4.05407e-10	0.29109	0.423	0.355	1.1917e-05	3	THSD4
9.64608e-10	0.268335	0.296	0.248	2.83546e-05	3	CYP7B1
1.30237e-09	0.281836	0.184	0.144	3.82831e-05	3	TMTC2
2.27254e-07	0.389705	0.749	0.69	0.00668012	3	INPP4B
0	2.54867	0.473	0.079	0	4	AL138828.1
0	2.34054	0.5	0.078	0	4	RBMS3-AS3
0	2.2504	1	1	0	4	MALAT1
0	2.11566	0.347	0.06	0	4	LRP4
0	2.0584	0.249	0.042	0	4	AC018682.1
0	1.95371	0.26	0.046	0	4	RBMS3-AS2
0	1.68006	0.232	0.034	0	4	SPDYE2
0	1.6385	0.214	0.032	0	4	AC017002.5
7.18542e-299	1.30218	0.123	0.012	2.11216e-294	4	SLC16A12-AS1
6.28613e-274	1.85711	0.471	0.204	1.84781e-269	4	AC016831.7
1.24045e-257	1.40738	0.158	0.024	3.6463e-253	4	AL353653.1
3.09507e-242	1.24531	0.122	0.015	9.09797e-238	4	CLMAT3
3.08523e-220	1.13912	0.107	0.013	9.06903e-216	4	AP003086.2
3.70041e-203	0.572764	0.094	0.506	1.08774e-198	4	RBM20
1.39567e-201	1.50903	0.162	0.032	4.10258e-197	4	AC012636.1
4.34875e-199	1.41704	0.227	0.06	1.27831e-194	4	HIGD1B
8.33458e-196	1.94657	0.337	0.131	2.44995e-191	4	MYL2
1.66561e-191	1.13767	0.123	0.019	4.89605e-187	4	SLC6A1-AS1
1.37866e-189	1.06022	0.108	0.015	4.05256e-185	4	LZTS1-AS1
3.70869e-186	1.15678	0.121	0.019	1.09017e-181	4	AC092839.1
5.42747e-185	0.997757	0.804	0.749	1.59541e-180	4	PDGFRB
2.37316e-178	1.0883	0.105	0.015	6.97591e-174	4	SPDYE5
4.89081e-172	0.25825	0.147	0.572	1.43765e-167	4	PALLD
6.07221e-164	0.693029	0.136	0.534	1.78492e-159	4	ABLIM1
1.5119e-157	1.25658	0.129	0.026	4.44423e-153	4	DIAPH2-AS1
7.54347e-156	1.54649	0.257	0.091	2.2174e-151	4	USP39
9.07002e-145	1.36912	0.409	0.209	2.66613e-140	4	AC012409.2
7.75865e-142	1.47414	0.206	0.065	2.28065e-137	4	TCAP
2.3081e-138	1.09995	0.191	0.614	6.78465e-134	4	FGF12
4.41269e-136	0.299144	0.053	0.339	1.29711e-131	4	FHOD3
5.68257e-129	1.04222	0.108	0.022	1.67039e-124	4	AC008250.1
1.63812e-128	0.554625	0.078	0.375	4.81525e-124	4	THSD4
2.52294e-128	1.34403	0.156	0.043	7.41618e-124	4	LINC00513
1.90321e-126	1.35671	0.242	0.088	5.5945e-122	4	ID3
4.59634e-123	1.28527	0.174	0.053	1.3511e-118	4	CRYAB
1.69922e-109	0.880004	0.71	0.612	4.99484e-105	4	CD36
2.24563e-106	0.278881	0.046	0.282	6.60103e-102	4	CDH2
3.72628e-104	1.53008	0.218	0.087	1.09534e-99	4	ACTC1
1.25697e-97	0.577747	0.074	0.322	3.69487e-93	4	ACTN2
4.8454e-97	1.11253	0.119	0.032	1.42431e-92	4	AP002336.2
2.34195e-96	0.862516	0.332	0.851	6.88418e-92	4	TTN
3.55929e-91	0.645168	0.098	0.352	1.04625e-86	4	NEBL
1.20328e-88	0.551342	0.63	0.421	3.53704e-84	4	RIPOR3
1.79967e-88	0.750883	0.087	0.328	5.29012e-84	4	MLIP
8.98452e-88	1.58101	0.153	0.053	2.641e-83	4	ADAMTS9-AS1
2.61689e-84	1.25505	0.209	0.091	7.69236e-80	4	LINC02256
7.80094e-84	1.0427	0.103	0.028	2.29309e-79	4	TIMM23B
1.28676e-79	0.555272	0.103	0.34	3.78243e-75	4	SGCD
2.70319e-75	1.23133	0.149	0.055	7.94604e-71	4	SLC25A4
2.05885e-74	0.5354	0.074	0.278	6.05199e-70	4	CMYA5
7.41147e-72	1.36314	0.187	0.083	2.1786e-67	4	RAB11A
9.58108e-69	1.30717	0.178	0.079	2.81636e-64	4	TNNC1
3.24241e-68	0.5299	0.152	0.411	9.53106e-64	4	MYH7
9.98853e-64	1.33113	0.285	0.175	2.93613e-59	4	SRSF5
2.32553e-63	0.992262	0.101	0.033	6.83589e-59	4	IPO9-AS1
4.24389e-61	0.295746	0.036	0.187	1.24749e-56	4	MTUS2
9.42317e-59	0.543177	0.056	0.219	2.76994e-54	4	MYOM2
1.29563e-58	0.525325	0.059	0.223	3.80852e-54	4	TECRL
1.23811e-56	1.30077	0.179	0.086	3.63942e-52	4	MB
6.80803e-54	1.1397	0.205	0.476	2.00122e-49	4	FHL2
1.31765e-53	0.372225	0.05	0.197	3.87324e-49	4	PLCXD3
1.71218e-53	0.836336	0.119	0.046	5.03296e-49	4	SLC26A3
6.04781e-53	1.19089	0.195	0.102	1.77776e-48	4	THUMPD3-AS1
1.09514e-52	0.25039	0.089	0.264	3.21917e-48	4	PRKAG2
1.76618e-51	1.27141	0.346	0.256	5.19168e-47	4	KCNAB1
1.24087e-50	1.42963	0.381	0.857	3.64753e-46	4	RYR2
6.48045e-50	0.463947	0.061	0.21	1.90493e-45	4	PHACTR1
5.28792e-48	1.09859	0.18	0.094	1.55438e-43	4	SRSF2
1.33562e-46	0.970278	0.101	0.038	3.92607e-42	4	NDUFA4
3.24231e-43	1.13291	0.309	0.224	9.53078e-39	4	LINGO1
2.52381e-41	0.785255	0.111	0.047	7.41875e-37	4	COX5B
9.41568e-40	0.258644	0.026	0.127	2.76774e-35	4	MYPN
1.55785e-39	0.290696	0.032	0.139	4.57929e-35	4	CHRM2
3.27964e-39	1.09283	0.149	0.077	9.6405e-35	4	ZNF565
6.27264e-39	1.06472	0.2	0.118	1.84384e-34	4	RPL10
4.61778e-38	0.431544	0.095	0.241	1.3574e-33	4	PDE7A
8.61926e-38	0.418136	0.05	0.165	2.53363e-33	4	CCSER1
6.50846e-36	0.546827	0.06	0.177	1.91316e-31	4	MYOZ2
2.68184e-35	0.278844	0.035	0.134	7.88327e-31	4	PACRG
7.30935e-35	0.29185	0.036	0.134	2.14858e-30	4	TENM2
1.18139e-34	0.937494	0.117	0.056	3.47269e-30	4	SOCS5
1.72349e-34	1.2834	0.343	0.273	5.0662e-30	4	SLC2A3
2.18665e-33	0.86456	0.169	0.096	6.42766e-29	4	RASGEF1B
4.15855e-32	0.998187	0.104	0.049	1.22241e-27	4	CKM
1.28304e-31	0.527356	0.274	0.539	3.77151e-27	4	LDB3
6.00642e-31	0.509651	0.05	0.15	1.76559e-26	4	PKP2
8.2989e-31	1.15433	0.232	0.164	2.43946e-26	4	PDXDC1
2.14954e-29	0.284658	0.035	0.121	6.31857e-25	4	HAND2-AS1
2.21297e-29	0.921396	0.108	0.053	6.50503e-25	4	AC068888.1
1.76891e-28	0.298853	0.03	0.11	5.1997e-24	4	MYLK3
2.14238e-28	1.19921	0.159	0.096	6.29753e-24	4	PLN
3.902e-28	0.487872	0.053	0.149	1.14699e-23	4	MYH7B
6.16718e-28	0.482257	0.043	0.131	1.81284e-23	4	NRAP
1.84128e-27	0.818036	0.106	0.053	5.41245e-23	4	AL450384.2
7.52621e-27	0.879847	0.116	0.062	2.21233e-22	4	SRSF7
6.43094e-25	0.871572	0.117	0.064	1.89038e-20	4	ZNF302
2.21392e-23	0.707171	0.363	0.31	6.50781e-19	4	CRISPLD2
3.68129e-23	0.855388	0.229	0.166	1.08212e-18	4	CD38
3.50347e-22	0.966032	0.176	0.12	1.02985e-17	4	HMGN3
8.86284e-22	0.704738	0.103	0.21	2.60523e-17	4	RBFOX1
2.15838e-20	0.309694	0.151	0.28	6.34456e-16	4	NAV1
2.65926e-20	0.840451	0.449	0.474	7.81689e-16	4	REV3L
2.71834e-20	0.829261	0.124	0.074	7.99057e-16	4	MYL12A
3.57564e-20	0.401648	0.085	0.178	1.05106e-15	4	HSPB7
1.07379e-19	0.643482	0.123	0.073	3.1564e-15	4	JUNB
2.02387e-19	0.828439	0.118	0.071	5.94916e-15	4	TBRG1
2.27892e-19	0.678328	0.486	0.48	6.6989e-15	4	NGF
1.02241e-18	0.502121	0.111	0.064	3.00538e-14	4	APOD
2.8616e-18	0.950028	0.33	0.312	8.41166e-14	4	DDX5
3.94523e-18	0.452218	0.124	0.231	1.1597e-13	4	LPL
7.92058e-18	0.561484	0.055	0.126	2.32825e-13	4	TRDN
1.39068e-17	0.938654	0.162	0.114	4.08789e-13	4	ACADVL
1.75745e-17	0.724637	0.116	0.07	5.16603e-13	4	EIF1
1.5083e-15	0.777755	0.077	0.152	4.43364e-11	4	TRDN-AS1
7.89252e-14	0.288086	0.119	0.209	2.32001e-09	4	CTTN
1.05273e-13	0.325632	0.133	0.231	3.09451e-09	4	SMTN
4.25759e-13	0.475455	0.5	0.511	1.25152e-08	4	MIR4435-2HG
5.33303e-13	0.811821	0.14	0.1	1.56764e-08	4	DTX3
6.92488e-13	0.26576	0.126	0.215	2.03557e-08	4	MGST3
1.79766e-12	0.266683	0.086	0.155	5.28422e-08	4	DECR1
4.56696e-12	0.296328	0.086	0.154	1.34246e-07	4	TMOD1
5.81779e-12	0.336102	0.775	0.915	1.71014e-07	4	NEAT1
9.74087e-12	0.327945	0.128	0.213	2.86333e-07	4	RASSF1
1.56022e-11	0.347004	0.091	0.159	4.58628e-07	4	NHLRC2
2.48576e-11	0.297423	0.1	0.171	7.3069e-07	4	KPNB1
3.99897e-11	0.260925	0.121	0.199	1.1755e-06	4	CWF19L2
4.31826e-11	0.358444	0.178	0.287	1.26935e-06	4	ANKRD10
1.73843e-10	0.387188	0.142	0.231	5.11011e-06	4	AHI1
2.31481e-10	0.308378	0.076	0.134	6.80439e-06	4	UQCRH
3.76476e-10	0.419269	0.108	0.179	1.10665e-05	4	ANKH
9.71077e-10	0.824394	0.112	0.081	2.85448e-05	4	HOOK2
1.42705e-09	0.273396	0.08	0.136	4.1948e-05	4	CRIP2
1.4293e-09	0.379282	0.148	0.234	4.20143e-05	4	NUTM2B-AS1
1.77697e-09	0.426785	0.23	0.365	5.22339e-05	4	KTN1
3.07317e-09	0.297604	0.145	0.228	9.03358e-05	4	SPG7
4.08542e-09	0.329235	0.129	0.203	0.000120091	4	MCPH1
4.60255e-09	0.267341	0.195	0.295	0.000135292	4	A2M
5.75114e-09	0.728583	0.113	0.083	0.000169055	4	CGGBP1
6.80079e-09	0.265843	0.105	0.167	0.000199909	4	HSPB1
7.53643e-09	0.312738	0.097	0.156	0.000221533	4	RNMT
8.61515e-09	0.774059	0.339	0.364	0.000253242	4	SON
9.54617e-09	0.268556	0.236	0.356	0.00028061	4	SH3KBP1
3.34496e-08	0.30314	0.29	0.448	0.00098325	4	AKAP9
3.46837e-08	0.304135	0.128	0.195	0.00101953	4	ABCA8
3.88616e-08	0.455855	0.173	0.266	0.00114234	4	NUTM2A-AS1
4.27861e-08	0.74508	0.107	0.08	0.0012577	4	VDAC3
4.65228e-08	0.29932	0.088	0.141	0.00136754	4	PKM
[truncated: 2,412 more rows]

## Sheet: Marker genes of PCs
Cluster	Annotation	Marker 1	Marker 2	Marker 3
0	PC0	RIPOR3	PTH1R	PDZD2
1	PC1	LSAMP	KITLG	TRPC6
2	PC-X1	MYH11	NTRK3	ITGA8
3	PC-X2	ELN	COL1A1	COL6A6
4	PC-X3	LRP4	RYR2	TNNC1
5	PC2	IFITM3	IFITM2	HLA-C
6	PC-X4	KAZN	COL15A1	DCN
7	PC-X5	HBA2	HBG2	HBA1
