# Supplementary material for: Life-span–dependent transcriptional dynamics of the human heart
Source: Sci Adv. 2026 Jun 17;12(25):eaeg2614. doi: 10.1126/sciadv.aeg2614 (PMC13274588; doi:10.1126/sciadv.aeg2614)
Supplement: Supplementary file 2 — Tables S1 to S55 [file sciadv.aeg2614_tables_s1_to_s55.zip › Tables/Supplementary_Table_48.xlsx]

## Sheet: PC_subtype_prop_among_sample
x	fill.bar	count	frac			x	fill.bar	count	frac
AG6_LV_5	PC0	99	0.697183			AG6_RV_5	PC0	86	0.335938
AG6_LV_5	PC1	2	0.0140845			AG6_RV_5	PC1	23	0.0898438
AG6_LV_5	PC2	41	0.288732			AG6_RV_5	PC2	147	0.574219
AG6_LV_4	PC0	32	0.410256			AG6_RV_4	PC0	44	0.312057
AG6_LV_4	PC1	0	0			AG6_RV_4	PC1	4	0.0283688
AG6_LV_4	PC2	46	0.589744			AG6_RV_4	PC2	93	0.659574
AG6_LV_3	PC0	162	0.47093			AG6_RV_3	PC0	457	0.634722
AG6_LV_3	PC1	37	0.107558			AG6_RV_3	PC1	159	0.220833
AG6_LV_3	PC2	145	0.421512			AG6_RV_3	PC2	104	0.144444
AG6_LV_2	PC0	196	0.438479			AG6_RV_2	PC0	106	0.350993
AG6_LV_2	PC1	38	0.0850112			AG6_RV_2	PC1	5	0.0165563
AG6_LV_2	PC2	213	0.47651			AG6_RV_2	PC2	191	0.63245
AG6_LV_1	PC0	329	0.364745			AG6_RV_1	PC0	327	0.425781
AG6_LV_1	PC1	212	0.235033			AG6_RV_1	PC1	152	0.197917
AG6_LV_1	PC2	361	0.400222			AG6_RV_1	PC2	289	0.376302
AG5_LV_3	PC0	758	0.542591			AG5_RV_3	PC0	724	0.590538
AG5_LV_3	PC1	633	0.453114			AG5_RV_3	PC1	494	0.402936
AG5_LV_3	PC2	6	0.00429492			AG5_RV_3	PC2	8	0.00652529
AG5_LV_2	PC0	361	0.562305			AG5_RV_2	PC0	477	0.550173
AG5_LV_2	PC1	269	0.419003			AG5_RV_2	PC1	384	0.442907
AG5_LV_2	PC2	12	0.0186916			AG5_RV_2	PC2	6	0.00692042
AG5_LV_1	PC0	635	0.486217			AG5_RV_1	PC0	505	0.551913
AG5_LV_1	PC1	655	0.501531			AG5_RV_1	PC1	403	0.440437
AG5_LV_1	PC2	16	0.0122511			AG5_RV_1	PC2	7	0.00765027
AG4_LV_3	PC0	396	0.571429			AG4_RV_3	PC0	584	0.571429
AG4_LV_3	PC1	278	0.401154			AG4_RV_3	PC1	396	0.387476
AG4_LV_3	PC2	19	0.027417			AG4_RV_3	PC2	42	0.0410959
AG4_LV_2	PC0	233	0.397611			AG4_RV_2	PC0	388	0.444444
AG4_LV_2	PC1	339	0.578498			AG4_RV_2	PC1	455	0.521191
AG4_LV_2	PC2	14	0.0238908			AG4_RV_2	PC2	30	0.0343643
AG4_LV_1	PC0	445	0.552109			AG4_RV_1	PC0	743	0.509952
AG4_LV_1	PC1	358	0.444169			AG4_RV_1	PC1	710	0.487303
AG4_LV_1	PC2	3	0.00372208			AG4_RV_1	PC2	4	0.00274537
AG3_LV_7	PC0	166	0.394299			AG3_RV_7	PC0	158	0.424731
AG3_LV_7	PC1	253	0.60095			AG3_RV_7	PC1	214	0.575269
AG3_LV_7	PC2	2	0.00475059			AG3_RV_7	PC2	0	0
AG3_LV_5	PC0	149	0.43695			AG3_RV_6	PC0	216	0.409867
AG3_LV_5	PC1	191	0.560117			AG3_RV_6	PC1	310	0.588235
AG3_LV_5	PC2	1	0.00293255			AG3_RV_6	PC2	1	0.00189753
AG3_LV_4	PC0	203	0.459276			AG3_RV_4	PC0	287	0.463651
AG3_LV_4	PC1	238	0.538462			AG3_RV_4	PC1	332	0.536349
AG3_LV_4	PC2	1	0.00226244			AG3_RV_4	PC2	0	0
AG3_LV_3	PC0	490	0.463576			AG3_RV_3	PC0	294	0.409471
AG3_LV_3	PC1	565	0.534532			AG3_RV_3	PC1	422	0.587744
AG3_LV_3	PC2	2	0.00189215			AG3_RV_3	PC2	2	0.00278552
AG3_LV_2	PC0	251	0.465677			AG3_RV_2	PC0	206	0.450766
AG3_LV_2	PC1	288	0.534323			AG3_RV_2	PC1	250	0.547046
AG3_LV_2	PC2	0	0			AG3_RV_2	PC2	1	0.00218818
AG3_LV_1	PC0	100	0.473934			AG3_RV_1	PC0	85	0.381166
AG3_LV_1	PC1	111	0.526066			AG3_RV_1	PC1	138	0.618834
AG3_LV_1	PC2	0	0			AG3_RV_1	PC2	0	0
AG2_LV_6	PC0	303	0.491883			AG2_RV_6	PC0	155	0.523649
AG2_LV_6	PC1	313	0.508117			AG2_RV_6	PC1	140	0.472973
AG2_LV_6	PC2	0	0			AG2_RV_6	PC2	1	0.00337838
AG2_LV_4	PC0	70	0.26616			AG2_RV_5	PC0	290	0.512367
AG2_LV_4	PC1	193	0.73384			AG2_RV_5	PC1	275	0.485866
AG2_LV_4	PC2	0	0			AG2_RV_5	PC2	1	0.00176678
AG2_LV_3	PC0	203	0.415984			AG2_RV_4	PC0	83	0.297491
AG2_LV_3	PC1	285	0.584016			AG2_RV_4	PC1	195	0.698925
AG2_LV_3	PC2	0	0			AG2_RV_4	PC2	1	0.00358423
AG2_LV_2	PC0	84	0.415842			AG2_RV_3	PC0	69	0.286307
AG2_LV_2	PC1	118	0.584158			AG2_RV_3	PC1	172	0.713693
AG2_LV_2	PC2	0	0			AG2_RV_3	PC2	0	0
AG2_LV_1	PC0	122	0.388535			AG2_RV_2	PC0	103	0.476852
AG2_LV_1	PC1	192	0.611465			AG2_RV_2	PC1	113	0.523148
AG2_LV_1	PC2	0	0			AG2_RV_2	PC2	0	0
AG1_LV_6	PC0	62	0.305419			AG1_RV_6	PC0	95	0.34296
AG1_LV_6	PC1	141	0.694581			AG1_RV_6	PC1	181	0.65343
AG1_LV_6	PC2	0	0			AG1_RV_6	PC2	1	0.00361011
AG1_LV_5	PC0	69	0.370968			AG1_RV_5	PC0	140	0.4
AG1_LV_5	PC1	115	0.61828			AG1_RV_5	PC1	209	0.597143
AG1_LV_5	PC2	2	0.0107527			AG1_RV_5	PC2	1	0.00285714
AG1_LV_4	PC0	57	0.32948			AG1_RV_4	PC0	43	0.209756
AG1_LV_4	PC1	116	0.67052			AG1_RV_4	PC1	162	0.790244
AG1_LV_4	PC2	0	0			AG1_RV_4	PC2	0	0
AG1_LV_2	PC0	129	0.548936			AG1_RV_2	PC0	148	0.517483
AG1_LV_2	PC1	106	0.451064			AG1_RV_2	PC1	138	0.482517
AG1_LV_2	PC2	0	0			AG1_RV_2	PC2	0	0
AG1_LV_1	PC0	97	0.404167			AG1_RV_1	PC0	94	0.487047
AG1_LV_1	PC1	143	0.595833			AG1_RV_1	PC1	99	0.512953
AG1_LV_1	PC2	0	0			AG1_RV_1	PC2	0	0

## Sheet: Statistical analysis of PC1
LV-PC1								RV-PC1								LV+RV-PC1
Group	AG1	AG2	AG3	AG4	AG5	AG6		Group	AG1	AG2	AG3	AG4	AG5	AG6		Group	AG1	AG2	AG3	AG4	AG5	AG6
Mean	0.6061	0.6043	0.5491	0.4746	0.4579	0.08834		Mean	0.6073	0.5789	0.5756	0.4653	0.4288	0.1107		Mean	0.6067	0.5916	0.5623	0.47	0.4433	0.09952
Mean (%)	60.61	60.43	54.91	47.46	45.79	8.834		Mean (%)	60.73	57.89	57.56	46.53	42.88	11.07		Mean (%)	60.67	59.16	56.23	47	44.33	9.952
SD	0.09522	0.08201	0.02787	0.09251	0.04147	0.09383		SD	0.1226	0.1179	0.03011	0.06951	0.0224	0.09462		SD	0.1035	0.09665	0.03093	0.07336	0.03381	0.08962
SD (%)	9.522	8.201	2.787	9.251	4.147	9.383		SD (%)	12.26	11.79	3.011	6.951	2.24	9.462		SD (%)	10.35	9.665	3.093	7.336	3.381	8.962
	P value								P value								P value
ANOVA	<0.0001	****						ANOVA	<0.0001	****						ANOVA	<0.0001	****
Tukey-test	P value							Tukey-test	P value							Tukey-test	P value
AG1 vs. AG2	>0.9999	ns						AG1 vs. AG2	0.9955	ns						AG1 vs. AG2	0.9981	ns
AG1 vs. AG3	0.8173	ns						AG1 vs. AG3	0.9908	ns						AG1 vs. AG3	0.7734	ns
AG1 vs. AG4	0.2175	ns						AG1 vs. AG4	0.2872	ns						AG1 vs. AG4	0.0175	*
AG1 vs. AG5	0.1279	ns						AG1 vs. AG5	0.108	ns						AG1 vs. AG5	0.0026	**
AG1 vs. AG6	<0.0001	****						AG1 vs. AG6	<0.0001	****						AG1 vs. AG6	<0.0001	****
AG2 vs. AG3	0.8353	ns						AG2 vs. AG3	>0.9999	ns						AG2 vs. AG3	0.9515	ns
AG2 vs. AG4	0.229	ns						AG2 vs. AG4	0.519	ns						AG2 vs. AG4	0.0462	*
AG2 vs. AG5	0.1355	ns						AG2 vs. AG5	0.2348	ns						AG2 vs. AG5	0.0078	**
AG2 vs. AG6	<0.0001	****						AG2 vs. AG6	<0.0001	****						AG2 vs. AG6	<0.0001	****
AG3 vs. AG4	0.7396	ns						AG3 vs. AG4	0.5165	ns						AG3 vs. AG4	0.1938	ns
AG3 vs. AG5	0.5548	ns						AG3 vs. AG5	0.2261	ns						AG3 vs. AG5	0.0427	*
AG3 vs. AG6	<0.0001	****						AG3 vs. AG6	<0.0001	****						AG3 vs. AG6	<0.0001	****
AG4 vs. AG5	0.9998	ns						AG4 vs. AG5	0.9955	ns						AG4 vs. AG5	0.9914	ns
AG4 vs. AG6	<0.0001	****						AG4 vs. AG6	0.0003	***						AG4 vs. AG6	<0.0001	****
AG5 vs. AG6	<0.0001	****						AG5 vs. AG6	0.001	***						AG5 vs. AG6	<0.0001	****

## Sheet: Statistical analysis of PC2
LV-PC2								RV-PC2								LV+RV-PC2
Group	AG1	AG2	AG3	AG4	AG5	AG6		Group	AG1	AG2	AG3	AG4	AG5	AG6		Group	AG1	AG2	AG3	AG4	AG5	AG6
Mean	0.002151	0	0.001973	0.01834	0.01175	0.4353		Mean	0.001293	0.001746	0.001145	0.02607	0.007032	0.4774		Mean	0.001722	0.0008729	0.001559	0.02221	0.009389	0.4564
Mean (%)	0.2151	0	0.1973	1.834	1.175	43.53		Mean (%)	0.1293	0.1746	0.1145	2.607	0.7032	47.74		Mean (%)	0.1722	0.08729	0.1559	2.221	0.9389	45.64
SD	0.004809	0	0.001817	0.01278	0.007212	0.1101		SD	0.001791	0.001742	0.001287	0.02048	0.0005708	0.2166		SD	0.003451	0.001482	0.001562	0.01584	0.005254	0.1635
SD (%)	0.4809	0	0.1817	1.278	0.7212	11.01		SD (%)	0.1791	0.1742	0.1287	2.048	0.05708	21.66		SD (%)	0.3451	0.1482	0.1562	1.584	0.5254	16.35
	P value								P value								P value
ANOVA	<0.0001	****						ANOVA	<0.0001	****						ANOVA	<0.0001	****
Tukey-test	P value							Tukey-test	P value							Tukey-test	P value
AG1 vs. AG2	>0.9999	ns						AG1 vs. AG2	>0.9999	ns						AG1 vs. AG2	>0.9999	ns
AG1 vs. AG3	>0.9999	ns						AG1 vs. AG3	>0.9999	ns						AG1 vs. AG3	>0.9999	ns
AG1 vs. AG4	0.9971	ns						AG1 vs. AG4	0.9991	ns						AG1 vs. AG4	0.9932	ns
AG1 vs. AG5	0.9998	ns						AG1 vs. AG5	>0.9999	ns						AG1 vs. AG5	>0.9999	ns
AG1 vs. AG6	<0.0001	****						AG1 vs. AG6	<0.0001	****						AG1 vs. AG6	<0.0001	****
AG2 vs. AG3	>0.9999	ns						AG2 vs. AG3	>0.9999	ns						AG2 vs. AG3	>0.9999	ns
AG2 vs. AG4	0.9948	ns						AG2 vs. AG4	0.9992	ns						AG2 vs. AG4	0.9918	ns
AG2 vs. AG5	0.9994	ns						AG2 vs. AG5	>0.9999	ns						AG2 vs. AG5	>0.9999	ns
AG2 vs. AG6	<0.0001	****						AG2 vs. AG6	<0.0001	****						AG2 vs. AG6	<0.0001	****
AG3 vs. AG4	0.9964	ns						AG3 vs. AG4	0.9989	ns						AG3 vs. AG4	0.9918	ns
AG3 vs. AG5	0.9997	ns						AG3 vs. AG5	>0.9999	ns						AG3 vs. AG5	>0.9999	ns
AG3 vs. AG6	<0.0001	****						AG3 vs. AG6	<0.0001	****						AG3 vs. AG6	<0.0001	****
AG4 vs. AG5	>0.9999	ns						AG4 vs. AG5	0.9999	ns						AG4 vs. AG5	0.9996	ns
AG4 vs. AG6	<0.0001	****						AG4 vs. AG6	<0.0001	****						AG4 vs. AG6	<0.0001	****
AG5 vs. AG6	<0.0001	****						AG5 vs. AG6	<0.0001	****						AG5 vs. AG6	<0.0001	****
