# Supplementary material for: Life-span–dependent transcriptional dynamics of the human heart
Source: Sci Adv. 2026 Jun 17;12(25):eaeg2614. doi: 10.1126/sciadv.aeg2614 (PMC13274588; doi:10.1126/sciadv.aeg2614)
Supplement: Supplementary file 2 — Tables S1 to S55 [file sciadv.aeg2614_tables_s1_to_s55.zip › Tables/Supplementary_Table_49.xlsx]

## Sheet: Lymphoid_cell_allmarker_res0.4
	p_val	avg_log2FC	pct.1	pct.2	p_val_adj	cluster	gene
BCL11B	2.76647e-104	1.4063	0.657	0.362	8.13202e-100	0	BCL11B
CCND3	4.94953e-102	1.04994	0.882	0.769	1.45492e-97	0	CCND3
PARP8	3.48984e-101	1.18873	0.787	0.589	1.02584e-96	0	PARP8
FKBP5	5.31153e-91	1.20529	0.735	0.495	1.56132e-86	0	FKBP5
SKAP1	5.89178e-87	0.997822	0.817	0.627	1.73189e-82	0	SKAP1
PBX4	8.57443e-86	1.84145	0.406	0.151	2.52045e-81	0	PBX4
THEMIS	2.62426e-79	1.44242	0.539	0.27	7.71402e-75	0	THEMIS
ATXN1	1.98638e-65	1.04116	0.73	0.598	5.83898e-61	0	ATXN1
MYO1F	2.87111e-56	1.11134	0.598	0.392	8.43964e-52	0	MYO1F
SYTL3	1.12886e-54	0.92963	0.646	0.438	3.31829e-50	0	SYTL3
TC2N	1.94244e-51	1.16198	0.506	0.298	5.70979e-47	0	TC2N
PCNX1	5.45917e-49	1.12979	0.6	0.504	1.60472e-44	0	PCNX1
STK10	7.68885e-49	0.939858	0.661	0.551	2.26014e-44	0	STK10
SYNE2	6.4224e-46	1.08159	0.6	0.478	1.88786e-41	0	SYNE2
PITPNC1	1.2308e-45	0.531838	0.832	0.701	3.61793e-41	0	PITPNC1
SLFN12L	2.34923e-45	1.10132	0.527	0.355	6.90557e-41	0	SLFN12L
LINC00426	5.60852e-45	1.34518	0.291	0.122	1.64863e-40	0	LINC00426
RNF213	1.86934e-42	0.923469	0.657	0.59	5.49493e-38	0	RNF213
ITK	7.45118e-42	1.10789	0.485	0.322	2.19028e-37	0	ITK
PCNX2	1.10733e-39	1.18163	0.314	0.15	3.255e-35	0	PCNX2
LINC01934	1.10786e-38	1.16753	0.404	0.239	3.25656e-34	0	LINC01934
AKNA	2.25578e-37	0.957166	0.569	0.436	6.63086e-33	0	AKNA
PIP4K2A	2.17072e-36	0.529196	0.778	0.681	6.38083e-32	0	PIP4K2A
C22orf34	9.80536e-36	1.16503	0.498	0.358	2.88229e-31	0	C22orf34
FNBP1	5.59126e-35	0.676525	0.709	0.654	1.64355e-30	0	FNBP1
ZFYVE28	1.11806e-34	1.24647	0.312	0.16	3.28654e-30	0	ZFYVE28
IFNG-AS1	3.09175e-34	1.21103	0.242	0.099	9.08821e-30	0	IFNG-AS1
LCK	4.52523e-34	1.10454	0.414	0.266	1.33019e-29	0	LCK
CHST11	1.54871e-33	0.632429	0.734	0.681	4.55243e-29	0	CHST11
PCED1B	1.35303e-32	0.997736	0.517	0.394	3.97722e-28	0	PCED1B
PRKCQ	6.05789e-32	0.98946	0.519	0.402	1.78072e-27	0	PRKCQ
ZNF831	3.78441e-31	1.14103	0.404	0.268	1.11243e-26	0	ZNF831
NLRC3	5.72374e-31	1.26911	0.336	0.198	1.68249e-26	0	NLRC3
ITGAL	1.58787e-30	0.919841	0.523	0.404	4.66755e-26	0	ITGAL
SEMA4D	5.1244e-30	0.911195	0.53	0.424	1.50632e-25	0	SEMA4D
EMB	5.16267e-30	1.00499	0.473	0.357	1.51757e-25	0	EMB
ARHGAP30	1.4504e-29	1.09821	0.453	0.343	4.26344e-25	0	ARHGAP30
ARHGAP15	2.57716e-29	0.490786	0.777	0.695	7.57557e-25	0	ARHGAP15
APBB1IP	6.89896e-27	0.778233	0.564	0.467	2.02795e-22	0	APBB1IP
PPP2R5C	1.03209e-26	0.793124	0.64	0.621	3.03384e-22	0	PPP2R5C
SLAMF6	5.87037e-26	1.25835	0.265	0.145	1.7256e-21	0	SLAMF6
PTPRC	9.37192e-26	0.5133	0.741	0.648	2.75488e-21	0	PTPRC
BCL2	1.15625e-25	0.657808	0.589	0.458	3.39879e-21	0	BCL2
IL7R	6.77252e-25	1.22479	0.292	0.168	1.99078e-20	0	IL7R
FOXN3	1.14721e-24	0.484868	0.808	0.808	3.37221e-20	0	FOXN3
MYH9	3.35253e-24	0.760222	0.591	0.573	9.85477e-20	0	MYH9
AC243829.1	7.20977e-23	1.10413	0.248	0.134	2.11931e-18	0	AC243829.1
GNAO1	2.1827e-22	0.778543	0.148	0.056	6.41604e-18	0	GNAO1
CARD11	3.53132e-22	0.696592	0.583	0.506	1.03803e-17	0	CARD11
LCP2	3.81081e-22	1.02728	0.413	0.322	1.12019e-17	0	LCP2
IKZF3	5.3759e-22	0.891644	0.46	0.367	1.58025e-17	0	IKZF3
OXNAD1	6.81338e-22	0.838005	0.392	0.281	2.00279e-17	0	OXNAD1
CCDC88C	1.16942e-21	0.937866	0.466	0.392	3.4375e-17	0	CCDC88C
AHNAK	7.78646e-21	0.909015	0.422	0.327	2.28883e-16	0	AHNAK
TNNT2	1.03647e-20	0.474149	0.707	0.556	3.04671e-16	0	TNNT2
ERN1	1.51551e-20	1.14358	0.344	0.246	4.45484e-16	0	ERN1
TRERF1	2.8571e-20	0.849562	0.463	0.376	8.39845e-16	0	TRERF1
CD2	3.20617e-20	0.992828	0.197	0.098	9.42453e-16	0	CD2
NCK2	5.21388e-20	0.820541	0.476	0.405	1.53262e-15	0	NCK2
ANKRD44	6.4225e-20	0.393715	0.738	0.675	1.88789e-15	0	ANKRD44
SAMHD1	1.23981e-19	0.759025	0.473	0.374	3.64443e-15	0	SAMHD1
CD96	1.25177e-19	0.839614	0.434	0.341	3.67957e-15	0	CD96
TRG-AS1	3.75892e-19	1.02298	0.324	0.223	1.10493e-14	0	TRG-AS1
DTHD1	5.29611e-19	1.04208	0.186	0.092	1.55679e-14	0	DTHD1
ADGRE5	2.55386e-18	0.904135	0.41	0.32	7.50706e-14	0	ADGRE5
PREX1	3.32423e-18	0.79345	0.472	0.401	9.77157e-14	0	PREX1
TSPAN5	3.39569e-18	0.867925	0.403	0.318	9.98164e-14	0	TSPAN5
LINC01550	4.9434e-18	0.880465	0.204	0.108	1.45311e-13	0	LINC01550
DOCK8	5.70957e-18	0.620952	0.592	0.551	1.67833e-13	0	DOCK8
ARAP2	6.35068e-18	0.74906	0.441	0.358	1.86678e-13	0	ARAP2
SLC4A7	1.7359e-17	1.02849	0.379	0.303	5.10269e-13	0	SLC4A7
SP100	1.82001e-17	0.729633	0.495	0.446	5.34991e-13	0	SP100
PRKCH	2.88047e-17	0.289181	0.666	0.551	8.46714e-13	0	PRKCH
CD6	3.57237e-17	1.0263	0.23	0.136	1.0501e-12	0	CD6
ANKRD11	9.88328e-17	0.411096	0.761	0.788	2.90519e-12	0	ANKRD11
PIK3R5	1.13091e-16	0.665941	0.494	0.412	3.32431e-12	0	PIK3R5
ARHGAP35	1.81496e-16	0.895697	0.458	0.424	5.33506e-12	0	ARHGAP35
ARHGAP26	2.64343e-16	0.485223	0.631	0.606	7.77037e-12	0	ARHGAP26
UTY	6.4637e-16	0.658823	0.406	0.309	1.9e-11	0	UTY
FYB1	7.35933e-16	0.584108	0.535	0.457	2.16327e-11	0	FYB1
NLRC5	8.49452e-16	0.902431	0.363	0.285	2.49697e-11	0	NLRC5
SLAMF1	9.34366e-16	0.9098	0.135	0.062	2.74657e-11	0	SLAMF1
MDFIC	9.75066e-16	0.96756	0.348	0.265	2.86621e-11	0	MDFIC
IKZF1	1.41815e-15	0.480529	0.605	0.554	4.16866e-11	0	IKZF1
CD99	1.69075e-15	0.793679	0.361	0.281	4.96997e-11	0	CD99
RUNX2	3.75447e-15	1.02041	0.264	0.175	1.10363e-10	0	RUNX2
LINC00243	3.81276e-15	0.999304	0.152	0.077	1.12076e-10	0	LINC00243
AC005224.2	4.17993e-15	0.946267	0.121	0.053	1.22869e-10	0	AC005224.2
RUNX3	1.76222e-14	0.66392	0.396	0.311	5.18005e-10	0	RUNX3
ETS1	1.78339e-14	0.370745	0.629	0.536	5.24228e-10	0	ETS1
UBASH3A	6.20314e-14	0.957237	0.146	0.075	1.82341e-09	0	UBASH3A
CDC42SE2	9.23511e-14	0.515217	0.639	0.642	2.71466e-09	0	CDC42SE2
SNTB2	1.30165e-13	0.944076	0.266	0.188	3.8262e-09	0	SNTB2
SLFN5	2.72398e-13	0.84988	0.259	0.181	8.00714e-09	0	SLFN5
CAMK4	4.80517e-13	0.32915	0.377	0.267	1.41248e-08	0	CAMK4
MVB12B	4.93076e-13	0.929657	0.225	0.149	1.4494e-08	0	MVB12B
PSTPIP1	5.36027e-13	0.805621	0.204	0.126	1.57565e-08	0	PSTPIP1
PPP2R2B	5.66958e-13	0.825999	0.248	0.162	1.66657e-08	0	PPP2R2B
CASK	9.05348e-13	0.746312	0.46	0.428	2.66127e-08	0	CASK
FAM49B	1.13726e-12	0.462844	0.61	0.59	3.34297e-08	0	FAM49B
ZFP36L2	1.2802e-12	0.700612	0.429	0.372	3.76314e-08	0	ZFP36L2
KAT2B	1.842e-12	0.801711	0.461	0.436	5.41457e-08	0	KAT2B
ARRDC5	1.87361e-12	0.997624	0.187	0.115	5.50749e-08	0	ARRDC5
WIPF1	1.96015e-12	0.635197	0.505	0.491	5.76187e-08	0	WIPF1
GPRIN3	2.39162e-12	0.78208	0.353	0.286	7.03016e-08	0	GPRIN3
SCML4	3.22204e-12	0.774752	0.396	0.333	9.47119e-08	0	SCML4
CASP8	3.32544e-12	0.871347	0.259	0.184	9.77514e-08	0	CASP8
JAML	4.88538e-12	0.836824	0.161	0.092	1.43606e-07	0	JAML
AC006369.1	5.12497e-12	0.642385	0.135	0.07	1.50648e-07	0	AC006369.1
EML4	5.46898e-12	0.545999	0.517	0.486	1.60761e-07	0	EML4
HS3ST3B1	5.49531e-12	0.779047	0.128	0.065	1.61535e-07	0	HS3ST3B1
ZC3HAV1	5.84164e-12	0.693048	0.467	0.437	1.71715e-07	0	ZC3HAV1
SPOCK2	6.539e-12	0.85837	0.231	0.159	1.92214e-07	0	SPOCK2
RAPGEF1	8.0643e-12	0.64509	0.498	0.482	2.3705e-07	0	RAPGEF1
ARHGEF1	9.19517e-12	0.790044	0.374	0.319	2.70292e-07	0	ARHGEF1
AAK1	1.78642e-11	0.444771	0.591	0.554	5.25118e-07	0	AAK1
PATJ	2.30337e-11	0.537038	0.397	0.307	6.77076e-07	0	PATJ
MECP2	2.57403e-11	0.793232	0.436	0.415	7.56636e-07	0	MECP2
INPP5D	4.05373e-11	0.472002	0.586	0.57	1.19159e-06	0	INPP5D
PIEZO1	9.779e-11	0.952896	0.203	0.138	2.87454e-06	0	PIEZO1
FOXO1	1.2286e-10	0.563172	0.546	0.519	3.61147e-06	0	FOXO1
DOCK10	1.34282e-10	0.402286	0.58	0.552	3.94722e-06	0	DOCK10
ABCC1	1.41333e-10	0.687388	0.439	0.404	4.15448e-06	0	ABCC1
IQGAP2	1.74144e-10	0.368005	0.634	0.611	5.11897e-06	0	IQGAP2
ELOVL6	2.05506e-10	0.858993	0.21	0.142	6.04084e-06	0	ELOVL6
DGKA	2.07805e-10	0.743236	0.293	0.227	6.10844e-06	0	DGKA
STAT4	2.14989e-10	0.412045	0.465	0.395	6.3196e-06	0	STAT4
ADA2	2.79032e-10	0.88668	0.228	0.162	8.20215e-06	0	ADA2
DISC1	3.2152e-10	0.760086	0.349	0.291	9.45108e-06	0	DISC1
GRAP2	5.82096e-10	0.647976	0.376	0.317	1.71107e-05	0	GRAP2
CYTH1	6.54614e-10	0.505252	0.575	0.587	1.92424e-05	0	CYTH1
DUSP16	7.66326e-10	0.946937	0.281	0.225	2.25261e-05	0	DUSP16
LINC00649	9.10156e-10	0.661141	0.109	0.057	2.6754e-05	0	LINC00649
CATSPERB	9.78079e-10	0.567766	0.21	0.137	2.87506e-05	0	CATSPERB
PCAT1	9.82545e-10	1.02491	0.206	0.145	2.88819e-05	0	PCAT1
RBMS1	1.40437e-09	0.502785	0.544	0.533	4.12816e-05	0	RBMS1
GPD1L	1.83465e-09	0.620132	0.184	0.121	5.39296e-05	0	GPD1L
TNFSF8	1.88026e-09	0.66855	0.139	0.081	5.52703e-05	0	TNFSF8
SAMD3	3.74008e-09	0.407622	0.445	0.375	0.00010994	0	SAMD3
ZNF101	3.74367e-09	0.730424	0.139	0.084	0.000110045	0	ZNF101
RCAN3	4.26291e-09	0.694634	0.155	0.096	0.000125308	0	RCAN3
CD44	5.82688e-09	0.6041	0.404	0.355	0.000171281	0	CD44
RASGRF2	7.03775e-09	0.851178	0.16	0.102	0.000206875	0	RASGRF2
PTPRJ	7.81475e-09	0.266826	0.541	0.505	0.000229715	0	PTPRJ
WNK1	9.82505e-09	0.645698	0.483	0.515	0.000288807	0	WNK1
KCNAB2	1.0563e-08	0.664982	0.282	0.223	0.0003105	0	KCNAB2
SLC14A1	2.24901e-08	0.727502	0.136	0.083	0.000661096	0	SLC14A1
CD8A	2.43117e-08	0.572078	0.105	0.057	0.000714642	0	CD8A
PRDM1	3.67189e-08	0.714904	0.151	0.096	0.00107935	0	PRDM1
CMIP	3.74831e-08	0.415226	0.601	0.608	0.00110182	0	CMIP
ZBTB38	3.97676e-08	0.723197	0.252	0.203	0.00116897	0	ZBTB38
MMP25-AS1	4.46132e-08	0.655407	0.152	0.097	0.00131141	0	MMP25-AS1
TRIM14	4.82353e-08	0.781109	0.198	0.144	0.00141788	0	TRIM14
LRRC8C	7.95614e-08	0.831804	0.235	0.185	0.00233871	0	LRRC8C
CEP85L	1.01313e-07	0.636149	0.431	0.423	0.00297809	0	CEP85L
CD53	1.26733e-07	0.603935	0.348	0.307	0.00372531	0	CD53
MACF1	1.59581e-07	0.334401	0.683	0.723	0.00469088	0	MACF1
BICDL1	1.68687e-07	0.786621	0.178	0.125	0.00495855	0	BICDL1
CFLAR	1.86681e-07	0.523821	0.505	0.525	0.00548748	0	CFLAR
SEL1L3	1.96732e-07	0.542943	0.239	0.183	0.00578293	0	SEL1L3
MIATNB	2.23194e-07	0.733412	0.251	0.205	0.0065608	0	MIATNB
TNFAIP8	2.31642e-07	0.443057	0.506	0.499	0.00680911	0	TNFAIP8
PRPF38B	3.3997e-07	0.691577	0.361	0.338	0.00999343	0	PRPF38B
IL12RB1	3.41257e-07	0.700495	0.102	0.059	0.0100313	0	IL12RB1
ARHGAP25	4.65367e-07	0.639064	0.31	0.268	0.0136795	0	ARHGAP25
ZBED4	7.12882e-07	0.839197	0.222	0.179	0.0209552	0	ZBED4
RASAL3	8.2973e-07	0.775092	0.171	0.123	0.0243899	0	RASAL3
PDE3B	1.16755e-06	0.344471	0.523	0.484	0.0343202	0	PDE3B
RHOH	1.18167e-06	0.525516	0.387	0.354	0.0347351	0	RHOH
CLIC5	1.23408e-06	0.511526	0.131	0.085	0.0362759	0	CLIC5
ABR	1.53539e-06	0.681945	0.422	0.426	0.0451329	0	ABR
NLRP1	1.5687e-06	0.664274	0.327	0.297	0.0461118	0	NLRP1
GRAMD1B	1.90642e-06	0.433446	0.239	0.18	0.0560391	0	GRAMD1B
ACAP1	2.26731e-06	0.710204	0.237	0.191	0.0666476	0	ACAP1
FAR2	2.29168e-06	0.714443	0.165	0.119	0.067364	0	FAR2
KIAA0825	2.45383e-06	0.731053	0.181	0.136	0.0721305	0	KIAA0825
STK4	2.62142e-06	0.490615	0.491	0.508	0.0770566	0	STK4
IL10RA	3.19984e-06	0.523083	0.168	0.119	0.0940592	0	IL10RA
MAF	4.38958e-06	0.603444	0.155	0.11	0.129032	0	MAF
HERC4	5.29834e-06	0.492525	0.492	0.526	0.155745	0	HERC4
INPP4A	6.71089e-06	0.482749	0.431	0.423	0.197267	0	INPP4A
DPP4	8.79313e-06	0.396044	0.121	0.078	0.258474	0	DPP4
P2RY8	9.32122e-06	0.742875	0.36	0.337	0.273997	0	P2RY8
TPRG1	1.00318e-05	0.522721	0.109	0.07	0.294886	0	TPRG1
IL32	1.27111e-05	0.380899	0.129	0.085	0.373643	0	IL32
R3HDM2	1.41259e-05	0.450679	0.536	0.578	0.41523	0	R3HDM2
SYNRG	1.66994e-05	0.564731	0.434	0.45	0.490878	0	SYNRG
PIK3CD	2.12255e-05	0.552587	0.422	0.412	0.623922	0	PIK3CD
CRYBG1	2.12542e-05	0.593006	0.236	0.195	0.624766	0	CRYBG1
RASA2	2.14548e-05	0.400432	0.507	0.531	0.630663	0	RASA2
DGLUCY	2.3784e-05	0.633581	0.386	0.386	0.699132	0	DGLUCY
AGFG2	2.47289e-05	0.641224	0.1	0.066	0.726905	0	AGFG2
PRRC2C	2.50362e-05	0.395167	0.615	0.698	0.735938	0	PRRC2C
CLEC2D	2.80562e-05	0.587666	0.4	0.403	0.824711	0	CLEC2D
EVL	3.06859e-05	0.464791	0.452	0.46	0.902011	0	EVL
RFX3-AS1	3.23565e-05	0.650792	0.222	0.185	0.951119	0	RFX3-AS1
KIF13B	3.34077e-05	0.660099	0.305	0.287	0.982021	0	KIF13B
TTC39C	3.37629e-05	0.525003	0.335	0.305	0.992461	0	TTC39C
EPS15	3.66607e-05	0.433322	0.486	0.527	1	0	EPS15
VWF	4.13494e-05	0.396043	0.113	0.074	1	0	VWF
SLC9A3R1	4.33856e-05	0.641351	0.137	0.1	1	0	SLC9A3R1
PPP1R16B	5.07099e-05	0.583484	0.341	0.32	1	0	PPP1R16B
TMEM181	5.56372e-05	0.600949	0.346	0.337	1	0	TMEM181
AC004687.1	6.70212e-05	0.761117	0.155	0.119	1	0	AC004687.1
HMOX2	7.0478e-05	0.514273	0.187	0.148	1	0	HMOX2
HCLS1	7.63111e-05	0.528917	0.2	0.161	1	0	HCLS1
RNF157	7.91152e-05	0.613088	0.161	0.122	1	0	RNF157
SP140	9.72261e-05	0.601062	0.211	0.173	1	0	SP140
SMAP2	0.000101255	0.350898	0.436	0.424	1	0	SMAP2
ZNF609	0.000113235	0.384136	0.547	0.578	1	0	ZNF609
NR3C2	0.000116954	0.577016	0.228	0.196	1	0	NR3C2
LAX1	0.000127476	0.623415	0.109	0.076	1	0	LAX1
DOCK9	0.000128951	0.656501	0.259	0.234	1	0	DOCK9
SPON2	0.000130926	0.367988	0.205	0.164	1	0	SPON2
TBC1D2B	0.000149811	0.581576	0.189	0.156	1	0	TBC1D2B
YPEL1	0.000153538	0.677913	0.315	0.301	1	0	YPEL1
NEDD9	0.000157785	0.620448	0.378	0.386	1	0	NEDD9
EVA1C	0.000158459	0.709339	0.22	0.191	1	0	EVA1C
NFATC3	0.000165319	0.397015	0.509	0.552	1	0	NFATC3
PXN	0.000190105	0.69548	0.222	0.195	1	0	PXN
LINC00278	0.000211394	0.408831	0.177	0.137	1	0	LINC00278
XYLT1	0.000234592	0.451015	0.41	0.412	1	0	XYLT1
FGD3	0.000238086	0.566461	0.322	0.309	1	0	FGD3
USP9Y	0.000248122	0.279131	0.295	0.257	1	0	USP9Y
GALM	0.000249801	0.640444	0.185	0.152	1	0	GALM
PIK3IP1	0.000262763	0.617727	0.199	0.168	1	0	PIK3IP1
Z93930.2	0.00026673	0.778734	0.204	0.177	1	0	Z93930.2
RAP1GDS1	0.000285152	0.582161	0.366	0.374	1	0	RAP1GDS1
PTGDR	0.000303927	0.571806	0.169	0.134	1	0	PTGDR
RNF125	0.000311093	0.531756	0.32	0.301	1	0	RNF125
DES	0.000369995	0.317186	0.274	0.232	1	0	DES
RAB27A	0.000372283	0.60551	0.308	0.296	1	0	RAB27A
CORO1A	0.000437615	0.526925	0.225	0.196	1	0	CORO1A
RASA3	0.000437904	0.399525	0.464	0.469	1	0	RASA3
ZNF160	0.000467167	0.259867	0.175	0.258	1	0	ZNF160
LINC00623	0.000470791	0.592395	0.181	0.149	1	0	LINC00623
CNOT6L	0.000477399	0.319157	0.491	0.501	1	0	CNOT6L
APOBEC3G	0.000477675	0.564411	0.1	0.071	1	0	APOBEC3G
KLRG1	0.000480574	0.538527	0.127	0.096	1	0	KLRG1
AL645568.1	0.000495256	0.585126	0.211	0.183	1	0	AL645568.1
LEPROTL1	0.000496349	0.605472	0.267	0.246	1	0	LEPROTL1
MYO5A	0.000533054	0.502247	0.324	0.303	1	0	MYO5A
CARD8	0.000554527	0.683541	0.275	0.265	1	0	CARD8
B3GNTL1	0.000631916	0.535495	0.106	0.077	1	0	B3GNTL1
SLF1	0.00069178	0.682906	0.147	0.119	1	0	SLF1
SYNE1	0.000700384	0.397385	0.457	0.482	1	0	SYNE1
NCALD	0.000701296	0.43033	0.427	0.432	1	0	NCALD
LDLR	0.000710144	0.593592	0.166	0.134	1	0	LDLR
FAM172A	0.000712683	0.412786	0.497	0.538	1	0	FAM172A
ITGA4	0.00071541	0.463964	0.387	0.389	1	0	ITGA4
THEM4	0.000719023	0.539346	0.123	0.093	1	0	THEM4
GIMAP4	0.000729376	0.560173	0.131	0.101	1	0	GIMAP4
TMC8	0.00079581	0.635626	0.269	0.251	1	0	TMC8
SLA	0.000798973	0.569557	0.268	0.246	1	0	SLA
CCM2	0.000871386	0.587955	0.362	0.372	1	0	CCM2
CDK12	0.000946096	0.253869	0.214	0.309	1	0	CDK12
HNRNPUL1	0.00128452	0.25028	0.155	0.224	1	0	HNRNPUL1
OGT	0.00130108	0.542138	0.416	0.463	1	0	OGT
MYO1D	0.00135863	0.501541	0.192	0.163	1	0	MYO1D
RAD54L2	0.00142636	0.256357	0.135	0.195	1	0	RAD54L2
IL18R1	0.00143248	0.335618	0.192	0.161	1	0	IL18R1
SFI1	0.00146087	0.60903	0.296	0.291	1	0	SFI1
TRAF1	0.00157782	0.503399	0.11	0.083	1	0	TRAF1
PHRF1	0.00160678	0.311557	0.125	0.183	1	0	PHRF1
SLK	0.00161657	0.271886	0.125	0.183	1	0	SLK
SF1	0.00170616	0.278967	0.173	0.249	1	0	SF1
GLIPR2	0.00170886	0.525594	0.126	0.098	1	0	GLIPR2
PRKCZ	0.00181219	0.56608	0.12	0.094	1	0	PRKCZ
CAPN2	0.00190872	0.60535	0.147	0.121	1	0	CAPN2
SERINC5	0.00195653	0.393463	0.355	0.349	1	0	SERINC5
ERAP2	0.0021402	0.590445	0.17	0.146	1	0	ERAP2
GMFG	0.00215483	0.680639	0.167	0.144	1	0	GMFG
PARP4	0.00215812	0.491909	0.278	0.264	1	0	PARP4
PTPN22	0.00224287	0.467541	0.317	0.302	1	0	PTPN22
RNF38	0.00242554	0.487716	0.408	0.444	1	0	RNF38
PCSK7	0.00254884	0.508501	0.323	0.323	1	0	PCSK7
AC011476.3	0.00271087	0.670377	0.11	0.086	1	0	AC011476.3
RASGRP1	0.00274014	0.51154	0.204	0.18	1	0	RASGRP1
IPCEF1	0.00295268	0.489956	0.271	0.254	1	0	IPCEF1
SMARCA4	0.00296016	0.284978	0.205	0.287	1	0	SMARCA4
VAV1	0.00311206	0.619618	0.267	0.257	1	0	VAV1
IQSEC1	0.00346894	0.427272	0.331	0.327	1	0	IQSEC1
SHLD1	0.00385348	0.641632	0.216	0.199	1	0	SHLD1
EMC10	0.00396558	0.419284	0.133	0.189	1	0	EMC10
TMPO	0.00419674	0.255174	0.117	0.166	1	0	TMPO
USP4	0.00422619	0.338905	0.222	0.312	1	0	USP4
CASTOR3	0.00447531	0.275827	0.17	0.233	1	0	CASTOR3
MIR4435-2HG	0.00464686	0.34099	0.216	0.189	1	0	MIR4435-2HG
SHISAL2A	0.00492636	0.573174	0.135	0.111	1	0	SHISAL2A
MARK4	0.00507467	0.320918	0.155	0.218	1	0	MARK4
PLCG1	0.00542269	0.593246	0.135	0.114	1	0	PLCG1
CLIP1	0.00553503	0.265794	0.221	0.304	1	0	CLIP1
BICRAL	0.00567178	0.549602	0.378	0.409	1	0	BICRAL
ITFG2	0.00577979	0.27201	0.134	0.186	1	0	ITFG2
DGKH	0.00582925	0.337107	0.161	0.225	1	0	DGKH
ARPC1A	0.00595425	0.274424	0.134	0.187	1	0	ARPC1A
FBRSL1	0.00599075	0.290726	0.167	0.233	1	0	FBRSL1
FUS	0.00607273	0.284229	0.228	0.316	1	0	FUS
LSP1	0.00619313	0.535672	0.23	0.214	1	0	LSP1
DDX24	0.00633794	0.271435	0.129	0.181	1	0	DDX24
TBCD	0.00647486	0.677451	0.309	0.33	1	0	TBCD
CYTOR	0.00672202	0.467309	0.181	0.158	1	0	CYTOR
CD300A	0.00698755	0.536634	0.108	0.085	1	0	CD300A
FO393401.1	0.00703799	0.509779	0.121	0.098	1	0	FO393401.1
USP20	0.00728557	0.268549	0.11	0.155	1	0	USP20
NABP1	0.00745963	0.454304	0.102	0.08	1	0	NABP1
CEP128	0.00746441	0.471224	0.149	0.126	1	0	CEP128
SYMPK	0.00748287	0.307671	0.175	0.242	1	0	SYMPK
KDM5D	0.00752698	0.405208	0.126	0.103	1	0	KDM5D
CERS5	0.0077713	0.287713	0.112	0.158	1	0	CERS5
SMCHD1	0.00780157	0.330073	0.541	0.598	1	0	SMCHD1
ZNF611	0.00784513	0.643456	0.222	0.208	1	0	ZNF611
DCAF12	0.00819246	0.254663	0.093	0.131	1	0	DCAF12
PRRC2B	0.00822061	0.449064	0.448	0.515	1	0	PRRC2B
PPP3CB	0.00844356	0.603402	0.338	0.362	1	0	PPP3CB
ERO1A	0.00849689	0.254783	0.095	0.134	1	0	ERO1A
MAU2	0.00852047	0.29671	0.212	0.293	1	0	MAU2
ZNFX1	0.00853674	0.267334	0.091	0.129	1	0	ZNFX1
PRKAR2A	0.0087916	0.305365	0.228	0.308	1	0	PRKAR2A
SLC6A6	0.00885209	0.263258	0.103	0.145	1	0	SLC6A6
PVT1	0.00904262	0.716754	0.228	0.211	1	0	PVT1
NCR1	7.76121e-269	2.25375	0.54	0.04	2.28141e-264	1	NCR1
KLRF1	8.60524e-231	2.08097	0.479	0.036	2.52951e-226	1	KLRF1
AOAH	1.40191e-220	2.40203	0.95	0.413	4.12093e-216	1	AOAH
SH2D1B	4.60355e-214	1.9707	0.392	0.02	1.35321e-209	1	SH2D1B
MCTP2	3.46515e-204	2.50844	0.805	0.252	1.01858e-199	1	MCTP2
CD247	2.22856e-183	2.1332	0.914	0.461	6.55084e-179	1	CD247
IL12RB2	4.56784e-179	2.1852	0.589	0.105	1.34272e-174	1	IL12RB2
NKG7	2.36626e-175	1.84909	0.555	0.09	6.95563e-171	1	NKG7
PRKCH1	1.08735e-152	1.68097	0.943	0.524	3.19627e-148	1	PRKCH
LINGO2	3.94023e-148	2.89833	0.394	0.05	1.15823e-143	1	LINGO2
TXK	3.67154e-146	1.8021	0.735	0.234	1.07925e-141	1	TXK
FYN	1.81863e-145	1.70614	0.945	0.651	5.34586e-141	1	FYN
PLCG2	2.64944e-142	1.78359	0.703	0.207	7.78804e-138	1	PLCG2
KLRD1	8.31766e-141	1.76884	0.605	0.152	2.44498e-136	1	KLRD1
CEMIP2	1.99216e-136	1.91832	0.78	0.314	5.85596e-132	1	CEMIP2
STAT41	5.63613e-129	1.74786	0.803	0.351	1.65674e-124	1	STAT4
IL2RB	4.0225e-121	1.66818	0.406	0.067	1.18241e-116	1	IL2RB
PITPNC11	5.10039e-118	1.47281	0.955	0.702	1.49926e-113	1	PITPNC1
UTRN	1.40476e-114	1.18051	0.952	0.709	4.12929e-110	1	UTRN
SYTL31	3.48872e-114	1.57826	0.859	0.437	1.02551e-109	1	SYTL3
ATP8B4	5.94395e-110	1.58127	0.476	0.11	1.74722e-105	1	ATP8B4
CNOT6L1	9.57984e-110	1.66287	0.837	0.442	2.81599e-105	1	CNOT6L
IL18RAP	5.10019e-109	1.41461	0.351	0.051	1.4992e-104	1	IL18RAP
SAMD31	6.32531e-109	1.53164	0.769	0.332	1.85933e-104	1	SAMD3
MYBL1	1.49249e-105	1.45713	0.549	0.146	4.38718e-101	1	MYBL1
PIP4K2A1	7.39472e-105	1.21752	0.953	0.668	2.17368e-100	1	PIP4K2A
SLA2	6.09413e-104	1.60521	0.585	0.185	1.79137e-99	1	SLA2
CD7	1.01832e-100	1.38884	0.404	0.081	2.99334e-96	1	CD7
LPCAT1	4.16394e-97	1.48779	0.47	0.12	1.22399e-92	1	LPCAT1
LINC00299	1.52791e-96	1.44375	0.476	0.121	4.49129e-92	1	LINC00299
PDGFD	1.72528e-96	1.59419	0.562	0.183	5.07145e-92	1	PDGFD
RIN3	5.67712e-95	1.31629	0.701	0.281	1.66879e-90	1	RIN3
CBLB	1.59365e-94	1.18061	0.93	0.707	4.68453e-90	1	CBLB
C1orf21	3.4571e-94	1.59205	0.63	0.254	1.01622e-89	1	C1orf21
ABCB1	2.65608e-93	1.34857	0.317	0.052	7.80754e-89	1	ABCB1
ETS11	2.85957e-93	1.20383	0.9	0.506	8.4057e-89	1	ETS1
KLRC1	8.7245e-93	1.24792	0.277	0.037	2.56457e-88	1	KLRC1
TOX	1.41533e-91	1.47227	0.753	0.368	4.16037e-87	1	TOX
PRF1	9.82835e-91	1.18134	0.358	0.067	2.88904e-86	1	PRF1
LDB2	5.08391e-89	1.69656	0.59	0.223	1.49442e-84	1	LDB2
VPS37B	2.63208e-88	1.98101	0.621	0.262	7.73699e-84	1	VPS37B
KLRC3	1.32404e-87	1.28754	0.25	0.031	3.89203e-83	1	KLRC3
PARP81	2.70337e-87	1.10035	0.923	0.6	7.94657e-83	1	PARP8
RASA21	4.27969e-86	1.20983	0.832	0.472	1.25801e-81	1	RASA2
METRNL	6.22832e-85	1.24282	0.258	0.036	1.83081e-80	1	METRNL
NCALD1	4.43068e-82	1.33696	0.744	0.378	1.3024e-77	1	NCALD
FAM49B1	1.46394e-81	1.11944	0.873	0.549	4.30324e-77	1	FAM49B
CCL5	7.53707e-80	1.27172	0.508	0.16	2.21552e-75	1	CCL5
KLRC2	1.33191e-79	1.14212	0.274	0.044	3.91516e-75	1	KLRC2
GNG2	2.75822e-79	1.42796	0.662	0.304	8.10779e-75	1	GNG2
LITAF	3.70823e-79	1.42995	0.61	0.242	1.09004e-74	1	LITAF
HAVCR2	6.20889e-79	1.41804	0.385	0.096	1.8251e-74	1	HAVCR2
KLRK1	1.69765e-78	1.26366	0.361	0.083	4.99024e-74	1	KLRK1
MAP3K8	2.14008e-78	1.48642	0.428	0.122	6.29077e-74	1	MAP3K8
NCAM1	1.83385e-77	1.78472	0.59	0.261	5.3906e-73	1	NCAM1
IQGAP21	2.67501e-77	1.0801	0.864	0.576	7.8632e-73	1	IQGAP2
AKNA1	3.0309e-77	1.09349	0.8	0.42	8.90934e-73	1	AKNA
PYHIN1	7.24983e-77	1.30348	0.549	0.191	2.13109e-72	1	PYHIN1
KLRB1	5.83821e-76	0.994905	0.259	0.04	1.71614e-71	1	KLRB1
RUNX31	1.39279e-74	1.03913	0.68	0.278	4.09411e-70	1	RUNX3
PTGDR1	3.20877e-74	1.21044	0.395	0.102	9.43217e-70	1	PTGDR
SYTL2	1.63203e-73	1.40412	0.547	0.208	4.79735e-69	1	SYTL2
PRR5L	1.17594e-72	1.23943	0.367	0.09	3.45668e-68	1	PRR5L
PTPN221	4.46223e-72	1.24033	0.619	0.254	1.31167e-67	1	PTPN22
APMAP	5.642e-72	1.24598	0.333	0.077	1.65847e-67	1	APMAP
HSH2D	6.72621e-70	1.31435	0.44	0.137	1.97717e-65	1	HSH2D
ZBTB16	1.13197e-68	1.05006	0.862	0.543	3.32743e-64	1	ZBTB16
GALNT3	5.79323e-68	1.05714	0.275	0.054	1.70292e-63	1	GALNT3
ATP8A1	1.36295e-67	1.27381	0.682	0.371	4.0064e-63	1	ATP8A1
SFMBT2	3.2764e-67	1.24709	0.807	0.511	9.63099e-63	1	SFMBT2
SLC38A1	1.00232e-66	1.27591	0.717	0.401	2.94632e-62	1	SLC38A1
TOGARAM2	1.01001e-66	1.08338	0.249	0.045	2.96893e-62	1	TOGARAM2
RNF1251	1.61097e-66	1.12678	0.61	0.256	4.73544e-62	1	RNF125
YES1	2.04605e-66	1.39248	0.463	0.168	6.01435e-62	1	YES1
AC024028.1	2.47745e-66	0.959256	0.136	0.009	7.28247e-62	1	AC024028.1
YPEL11	7.19117e-64	1.11801	0.59	0.257	2.11384e-59	1	YPEL1
PTPRC1	9.63931e-64	0.902193	0.898	0.637	2.83348e-59	1	PTPRC
VAV3	2.52134e-63	1.15376	0.68	0.332	7.41147e-59	1	VAV3
SRGN	3.87498e-63	1.13987	0.51	0.189	1.13905e-58	1	SRGN
AUTS2	9.75273e-63	1.08653	0.834	0.542	2.86681e-58	1	AUTS2
FOSL2	5.0626e-62	1.27924	0.395	0.126	1.48815e-57	1	FOSL2
PLCB1	6.69168e-62	1.25945	0.667	0.345	1.96702e-57	1	PLCB1
RABGAP1L	9.27495e-62	0.833316	0.934	0.785	2.72637e-57	1	RABGAP1L
SORL1	1.53876e-61	1.31875	0.533	0.219	4.52319e-57	1	SORL1
PTPN12	4.46685e-61	1.20486	0.589	0.275	1.31303e-56	1	PTPN12
ABHD2	9.813e-61	1.37015	0.449	0.179	2.88453e-56	1	ABHD2
AGTPBP1	9.73427e-60	1.1701	0.637	0.339	2.86139e-55	1	AGTPBP1
CLASP1	1.03192e-59	1.08876	0.758	0.513	3.03332e-55	1	CLASP1
SH2D2A	4.93866e-59	1.03368	0.347	0.096	1.45172e-54	1	SH2D2A
CLIC3	1.17482e-58	0.758013	0.127	0.009	3.45338e-54	1	CLIC3
INPP5D1	6.81426e-58	0.961452	0.832	0.531	2.00305e-53	1	INPP5D
HELZ	7.45228e-58	1.08665	0.739	0.473	2.1906e-53	1	HELZ
SLFN13	6.73684e-57	1.01378	0.258	0.056	1.98029e-52	1	SLFN13
EOMES	1.50866e-56	0.967836	0.181	0.026	4.43472e-52	1	EOMES
LINC02384	8.6778e-56	1.14601	0.206	0.036	2.55084e-51	1	LINC02384
ADAMTS17	1.90839e-55	2.10207	0.369	0.129	5.60972e-51	1	ADAMTS17
CD244	1.91254e-55	0.854123	0.179	0.026	5.62191e-51	1	CD244
CST7	2.74247e-55	0.859644	0.238	0.047	8.06149e-51	1	CST7
PLEKHA2	4.00264e-55	1.04553	0.707	0.411	1.17657e-50	1	PLEKHA2
TNFRSF1B	6.17142e-55	1.06414	0.487	0.188	1.81409e-50	1	TNFRSF1B
RNF165	6.83981e-55	1.12904	0.229	0.047	2.01056e-50	1	RNF165
TENT4B	1.86684e-54	1.30935	0.44	0.172	5.48758e-50	1	TENT4B
TGFBR3	1.93496e-54	1.21924	0.581	0.287	5.68782e-50	1	TGFBR3
CEP78	3.29915e-54	1.01239	0.238	0.051	9.69786e-50	1	CEP78
IKZF2	4.43318e-54	1.07652	0.513	0.219	1.30313e-49	1	IKZF2
GK5	2.8215e-53	1.14169	0.304	0.087	8.2938e-49	1	GK5
CCSER2	3.72508e-53	1.0842	0.696	0.421	1.09499e-48	1	CCSER2
ZEB2	5.72863e-53	1.13402	0.717	0.427	1.68393e-48	1	ZEB2
CCL3	1.92446e-52	0.673073	0.163	0.022	5.65695e-48	1	CCL3
SIDT1	2.37318e-51	1.06447	0.496	0.208	6.97595e-47	1	SIDT1
AF165147.1	3.8895e-51	1.24856	0.442	0.183	1.14332e-46	1	AF165147.1
PIK3R1	3.89659e-51	1.23582	0.626	0.369	1.1454e-46	1	PIK3R1
AP005482.1	4.39323e-50	0.76352	0.138	0.016	1.29139e-45	1	AP005482.1
GFOD1	8.74198e-50	1.31794	0.492	0.226	2.56971e-45	1	GFOD1
STK39	1.93614e-48	0.924482	0.714	0.447	5.69129e-44	1	STK39
PRKX	5.16916e-48	1.10983	0.512	0.232	1.51947e-43	1	PRKX
MATK	5.9396e-48	0.871846	0.238	0.055	1.74595e-43	1	MATK
GNLY	8.82828e-48	0.833179	0.275	0.072	2.59507e-43	1	GNLY
PPP1R16B1	1.36078e-47	1.00773	0.585	0.283	4e-43	1	PPP1R16B
AGPAT4	3.01735e-47	1.15022	0.395	0.155	8.86949e-43	1	AGPAT4
TFDP2	3.02041e-47	1.40731	0.542	0.301	8.87848e-43	1	TFDP2
TLE1	6.56414e-47	1.14682	0.302	0.093	1.92953e-42	1	TLE1
FCRL3	8.53049e-47	0.754403	0.143	0.019	2.50754e-42	1	FCRL3
CD38	1.18356e-46	1.07036	0.37	0.135	3.47909e-42	1	CD38
SYAP1	1.24082e-46	1.06661	0.352	0.122	3.64738e-42	1	SYAP1
EFHD2	1.33369e-46	0.855956	0.208	0.044	3.92039e-42	1	EFHD2
RAB11FIP1	1.843e-46	1.04792	0.388	0.15	5.41751e-42	1	RAB11FIP1
ARHGAP9	2.23146e-46	0.84275	0.215	0.047	6.55937e-42	1	ARHGAP9
PLAC8	3.27758e-46	0.932654	0.365	0.126	9.63445e-42	1	PLAC8
ITGAL1	1.68066e-45	0.733655	0.725	0.39	4.94029e-41	1	ITGAL
ADGRG1	1.84231e-44	0.699248	0.148	0.022	5.41547e-40	1	ADGRG1
STK17A	2.86102e-44	1.1203	0.621	0.352	8.40996e-40	1	STK17A
MAPK1	6.30224e-44	0.913027	0.717	0.466	1.85254e-39	1	MAPK1
ITGA41	1.19335e-43	0.96084	0.635	0.347	3.50784e-39	1	ITGA4
SCML41	7.2509e-43	0.821543	0.614	0.307	2.1314e-38	1	SCML4
FGR	8.7733e-43	0.840617	0.168	0.031	2.57891e-38	1	FGR
STK101	1.13327e-42	0.673005	0.812	0.544	3.33124e-38	1	STK10
PIK3R51	1.40694e-42	0.870688	0.683	0.394	4.1357e-38	1	PIK3R5
PLEK	1.88659e-42	0.778342	0.211	0.049	5.54562e-38	1	PLEK
ADGRG3	2.02632e-42	0.810651	0.104	0.01	5.95636e-38	1	ADGRG3
RASSF1	4.28964e-42	0.847731	0.492	0.222	1.26094e-37	1	RASSF1
CDC42SE21	6.9171e-42	0.699939	0.852	0.605	2.03328e-37	1	CDC42SE2
SLFN12L1	1.44785e-41	0.743573	0.671	0.359	4.25595e-37	1	SLFN12L
MBP	1.84171e-41	1.00692	0.692	0.454	5.41372e-37	1	MBP
CDK17	2.98799e-41	0.956495	0.608	0.355	8.78319e-37	1	CDK17
SIK3	5.78521e-41	0.888919	0.855	0.687	1.70056e-36	1	SIK3
MBNL1	8.07592e-41	0.622156	0.946	0.815	2.37392e-36	1	MBNL1
FCGR3A	8.25762e-41	0.552631	0.113	0.013	2.42733e-36	1	FCGR3A
ABHD17A	1.97165e-40	0.930701	0.302	0.102	5.79566e-36	1	ABHD17A
IRF1	2.47822e-40	0.86313	0.283	0.089	7.28474e-36	1	IRF1
PDE7A	2.97411e-40	0.850072	0.805	0.626	8.74238e-36	1	PDE7A
SYNE11	4.5117e-40	1.09587	0.658	0.444	1.32622e-35	1	SYNE1
JAZF1	6.50458e-40	0.93995	0.674	0.437	1.91202e-35	1	JAZF1
TTC38	6.65611e-40	0.818476	0.236	0.066	1.95657e-35	1	TTC38
GSAP	1.27021e-39	1.09216	0.431	0.195	3.73379e-35	1	GSAP
CHST111	5.12782e-39	0.750361	0.862	0.668	1.50732e-34	1	CHST11
SSH2	5.99264e-39	0.667817	0.884	0.731	1.76154e-34	1	SSH2
ALOX5AP	1.56656e-38	0.707824	0.211	0.053	4.6049e-34	1	ALOX5AP
SKAP11	2.07002e-38	0.613811	0.891	0.646	6.08482e-34	1	SKAP1
PPP2R5C1	4.20618e-38	0.747994	0.805	0.596	1.23641e-33	1	PPP2R5C
CCNJL	6.43422e-38	0.795797	0.188	0.046	1.89134e-33	1	CCNJL
MT-ND4	6.58901e-38	0.819428	0.784	0.556	1.93684e-33	1	MT-ND4
JAK1	7.02793e-38	0.751267	0.791	0.574	2.06586e-33	1	JAK1
LYST	1.13898e-37	1.14771	0.564	0.333	3.34804e-33	1	LYST
OSTF1	1.14643e-37	0.934476	0.356	0.142	3.36993e-33	1	OSTF1
GRIK4	1.21609e-37	1.02121	0.127	0.02	3.57469e-33	1	GRIK4
BAALC	2.05763e-37	0.708305	0.102	0.012	6.04841e-33	1	BAALC
MLC1	2.81838e-37	0.574329	0.106	0.013	8.28463e-33	1	MLC1
AC243829.11	2.96213e-37	0.809233	0.356	0.135	8.70718e-33	1	AC243829.1
DNAJC1	4.61125e-37	0.948804	0.583	0.336	1.35548e-32	1	DNAJC1
ARAP21	5.00049e-37	0.838658	0.612	0.344	1.46989e-32	1	ARAP2
CARD111	7.48468e-37	0.711886	0.755	0.49	2.20012e-32	1	CARD11
NFATC2	1.67647e-36	0.866679	0.594	0.344	4.928e-32	1	NFATC2
OSBPL5	2.35898e-36	0.975212	0.311	0.116	6.93423e-32	1	OSBPL5
MT-CO3	2.9635e-36	0.783965	0.821	0.615	8.71121e-32	1	MT-CO3
PTPN4	3.878e-36	0.831822	0.564	0.318	1.13994e-31	1	PTPN4
SLA1	4.34121e-36	0.781088	0.465	0.217	1.2761e-31	1	SLA
LYN	8.65001e-36	0.620688	0.438	0.195	2.54267e-31	1	LYN
ANKRD441	9.3417e-36	0.603452	0.871	0.663	2.74599e-31	1	ANKRD44
NPC1	1.68834e-35	0.794247	0.41	0.18	4.96289e-31	1	NPC1
IPCEF11	4.95755e-35	0.762841	0.469	0.224	1.45727e-30	1	IPCEF1
ARNTL	5.18361e-35	0.895062	0.36	0.15	1.52372e-30	1	ARNTL
SLCO4C1	7.26057e-35	0.710478	0.104	0.013	2.13424e-30	1	SLCO4C1
GLCCI1	8.71609e-35	0.92668	0.51	0.276	2.56209e-30	1	GLCCI1
SPON21	1.2535e-34	0.859099	0.358	0.145	3.68467e-30	1	SPON2
ARHGAP261	1.76328e-34	0.654032	0.805	0.581	5.18317e-30	1	ARHGAP26
BANP	1.76592e-34	1.1137	0.467	0.251	5.19092e-30	1	BANP
IFI16	1.87723e-34	0.774158	0.549	0.293	5.51813e-30	1	IFI16
NCOA1	7.85916e-34	0.805555	0.737	0.523	2.3102e-29	1	NCOA1
RAB8B	1.15525e-33	0.946546	0.571	0.339	3.39586e-29	1	RAB8B
APBA2	1.84177e-33	0.872835	0.438	0.205	5.41388e-29	1	APBA2
HIPK2	4.1943e-33	0.770937	0.601	0.366	1.23292e-28	1	HIPK2
AL031599.1	8.93889e-33	1.36316	0.127	0.024	2.62759e-28	1	AL031599.1
CMIP1	1.76024e-32	0.776501	0.782	0.577	5.17422e-28	1	CMIP
MT-CO2	4.30145e-32	0.756214	0.801	0.595	1.26441e-27	1	MT-CO2
PDE4A	4.46301e-32	0.860486	0.301	0.114	1.3119e-27	1	PDE4A
SCLT1	1.37714e-31	0.947446	0.449	0.238	4.04812e-27	1	SCLT1
RNF115	1.83649e-31	0.839445	0.619	0.403	5.39837e-27	1	RNF115
EML41	2.62706e-31	0.929995	0.683	0.463	7.72224e-27	1	EML4
LGR6	2.77371e-31	0.84128	0.14	0.03	8.15332e-27	1	LGR6
CRACR2A	3.02715e-31	0.878097	0.286	0.11	8.8983e-27	1	CRACR2A
CLNK	3.72782e-31	0.819111	0.177	0.047	1.09579e-26	1	CLNK
BIN2	3.84993e-31	0.603565	0.542	0.282	1.13169e-26	1	BIN2
PIK3AP1	4.18318e-31	0.876629	0.295	0.115	1.22965e-26	1	PIK3AP1
CTSD	6.96015e-31	0.815286	0.213	0.066	2.04594e-26	1	CTSD
CTBP2	8.84011e-31	0.805433	0.474	0.255	2.59855e-26	1	CTBP2
REL	1.04467e-30	0.866609	0.345	0.151	3.0708e-26	1	REL
TANC2	1.3431e-30	1.06527	0.41	0.211	3.94804e-26	1	TANC2
LINC01146	1.68657e-30	0.724942	0.12	0.022	4.95766e-26	1	LINC01146
TMEM1811	3.71795e-30	0.868507	0.522	0.309	1.09289e-25	1	TMEM181
KCNQ5	5.91933e-30	1.05391	0.483	0.268	1.73999e-25	1	KCNQ5
MT-ATP6	9.66549e-30	0.631895	0.805	0.602	2.84117e-25	1	MT-ATP6
TRGC1	1.2864e-29	0.58319	0.143	0.032	3.78137e-25	1	TRGC1
LCP1	7.43572e-29	0.666757	0.445	0.222	2.18573e-24	1	LCP1
CD961	7.84585e-29	0.632991	0.583	0.331	2.30629e-24	1	CD96
BNC2	9.3604e-29	1.20322	0.369	0.181	2.75149e-24	1	BNC2
TBL1X	1.076e-28	0.788523	0.606	0.394	3.1629e-24	1	TBL1X
ZDHHC20	1.22003e-28	0.89591	0.483	0.275	3.58628e-24	1	ZDHHC20
NR3C1	2.21458e-28	0.766234	0.581	0.372	6.50975e-24	1	NR3C1
IKZF31	4.48758e-28	0.579989	0.612	0.357	1.31912e-23	1	IKZF3
PPP2R2B1	5.96513e-28	0.909369	0.351	0.159	1.75345e-23	1	PPP2R2B
TIGIT	7.24552e-28	0.63035	0.159	0.041	2.12982e-23	1	TIGIT
INPP4A1	7.79388e-28	0.619838	0.624	0.392	2.29101e-23	1	INPP4A
PDE4D	8.24731e-28	0.599007	0.71	0.516	2.4243e-23	1	PDE4D
XIST	9.67766e-28	0.889135	0.388	0.186	2.84475e-23	1	XIST
PREX11	2.9961e-27	0.643474	0.633	0.386	8.80704e-23	1	PREX1
ADGRG5	8.47732e-27	0.588861	0.199	0.062	2.49191e-22	1	ADGRG5
MYO1F1	1.43138e-26	0.38488	0.689	0.411	4.20755e-22	1	MYO1F
DOCK101	1.439e-26	0.574516	0.762	0.526	4.22993e-22	1	DOCK10
ATM	1.51337e-26	0.568158	0.705	0.477	4.44855e-22	1	ATM
GPR65	1.54843e-26	0.570125	0.145	0.037	4.5516e-22	1	GPR65
PRKACB	1.58279e-26	0.881286	0.463	0.277	4.65262e-22	1	PRKACB
SMARCA2	1.83029e-26	0.720906	0.599	0.388	5.38014e-22	1	SMARCA2
RPS6KA3	2.23019e-26	0.786084	0.624	0.431	6.55565e-22	1	RPS6KA3
DOCK2	2.88888e-26	0.596687	0.719	0.486	8.49187e-22	1	DOCK2
TMCC3	4.88168e-26	0.659944	0.129	0.03	1.43497e-21	1	TMCC3
XPO6	6.62514e-26	0.814505	0.488	0.296	1.94746e-21	1	XPO6
HIVEP3	1.48039e-25	0.825087	0.451	0.256	4.35161e-21	1	HIVEP3
MNAT1	1.65565e-25	0.848403	0.478	0.288	4.86677e-21	1	MNAT1
MT-CO1	1.93715e-25	0.532618	0.835	0.656	5.69426e-21	1	MT-CO1
ITCH	2.19464e-25	0.66956	0.664	0.469	6.45114e-21	1	ITCH
GALNT11	3.70321e-25	0.875376	0.39	0.207	1.08856e-20	1	GALNT11
IQGAP1	5.29952e-25	0.614409	0.567	0.352	1.55779e-20	1	IQGAP1
ST8SIA6	6.13369e-25	0.769941	0.272	0.113	1.803e-20	1	ST8SIA6
ZAP70	7.2578e-25	0.603517	0.311	0.135	2.13343e-20	1	ZAP70
CYTIP	7.5221e-25	0.696148	0.444	0.237	2.21112e-20	1	CYTIP
TES	1.08169e-24	0.680249	0.25	0.101	3.17961e-20	1	TES
TNRC6B	1.30379e-24	0.439709	0.921	0.803	3.83249e-20	1	TNRC6B
HLA-E	1.40977e-24	0.637642	0.479	0.273	4.14402e-20	1	HLA-E
EPHA4	1.48198e-24	0.915852	0.265	0.111	4.35629e-20	1	EPHA4
ATP2B1	2.24288e-24	0.814	0.472	0.28	6.59293e-20	1	ATP2B1
KLF12	2.66895e-24	0.558719	0.691	0.484	7.84538e-20	1	KLF12
TTC13	3.46256e-24	0.622291	0.318	0.145	1.01782e-19	1	TTC13
CLEC2B	3.74223e-24	0.613915	0.199	0.068	1.10003e-19	1	CLEC2B
APOBR	3.81874e-24	0.459547	0.114	0.025	1.12252e-19	1	APOBR
GNPTAB	4.96294e-24	0.680112	0.397	0.21	1.45885e-19	1	GNPTAB
GPATCH8	6.00042e-24	0.651137	0.698	0.54	1.76382e-19	1	GPATCH8
PAM	6.72065e-24	0.426919	0.685	0.445	1.97553e-19	1	PAM
PLCL2	7.77491e-24	0.71777	0.653	0.47	2.28543e-19	1	PLCL2
LRMP	9.26702e-24	0.755128	0.306	0.139	2.72404e-19	1	LRMP
SUCLG2	1.06028e-23	0.677054	0.594	0.394	3.1167e-19	1	SUCLG2
FYB11	1.1697e-23	0.467492	0.699	0.443	3.43834e-19	1	FYB1
AC007384.1	1.22367e-23	0.684615	0.308	0.138	3.59698e-19	1	AC007384.1
TRAPPC10	1.39041e-23	0.688779	0.49	0.294	4.08712e-19	1	TRAPPC10
DGKD	1.65811e-23	0.381675	0.61	0.393	4.87401e-19	1	DGKD
ADGRE51	2.02046e-23	0.520012	0.542	0.313	5.93914e-19	1	ADGRE5
CD300A1	2.32208e-23	0.575838	0.206	0.072	6.82575e-19	1	CD300A
RASSF5	2.65913e-23	0.620068	0.267	0.112	7.81651e-19	1	RASSF5
CREM	3.76386e-23	0.869759	0.347	0.184	1.10639e-18	1	CREM
TOX2	4.70709e-23	1.01826	0.179	0.061	1.38365e-18	1	TOX2
CMC1	5.01626e-23	0.882926	0.356	0.192	1.47453e-18	1	CMC1
RGS3	6.25552e-23	0.637223	0.24	0.099	1.83881e-18	1	RGS3
LAT2	8.55575e-23	0.614506	0.234	0.093	2.51496e-18	1	LAT2
PPM1B	1.14072e-22	0.79059	0.517	0.343	3.35315e-18	1	PPM1B
LNPEP	1.5063e-22	0.681548	0.506	0.327	4.42777e-18	1	LNPEP
RNF166	3.8301e-22	0.544376	0.197	0.069	1.12586e-17	1	RNF166
SASH3	4.80539e-22	0.581052	0.215	0.081	1.41254e-17	1	SASH3
MT-ND4L	5.72709e-22	0.707382	0.374	0.201	1.68348e-17	1	MT-ND4L
SUN2	6.15895e-22	0.630865	0.293	0.133	1.81042e-17	1	SUN2
PDCD4	7.07497e-22	0.66798	0.476	0.289	2.07969e-17	1	PDCD4
APOL6	7.22051e-22	0.540931	0.222	0.085	2.12247e-17	1	APOL6
STIM1	8.47558e-22	0.656215	0.691	0.496	2.4914e-17	1	STIM1
NCOA2	9.98957e-22	0.607362	0.698	0.529	2.93643e-17	1	NCOA2
SNRK	1.06779e-21	0.721437	0.435	0.255	3.13876e-17	1	SNRK
SLC4A4	1.33251e-21	0.560957	0.333	0.165	3.91692e-17	1	SLC4A4
CHST12	1.67413e-21	0.717844	0.374	0.198	4.9211e-17	1	CHST12
IGF1R	1.70811e-21	0.537772	0.694	0.489	5.02098e-17	1	IGF1R
MAPRE2	1.78086e-21	0.887453	0.467	0.312	5.23483e-17	1	MAPRE2
TBC1D31	2.12078e-21	0.705962	0.233	0.098	6.23404e-17	1	TBC1D31
CSNK1G3	2.3944e-21	0.80906	0.338	0.18	7.03834e-17	1	CSNK1G3
SETD3	3.50929e-21	0.768404	0.369	0.204	1.03156e-16	1	SETD3
ATXN7	3.64372e-21	0.744295	0.42	0.251	1.07107e-16	1	ATXN7
NLRP2	4.4686e-21	0.454761	0.104	0.024	1.31354e-16	1	NLRP2
KDM2B	4.55933e-21	0.644312	0.497	0.302	1.34021e-16	1	KDM2B
PPP3CA	7.15207e-21	0.592797	0.653	0.466	2.10235e-16	1	PPP3CA
SACM1L	1.00916e-20	0.725683	0.358	0.196	2.96642e-16	1	SACM1L
RALGAPA1	1.53993e-20	0.765873	0.549	0.377	4.52663e-16	1	RALGAPA1
UST	1.85047e-20	0.860976	0.397	0.236	5.43946e-16	1	UST
GPRIN31	2.56223e-20	0.666914	0.46	0.279	7.53169e-16	1	GPRIN3
PRKCQ1	3.24731e-20	0.504152	0.623	0.404	9.54547e-16	1	PRKCQ
TRG-AS11	3.71668e-20	0.624993	0.41	0.225	1.09252e-15	1	TRG-AS1
CYBA	3.97307e-20	0.505146	0.381	0.201	1.16788e-15	1	CYBA
DHRS3	4.22894e-20	0.660967	0.39	0.217	1.2431e-15	1	DHRS3
CHSY3	5.60535e-20	1.04298	0.191	0.077	1.64769e-15	1	CHSY3
WIPF11	5.97781e-20	0.467446	0.671	0.466	1.75718e-15	1	WIPF1
ITGAE	6.61358e-20	1.22462	0.172	0.064	1.94406e-15	1	ITGAE
ITGAM	6.73491e-20	0.601634	0.166	0.057	1.97973e-15	1	ITGAM
RAP1B	8.4609e-20	0.329736	0.685	0.487	2.48708e-15	1	RAP1B
ATF7IP	1.08752e-19	0.603865	0.606	0.447	3.19677e-15	1	ATF7IP
SPN	1.14897e-19	0.683235	0.263	0.119	3.37741e-15	1	SPN
CDYL	1.24849e-19	0.743806	0.454	0.287	3.66992e-15	1	CDYL
ABHD17B	2.40704e-19	0.637804	0.27	0.128	7.07549e-15	1	ABHD17B
PLCXD2	2.65962e-19	0.525248	0.114	0.031	7.81796e-15	1	PLCXD2
AAK11	2.67076e-19	0.466174	0.699	0.542	7.8507e-15	1	AAK1
ZNF8311	2.83714e-19	0.4834	0.481	0.278	8.33977e-15	1	ZNF831
BTG1	2.84498e-19	0.345525	0.372	0.195	8.36283e-15	1	BTG1
ZHX2	3.74805e-19	0.621182	0.635	0.476	1.10174e-14	1	ZHX2
SH3KBP1	5.2288e-19	0.544169	0.621	0.434	1.53701e-14	1	SH3KBP1
MT-ND5	5.23321e-19	0.555903	0.531	0.342	1.5383e-14	1	MT-ND5
LINC00861	5.45795e-19	0.37991	0.349	0.173	1.60436e-14	1	LINC00861
LLGL2	8.7178e-19	0.533816	0.218	0.092	2.5626e-14	1	LLGL2
PTPRJ1	9.65289e-19	0.370767	0.674	0.489	2.83747e-14	1	PTPRJ
ABHD3	9.91889e-19	0.868992	0.36	0.208	2.91566e-14	1	ABHD3
SLC20A1	1.06582e-18	0.601393	0.275	0.132	3.13297e-14	1	SLC20A1
DTHD11	1.10367e-18	0.675056	0.233	0.099	3.24424e-14	1	DTHD1
RAP1GAP2	1.29413e-18	1.02739	0.352	0.207	3.80411e-14	1	RAP1GAP2
TNIK	1.30226e-18	0.503749	0.596	0.437	3.82801e-14	1	TNIK
LMNB1	1.46544e-18	0.710949	0.179	0.069	4.30765e-14	1	LMNB1
RAB27A1	1.84493e-18	0.591786	0.454	0.273	5.42318e-14	1	RAB27A
ERGIC1	1.8928e-18	0.698862	0.419	0.257	5.5639e-14	1	ERGIC1
SPATA13	2.19671e-18	0.633706	0.335	0.178	6.45723e-14	1	SPATA13
SIPA1L1	2.61333e-18	1.01132	0.558	0.404	7.68188e-14	1	SIPA1L1
TBX21	2.72051e-18	0.500396	0.145	0.047	7.99695e-14	1	TBX21
NFAT5	3.09627e-18	0.573335	0.623	0.467	9.10149e-14	1	NFAT5
FLI1	4.27297e-18	0.541473	0.671	0.489	1.25604e-13	1	FLI1
B4GALT1	5.03421e-18	0.645147	0.442	0.276	1.47981e-13	1	B4GALT1
GALC	5.3033e-18	0.587043	0.206	0.088	1.5589e-13	1	GALC
TTC39B	5.75777e-18	0.557478	0.403	0.23	1.6925e-13	1	TTC39B
PICALM	6.4928e-18	0.522749	0.728	0.564	1.90856e-13	1	PICALM
OTULIN	7.18079e-18	0.7186	0.263	0.131	2.11079e-13	1	OTULIN
KSR1	9.24192e-18	0.744011	0.272	0.137	2.71666e-13	1	KSR1
AC245297.3	1.17248e-17	0.510106	0.331	0.177	3.44651e-13	1	AC245297.3
PPP2R5A	1.21406e-17	0.734743	0.419	0.274	3.56873e-13	1	PPP2R5A
AC009093.2	1.88604e-17	0.636863	0.349	0.194	5.54402e-13	1	AC009093.2
ADCY7	2.54622e-17	0.446842	0.311	0.157	7.4846e-13	1	ADCY7
TAOK3	2.68051e-17	0.477233	0.683	0.524	7.87935e-13	1	TAOK3
ZFAND3	2.7994e-17	0.479059	0.796	0.667	8.22884e-13	1	ZFAND3
CASP10	3.12491e-17	0.5375	0.234	0.107	9.18568e-13	1	CASP10
MIR181A2HG	3.36646e-17	0.699248	0.14	0.05	9.89571e-13	1	MIR181A2HG
IL18R11	3.7739e-17	0.366002	0.299	0.148	1.10934e-12	1	IL18R1
RAP1GDS11	4.22619e-17	0.579935	0.513	0.348	1.24229e-12	1	RAP1GDS1
ABI3	5.62545e-17	0.380455	0.113	0.033	1.6536e-12	1	ABI3
MT-ND3	6.29065e-17	0.452331	0.712	0.539	1.84914e-12	1	MT-ND3
MGAT4A	8.55676e-17	0.383505	0.404	0.228	2.51526e-12	1	MGAT4A
ISG20	8.83304e-17	0.409838	0.345	0.183	2.59647e-12	1	ISG20
DNAJB6	9.09002e-17	0.61978	0.487	0.333	2.67201e-12	1	DNAJB6
EVL1	1.00728e-16	0.381901	0.628	0.429	2.9609e-12	1	EVL
C12orf75	1.04541e-16	0.627431	0.209	0.092	3.07298e-12	1	C12orf75
ITGB2	1.32416e-16	0.412433	0.299	0.15	3.89238e-12	1	ITGB2
THEMIS2	1.3298e-16	0.539638	0.163	0.063	3.90894e-12	1	THEMIS2
STIM2	1.54481e-16	0.551624	0.431	0.266	4.54098e-12	1	STIM2
KLHDC4	2.22821e-16	0.556616	0.413	0.255	6.54984e-12	1	KLHDC4
ATP2B4	2.25323e-16	0.392393	0.526	0.344	6.62336e-12	1	ATP2B4
FNBP11	2.25459e-16	0.405619	0.794	0.649	6.62738e-12	1	FNBP1
USP25	2.65915e-16	0.606143	0.517	0.366	7.81657e-12	1	USP25
LZTFL1	3.08424e-16	0.720889	0.12	0.04	9.06613e-12	1	LZTFL1
RPL28	3.22236e-16	0.447656	0.417	0.249	9.47212e-12	1	RPL28
PIK3CG	3.26745e-16	0.541562	0.181	0.075	9.60466e-12	1	PIK3CG
USP28	4.01524e-16	0.485289	0.365	0.219	1.18028e-11	1	USP28
SLAMF7	4.57635e-16	0.380348	0.12	0.038	1.34522e-11	1	SLAMF7
CRYBG11	4.65682e-16	0.522861	0.338	0.185	1.36887e-11	1	CRYBG1
HEG1	4.94302e-16	0.676291	0.284	0.154	1.453e-11	1	HEG1
SUSD6	5.97741e-16	0.578683	0.374	0.223	1.75706e-11	1	SUSD6
SLAMF61	7.9759e-16	0.268151	0.309	0.157	2.34452e-11	1	SLAMF6
BTN3A1	8.35942e-16	0.461061	0.22	0.101	2.45725e-11	1	BTN3A1
ARID1B	1.12352e-15	0.413918	0.826	0.696	3.30258e-11	1	ARID1B
ARFGAP3	1.22186e-15	0.632355	0.209	0.098	3.59165e-11	1	ARFGAP3
TGFB1	1.44078e-15	0.422281	0.494	0.308	4.23519e-11	1	TGFB1
FMNL1	1.51203e-15	0.43024	0.335	0.183	4.44462e-11	1	FMNL1
ST6GALNAC6	1.52206e-15	0.582247	0.182	0.078	4.47409e-11	1	ST6GALNAC6
IRS2	2.03401e-15	0.748616	0.27	0.148	5.97897e-11	1	IRS2
STK17B	2.03974e-15	0.44226	0.487	0.315	5.99582e-11	1	STK17B
SLC15A4	2.74403e-15	0.590589	0.177	0.077	8.06609e-11	1	SLC15A4
FGD31	3.26062e-15	0.451933	0.46	0.288	9.58458e-11	1	FGD3
ERBIN	3.39776e-15	0.501208	0.606	0.457	9.98771e-11	1	ERBIN
CTSW	3.53581e-15	0.319575	0.109	0.034	1.03935e-10	1	CTSW
ZFP36L21	3.79493e-15	0.344156	0.553	0.361	1.11552e-10	1	ZFP36L2
DOCK81	3.8367e-15	0.405011	0.714	0.538	1.1278e-10	1	DOCK8
FBXO34	4.69505e-15	0.67753	0.433	0.292	1.38011e-10	1	FBXO34
PTK2B	5.76689e-15	0.489678	0.433	0.268	1.69518e-10	1	PTK2B
TMEM156	5.80056e-15	0.430984	0.317	0.172	1.70508e-10	1	TMEM156
SLCO3A1	6.30646e-15	0.523121	0.564	0.409	1.85378e-10	1	SLCO3A1
JARID2	7.83312e-15	0.362742	0.685	0.514	2.30255e-10	1	JARID2
ZNF786	7.88415e-15	0.39937	0.132	0.048	2.31755e-10	1	ZNF786
PILRB	8.44336e-15	0.481495	0.315	0.174	2.48193e-10	1	PILRB
NR4A2	9.05704e-15	0.61314	0.109	0.036	2.66232e-10	1	NR4A2
RUNX1	9.681e-15	0.432645	0.735	0.585	2.84573e-10	1	RUNX1
RASA31	9.83325e-15	0.403459	0.617	0.443	2.89048e-10	1	RASA3
GPCPD1	1.04161e-14	0.526067	0.519	0.368	3.06181e-10	1	GPCPD1
BCR	1.05218e-14	0.63939	0.347	0.206	3.09288e-10	1	BCR
NFATC31	1.21982e-14	0.475316	0.657	0.521	3.58566e-10	1	NFATC3
DENND2D	1.2439e-14	0.44957	0.243	0.119	3.65645e-10	1	DENND2D
RBM39	1.42787e-14	0.42551	0.665	0.52	4.19724e-10	1	RBM39
VPS13B	1.58357e-14	0.401479	0.753	0.591	4.65491e-10	1	VPS13B
DENND1C	1.61122e-14	0.41288	0.211	0.098	4.73618e-10	1	DENND1C
RPS28	1.68065e-14	0.616149	0.272	0.15	4.94026e-10	1	RPS28
ERN11	1.83983e-14	0.353403	0.415	0.25	5.40818e-10	1	ERN1
NEK7	1.89433e-14	0.608449	0.537	0.416	5.56838e-10	1	NEK7
PHF21A	2.14456e-14	0.546843	0.519	0.372	6.30392e-10	1	PHF21A
DIP2A	2.22321e-14	0.533266	0.519	0.375	6.53514e-10	1	DIP2A
CUL3	2.72931e-14	0.567422	0.521	0.381	8.02279e-10	1	CUL3
CABLES1	4.72893e-14	0.906881	0.165	0.073	1.39007e-09	1	CABLES1
MSN	5.83846e-14	0.454915	0.497	0.339	1.71622e-09	1	MSN
RC3H1	6.08323e-14	0.492341	0.476	0.33	1.78817e-09	1	RC3H1
RICTOR	6.15238e-14	0.504048	0.585	0.446	1.80849e-09	1	RICTOR
ADSS	7.11304e-14	0.565677	0.258	0.139	2.09088e-09	1	ADSS
AL627171.2	7.65218e-14	0.615608	0.188	0.089	2.24936e-09	1	AL627171.2
ELF1	8.81161e-14	0.521152	0.606	0.465	2.59017e-09	1	ELF1
RPE	9.15619e-14	0.510918	0.165	0.072	2.69146e-09	1	RPE
MAP3K5	1.00879e-13	0.417242	0.546	0.41	2.96534e-09	1	MAP3K5
RPL13	1.3639e-13	0.306784	0.453	0.299	4.00918e-09	1	RPL13
JADE1	1.4502e-13	0.57231	0.233	0.123	4.26287e-09	1	JADE1
SYNRG1	1.49039e-13	0.402448	0.58	0.423	4.38099e-09	1	SYNRG
TET2	1.86679e-13	0.577554	0.374	0.242	5.48743e-09	1	TET2
CLASP2	1.91117e-13	0.614718	0.481	0.355	5.61788e-09	1	CLASP2
SOS2	1.95128e-13	0.613969	0.399	0.276	5.7358e-09	1	SOS2
SYK	2.02358e-13	0.41583	0.234	0.119	5.94831e-09	1	SYK
PSTPIP11	2.07158e-13	0.371928	0.256	0.13	6.08942e-09	1	PSTPIP1
RPA2	2.0773e-13	0.4942	0.161	0.07	6.10624e-09	1	RPA2
IKZF11	2.26605e-13	0.29542	0.733	0.541	6.66106e-09	1	IKZF1
CALM1	2.84178e-13	0.419019	0.234	0.121	8.35341e-09	1	CALM1
GRAMD2B	3.05294e-13	0.895858	0.191	0.093	8.97411e-09	1	GRAMD2B
ADAM8	3.66337e-13	0.348769	0.114	0.04	1.07685e-08	1	ADAM8
CD441	3.78656e-13	0.498798	0.504	0.346	1.11306e-08	1	CD44
P2RY11	4.25577e-13	0.512182	0.114	0.042	1.25098e-08	1	P2RY11
RNF19A	4.65688e-13	0.576867	0.426	0.296	1.36889e-08	1	RNF19A
TSHZ1	6.29416e-13	0.620663	0.227	0.12	1.85017e-08	1	TSHZ1
PHF20	6.79236e-13	0.610395	0.54	0.419	1.99661e-08	1	PHF20
PARP41	6.81501e-13	0.505288	0.388	0.248	2.00327e-08	1	PARP4
OFD1	6.84699e-13	0.592823	0.313	0.191	2.01267e-08	1	OFD1
SLC16A3	7.10945e-13	0.445486	0.136	0.055	2.08982e-08	1	SLC16A3
MICAL2	7.23608e-13	0.757266	0.252	0.145	2.12704e-08	1	MICAL2
TNFAIP3	7.54136e-13	0.51314	0.179	0.083	2.21678e-08	1	TNFAIP3
HSP90AA1	9.09477e-13	1.07803	0.376	0.248	2.67341e-08	1	HSP90AA1
IL2RG	1.03299e-12	0.547787	0.141	0.059	3.03647e-08	1	IL2RG
ELOVL5	1.08389e-12	0.474026	0.411	0.274	3.1861e-08	1	ELOVL5
MACF11	1.18952e-12	0.326403	0.819	0.693	3.4966e-08	1	MACF1
RNPEPL1	1.22515e-12	0.368282	0.106	0.037	3.60133e-08	1	RNPEPL1
TMEM71	1.27151e-12	0.642968	0.401	0.279	3.73759e-08	1	TMEM71
PAFAH2	1.3362e-12	0.391003	0.134	0.054	3.92776e-08	1	PAFAH2
DENND1B	1.39044e-12	0.525334	0.419	0.288	4.08718e-08	1	DENND1B
KIF21B	1.67704e-12	0.349575	0.188	0.087	4.92966e-08	1	KIF21B
TSPOAP1-AS1	2.03245e-12	0.527038	0.308	0.182	5.97439e-08	1	TSPOAP1-AS1
BPTF	2.12679e-12	0.410109	0.707	0.586	6.25169e-08	1	BPTF
ADD1	2.2211e-12	0.405316	0.571	0.424	6.52893e-08	1	ADD1
PLXNC1	2.25056e-12	0.444681	0.24	0.127	6.61553e-08	1	PLXNC1
IFNAR2	2.29905e-12	0.404837	0.403	0.257	6.75806e-08	1	IFNAR2
NEDD91	2.49264e-12	0.336541	0.522	0.36	7.32713e-08	1	NEDD9
EMB1	2.50414e-12	0.298939	0.535	0.366	7.36091e-08	1	EMB
ELL2	2.914e-12	0.791126	0.315	0.206	8.56571e-08	1	ELL2
MIR181A1HG	3.38118e-12	0.659366	0.261	0.15	9.93899e-08	1	MIR181A1HG
ATP11B	3.60681e-12	0.541013	0.462	0.336	1.06022e-07	1	ATP11B
TAF15	3.9364e-12	0.505908	0.485	0.357	1.15711e-07	1	TAF15
CELF2	4.94178e-12	0.310089	0.909	0.818	1.45264e-07	1	CELF2
RFTN1	6.21017e-12	0.502714	0.435	0.296	1.82548e-07	1	RFTN1
KMT2E	6.37471e-12	0.387469	0.678	0.557	1.87385e-07	1	KMT2E
DNM2	6.50653e-12	0.474711	0.562	0.433	1.91259e-07	1	DNM2
CCDC88B	6.67256e-12	0.374997	0.216	0.111	1.9614e-07	1	CCDC88B
ATP10A	6.9142e-12	0.450242	0.403	0.263	2.03243e-07	1	ATP10A
ARHGEF3	6.92472e-12	0.396374	0.562	0.421	2.03552e-07	1	ARHGEF3
MT-CYB	8.09476e-12	0.320509	0.698	0.534	2.37946e-07	1	MT-CYB
GZMM	8.2564e-12	0.359104	0.127	0.051	2.42697e-07	1	GZMM
ARSG	1.04685e-11	0.497927	0.218	0.115	3.0772e-07	1	ARSG
GLTP	1.10295e-11	0.362024	0.116	0.045	3.24212e-07	1	GLTP
PTPRE	1.1469e-11	0.453217	0.293	0.175	3.3713e-07	1	PTPRE
FOXN31	1.28027e-11	0.272054	0.905	0.792	3.76335e-07	1	FOXN3
SSH1	1.38135e-11	0.62113	0.293	0.186	4.06046e-07	1	SSH1
NLRP11	1.44946e-11	0.360539	0.435	0.284	4.26069e-07	1	NLRP1
SPPL2A	1.51735e-11	0.53433	0.352	0.236	4.46025e-07	1	SPPL2A
CTSC	1.5488e-11	0.347043	0.204	0.104	4.5527e-07	1	CTSC
FAM214A	1.6696e-11	0.45967	0.49	0.364	4.9078e-07	1	FAM214A
ZDHHC14	1.69004e-11	0.796291	0.342	0.228	4.96787e-07	1	ZDHHC14
CNOT2	1.75742e-11	0.6307	0.404	0.291	5.16593e-07	1	CNOT2
NCOA7	1.78496e-11	0.604144	0.32	0.202	5.24688e-07	1	NCOA7
PKN1	2.02027e-11	0.536916	0.284	0.172	5.93859e-07	1	PKN1
GABARAPL1	2.18691e-11	0.530541	0.172	0.086	6.42841e-07	1	GABARAPL1
PDE3B1	2.76229e-11	0.472851	0.592	0.479	8.11976e-07	1	PDE3B
OGA	2.87508e-11	0.338234	0.623	0.488	8.4513e-07	1	OGA
PABPC1	2.89647e-11	0.509259	0.369	0.246	8.51417e-07	1	PABPC1
STX8	2.91581e-11	0.521035	0.549	0.416	8.57104e-07	1	STX8
EEF1A1	3.06152e-11	0.342754	0.379	0.249	8.99933e-07	1	EEF1A1
PPP2R5E	3.07366e-11	0.510719	0.499	0.379	9.03502e-07	1	PPP2R5E
DLEU2	3.36775e-11	0.353434	0.648	0.519	9.89949e-07	1	DLEU2
PTPN2	3.87508e-11	0.525849	0.352	0.232	1.13908e-06	1	PTPN2
UHMK1	4.00678e-11	0.483084	0.168	0.083	1.17779e-06	1	UHMK1
SYNE21	4.05556e-11	0.321414	0.637	0.493	1.19213e-06	1	SYNE2
RFFL	4.51976e-11	0.51397	0.367	0.248	1.32858e-06	1	RFFL
EPG5	4.82087e-11	0.558063	0.313	0.204	1.41709e-06	1	EPG5
LPP	4.88491e-11	0.290499	0.843	0.734	1.43592e-06	1	LPP
OSBPL3	5.66916e-11	0.429243	0.329	0.207	1.66645e-06	1	OSBPL3
SPIDR	5.87815e-11	0.393198	0.619	0.481	1.72788e-06	1	SPIDR
IL21R	5.88222e-11	0.392876	0.206	0.107	1.72908e-06	1	IL21R
CCNH	6.17164e-11	0.611909	0.381	0.272	1.81415e-06	1	CCNH
ENTPD1	6.32641e-11	0.692814	0.104	0.04	1.85965e-06	1	ENTPD1
HIPK1	6.85243e-11	0.502993	0.267	0.16	2.01427e-06	1	HIPK1
STK41	7.07828e-11	0.324465	0.624	0.482	2.08066e-06	1	STK4
ARPC2	7.24552e-11	0.37913	0.487	0.35	2.12982e-06	1	ARPC2
TRERF11	7.38173e-11	0.446606	0.517	0.381	2.16986e-06	1	TRERF1
HSPH1	7.90924e-11	0.828655	0.157	0.077	2.32492e-06	1	HSPH1
ZNF331	8.21702e-11	1.06105	0.204	0.114	2.41539e-06	1	ZNF331
CD47	8.24208e-11	0.531668	0.426	0.305	2.42276e-06	1	CD47
SMYD3	8.34128e-11	0.382422	0.678	0.576	2.45192e-06	1	SMYD3
CCDC69	9.55954e-11	0.515203	0.259	0.156	2.81003e-06	1	CCDC69
DNAJB1	1.09186e-10	1.11995	0.177	0.092	3.20952e-06	1	DNAJB1
SUGP2	1.09268e-10	0.521181	0.32	0.208	3.21193e-06	1	SUGP2
MMP25-AS11	1.11893e-10	0.321262	0.197	0.099	3.2891e-06	1	MMP25-AS1
STK26	1.13317e-10	0.420946	0.134	0.06	3.33094e-06	1	STK26
NUP210	1.13533e-10	0.333732	0.361	0.231	3.3373e-06	1	NUP210
DENND4A	1.20364e-10	0.382511	0.603	0.457	3.53809e-06	1	DENND4A
TOP2B	1.22908e-10	0.515975	0.413	0.302	3.61289e-06	1	TOP2B
SKAP2	1.32304e-10	0.575598	0.245	0.142	3.88907e-06	1	SKAP2
CTDP1	1.40463e-10	0.423834	0.177	0.09	4.12891e-06	1	CTDP1
CYTH11	1.45898e-10	0.308371	0.698	0.565	4.28867e-06	1	CYTH1
TENT5C	1.65152e-10	0.551907	0.177	0.091	4.85463e-06	1	TENT5C
RASGRP11	1.68542e-10	0.476263	0.284	0.171	4.95428e-06	1	RASGRP1
ZFPM1	1.70132e-10	0.358712	0.274	0.162	5.00103e-06	1	ZFPM1
MPP7	2.20008e-10	0.434865	0.386	0.275	6.46714e-06	1	MPP7
SIRT2	2.47484e-10	0.434264	0.174	0.088	7.2748e-06	1	SIRT2
ARL4C	2.68035e-10	0.326217	0.191	0.098	7.87889e-06	1	ARL4C
DLG5	2.68729e-10	0.547693	0.188	0.101	7.89928e-06	1	DLG5
LRBA	2.76412e-10	0.295285	0.699	0.594	8.12513e-06	1	LRBA
USP36	2.79819e-10	0.793169	0.397	0.285	8.22527e-06	1	USP36
MSL2	3.54946e-10	0.423187	0.379	0.259	1.04336e-05	1	MSL2
PTPRA	3.55398e-10	0.454442	0.571	0.455	1.04469e-05	1	PTPRA
IRAK2	3.71987e-10	0.580105	0.152	0.074	1.09346e-05	1	IRAK2
KAT2B1	4.12598e-10	0.36715	0.551	0.425	1.21283e-05	1	KAT2B
POC1B	4.64203e-10	0.503001	0.238	0.14	1.36452e-05	1	POC1B
ANKIB1	4.78098e-10	0.541758	0.415	0.305	1.40537e-05	1	ANKIB1
FRYL	5.05318e-10	0.293205	0.589	0.455	1.48538e-05	1	FRYL
AXIN1	5.49739e-10	0.456853	0.324	0.212	1.61596e-05	1	AXIN1
KDM6A	5.59867e-10	0.386982	0.592	0.476	1.64573e-05	1	KDM6A
ATP1B3	6.57516e-10	0.890865	0.233	0.138	1.93277e-05	1	ATP1B3
SETX	6.62901e-10	0.339326	0.546	0.411	1.9486e-05	1	SETX
DUSP10	6.81414e-10	0.510115	0.122	0.055	2.00302e-05	1	DUSP10
JAKMIP2	8.23637e-10	0.385019	0.156	0.075	2.42108e-05	1	JAKMIP2
ABCG1	8.28224e-10	0.421756	0.188	0.1	2.43456e-05	1	ABCG1
GLMN	8.42294e-10	0.397878	0.24	0.141	2.47592e-05	1	GLMN
CDK13	8.67703e-10	0.385336	0.597	0.494	2.55061e-05	1	CDK13
ZNF827	1.07255e-09	0.537795	0.299	0.198	3.15275e-05	1	ZNF827
VPS13C	1.24738e-09	0.340376	0.53	0.408	3.66669e-05	1	VPS13C
CYFIP2	1.25058e-09	0.312978	0.415	0.297	3.67607e-05	1	CYFIP2
WAC	1.26801e-09	0.373041	0.612	0.49	3.72731e-05	1	WAC
DOK2	1.29074e-09	0.294564	0.106	0.043	3.79414e-05	1	DOK2
SRPK2	1.35786e-09	0.374569	0.716	0.603	3.99144e-05	1	SRPK2
RPL17	1.39824e-09	0.364759	0.186	0.101	4.11013e-05	1	RPL17
CREBBP	1.41391e-09	0.3398	0.578	0.459	4.15618e-05	1	CREBBP
XRN1	1.84427e-09	0.476453	0.487	0.38	5.42122e-05	1	XRN1
FAM177A1	1.94157e-09	0.660383	0.236	0.144	5.70724e-05	1	FAM177A1
NCKAP1L	1.94913e-09	0.326654	0.317	0.201	5.72946e-05	1	NCKAP1L
PPP1R12A	2.13872e-09	0.391096	0.547	0.44	6.28676e-05	1	PPP1R12A
ERMP1	2.40375e-09	0.371885	0.136	0.066	7.06583e-05	1	ERMP1
ARHGEF7	2.40644e-09	0.565729	0.428	0.322	7.07374e-05	1	ARHGEF7
TRPV2	2.64835e-09	0.271988	0.148	0.072	7.78482e-05	1	TRPV2
CXXC5	2.76955e-09	0.445786	0.131	0.063	8.1411e-05	1	CXXC5
DIAPH1	2.84276e-09	0.275402	0.544	0.414	8.3563e-05	1	DIAPH1
SARAF	2.88382e-09	0.330193	0.349	0.233	8.47699e-05	1	SARAF
ST3GAL1	3.16618e-09	0.446246	0.522	0.418	9.30697e-05	1	ST3GAL1
IDS	3.67689e-09	0.466016	0.17	0.092	0.000108082	1	IDS
ARRB2	3.81023e-09	0.317762	0.163	0.084	0.000112002	1	ARRB2
UBE2F	3.84293e-09	0.690534	0.222	0.137	0.000112963	1	UBE2F
DHX36	3.89269e-09	0.448215	0.322	0.218	0.000114426	1	DHX36
SNTB21	3.93853e-09	0.303496	0.309	0.194	0.000115773	1	SNTB2
DDX6	4.25268e-09	0.451446	0.431	0.327	0.000125008	1	DDX6
FANCA	4.30397e-09	0.321374	0.127	0.059	0.000126515	1	FANCA
PPP1CA	4.50353e-09	0.343291	0.122	0.056	0.000132381	1	PPP1CA
KCTD10	4.68839e-09	0.42714	0.113	0.051	0.000137815	1	KCTD10
LINC01588	4.92799e-09	0.362493	0.225	0.131	0.000144858	1	LINC01588
PDK3	5.8141e-09	0.548887	0.261	0.169	0.000170906	1	PDK3
RNF149	5.92559e-09	0.426866	0.454	0.342	0.000174183	1	RNF149
AGK	6.3852e-09	0.517307	0.186	0.106	0.000187693	1	AGK
ZDHHC3	6.39126e-09	0.517042	0.181	0.102	0.000187871	1	ZDHHC3
KCNAB21	6.39454e-09	0.363998	0.336	0.224	0.000187967	1	KCNAB2
TSC22D1	6.92404e-09	0.659312	0.295	0.202	0.000203532	1	TSC22D1
DOCK11	7.01343e-09	0.330285	0.526	0.399	0.00020616	1	DOCK11
EXOC4	7.93192e-09	0.357808	0.671	0.579	0.000233159	1	EXOC4
BORCS5	8.24614e-09	0.488193	0.247	0.153	0.000242395	1	BORCS5
SLC14A11	8.86914e-09	0.253713	0.168	0.087	0.000260709	1	SLC14A1
EFR3A	9.8088e-09	0.560778	0.283	0.192	0.00028833	1	EFR3A
KANSL1	1.02379e-08	0.304118	0.728	0.615	0.000300943	1	KANSL1
RBL2	1.07515e-08	0.27577	0.411	0.291	0.00031604	1	RBL2
CHIC2	1.11298e-08	0.397739	0.374	0.266	0.000327161	1	CHIC2
BTN3A2	1.14207e-08	0.254931	0.242	0.143	0.000335712	1	BTN3A2
LPIN1	1.15503e-08	0.518163	0.277	0.186	0.000339521	1	LPIN1
FLNA	1.15683e-08	0.428492	0.24	0.149	0.000340049	1	FLNA
GBP5	1.18288e-08	0.320575	0.127	0.06	0.000347709	1	GBP5
SLC35A3	1.20431e-08	0.449743	0.197	0.115	0.000354006	1	SLC35A3
ARID4B	1.22984e-08	0.318801	0.712	0.599	0.000361512	1	ARID4B
PRDM2	1.23419e-08	0.317516	0.458	0.341	0.000362789	1	PRDM2
MLLT6	1.2805e-08	0.397093	0.342	0.235	0.000376402	1	MLLT6
ESYT2	1.31557e-08	0.454861	0.531	0.419	0.000386713	1	ESYT2
TRIM33	1.31595e-08	0.3792	0.445	0.341	0.000386824	1	TRIM33
WDFY1	1.39224e-08	0.425446	0.215	0.128	0.00040925	1	WDFY1
RUBCN	1.45498e-08	0.429722	0.245	0.154	0.00042769	1	RUBCN
ITPR2	1.60688e-08	0.291515	0.551	0.422	0.000472342	1	ITPR2
CSNK1D	1.64101e-08	0.412061	0.311	0.214	0.000482375	1	CSNK1D
FBXW7	1.74874e-08	0.350071	0.535	0.434	0.000514041	1	FBXW7
KLF3	1.75272e-08	0.424627	0.215	0.129	0.000515213	1	KLF3
AC008105.3	1.80384e-08	0.4362	0.231	0.139	0.000530239	1	AC008105.3
IGF2R	2.15547e-08	0.440683	0.377	0.274	0.000633601	1	IGF2R
RBM38	2.27037e-08	0.497639	0.19	0.111	0.000667375	1	RBM38
MEX3C	2.33338e-08	0.368482	0.102	0.046	0.000685897	1	MEX3C
SLC9A3R11	2.53759e-08	0.293474	0.181	0.099	0.000745926	1	SLC9A3R1
BTN3A3	2.62042e-08	0.342127	0.1	0.044	0.000770272	1	BTN3A3
MTMR8	2.64079e-08	0.370099	0.107	0.049	0.000776261	1	MTMR8
SLTM	2.73214e-08	0.376198	0.449	0.346	0.000803111	1	SLTM
NFE2L2	2.86205e-08	0.574694	0.335	0.242	0.000841299	1	NFE2L2
MPHOSPH9	3.25103e-08	0.467418	0.313	0.221	0.000955639	1	MPHOSPH9
SNTB1	3.31731e-08	0.489964	0.311	0.21	0.000975122	1	SNTB1
IL15	3.41327e-08	0.484283	0.114	0.055	0.00100333	1	IL15
SMAD7	3.70428e-08	0.317698	0.14	0.071	0.00108887	1	SMAD7
SLC10A7	3.84719e-08	0.468593	0.281	0.187	0.00113088	1	SLC10A7
NIPBL	4.09499e-08	0.338392	0.63	0.53	0.00120372	1	NIPBL
PCSK71	4.43899e-08	0.38568	0.408	0.309	0.00130484	1	PCSK7
CLIP4	4.53929e-08	0.418841	0.243	0.155	0.00133432	1	CLIP4
FAM172A1	4.86495e-08	0.291704	0.626	0.509	0.00143005	1	FAM172A
SLC23A2	5.08699e-08	0.574818	0.281	0.194	0.00149532	1	SLC23A2
ARID2	5.30185e-08	0.348832	0.521	0.419	0.00155848	1	ARID2
CSK	5.49581e-08	0.385112	0.233	0.145	0.00161549	1	CSK
RRAS2	5.53288e-08	0.456839	0.288	0.198	0.00162639	1	RRAS2
ICE1	5.79049e-08	0.50901	0.213	0.133	0.00170212	1	ICE1
MRPL1	6.06546e-08	0.439683	0.216	0.134	0.00178294	1	MRPL1
TRAF3IP3	6.08589e-08	0.291592	0.304	0.199	0.00178895	1	TRAF3IP3
LASP1	6.28532e-08	0.35056	0.295	0.198	0.00184757	1	LASP1
AP3B1	6.61101e-08	0.33798	0.428	0.322	0.00194331	1	AP3B1
PNRC1	6.83888e-08	0.382201	0.154	0.084	0.00201029	1	PNRC1
MT-ND1	6.97182e-08	0.308085	0.537	0.417	0.00204937	1	MT-ND1
CHD1	7.56387e-08	0.539614	0.365	0.276	0.0022234	1	CHD1
GMCL1	8.98237e-08	0.485632	0.206	0.129	0.00264037	1	GMCL1
GPD2	9.84586e-08	0.581628	0.231	0.151	0.00289419	1	GPD2
LINC02328	1.00988e-07	0.363083	0.2	0.117	0.00296854	1	LINC02328
AUH	1.09846e-07	0.455429	0.415	0.325	0.00322893	1	AUH
ARRB1	1.13269e-07	0.252444	0.295	0.193	0.00332953	1	ARRB1
SATB1	1.14565e-07	0.406985	0.152	0.084	0.00336764	1	SATB1
KIAA1109	1.24784e-07	0.382581	0.436	0.335	0.00366804	1	KIAA1109
UBASH3B	1.3045e-07	0.337152	0.367	0.258	0.00383459	1	UBASH3B
RPAP2	1.31324e-07	0.432221	0.308	0.219	0.00386028	1	RPAP2
RPL18A	1.3176e-07	0.372517	0.177	0.104	0.00387308	1	RPL18A
HELB	1.36387e-07	0.358263	0.274	0.179	0.00400909	1	HELB
FBXO33	1.43868e-07	0.460957	0.206	0.128	0.004229	1	FBXO33
CKLF	1.50704e-07	0.37479	0.168	0.095	0.00442994	1	CKLF
TSPAN51	1.53026e-07	0.433729	0.426	0.328	0.00449819	1	TSPAN5
CFLAR1	1.55061e-07	0.280606	0.619	0.503	0.00455801	1	CFLAR
ARPC4	1.64852e-07	0.326741	0.166	0.095	0.00484582	1	ARPC4
TMEM241	1.79427e-07	0.390326	0.154	0.086	0.00527426	1	TMEM241
PHF12	1.81608e-07	0.437293	0.297	0.207	0.00533838	1	PHF12
TSPOAP1	2.03797e-07	0.362379	0.104	0.05	0.00599062	1	TSPOAP1
BRF1	2.0706e-07	0.373051	0.254	0.165	0.00608653	1	BRF1
SOAT1	2.14301e-07	0.324599	0.163	0.093	0.00629939	1	SOAT1
ZBTB10	2.31194e-07	0.372417	0.104	0.05	0.00679593	1	ZBTB10
LBH	2.42841e-07	0.306294	0.234	0.15	0.00713833	1	LBH
NOL4L	2.78422e-07	0.260694	0.358	0.252	0.00818422	1	NOL4L
CCND2	3.01667e-07	0.44986	0.281	0.201	0.00886749	1	CCND2
NFKB1	3.03621e-07	0.558354	0.284	0.202	0.00892493	1	NFKB1
GRK2	3.13495e-07	0.386484	0.247	0.162	0.00921517	1	GRK2
ATP11C	3.15987e-07	0.382019	0.254	0.169	0.00928845	1	ATP11C
LBR	3.49069e-07	0.320426	0.224	0.142	0.0102609	1	LBR
ADAR	3.87644e-07	0.29537	0.252	0.166	0.0113948	1	ADAR
CYB5B	3.88688e-07	0.429202	0.19	0.116	0.0114255	1	CYB5B
RETREG3	4.15303e-07	0.373804	0.247	0.161	0.0122078	1	RETREG3
ATG16L1	4.20863e-07	0.387754	0.222	0.142	0.0123713	1	ATG16L1
GAB3	4.32795e-07	0.397678	0.233	0.153	0.012722	1	GAB3
TLE4	4.43428e-07	0.405514	0.365	0.274	0.0130346	1	TLE4
EYA3	4.61657e-07	0.47367	0.295	0.213	0.0135704	1	EYA3
ACTR2	4.74429e-07	0.379849	0.351	0.26	0.0139458	1	ACTR2
HIRA	4.87415e-07	0.333884	0.14	0.077	0.0143276	1	HIRA
SLC37A1	4.93211e-07	0.396003	0.15	0.085	0.0144979	1	SLC37A1
PRKAR2A1	4.94753e-07	0.360309	0.365	0.272	0.0145433	1	PRKAR2A
HIST1H1E	4.97922e-07	0.355091	0.148	0.083	0.0146364	1	HIST1H1E
HERPUD2	5.25284e-07	0.383111	0.27	0.185	0.0154407	1	HERPUD2
RNF168	5.33587e-07	0.499265	0.233	0.155	0.0156848	1	RNF168
RFX7	5.76434e-07	0.343606	0.39	0.298	0.0169443	1	RFX7
MIR646HG	5.96272e-07	0.54724	0.206	0.132	0.0175274	1	MIR646HG
BBX	5.99029e-07	0.412924	0.462	0.376	0.0176085	1	BBX
SCAF11	6.00931e-07	0.344976	0.496	0.408	0.0176644	1	SCAF11
JADE2	6.10973e-07	0.326855	0.216	0.137	0.0179595	1	JADE2
TENT2	6.27887e-07	0.400581	0.483	0.407	0.0184567	1	TENT2
SND1	6.2823e-07	0.363538	0.47	0.377	0.0184668	1	SND1
GSK3B	6.29689e-07	0.37684	0.524	0.438	0.0185097	1	GSK3B
ZNF217	6.34179e-07	0.340293	0.208	0.13	0.0186417	1	ZNF217
KDM4C	6.47616e-07	0.283004	0.576	0.487	0.0190367	1	KDM4C
KAT6A	7.31941e-07	0.252539	0.59	0.482	0.0215154	1	KAT6A
NIPAL3	8.72476e-07	0.386563	0.202	0.127	0.0256464	1	NIPAL3
RASA1	9.06439e-07	0.393888	0.474	0.384	0.0266448	1	RASA1
PAPOLG	9.75659e-07	0.431852	0.168	0.103	0.0286795	1	PAPOLG
LPXN	1.03321e-06	0.271623	0.216	0.137	0.0303711	1	LPXN
MED14	1.06078e-06	0.432352	0.186	0.116	0.0311817	1	MED14
BCAS3	1.32544e-06	0.372275	0.617	0.528	0.0389614	1	BCAS3
RFX3	1.33193e-06	0.383319	0.438	0.349	0.0391519	1	RFX3
TCF25	1.34386e-06	0.32452	0.494	0.393	0.0395028	1	TCF25
FAM117A	1.39954e-06	0.331258	0.247	0.167	0.0411396	1	FAM117A
PSPC1	1.46168e-06	0.306979	0.449	0.36	0.0429662	1	PSPC1
STAM	1.48561e-06	0.505919	0.252	0.178	0.0436695	1	STAM
PTPN18	1.50454e-06	0.292004	0.134	0.074	0.044226	1	PTPN18
ETNK1	1.54097e-06	0.402123	0.295	0.215	0.0452967	1	ETNK1
PRKD3	1.54106e-06	0.382527	0.163	0.099	0.0452994	1	PRKD3
SETD2	1.60233e-06	0.271935	0.597	0.513	0.0471005	1	SETD2
TET3	1.62632e-06	0.333209	0.333	0.246	0.0478057	1	TET3
NAP1L4	1.67567e-06	0.392162	0.456	0.374	0.0492562	1	NAP1L4
FAM120A	1.98085e-06	0.379425	0.326	0.245	0.058227	1	FAM120A
IFNGR1	2.06382e-06	0.393234	0.213	0.14	0.060666	1	IFNGR1
GXYLT1	2.09389e-06	0.373348	0.12	0.065	0.0615498	1	GXYLT1
CD81	2.73231e-06	0.306394	0.118	0.063	0.0803163	1	CD81
PREP	2.96192e-06	0.352533	0.216	0.143	0.0870657	1	PREP
STAMBPL1	2.98215e-06	0.374145	0.143	0.083	0.0876604	1	STAMBPL1
DNAJB14	2.99875e-06	0.401016	0.256	0.18	0.0881481	1	DNAJB14
SRSF11	3.02208e-06	0.315598	0.444	0.36	0.0888341	1	SRSF11
PLXND1	3.09078e-06	0.330882	0.145	0.083	0.0908534	1	PLXND1
FO393401.11	3.55834e-06	0.261771	0.161	0.095	0.104597	1	FO393401.1
ZNF292	3.80123e-06	0.256352	0.555	0.457	0.111737	1	ZNF292
PTGES3	3.82353e-06	0.262119	0.374	0.288	0.112393	1	PTGES3
DAB1	3.86577e-06	0.82156	0.243	0.179	0.113634	1	DAB1
TRANK1	4.36382e-06	0.34525	0.301	0.217	0.128274	1	TRANK1
NAA50	4.47809e-06	0.409496	0.25	0.178	0.131634	1	NAA50
UBA52	4.5659e-06	0.270476	0.141	0.082	0.134215	1	UBA52
MBD5	4.62888e-06	0.312292	0.59	0.512	0.136066	1	MBD5
OPTN	4.76428e-06	0.280054	0.236	0.16	0.140046	1	OPTN
CASTOR31	4.81119e-06	0.383504	0.279	0.204	0.141425	1	CASTOR3
ST8SIA4	4.99776e-06	0.297314	0.236	0.157	0.146909	1	ST8SIA4
GATAD2A	5.40188e-06	0.298554	0.485	0.394	0.158788	1	GATAD2A
SLC5A3	6.11182e-06	0.530063	0.123	0.072	0.179657	1	SLC5A3
HPS3	6.14682e-06	0.291023	0.138	0.08	0.180686	1	HPS3
PPP2R2A	6.37229e-06	0.358407	0.386	0.31	0.187314	1	PPP2R2A
MBNL2	6.90852e-06	0.383399	0.411	0.33	0.203076	1	MBNL2
WDTC1	7.30017e-06	0.337858	0.245	0.172	0.214589	1	WDTC1
ITPRIP	7.48021e-06	0.362745	0.114	0.064	0.219881	1	ITPRIP
CYTH3	7.72322e-06	0.416188	0.279	0.204	0.227024	1	CYTH3
TMX4	9.32193e-06	0.29701	0.15	0.091	0.274018	1	TMX4
DMTF1	9.45364e-06	0.32668	0.309	0.234	0.27789	1	DMTF1
MAST3	9.78329e-06	0.274876	0.147	0.088	0.28758	1	MAST3
TRPC4AP	1.00189e-05	0.354842	0.413	0.339	0.294506	1	TRPC4AP
PLEKHG3	1.06226e-05	0.34869	0.109	0.06	0.31225	1	PLEKHG3
ZMYND11	1.06538e-05	0.403708	0.311	0.238	0.31317	1	ZMYND11
PXN1	1.1555e-05	0.263094	0.272	0.191	0.339659	1	PXN
TSEN15	1.21299e-05	0.40812	0.123	0.072	0.356558	1	TSEN15
STK38	1.24652e-05	0.343511	0.501	0.431	0.366415	1	STK38
PPP2R3C	1.2757e-05	0.456906	0.211	0.146	0.374992	1	PPP2R3C
XPNPEP1	1.33064e-05	0.382231	0.172	0.111	0.39114	1	XPNPEP1
UBAC2	1.40122e-05	0.282093	0.531	0.452	0.411889	1	UBAC2
GSR	1.44295e-05	0.281359	0.19	0.125	0.424154	1	GSR
STT3B	1.44366e-05	0.30028	0.377	0.301	0.424365	1	STT3B
GLS	1.45012e-05	0.357532	0.424	0.348	0.426264	1	GLS
STAG2	1.47164e-05	0.360329	0.447	0.381	0.432589	1	STAG2
TRIO	1.54844e-05	0.283893	0.488	0.406	0.455164	1	TRIO
EXOC2	1.57044e-05	0.34667	0.308	0.234	0.46163	1	EXOC2
GMDS	1.70146e-05	0.288445	0.42	0.329	0.500144	1	GMDS
USP47	1.71075e-05	0.331823	0.431	0.354	0.502875	1	USP47
ADAM10	1.72402e-05	0.361134	0.487	0.415	0.506775	1	ADAM10
ITPK1	1.73354e-05	0.377195	0.249	0.182	0.509573	1	ITPK1
CUL2	1.77204e-05	0.274955	0.17	0.109	0.520893	1	CUL2
LRCH3	2.01832e-05	0.305608	0.472	0.396	0.593287	1	LRCH3
PCCA	2.0804e-05	0.285117	0.442	0.355	0.611533	1	PCCA
FIG4	2.08272e-05	0.342843	0.152	0.095	0.612215	1	FIG4
ARHGEF9	2.09053e-05	0.349829	0.202	0.137	0.614511	1	ARHGEF9
PIK3C2A	2.11201e-05	0.283507	0.315	0.237	0.620827	1	PIK3C2A
NCK1	2.12985e-05	0.303663	0.309	0.231	0.626068	1	NCK1
BRD7	2.16912e-05	0.271795	0.177	0.116	0.637612	1	BRD7
ABI1	2.2285e-05	0.343032	0.433	0.356	0.655068	1	ABI1
AC078785.1	2.27098e-05	0.349712	0.106	0.059	0.667553	1	AC078785.1
CRY1	2.67261e-05	0.352172	0.2	0.137	0.785614	1	CRY1
TXNDC16	2.70907e-05	0.440723	0.181	0.121	0.796332	1	TXNDC16
USP3	2.93406e-05	0.251832	0.401	0.319	0.862468	1	USP3
MTMR12	3.04844e-05	0.352618	0.197	0.134	0.896088	1	MTMR12
2024-03-03	3.08038e-05	0.703417	0.335	0.274	0.905478	1	2024-03-03
PI4KA	3.18946e-05	0.260103	0.442	0.359	0.937541	1	PI4KA
ZFP36L1	3.19967e-05	0.280141	0.242	0.17	0.940543	1	ZFP36L1
MAN2A1	3.25238e-05	0.288781	0.376	0.293	0.956037	1	MAN2A1
PLEKHA1	3.29532e-05	0.373591	0.231	0.168	0.968659	1	PLEKHA1
HSPD1	3.34397e-05	0.58656	0.131	0.08	0.98296	1	HSPD1
YARS	3.35126e-05	0.299942	0.213	0.148	0.985103	1	YARS
MIER1	3.388e-05	0.28649	0.299	0.224	0.995903	1	MIER1
ZNF266	3.41147e-05	0.299152	0.174	0.113	1	1	ZNF266
C1GALT1	3.44672e-05	0.444929	0.249	0.185	1	1	C1GALT1
NEO1	3.45997e-05	0.330626	0.125	0.075	1	1	NEO1
BRAF	3.52063e-05	0.263616	0.513	0.448	1	1	BRAF
DPP9	3.55216e-05	0.354159	0.182	0.123	1	1	DPP9
ARAP1	3.61829e-05	0.392635	0.236	0.169	1	1	ARAP1
JOSD1	3.68773e-05	0.288814	0.145	0.09	1	1	JOSD1
PPP1CB	3.92877e-05	0.366994	0.317	0.252	1	1	PPP1CB
EPC1	4.03829e-05	0.277608	0.51	0.437	1	1	EPC1
TAX1BP1	4.11777e-05	0.386409	0.342	0.277	1	1	TAX1BP1
ANXA6	4.26925e-05	0.285977	0.268	0.198	1	1	ANXA6
DDHD1	4.34277e-05	0.265034	0.238	0.169	1	1	DDHD1
SLC16A7	4.38241e-05	0.404359	0.342	0.285	1	1	SLC16A7
LSM14A	4.69751e-05	0.261642	0.512	0.43	1	1	LSM14A
COLQ	4.85643e-05	0.380766	0.184	0.127	1	1	COLQ
DTNBP1	4.90706e-05	0.302687	0.236	0.169	1	1	DTNBP1
WDR37	5.30875e-05	0.340146	0.351	0.282	1	1	WDR37
SMAD2	5.68413e-05	0.329199	0.37	0.302	1	1	SMAD2
MAN1A2	5.72509e-05	0.282519	0.301	0.231	1	1	MAN1A2
COLGALT2	6.22207e-05	0.345715	0.1	0.057	1	1	COLGALT2
S100PBP	6.54631e-05	0.432979	0.288	0.223	1	1	S100PBP
MAP2K5	6.78277e-05	0.346897	0.336	0.27	1	1	MAP2K5
PLEKHM3	6.80275e-05	0.3326	0.222	0.16	1	1	PLEKHM3
NPAT	7.00318e-05	0.343033	0.249	0.183	1	1	NPAT
RAB9A	7.22426e-05	0.32445	0.102	0.059	1	1	RAB9A
TIPARP	7.38356e-05	0.296755	0.125	0.078	1	1	TIPARP
HIVEP2	7.60098e-05	0.340692	0.438	0.37	1	1	HIVEP2
PPP3CC	7.69207e-05	0.27332	0.429	0.356	1	1	PPP3CC
RPS6KC1	7.90501e-05	0.356379	0.274	0.209	1	1	RPS6KC1
ELOVL61	8.02194e-05	0.279244	0.216	0.152	1	1	ELOVL6
YPEL3	8.09828e-05	0.318179	0.118	0.072	1	1	YPEL3
CCDC93	8.52832e-05	0.567939	0.247	0.193	1	1	CCDC93
AP2A1	8.6406e-05	0.296648	0.181	0.124	1	1	AP2A1
RAPGEF6	8.9778e-05	0.251805	0.467	0.39	1	1	RAPGEF6
KDM7A	9.9503e-05	0.353443	0.311	0.245	1	1	KDM7A
STIP1	9.95823e-05	0.366721	0.145	0.095	1	1	STIP1
HIP1	0.00010121	0.418852	0.422	0.349	1	1	HIP1
ZRSR2	0.000110433	0.274533	0.141	0.091	1	1	ZRSR2
TERF1	0.000113442	0.301379	0.123	0.077	1	1	TERF1
HNRNPA3	0.000115809	0.28253	0.299	0.23	1	1	HNRNPA3
USP9X	0.000119072	0.298169	0.372	0.304	1	1	USP9X
BABAM2	0.000124105	0.336754	0.472	0.415	1	1	BABAM2
ADIPOR2	0.000128436	0.28065	0.268	0.203	1	1	ADIPOR2
RIPK1	0.000129811	0.281846	0.193	0.135	1	1	RIPK1
ATAD2B	0.000130757	0.286971	0.429	0.356	1	1	ATAD2B
CDHR3	0.000137287	0.436366	0.122	0.076	1	1	CDHR3
TUT4	0.000138163	0.297092	0.485	0.416	1	1	TUT4
CERK	0.000151736	0.251943	0.272	0.204	1	1	CERK
STAT6	0.000160924	0.317984	0.181	0.126	1	1	STAT6
RAP1A	0.000165242	0.274689	0.47	0.399	1	1	RAP1A
STARD3NL	0.00017639	0.288429	0.102	0.061	1	1	STARD3NL
GNA13	0.000176561	0.349266	0.263	0.2	1	1	GNA13
SEC24B	0.000177448	0.267418	0.338	0.275	1	1	SEC24B
MICU2	0.000190027	0.292582	0.349	0.285	1	1	MICU2
TPP2	0.000191395	0.335296	0.268	0.207	1	1	TPP2
RNGTT	0.00020874	0.337116	0.36	0.295	1	1	RNGTT
PDIA3	0.000222746	0.307383	0.197	0.142	1	1	PDIA3
SLC25A26	0.000232212	0.444993	0.233	0.177	1	1	SLC25A26
PIKFYVE	0.000234375	0.376558	0.299	0.237	1	1	PIKFYVE
CPD	0.000261276	0.292063	0.156	0.105	1	1	CPD
MADD	0.000262934	0.331447	0.243	0.184	1	1	MADD
PDS5B	0.00028641	0.281458	0.379	0.313	1	1	PDS5B
FAM102B	0.00028976	0.368144	0.161	0.111	1	1	FAM102B
GTDC1	0.000306195	0.331848	0.367	0.306	1	1	GTDC1
POLB	0.000317335	0.334323	0.116	0.074	1	1	POLB
BRD1	0.000318087	0.30223	0.301	0.237	1	1	BRD1
EIF4E3	0.000343997	0.259637	0.152	0.102	1	1	EIF4E3
MIA2	0.000352415	0.251816	0.292	0.231	1	1	MIA2
LPGAT1	0.000366048	0.392944	0.254	0.199	1	1	LPGAT1
FGFR1OP2	0.000389729	0.363217	0.216	0.165	1	1	FGFR1OP2
ZNRF2	0.000394036	0.291927	0.256	0.198	1	1	ZNRF2
STAU2	0.000410956	0.396633	0.374	0.324	1	1	STAU2
PHTF1	0.000429006	0.272308	0.122	0.078	1	1	PHTF1
MTG1	0.000435934	0.250962	0.157	0.109	1	1	MTG1
BRWD3	0.000469216	0.255544	0.24	0.184	1	1	BRWD3
FMR1	0.000472385	0.355597	0.166	0.118	1	1	FMR1
COG2	0.000512395	0.260618	0.1	0.062	1	1	COG2
ARHGAP1	0.000538535	0.270355	0.17	0.12	1	1	ARHGAP1
RNF130	0.000580842	0.303897	0.256	0.199	1	1	RNF130
MRPS9	0.000594006	0.315056	0.104	0.066	1	1	MRPS9
WDR7	0.000607445	0.355474	0.329	0.273	1	1	WDR7
CSGALNACT2	0.000640184	0.317868	0.188	0.138	1	1	CSGALNACT2
JUND	0.0006628	0.294583	0.193	0.142	1	1	JUND
ILKAP	0.000667519	0.282769	0.216	0.164	1	1	ILKAP
ZCCHC17	0.000671075	0.294119	0.15	0.104	1	1	ZCCHC17
APAF1	0.000687139	0.276286	0.148	0.103	1	1	APAF1
NARF	0.000753908	0.284963	0.175	0.128	1	1	NARF
CENPC	0.000781598	0.316886	0.254	0.2	1	1	CENPC
DZIP3	0.000817515	0.353599	0.138	0.096	1	1	DZIP3
LINC019341	0.000831605	0.275999	0.343	0.277	1	1	LINC01934
CDK19	0.000874094	0.27025	0.383	0.327	1	1	CDK19
MAP2K6	0.000885033	0.278533	0.211	0.157	1	1	MAP2K6
PCMTD1	0.000964805	0.311446	0.37	0.321	1	1	PCMTD1
WIPI2	0.00100606	0.297388	0.165	0.119	1	1	WIPI2
ZC3H13	0.00103469	0.274746	0.304	0.249	1	1	ZC3H13
USP24	0.00112354	0.289472	0.408	0.357	1	1	USP24
GATAD1	0.0011371	0.321929	0.14	0.099	1	1	GATAD1
PRAG1	0.00114987	0.353691	0.12	0.08	1	1	PRAG1
2024-03-06	0.00115178	0.329961	0.379	0.336	1	1	2024-03-06
XKR6	0.0012294	0.296604	0.354	0.301	1	1	XKR6
MRE11	0.00124489	0.294317	0.148	0.105	1	1	MRE11
RANBP2	0.00127176	0.289914	0.27	0.217	1	1	RANBP2
CLK1	0.00127888	0.273608	0.306	0.251	1	1	CLK1
GPR89B	0.00131322	0.264	0.114	0.076	1	1	GPR89B
MTOR	0.00139141	0.28555	0.234	0.186	1	1	MTOR
SFT2D2	0.00145414	0.291395	0.138	0.096	1	1	SFT2D2
LINC01505	0.00148974	0.596306	0.209	0.168	1	1	LINC01505
RAB12	0.0014924	0.330985	0.186	0.141	1	1	RAB12
CRAMP1	0.001571	0.25853	0.254	0.204	1	1	CRAMP1
CASP3	0.0016047	0.337291	0.136	0.096	1	1	CASP3
PDZD8	0.00161291	0.293103	0.218	0.17	1	1	PDZD8
N4BP2L1	0.00162697	0.336296	0.188	0.141	1	1	N4BP2L1
UBE4A	0.00165601	0.28147	0.172	0.127	1	1	UBE4A
TBK1	0.00183072	0.256281	0.157	0.113	1	1	TBK1
FAM49A	0.00184821	0.259483	0.123	0.084	1	1	FAM49A
NAA16	0.00214391	0.342426	0.224	0.179	1	1	NAA16
ITGB1	0.0021459	0.295342	0.292	0.246	1	1	ITGB1
CEP57	0.00231032	0.280372	0.181	0.137	1	1	CEP57
RANBP9	0.00256412	0.300095	0.322	0.277	1	1	RANBP9
MALT1	0.00268894	0.260461	0.247	0.198	1	1	MALT1
SCAMP1	0.00306212	0.250372	0.147	0.107	1	1	SCAMP1
RBM14	0.00345007	0.297554	0.156	0.117	1	1	RBM14
CBR4	0.00362081	0.290509	0.224	0.18	1	1	CBR4
HIBCH	0.00381385	0.253328	0.233	0.189	1	1	HIBCH
ATP9A	0.00479638	0.356555	0.106	0.074	1	1	ATP9A
SESN1	0.0050312	0.277459	0.309	0.27	1	1	SESN1
VPS13A	0.00538848	0.259236	0.318	0.278	1	1	VPS13A
RNF138	0.00592881	0.275272	0.211	0.169	1	1	RNF138
IKBIP	0.00716134	0.256058	0.111	0.079	1	1	IKBIP
FBXL17	0.00738491	0.319535	0.485	0.472	1	1	FBXL17
GALNT1	0.00739147	0.352779	0.204	0.166	1	1	GALNT1
PDE4B	0.00977796	0.273139	0.227	0.187	1	1	PDE4B
NEGR1	0	4.07759	0.861	0.151	0	2	NEGR1
ABCA9	0	3.57292	0.761	0.088	0	2	ABCA9
ABCA8	0	3.39948	0.807	0.094	0	2	ABCA8
ABCA6	0	3.38166	0.805	0.082	0	2	ABCA6
ABCA10	0	3.32886	0.749	0.074	0	2	ABCA10
CDH19	0	3.30668	0.644	0.048	0	2	CDH19
DCLK1	0	2.8832	0.68	0.058	0	2	DCLK1
DCN	6.46277e-303	3.13209	0.739	0.078	1.89973e-298	2	DCN
BICC1	2.23389e-299	3.03762	0.79	0.107	6.56651e-295	2	BICC1
EBF2	2.46671e-279	2.86345	0.693	0.079	7.2509e-275	2	EBF2
COL6A3	1.17836e-278	3.08833	0.717	0.09	3.46378e-274	2	COL6A3
PID1	1.55076e-277	3.21826	0.722	0.09	4.55847e-273	2	PID1
C7	6.51455e-269	3.00885	0.641	0.066	1.91495e-264	2	C7
EGFR	1.52218e-261	2.66428	0.605	0.054	4.47445e-257	2	EGFR
COL15A1	1.15422e-256	2.59325	0.583	0.05	3.39283e-252	2	COL15A1
FBN1	4.37963e-256	2.61553	0.644	0.069	1.28739e-251	2	FBN1
LAMC1	6.9853e-249	2.80554	0.727	0.114	2.05333e-244	2	LAMC1
ABI3BP	1.04261e-246	2.34185	0.532	0.04	3.06474e-242	2	ABI3BP
SCN7A	1.05304e-246	3.21392	0.678	0.094	3.09542e-242	2	SCN7A
GLIS3	1.27679e-246	2.73142	0.629	0.069	3.75311e-242	2	GLIS3
ADAMTSL3	4.35494e-246	2.53737	0.627	0.069	1.28013e-241	2	ADAMTSL3
ADGRB3	5.99526e-235	3.07887	0.68	0.101	1.76231e-230	2	ADGRB3
VIT	1.9176e-233	1.99962	0.395	0.014	5.63677e-229	2	VIT
SLIT2	3.55877e-229	2.36975	0.534	0.047	1.0461e-224	2	SLIT2
PDGFRA	1.63171e-226	2.20931	0.483	0.034	4.79642e-222	2	PDGFRA
C3	1.29272e-224	2.49652	0.468	0.03	3.79995e-220	2	C3
FBLN5	3.8126e-224	2.00603	0.444	0.026	1.12071e-219	2	FBLN5
COL5A1	6.88445e-217	2.16778	0.544	0.056	2.02368e-212	2	COL5A1
FOXP2	3.96961e-213	2.26886	0.517	0.049	1.16687e-208	2	FOXP2
LPAR1	1.59076e-212	2.05135	0.483	0.039	4.67603e-208	2	LPAR1
TNXB	5.87877e-208	2.28544	0.629	0.087	1.72807e-203	2	TNXB
LAMB1	1.05059e-207	2.93877	0.629	0.096	3.08821e-203	2	LAMB1
COL8A1	7.83159e-205	2.23064	0.424	0.027	2.30209e-200	2	COL8A1
KAZN	2.30267e-203	3.84855	0.678	0.125	6.76871e-199	2	KAZN
PTPRS	6.10573e-203	2.57204	0.576	0.075	1.79478e-198	2	PTPRS
COL5A2	6.17396e-203	1.98998	0.534	0.058	1.81484e-198	2	COL5A2
PLA2G5	3.12588e-200	3.34209	0.678	0.131	9.18853e-196	2	PLA2G5
LAMA2	1.56996e-197	3.67241	0.963	0.6	4.6149e-193	2	LAMA2
COL4A4	6.39239e-196	2.24658	0.476	0.044	1.87904e-191	2	COL4A4
PRKG1	4.14965e-190	2.97439	0.924	0.447	1.21979e-185	2	PRKG1
FBLN1	2.01493e-189	2.20308	0.415	0.03	5.92288e-185	2	FBLN1
SPARCL1	1.35592e-188	2.14055	0.554	0.068	3.98572e-184	2	SPARCL1
PHLDB1	3.03328e-184	2.0954	0.551	0.076	8.91633e-180	2	PHLDB1
MAPK10	2.95678e-183	2.14721	0.52	0.063	8.69146e-179	2	MAPK10
MGST1	1.76895e-181	1.92805	0.383	0.024	5.19982e-177	2	MGST1
SMOC2	3.70197e-181	1.89278	0.368	0.022	1.08819e-176	2	SMOC2
MIR99AHG	1.38026e-177	2.43747	0.798	0.236	4.05729e-173	2	MIR99AHG
EBF1	3.49028e-177	1.93756	0.841	0.224	1.02597e-172	2	EBF1
SVEP1	5.59096e-176	1.66809	0.371	0.024	1.64346e-171	2	SVEP1
ADGRD1	4.89623e-174	2.32699	0.495	0.062	1.43925e-169	2	ADGRD1
DDR2	5.12361e-173	1.93729	0.485	0.057	1.50608e-168	2	DDR2
RHOJ	6.37089e-173	1.48547	0.373	0.024	1.87272e-168	2	RHOJ
COL4A3	1.66219e-172	1.73194	0.38	0.027	4.88601e-168	2	COL4A3
SPATA6	3.9859e-170	1.90936	0.512	0.067	1.17166e-165	2	SPATA6
CRISPLD2	1.05692e-169	2.03219	0.378	0.027	3.10681e-165	2	CRISPLD2
TSHZ2	3.46571e-169	2.29082	0.639	0.124	1.01875e-164	2	TSHZ2
ANKS1B	7.38297e-168	1.96928	0.439	0.046	2.17023e-163	2	ANKS1B
NCAM2	1.27236e-166	2.3906	0.524	0.076	3.7401e-162	2	NCAM2
PRICKLE2	4.5334e-165	1.87265	0.439	0.045	1.33259e-160	2	PRICKLE2
RORA	1.16418e-163	2.40654	0.937	0.528	3.42211e-159	2	RORA
PTGIS	1.53927e-162	1.64709	0.339	0.02	4.52468e-158	2	PTGIS
ACSM3	2.34933e-162	3.22797	0.58	0.107	6.90585e-158	2	ACSM3
EBF3	4.87537e-162	1.70518	0.39	0.033	1.43311e-157	2	EBF3
MECOM	4.94563e-160	2.13852	0.598	0.105	1.45377e-155	2	MECOM
DENND2A	1.05953e-159	2.08501	0.517	0.075	3.11448e-155	2	DENND2A
SCARA5	6.45155e-158	1.50441	0.283	0.011	1.89643e-153	2	SCARA5
FMO2	1.51684e-157	1.3668	0.305	0.015	4.45875e-153	2	FMO2
ADH1B	1.47571e-155	1.94428	0.3	0.015	4.33784e-151	2	ADH1B
EPB41L2	6.51305e-155	1.88081	0.649	0.128	1.91451e-150	2	EPB41L2
COL6A2	6.2461e-154	1.82329	0.488	0.065	1.83604e-149	2	COL6A2
SASH1	2.13087e-153	2.05383	0.62	0.122	6.26369e-149	2	SASH1
TFPI	1.07453e-152	1.77325	0.515	0.077	3.15859e-148	2	TFPI
MAMDC2	3.1718e-152	1.86545	0.463	0.057	9.3235e-148	2	MAMDC2
GSN	1.13951e-150	2.4445	0.69	0.172	3.34959e-146	2	GSN
NGF	2.86874e-150	1.58637	0.339	0.025	8.43265e-146	2	NGF
FBLN2	3.31722e-150	1.56099	0.359	0.029	9.75097e-146	2	FBLN2
KIAA1755	1.07652e-147	1.28474	0.28	0.013	3.16444e-143	2	KIAA1755
NFIA	8.03478e-146	2.10427	0.837	0.345	2.36182e-141	2	NFIA
ELN	1.46907e-145	1.96221	0.376	0.036	4.31833e-141	2	ELN
RBMS3	1.54689e-145	2.68986	0.82	0.376	4.54708e-141	2	RBMS3
LRP1	2.07528e-145	1.59248	0.459	0.058	6.10028e-141	2	LRP1
MEG3	2.31657e-142	1.95343	0.612	0.128	6.80957e-138	2	MEG3
UNC5C	8.96155e-142	1.87252	0.471	0.069	2.63425e-137	2	UNC5C
CFH	7.87934e-141	1.7912	0.383	0.04	2.31613e-136	2	CFH
FREM1	2.08439e-138	1.77898	0.415	0.051	6.12706e-134	2	FREM1
SDC2	8.61631e-137	1.51707	0.373	0.038	2.53276e-132	2	SDC2
SPOCK1	9.44104e-137	2.14563	0.478	0.078	2.7752e-132	2	SPOCK1
SH3PXD2B	1.76778e-136	1.66329	0.444	0.06	5.1964e-132	2	SH3PXD2B
RGMA	8.14523e-136	1.08648	0.256	0.012	2.39429e-131	2	RGMA
NNMT	1.27856e-134	1.69512	0.344	0.032	3.75832e-130	2	NNMT
PAMR1	1.56054e-133	1.15441	0.237	0.009	4.5872e-129	2	PAMR1
CLMP	2.85304e-133	1.76424	0.351	0.035	8.38651e-129	2	CLMP
SRPX2	3.01784e-133	1.34822	0.271	0.015	8.87095e-129	2	SRPX2
COL6A1	9.376e-132	1.78953	0.417	0.055	2.75608e-127	2	COL6A1
NPAS3	1.06158e-130	1.90517	0.439	0.066	3.12051e-126	2	NPAS3
PKNOX2	1.17221e-130	1.70412	0.315	0.026	3.44572e-126	2	PKNOX2
RFTN2	1.54455e-129	1.27146	0.295	0.021	4.54021e-125	2	RFTN2
LHFPL6	2.00259e-128	2.25767	0.759	0.286	5.88662e-124	2	LHFPL6
PTPRG	1.19085e-127	2.46155	0.837	0.404	3.50051e-123	2	PTPRG
MUSK	2.32723e-127	1.19375	0.215	0.007	6.8409e-123	2	MUSK
TMEM132C	9.06698e-127	1.49346	0.251	0.013	2.66524e-122	2	TMEM132C
NOVA1	1.48177e-126	1.61714	0.329	0.032	4.35565e-122	2	NOVA1
COL4A2	4.28415e-126	2.09796	0.661	0.188	1.25932e-121	2	COL4A2
LSAMP	5.4196e-126	2.10264	0.429	0.065	1.59309e-121	2	LSAMP
CYP1B1-AS1	2.78793e-124	1.36076	0.261	0.015	8.19512e-120	2	CYP1B1-AS1
FBXL7	8.85557e-123	2.06043	0.839	0.422	2.6031e-118	2	FBXL7
SULF1	1.34345e-122	1.70745	0.317	0.03	3.94908e-118	2	SULF1
NOX4	1.67341e-121	1.76818	0.312	0.03	4.919e-117	2	NOX4
NFIX	1.74642e-121	1.44305	0.422	0.061	5.1336e-117	2	NFIX
ITGA11	3.73893e-121	1.12491	0.227	0.01	1.09906e-116	2	ITGA11
NAALADL2	2.99674e-120	1.82249	0.651	0.187	8.80893e-116	2	NAALADL2
CYBRD1	5.92744e-120	1.27689	0.383	0.048	1.74237e-115	2	CYBRD1
COL1A2	1.04748e-119	1.70445	0.429	0.069	3.07906e-115	2	COL1A2
SH3D19	2.62658e-119	2.1358	0.659	0.212	7.72084e-115	2	SH3D19
ROBO1	3.72861e-119	1.86468	0.549	0.123	1.09603e-114	2	ROBO1
TMEM108	3.98642e-119	1.97531	0.351	0.043	1.17181e-114	2	TMEM108
EPHA3	6.36491e-119	1.4134	0.302	0.028	1.87096e-114	2	EPHA3
PCSK6	2.01995e-116	1.71108	0.466	0.082	5.93764e-112	2	PCSK6
SOBP	1.01974e-115	1.7366	0.498	0.107	2.99754e-111	2	SOBP
AL445250.1	1.39799e-115	1.39836	0.261	0.018	4.1094e-111	2	AL445250.1
BNC21	2.00418e-115	1.40111	0.639	0.157	5.89128e-111	2	BNC2
IGFBP7	5.33093e-115	1.85204	0.588	0.147	1.56703e-110	2	IGFBP7
ZFPM2	1.26653e-114	1.97008	0.737	0.298	3.72297e-110	2	ZFPM2
OSMR	4.20806e-114	1.14171	0.271	0.021	1.23696e-109	2	OSMR
TCF7L1	1.5374e-113	1.74588	0.461	0.088	4.51919e-109	2	TCF7L1
TBX18	3.7061e-113	0.949017	0.229	0.013	1.08941e-108	2	TBX18
TWIST2	1.26158e-112	1.26353	0.21	0.009	3.70841e-108	2	TWIST2
LRFN5	4.14107e-111	1.30067	0.234	0.014	1.21727e-106	2	LRFN5
ADAMTS5	4.1689e-111	1.22925	0.239	0.015	1.22545e-106	2	ADAMTS5
PLEKHA5	1.4462e-110	1.79592	0.812	0.401	4.2511e-106	2	PLEKHA5
EFEMP1	1.71806e-110	0.950659	0.198	0.007	5.05025e-106	2	EFEMP1
SNED1	2.92089e-110	1.63861	0.349	0.044	8.58596e-106	2	SNED1
KIRREL1	3.22175e-110	1.27022	0.302	0.031	9.47032e-106	2	KIRREL1
HMCN1	9.46226e-110	1.14199	0.273	0.023	2.78143e-105	2	HMCN1
PDE1A	3.84903e-109	1.57689	0.402	0.066	1.13142e-104	2	PDE1A
APCDD1	4.5929e-109	1.38813	0.271	0.024	1.35008e-104	2	APCDD1
MFAP5	9.37631e-109	1.08349	0.232	0.014	2.75617e-104	2	MFAP5
PAPPA	7.2164e-108	1.87157	0.28	0.027	2.12126e-103	2	PAPPA
KCNT2	4.88105e-107	1.40413	0.383	0.057	1.43479e-102	2	KCNT2
BMPER	7.53831e-107	1.18506	0.232	0.015	2.21589e-102	2	BMPER
MRC2	1.26588e-106	1.51234	0.349	0.046	3.72107e-102	2	MRC2
SRGAP1	5.66219e-106	1.55046	0.485	0.101	1.6644e-101	2	SRGAP1
LTBP4	2.98512e-105	1.35468	0.376	0.054	8.77476e-101	2	LTBP4
CFD	5.70616e-105	1.90936	0.32	0.036	1.67733e-100	2	CFD
IL33	8.52372e-105	1.05282	0.234	0.016	2.50555e-100	2	IL33
COL6A6	1.39539e-104	1.46407	0.3	0.033	4.10176e-100	2	COL6A6
SPRED2	2.42479e-104	1.40144	0.5	0.104	7.12767e-100	2	SPRED2
COLEC12	3.14494e-104	1.36773	0.402	0.064	9.24456e-100	2	COLEC12
ZNF423	3.44646e-104	1.2372	0.315	0.036	1.01309e-99	2	ZNF423
HSPG2	3.48795e-104	1.56471	0.527	0.128	1.02528e-99	2	HSPG2
APBB2	4.33501e-104	1.54905	0.556	0.14	1.27428e-99	2	APBB2
GFPT2	9.29415e-104	1.14063	0.239	0.017	2.73202e-99	2	GFPT2
PLXDC2	1.03731e-103	1.41915	0.69	0.208	3.04917e-99	2	PLXDC2
GAS7	3.15175e-103	1.6673	0.737	0.259	9.26456e-99	2	GAS7
SERPING1	4.00983e-103	1.09855	0.222	0.013	1.17869e-98	2	SERPING1
DPYSL2	4.88476e-103	1.38604	0.476	0.093	1.43588e-98	2	DPYSL2
AC007319.1	1.10573e-102	2.04511	0.395	0.066	3.2503e-98	2	AC007319.1
EPS8	5.68566e-102	1.58773	0.507	0.113	1.6713e-97	2	EPS8
ADAM33	5.96545e-102	0.925281	0.207	0.011	1.75354e-97	2	ADAM33
VCAN	1.14526e-101	1.53118	0.383	0.062	3.3665e-97	2	VCAN
BOC	1.50967e-101	1.01332	0.207	0.011	4.43767e-97	2	BOC
CCDC80	6.59757e-101	1.16097	0.222	0.015	1.93936e-96	2	CCDC80
PLAC9	1.0019e-100	1.06604	0.217	0.013	2.94507e-96	2	PLAC9
TTC28	2.12264e-100	1.62883	0.715	0.265	6.2395e-96	2	TTC28
PXDNL	2.5958e-100	1.75693	0.617	0.21	7.63035e-96	2	PXDNL
IGF1	4.51805e-100	1.28086	0.212	0.013	1.32808e-95	2	IGF1
TNKS1BP1	1.08273e-99	0.940968	0.251	0.021	3.1827e-95	2	TNKS1BP1
AGAP1	1.92125e-99	1.54087	0.68	0.231	5.64752e-95	2	AGAP1
PODN	4.79358e-99	1.10586	0.232	0.018	1.40907e-94	2	PODN
COL3A1	1.3328e-98	1.63799	0.356	0.057	3.91776e-94	2	COL3A1
AKAP12	1.49394e-98	1.58432	0.441	0.091	4.39143e-94	2	AKAP12
MEG8	2.46093e-98	1.58306	0.459	0.094	7.23391e-94	2	MEG8
CYP4B1	3.05498e-98	0.811485	0.161	0.004	8.98011e-94	2	CYP4B1
MGP	4.90238e-98	1.6097	0.259	0.023	1.44105e-93	2	MGP
AOX1	6.69271e-98	0.985699	0.18	0.007	1.96732e-93	2	AOX1
MMP2	8.57695e-98	1.00502	0.237	0.019	2.5212e-93	2	MMP2
NID1	1.08181e-95	1.83308	0.524	0.147	3.17997e-91	2	NID1
TCF7L2	3.19609e-95	1.54244	0.612	0.184	9.3949e-91	2	TCF7L2
PREX2	1.13599e-94	1.22224	0.312	0.041	3.33925e-90	2	PREX2
PLSCR4	1.33685e-94	1.08327	0.261	0.026	3.92966e-90	2	PLSCR4
PRELP	1.74786e-94	0.944296	0.188	0.01	5.13784e-90	2	PRELP
COL5A3	1.89811e-94	1.72848	0.29	0.036	5.57951e-90	2	COL5A3
ADAMTS2	4.83607e-93	1.26082	0.327	0.046	1.42156e-88	2	ADAMTS2
MSC-AS1	7.96583e-93	1.43227	0.407	0.08	2.34155e-88	2	MSC-AS1
COL4A1	3.45269e-92	1.97461	0.576	0.19	1.01492e-87	2	COL4A1
GHR	1.04339e-91	1.6928	0.512	0.142	3.06705e-87	2	GHR
DOCK1	1.27985e-91	1.46944	0.534	0.147	3.76211e-87	2	DOCK1
OSMR-AS1	2.54327e-91	0.931986	0.205	0.014	7.47593e-87	2	OSMR-AS1
FAM198B-AS1	1.22267e-90	1.01655	0.254	0.026	3.59405e-86	2	FAM198B-AS1
PRKD1	1.76352e-90	1.49736	0.368	0.066	5.18388e-86	2	PRKD1
CORO2B	2.56464e-90	1.38515	0.349	0.056	7.53877e-86	2	CORO2B
GPX3	2.62154e-90	1.39834	0.315	0.044	7.70602e-86	2	GPX3
NFIC	1.38068e-89	1.44233	0.663	0.221	4.05851e-85	2	NFIC
PDGFRB	1.46801e-89	1.11565	0.273	0.032	4.31522e-85	2	PDGFRB
TCF4	6.68211e-89	1.23712	0.729	0.259	1.9642e-84	2	TCF4
DST	7.40643e-89	1.47085	0.712	0.288	2.17712e-84	2	DST
SERPINF1	2.57185e-88	1.335	0.207	0.015	7.55996e-84	2	SERPINF1
HMCN2	3.95215e-88	1.10856	0.193	0.012	1.16173e-83	2	HMCN2
ESR1	4.43857e-88	1.2423	0.32	0.046	1.30472e-83	2	ESR1
OPHN1	4.50532e-88	1.4932	0.527	0.144	1.32434e-83	2	OPHN1
NFIB	7.32731e-87	1.52384	0.685	0.276	2.15386e-82	2	NFIB
ADGRL3	2.37922e-86	1.69195	0.456	0.117	6.99372e-82	2	ADGRL3
CRYBG3	5.49481e-86	1.42798	0.42	0.093	1.6152e-81	2	CRYBG3
DPT	1.00529e-85	0.904912	0.163	0.007	2.95504e-81	2	DPT
ABCA9-AS1	1.63512e-85	0.970774	0.154	0.006	4.80642e-81	2	ABCA9-AS1
SPSB1	1.78524e-85	1.23908	0.271	0.033	5.2477e-81	2	SPSB1
CXCL12	2.78716e-85	0.867959	0.2	0.014	8.19286e-81	2	CXCL12
GGT5	1.03454e-84	0.902087	0.19	0.013	3.04103e-80	2	GGT5
ADAMTS19	1.27047e-84	1.34236	0.278	0.037	3.73455e-80	2	ADAMTS19
KLHL29	2.29573e-84	1.13361	0.256	0.029	6.74829e-80	2	KLHL29
ZFHX3	4.64489e-84	1.37897	0.627	0.204	1.36537e-79	2	ZFHX3
CALCRL	6.8329e-84	1.02446	0.285	0.038	2.00853e-79	2	CALCRL
CALD1	1.80956e-83	1.31532	0.759	0.369	5.31919e-79	2	CALD1
PARD3B	3.37243e-83	1.44147	0.541	0.163	9.91326e-79	2	PARD3B
C1R	4.65689e-83	1.06642	0.202	0.016	1.36889e-78	2	C1R
NUPR1	5.22852e-83	0.852966	0.185	0.012	1.53692e-78	2	NUPR1
CYP27A1	9.6512e-83	0.827051	0.198	0.015	2.83697e-78	2	CYP27A1
SRPX	1.69506e-82	1.38115	0.261	0.033	4.98264e-78	2	SRPX
EFHD1	3.42694e-82	1.02764	0.2	0.016	1.00735e-77	2	EFHD1
ITIH5	5.11285e-82	0.952321	0.19	0.014	1.50292e-77	2	ITIH5
ALDH1A2	6.16269e-82	1.18947	0.246	0.028	1.81152e-77	2	ALDH1A2
FN1	1.46582e-81	1.51958	0.315	0.052	4.30879e-77	2	FN1
LINC02511	5.91299e-81	0.980823	0.151	0.007	1.73812e-76	2	LINC02511
LINC01807	6.08757e-81	0.938203	0.161	0.008	1.78944e-76	2	LINC01807
SPTBN1	7.10162e-81	1.47101	0.763	0.402	2.08752e-76	2	SPTBN1
EMP1	7.18916e-81	1.19061	0.234	0.025	2.11325e-76	2	EMP1
TSHZ3	9.20865e-81	0.890245	0.254	0.029	2.70688e-76	2	TSHZ3
DLC1	9.71816e-81	1.44289	0.746	0.383	2.85665e-76	2	DLC1
PCDH9	6.34871e-80	1.61935	0.732	0.373	1.8662e-75	2	PCDH9
LIMA1	9.0698e-80	1.16569	0.371	0.071	2.66607e-75	2	LIMA1
GXYLT2	2.27718e-79	1.12508	0.244	0.029	6.69377e-75	2	GXYLT2
ARHGAP21	2.38342e-79	1.28805	0.588	0.189	7.00606e-75	2	ARHGAP21
RGL3	2.5547e-79	0.879989	0.185	0.013	7.50955e-75	2	RGL3
OAF	2.91884e-79	0.877587	0.202	0.017	8.57992e-75	2	OAF
CLSTN2	4.40834e-79	1.37603	0.215	0.021	1.29583e-74	2	CLSTN2
PLPP3	1.62032e-78	1.36591	0.356	0.069	4.76292e-74	2	PLPP3
PLEKHH2	1.79787e-78	0.699135	0.171	0.011	5.28484e-74	2	PLEKHH2
LPCAT2	4.09522e-78	0.935235	0.229	0.024	1.20379e-73	2	LPCAT2
DNM3OS	6.46485e-78	0.725368	0.159	0.009	1.90034e-73	2	DNM3OS
RAPH1	6.81913e-78	1.07811	0.393	0.082	2.00448e-73	2	RAPH1
RBFOX2	8.01196e-78	1.36052	0.598	0.212	2.35512e-73	2	RBFOX2
APOD	1.21186e-77	2.48074	0.31	0.05	3.56225e-73	2	APOD
DSCAML1	1.57158e-77	1.23029	0.307	0.05	4.61966e-73	2	DSCAML1
TPST1	1.7491e-77	1.26581	0.363	0.071	5.14147e-73	2	TPST1
NRK	2.49282e-77	0.975212	0.195	0.017	7.32764e-73	2	NRK
CARMIL1	2.80958e-77	1.29875	0.505	0.145	8.25877e-73	2	CARMIL1
PLXDC1	3.89304e-77	1.34086	0.395	0.084	1.14436e-72	2	PLXDC1
PBX1	1.05876e-76	1.3166	0.717	0.312	3.11222e-72	2	PBX1
NLGN4X	2.21791e-76	1.25517	0.202	0.019	6.51954e-72	2	NLGN4X
FRMD6	3.79998e-76	0.842796	0.21	0.021	1.11701e-71	2	FRMD6
C1QTNF7	4.13414e-76	0.688553	0.137	0.005	1.21523e-71	2	C1QTNF7
ELOVL2	4.91581e-76	0.839663	0.163	0.01	1.445e-71	2	ELOVL2
GULP1	5.19244e-76	1.14318	0.278	0.042	1.52632e-71	2	GULP1
C8orf34	5.88533e-76	1.1787	0.163	0.01	1.72999e-71	2	C8orf34
GNA14	1.99743e-75	1.2873	0.229	0.026	5.87144e-71	2	GNA14
FAM114A1	2.0209e-75	1.01351	0.295	0.048	5.94042e-71	2	FAM114A1
NR2F2-AS1	2.65046e-75	1.23264	0.341	0.067	7.79103e-71	2	NR2F2-AS1
SLC2A13	4.45662e-75	1.42141	0.434	0.109	1.31002e-70	2	SLC2A13
LINC01088	8.47394e-75	1.74254	0.29	0.049	2.49092e-70	2	LINC01088
CD34	1.16286e-74	0.821731	0.19	0.016	3.41823e-70	2	CD34
GFRA1	1.0353e-73	0.982303	0.178	0.014	3.04326e-69	2	GFRA1
SPAAR	1.11352e-73	0.67517	0.163	0.011	3.2732e-69	2	SPAAR
PPFIBP1	5.31228e-73	1.25343	0.502	0.153	1.56154e-68	2	PPFIBP1
NAV1	6.70555e-73	1.36091	0.59	0.212	1.9711e-68	2	NAV1
MAGI2	7.72008e-73	1.62908	0.566	0.224	2.26932e-68	2	MAGI2
RIN2	8.62462e-73	1.24373	0.549	0.175	2.53521e-68	2	RIN2
UGGT2	1.36737e-72	1.10649	0.373	0.082	4.01937e-68	2	UGGT2
LTBP2	2.25078e-72	1.27098	0.215	0.024	6.61617e-68	2	LTBP2
MATN2	2.84511e-72	1.33832	0.254	0.037	8.3632e-68	2	MATN2
GALNT15	2.9677e-72	0.774217	0.151	0.009	8.72357e-68	2	GALNT15
ARHGAP24	3.25817e-72	1.41971	0.649	0.271	9.57738e-68	2	ARHGAP24
COL12A1	6.49433e-72	1.27146	0.276	0.045	1.90901e-67	2	COL12A1
DYNC2H1	1.29159e-71	1.156	0.329	0.065	3.79662e-67	2	DYNC2H1
SYNPO2	2.55036e-71	1.79377	0.541	0.216	7.49678e-67	2	SYNPO2
SOX5	3.50344e-71	1.58645	0.576	0.224	1.02984e-66	2	SOX5
AXL	4.32176e-71	1.20004	0.29	0.05	1.27038e-66	2	AXL
RBMS2	5.56467e-71	1.1531	0.42	0.103	1.63574e-66	2	RBMS2
HTRA3	8.35176e-71	0.93121	0.188	0.017	2.455e-66	2	HTRA3
LMO3	1.9894e-70	0.60196	0.102	0.001	5.84784e-66	2	LMO3
AC005323.2	2.5224e-70	0.864857	0.144	0.008	7.41458e-66	2	AC005323.2
EYA2	2.70915e-70	0.877181	0.21	0.023	7.96354e-66	2	EYA2
STK3	3.43849e-70	1.18666	0.617	0.231	1.01074e-65	2	STK3
ZHX3	9.3187e-70	1.09505	0.373	0.082	2.73923e-65	2	ZHX3
TRPS1	1.31164e-69	1.24553	0.617	0.22	3.85556e-65	2	TRPS1
CHD9	1.47997e-69	1.26333	0.8	0.429	4.35038e-65	2	CHD9
COL28A1	1.53202e-69	0.871577	0.156	0.011	4.50336e-65	2	COL28A1
DNM1	6.52958e-69	0.998613	0.298	0.052	1.91937e-64	2	DNM1
WWTR1	8.425e-69	1.38591	0.466	0.142	2.47653e-64	2	WWTR1
RERG	9.56452e-69	0.865351	0.198	0.021	2.81149e-64	2	RERG
HIF3A	1.77064e-68	1.65359	0.595	0.242	5.2048e-64	2	HIF3A
NFASC	3.71823e-68	0.855302	0.22	0.027	1.09297e-63	2	NFASC
LGR4	3.79325e-68	1.49875	0.383	0.098	1.11503e-63	2	LGR4
TMEM144	4.4667e-68	0.993866	0.234	0.032	1.31299e-63	2	TMEM144
WASF3	5.50535e-68	0.831725	0.195	0.021	1.6183e-63	2	WASF3
ARHGAP6	1.0617e-67	0.899463	0.505	0.145	3.12088e-63	2	ARHGAP6
KCTD8	1.30405e-67	0.844796	0.141	0.008	3.83324e-63	2	KCTD8
ITGBL1	1.58033e-67	0.858243	0.137	0.007	4.64539e-63	2	ITGBL1
MTUS1	1.74308e-67	1.27345	0.515	0.173	5.12378e-63	2	MTUS1
RUNX1T1	2.70453e-67	1.33336	0.485	0.154	7.94997e-63	2	RUNX1T1
FBXO17	2.81134e-67	0.99112	0.224	0.03	8.26395e-63	2	FBXO17
AC119674.1	5.04058e-67	1.1102	0.266	0.043	1.48168e-62	2	AC119674.1
ARHGAP10	5.66534e-67	2.01345	0.654	0.335	1.66533e-62	2	ARHGAP10
CYGB	5.94588e-67	0.961982	0.154	0.011	1.74779e-62	2	CYGB
SLIT3	6.01196e-67	1.67846	0.356	0.088	1.76722e-62	2	SLIT3
CCDC102B	3.97132e-66	1.82309	0.332	0.075	1.16737e-61	2	CCDC102B
MIRLET7BHG	5.70051e-66	0.868181	0.368	0.08	1.67566e-61	2	MIRLET7BHG
CNTNAP2	7.19696e-66	2.3241	0.344	0.082	2.11555e-61	2	CNTNAP2
TBC1D16	1.32059e-65	1.05165	0.3	0.056	3.88189e-61	2	TBC1D16
MEIS2	1.42286e-65	1.228	0.663	0.324	4.1825e-61	2	MEIS2
FSTL1	2.8334e-65	1.30673	0.39	0.108	8.32877e-61	2	FSTL1
THBS2	4.84095e-65	0.73603	0.154	0.011	1.423e-60	2	THBS2
LAMA4	2.28939e-64	1.19462	0.337	0.076	6.72968e-60	2	LAMA4
FGFR1	1.8369e-63	1.42444	0.444	0.134	5.39958e-59	2	FGFR1
GRB10	2.13414e-63	1.1342	0.407	0.109	6.27332e-59	2	GRB10
LHFPL2	3.95474e-63	1.15215	0.312	0.064	1.1625e-58	2	LHFPL2
ARHGAP22	4.64048e-63	0.799349	0.205	0.025	1.36407e-58	2	ARHGAP22
ZBTB20	6.93242e-63	0.95287	0.932	0.718	2.03779e-58	2	ZBTB20
SESTD1	1.46659e-62	1.33092	0.449	0.138	4.31105e-58	2	SESTD1
AL445426.1	8.66343e-62	1.0084	0.2	0.025	2.54661e-57	2	AL445426.1
RARRES1	9.50367e-62	1.20349	0.173	0.017	2.7936e-57	2	RARRES1
NAV3	1.31827e-61	1.48166	0.473	0.165	3.87504e-57	2	NAV3
ANGPT1	1.71512e-61	0.962868	0.239	0.037	5.04158e-57	2	ANGPT1
GLI3	2.40877e-61	0.960695	0.266	0.049	7.08059e-57	2	GLI3
USP54	2.96398e-61	1.24747	0.346	0.085	8.71263e-57	2	USP54
AFAP1	3.30772e-61	1.11445	0.298	0.06	9.72303e-57	2	AFAP1
TIMP3	4.67132e-61	1.72176	0.498	0.18	1.37313e-56	2	TIMP3
COL14A1	1.33044e-60	0.890113	0.171	0.017	3.91082e-56	2	COL14A1
SPRY1	1.40672e-60	0.999753	0.239	0.038	4.13505e-56	2	SPRY1
PTN	2.02285e-60	1.11309	0.198	0.025	5.94616e-56	2	PTN
IRAK3	2.84191e-60	0.82736	0.376	0.09	8.35378e-56	2	IRAK3
AC108734.4	3.45799e-60	0.475192	0.11	0.004	1.01647e-55	2	AC108734.4
PLD1	3.59039e-60	1.42155	0.495	0.18	1.0554e-55	2	PLD1
MIPOL1	3.88387e-60	1.03453	0.244	0.041	1.14166e-55	2	MIPOL1
EGR1	5.84851e-60	1.05852	0.185	0.022	1.71917e-55	2	EGR1
ANTXR1	1.13202e-59	1.17942	0.322	0.077	3.32757e-55	2	ANTXR1
MN1	1.16099e-59	0.842273	0.176	0.019	3.41274e-55	2	MN1
PXDN	1.33897e-59	0.874565	0.234	0.037	3.93589e-55	2	PXDN
SH3RF1	2.78969e-59	1.09265	0.329	0.077	8.20028e-55	2	SH3RF1
OTUD7A	3.24882e-59	0.92234	0.198	0.025	9.54991e-55	2	OTUD7A
CYP7B1	3.38534e-59	1.20371	0.205	0.028	9.95121e-55	2	CYP7B1
CCBE1	4.89961e-59	1.11623	0.193	0.025	1.44024e-54	2	CCBE1
TMEM150C	6.06012e-59	0.746236	0.163	0.016	1.78137e-54	2	TMEM150C
GLI2	1.02765e-58	0.861321	0.168	0.018	3.02077e-54	2	GLI2
HAS2	1.16581e-58	0.646693	0.112	0.005	3.42689e-54	2	HAS2
IGFBP5	1.33597e-58	1.23559	0.224	0.035	3.92708e-54	2	IGFBP5
TNS2	2.91695e-58	0.713182	0.205	0.028	8.57437e-54	2	TNS2
PARD3	1.53507e-57	0.956204	0.698	0.358	4.51235e-53	2	PARD3
ST5	1.71825e-57	1.14728	0.354	0.093	5.05079e-53	2	ST5
IL15RA	2.37221e-57	0.810191	0.217	0.032	6.9731e-53	2	IL15RA
KCNMB2	2.83045e-57	1.44237	0.327	0.085	8.32012e-53	2	KCNMB2
AL050403.2	7.43944e-57	0.697999	0.141	0.011	2.18682e-52	2	AL050403.2
STARD13	8.62256e-57	1.09008	0.566	0.221	2.5346e-52	2	STARD13
FMNL2	1.39112e-56	1.0026	0.437	0.132	4.08921e-52	2	FMNL2
FAM110B	2.33675e-56	1.32097	0.471	0.171	6.86888e-52	2	FAM110B
LIFR	2.87183e-56	1.2718	0.339	0.089	8.44175e-52	2	LIFR
FAT4	3.49121e-56	0.996735	0.273	0.056	1.02624e-51	2	FAT4
PLCE1	4.09009e-56	0.983191	0.249	0.047	1.20228e-51	2	PLCE1
TPRG11	4.62848e-56	0.855531	0.288	0.057	1.36054e-51	2	TPRG1
HEYL	4.78502e-56	0.791913	0.139	0.011	1.40656e-51	2	HEYL
AP001528.1	5.8624e-56	0.730551	0.185	0.024	1.72325e-51	2	AP001528.1
LINC00882	6.0675e-56	1.31778	0.322	0.083	1.78354e-51	2	LINC00882
TLE2	6.60906e-56	0.914622	0.251	0.046	1.94273e-51	2	TLE2
HNMT	6.65402e-56	0.630636	0.178	0.021	1.95595e-51	2	HNMT
TLN2	1.03714e-55	1.27162	0.529	0.21	3.04866e-51	2	TLN2
SORCS1	1.11875e-55	0.975237	0.19	0.026	3.28856e-51	2	SORCS1
FGF7	2.3112e-55	1.07628	0.193	0.027	6.79378e-51	2	FGF7
CACNA2D1	2.63437e-55	1.25664	0.573	0.267	7.74374e-51	2	CACNA2D1
CDK14	2.64513e-55	1.20618	0.549	0.227	7.77536e-51	2	CDK14
SEC24D	2.85386e-55	0.977158	0.341	0.083	8.38891e-51	2	SEC24D
DOCK4	9.94077e-55	1.06802	0.463	0.152	2.92209e-50	2	DOCK4
FGF14	1.0779e-54	1.51439	0.268	0.058	3.16849e-50	2	FGF14
IGFBP4	1.36839e-54	1.02376	0.224	0.037	4.02239e-50	2	IGFBP4
ADCY1	2.06368e-54	0.701788	0.141	0.013	6.06619e-50	2	ADCY1
ECHDC2	2.13342e-54	1.21203	0.498	0.197	6.27119e-50	2	ECHDC2
KANK1	4.06937e-54	1.17155	0.605	0.307	1.19619e-49	2	KANK1
AC025159.1	6.1003e-54	0.887799	0.276	0.056	1.79318e-49	2	AC025159.1
KCNS3	6.48271e-54	0.591624	0.115	0.007	1.90559e-49	2	KCNS3
PON3	7.08288e-54	0.513469	0.11	0.006	2.08201e-49	2	PON3
PTPN13	8.989e-54	0.878941	0.241	0.044	2.64232e-49	2	PTPN13
PALM	1.22026e-53	0.732061	0.171	0.021	3.58695e-49	2	PALM
LUM	1.69268e-53	0.886939	0.129	0.01	4.97564e-49	2	LUM
DPYSL3	2.02954e-53	0.935593	0.198	0.03	5.96584e-49	2	DPYSL3
MYO1B	2.48995e-53	0.931143	0.295	0.067	7.31922e-49	2	MYO1B
HMGCLL1	2.90399e-53	0.725211	0.151	0.016	8.53627e-49	2	HMGCLL1
MFGE8	5.08369e-53	1.04567	0.368	0.108	1.49435e-48	2	MFGE8
PRR16	7.64581e-53	1.68843	0.344	0.103	2.24748e-48	2	PRR16
SPON1	9.58104e-53	0.954975	0.2	0.031	2.81635e-48	2	SPON1
LINC00535	1.7439e-52	0.658717	0.132	0.011	5.12621e-48	2	LINC00535
PTPRD	6.43376e-52	1.09247	0.398	0.126	1.8912e-47	2	PTPRD
ADRA1B	6.5372e-52	0.619758	0.11	0.007	1.92161e-47	2	ADRA1B
RRBP1	6.71441e-52	0.960055	0.488	0.167	1.9737e-47	2	RRBP1
CC2D2A	7.557e-52	0.704672	0.171	0.022	2.22138e-47	2	CC2D2A
ADAMTSL2	9.00682e-52	0.758446	0.117	0.008	2.64755e-47	2	ADAMTSL2
IGSF10	1.28764e-51	0.52485	0.11	0.007	3.78502e-47	2	IGSF10
TULP3	2.22623e-51	1.00314	0.307	0.075	6.54399e-47	2	TULP3
UACA	3.29437e-51	0.823575	0.363	0.1	9.6838e-47	2	UACA
ADAMTS12	3.37978e-51	0.934433	0.229	0.043	9.93486e-47	2	ADAMTS12
EVC2	4.01875e-51	0.697646	0.193	0.029	1.18131e-46	2	EVC2
EPAS1	6.5814e-51	0.755734	0.312	0.074	1.9346e-46	2	EPAS1
CPQ	9.96374e-51	0.955604	0.512	0.189	2.92884e-46	2	CPQ
MMP16	1.33718e-50	1.03513	0.215	0.038	3.93065e-46	2	MMP16
RAD9A	1.79038e-50	1.06399	0.363	0.106	5.26282e-46	2	RAD9A
FGD5	1.95542e-50	0.795455	0.18	0.025	5.74796e-46	2	FGD5
FNDC3B	2.12561e-50	1.04683	0.79	0.498	6.24822e-46	2	FNDC3B
EFCC1	2.56346e-50	0.670309	0.129	0.011	7.5353e-46	2	EFCC1
DLG2	2.69013e-50	0.847948	0.693	0.383	7.90764e-46	2	DLG2
SPRED1	3.17755e-50	0.78024	0.312	0.075	9.34041e-46	2	SPRED1
CDC42EP5	3.29622e-50	0.472522	0.107	0.007	9.68924e-46	2	CDC42EP5
CNTLN	4.13169e-50	0.873384	0.329	0.086	1.21451e-45	2	CNTLN
TNFRSF21	4.75058e-50	0.588215	0.149	0.016	1.39643e-45	2	TNFRSF21
CDC42BPA	7.18169e-50	0.922788	0.505	0.193	2.11106e-45	2	CDC42BPA
GRK5	8.36839e-50	1.24731	0.776	0.467	2.45989e-45	2	GRK5
APP	9.31376e-50	1.02095	0.524	0.203	2.73778e-45	2	APP
TLL2	1.19815e-49	0.820915	0.166	0.021	3.52196e-45	2	TLL2
TGFBR31	1.32155e-49	1.22455	0.62	0.295	3.88471e-45	2	TGFBR3
PCOLCE2	1.41056e-49	0.87875	0.154	0.018	4.14633e-45	2	PCOLCE2
GLT8D2	6.14141e-49	0.590964	0.129	0.012	1.80527e-44	2	GLT8D2
ASAP2	7.34391e-49	0.691816	0.371	0.105	2.15874e-44	2	ASAP2
AKR1C1	8.06584e-49	0.594571	0.11	0.007	2.37095e-44	2	AKR1C1
VGLL3	1.55526e-48	0.560688	0.115	0.009	4.5717e-44	2	VGLL3
ADCY3	2.17867e-48	0.83379	0.271	0.06	6.4042e-44	2	ADCY3
ACSS3	2.45063e-48	1.09825	0.351	0.113	7.20363e-44	2	ACSS3
TIAM1	2.68766e-48	1.24592	0.434	0.144	7.90039e-44	2	TIAM1
FKBP10	2.72836e-48	0.587183	0.107	0.007	8.02e-44	2	FKBP10
PLAGL1	5.02642e-48	0.994575	0.324	0.088	1.47752e-43	2	PLAGL1
FLRT2	6.41866e-48	1.11241	0.271	0.065	1.88676e-43	2	FLRT2
TMTC1	6.99243e-48	1.02878	0.42	0.147	2.05542e-43	2	TMTC1
PDE1C	7.58811e-48	1.23704	0.541	0.258	2.23053e-43	2	PDE1C
PDGFD1	8.04794e-48	1.20285	0.507	0.206	2.36569e-43	2	PDGFD
PRKN	1.14006e-47	0.956253	0.693	0.357	3.35122e-43	2	PRKN
CEP112	1.19133e-47	1.06856	0.402	0.135	3.50191e-43	2	CEP112
TPCN1	1.49187e-47	1.0054	0.468	0.17	4.38534e-43	2	TPCN1
SPRY2	1.55248e-47	0.568713	0.127	0.012	4.5635e-43	2	SPRY2
DANT2	1.77311e-47	1.18564	0.466	0.188	5.21205e-43	2	DANT2
EHBP1	1.92666e-47	0.995616	0.556	0.229	5.66343e-43	2	EHBP1
NR2F1-AS1	2.43573e-47	0.542536	0.107	0.007	7.15984e-43	2	NR2F1-AS1
MEIS3	3.1882e-47	0.541702	0.107	0.007	9.37171e-43	2	MEIS3
EVI5	3.77012e-47	1.04145	0.512	0.208	1.10823e-42	2	EVI5
DEPTOR	4.39281e-47	0.911023	0.251	0.053	1.29127e-42	2	DEPTOR
ASAP3	4.74218e-47	0.824572	0.215	0.041	1.39396e-42	2	ASAP3
SPACA6	5.30559e-47	0.86833	0.207	0.038	1.55958e-42	2	SPACA6
ZNF385D	6.11899e-47	1.18138	0.385	0.128	1.79868e-42	2	ZNF385D
ZNF532	6.50608e-47	0.864827	0.356	0.106	1.91246e-42	2	ZNF532
AHI1	7.91665e-47	1.04259	0.476	0.181	2.3271e-42	2	AHI1
MAP1B	9.19226e-47	1.16389	0.288	0.076	2.70207e-42	2	MAP1B
GPR173	9.54095e-47	0.828323	0.198	0.035	2.80456e-42	2	GPR173
WDFY3	2.34043e-46	0.908951	0.456	0.169	6.87969e-42	2	WDFY3
PROCR	5.61848e-46	0.512565	0.137	0.015	1.65155e-41	2	PROCR
TNFAIP2	7.03419e-46	0.696564	0.149	0.018	2.0677e-41	2	TNFAIP2
COL24A1	7.15468e-46	0.53743	0.276	0.063	2.10312e-41	2	COL24A1
PTGR1	1.09994e-45	0.58016	0.161	0.022	3.23327e-41	2	PTGR1
C1RL	1.37947e-45	0.706405	0.312	0.079	4.05494e-41	2	C1RL
PER3	1.43126e-45	1.04538	0.276	0.069	4.20719e-41	2	PER3
NLGN4Y	1.47417e-45	0.67673	0.156	0.021	4.33332e-41	2	NLGN4Y
SCD5	1.80233e-45	0.832756	0.215	0.04	5.29795e-41	2	SCD5
PRRX1	3.19368e-45	0.894173	0.256	0.062	9.38782e-41	2	PRRX1
CYTH31	3.40627e-45	1.05613	0.48	0.184	1.00127e-40	2	CYTH3
BNIP3L	7.18409e-45	0.912814	0.52	0.21	2.11176e-40	2	BNIP3L
TIMP2	1.25407e-44	0.873496	0.324	0.091	3.68633e-40	2	TIMP2
EPN2	1.29846e-44	0.837299	0.424	0.146	3.81683e-40	2	EPN2
TBX20	1.3373e-44	1.43775	0.429	0.175	3.93098e-40	2	TBX20
DOCK6	2.12433e-44	0.764	0.217	0.043	6.24446e-40	2	DOCK6
STARD9	2.34214e-44	0.980647	0.51	0.206	6.88473e-40	2	STARD9
ENG	2.36727e-44	0.947819	0.273	0.065	6.9586e-40	2	ENG
ARSJ	3.06417e-44	0.666064	0.127	0.013	9.00713e-40	2	ARSJ
SOX6	3.1733e-44	1.21756	0.537	0.264	9.32793e-40	2	SOX6
SPART	3.48776e-44	0.747527	0.28	0.07	1.02523e-39	2	SPART
ERRFI1	3.59518e-44	0.584287	0.141	0.017	1.0568e-39	2	ERRFI1
FTX	5.33507e-44	0.812655	0.893	0.702	1.56824e-39	2	FTX
LRRC4C	9.57469e-44	0.73472	0.149	0.02	2.81448e-39	2	LRRC4C
PMP22	1.43383e-43	0.763869	0.259	0.062	4.21474e-39	2	PMP22
COL18A1	1.62457e-43	0.875881	0.263	0.064	4.77543e-39	2	COL18A1
STXBP1	2.29311e-43	0.686084	0.239	0.052	6.74059e-39	2	STXBP1
C1S	2.78166e-43	0.864844	0.261	0.062	8.1767e-39	2	C1S
FRMD4A	2.79894e-43	0.905699	0.49	0.182	8.22748e-39	2	FRMD4A
MPZL1	3.23011e-43	0.740264	0.283	0.071	9.49492e-39	2	MPZL1
LINC00632	4.01067e-43	0.814793	0.151	0.021	1.17894e-38	2	LINC00632
TARID	5.91303e-43	0.736508	0.139	0.017	1.73814e-38	2	TARID
SLC44A1	7.35041e-43	0.785997	0.334	0.098	2.16065e-38	2	SLC44A1
SPRY4	3.83375e-42	0.396876	0.107	0.009	1.12693e-37	2	SPRY4
PRRT2	9.72551e-42	0.474805	0.117	0.012	2.85881e-37	2	PRRT2
GSTA4	1.1863e-41	0.593876	0.127	0.015	3.48712e-37	2	GSTA4
ARHGAP29	3.07948e-41	0.962626	0.307	0.093	9.05214e-37	2	ARHGAP29
PXDC1	3.44975e-41	0.528218	0.139	0.018	1.01405e-36	2	PXDC1
PKD2	4.43541e-41	0.81595	0.39	0.133	1.30379e-36	2	PKD2
CST3	5.32358e-41	0.870827	0.173	0.029	1.56487e-36	2	CST3
ARMCX4	5.55647e-41	0.812039	0.307	0.086	1.63333e-36	2	ARMCX4
KREMEN1	7.04129e-41	0.828164	0.18	0.033	2.06979e-36	2	KREMEN1
SETBP1	7.72853e-41	0.782571	0.439	0.158	2.2718e-36	2	SETBP1
NBEAL1	8.71037e-41	0.870494	0.52	0.224	2.56041e-36	2	NBEAL1
LRRK2	9.35612e-41	0.464804	0.185	0.033	2.75023e-36	2	LRRK2
KCNQ1OT1	1.00294e-40	0.959481	0.283	0.078	2.94816e-36	2	KCNQ1OT1
FILIP1L	1.28656e-40	0.829822	0.307	0.089	3.78183e-36	2	FILIP1L
ABTB2	1.55542e-40	1.26087	0.283	0.082	4.57215e-36	2	ABTB2
TENM4	1.7064e-40	0.961307	0.183	0.034	5.01596e-36	2	TENM4
ANOS1	1.91588e-40	0.79374	0.149	0.022	5.63173e-36	2	ANOS1
HLF	3.41617e-40	0.519597	0.139	0.018	1.00418e-35	2	HLF
FZD4	3.99066e-40	0.397361	0.11	0.011	1.17305e-35	2	FZD4
ZEB1-AS1	4.34829e-40	0.693646	0.137	0.018	1.27818e-35	2	ZEB1-AS1
HS6ST2	4.89419e-40	1.16497	0.115	0.012	1.43865e-35	2	HS6ST2
EMP2	7.59661e-40	0.825542	0.232	0.056	2.23302e-35	2	EMP2
AC005165.1	8.07235e-40	0.674948	0.124	0.015	2.37287e-35	2	AC005165.1
PLA2R1	1.1471e-39	0.58021	0.151	0.023	3.37189e-35	2	PLA2R1
NBL1	1.24886e-39	0.498563	0.129	0.016	3.67102e-35	2	NBL1
ZEB1	1.94429e-39	0.935771	0.722	0.441	5.71523e-35	2	ZEB1
PLCB11	1.97834e-39	0.734533	0.71	0.354	5.81533e-35	2	PLCB1
RUFY3	2.18281e-39	0.797877	0.454	0.175	6.41638e-35	2	RUFY3
EPHX1	2.42344e-39	0.643673	0.144	0.021	7.12371e-35	2	EPHX1
PLEKHA6	2.66855e-39	0.798411	0.288	0.082	7.84421e-35	2	PLEKHA6
PDZD2	3.36919e-39	1.05464	0.62	0.359	9.90375e-35	2	PDZD2
MID1	3.69831e-39	1.03045	0.293	0.088	1.08712e-34	2	MID1
ZNF521	3.87701e-39	0.784837	0.395	0.142	1.13965e-34	2	ZNF521
PRICKLE1	6.15021e-39	1.27096	0.361	0.134	1.80785e-34	2	PRICKLE1
UST1	6.59659e-39	0.975559	0.52	0.228	1.93907e-34	2	UST
FAM171A1	7.17126e-39	0.933491	0.266	0.074	2.10799e-34	2	FAM171A1
RHPN2	7.38614e-39	0.636926	0.134	0.018	2.17116e-34	2	RHPN2
GPC6	9.91086e-39	1.5707	0.293	0.093	2.9133e-34	2	GPC6
ADAMTS9-AS2	2.08499e-38	0.88155	0.354	0.122	6.12884e-34	2	ADAMTS9-AS2
CDC42BPB	5.79245e-38	0.759169	0.351	0.117	1.70269e-33	2	CDC42BPB
COL1A1	6.55566e-38	1.22005	0.234	0.061	1.92704e-33	2	COL1A1
EXT1	7.76387e-38	1.34479	0.661	0.377	2.28219e-33	2	EXT1
PLCH1	1.28929e-37	0.873193	0.154	0.026	3.78987e-33	2	PLCH1
BCAT1	1.62111e-37	0.571328	0.178	0.034	4.76524e-33	2	BCAT1
SSBP2	1.95971e-37	0.659849	0.72	0.396	5.76057e-33	2	SSBP2
ROR2	2.10141e-37	1.16835	0.227	0.056	6.17709e-33	2	ROR2
KCNIP1	2.1025e-37	0.956749	0.137	0.02	6.1803e-33	2	KCNIP1
PRTFDC1	2.56229e-37	0.710387	0.156	0.027	7.53185e-33	2	PRTFDC1
TMTC2	2.88956e-37	1.13267	0.398	0.155	8.49386e-33	2	TMTC2
SLC16A12	2.94936e-37	0.894675	0.195	0.043	8.66963e-33	2	SLC16A12
DNMBP	4.03211e-37	0.684192	0.298	0.087	1.18524e-32	2	DNMBP
GAB2	7.70376e-37	0.868114	0.451	0.178	2.26452e-32	2	GAB2
TNS1	8.27636e-37	0.878257	0.544	0.252	2.43284e-32	2	TNS1
AMOTL1	1.34935e-36	0.650784	0.183	0.037	3.9664e-32	2	AMOTL1
MYOF	1.82463e-36	0.80051	0.276	0.081	5.3635e-32	2	MYOF
NID2	1.93793e-36	0.830108	0.202	0.047	5.69656e-32	2	NID2
MPDZ	2.0256e-36	0.866075	0.322	0.112	5.95426e-32	2	MPDZ
SGCD	2.16682e-36	0.629968	0.561	0.312	6.36936e-32	2	SGCD
EDNRB	2.21111e-36	0.441044	0.105	0.011	6.49954e-32	2	EDNRB
SYT17	2.44923e-36	0.451154	0.105	0.011	7.1995e-32	2	SYT17
COL27A1	2.49774e-36	0.880975	0.183	0.038	7.3421e-32	2	COL27A1
NXN	3.4873e-36	1.03603	0.339	0.12	1.02509e-31	2	NXN
VEGFD	5.37794e-36	0.63706	0.102	0.011	1.58085e-31	2	VEGFD
SH3RF3	6.67463e-36	0.688748	0.3	0.09	1.96201e-31	2	SH3RF3
DYNC1I1	6.79957e-36	0.867138	0.224	0.059	1.99873e-31	2	DYNC1I1
UAP1	1.22129e-35	0.751846	0.154	0.027	3.58998e-31	2	UAP1
TACC1	1.90113e-35	0.797453	0.576	0.276	5.58838e-31	2	TACC1
IL1R1	2.70492e-35	0.512292	0.137	0.021	7.95112e-31	2	IL1R1
RTKN	4.2008e-35	0.458238	0.11	0.013	1.23483e-30	2	RTKN
PCSK5	4.21164e-35	0.80593	0.31	0.098	1.23801e-30	2	PCSK5
THRB	4.30768e-35	0.759692	0.285	0.089	1.26624e-30	2	THRB
ST8SIA1	4.54454e-35	0.670993	0.229	0.058	1.33587e-30	2	ST8SIA1
IL6R	5.00696e-35	0.610553	0.244	0.063	1.4718e-30	2	IL6R
TMEM45A	6.06604e-35	0.613565	0.107	0.013	1.78311e-30	2	TMEM45A
ZSCAN5A	6.63194e-35	0.704549	0.29	0.088	1.94946e-30	2	ZSCAN5A
SPARC	8.10056e-35	0.727184	0.183	0.039	2.38116e-30	2	SPARC
SYTL4	1.12828e-34	0.496779	0.2	0.044	3.31658e-30	2	SYTL4
CAB39L	1.13236e-34	0.717448	0.237	0.063	3.32857e-30	2	CAB39L
CDH11	1.24012e-34	0.613134	0.134	0.021	3.64533e-30	2	CDH11
TRPC1	1.25441e-34	0.747826	0.259	0.076	3.68734e-30	2	TRPC1
SETD7	2.11208e-34	0.609964	0.217	0.053	6.20847e-30	2	SETD7
BMP1	2.53645e-34	0.46124	0.129	0.019	7.45591e-30	2	BMP1
RHOBTB3	3.07256e-34	1.03463	0.393	0.165	9.03178e-30	2	RHOBTB3
NHSL1	4.76872e-34	0.984743	0.402	0.166	1.40177e-29	2	NHSL1
FLG-AS1	4.99468e-34	0.643902	0.161	0.031	1.46818e-29	2	FLG-AS1
YAP1	6.91839e-34	0.963205	0.334	0.126	2.03366e-29	2	YAP1
SREBF1	6.98648e-34	0.631872	0.271	0.078	2.05368e-29	2	SREBF1
ECM2	8.03107e-34	0.377601	0.107	0.013	2.36073e-29	2	ECM2
JDP2	8.04195e-34	0.425421	0.141	0.023	2.36393e-29	2	JDP2
CATSPERB1	9.31567e-34	0.835213	0.368	0.133	2.73834e-29	2	CATSPERB
IL1RAPL1	1.0148e-33	1.02236	0.551	0.33	2.98299e-29	2	IL1RAPL1
ZFYVE9	1.10577e-33	0.763624	0.29	0.094	3.2504e-29	2	ZFYVE9
DZIP1	1.30899e-33	0.511658	0.127	0.019	3.84777e-29	2	DZIP1
NEURL1B	2.20307e-33	0.614269	0.19	0.043	6.47593e-29	2	NEURL1B
PGAP1	2.38859e-33	0.857343	0.227	0.06	7.02126e-29	2	PGAP1
EPB41L4A	2.93466e-33	0.869272	0.366	0.144	8.62643e-29	2	EPB41L4A
CNN3	3.89262e-33	0.611506	0.18	0.04	1.14424e-28	2	CNN3
CUEDC1	4.41095e-33	0.667432	0.276	0.084	1.2966e-28	2	CUEDC1
KCNN3	4.4332e-33	0.669005	0.11	0.014	1.30314e-28	2	KCNN3
SOGA1	5.12888e-33	0.742742	0.298	0.098	1.50763e-28	2	SOGA1
RADIL	5.18179e-33	0.66513	0.166	0.034	1.52319e-28	2	RADIL
AP001347.1	5.49767e-33	0.660843	0.159	0.03	1.61604e-28	2	AP001347.1
DCBLD2	5.73767e-33	0.759393	0.273	0.087	1.68659e-28	2	DCBLD2
ADGRA2	5.98958e-33	0.540476	0.146	0.026	1.76064e-28	2	ADGRA2
MIR34AHG	6.40037e-33	0.523735	0.183	0.039	1.88139e-28	2	MIR34AHG
EVC	6.55845e-33	0.589608	0.151	0.029	1.92786e-28	2	EVC
RNF24	6.85338e-33	0.78247	0.388	0.147	2.01455e-28	2	RNF24
LDLRAD3	9.94272e-33	0.847367	0.212	0.054	2.92266e-28	2	LDLRAD3
STEAP4	1.14238e-32	0.506478	0.105	0.013	3.35803e-28	2	STEAP4
ANXA2	1.23897e-32	0.649438	0.312	0.105	3.64196e-28	2	ANXA2
CYSLTR2	1.29101e-32	0.500183	0.137	0.023	3.79493e-28	2	CYSLTR2
SLCO2B1	1.49016e-32	0.549839	0.227	0.059	4.38032e-28	2	SLCO2B1
ZNF846	2.86881e-32	0.612849	0.28	0.086	8.43285e-28	2	ZNF846
DAAM2	3.82802e-32	0.470362	0.168	0.035	1.12525e-27	2	DAAM2
ALPK1	5.23893e-32	0.535219	0.205	0.05	1.53998e-27	2	ALPK1
NLGN2	6.21224e-32	0.362665	0.1	0.012	1.82609e-27	2	NLGN2
DOK6	1.38848e-31	0.580349	0.251	0.074	4.08145e-27	2	DOK6
CAMSAP2	1.49178e-31	0.678941	0.283	0.093	4.38508e-27	2	CAMSAP2
SOX13	1.8044e-31	0.532877	0.139	0.024	5.30403e-27	2	SOX13
LIMCH1	1.97008e-31	0.674676	0.415	0.171	5.79106e-27	2	LIMCH1
AKT3	2.08469e-31	0.692179	0.722	0.413	6.12793e-27	2	AKT3
TNFRSF19	2.54537e-31	1.02702	0.285	0.102	7.48211e-27	2	TNFRSF19
APBA1	2.5635e-31	0.712667	0.227	0.063	7.53541e-27	2	APBA1
MAGI3	2.59063e-31	0.784577	0.317	0.114	7.61517e-27	2	MAGI3
ATP10D	2.87076e-31	0.669155	0.263	0.081	8.43861e-27	2	ATP10D
FIGN	2.98982e-31	1.10872	0.31	0.121	8.78858e-27	2	FIGN
UBE2E2	3.61845e-31	0.668358	0.6	0.306	1.06364e-26	2	UBE2E2
IQCK	3.92281e-31	0.523648	0.144	0.027	1.15311e-26	2	IQCK
ZNF618	4.67322e-31	0.477251	0.188	0.044	1.37369e-26	2	ZNF618
ZCCHC24	5.20145e-31	0.766381	0.217	0.06	1.52897e-26	2	ZCCHC24
CD302	6.13152e-31	0.35817	0.129	0.021	1.80236e-26	2	CD302
ITGA8	6.16245e-31	0.663864	0.115	0.017	1.81145e-26	2	ITGA8
EFCAB2	6.17829e-31	0.787293	0.422	0.183	1.81611e-26	2	EFCAB2
NUMBL	7.25552e-31	0.425584	0.137	0.024	2.13276e-26	2	NUMBL
NECTIN3	1.32111e-30	0.614462	0.178	0.041	3.88341e-26	2	NECTIN3
ITSN1	1.46854e-30	0.686287	0.395	0.161	4.31679e-26	2	ITSN1
WWC2	1.58038e-30	0.654001	0.32	0.115	4.64552e-26	2	WWC2
FAM13C	1.71821e-30	0.588727	0.127	0.021	5.05068e-26	2	FAM13C
CEP126	5.01885e-30	0.507428	0.156	0.032	1.47529e-25	2	CEP126
DUBR	5.15226e-30	0.590485	0.154	0.032	1.51451e-25	2	DUBR
ATF7	7.84149e-30	0.6884	0.471	0.21	2.30501e-25	2	ATF7
RASSF8	8.26852e-30	0.627394	0.239	0.071	2.43053e-25	2	RASSF8
CECR2	8.62405e-30	0.898084	0.322	0.129	2.53504e-25	2	CECR2
BCL6	9.23002e-30	0.783065	0.356	0.14	2.71316e-25	2	BCL6
MEOX2	1.25686e-29	0.443144	0.115	0.017	3.69453e-25	2	MEOX2
LINC01091	1.27492e-29	0.779723	0.178	0.043	3.74763e-25	2	LINC01091
TTC23	1.38036e-29	0.572489	0.185	0.046	4.05757e-25	2	TTC23
CALCOCO2	1.93492e-29	0.580057	0.324	0.115	5.68768e-25	2	CALCOCO2
RBFOX1	2.21057e-29	1.39288	0.424	0.223	6.49796e-25	2	RBFOX1
PLOD1	2.50696e-29	0.675846	0.205	0.055	7.36922e-25	2	PLOD1
S100A13	3.27098e-29	0.441662	0.107	0.015	9.61505e-25	2	S100A13
NFATC4	3.82535e-29	0.396547	0.107	0.015	1.12446e-24	2	NFATC4
HSPA12A	5.38461e-29	0.477259	0.139	0.027	1.5828e-24	2	HSPA12A
NTRK2	6.43691e-29	0.447671	0.11	0.017	1.89213e-24	2	NTRK2
SERPINE1	6.51154e-29	1.82473	0.163	0.038	1.91407e-24	2	SERPINE1
CTTN	7.20343e-29	0.709392	0.239	0.073	2.11745e-24	2	CTTN
MINDY4	8.00576e-29	0.417017	0.185	0.046	2.35329e-24	2	MINDY4
GOLGB1	9.02543e-29	0.734905	0.476	0.225	2.65302e-24	2	GOLGB1
MCC	9.17679e-29	0.811246	0.41	0.179	2.69752e-24	2	MCC
DPP6	1.00859e-28	1.01425	0.102	0.015	2.96475e-24	2	DPP6
CTDSPL	1.03254e-28	0.638943	0.293	0.102	3.03514e-24	2	CTDSPL
PDE10A	1.30804e-28	1.19295	0.349	0.152	3.84497e-24	2	PDE10A
NEK11	1.361e-28	0.460633	0.146	0.03	4.00067e-24	2	NEK11
PKIG	1.65839e-28	0.760668	0.244	0.078	4.87483e-24	2	PKIG
NBEA	1.67838e-28	0.710395	0.398	0.173	4.9336e-24	2	NBEA
WWOX	1.72991e-28	0.670798	0.759	0.479	5.08507e-24	2	WWOX
MYO9A	2.00559e-28	0.668017	0.559	0.295	5.89542e-24	2	MYO9A
TIMP1	2.02387e-28	1.26005	0.129	0.024	5.94917e-24	2	TIMP1
AF117829.1	2.04279e-28	0.698343	0.315	0.119	6.00478e-24	2	AF117829.1
FERMT2	2.21447e-28	0.784033	0.273	0.098	6.50942e-24	2	FERMT2
LRRC49	2.59113e-28	0.590411	0.149	0.032	7.61663e-24	2	LRRC49
NCOR2	2.6829e-28	0.629774	0.583	0.297	7.88637e-24	2	NCOR2
AFDN	2.71974e-28	0.781222	0.322	0.124	7.99468e-24	2	AFDN
FCGRT	2.79431e-28	0.433014	0.222	0.063	8.21388e-24	2	FCGRT
ICA1L	3.09284e-28	0.646384	0.178	0.044	9.09141e-24	2	ICA1L
ATP8B1	3.23645e-28	0.775634	0.273	0.094	9.51356e-24	2	ATP8B1
ABL1	3.55546e-28	0.701538	0.573	0.295	1.04513e-23	2	ABL1
CYFIP1	3.56428e-28	0.47197	0.263	0.085	1.04772e-23	2	CYFIP1
CTTNBP2	4.22293e-28	0.459753	0.161	0.036	1.24133e-23	2	CTTNBP2
SPRY4-AS1	5.15787e-28	0.608511	0.141	0.029	1.51615e-23	2	SPRY4-AS1
FUT10	6.93586e-28	0.589744	0.249	0.079	2.0388e-23	2	FUT10
RNF180	1.12783e-27	0.633033	0.18	0.047	3.31526e-23	2	RNF180
CTNND1	1.29519e-27	0.646828	0.437	0.194	3.80722e-23	2	CTNND1
MALAT1	1.38637e-27	0.652646	1	1	4.07523e-23	2	MALAT1
AC090578.1	1.48521e-27	0.621449	0.102	0.015	4.36578e-23	2	AC090578.1
MAML2	1.93211e-27	0.529039	0.834	0.551	5.67943e-23	2	MAML2
CMTM8	2.88683e-27	0.622553	0.239	0.074	8.48584e-23	2	CMTM8
SCCPDH	3.2057e-27	0.684196	0.168	0.042	9.42315e-23	2	SCCPDH
SNX21	3.39382e-27	0.361476	0.107	0.017	9.97613e-23	2	SNX21
ZBTB161	3.70272e-27	0.944045	0.763	0.568	1.08841e-22	2	ZBTB16
DSE	3.83466e-27	0.693232	0.285	0.102	1.1272e-22	2	DSE
MYO6	6.80573e-27	0.522139	0.195	0.054	2.00054e-22	2	MYO6
CEP164	8.49589e-27	0.517489	0.227	0.068	2.49737e-22	2	CEP164
USP53	9.65805e-27	1.1536	0.368	0.175	2.83898e-22	2	USP53
ASPH	1.00868e-26	0.664837	0.405	0.182	2.96501e-22	2	ASPH
KLHDC1	1.01381e-26	0.551813	0.29	0.102	2.9801e-22	2	KLHDC1
ANKAR	1.06517e-26	0.630077	0.295	0.107	3.13108e-22	2	ANKAR
ANXA5	1.096e-26	0.517031	0.188	0.05	3.22168e-22	2	ANXA5
SPATS2	1.58547e-26	0.620802	0.356	0.146	4.66048e-22	2	SPATS2
PTK2	1.87602e-26	0.39592	0.593	0.304	5.51455e-22	2	PTK2
BMPR1A	2.03823e-26	0.693645	0.444	0.223	5.99138e-22	2	BMPR1A
CPNE8	2.43117e-26	0.409542	0.217	0.062	7.14643e-22	2	CPNE8
FAM13A	2.5892e-26	0.556206	0.368	0.157	7.61095e-22	2	FAM13A
ENOX2	3.14751e-26	0.681173	0.332	0.13	9.25211e-22	2	ENOX2
RBMS3-AS3	3.34991e-26	1.16551	0.102	0.016	9.84705e-22	2	RBMS3-AS3
TBC1D12	3.43276e-26	0.485096	0.202	0.058	1.00906e-21	2	TBC1D12
MALRD1	4.14875e-26	0.482583	0.129	0.026	1.21953e-21	2	MALRD1
AC068888.1	4.30116e-26	0.429246	0.122	0.023	1.26432e-21	2	AC068888.1
B9D1	4.44089e-26	0.434247	0.1	0.015	1.3054e-21	2	B9D1
BBS9	5.29918e-26	0.719655	0.495	0.254	1.55769e-21	2	BBS9
MARCKS	5.82297e-26	0.493548	0.154	0.036	1.71166e-21	2	MARCKS
FAM20C	5.89686e-26	0.721215	0.156	0.037	1.73338e-21	2	FAM20C
ABCA1	6.34802e-26	0.596716	0.32	0.125	1.866e-21	2	ABCA1
RBPMS	7.0982e-26	0.65833	0.546	0.319	2.08652e-21	2	RBPMS
TTLL4	9.02113e-26	0.351168	0.12	0.022	2.65176e-21	2	TTLL4
PROS1	9.23634e-26	0.707048	0.193	0.055	2.71502e-21	2	PROS1
ZCWPW2	1.00931e-25	0.423792	0.154	0.036	2.96688e-21	2	ZCWPW2
CGNL1	1.55641e-25	0.824972	0.271	0.103	4.57507e-21	2	CGNL1
TTLL7	2.74942e-25	0.614323	0.154	0.038	8.08191e-21	2	TTLL7
CACHD1	3.41398e-25	0.656208	0.22	0.069	1.00354e-20	2	CACHD1
EHD2	3.42161e-25	0.516115	0.112	0.02	1.00578e-20	2	EHD2
LRRK1	3.93052e-25	0.477659	0.154	0.036	1.15538e-20	2	LRRK1
MYO10	4.01121e-25	0.414895	0.151	0.035	1.17909e-20	2	MYO10
WNT5B	4.38251e-25	0.58651	0.159	0.039	1.28824e-20	2	WNT5B
ARHGEF26	5.14082e-25	0.511633	0.115	0.021	1.51114e-20	2	ARHGEF26
SHROOM4	5.22776e-25	0.465815	0.159	0.039	1.5367e-20	2	SHROOM4
ARHGEF40	5.59877e-25	0.417034	0.124	0.025	1.64576e-20	2	ARHGEF40
GNG12	5.91767e-25	0.653799	0.185	0.054	1.7395e-20	2	GNG12
PKD1	7.35251e-25	0.574674	0.249	0.085	2.16127e-20	2	PKD1
NEAT1	7.35956e-25	0.371074	0.978	0.845	2.16334e-20	2	NEAT1
CAPS2	8.01409e-25	0.544852	0.198	0.059	2.35574e-20	2	CAPS2
PARVA	8.54651e-25	0.647024	0.254	0.093	2.51225e-20	2	PARVA
VIM	9.28993e-25	0.609923	0.246	0.083	2.73078e-20	2	VIM
QSOX1	9.95512e-25	0.501824	0.193	0.055	2.92631e-20	2	QSOX1
CSRNP3	1.07161e-24	0.701828	0.178	0.051	3.14999e-20	2	CSRNP3
KIF13A	1.15079e-24	0.569079	0.461	0.225	3.38275e-20	2	KIF13A
LTBP3	1.17537e-24	0.531058	0.232	0.076	3.455e-20	2	LTBP3
RPS6KA2	1.41879e-24	0.701738	0.39	0.178	4.17052e-20	2	RPS6KA2
ARHGEF10	1.43947e-24	0.611085	0.241	0.083	4.23131e-20	2	ARHGEF10
ADAMTS10	1.48681e-24	0.440923	0.178	0.048	4.37049e-20	2	ADAMTS10
ARMC9	1.58147e-24	0.470395	0.156	0.038	4.64874e-20	2	ARMC9
PBX3	1.59607e-24	0.632314	0.524	0.273	4.69163e-20	2	PBX3
LRRTM4	1.67642e-24	0.65864	0.105	0.019	4.92783e-20	2	LRRTM4
CCDC171	3.16566e-24	0.625183	0.217	0.069	9.30547e-20	2	CCDC171
EVA1C1	3.26887e-24	0.57299	0.398	0.176	9.60884e-20	2	EVA1C
SMIM14	3.68839e-24	0.669448	0.337	0.14	1.0842e-19	2	SMIM14
ITGB5	4.00474e-24	0.496692	0.234	0.077	1.17719e-19	2	ITGB5
GABBR1	4.30342e-24	0.624686	0.22	0.072	1.26499e-19	2	GABBR1
TMEM135	5.14513e-24	0.623671	0.444	0.218	1.51241e-19	2	TMEM135
RNF152	5.30729e-24	0.583541	0.146	0.035	1.56008e-19	2	RNF152
ZNF708	5.70818e-24	0.536412	0.351	0.147	1.67792e-19	2	ZNF708
PDE7B	6.44159e-24	0.401143	0.351	0.145	1.8935e-19	2	PDE7B
GRAMD2B1	8.83582e-24	0.557942	0.254	0.09	2.59729e-19	2	GRAMD2B
CACNA2D3	9.32809e-24	0.689792	0.224	0.079	2.74199e-19	2	CACNA2D3
PER1	9.36902e-24	0.645256	0.31	0.127	2.75402e-19	2	PER1
SCP2	9.38583e-24	0.457145	0.285	0.107	2.75896e-19	2	SCP2
ATXN3	1.03704e-23	0.541341	0.376	0.165	3.04839e-19	2	ATXN3
TEF	1.37362e-23	0.489328	0.112	0.022	4.03776e-19	2	TEF
RUSC2	1.41421e-23	0.656469	0.224	0.077	4.15708e-19	2	RUSC2
KCTD3	1.55433e-23	0.568643	0.188	0.057	4.56896e-19	2	KCTD3
SLC16A2	1.60881e-23	0.464246	0.105	0.019	4.72908e-19	2	SLC16A2
ZNF704	1.73905e-23	0.818263	0.334	0.148	5.11193e-19	2	ZNF704
TEAD1	1.83812e-23	0.658103	0.388	0.188	5.40315e-19	2	TEAD1
CEP89	1.95933e-23	0.548893	0.202	0.062	5.75945e-19	2	CEP89
LINC00989	2.13695e-23	0.501304	0.117	0.024	6.28157e-19	2	LINC00989
AAMDC	2.45069e-23	0.511851	0.239	0.083	7.2038e-19	2	AAMDC
PIR	3.0138e-23	0.511155	0.163	0.044	8.85907e-19	2	PIR
AC007364.1	3.02921e-23	0.532456	0.137	0.032	8.90435e-19	2	AC007364.1
SLC9A9	3.07388e-23	0.476826	0.637	0.356	9.03566e-19	2	SLC9A9
HECTD2	3.17686e-23	0.467178	0.159	0.041	9.33837e-19	2	HECTD2
BCAR3	3.30622e-23	0.480442	0.193	0.058	9.71863e-19	2	BCAR3
ST3GAL4	3.43687e-23	0.713171	0.263	0.103	1.01027e-18	2	ST3GAL4
GPC3	3.58025e-23	0.676265	0.1	0.018	1.05241e-18	2	GPC3
CREB5	3.84607e-23	0.825524	0.368	0.171	1.13055e-18	2	CREB5
PRRG1	4.54122e-23	0.357412	0.127	0.028	1.33489e-18	2	PRRG1
AP002989.1	4.60861e-23	0.684097	0.163	0.045	1.3547e-18	2	AP002989.1
SYNE3	5.01457e-23	0.476439	0.227	0.075	1.47403e-18	2	SYNE3
UHRF1BP1L	5.0782e-23	0.592914	0.288	0.111	1.49274e-18	2	UHRF1BP1L
PTPRK	5.67329e-23	0.684259	0.485	0.269	1.66766e-18	2	PTPRK
PLXNA2	5.89935e-23	0.544637	0.195	0.06	1.73411e-18	2	PLXNA2
JAG1	6.65339e-23	0.288064	0.105	0.019	1.95576e-18	2	JAG1
FER	7.35914e-23	0.558434	0.52	0.277	2.16322e-18	2	FER
RPH3AL	8.52798e-23	0.310594	0.193	0.056	2.5068e-18	2	RPH3AL
KANK2	8.70378e-23	0.786854	0.273	0.11	2.55848e-18	2	KANK2
NTN4	1.04773e-22	0.635946	0.195	0.063	3.07979e-18	2	NTN4
DIP2C	1.13847e-22	0.60591	0.446	0.222	3.34655e-18	2	DIP2C
SEM1	1.14133e-22	0.538941	0.254	0.091	3.35494e-18	2	SEM1
[truncated: 11,508 more rows]

## Sheet: Marker genes of LCs
Cluster	Annotation	Marker 1	Marker 2	Marker 3
0	LC0	PBX4	THEMIS	NLRC3
1	LC1	NCR1	KLRF1	NKG7
2	LC-X1	NEGR1	KAZN	DCN
3	LC2	LEF1	TCF7	CCR7
4	LC-X2	SORBS2	SLC8A1	TTN
5	LC3	IGHM	MS4A1	IGHD
6	LC4	CXCR4	GZMB	CD8B
7	LC-X3	RBM47	F13A1	CD163
8	LC-X4	HIST1H4H	GPC5	RELB
9	LC-X5	MYBPC3	TNNI3	TNNT2
10	LC-X6	DNM3	ITGB3	THBS1
11	LC-X7	RYR2	FGF12	TTN
12	LC5	KIT	TPSB2	GATA2
13	LC6	MPO	ATP8B4	PRTN3
14	LC7	TIAM1	IL1R1	IL2RA
