# Supplementary material for: Life-span–dependent transcriptional dynamics of the human heart
Source: Sci Adv. 2026 Jun 17;12(25):eaeg2614. doi: 10.1126/sciadv.aeg2614 (PMC13274588; doi:10.1126/sciadv.aeg2614)
Supplement: Supplementary file 2 — Tables S1 to S55 [file sciadv.aeg2614_tables_s1_to_s55.zip › Tables/Supplementary_Table_5.xlsx]

## Sheet: Proportion of ProC
Sample_name	fill.bar	count	frac		Sample_name	fill.bar	count	frac
AG6_LV_5	Proliferative cell	10	0.00335458		AG6_RV_5	Proliferative cell	22	0.00548355
AG6_LV_4	Proliferative cell	2	0.00123686		AG6_RV_4	Proliferative cell	13	0.00396704
AG6_LV_3	Proliferative cell	11	0.00201281		AG6_RV_3	Proliferative cell	10	0.00256871
AG6_LV_2	Proliferative cell	21	0.00498221		AG6_RV_2	Proliferative cell	20	0.00371885
AG6_LV_1	Proliferative cell	21	0.00288145		AG6_RV_1	Proliferative cell	10	0.00158103
AG5_LV_3	Proliferative cell	13	0.00147929		AG5_RV_3	Proliferative cell	10	0.00103391
AG5_LV_2	Proliferative cell	13	0.00188542		AG5_RV_2	Proliferative cell	23	0.00307733
AG5_LV_1	Proliferative cell	66	0.00600546		AG5_RV_1	Proliferative cell	71	0.00717607
AG4_LV_3	Proliferative cell	69	0.00757909		AG4_RV_3	Proliferative cell	125	0.010156
AG4_LV_2	Proliferative cell	29	0.00318892		AG4_RV_2	Proliferative cell	47	0.00387533
AG4_LV_1	Proliferative cell	26	0.0034224		AG4_RV_1	Proliferative cell	28	0.00228777
AG3_LV_7	Proliferative cell	54	0.00437743		AG3_RV_7	Proliferative cell	43	0.00468563
AG3_LV_5	Proliferative cell	96	0.0102422		AG3_RV_6	Proliferative cell	169	0.0181117
AG3_LV_4	Proliferative cell	99	0.00844422		AG3_RV_4	Proliferative cell	62	0.00603759
AG3_LV_3	Proliferative cell	79	0.00721329		AG3_RV_3	Proliferative cell	102	0.0102533
AG3_LV_2	Proliferative cell	192	0.0148768		AG3_RV_2	Proliferative cell	204	0.0202421
AG3_LV_1	Proliferative cell	121	0.0155427		AG3_RV_1	Proliferative cell	71	0.00956873
AG2_LV_6	Proliferative cell	130	0.0207469		AG2_RV_6	Proliferative cell	116	0.0247335
AG2_LV_4	Proliferative cell	256	0.0225989		AG2_RV_5	Proliferative cell	95	0.0121499
AG2_LV_3	Proliferative cell	189	0.0156095		AG2_RV_4	Proliferative cell	223	0.0227064
AG2_LV_2	Proliferative cell	733	0.0782367		AG2_RV_3	Proliferative cell	117	0.0226656
AG2_LV_1	Proliferative cell	420	0.0684597		AG2_RV_2	Proliferative cell	434	0.0777778
AG1_LV_6	Proliferative cell	267	0.0275969		AG1_RV_6	Proliferative cell	246	0.0266263
AG1_LV_5	Proliferative cell	583	0.0879867		AG1_RV_5	Proliferative cell	287	0.0444066
AG1_LV_4	Proliferative cell	414	0.0357235		AG1_RV_4	Proliferative cell	274	0.0400526
AG1_LV_2	Proliferative cell	795	0.129373		AG1_RV_2	Proliferative cell	666	0.123999
AG1_LV_1	Proliferative cell	983	0.112356		AG1_RV_1	Proliferative cell	470	0.0960752

## Sheet: Statistical analysis
Left ventricle								Right ventricle
Group	AG1	AG2	AG3	AG4	AG5	AG6		Group	AG1	AG2	AG3	AG4	AG5	AG6
Mean	0.07861	0.04113	0.01012	0.00473	0.003123	0.002894		Mean	0.06623	0.03201	0.01148	0.00544	0.003762	0.003464
Mean (%)	7.861	4.113	1.012	0.473	0.3123	0.2894		Mean (%)	6.623	3.201	1.148	0.544	0.3762	0.3464
SD	0.0454	0.02972	0.004388	0.00247	0.002504	0.001423		SD	0.04171	0.02606	0.006351	0.004161	0.003128	0.001478
SD (%)	4.54	2.972	0.4388	0.247	0.2504	0.1423		SD (%)	4.171	2.606	0.6351	0.4161	0.3128	0.1478
	P value								P value
ANOVA	0.0003	***						ANOVA	0.0012	**
Tukey-test	P value							Tukey-test	P value
AG1 vs. AG2	0.1725	ns						AG1 vs. AG2	0.1727	ns
AG1 vs. AG3	0.0013	**						AG1 vs. AG3	0.0052	**
AG1 vs. AG4	0.0042	**						AG1 vs. AG4	0.011	*
AG1 vs. AG5	0.0034	**						AG1 vs. AG5	0.0087	**
AG1 vs. AG6	0.0007	***						AG1 vs. AG6	0.002	**
AG2 vs. AG3	0.3008	ns						AG2 vs. AG3	0.633	ns
AG2 vs. AG4	0.3281	ns						AG2 vs. AG4	0.5634	ns
AG2 vs. AG5	0.2852	ns						AG2 vs. AG5	0.4998	ns
AG2 vs. AG6	0.1576	ns						AG2 vs. AG6	0.3371	ns
AG3 vs. AG4	0.9995	ns						AG3 vs. AG4	0.9986	ns
AG3 vs. AG5	0.9982	ns						AG3 vs. AG5	0.9955	ns
AG3 vs. AG6	0.9956	ns						AG3 vs. AG6	0.9892	ns
AG4 vs. AG5	>0.9999	ns						AG4 vs. AG5	>0.9999	ns
AG4 vs. AG6	>0.9999	ns						AG4 vs. AG6	>0.9999	ns
AG5 vs. AG6	>0.9999	ns						AG5 vs. AG6	>0.9999	ns
