# Supplementary material for: Life-span–dependent transcriptional dynamics of the human heart
Source: Sci Adv. 2026 Jun 17;12(25):eaeg2614. doi: 10.1126/sciadv.aeg2614 (PMC13274588; doi:10.1126/sciadv.aeg2614)
Supplement: Supplementary file 2 — Tables S1 to S55 [file sciadv.aeg2614_tables_s1_to_s55.zip › Tables/Supplementary_Table_50.xlsx]

## Sheet: LC_subtype_prop_among_sample
x	fill.bar	count	frac		x	fill.bar	count	frac
AG6_LV_5	LC0	9	0.642857		AG6_RV_5	LC0	42	0.461538
AG6_LV_5	LC1	0	0		AG6_RV_5	LC1	7	0.0769231
AG6_LV_5	LC2	0	0		AG6_RV_5	LC2	0	0
AG6_LV_5	LC3	0	0		AG6_RV_5	LC3	0	0
AG6_LV_5	LC4	5	0.357143		AG6_RV_5	LC4	40	0.43956
AG6_LV_5	LC5	0	0		AG6_RV_5	LC5	2	0.021978
AG6_LV_5	LC6	0	0		AG6_RV_5	LC6	0	0
AG6_LV_5	LC7	0	0		AG6_RV_5	LC7	0	0
AG6_LV_4	LC0	4	0.137931		AG6_RV_4	LC0	21	0.287671
AG6_LV_4	LC1	0	0		AG6_RV_4	LC1	3	0.0410959
AG6_LV_4	LC2	0	0		AG6_RV_4	LC2	0	0
AG6_LV_4	LC3	0	0		AG6_RV_4	LC3	0	0
AG6_LV_4	LC4	25	0.862069		AG6_RV_4	LC4	49	0.671233
AG6_LV_4	LC5	0	0		AG6_RV_4	LC5	0	0
AG6_LV_4	LC6	0	0		AG6_RV_4	LC6	0	0
AG6_LV_4	LC7	0	0		AG6_RV_4	LC7	0	0
AG6_LV_3	LC0	5	0.217391		AG6_RV_2	LC0	4	0.142857
AG6_LV_3	LC1	0	0		AG6_RV_2	LC1	0	0
AG6_LV_3	LC2	1	0.0434783		AG6_RV_2	LC2	0	0
AG6_LV_3	LC3	0	0		AG6_RV_2	LC3	0	0
AG6_LV_3	LC4	14	0.608696		AG6_RV_2	LC4	23	0.821429
AG6_LV_3	LC5	3	0.130435		AG6_RV_2	LC5	1	0.0357143
AG6_LV_3	LC6	0	0		AG6_RV_2	LC6	0	0
AG6_LV_3	LC7	0	0		AG6_RV_2	LC7	0	0
AG6_LV_1	LC0	16	0.390244		AG6_RV_1	LC0	14	0.482759
AG6_LV_1	LC1	0	0		AG6_RV_1	LC1	0	0
AG6_LV_1	LC2	0	0		AG6_RV_1	LC2	0	0
AG6_LV_1	LC3	0	0		AG6_RV_1	LC3	2	0.0689655
AG6_LV_1	LC4	9	0.219512		AG6_RV_1	LC4	11	0.37931
AG6_LV_1	LC5	16	0.390244		AG6_RV_1	LC5	2	0.0689655
AG6_LV_1	LC6	0	0		AG6_RV_1	LC6	0	0
AG6_LV_1	LC7	0	0		AG6_RV_1	LC7	0	0
AG5_LV_3	LC0	8	1		AG5_RV_3	LC0	7	1
AG5_LV_3	LC1	0	0		AG5_RV_3	LC1	0	0
AG5_LV_3	LC2	0	0		AG5_RV_3	LC2	0	0
AG5_LV_3	LC3	0	0		AG5_RV_3	LC3	0	0
AG5_LV_3	LC4	0	0		AG5_RV_3	LC4	0	0
AG5_LV_3	LC5	0	0		AG5_RV_3	LC5	0	0
AG5_LV_3	LC6	0	0		AG5_RV_3	LC6	0	0
AG5_LV_3	LC7	0	0		AG5_RV_3	LC7	0	0
AG5_LV_1	LC0	105	0.889831		AG5_RV_2	LC0	2	0.666667
AG5_LV_1	LC1	5	0.0423729		AG5_RV_2	LC1	0	0
AG5_LV_1	LC2	0	0		AG5_RV_2	LC2	0	0
AG5_LV_1	LC3	0	0		AG5_RV_2	LC3	0	0
AG5_LV_1	LC4	0	0		AG5_RV_2	LC4	1	0.333333
AG5_LV_1	LC5	8	0.0677966		AG5_RV_2	LC5	0	0
AG5_LV_1	LC6	0	0		AG5_RV_2	LC6	0	0
AG5_LV_1	LC7	0	0		AG5_RV_2	LC7	0	0
AG4_LV_3	LC0	15	1		AG5_RV_1	LC0	97	0.97
AG4_LV_3	LC1	0	0		AG5_RV_1	LC1	1	0.01
AG4_LV_3	LC2	0	0		AG5_RV_1	LC2	1	0.01
AG4_LV_3	LC3	0	0		AG5_RV_1	LC3	0	0
AG4_LV_3	LC4	0	0		AG5_RV_1	LC4	1	0.01
AG4_LV_3	LC5	0	0		AG5_RV_1	LC5	0	0
AG4_LV_3	LC6	0	0		AG5_RV_1	LC6	0	0
AG4_LV_3	LC7	0	0		AG5_RV_1	LC7	0	0
AG4_LV_2	LC0	246	0.81457		AG4_RV_3	LC0	16	1
AG4_LV_2	LC1	36	0.119205		AG4_RV_3	LC1	0	0
AG4_LV_2	LC2	12	0.0397351		AG4_RV_3	LC2	0	0
AG4_LV_2	LC3	0	0		AG4_RV_3	LC3	0	0
AG4_LV_2	LC4	1	0.00331126		AG4_RV_3	LC4	0	0
AG4_LV_2	LC5	4	0.013245		AG4_RV_3	LC5	0	0
AG4_LV_2	LC6	1	0.00331126		AG4_RV_3	LC6	0	0
AG4_LV_2	LC7	2	0.00662252		AG4_RV_3	LC7	0	0
AG4_LV_1	LC0	47	0.921569		AG4_RV_2	LC0	320	0.820513
AG4_LV_1	LC1	0	0		AG4_RV_2	LC1	46	0.117949
AG4_LV_1	LC2	1	0.0196078		AG4_RV_2	LC2	19	0.0487179
AG4_LV_1	LC3	0	0		AG4_RV_2	LC3	0	0
AG4_LV_1	LC4	0	0		AG4_RV_2	LC4	1	0.0025641
AG4_LV_1	LC5	3	0.0588235		AG4_RV_2	LC5	4	0.0102564
AG4_LV_1	LC6	0	0		AG4_RV_2	LC6	0	0
AG4_LV_1	LC7	0	0		AG4_RV_2	LC7	0	0
AG3_LV_7	LC0	2	0.0377358		AG4_RV_1	LC0	22	0.88
AG3_LV_7	LC1	21	0.396226		AG4_RV_1	LC1	1	0.04
AG3_LV_7	LC2	26	0.490566		AG4_RV_1	LC2	0	0
AG3_LV_7	LC3	2	0.0377358		AG4_RV_1	LC3	0	0
AG3_LV_7	LC4	0	0		AG4_RV_1	LC4	0	0
AG3_LV_7	LC5	0	0		AG4_RV_1	LC5	2	0.08
AG3_LV_7	LC6	0	0		AG4_RV_1	LC6	0	0
AG3_LV_7	LC7	2	0.0377358		AG4_RV_1	LC7	0	0
AG3_LV_5	LC0	42	0.411765		AG3_RV_7	LC0	24	0.252632
AG3_LV_5	LC1	28	0.27451		AG3_RV_7	LC1	28	0.294737
AG3_LV_5	LC2	18	0.176471		AG3_RV_7	LC2	35	0.368421
AG3_LV_5	LC3	12	0.117647		AG3_RV_7	LC3	7	0.0736842
AG3_LV_5	LC4	0	0		AG3_RV_7	LC4	0	0
AG3_LV_5	LC5	1	0.00980392		AG3_RV_7	LC5	0	0
AG3_LV_5	LC6	0	0		AG3_RV_7	LC6	1	0.0105263
AG3_LV_5	LC7	1	0.00980392		AG3_RV_7	LC7	0	0
AG3_LV_4	LC0	3	0.0508475		AG3_RV_6	LC0	2	0.0392157
AG3_LV_4	LC1	18	0.305085		AG3_RV_6	LC1	21	0.411765
AG3_LV_4	LC2	17	0.288136		AG3_RV_6	LC2	9	0.176471
AG3_LV_4	LC3	13	0.220339		AG3_RV_6	LC3	12	0.235294
AG3_LV_4	LC4	0	0		AG3_RV_6	LC4	0	0
AG3_LV_4	LC5	0	0		AG3_RV_6	LC5	2	0.0392157
AG3_LV_4	LC6	6	0.101695		AG3_RV_6	LC6	2	0.0392157
AG3_LV_4	LC7	2	0.0338983		AG3_RV_6	LC7	3	0.0588235
AG3_LV_3	LC0	16	0.146789		AG3_RV_4	LC0	6	0.0521739
AG3_LV_3	LC1	63	0.577982		AG3_RV_4	LC1	25	0.217391
AG3_LV_3	LC2	15	0.137615		AG3_RV_4	LC2	37	0.321739
AG3_LV_3	LC3	15	0.137615		AG3_RV_4	LC3	35	0.304348
AG3_LV_3	LC4	0	0		AG3_RV_4	LC4	0	0
AG3_LV_3	LC5	0	0		AG3_RV_4	LC5	3	0.026087
AG3_LV_3	LC6	0	0		AG3_RV_4	LC6	6	0.0521739
AG3_LV_3	LC7	0	0		AG3_RV_4	LC7	3	0.026087
AG3_LV_2	LC0	2	0.0444444		AG3_RV_3	LC0	4	0.0615385
AG3_LV_2	LC1	29	0.644444		AG3_RV_3	LC1	43	0.661538
AG3_LV_2	LC2	13	0.288889		AG3_RV_3	LC2	2	0.0307692
AG3_LV_2	LC3	1	0.0222222		AG3_RV_3	LC3	11	0.169231
AG3_LV_2	LC4	0	0		AG3_RV_3	LC4	0	0
AG3_LV_2	LC5	0	0		AG3_RV_3	LC5	0	0
AG3_LV_2	LC6	0	0		AG3_RV_3	LC6	1	0.0153846
AG3_LV_2	LC7	0	0		AG3_RV_3	LC7	4	0.0615385
AG3_LV_1	LC0	1	0.142857		AG3_RV_2	LC0	2	0.0526316
AG3_LV_1	LC1	6	0.857143		AG3_RV_2	LC1	21	0.552632
AG3_LV_1	LC2	0	0		AG3_RV_2	LC2	13	0.342105
AG3_LV_1	LC3	0	0		AG3_RV_2	LC3	0	0
AG3_LV_1	LC4	0	0		AG3_RV_2	LC4	0	0
AG3_LV_1	LC5	0	0		AG3_RV_2	LC5	0	0
AG3_LV_1	LC6	0	0		AG3_RV_2	LC6	0	0
AG3_LV_1	LC7	0	0		AG3_RV_2	LC7	2	0.0526316
AG2_LV_4	LC0	1	0.0384615		AG3_RV_1	LC0	2	0.0952381
AG2_LV_4	LC1	9	0.346154		AG3_RV_1	LC1	14	0.666667
AG2_LV_4	LC2	10	0.384615		AG3_RV_1	LC2	1	0.047619
AG2_LV_4	LC3	5	0.192308		AG3_RV_1	LC3	3	0.142857
AG2_LV_4	LC4	0	0		AG3_RV_1	LC4	0	0
AG2_LV_4	LC5	1	0.0384615		AG3_RV_1	LC5	1	0.047619
AG2_LV_4	LC6	0	0		AG3_RV_1	LC6	0	0
AG2_LV_4	LC7	0	0		AG3_RV_1	LC7	0	0
AG2_LV_1	LC0	1	0.1		AG2_RV_5	LC0	4	0.057971
AG2_LV_1	LC1	5	0.5		AG2_RV_5	LC1	16	0.231884
AG2_LV_1	LC2	1	0.1		AG2_RV_5	LC2	12	0.173913
AG2_LV_1	LC3	3	0.3		AG2_RV_5	LC3	28	0.405797
AG2_LV_1	LC4	0	0		AG2_RV_5	LC4	0	0
AG2_LV_1	LC5	0	0		AG2_RV_5	LC5	3	0.0434783
AG2_LV_1	LC6	0	0		AG2_RV_5	LC6	5	0.0724638
AG2_LV_1	LC7	0	0		AG2_RV_5	LC7	1	0.0144928
AG1_LV_4	LC0	1	0.0217391		AG2_RV_2	LC0	2	0.142857
AG1_LV_4	LC1	18	0.391304		AG2_RV_2	LC1	1	0.0714286
AG1_LV_4	LC2	12	0.26087		AG2_RV_2	LC2	2	0.142857
AG1_LV_4	LC3	6	0.130435		AG2_RV_2	LC3	6	0.428571
AG1_LV_4	LC4	0	0		AG2_RV_2	LC4	0	0
AG1_LV_4	LC5	4	0.0869565		AG2_RV_2	LC5	1	0.0714286
AG1_LV_4	LC6	2	0.0434783		AG2_RV_2	LC6	1	0.0714286
AG1_LV_4	LC7	3	0.0652174		AG2_RV_2	LC7	1	0.0714286
AG2_LV_6	LC0	0	0		AG2_RV_6	LC0	0	0
AG2_LV_6	LC1	7	0.875		AG2_RV_6	LC1	9	0.818182
AG2_LV_6	LC2	0	0		AG2_RV_6	LC2	0	0
AG2_LV_6	LC3	1	0.125		AG2_RV_6	LC3	0	0
AG2_LV_6	LC4	0	0		AG2_RV_6	LC4	0	0
AG2_LV_6	LC5	0	0		AG2_RV_6	LC5	0	0
AG2_LV_6	LC6	0	0		AG2_RV_6	LC6	1	0.0909091
AG2_LV_6	LC7	0	0		AG2_RV_6	LC7	1	0.0909091
AG2_LV_3	LC0	0	0		AG2_RV_4	LC0	0	0
AG2_LV_3	LC1	5	0.131579		AG2_RV_4	LC1	8	0.307692
AG2_LV_3	LC2	12	0.315789		AG2_RV_4	LC2	8	0.307692
AG2_LV_3	LC3	16	0.421053		AG2_RV_4	LC3	7	0.269231
AG2_LV_3	LC4	0	0		AG2_RV_4	LC4	0	0
AG2_LV_3	LC5	1	0.0263158		AG2_RV_4	LC5	1	0.0384615
AG2_LV_3	LC6	2	0.0526316		AG2_RV_4	LC6	1	0.0384615
AG2_LV_3	LC7	2	0.0526316		AG2_RV_4	LC7	1	0.0384615
AG2_LV_2	LC0	0	0		AG2_RV_3	LC0	0	0
AG2_LV_2	LC1	5	0.454545		AG2_RV_3	LC1	9	0.236842
AG2_LV_2	LC2	1	0.0909091		AG2_RV_3	LC2	13	0.342105
AG2_LV_2	LC3	4	0.363636		AG2_RV_3	LC3	12	0.315789
AG2_LV_2	LC4	0	0		AG2_RV_3	LC4	0	0
AG2_LV_2	LC5	1	0.0909091		AG2_RV_3	LC5	2	0.0526316
AG2_LV_2	LC6	0	0		AG2_RV_3	LC6	1	0.0263158
AG2_LV_2	LC7	0	0		AG2_RV_3	LC7	1	0.0263158
AG1_LV_6	LC0	0	0		AG1_RV_6	LC0	0	0
AG1_LV_6	LC1	3	0.142857		AG1_RV_6	LC1	3	0.12
AG1_LV_6	LC2	6	0.285714		AG1_RV_6	LC2	4	0.16
AG1_LV_6	LC3	9	0.428571		AG1_RV_6	LC3	9	0.36
AG1_LV_6	LC4	0	0		AG1_RV_6	LC4	0	0
AG1_LV_6	LC5	1	0.047619		AG1_RV_6	LC5	5	0.2
AG1_LV_6	LC6	2	0.0952381		AG1_RV_6	LC6	4	0.16
AG1_LV_6	LC7	0	0		AG1_RV_6	LC7	0	0
AG1_LV_2	LC0	0	0		AG1_RV_5	LC0	0	0
AG1_LV_2	LC1	1	0.0526316		AG1_RV_5	LC1	10	1
AG1_LV_2	LC2	2	0.105263		AG1_RV_5	LC2	0	0
AG1_LV_2	LC3	5	0.263158		AG1_RV_5	LC3	0	0
AG1_LV_2	LC4	0	0		AG1_RV_5	LC4	0	0
AG1_LV_2	LC5	4	0.210526		AG1_RV_5	LC5	0	0
AG1_LV_2	LC6	2	0.105263		AG1_RV_5	LC6	0	0
AG1_LV_2	LC7	5	0.263158		AG1_RV_5	LC7	0	0
AG1_LV_1	LC0	0	0		AG1_RV_4	LC0	0	0
AG1_LV_1	LC1	9	0.75		AG1_RV_4	LC1	16	0.484848
AG1_LV_1	LC2	0	0		AG1_RV_4	LC2	10	0.30303
AG1_LV_1	LC3	2	0.166667		AG1_RV_4	LC3	4	0.121212
AG1_LV_1	LC4	1	0.0833333		AG1_RV_4	LC4	0	0
AG1_LV_1	LC5	0	0		AG1_RV_4	LC5	2	0.0606061
AG1_LV_1	LC6	0	0		AG1_RV_4	LC6	0	0
AG1_LV_1	LC7	0	0		AG1_RV_4	LC7	1	0.030303
AG6_LV_2	LC0	0	0		AG1_RV_1	LC0	0	0
AG6_LV_2	LC1	0	0		AG1_RV_1	LC1	9	0.818182
AG6_LV_2	LC2	0	0		AG1_RV_1	LC2	0	0
AG6_LV_2	LC3	0	0		AG1_RV_1	LC3	1	0.0909091
AG6_LV_2	LC4	6	0.666667		AG1_RV_1	LC4	0	0
AG6_LV_2	LC5	3	0.333333		AG1_RV_1	LC5	1	0.0909091
AG6_LV_2	LC6	0	0		AG1_RV_1	LC6	0	0
AG6_LV_2	LC7	0	0		AG1_RV_1	LC7	0	0
					AG1_RV_2	LC0	0	0
					AG1_RV_2	LC1	0	0
					AG1_RV_2	LC2	0	0
					AG1_RV_2	LC3	2	0.666667
					AG1_RV_2	LC4	0	0
					AG1_RV_2	LC5	0	0
					AG1_RV_2	LC6	1	0.333333
					AG1_RV_2	LC7	0	0
