# Supplementary material for: Life-span–dependent transcriptional dynamics of the human heart
Source: Sci Adv. 2026 Jun 17;12(25):eaeg2614. doi: 10.1126/sciadv.aeg2614 (PMC13274588; doi:10.1126/sciadv.aeg2614)
Supplement: Supplementary file 2 — Tables S1 to S55 [file sciadv.aeg2614_tables_s1_to_s55.zip › Tables/Supplementary_Table_51.xlsx]

## Sheet: Myeloid_cell_res0.4_allmarker
	p_val	avg_log2FC	pct.1	pct.2	p_val_adj	cluster	gene
RBPJ	0	0.886223	0.899	0.868	0	0	RBPJ
F13A1	0	0.821288	0.935	0.791	0	0	F13A1
NEAT1	2.03569e-289	0.445162	0.989	0.985	5.9839e-285	0	NEAT1
PDE4D	5.74109e-281	1.02283	0.715	0.63	1.68759e-276	0	PDE4D
AP2A2	2.35379e-274	0.82298	0.757	0.685	6.91896e-270	0	AP2A2
MAMDC2	1.69137e-256	1.24125	0.452	0.244	4.97179e-252	0	MAMDC2
MRC1	7.65162e-236	0.662596	0.794	0.68	2.24919e-231	0	MRC1
TNS3	1.54044e-227	0.755883	0.718	0.647	4.52812e-223	0	TNS3
FCGRT	2.67458e-223	0.920801	0.647	0.543	7.86192e-219	0	FCGRT
FRMD4B	1.60574e-220	0.589354	0.861	0.826	4.72006e-216	0	FRMD4B
FKBP5	4.60387e-178	0.670621	0.763	0.699	1.35331e-173	0	FKBP5
TNFAIP2	1.15883e-173	1.04059	0.41	0.256	3.40637e-169	0	TNFAIP2
HS3ST2	5.11577e-171	1.43942	0.206	0.069	1.50378e-166	0	HS3ST2
COLEC12	4.02293e-169	0.616118	0.726	0.594	1.18254e-164	0	COLEC12
TNNT2	6.67268e-161	0.563551	0.796	0.678	1.96143e-156	0	TNNT2
C20orf194	3.78164e-157	0.634205	0.709	0.712	1.11161e-152	0	C20orf194
PDGFC	6.57811e-157	0.82471	0.599	0.523	1.93364e-152	0	PDGFC
SIGLEC1	2.01646e-153	0.828068	0.501	0.369	5.92739e-149	0	SIGLEC1
CPM	6.71378e-151	0.737881	0.528	0.376	1.97352e-146	0	CPM
ME1	1.70863e-143	0.946134	0.383	0.244	5.02253e-139	0	ME1
DNM1	6.43557e-129	0.881471	0.391	0.263	1.89173e-124	0	DNM1
MYBPC3	3.65718e-128	0.447573	0.799	0.659	1.07503e-123	0	MYBPC3
ATG7	1.53517e-124	0.512341	0.755	0.748	4.51264e-120	0	ATG7
DAAM2	7.84739e-117	0.834825	0.317	0.187	2.30674e-112	0	DAAM2
KCNMA1	4.83308e-116	0.799593	0.381	0.245	1.42069e-111	0	KCNMA1
TNS1	4.45761e-115	0.684559	0.549	0.49	1.31031e-110	0	TNS1
MTSS1	4.20451e-110	0.539054	0.749	0.747	1.23592e-105	0	MTSS1
STAB1	9.18945e-110	0.53012	0.725	0.7	2.70124e-105	0	STAB1
SNX29	1.28947e-105	0.519252	0.733	0.752	3.7904e-101	0	SNX29
RBM47	5.81359e-104	0.359132	0.876	0.841	1.70891e-99	0	RBM47
AL162414.1	9.53869e-101	0.871922	0.212	0.106	2.8039e-96	0	AL162414.1
NAV2	8.49749e-94	0.650742	0.617	0.572	2.49784e-89	0	NAV2
SCN9A	2.52516e-88	0.800527	0.35	0.249	7.42271e-84	0	SCN9A
C22orf34	1.8639e-86	0.677206	0.494	0.409	5.47892e-82	0	C22orf34
MYO5A	5.03441e-86	0.507899	0.683	0.712	1.47986e-81	0	MYO5A
SLCO2B1	1.464e-78	0.43807	0.738	0.702	4.30342e-74	0	SLCO2B1
ADAMTS2	1.823e-78	0.824115	0.304	0.202	5.3587e-74	0	ADAMTS2
LINC00278	2.8097e-78	0.66987	0.422	0.326	8.25911e-74	0	LINC00278
ABCA6	4.96622e-78	0.724863	0.265	0.167	1.45982e-73	0	ABCA6
MERTK	2.14465e-73	0.531898	0.63	0.597	6.30419e-69	0	MERTK
EPB41L1	4.58869e-72	0.801518	0.244	0.154	1.34884e-67	0	EPB41L1
THRB	5.88807e-71	0.61021	0.381	0.291	1.7308e-66	0	THRB
AHNAK	8.59788e-71	0.670155	0.48	0.427	2.52735e-66	0	AHNAK
ITSN1	1.11272e-70	0.435387	0.712	0.734	3.27085e-66	0	ITSN1
CD163	2.24236e-64	0.511641	0.63	0.608	6.59141e-60	0	CD163
TBC1D16	4.46048e-64	0.816915	0.301	0.218	1.31116e-59	0	TBC1D16
HRH1	4.5199e-64	0.729462	0.384	0.301	1.32862e-59	0	HRH1
ABCA9	3.10875e-63	0.755729	0.229	0.146	9.13817e-59	0	ABCA9
LDLRAD4	6.29721e-58	0.311237	0.831	0.863	1.85106e-53	0	LDLRAD4
LILRB5	1.36622e-57	0.660479	0.364	0.292	4.01599e-53	0	LILRB5
CSGALNACT1	1.41484e-57	0.554515	0.5	0.432	4.15893e-53	0	CSGALNACT1
DSCAML1	2.071e-56	0.777719	0.166	0.095	6.0877e-52	0	DSCAML1
RCN3	2.14834e-54	0.72629	0.334	0.267	6.31505e-50	0	RCN3
LGMN	2.65046e-51	0.509408	0.65	0.619	7.79102e-47	0	LGMN
HSD17B14	9.42537e-50	0.73961	0.175	0.108	2.77059e-45	0	HSD17B14
LPAR1	1.63134e-48	0.628051	0.175	0.108	4.79532e-44	0	LPAR1
CD163L1	6.3578e-46	0.683537	0.482	0.447	1.86888e-41	0	CD163L1
FCGR2B	9.71089e-46	0.610045	0.242	0.173	2.85452e-41	0	FCGR2B
BLVRB	1.38415e-45	0.649629	0.361	0.309	4.0687e-41	0	BLVRB
NFIC	2.4252e-43	0.509073	0.567	0.602	7.12887e-39	0	NFIC
CCDC141	2.54424e-43	0.632838	0.376	0.323	7.47879e-39	0	CCDC141
AP000812.1	8.87096e-42	0.675046	0.146	0.088	2.60762e-37	0	AP000812.1
ARHGAP24	1.18656e-41	0.353879	0.651	0.666	3.48789e-37	0	ARHGAP24
WASF2	1.73031e-41	0.476833	0.588	0.63	5.08625e-37	0	WASF2
CD99	4.34981e-41	0.68367	0.398	0.371	1.27863e-36	0	CD99
ZNF627	2.21782e-40	0.714021	0.183	0.124	6.51929e-36	0	ZNF627
MIR34AHG	2.6596e-40	0.639931	0.269	0.206	7.8179e-36	0	MIR34AHG
HHATL	4.64889e-40	0.415444	0.313	0.25	1.36654e-35	0	HHATL
TBC1D14	2.53726e-36	0.375356	0.631	0.66	7.45827e-32	0	TBC1D14
TPCN1	5.1995e-36	0.576141	0.458	0.451	1.52839e-31	0	TPCN1
RGL1	2.76901e-35	0.386763	0.607	0.632	8.13951e-31	0	RGL1
PDE7B	6.15606e-35	0.604426	0.298	0.241	1.80957e-30	0	PDE7B
GAS7	1.19359e-34	0.371722	0.691	0.723	3.50854e-30	0	GAS7
FMN1	3.1917e-34	0.304781	0.727	0.737	9.382e-30	0	FMN1
CCND3	7.00094e-34	0.364853	0.481	0.425	2.05793e-29	0	CCND3
RNF213	4.84225e-33	0.467939	0.556	0.588	1.42338e-28	0	RNF213
PECAM1	1.11168e-31	0.581601	0.382	0.354	3.26778e-27	0	PECAM1
TRIM14	2.08909e-31	0.616636	0.242	0.191	6.14088e-27	0	TRIM14
PLTP	3.05708e-31	0.639863	0.282	0.232	8.9863e-27	0	PLTP
ZFHX3	5.36055e-31	0.317193	0.676	0.717	1.57573e-26	0	ZFHX3
DAPK1	1.37144e-29	0.481863	0.51	0.53	4.03134e-25	0	DAPK1
CHID1	1.50525e-29	0.662727	0.258	0.214	4.42468e-25	0	CHID1
MAF	2.61091e-29	0.390483	0.521	0.522	7.67478e-25	0	MAF
RPS6KA2	6.36983e-29	0.584331	0.426	0.422	1.87241e-24	0	RPS6KA2
DLEU2	1.06196e-28	0.355686	0.653	0.723	3.12162e-24	0	DLEU2
AC119674.1	1.29634e-28	0.543773	0.132	0.087	3.81058e-24	0	AC119674.1
PMP22	1.45266e-27	0.596604	0.278	0.238	4.27009e-23	0	PMP22
ZNF609	3.14635e-27	0.39022	0.635	0.69	9.24868e-23	0	ZNF609
LDLR	3.36031e-27	0.567315	0.208	0.16	9.87764e-23	0	LDLR
ABR	1.45499e-26	0.349986	0.692	0.76	4.27693e-22	0	ABR
PLPP3	9.29435e-26	0.442694	0.155	0.11	2.73207e-21	0	PLPP3
KCNE1	6.04013e-25	0.52874	0.161	0.115	1.7755e-20	0	KCNE1
NEURL2	1.39304e-24	0.536531	0.113	0.073	4.09484e-20	0	NEURL2
PTGDS	5.22856e-24	0.458948	0.199	0.156	1.53694e-19	0	PTGDS
SLC38A6	4.62842e-23	0.575271	0.296	0.267	1.36052e-18	0	SLC38A6
LSAMP	5.92733e-23	0.593486	0.174	0.131	1.74234e-18	0	LSAMP
HNMT	1.14731e-22	0.555008	0.316	0.288	3.37252e-18	0	HNMT
PTPRG	1.35172e-22	0.50348	0.511	0.475	3.97337e-18	0	PTPRG
ZBTB16	1.83869e-22	0.559144	0.521	0.52	5.40483e-18	0	ZBTB16
EMB	8.08588e-22	0.526316	0.307	0.276	2.37684e-17	0	EMB
TDRD10	3.10928e-20	0.529723	0.17	0.131	9.13974e-16	0	TDRD10
SCARB1	6.58326e-19	0.640386	0.277	0.254	1.93515e-14	0	SCARB1
P2RY14	9.01103e-19	0.436039	0.294	0.257	2.64879e-14	0	P2RY14
PRRC2C	9.87852e-17	0.356436	0.608	0.698	2.90379e-12	0	PRRC2C
FAM20A	2.88456e-16	0.549188	0.394	0.394	8.47916e-12	0	FAM20A
SLC1A3	9.31191e-16	0.457105	0.471	0.48	2.73724e-11	0	SLC1A3
DEPTOR	9.68343e-16	0.425204	0.323	0.296	2.84644e-11	0	DEPTOR
PNPLA7	3.01184e-15	0.516618	0.162	0.133	8.85331e-11	0	PNPLA7
SHMT1	1.01621e-14	0.563886	0.236	0.213	2.98715e-10	0	SHMT1
MARCO	1.2391e-14	0.420787	0.109	0.078	3.64233e-10	0	MARCO
EVA1C	1.70614e-14	0.39485	0.169	0.137	5.01521e-10	0	EVA1C
WWP1	2.50459e-14	0.418244	0.469	0.507	7.36225e-10	0	WWP1
ZMIZ1	3.83156e-14	0.447772	0.494	0.564	1.12629e-09	0	ZMIZ1
MYO1F	3.98841e-14	0.366172	0.547	0.589	1.17239e-09	0	MYO1F
PRPF38B	5.44451e-14	0.493978	0.397	0.41	1.60041e-09	0	PRPF38B
TNFRSF14	1.49811e-13	0.469845	0.14	0.112	4.40368e-09	0	TNFRSF14
CMKLR1	2.14414e-13	0.447284	0.342	0.334	6.30271e-09	0	CMKLR1
GFOD1	5.31573e-13	0.371812	0.219	0.188	1.56256e-08	0	GFOD1
EDA	8.92643e-13	0.421384	0.385	0.384	2.62392e-08	0	EDA
AL139260.1	1.16233e-12	0.506796	0.208	0.184	3.41666e-08	0	AL139260.1
SLC27A1	1.35459e-12	0.478229	0.285	0.276	3.98183e-08	0	SLC27A1
GLIS3	2.53231e-12	0.414669	0.173	0.144	7.44372e-08	0	GLIS3
CTSZ	5.42901e-12	0.535518	0.286	0.277	1.59586e-07	0	CTSZ
AL160272.1	7.06566e-12	0.469422	0.145	0.119	2.07695e-07	0	AL160272.1
P2RY6	7.91039e-12	0.541383	0.185	0.161	2.32526e-07	0	P2RY6
THEMIS2	1.22445e-11	0.472708	0.405	0.425	3.59926e-07	0	THEMIS2
EPS15	1.56285e-11	0.267017	0.584	0.666	4.594e-07	0	EPS15
SNX8	1.80469e-11	0.468349	0.371	0.38	5.30487e-07	0	SNX8
PTP4A3	2.69192e-11	0.394545	0.181	0.158	7.91289e-07	0	PTP4A3
DGLUCY	2.73563e-11	0.397251	0.405	0.43	8.04138e-07	0	DGLUCY
DIP2B	2.76708e-11	0.296682	0.593	0.679	8.13383e-07	0	DIP2B
SELENOP	6.40006e-11	0.347482	0.376	0.37	1.8813e-06	0	SELENOP
SNHG25	1.17346e-10	0.333213	0.152	0.127	3.44939e-06	0	SNHG25
DES	3.47737e-10	0.257805	0.301	0.28	1.02217e-05	0	DES
CALCOCO2	5.49636e-10	0.467939	0.211	0.193	1.61565e-05	0	CALCOCO2
EEF2K	8.33642e-10	0.543533	0.322	0.335	2.45049e-05	0	EEF2K
CLIP4	8.78959e-10	0.413382	0.133	0.111	2.5837e-05	0	CLIP4
NPIPB4	1.09371e-09	0.261286	0.155	0.209	3.21495e-05	0	NPIPB4
NHSL1	1.26337e-09	0.587856	0.451	0.497	3.71369e-05	0	NHSL1
PLXDC1	1.3747e-09	0.439335	0.103	0.081	4.04092e-05	0	PLXDC1
EMP1	2.91295e-09	0.274041	0.118	0.094	8.56261e-05	0	EMP1
PAPSS2	3.97827e-09	0.402904	0.179	0.157	0.000116941	0	PAPSS2
RELL1	4.15364e-09	0.25973	0.215	0.284	0.000122096	0	RELL1
RBM25	1.20555e-08	0.384587	0.513	0.596	0.000354371	0	RBM25
TNNT1	1.20722e-08	0.274193	0.165	0.144	0.000354862	0	TNNT1
PIK3R5	1.43147e-08	0.294325	0.47	0.497	0.000420779	0	PIK3R5
ATM	1.44699e-08	0.392508	0.441	0.491	0.000425342	0	ATM
MFSD4B	2.03235e-08	0.256562	0.192	0.253	0.000597409	0	MFSD4B
AC138150.1	2.66866e-08	0.404227	0.186	0.168	0.000784453	0	AC138150.1
SIRPB2	3.06402e-08	0.463951	0.196	0.18	0.000900668	0	SIRPB2
PACS2	4.20233e-08	0.265126	0.207	0.273	0.00123527	0	PACS2
HMGA1P4	6.43828e-08	0.492956	0.295	0.297	0.00189253	0	HMGA1P4
MGLL	6.65564e-08	0.417811	0.164	0.145	0.00195642	0	MGLL
PIGX	1.02312e-07	0.473025	0.259	0.252	0.00300746	0	PIGX
AC100849.1	2.04232e-07	0.314955	0.229	0.21	0.0060034	0	AC100849.1
ARRB1	2.28084e-07	0.377061	0.431	0.472	0.00670453	0	ARRB1
KHDRBS2	2.63577e-07	0.387988	0.164	0.145	0.00774784	0	KHDRBS2
SREK1	2.89663e-07	0.274821	0.24	0.314	0.00851464	0	SREK1
RCAN1	2.90518e-07	0.545524	0.23	0.221	0.00853978	0	RCAN1
MPHOSPH8	5.38491e-07	0.255997	0.206	0.266	0.0158289	0	MPHOSPH8
SIN3B	5.38545e-07	0.266223	0.134	0.174	0.0158305	0	SIN3B
ZKSCAN1	9.98563e-07	0.304186	0.207	0.269	0.0293528	0	ZKSCAN1
TRPM2	1.01674e-06	0.427678	0.359	0.382	0.029887	0	TRPM2
SLC2A9	1.13645e-06	0.446957	0.336	0.355	0.0334058	0	SLC2A9
OSBPL1A	1.37928e-06	0.460488	0.309	0.324	0.0405439	0	OSBPL1A
PPM1L	1.49795e-06	0.335062	0.365	0.379	0.0440322	0	PPM1L
TSPAN4	1.90772e-06	0.419892	0.126	0.111	0.0560774	0	TSPAN4
PLXND1	2.4916e-06	0.439263	0.3	0.311	0.0732405	0	PLXND1
AP3D1	2.64384e-06	0.256176	0.227	0.292	0.0777158	0	AP3D1
CR1	3.00384e-06	0.416359	0.224	0.214	0.088298	0	CR1
TANGO2	3.53266e-06	0.471376	0.284	0.294	0.103843	0	TANGO2
CORO7	5.00019e-06	0.253243	0.157	0.199	0.146981	0	CORO7
WLS	6.96721e-06	0.461102	0.308	0.327	0.204801	0	WLS
DNAJC5	7.74617e-06	0.338819	0.519	0.612	0.227699	0	DNAJC5
NISCH	7.78183e-06	0.261317	0.169	0.215	0.228747	0	NISCH
RYR1	1.09037e-05	0.449633	0.336	0.353	0.320515	0	RYR1
CRYL1	1.17265e-05	0.479174	0.262	0.267	0.3447	0	CRYL1
ESR1	1.68423e-05	0.331193	0.155	0.14	0.495079	0	ESR1
SLC18B1	1.8445e-05	0.466773	0.193	0.186	0.542192	0	SLC18B1
JAK1	1.88741e-05	0.311697	0.459	0.511	0.554803	0	JAK1
AGAP3	2.05169e-05	0.258884	0.164	0.206	0.603093	0	AGAP3
BLVRA	2.33967e-05	0.409295	0.143	0.131	0.687745	0	BLVRA
RNASEH2B	2.40946e-05	0.319422	0.191	0.242	0.70826	0	RNASEH2B
MYO1D	2.4379e-05	0.339697	0.19	0.177	0.716622	0	MYO1D
ABLIM3	3.20502e-05	0.279628	0.107	0.093	0.942116	0	ABLIM3
LARP4	3.60547e-05	0.252811	0.266	0.34	1	0	LARP4
MAN1C1	4.88725e-05	0.314483	0.234	0.297	1	0	MAN1C1
PLEKHM2	5.68679e-05	0.300395	0.247	0.314	1	0	PLEKHM2
AC007262.2	6.63255e-05	0.394682	0.184	0.175	1	0	AC007262.2
TLR4	6.83264e-05	0.423477	0.175	0.167	1	0	TLR4
GSAP	8.60569e-05	0.387425	0.333	0.356	1	0	GSAP
ATF7	0.00012452	0.253648	0.271	0.342	1	0	ATF7
MOB3A	0.000134433	0.384823	0.345	0.369	1	0	MOB3A
CELF1	0.000139225	0.265909	0.538	0.639	1	0	CELF1
ANAPC7	0.000146686	0.267206	0.124	0.155	1	0	ANAPC7
MYO7A	0.000164414	0.370274	0.113	0.102	1	0	MYO7A
AC004951.1	0.000175765	0.314103	0.182	0.229	1	0	AC004951.1
ALOX12-AS1	0.000259834	0.258379	0.089	0.111	1	0	ALOX12-AS1
RUFY1	0.000282761	0.290479	0.242	0.304	1	0	RUFY1
ABAT	0.000331013	0.259471	0.134	0.164	1	0	ABAT
NPIPB5	0.000372813	0.31375	0.144	0.179	1	0	NPIPB5
TECR	0.000390968	0.366257	0.122	0.112	1	0	TECR
MPPED2	0.000434419	0.404343	0.349	0.379	1	0	MPPED2
IGF1	0.000488117	0.354042	0.106	0.095	1	0	IGF1
FAM174B	0.000586238	0.323848	0.103	0.093	1	0	FAM174B
IGF2R	0.000632668	0.415888	0.22	0.222	1	0	IGF2R
VOPP1	0.000688759	0.332311	0.386	0.424	1	0	VOPP1
IL6R	0.000730429	0.388055	0.31	0.331	1	0	IL6R
SORBS3	0.000757248	0.388804	0.147	0.14	1	0	SORBS3
ZCCHC2	0.00083282	0.259006	0.272	0.34	1	0	ZCCHC2
LRP5L	0.000852001	0.393583	0.114	0.105	1	0	LRP5L
SNTB2	0.00088193	0.34596	0.119	0.11	1	0	SNTB2
PIK3IP1	0.000935026	0.388933	0.141	0.133	1	0	PIK3IP1
IFFO1	0.00119041	0.34511	0.12	0.111	1	0	IFFO1
NPL	0.00123762	0.290058	0.4	0.429	1	0	NPL
P2RY8	0.00133965	0.389891	0.178	0.171	1	0	P2RY8
DHRSX	0.00139827	0.287313	0.48	0.554	1	0	DHRSX
MS4A4A	0.00141275	0.310451	0.377	0.409	1	0	MS4A4A
LRP1	0.00148669	0.386076	0.392	0.444	1	0	LRP1
PDXK	0.00176366	0.465663	0.256	0.271	1	0	PDXK
ABCC5	0.00196466	0.43994	0.313	0.346	1	0	ABCC5
SPI1	0.00196666	0.34135	0.335	0.36	1	0	SPI1
MFHAS1	0.00198425	0.479876	0.235	0.244	1	0	MFHAS1
C6orf62	0.00202414	0.26413	0.228	0.279	1	0	C6orf62
TGFB1	0.00203048	0.261972	0.266	0.324	1	0	TGFB1
LINC01374	0.0021196	0.357758	0.325	0.34	1	0	LINC01374
SRRM2	0.0021494	0.323765	0.475	0.568	1	0	SRRM2
WBP1L	0.00216116	0.38243	0.416	0.475	1	0	WBP1L
AMDHD2	0.00254232	0.362785	0.1	0.092	1	0	AMDHD2
RNF185	0.00256094	0.259841	0.127	0.153	1	0	RNF185
WASHC2A	0.00316956	0.436944	0.141	0.137	1	0	WASHC2A
FKBP15	0.00339817	0.282079	0.2	0.242	1	0	FKBP15
SCAMP2	0.00357543	0.284439	0.2	0.242	1	0	SCAMP2
SGK3	0.0037152	0.321645	0.429	0.489	1	0	SGK3
GOLGB1	0.00390357	0.306082	0.253	0.314	1	0	GOLGB1
ARHGAP30	0.00394958	0.256015	0.286	0.349	1	0	ARHGAP30
C16orf70	0.00396071	0.254487	0.112	0.134	1	0	C16orf70
ZNF655	0.00402093	0.2999	0.236	0.29	1	0	ZNF655
TAPT1-AS1	0.00508575	0.276472	0.163	0.194	1	0	TAPT1-AS1
ZNF438	0.00532041	0.264937	0.265	0.326	1	0	ZNF438
MIR646HG	0.00565697	0.338499	0.234	0.236	1	0	MIR646HG
PLA2G4C	0.00586083	0.460549	0.19	0.195	1	0	PLA2G4C
RNF135	0.00592154	0.432624	0.203	0.207	1	0	RNF135
OSBPL11	0.00629294	0.292085	0.183	0.219	1	0	OSBPL11
ENOSF1	0.00669239	0.283269	0.252	0.308	1	0	ENOSF1
PIP5K1C	0.00694989	0.284077	0.158	0.189	1	0	PIP5K1C
SPG7	0.00736495	0.352588	0.266	0.332	1	0	SPG7
TET3	0.00750989	0.271453	0.486	0.563	1	0	TET3
AGO4	0.00753647	0.266706	0.347	0.437	1	0	AGO4
IL12RB2	0.008173	0.373434	0.123	0.117	1	0	IL12RB2
LMNA	0.0085267	0.287228	0.138	0.163	1	0	LMNA
NAMPT	0	1.98282	0.518	0.181	0	1	NAMPT
SRGN	0	1.72961	0.621	0.25	0	1	SRGN
SLC2A3	0	1.72417	0.421	0.144	0	1	SLC2A3
DOCK4	0	1.6143	0.894	0.606	0	1	DOCK4
CREM	0	1.4611	0.555	0.251	0	1	CREM
HIF1A	0	1.41841	0.624	0.313	0	1	HIF1A
PLAUR	0	1.40573	0.42	0.141	0	1	PLAUR
SIPA1L1	0	1.39006	0.746	0.427	0	1	SIPA1L1
GNA13	0	1.38529	0.551	0.224	0	1	GNA13
ACSL1	6.82836e-301	1.38363	0.675	0.361	2.0072e-296	1	ACSL1
PPARD	1.3948e-300	1.1772	0.569	0.254	4.10002e-296	1	PPARD
XIST	8.25579e-299	1.3029	0.333	0.09	2.42679e-294	1	XIST
VEGFA	1.05052e-284	1.40477	0.37	0.126	3.088e-280	1	VEGFA
PLSCR1	2.70828e-284	1.06345	0.41	0.141	7.96098e-280	1	PLSCR1
FOSL2	3.62637e-278	1.43286	0.336	0.104	1.06597e-273	1	FOSL2
AC021594.2	2.92521e-274	1.1014	0.226	0.045	8.59865e-270	1	AC021594.2
TNFRSF1B	1.79633e-270	1.09607	0.708	0.392	5.2803e-266	1	TNFRSF1B
LPCAT1	6.9419e-269	1.15383	0.324	0.096	2.04057e-264	1	LPCAT1
EPB41L3	3.10706e-260	1.17895	0.693	0.392	9.13321e-256	1	EPB41L3
SAMSN1	4.25453e-250	1.3266	0.42	0.161	1.25062e-245	1	SAMSN1
ATP1B3	2.86734e-246	2.16138	0.395	0.154	8.42854e-242	1	ATP1B3
UST	4.04686e-243	1.63648	0.445	0.196	1.18957e-238	1	UST
RUNX1	2.04483e-242	1.04463	0.827	0.55	6.01077e-238	1	RUNX1
IGF2BP3	1.96496e-234	1.10234	0.343	0.12	5.77599e-230	1	IGF2BP3
TFRC	6.63214e-227	1.77344	0.491	0.236	1.94952e-222	1	TFRC
HBEGF	8.86626e-226	0.94108	0.197	0.041	2.60624e-221	1	HBEGF
PPP1CB	7.43376e-224	1.27795	0.458	0.21	2.18515e-219	1	PPP1CB
CD86	6.40876e-216	1.06812	0.452	0.196	1.88385e-211	1	CD86
CABLES1	1.04741e-203	1.24675	0.442	0.196	3.07886e-199	1	CABLES1
RNF149	2.49085e-200	0.936544	0.73	0.476	7.32185e-196	1	RNF149
FAM49A	1.26442e-195	0.899602	0.54	0.27	3.71675e-191	1	FAM49A
RILPL2	2.02087e-195	1.06576	0.344	0.13	5.94033e-191	1	RILPL2
MTHFD1L	1.36872e-185	1.03414	0.32	0.122	4.02335e-181	1	MTHFD1L
PTPRE	1.26673e-182	0.800894	0.729	0.465	3.72354e-178	1	PTPRE
USP36	1.31831e-181	1.25295	0.558	0.309	3.87518e-177	1	USP36
SH3BP5	2.56154e-171	0.84214	0.453	0.212	7.52965e-167	1	SH3BP5
EEPD1	3.28795e-171	1.02827	0.436	0.209	9.66492e-167	1	EEPD1
RNF144B	1.06736e-170	0.976873	0.598	0.342	3.13752e-166	1	RNF144B
MALT1	4.93469e-170	1.1646	0.377	0.173	1.45055e-165	1	MALT1
PSAP	6.32695e-168	0.948032	0.598	0.347	1.85981e-163	1	PSAP
CSF2RA	1.03522e-167	0.829898	0.638	0.367	3.04304e-163	1	CSF2RA
CMIP	1.00053e-165	0.676749	0.854	0.628	2.94107e-161	1	CMIP
C5AR1	1.90772e-162	0.770048	0.422	0.196	5.60774e-158	1	C5AR1
PRDM1	1.11726e-161	0.797526	0.299	0.113	3.28419e-157	1	PRDM1
PRKCA	3.50874e-161	0.893161	0.578	0.336	1.03139e-156	1	PRKCA
HERPUD1	7.58311e-161	0.83129	0.337	0.138	2.22905e-156	1	HERPUD1
ETV6	4.82302e-160	0.737559	0.788	0.571	1.41773e-155	1	ETV6
PFKFB3	2.0663e-158	0.746407	0.726	0.47	6.0739e-154	1	PFKFB3
LITAF	3.32775e-157	0.933085	0.509	0.271	9.78192e-153	1	LITAF
IL1RAP	2.51746e-152	1.00198	0.258	0.096	7.40006e-148	1	IL1RAP
CTSB	7.41335e-152	0.661103	0.898	0.71	2.17916e-147	1	CTSB
CD28	3.29862e-150	0.73178	0.208	0.064	9.69629e-146	1	CD28
GNA12	1.79726e-149	0.966708	0.412	0.204	5.28304e-145	1	GNA12
GLUL	4.04302e-149	0.939433	0.379	0.178	1.18845e-144	1	GLUL
QKI	9.26673e-148	0.5644	0.916	0.735	2.72396e-143	1	QKI
RAB20	5.24744e-147	0.731038	0.433	0.211	1.54248e-142	1	RAB20
ARHGAP21	1.00176e-146	0.952886	0.553	0.332	2.94468e-142	1	ARHGAP21
B4GALT1	1.27246e-146	0.78643	0.499	0.272	3.74039e-142	1	B4GALT1
RAPGEF1	3.08794e-146	0.70448	0.742	0.501	9.077e-142	1	RAPGEF1
ELL2	7.19497e-144	1.11976	0.482	0.275	2.11496e-139	1	ELL2
CD93	2.848e-142	0.620304	0.245	0.087	8.37169e-138	1	CD93
HIVEP2	3.01269e-141	0.977451	0.375	0.185	8.8558e-137	1	HIVEP2
ARRDC3	8.15945e-140	0.73905	0.256	0.097	2.39847e-135	1	ARRDC3
ZSWIM6	1.4227e-138	0.657136	0.855	0.682	4.18203e-134	1	ZSWIM6
CHSY1	1.30288e-137	0.863139	0.427	0.218	3.82982e-133	1	CHSY1
SPP1	5.11845e-134	1.08672	0.157	0.042	1.50457e-129	1	SPP1
LAPTM5	4.03763e-133	0.598215	0.342	0.151	1.18686e-128	1	LAPTM5
FAM102B	4.28942e-133	0.784896	0.371	0.179	1.26088e-128	1	FAM102B
RGS1	4.64688e-133	0.728573	0.19	0.06	1.36595e-128	1	RGS1
REL	8.69613e-133	0.692127	0.42	0.211	2.55623e-128	1	REL
ITPR2	2.7319e-132	0.630342	0.842	0.641	8.03042e-128	1	ITPR2
MOB3B	6.29329e-132	0.795328	0.43	0.22	1.84991e-127	1	MOB3B
INPP5D	2.49276e-130	0.658852	0.763	0.528	7.32746e-126	1	INPP5D
MXD1	3.39147e-130	0.920311	0.198	0.067	9.96924e-126	1	MXD1
CPVL	7.64854e-129	0.903018	0.478	0.276	2.24829e-124	1	CPVL
AFF3	9.52707e-129	0.809398	0.69	0.482	2.80048e-124	1	AFF3
FRMD4A	1.25451e-127	0.639681	0.873	0.721	3.68762e-123	1	FRMD4A
IL4R	2.19918e-127	0.696579	0.415	0.208	6.4645e-123	1	IL4R
NR4A2	3.519e-127	0.782383	0.148	0.04	1.03441e-122	1	NR4A2
SYAP1	3.52923e-126	0.841611	0.251	0.1	1.03742e-121	1	SYAP1
CEMIP2	4.89699e-126	0.752695	0.495	0.277	1.43947e-121	1	CEMIP2
GPR183	1.1636e-125	0.718668	0.199	0.067	3.42041e-121	1	GPR183
ATF6	4.77003e-125	0.625597	0.598	0.363	1.40215e-120	1	ATF6
BNC2	6.22439e-123	0.764781	0.576	0.352	1.82966e-118	1	BNC2
PLA2G7	2.07136e-122	0.631304	0.12	0.028	6.08877e-118	1	PLA2G7
KLHL6	7.73449e-120	0.611532	0.32	0.143	2.27355e-115	1	KLHL6
METRNL	2.11625e-119	0.590503	0.231	0.087	6.22072e-115	1	METRNL
GPRIN3	2.34023e-119	0.745611	0.38	0.198	6.87912e-115	1	GPRIN3
PGK1	4.0998e-119	0.693594	0.298	0.135	1.20514e-114	1	PGK1
KCNG2	4.11665e-119	0.659531	0.132	0.034	1.21009e-114	1	KCNG2
FTH1	2.55996e-118	0.57807	0.383	0.193	7.52501e-114	1	FTH1
TYMP	9.45134e-118	0.651425	0.342	0.16	2.77822e-113	1	TYMP
STAT4	2.39321e-117	0.808287	0.192	0.068	7.03484e-113	1	STAT4
ST3GAL1	8.06431e-116	0.661814	0.675	0.47	2.3705e-111	1	ST3GAL1
ZC3HAV1	1.08007e-115	0.802315	0.39	0.201	3.17486e-111	1	ZC3HAV1
SDC2	1.59053e-115	0.902592	0.271	0.118	4.67537e-111	1	SDC2
FOXO3	1.81354e-115	0.809012	0.757	0.578	5.33091e-111	1	FOXO3
DGKD	2.66589e-115	0.649497	0.539	0.325	7.83639e-111	1	DGKD
MBOAT7	4.17689e-115	0.642129	0.231	0.09	1.2278e-110	1	MBOAT7
SLC16A10	2.839e-113	1.45877	0.369	0.206	8.34524e-109	1	SLC16A10
RNASET2	6.1413e-112	0.595083	0.539	0.314	1.80523e-107	1	RNASET2
MSR1	9.35053e-112	0.539685	0.647	0.408	2.74859e-107	1	MSR1
HEATR3	2.93179e-110	0.569784	0.325	0.153	8.61798e-106	1	HEATR3
AFF1	5.2636e-110	0.665302	0.793	0.622	1.54724e-105	1	AFF1
PDE8A	5.4287e-110	0.705509	0.5	0.302	1.59577e-105	1	PDE8A
ABCG1	6.36705e-110	0.719019	0.309	0.145	1.87159e-105	1	ABCG1
GRB2	2.87476e-109	0.645627	0.74	0.521	8.45035e-105	1	GRB2
NFKBID	5.52847e-109	0.59933	0.204	0.075	1.62509e-104	1	NFKBID
DNM2	2.45658e-108	0.585305	0.727	0.514	7.22112e-104	1	DNM2
GRAMD4	3.13361e-107	0.611146	0.478	0.278	9.21126e-103	1	GRAMD4
ADAM28	6.89963e-107	0.684747	0.323	0.155	2.02815e-102	1	ADAM28
ZNF331	8.10302e-106	1.48733	0.311	0.156	2.38188e-101	1	ZNF331
UBXN2B	1.58959e-105	0.658222	0.234	0.099	4.67261e-101	1	UBXN2B
SYTL3	2.30102e-103	0.940552	0.261	0.119	6.76385e-99	1	SYTL3
RANBP2	2.97944e-103	0.868221	0.381	0.207	8.75806e-99	1	RANBP2
UBASH3B	3.23756e-103	0.744077	0.478	0.278	9.5168e-99	1	UBASH3B
IGSF21	5.31416e-103	0.683226	0.497	0.296	1.5621e-98	1	IGSF21
KIF16B	1.31339e-102	0.562789	0.476	0.276	3.86072e-98	1	KIF16B
TLR2	2.47645e-102	0.53703	0.492	0.283	7.27951e-98	1	TLR2
RAB31	1.01187e-101	0.751998	0.728	0.521	2.9744e-97	1	RAB31
GK	1.11168e-101	0.824345	0.217	0.089	3.26779e-97	1	GK
DOCK8	1.18923e-101	0.570549	0.695	0.472	3.49574e-97	1	DOCK8
PDE3B	5.35495e-101	0.710525	0.47	0.284	1.57409e-96	1	PDE3B
RGS2	4.78697e-100	0.615574	0.144	0.045	1.40713e-95	1	RGS2
SUSD6	5.16874e-100	0.523993	0.538	0.326	1.51935e-95	1	SUSD6
TENT4B	1.88934e-99	0.638329	0.329	0.166	5.55371e-95	1	TENT4B
TCF4	2.95509e-98	0.652539	0.644	0.439	8.6865e-94	1	TCF4
PIK3R1	5.51554e-98	0.623093	0.528	0.338	1.62129e-93	1	PIK3R1
DENND3	7.12126e-98	0.515596	0.488	0.284	2.09329e-93	1	DENND3
CEP170	9.00777e-98	0.504979	0.642	0.43	2.64783e-93	1	CEP170
CIITA	2.87891e-97	0.525723	0.532	0.318	8.46255e-93	1	CIITA
ATP13A3	1.75514e-96	0.718139	0.362	0.196	5.15923e-92	1	ATP13A3
SRGAP1	1.93249e-96	0.580715	0.645	0.435	5.68055e-92	1	SRGAP1
B3GNT5	3.77769e-96	0.509203	0.141	0.045	1.11045e-91	1	B3GNT5
ARL8B	3.86261e-96	0.536333	0.383	0.208	1.13541e-91	1	ARL8B
ARHGAP18	4.34603e-96	0.482961	0.742	0.508	1.27751e-91	1	ARHGAP18
MB21D2	6.32505e-96	0.76106	0.317	0.163	1.85925e-91	1	MB21D2
CHST11	1.85628e-95	0.524985	0.758	0.554	5.45654e-91	1	CHST11
PHF20	2.40708e-95	0.531596	0.679	0.473	7.07561e-91	1	PHF20
FCGR2A	3.43192e-95	0.582749	0.431	0.238	1.00881e-90	1	FCGR2A
TTYH3	1.7706e-94	0.533319	0.482	0.282	5.20469e-90	1	TTYH3
AC007384.1	2.31035e-94	0.648763	0.226	0.096	6.79126e-90	1	AC007384.1
PTPN1	3.27722e-94	0.672059	0.314	0.161	9.63339e-90	1	PTPN1
RHOU	8.39787e-94	0.568215	0.155	0.053	2.46856e-89	1	RHOU
ADAM9	8.89744e-94	0.60942	0.397	0.224	2.6154e-89	1	ADAM9
DENND1A	9.71719e-93	0.524842	0.791	0.607	2.85637e-88	1	DENND1A
SFMBT2	4.89017e-92	0.552719	0.788	0.6	1.43747e-87	1	SFMBT2
MS4A7	5.3536e-92	0.427578	0.352	0.179	1.57369e-87	1	MS4A7
RAB7B	2.8302e-91	0.561623	0.116	0.033	8.31937e-87	1	RAB7B
APAF1	8.2293e-91	0.525265	0.277	0.132	2.419e-86	1	APAF1
TBC1D22A	8.30595e-91	0.444708	0.847	0.661	2.44153e-86	1	TBC1D22A
P4HA1	2.04389e-90	0.674758	0.502	0.317	6.00801e-86	1	P4HA1
SSBP2	7.37822e-90	0.703346	0.662	0.475	2.16883e-85	1	SSBP2
CCNY	1.58004e-89	0.565729	0.666	0.468	4.64452e-85	1	CCNY
IFNAR2	3.52585e-89	0.44505	0.465	0.268	1.03642e-84	1	IFNAR2
MEF2C	2.40755e-87	0.48609	0.724	0.533	7.07699e-83	1	MEF2C
ETS2	3.30977e-87	0.560155	0.357	0.194	9.72907e-83	1	ETS2
TET2	1.10467e-86	0.523207	0.507	0.317	3.24718e-82	1	TET2
CTNNB1	1.38297e-86	0.540852	0.467	0.282	4.06524e-82	1	CTNNB1
FMNL1	8.15814e-86	0.407541	0.345	0.18	2.39808e-81	1	FMNL1
BCAT1	1.12087e-85	0.543212	0.495	0.299	3.29479e-81	1	BCAT1
RUBCN	1.35457e-85	0.511367	0.355	0.194	3.98175e-81	1	RUBCN
PTPN2	2.41407e-85	0.653371	0.396	0.23	7.09615e-81	1	PTPN2
TMCC3	5.89943e-85	0.556448	0.247	0.114	1.73414e-80	1	TMCC3
NEDD9	7.70889e-85	0.516701	0.299	0.152	2.26603e-80	1	NEDD9
NFE2L2	1.12727e-84	0.515851	0.505	0.315	3.3136e-80	1	NFE2L2
SH3TC1	1.28958e-84	0.402915	0.412	0.227	3.79072e-80	1	SH3TC1
VMP1	1.35924e-84	0.467036	0.671	0.474	3.9955e-80	1	VMP1
PELI1	3.23311e-84	0.558377	0.426	0.246	9.50372e-80	1	PELI1
ARRB2	4.72479e-84	0.387929	0.414	0.23	1.38885e-79	1	ARRB2
ELL	1.97028e-83	0.516056	0.461	0.273	5.79164e-79	1	ELL
EDEM1	2.19248e-83	0.50406	0.178	0.071	6.4448e-79	1	EDEM1
ABCA1	2.59092e-83	0.673586	0.694	0.52	7.61601e-79	1	ABCA1
OLFML2B	3.99869e-83	0.457043	0.219	0.096	1.17542e-78	1	OLFML2B
BNIP3L	5.46538e-83	0.647114	0.507	0.327	1.60655e-78	1	BNIP3L
GAB2	6.46264e-83	0.514819	0.737	0.552	1.89969e-78	1	GAB2
RLF	8.42887e-83	0.501572	0.448	0.273	2.47767e-78	1	RLF
HK2	9.70272e-83	0.777909	0.15	0.057	2.85212e-78	1	HK2
DNMBP	1.09971e-82	0.633752	0.303	0.158	3.2326e-78	1	DNMBP
SWAP70	1.42482e-82	0.518803	0.412	0.239	4.18827e-78	1	SWAP70
PYGL	2.22168e-82	0.48083	0.267	0.129	6.53064e-78	1	PYGL
TGFBI	3.62923e-82	0.543878	0.414	0.236	1.06681e-77	1	TGFBI
ATP8B4	8.85766e-82	0.457596	0.684	0.469	2.60371e-77	1	ATP8B4
ARHGAP26	2.74475e-81	0.493323	0.859	0.726	8.06819e-77	1	ARHGAP26
TBC1D2B	2.11142e-80	0.478274	0.358	0.196	6.20651e-76	1	TBC1D2B
CHD1	2.72805e-80	0.575652	0.397	0.235	8.01911e-76	1	CHD1
YEATS2	9.98095e-80	0.456601	0.432	0.259	2.9339e-75	1	YEATS2
PICALM	1.02938e-78	0.46233	0.753	0.569	3.02587e-74	1	PICALM
ST8SIA4	2.45459e-78	0.471337	0.36	0.198	7.21527e-74	1	ST8SIA4
PIP4K2A	1.63047e-77	0.436323	0.59	0.386	4.79277e-73	1	PIP4K2A
NCF2	3.5e-77	0.415753	0.325	0.17	1.02883e-72	1	NCF2
RIN3	7.51242e-77	0.408204	0.75	0.533	2.20828e-72	1	RIN3
CYTH1	1.46322e-76	0.562539	0.747	0.574	4.30112e-72	1	CYTH1
IFNGR2	5.11317e-76	0.434001	0.52	0.328	1.50302e-71	1	IFNGR2
MICAL2	1.20647e-75	0.684985	0.331	0.192	3.54641e-71	1	MICAL2
FAM13A	1.87046e-75	0.657359	0.507	0.343	5.49822e-71	1	FAM13A
FAM107B	2.77227e-75	0.605904	0.241	0.117	8.14909e-71	1	FAM107B
IL10RB	4.36305e-75	0.396303	0.295	0.152	1.28252e-70	1	IL10RB
MKNK1	4.99305e-75	0.417373	0.489	0.302	1.46771e-70	1	MKNK1
FMNL2	5.16495e-75	0.545224	0.72	0.538	1.51824e-70	1	FMNL2
CYTIP	4.46399e-74	0.543374	0.159	0.064	1.31219e-69	1	CYTIP
RUNX2	8.55015e-74	0.624258	0.2	0.091	2.51332e-69	1	RUNX2
KMT2E	1.28113e-73	0.460644	0.614	0.425	3.76589e-69	1	KMT2E
RIPK2	1.30821e-73	0.461692	0.123	0.043	3.84548e-69	1	RIPK2
PPP2R5C	1.91547e-73	0.487419	0.624	0.433	5.63053e-69	1	PPP2R5C
CMTM7	7.00718e-73	0.396223	0.488	0.298	2.05976e-68	1	CMTM7
TBC1D8	7.39859e-73	0.669201	0.405	0.256	2.17481e-68	1	TBC1D8
ZMYM2	4.74962e-72	0.49688	0.574	0.4	1.39615e-67	1	ZMYM2
SLA	5.47377e-72	0.405347	0.429	0.255	1.60902e-67	1	SLA
CXCL16	1.38723e-71	0.429185	0.134	0.049	4.07777e-67	1	CXCL16
FAM110B	6.62775e-71	0.667706	0.337	0.2	1.94823e-66	1	FAM110B
STAT3	1.04348e-70	0.483127	0.593	0.418	3.06731e-66	1	STAT3
MCL1	1.3001e-70	0.450379	0.25	0.126	3.82165e-66	1	MCL1
TLE3	2.95707e-70	0.371157	0.138	0.052	8.6923e-66	1	TLE3
CD300A	6.11264e-70	0.382403	0.161	0.066	1.79681e-65	1	CD300A
APP	1.88424e-69	0.614114	0.455	0.3	5.53872e-65	1	APP
ADGRE2	4.4052e-69	0.396128	0.172	0.073	1.29491e-64	1	ADGRE2
SH2B3	4.75814e-69	0.373701	0.653	0.439	1.39865e-64	1	SH2B3
RASSF5	2.60663e-68	0.383283	0.133	0.05	7.66219e-64	1	RASSF5
RBM33	3.04375e-68	0.392698	0.467	0.297	8.94711e-64	1	RBM33
SNX9	3.73631e-68	0.461793	0.568	0.39	1.09829e-63	1	SNX9
AXL	6.60893e-68	0.493598	0.404	0.247	1.94269e-63	1	AXL
NEDD4L	3.06604e-67	0.569542	0.37	0.228	9.01263e-63	1	NEDD4L
RAPGEF6	8.43855e-67	0.516374	0.422	0.269	2.48051e-62	1	RAPGEF6
TMEM51	9.61184e-67	0.404644	0.35	0.198	2.8254e-62	1	TMEM51
KCTD20	1.71592e-66	0.487113	0.348	0.206	5.04394e-62	1	KCTD20
S100Z	3.36117e-66	0.565075	0.16	0.068	9.88016e-62	1	S100Z
KCNQ3	1.40667e-65	0.967264	0.168	0.076	4.1349e-61	1	KCNQ3
PTPRC	1.46374e-65	0.343161	0.529	0.337	4.30267e-61	1	PTPRC
MPP1	5.55182e-65	0.376701	0.213	0.102	1.63196e-60	1	MPP1
GNB4	6.48496e-65	0.400456	0.291	0.158	1.90625e-60	1	GNB4
RHOB	2.10532e-64	0.378371	0.121	0.045	6.18858e-60	1	RHOB
PLXDC2	2.41013e-64	0.394552	0.884	0.766	7.08458e-60	1	PLXDC2
RAB1A	3.21827e-64	0.384002	0.718	0.528	9.46011e-60	1	RAB1A
JAK3	8.00468e-64	0.444597	0.151	0.063	2.35298e-59	1	JAK3
WIPI1	1.22785e-63	0.622186	0.268	0.153	3.60926e-59	1	WIPI1
UBE2D3	1.7884e-63	0.47817	0.44	0.289	5.257e-59	1	UBE2D3
ABCC4	1.81823e-63	0.388682	0.253	0.132	5.3447e-59	1	ABCC4
BCL2L11	2.17031e-63	0.475208	0.151	0.064	6.37961e-59	1	BCL2L11
LRMDA	3.25159e-63	0.286692	0.951	0.879	9.55806e-59	1	LRMDA
ARID5B	3.33974e-63	0.586659	0.361	0.226	9.81717e-59	1	ARID5B
FGL2	3.9797e-63	0.373347	0.152	0.063	1.16983e-58	1	FGL2
DSE	4.69973e-63	0.476527	0.344	0.206	1.38149e-58	1	DSE
FCHSD2	8.55068e-63	0.42866	0.862	0.746	2.51347e-58	1	FCHSD2
SPPL3	1.83574e-62	0.387287	0.591	0.415	5.39615e-58	1	SPPL3
SEC14L1	2.53238e-62	0.382886	0.484	0.307	7.44393e-58	1	SEC14L1
KYNU	2.76396e-62	0.530738	0.417	0.258	8.12467e-58	1	KYNU
TMEM163	5.02984e-62	0.874571	0.179	0.086	1.47852e-57	1	TMEM163
MFSD1	1.13621e-61	0.30084	0.447	0.275	3.33988e-57	1	MFSD1
PLEKHG2	3.18357e-61	0.345953	0.105	0.037	9.35811e-57	1	PLEKHG2
MIR181A1HG	5.90333e-61	0.450784	0.302	0.171	1.73528e-56	1	MIR181A1HG
EZR	1.37318e-60	0.713647	0.26	0.146	4.03645e-56	1	EZR
DDX21	1.9222e-60	0.423131	0.169	0.076	5.65032e-56	1	DDX21
DMXL2	2.54905e-60	0.399368	0.487	0.319	7.49294e-56	1	DMXL2
ADAM10	5.87296e-60	0.470692	0.438	0.288	1.72636e-55	1	ADAM10
ANKRD44	5.98994e-60	0.33307	0.57	0.375	1.76074e-55	1	ANKRD44
FMNL3	6.0363e-60	0.362404	0.256	0.135	1.77437e-55	1	FMNL3
AGO2	1.05868e-59	0.458234	0.346	0.211	3.112e-55	1	AGO2
MAN2A1	1.58815e-59	0.445932	0.363	0.222	4.66837e-55	1	MAN2A1
AKNA	2.19708e-59	0.333738	0.251	0.132	6.45831e-55	1	AKNA
CYTH4	2.34002e-59	0.282717	0.467	0.29	6.8785e-55	1	CYTH4
AMPD3	3.76601e-59	0.360852	0.236	0.121	1.10702e-54	1	AMPD3
INPP4A	3.79665e-59	0.467276	0.463	0.304	1.11603e-54	1	INPP4A
AP1B1	4.76896e-59	0.28243	0.488	0.311	1.40184e-54	1	AP1B1
GRK5	5.97009e-59	0.661081	0.491	0.331	1.75491e-54	1	GRK5
PDE4B	8.95848e-59	0.474349	0.411	0.263	2.63335e-54	1	PDE4B
TNFSF13B	4.06341e-58	0.532157	0.182	0.087	1.19444e-53	1	TNFSF13B
RTN1	5.53227e-58	0.363723	0.45	0.285	1.62621e-53	1	RTN1
JARID2	2.59607e-57	0.417918	0.738	0.573	7.63114e-53	1	JARID2
SAT1	2.83649e-57	0.452768	0.481	0.317	8.33786e-53	1	SAT1
TNFRSF10D	3.08627e-57	0.365713	0.122	0.047	9.0721e-53	1	TNFRSF10D
DGKA	3.30409e-57	0.369738	0.18	0.084	9.71236e-53	1	DGKA
SSH1	6.58493e-57	0.476876	0.363	0.229	1.93564e-52	1	SSH1
SGK1	1.01912e-56	0.363377	0.166	0.075	2.99569e-52	1	SGK1
LY86	1.35894e-56	0.353445	0.24	0.126	3.9946e-52	1	LY86
MAT2A	4.72396e-56	0.475024	0.212	0.11	1.38861e-51	1	MAT2A
PAPOLG	6.20491e-56	0.424857	0.224	0.118	1.82393e-51	1	PAPOLG
ZNF292	8.52075e-56	0.406997	0.537	0.37	2.50467e-51	1	ZNF292
IKZF1	1.00941e-55	0.341172	0.35	0.209	2.96716e-51	1	IKZF1
ITGAX	1.15104e-55	0.571309	0.171	0.081	3.38349e-51	1	ITGAX
SH3RF3	1.31222e-55	0.419828	0.438	0.283	3.85727e-51	1	SH3RF3
WIPI2	2.28697e-55	0.39049	0.264	0.148	6.72254e-51	1	WIPI2
NLRP3	2.31516e-55	0.378368	0.182	0.088	6.80542e-51	1	NLRP3
SIPA1L2	2.64898e-55	0.457344	0.303	0.181	7.78668e-51	1	SIPA1L2
YBX3	3.21753e-55	0.471492	0.185	0.092	9.45792e-51	1	YBX3
ZFAND3	3.37385e-55	0.335837	0.828	0.673	9.91742e-51	1	ZFAND3
VPS26A	4.14661e-55	0.433794	0.241	0.131	1.2189e-50	1	VPS26A
SLC16A3	6.86806e-55	0.37058	0.188	0.093	2.01887e-50	1	SLC16A3
SLC11A1	8.80665e-55	0.43072	0.271	0.15	2.58871e-50	1	SLC11A1
STX11	5.18593e-54	0.373545	0.107	0.041	1.5244e-49	1	STX11
TPM4	1.09914e-53	0.381958	0.306	0.18	3.23093e-49	1	TPM4
DHX34	1.42499e-53	0.296474	0.288	0.164	4.18874e-49	1	DHX34
CD83	3.08669e-53	0.406953	0.117	0.046	9.07334e-49	1	CD83
NFAM1	3.70202e-53	0.339323	0.245	0.132	1.08821e-48	1	NFAM1
MGAT5	3.85437e-53	0.410421	0.787	0.63	1.13299e-48	1	MGAT5
PFKFB4	4.62989e-53	0.422838	0.201	0.103	1.36096e-48	1	PFKFB4
ATP2B1	4.99197e-53	0.332699	0.38	0.238	1.46739e-48	1	ATP2B1
MANBA	6.33748e-53	0.367992	0.592	0.421	1.8629e-48	1	MANBA
ERO1A	7.32422e-53	0.429314	0.188	0.096	2.15295e-48	1	ERO1A
THBS1	1.24239e-52	0.664151	0.229	0.125	3.652e-48	1	THBS1
PDE4A	1.35892e-52	0.376709	0.267	0.149	3.99456e-48	1	PDE4A
ARL4C	2.11201e-52	0.263091	0.164	0.076	6.20825e-48	1	ARL4C
RHBDF2	2.4266e-52	0.255191	0.62	0.421	7.133e-48	1	RHBDF2
DOCK10	5.66837e-52	0.311192	0.371	0.227	1.66622e-47	1	DOCK10
PTP4A2	6.24418e-52	0.376071	0.233	0.128	1.83548e-47	1	PTP4A2
MBNL2	9.1012e-52	0.375926	0.495	0.347	2.6753e-47	1	MBNL2
H3F3A	1.15148e-51	0.373013	0.195	0.101	3.38476e-47	1	H3F3A
GNAQ	2.20643e-51	0.336733	0.78	0.608	6.48579e-47	1	GNAQ
CTSL	2.46134e-51	0.394354	0.158	0.073	7.2351e-47	1	CTSL
ENO1	2.91655e-51	0.423851	0.198	0.104	8.5732e-47	1	ENO1
NCKAP5	1.1153e-50	0.759628	0.443	0.326	3.27841e-46	1	NCKAP5
RNMT	1.39553e-50	0.392451	0.232	0.129	4.10216e-46	1	RNMT
CHD7	1.43162e-50	0.368485	0.404	0.266	4.20826e-46	1	CHD7
HGSNAT	1.54322e-50	0.37988	0.439	0.294	4.5363e-46	1	HGSNAT
ALOX5	1.69215e-50	0.266829	0.383	0.236	4.97409e-46	1	ALOX5
VSIR	2.15637e-50	0.298019	0.256	0.142	6.33866e-46	1	VSIR
JDP2	4.45066e-50	0.367371	0.37	0.231	1.30827e-45	1	JDP2
IRAK3	6.42204e-50	0.348992	0.535	0.366	1.88776e-45	1	IRAK3
RNF145	7.2148e-50	0.308832	0.416	0.271	2.12079e-45	1	RNF145
CCNH	1.02475e-49	0.504973	0.344	0.224	3.01226e-45	1	CCNH
IQGAP2	1.16346e-49	0.342274	0.8	0.645	3.41999e-45	1	IQGAP2
ATXN1	2.21653e-49	0.344827	0.757	0.581	6.51548e-45	1	ATXN1
WDR45B	3.26147e-49	0.361943	0.258	0.148	9.58709e-45	1	WDR45B
TBC1D9	1.24947e-48	0.29758	0.44	0.291	3.67283e-44	1	TBC1D9
MBP	3.30856e-48	0.319655	0.502	0.34	9.72551e-44	1	MBP
FAM210A	5.85474e-48	0.494632	0.169	0.088	1.721e-43	1	FAM210A
HLA-E	8.96474e-48	0.270411	0.22	0.119	2.63519e-43	1	HLA-E
C9orf72	5.90258e-47	0.324213	0.2	0.107	1.73506e-42	1	C9orf72
DOCK2	7.61996e-47	0.27146	0.749	0.564	2.23989e-42	1	DOCK2
SDCBP	9.08187e-47	0.353735	0.307	0.187	2.66962e-42	1	SDCBP
AGPAT4	1.08367e-46	0.407497	0.266	0.158	3.18546e-42	1	AGPAT4
AC078883.1	1.55565e-46	0.405195	0.1	0.04	4.57284e-42	1	AC078883.1
HLA-DRB1	1.98446e-46	0.355016	0.32	0.197	5.83331e-42	1	HLA-DRB1
LIMK2	2.15836e-46	0.478663	0.213	0.118	6.34451e-42	1	LIMK2
KSR1	2.5123e-46	0.455993	0.192	0.102	7.38491e-42	1	KSR1
HIVEP1	3.86327e-46	0.423244	0.252	0.149	1.13561e-41	1	HIVEP1
PCM1	4.4975e-46	0.322138	0.496	0.35	1.32204e-41	1	PCM1
MAML3	4.61216e-46	0.371034	0.674	0.519	1.35574e-41	1	MAML3
CUX1	7.97159e-46	0.352381	0.795	0.628	2.34325e-41	1	CUX1
NPL1	8.92736e-46	0.301545	0.556	0.387	2.6242e-41	1	NPL
ROR2	9.56781e-46	0.419883	0.1	0.041	2.81246e-41	1	ROR2
EPSTI1	1.08345e-45	0.353932	0.257	0.149	3.18481e-41	1	EPSTI1
LYN	1.15527e-45	0.290236	0.549	0.379	3.3959e-41	1	LYN
RAP1A	1.86799e-45	0.312076	0.5	0.35	5.49095e-41	1	RAP1A
ZNF277	2.43906e-45	0.356776	0.219	0.123	7.16961e-41	1	ZNF277
GNAI3	2.75827e-45	0.362427	0.317	0.2	8.10794e-41	1	GNAI3
RAB8B	3.93771e-45	0.320818	0.38	0.245	1.15749e-40	1	RAB8B
CHST15	5.39258e-45	0.30468	0.416	0.27	1.58515e-40	1	CHST15
HNRNPA3	5.46638e-45	0.321681	0.304	0.188	1.60684e-40	1	HNRNPA3
SDCCAG8	5.66391e-45	0.31517	0.594	0.434	1.66491e-40	1	SDCCAG8
CSF1R	9.72705e-45	0.251225	0.565	0.39	2.85927e-40	1	CSF1R
FAM49B	9.92134e-45	0.307657	0.765	0.609	2.91638e-40	1	FAM49B
ARHGEF7	9.98781e-45	0.305916	0.383	0.252	2.93592e-40	1	ARHGEF7
EFR3A	3.28346e-44	0.285522	0.328	0.208	9.65172e-40	1	EFR3A
LPIN2	4.85304e-44	0.297475	0.286	0.174	1.42655e-39	1	LPIN2
DDX3X	7.24067e-44	0.298727	0.225	0.127	2.12839e-39	1	DDX3X
CMTM6	1.18765e-43	0.304661	0.156	0.078	3.4911e-39	1	CMTM6
BCL2	1.55072e-43	0.446041	0.353	0.233	4.55835e-39	1	BCL2
NFIL3	1.652e-43	0.401628	0.104	0.045	4.85605e-39	1	NFIL3
CD2AP	1.8971e-43	0.338382	0.263	0.16	5.57651e-39	1	CD2AP
TIMP2	1.90045e-43	0.3084	0.543	0.388	5.58638e-39	1	TIMP2
BMP2K	2.51796e-43	0.317061	0.694	0.538	7.40153e-39	1	BMP2K
PHACTR1	2.85634e-43	0.293467	0.541	0.391	8.39622e-39	1	PHACTR1
SLC9A9	4.48322e-43	0.30301	0.882	0.774	1.31784e-38	1	SLC9A9
SKIL	5.23316e-43	0.318628	0.183	0.098	1.53829e-38	1	SKIL
MAP2K1	6.05229e-43	0.312106	0.488	0.342	1.77907e-38	1	MAP2K1
SPECC1	7.51905e-43	0.345843	0.25	0.147	2.21023e-38	1	SPECC1
SEC24D	9.00629e-43	0.302998	0.23	0.133	2.6474e-38	1	SEC24D
REV3L	1.03745e-42	0.440673	0.385	0.265	3.04959e-38	1	REV3L
ATP10A	1.13013e-42	0.379436	0.184	0.099	3.32201e-38	1	ATP10A
ARHGAP15	1.24772e-42	0.297469	0.579	0.413	3.66767e-38	1	ARHGAP15
RALGPS2	1.54709e-42	0.4409	0.18	0.1	4.54766e-38	1	RALGPS2
SH3KBP1	1.71142e-42	0.308069	0.477	0.332	5.03071e-38	1	SH3KBP1
DENND5A	3.67663e-42	0.265093	0.556	0.39	1.08075e-37	1	DENND5A
CTSD	5.9841e-42	0.338236	0.228	0.131	1.75903e-37	1	CTSD
ZNF516	8.36829e-42	0.2618	0.388	0.258	2.45986e-37	1	ZNF516
ERGIC1	8.62753e-42	0.254049	0.333	0.212	2.53606e-37	1	ERGIC1
UGCG	9.32714e-42	0.404288	0.234	0.138	2.74171e-37	1	UGCG
ATP6V1C1	1.00806e-41	0.258339	0.276	0.166	2.96318e-37	1	ATP6V1C1
EVL	1.68415e-41	0.289325	0.344	0.223	4.95055e-37	1	EVL
PID1	1.79051e-41	0.451532	0.514	0.381	5.2632e-37	1	PID1
BORCS5	2.07217e-41	0.48122	0.204	0.116	6.09114e-37	1	BORCS5
HPCAL1	2.34003e-41	0.338406	0.38	0.249	6.87851e-37	1	HPCAL1
PALD1	2.83674e-41	0.327081	0.329	0.21	8.3386e-37	1	PALD1
DUSP16	9.44964e-41	0.361085	0.254	0.156	2.77772e-36	1	DUSP16
CSNK1A1	1.13154e-40	0.299406	0.503	0.366	3.32618e-36	1	CSNK1A1
PAG1	1.4786e-40	0.358971	0.388	0.266	4.34635e-36	1	PAG1
CTTNBP2NL	1.82013e-40	0.348561	0.315	0.201	5.35027e-36	1	CTTNBP2NL
KDM4B	2.07521e-40	0.26119	0.506	0.359	6.10008e-36	1	KDM4B
ATP9B	3.30523e-40	0.303946	0.471	0.335	9.71573e-36	1	ATP9B
PLEKHO1	3.39494e-40	0.259217	0.259	0.156	9.97942e-36	1	PLEKHO1
SPIN1	4.25201e-40	0.265551	0.469	0.33	1.24988e-35	1	SPIN1
MCTP1	7.24761e-40	0.254067	0.524	0.363	2.13043e-35	1	MCTP1
SLC2A13	7.96486e-40	0.298257	0.398	0.269	2.34127e-35	1	SLC2A13
PDK3	8.14213e-40	0.308329	0.296	0.188	2.39338e-35	1	PDK3
HAVCR2	9.13838e-40	0.255764	0.297	0.184	2.68623e-35	1	HAVCR2
ACER3	9.75897e-40	0.34969	0.332	0.217	2.86865e-35	1	ACER3
CASS4	2.18986e-39	0.26772	0.17	0.09	6.4371e-35	1	CASS4
PCNX1	4.05655e-39	0.412903	0.428	0.306	1.19242e-34	1	PCNX1
CERK	4.76827e-39	0.395324	0.262	0.165	1.40163e-34	1	CERK
RASA2	5.28456e-39	0.269927	0.419	0.287	1.5534e-34	1	RASA2
PDS5B	7.85978e-39	0.307708	0.418	0.288	2.31038e-34	1	PDS5B
BTAF1	1.26563e-38	0.275985	0.314	0.205	3.72033e-34	1	BTAF1
RHOT1	1.2819e-38	0.30807	0.45	0.321	3.76813e-34	1	RHOT1
ZNF124	1.33136e-38	0.298442	0.193	0.108	3.91352e-34	1	ZNF124
RCOR1	1.58672e-38	0.282393	0.495	0.351	4.66416e-34	1	RCOR1
OXSR1	1.86434e-38	0.31816	0.229	0.139	5.48022e-34	1	OXSR1
BIN1	1.90018e-38	0.268397	0.137	0.068	5.58557e-34	1	BIN1
SIK3	2.40021e-38	0.358446	0.612	0.469	7.05541e-34	1	SIK3
FBXW11	2.98675e-38	0.274707	0.421	0.293	8.77955e-34	1	FBXW11
ALG13	3.20113e-38	0.330848	0.312	0.201	9.40971e-34	1	ALG13
SLC22A23	4.95841e-38	0.389935	0.39	0.267	1.45753e-33	1	SLC22A23
KDM3A	5.10558e-38	0.34089	0.247	0.153	1.50078e-33	1	KDM3A
DISP1	6.64454e-38	0.312975	0.352	0.232	1.95316e-33	1	DISP1
IKBIP	7.81549e-38	0.29423	0.136	0.068	2.29736e-33	1	IKBIP
NRIP1	8.09782e-38	0.298961	0.373	0.251	2.38035e-33	1	NRIP1
FNDC3A	9.40058e-38	0.349557	0.497	0.367	2.7633e-33	1	FNDC3A
SHB	1.87905e-37	0.408569	0.165	0.091	5.52345e-33	1	SHB
UBE2E1	2.04398e-37	0.299926	0.444	0.315	6.00827e-33	1	UBE2E1
TPT1	2.10043e-37	0.263616	0.178	0.099	6.17423e-33	1	TPT1
MAEA	2.60277e-37	0.288458	0.309	0.199	7.65083e-33	1	MAEA
AGTPBP1	3.01275e-37	0.298712	0.441	0.314	8.85599e-33	1	AGTPBP1
CACUL1	3.39515e-37	0.270466	0.36	0.244	9.98005e-33	1	CACUL1
IRS2	3.59322e-37	0.268981	0.321	0.209	1.05623e-32	1	IRS2
USP6NL	6.13526e-37	0.423197	0.233	0.145	1.80346e-32	1	USP6NL
SDK1	8.20166e-37	0.506927	0.302	0.206	2.41088e-32	1	SDK1
RTN4	8.33236e-37	0.256613	0.379	0.258	2.4493e-32	1	RTN4
DIP2A	8.72853e-37	0.262962	0.424	0.299	2.56575e-32	1	DIP2A
PDE9A	1.08311e-36	0.254071	0.105	0.047	3.1838e-32	1	PDE9A
EML4	1.46754e-36	0.271578	0.297	0.19	4.31383e-32	1	EML4
AFMID	1.49243e-36	0.314461	0.194	0.111	4.38699e-32	1	AFMID
KDM6A	1.62578e-36	0.265394	0.499	0.362	4.77897e-32	1	KDM6A
XPO1	1.67185e-36	0.29712	0.471	0.34	4.91439e-32	1	XPO1
CAB39	1.6786e-36	0.302826	0.52	0.379	4.93423e-32	1	CAB39
SLC7A8	1.79937e-36	0.31071	0.33	0.217	5.28925e-32	1	SLC7A8
DIAPH2	2.57661e-36	0.284813	0.657	0.513	7.57393e-32	1	DIAPH2
PLIN2	2.75969e-36	0.568329	0.141	0.074	8.11211e-32	1	PLIN2
SEC23B	3.13376e-36	0.32578	0.158	0.085	9.21168e-32	1	SEC23B
BBX	3.47267e-36	0.336554	0.39	0.275	1.02079e-31	1	BBX
SGPL1	6.44083e-36	0.339782	0.177	0.101	1.89328e-31	1	SGPL1
ST6GALNAC3	1.82287e-35	0.435688	0.3	0.198	5.35833e-31	1	ST6GALNAC3
KCNK13	5.20139e-35	0.380549	0.13	0.066	1.52895e-30	1	KCNK13
MAN1A1	6.03819e-35	0.367467	0.717	0.593	1.77493e-30	1	MAN1A1
INSIG1	1.44055e-34	0.420415	0.132	0.068	4.23451e-30	1	INSIG1
HMOX1	1.93548e-34	0.576592	0.154	0.083	5.68934e-30	1	HMOX1
PHC2	2.80511e-34	0.368841	0.354	0.249	8.24561e-30	1	PHC2
SND1	2.83302e-34	0.251457	0.556	0.411	8.32766e-30	1	SND1
PHF21A	3.17788e-34	0.363056	0.483	0.361	9.34139e-30	1	PHF21A
GBE1	6.7022e-34	0.457175	0.398	0.292	1.97011e-29	1	GBE1
NR4A3	1.22096e-33	0.501309	0.129	0.069	3.589e-29	1	NR4A3
SMS	1.5279e-33	0.323197	0.22	0.134	4.49127e-29	1	SMS
PDK1	1.64715e-33	0.320703	0.165	0.095	4.84181e-29	1	PDK1
PCNX2	2.66498e-33	0.30014	0.129	0.067	7.83372e-29	1	PCNX2
SNRK	2.91114e-33	0.273015	0.249	0.158	8.5573e-29	1	SNRK
EGLN1	2.94726e-33	0.311082	0.254	0.164	8.66348e-29	1	EGLN1
VAPA	3.01787e-33	0.256453	0.363	0.252	8.87102e-29	1	VAPA
SMCHD1	3.45025e-33	0.317133	0.507	0.378	1.0142e-28	1	SMCHD1
YTHDF3	1.27215e-32	0.3165	0.242	0.155	3.73947e-28	1	YTHDF3
MKLN1	1.33392e-32	0.292945	0.595	0.465	3.92105e-28	1	MKLN1
VAV2	2.3861e-32	0.458363	0.255	0.165	7.01394e-28	1	VAV2
MINK1	2.82295e-32	0.327189	0.284	0.188	8.29806e-28	1	MINK1
AAK1	3.38899e-32	0.262011	0.664	0.528	9.96192e-28	1	AAK1
ARHGAP6	6.34093e-32	0.319953	0.528	0.399	1.86392e-27	1	ARHGAP6
GPD2	6.66474e-32	0.294607	0.249	0.16	1.9591e-27	1	GPD2
FBXO34	8.67975e-32	0.332459	0.384	0.275	2.55141e-27	1	FBXO34
KDM7A	8.88726e-32	0.279056	0.384	0.27	2.61241e-27	1	KDM7A
SCLT1	9.13376e-32	0.321828	0.281	0.189	2.68487e-27	1	SCLT1
REPS2	1.01332e-31	0.286795	0.187	0.11	2.97866e-27	1	REPS2
UBE2F	1.54427e-31	0.328741	0.221	0.14	4.53937e-27	1	UBE2F
GPAT4	1.95014e-31	0.270485	0.159	0.09	5.73243e-27	1	GPAT4
TGIF1	2.18577e-31	0.250701	0.104	0.05	6.42508e-27	1	TGIF1
INSIG2	2.50807e-31	0.364624	0.118	0.061	7.37248e-27	1	INSIG2
TNFRSF21	3.64267e-31	0.270873	0.181	0.105	1.07076e-26	1	TNFRSF21
SERPINB9	3.67428e-31	0.252386	0.116	0.059	1.08005e-26	1	SERPINB9
CBLB	7.8971e-31	0.389585	0.555	0.449	2.32135e-26	1	CBLB
LGMN1	8.01282e-31	0.267948	0.736	0.613	2.35537e-26	1	LGMN
UBA6	1.70868e-30	0.281474	0.221	0.14	5.02268e-26	1	UBA6
NFKB1	1.7967e-30	0.347261	0.238	0.155	5.28139e-26	1	NFKB1
TAF15	2.05615e-30	0.25184	0.381	0.275	6.04406e-26	1	TAF15
DARS	2.20665e-30	0.258427	0.261	0.173	6.48643e-26	1	DARS
ATXN7	2.46858e-30	0.253797	0.282	0.19	7.25638e-26	1	ATXN7
NGLY1	3.38182e-30	0.336267	0.203	0.127	9.94085e-26	1	NGLY1
USP37	4.02837e-30	0.290191	0.214	0.136	1.18414e-25	1	USP37
INPP5A	2.09008e-29	0.406891	0.244	0.165	6.14379e-25	1	INPP5A
TOP1	4.15946e-29	0.25098	0.334	0.234	1.22267e-24	1	TOP1
RNF217	5.93306e-29	0.281011	0.258	0.171	1.74402e-24	1	RNF217
ESYT2	9.33484e-29	0.305216	0.394	0.285	2.74398e-24	1	ESYT2
IPCEF1	1.31393e-28	0.318786	0.148	0.085	3.8623e-24	1	IPCEF1
HIST1H2AC	2.3582e-28	0.451967	0.134	0.075	6.93194e-24	1	HIST1H2AC
TTYH2	2.47758e-28	0.256264	0.126	0.068	7.28285e-24	1	TTYH2
SNAPC1	4.87539e-28	0.30764	0.114	0.061	1.43312e-23	1	SNAPC1
FGD4	4.88382e-28	0.27875	0.651	0.532	1.4356e-23	1	FGD4
BICC1	1.15733e-27	0.410201	0.191	0.124	3.40197e-23	1	BICC1
XYLT1	5.52395e-27	0.365649	0.238	0.157	1.62377e-22	1	XYLT1
PSMA1	1.62243e-26	0.295504	0.221	0.144	4.76912e-22	1	PSMA1
SEL1L3	1.94505e-26	0.317133	0.12	0.066	5.71747e-22	1	SEL1L3
ITPKB	3.57282e-26	0.252158	0.229	0.148	1.05023e-21	1	ITPKB
BNIP3	8.17994e-26	0.296491	0.104	0.056	2.40449e-21	1	BNIP3
SETBP1	8.63642e-26	0.300952	0.193	0.124	2.53868e-21	1	SETBP1
ANKH	1.02188e-25	0.456663	0.431	0.331	3.00381e-21	1	ANKH
BASP1	1.21217e-25	0.313651	0.122	0.067	3.56319e-21	1	BASP1
TSHZ1	1.75864e-25	0.299251	0.176	0.11	5.16952e-21	1	TSHZ1
RASSF3	2.57582e-25	0.295302	0.438	0.33	7.57164e-21	1	RASSF3
POLA1	8.04733e-25	0.2641	0.235	0.159	2.36551e-20	1	POLA1
ACOT9	1.5853e-24	0.251588	0.237	0.16	4.65999e-20	1	ACOT9
ZHX2	2.7261e-24	0.389676	0.366	0.278	8.01338e-20	1	ZHX2
SERINC5	5.6195e-24	0.27343	0.469	0.358	1.65185e-19	1	SERINC5
P3H2	1.24388e-23	0.263727	0.133	0.078	3.65639e-19	1	P3H2
MAP3K5	1.31848e-22	0.276456	0.38	0.294	3.87566e-18	1	MAP3K5
MTR	3.21253e-22	0.264113	0.308	0.227	9.44323e-18	1	MTR
TMEM117	8.79554e-22	0.266954	0.404	0.313	2.58545e-17	1	TMEM117
FOXK2	1.03163e-21	0.258028	0.403	0.303	3.03247e-17	1	FOXK2
STARD13	1.87632e-21	0.279798	0.791	0.712	5.51545e-17	1	STARD13
CMSS1	8.32053e-21	0.475025	0.221	0.155	2.44582e-16	1	CMSS1
PRMT9	1.13758e-20	0.294536	0.132	0.082	3.34393e-16	1	PRMT9
MCC	1.37258e-20	0.441136	0.275	0.202	4.03471e-16	1	MCC
ACSL3	1.61558e-20	0.274178	0.269	0.193	4.74901e-16	1	ACSL3
VPS37B	7.50604e-20	0.277736	0.179	0.12	2.2064e-15	1	VPS37B
ITPR1	2.43093e-19	0.364351	0.203	0.143	7.14572e-15	1	ITPR1
LATS2	4.19999e-18	0.251296	0.257	0.189	1.23459e-13	1	LATS2
RBMS1	4.23415e-17	0.279131	0.66	0.555	1.24463e-12	1	RBMS1
IFRD1	6.89086e-17	0.259725	0.129	0.084	2.02557e-12	1	IFRD1
ALPK3	1.04321e-15	0.255146	0.219	0.159	3.06653e-11	1	ALPK3
USP53	2.70034e-15	0.301879	0.335	0.268	7.93766e-11	1	USP53
HSP90AA1	2.49883e-14	0.487533	0.262	0.196	7.34531e-10	1	HSP90AA1
VCAN	2.92804e-13	0.620543	0.136	0.094	8.60699e-09	1	VCAN
SULF2	4.61446e-13	0.292408	0.105	0.068	1.35642e-08	1	SULF2
IGF2BP2	5.74606e-13	0.334639	0.154	0.112	1.68905e-08	1	IGF2BP2
PLCB1	6.96377e-12	0.383271	0.192	0.145	2.047e-07	1	PLCB1
MT-ND3	0	2.50577	0.933	0.286	0	2	MT-ND3
MT-ATP6	0	2.49056	0.94	0.34	0	2	MT-ATP6
MT-CYB	0	2.37833	0.904	0.257	0	2	MT-CYB
MT-CO1	0	2.33139	0.945	0.366	0	2	MT-CO1
MT-CO3	0	2.29982	0.933	0.319	0	2	MT-CO3
MT-ND4	0	2.282	0.897	0.297	0	2	MT-ND4
MT-CO2	0	2.25865	0.919	0.301	0	2	MT-CO2
MT-ND1	0	2.16934	0.781	0.201	0	2	MT-ND1
MT-ND5	0	2.11396	0.65	0.144	0	2	MT-ND5
MT-ND2	0	2.05579	0.75	0.222	0	2	MT-ND2
MT-ATP8	0	1.70547	0.444	0.09	0	2	MT-ATP8
MT-ND4L	0	1.40239	0.366	0.075	0	2	MT-ND4L
MT-ND6	3.03881e-190	0.7863	0.155	0.027	8.93259e-186	2	MT-ND6
PLXDC21	4.92881e-75	0.468547	0.881	0.771	1.44882e-70	2	PLXDC2
IGSF211	7.57672e-67	0.54282	0.485	0.306	2.22718e-62	2	IGSF21
CIITA1	7.59871e-67	0.511946	0.513	0.33	2.23364e-62	2	CIITA
CD74	2.29984e-57	0.414459	0.386	0.233	6.76038e-53	2	CD74
HLA-DRA	2.58926e-57	0.406488	0.211	0.1	7.61113e-53	2	HLA-DRA
ELMO1	3.20816e-51	0.331196	0.862	0.742	9.43039e-47	2	ELMO1
RTN11	1.83415e-45	0.483755	0.436	0.294	5.39149e-41	2	RTN1
ADAM281	3.12951e-44	0.426406	0.287	0.167	9.19918e-40	2	ADAM28
SORL1	1.09643e-43	0.451483	0.152	0.071	3.22296e-39	2	SORL1
MAML31	1.4775e-43	0.403097	0.66	0.528	4.34312e-39	2	MAML3
RUNX21	2.68477e-42	0.441109	0.188	0.098	7.89188e-38	2	RUNX2
ANKRD441	7.83379e-42	0.40141	0.53	0.389	2.30274e-37	2	ANKRD44
TBXAS1	2.72325e-41	0.28019	0.818	0.676	8.00498e-37	2	TBXAS1
DOCK81	4.72818e-41	0.446836	0.635	0.49	1.38985e-36	2	DOCK8
APBB1IP	7.4756e-41	0.379841	0.485	0.34	2.19745e-36	2	APBB1IP
CSF1R1	5.62244e-40	0.342536	0.551	0.399	1.65271e-35	2	CSF1R
IL13RA1	1.41247e-37	0.378393	0.287	0.176	4.15195e-33	2	IL13RA1
PRKCA1	1.42778e-37	0.49448	0.486	0.36	4.19695e-33	2	PRKCA
XYLT11	1.5435e-37	0.42162	0.261	0.156	4.53711e-33	2	XYLT1
CYBB	1.89267e-37	0.394536	0.263	0.157	5.5635e-33	2	CYBB
SSH2	2.21743e-37	0.343207	0.795	0.702	6.51812e-33	2	SSH2
FLI1	9.36972e-37	0.326222	0.672	0.53	2.75423e-32	2	FLI1
PICALM1	1.30389e-36	0.346662	0.705	0.584	3.8328e-32	2	PICALM
SRGAP11	4.97143e-36	0.407042	0.576	0.455	1.46135e-31	2	SRGAP1
FMNL31	1.51942e-35	0.382155	0.241	0.143	4.46635e-31	2	FMNL3
OGFRL1	1.79885e-35	0.2986	0.242	0.142	5.28772e-31	2	OGFRL1
HLA-DPB1	1.83014e-35	0.300732	0.235	0.136	5.37971e-31	2	HLA-DPB1
MBNL1	1.49074e-34	0.312823	0.746	0.639	4.38204e-30	2	MBNL1
MS4A4E	1.51557e-34	0.362895	0.467	0.334	4.45503e-30	2	MS4A4E
S100Z1	2.19312e-34	0.489582	0.146	0.074	6.44667e-30	2	S100Z
2024-03-01	6.64474e-34	0.27791	0.499	0.355	1.95322e-29	2	2024-03-01
CD931	1.56933e-33	0.408879	0.184	0.103	4.61304e-29	2	CD93
DPYD	2.19489e-33	0.283055	0.807	0.707	6.45187e-29	2	DPYD
DOCK41	2.51343e-33	0.32592	0.756	0.639	7.38822e-29	2	DOCK4
GNAQ1	3.57742e-33	0.296491	0.734	0.622	1.05158e-28	2	GNAQ
ENTPD1	7.043e-33	0.334048	0.34	0.224	2.07029e-28	2	ENTPD1
PTPRE1	8.13479e-33	0.34811	0.62	0.492	2.39122e-28	2	PTPRE
MARCKS	1.97549e-32	0.360032	0.192	0.109	5.80694e-28	2	MARCKS
AOAH	1.57195e-31	0.323103	0.609	0.481	4.62075e-27	2	AOAH
SMAP2	1.7181e-31	0.30977	0.664	0.526	5.05034e-27	2	SMAP2
TIAM1	3.00669e-31	0.343179	0.279	0.178	8.83816e-27	2	TIAM1
PCNX21	5.87481e-31	0.359148	0.134	0.068	1.7269e-26	2	PCNX2
DOCK101	1.27818e-30	0.385906	0.346	0.237	3.75722e-26	2	DOCK10
CHST111	5.33869e-30	0.312237	0.691	0.573	1.56931e-25	2	CHST11
HLA-DRB11	6.36212e-30	0.295362	0.31	0.203	1.87015e-25	2	HLA-DRB1
TLR21	1.62251e-29	0.282115	0.425	0.302	4.76937e-25	2	TLR2
PID11	2.12949e-29	0.364627	0.51	0.387	6.25963e-25	2	PID1
LYN1	2.623e-29	0.259212	0.526	0.39	7.71032e-25	2	LYN
PDE3B1	3.10353e-29	0.43161	0.407	0.302	9.12284e-25	2	PDE3B
ETV61	8.98964e-29	0.27525	0.716	0.591	2.64251e-24	2	ETV6
CLEC7A	3.40228e-28	0.287189	0.222	0.136	1.0001e-23	2	CLEC7A
PSTPIP2	5.21859e-28	0.349212	0.256	0.165	1.534e-23	2	PSTPIP2
CCDC88A	5.46706e-28	0.283239	0.516	0.393	1.60704e-23	2	CCDC88A
DEPTOR1	5.65532e-28	0.298722	0.412	0.293	1.66238e-23	2	DEPTOR
PALD11	5.86064e-28	0.356175	0.318	0.217	1.72273e-23	2	PALD1
VSIR1	1.50322e-27	0.28106	0.239	0.149	4.41871e-23	2	VSIR
IFNGR21	1.87579e-27	0.267657	0.467	0.344	5.51387e-23	2	IFNGR2
ITPR21	2.05478e-27	0.352209	0.758	0.662	6.04003e-23	2	ITPR2
OTULINL	2.10462e-27	0.27082	0.226	0.139	6.18655e-23	2	OTULINL
BLNK	3.49962e-27	0.282241	0.239	0.15	1.02871e-22	2	BLNK
ST8SIA41	4.76056e-27	0.382685	0.309	0.212	1.39937e-22	2	ST8SIA4
CTSD1	5.44228e-27	0.4462	0.217	0.137	1.59976e-22	2	CTSD
MAML2	8.03999e-27	0.29546	0.748	0.65	2.36335e-22	2	MAML2
CD861	9.52671e-27	0.287686	0.33	0.225	2.80038e-22	2	CD86
FAR2	8.93054e-26	0.311522	0.305	0.207	2.62513e-21	2	FAR2
BMP2K1	1.39981e-25	0.297861	0.654	0.551	4.11473e-21	2	BMP2K
FCHO2	1.44902e-25	0.275388	0.637	0.517	4.25938e-21	2	FCHO2
SNX10	2.32275e-25	0.317477	0.19	0.115	6.82771e-21	2	SNX10
SLC40A1	3.48059e-25	0.345243	0.197	0.12	1.02312e-20	2	SLC40A1
ARHGAP151	3.75291e-25	0.283549	0.547	0.425	1.10317e-20	2	ARHGAP15
RNASET21	4.21852e-25	0.293118	0.449	0.337	1.24003e-20	2	RNASET2
PIP4K2A1	2.13537e-24	0.259222	0.524	0.404	6.27691e-20	2	PIP4K2A
SPECC11	2.36248e-24	0.359104	0.235	0.154	6.94452e-20	2	SPECC1
IKZF11	6.81034e-24	0.302522	0.316	0.22	2.0019e-19	2	IKZF1
CASS41	7.03406e-24	0.258758	0.162	0.094	2.06766e-19	2	CASS4
DOCK5	1.16273e-23	0.286393	0.479	0.373	3.41785e-19	2	DOCK5
LRRC8C	1.22986e-23	0.28622	0.223	0.144	3.61519e-19	2	LRRC8C
TNFRSF11A	4.23472e-23	0.295664	0.138	0.078	1.2448e-18	2	TNFRSF11A
ATP2B11	6.09919e-23	0.269958	0.345	0.25	1.79286e-18	2	ATP2B1
SIPA1L11	1.67211e-22	0.373892	0.57	0.467	4.91518e-18	2	SIPA1L1
RUNX11	1.67306e-22	0.359561	0.681	0.584	4.91795e-18	2	RUNX1
CD302	2.73775e-22	0.264298	0.226	0.147	8.04761e-18	2	CD302
NRIP11	4.43381e-22	0.316536	0.35	0.26	1.30332e-17	2	NRIP1
FAM117B	5.02805e-22	0.331287	0.246	0.168	1.478e-17	2	FAM117B
GALNT2	7.17484e-22	0.275312	0.393	0.297	2.10904e-17	2	GALNT2
ATP8B41	8.0915e-22	0.25282	0.609	0.49	2.3785e-17	2	ATP8B4
PRDM11	8.54515e-22	0.306993	0.208	0.135	2.51185e-17	2	PRDM1
FBXO11	8.66908e-22	0.269716	0.559	0.456	2.54828e-17	2	FBXO11
MAN2A11	9.37938e-22	0.272795	0.324	0.234	2.75707e-17	2	MAN2A1
ITPRIPL2	1.57603e-21	0.255948	0.118	0.065	4.63274e-17	2	ITPRIPL2
PTEN	1.96697e-21	0.262491	0.511	0.408	5.78191e-17	2	PTEN
TGFBR2	2.50864e-21	0.252907	0.435	0.334	7.37416e-17	2	TGFBR2
MGAT4A	4.93791e-21	0.278623	0.445	0.34	1.4515e-16	2	MGAT4A
CKLF	7.0261e-21	0.262575	0.136	0.08	2.06532e-16	2	CKLF
RNF144B1	7.27949e-21	0.29162	0.483	0.37	2.13981e-16	2	RNF144B
PELI2	7.53483e-21	0.251201	0.279	0.193	2.21486e-16	2	PELI2
ATP10A1	8.13661e-21	0.311485	0.168	0.105	2.39176e-16	2	ATP10A
AC092546.1	1.07911e-20	0.330639	0.1	0.053	3.17205e-16	2	AC092546.1
USP531	1.59984e-20	0.373528	0.348	0.269	4.70273e-16	2	USP53
DIRC3	1.66683e-20	0.393008	0.451	0.36	4.89964e-16	2	DIRC3
ABCC41	1.05765e-19	0.289044	0.213	0.143	3.10897e-15	2	ABCC4
JAML	1.06842e-19	0.257416	0.15	0.091	3.14063e-15	2	JAML
TTC39C	1.31201e-19	0.259126	0.164	0.102	3.85666e-15	2	TTC39C
IGF2BP31	1.8276e-19	0.418507	0.215	0.149	5.37223e-15	2	IGF2BP3
MDFIC	2.50469e-19	0.254507	0.283	0.202	7.36254e-15	2	MDFIC
CACNB4	4.09671e-19	0.401748	0.174	0.113	1.20423e-14	2	CACNB4
SETBP11	1.19008e-18	0.357598	0.189	0.127	3.49824e-14	2	SETBP1
SSBP21	1.72309e-18	0.272305	0.586	0.495	5.06503e-14	2	SSBP2
ALCAM	2.44777e-18	0.266478	0.289	0.212	7.19523e-14	2	ALCAM
SFMBT21	2.85443e-18	0.288035	0.705	0.621	8.39061e-14	2	SFMBT2
P2RX7	3.33504e-18	0.25325	0.241	0.166	9.80334e-14	2	P2RX7
BCL21	5.41638e-18	0.321262	0.322	0.242	1.59214e-13	2	BCL2
CPED1	8.28362e-18	0.270839	0.341	0.261	2.43497e-13	2	CPED1
HERPUD11	1.31672e-17	0.250668	0.232	0.163	3.87049e-13	2	HERPUD1
SPRED1	1.6226e-17	0.252973	0.479	0.388	4.76962e-13	2	SPRED1
TBC1D1	2.68411e-17	0.291609	0.382	0.303	7.88994e-13	2	TBC1D1
IFNGR1	2.96992e-17	0.273862	0.246	0.176	8.73007e-13	2	IFNGR1
MOB1B	9.42935e-17	0.274886	0.329	0.252	2.77176e-12	2	MOB1B
KCNQ31	1.1395e-16	0.632734	0.133	0.085	3.34957e-12	2	KCNQ3
DISP11	1.36259e-16	0.278269	0.32	0.242	4.00534e-12	2	DISP1
KCNK131	4.27257e-16	0.328878	0.117	0.071	1.25592e-11	2	KCNK13
PRKCH	5.64791e-16	0.29881	0.228	0.165	1.6602e-11	2	PRKCH
PVT1	1.07922e-14	0.264494	0.227	0.162	3.17238e-10	2	PVT1
TRERF1	2.82181e-14	0.250856	0.142	0.093	8.29472e-10	2	TRERF1
MAN1A11	4.6018e-14	0.26697	0.677	0.605	1.3527e-09	2	MAN1A1
P3H21	5.26448e-14	0.276454	0.126	0.081	1.54749e-09	2	P3H2
HIST1H2AC1	1.27355e-13	0.322381	0.122	0.079	3.74359e-09	2	HIST1H2AC
TPST1	1.51145e-13	0.385161	0.144	0.098	4.44291e-09	2	TPST1
NCKAP51	1.6036e-13	0.46295	0.4	0.338	4.71379e-09	2	NCKAP5
MIR181A1HG1	2.0033e-13	0.264514	0.246	0.185	5.88871e-09	2	MIR181A1HG
MTHFD1L1	3.65219e-13	0.358086	0.201	0.149	1.07356e-08	2	MTHFD1L
IL1RAP1	7.2383e-13	0.282142	0.166	0.117	2.1277e-08	2	IL1RAP
IPCEF11	3.39853e-12	0.298584	0.132	0.09	9.98999e-08	2	IPCEF1
MAP3K51	4.44904e-12	0.252975	0.363	0.3	1.30779e-07	2	MAP3K5
GPRIN31	3.21655e-11	0.286547	0.276	0.221	9.45504e-07	2	GPRIN3
TRAF3IP2-AS1	6.19817e-11	0.270074	0.273	0.217	1.82195e-06	2	TRAF3IP2-AS1
PLCB11	3.5628e-07	0.283373	0.186	0.148	0.0104729	2	PLCB1
AFF31	3.54717e-06	0.321289	0.542	0.514	0.104269	2	AFF3
FGF12	0	5.42969	0.964	0.664	0	3	FGF12
RYR2	0	5.15837	0.999	0.899	0	3	RYR2
CTNNA3	0	4.75578	0.968	0.604	0	3	CTNNA3
SORBS2	0	4.68326	0.962	0.602	0	3	SORBS2
ERBB4	0	4.57213	0.832	0.304	0	3	ERBB4
CACNA1C	0	4.5195	0.97	0.692	0	3	CACNA1C
CACNB2	0	4.47718	0.887	0.413	0	3	CACNB2
RBM20	0	4.12426	0.933	0.507	0	3	RBM20
FHOD3	0	4.07416	0.854	0.321	0	3	FHOD3
FHL2	0	4.04511	0.9	0.452	0	3	FHL2
FBXL7	0	3.93106	0.854	0.334	0	3	FBXL7
PALLD	0	3.8069	0.92	0.507	0	3	PALLD
PCDH7	0	3.75288	0.872	0.326	0	3	PCDH7
THSD4	0	3.73605	0.88	0.386	0	3	THSD4
NLGN1	0	3.69744	0.833	0.258	0	3	NLGN1
MTUS2	0	3.58493	0.792	0.167	0	3	MTUS2
MYOM1	0	3.50154	0.921	0.521	0	3	MYOM1
TNNI3K	0	3.46092	0.848	0.304	0	3	TNNI3K
TTN	0	3.44032	0.995	0.887	0	3	TTN
SLC8A1	0	3.34233	0.992	0.874	0	3	SLC8A1
LDB3	0	3.32668	0.928	0.544	0	3	LDB3
LARGE1	0	3.31232	0.921	0.519	0	3	LARGE1
DMD	0	3.2509	0.961	0.657	0	3	DMD
DLG2	0	3.2377	0.86	0.364	0	3	DLG2
MEIS2	0	3.23642	0.809	0.216	0	3	MEIS2
MAST4	0	3.23437	0.829	0.313	0	3	MAST4
LAMA2	0	3.21056	0.967	0.609	0	3	LAMA2
SORBS1	0	3.20158	0.938	0.56	0	3	SORBS1
IL1RAPL1	0	3.19776	0.833	0.326	0	3	IL1RAPL1
EFNA5	0	3.16114	0.859	0.266	0	3	EFNA5
KIF26B	0	3.14737	0.685	0.079	0	3	KIF26B
ACTN2	0	3.11974	0.846	0.292	0	3	ACTN2
MYO18B	0	3.11637	0.824	0.264	0	3	MYO18B
ROR1	0	3.11581	0.826	0.296	0	3	ROR1
CDH2	0	3.10492	0.848	0.271	0	3	CDH2
LTBP1	0	3.04299	0.789	0.222	0	3	LTBP1
ESRRG	0	3.03335	0.812	0.233	0	3	ESRRG
CMYA5	0	3.01138	0.809	0.25	0	3	CMYA5
PDLIM5	0	2.92932	0.938	0.606	0	3	PDLIM5
PPP1R12B	0	2.88742	0.907	0.476	0	3	PPP1R12B
PLCXD3	0	2.87858	0.781	0.189	0	3	PLCXD3
ANK2	0	2.85952	0.844	0.341	0	3	ANK2
AKAP6	0	2.85407	0.837	0.274	0	3	AKAP6
ABLIM1	0	2.84291	0.95	0.582	0	3	ABLIM1
INPP4B	0	2.82991	0.831	0.293	0	3	INPP4B
PDZRN3	0	2.826	0.825	0.254	0	3	PDZRN3
FBN2	0	2.70983	0.716	0.086	0	3	FBN2
CHRM2	0	2.66249	0.729	0.126	0	3	CHRM2
NEBL	0	2.65516	0.889	0.389	0	3	NEBL
KANK1	0	2.61726	0.84	0.27	0	3	KANK1
MLIP	0	2.61526	0.884	0.385	0	3	MLIP
MAGI1	0	2.60213	0.866	0.331	0	3	MAGI1
TBX20	0	2.57658	0.694	0.099	0	3	TBX20
SOX6	0	2.56952	0.806	0.221	0	3	SOX6
B4GALNT3	0	2.5614	0.739	0.117	0	3	B4GALNT3
TACC2	0	2.53906	0.829	0.251	0	3	TACC2
DPF3	0	2.53425	0.815	0.24	0	3	DPF3
MICAL3	0	2.51639	0.809	0.247	0	3	MICAL3
NCAM1	0	2.49221	0.771	0.175	0	3	NCAM1
PTPRK	0	2.48518	0.788	0.207	0	3	PTPRK
DLC1	0	2.46824	0.844	0.346	0	3	DLC1
PBX1	0	2.46466	0.808	0.242	0	3	PBX1
FRMD5	0	2.45953	0.656	0.079	0	3	FRMD5
HECW2	0	2.45502	0.726	0.103	0	3	HECW2
RBPMS	0	2.41866	0.822	0.257	0	3	RBPMS
TRDN-AS1	0	2.41835	0.727	0.167	0	3	TRDN-AS1
PDZD2	0	2.39318	0.842	0.346	0	3	PDZD2
STK39	0	2.36415	0.736	0.143	0	3	STK39
ANKRD1	0	2.35685	0.545	0.145	0	3	ANKRD1
MYOCD	0	2.35507	0.709	0.08	0	3	MYOCD
RCAN2	0	2.34957	0.8	0.289	0	3	RCAN2
PRDM16	0	2.3304	0.696	0.082	0	3	PRDM16
SPHKAP	0	2.32895	0.695	0.112	0	3	SPHKAP
RBFOX1	0	2.32463	0.772	0.215	0	3	RBFOX1
STOX2	0	2.31978	0.692	0.123	0	3	STOX2
CALD1	0	2.3062	0.802	0.281	0	3	CALD1
TSPAN9	0	2.28946	0.767	0.147	0	3	TSPAN9
GALNT17	0	2.27588	0.751	0.174	0	3	GALNT17
PALM2-AKAP2	0	2.27344	0.792	0.205	0	3	PALM2-AKAP2
PARD3	0	2.27236	0.806	0.254	0	3	PARD3
SRL	0	2.26893	0.728	0.115	0	3	SRL
RBM24	0	2.2567	0.725	0.097	0	3	RBM24
PLCL1	0	2.25644	0.905	0.463	0	3	PLCL1
ALPK2	0	2.25623	0.713	0.097	0	3	ALPK2
PLCB4	0	2.25139	0.742	0.142	0	3	PLCB4
SEMA5A	0	2.24414	0.703	0.105	0	3	SEMA5A
PACRG	0	2.24394	0.715	0.136	0	3	PACRG
FILIP1	0	2.23789	0.8	0.231	0	3	FILIP1
2024-03-11	0	2.23683	0.572	0.028	0	3	2024-03-11
ADCY5	0	2.23677	0.707	0.127	0	3	ADCY5
SNRPN	0	2.23505	0.669	0.065	0	3	SNRPN
TECRL	0	2.22948	0.809	0.254	0	3	TECRL
CORIN	0	2.22781	0.628	0.095	0	3	CORIN
CDH13	0	2.22709	0.762	0.281	0	3	CDH13
CACNA2D1	0	2.20774	0.79	0.213	0	3	CACNA2D1
C15orf41	0	2.20453	0.84	0.318	0	3	C15orf41
PPP1R9A	0	2.16826	0.685	0.099	0	3	PPP1R9A
NFIB	0	2.16535	0.782	0.207	0	3	NFIB
ZFPM2	0	2.16469	0.806	0.259	0	3	ZFPM2
SVIL	0	2.16334	0.822	0.317	0	3	SVIL
TANC1	0	2.15231	0.744	0.163	0	3	TANC1
NEXN	0	2.14699	0.789	0.3	0	3	NEXN
PAM	0	2.05845	0.818	0.293	0	3	PAM
SLC4A4	0	2.04302	0.654	0.059	0	3	SLC4A4
KIDINS220	0	2.03916	0.784	0.286	0	3	KIDINS220
RGS6	0	2.03787	0.669	0.19	0	3	RGS6
GPAT3	0	2.01106	0.667	0.112	0	3	GPAT3
CAMK2D	0	2.00941	0.877	0.433	0	3	CAMK2D
DANT2	0	1.99966	0.746	0.149	0	3	DANT2
PDE3A	0	1.9936	0.855	0.523	0	3	PDE3A
CAP2	0	1.98805	0.709	0.083	0	3	CAP2
HAND2-AS1	0	1.98553	0.728	0.112	0	3	HAND2-AS1
CADM1	0	1.98539	0.681	0.106	0	3	CADM1
GALNTL6	0	1.97784	0.382	0.045	0	3	GALNTL6
FRY	0	1.97587	0.831	0.315	0	3	FRY
FIGN	0	1.97563	0.623	0.079	0	3	FIGN
CDK14	0	1.97082	0.745	0.165	0	3	CDK14
PHLDB2	0	1.96478	0.711	0.117	0	3	PHLDB2
MSRB3	0	1.96153	0.702	0.114	0	3	MSRB3
GHR	0	1.95434	0.639	0.095	0	3	GHR
ANK3	0	1.95013	0.759	0.206	0	3	ANK3
SGCD	0	1.94677	0.775	0.388	0	3	SGCD
TEAD1	0	1.93862	0.728	0.127	0	3	TEAD1
PRICKLE1	0	1.9328	0.623	0.061	0	3	PRICKLE1
ALPK31	0	1.92464	0.726	0.123	0	3	ALPK3
PCDH9	0	1.91294	0.747	0.296	0	3	PCDH9
TNIK	0	1.91245	0.735	0.159	0	3	TNIK
TLN2	0	1.90485	0.762	0.208	0	3	TLN2
TMEM65	0	1.89821	0.772	0.24	0	3	TMEM65
ADAM23	0	1.89795	0.679	0.082	0	3	ADAM23
ZNF385D	0	1.88465	0.481	0.093	0	3	ZNF385D
PIP5K1B	0	1.88028	0.725	0.138	0	3	PIP5K1B
CGNL1	0	1.8599	0.614	0.044	0	3	CGNL1
MROH7	0	1.85864	0.697	0.103	0	3	MROH7
LINC01182	0	1.85851	0.317	0.005	0	3	LINC01182
ACOT11	0	1.85849	0.772	0.186	0	3	ACOT11
HIF3A	0	1.85766	0.768	0.206	0	3	HIF3A
PLEKHA7	0	1.85731	0.659	0.066	0	3	PLEKHA7
CTNND2	0	1.85467	0.629	0.056	0	3	CTNND2
HOMER1	0	1.85171	0.681	0.102	0	3	HOMER1
GATA4	0	1.85097	0.706	0.098	0	3	GATA4
PLEKHA5	0	1.85062	0.867	0.378	0	3	PLEKHA5
PDE1C	0	1.8364	0.74	0.277	0	3	PDE1C
SGIP1	0	1.83163	0.581	0.05	0	3	SGIP1
MYH7B	0	1.81298	0.777	0.162	0	3	MYH7B
MYL3	0	1.81174	0.78	0.207	0	3	MYL3
TRDN	0	1.80301	0.713	0.144	0	3	TRDN
PPARGC1A	0	1.79369	0.702	0.116	0	3	PPARGC1A
SAMD4A	0	1.7913	0.871	0.416	0	3	SAMD4A
PHACTR11	0	1.79062	0.828	0.382	0	3	PHACTR1
ADAMTS6	0	1.78805	0.587	0.051	0	3	ADAMTS6
CASQ2	0	1.78775	0.693	0.098	0	3	CASQ2
GATA6	0	1.78723	0.669	0.068	0	3	GATA6
DAB1	0	1.78004	0.587	0.105	0	3	DAB1
AC138305.1	0	1.76948	0.594	0.135	0	3	AC138305.1
LHFPL6	0	1.76539	0.791	0.312	0	3	LHFPL6
NAV1	0	1.76293	0.785	0.268	0	3	NAV1
WNK2	0	1.759	0.673	0.089	0	3	WNK2
CASZ1	0	1.75591	0.666	0.071	0	3	CASZ1
SHROOM3	0	1.74231	0.624	0.057	0	3	SHROOM3
PKP2	0	1.73241	0.727	0.18	0	3	PKP2
NREP	0	1.731	0.644	0.064	0	3	NREP
PRKAA2	0	1.72201	0.676	0.08	0	3	PRKAA2
MGAT4C	0	1.71977	0.556	0.064	0	3	MGAT4C
CADPS	0	1.71409	0.563	0.067	0	3	CADPS
STXBP6	0	1.70807	0.615	0.109	0	3	STXBP6
NUDT4	0	1.70375	0.596	0.111	0	3	NUDT4
ENOX1	0	1.69756	0.574	0.074	0	3	ENOX1
NAV3	0	1.69736	0.613	0.142	0	3	NAV3
2024-03-03	0	1.69414	0.689	0.115	0	3	2024-03-03
SLC27A6	0	1.6909	0.627	0.05	0	3	SLC27A6
DPY19L2	0	1.69074	0.709	0.122	0	3	DPY19L2
RUNX1T1	0	1.6686	0.647	0.112	0	3	RUNX1T1
KCNQ5	0	1.66735	0.449	0.04	0	3	KCNQ5
MYH7	0	1.66597	0.921	0.458	0	3	MYH7
MYOZ2	0	1.66072	0.734	0.184	0	3	MYOZ2
EPB41L4A	0	1.65832	0.636	0.073	0	3	EPB41L4A
ADGRL2	0	1.65796	0.634	0.142	0	3	ADGRL2
ADPRHL1	0	1.65012	0.655	0.091	0	3	ADPRHL1
MACROD2	0	1.64062	0.541	0.111	0	3	MACROD2
KCNN2	0	1.63922	0.55	0.068	0	3	KCNN2
SLC38A1	0	1.63215	0.633	0.06	0	3	SLC38A1
GAREM1	0	1.62725	0.64	0.107	0	3	GAREM1
PLOD2	0	1.61698	0.556	0.039	0	3	PLOD2
PLXNA4	0	1.61683	0.6	0.086	0	3	PLXNA4
FBXO40	0	1.61136	0.652	0.087	0	3	FBXO40
MAGI2	0	1.60812	0.666	0.168	0	3	MAGI2
NCALD	0	1.60647	0.587	0.089	0	3	NCALD
FRAS1	0	1.60219	0.561	0.033	0	3	FRAS1
KIF21A	0	1.58727	0.581	0.075	0	3	KIF21A
SPTBN1	0	1.5785	0.789	0.25	0	3	SPTBN1
SH3D19	0	1.55908	0.706	0.173	0	3	SH3D19
NRAP	0	1.55805	0.617	0.117	0	3	NRAP
MYOM2	0	1.55795	0.675	0.274	0	3	MYOM2
TUSC3	0	1.54969	0.585	0.041	0	3	TUSC3
AL139383.1	0	1.53986	0.583	0.09	0	3	AL139383.1
RNF150	0	1.53902	0.811	0.359	0	3	RNF150
RBMS3	0	1.53876	0.811	0.382	0	3	RBMS3
LAPTM4B	0	1.53477	0.605	0.053	0	3	LAPTM4B
PDE4DIP	0	1.53276	0.759	0.201	0	3	PDE4DIP
VWC2	0	1.53104	0.537	0.064	0	3	VWC2
ATP2A2	0	1.52995	0.821	0.406	0	3	ATP2A2
LMO7	0	1.519	0.709	0.13	0	3	LMO7
TNFRSF19	0	1.51541	0.571	0.061	0	3	TNFRSF19
FAM189A2	0	1.50302	0.583	0.043	0	3	FAM189A2
NCKAP1	0	1.49913	0.633	0.073	0	3	NCKAP1
LPL	0	1.482	0.58	0.118	0	3	LPL
PSD3	0	1.47823	0.926	0.612	0	3	PSD3
PDGFD	0	1.47732	0.499	0.051	0	3	PDGFD
STK33	0	1.47198	0.578	0.078	0	3	STK33
MYLK3	0	1.46367	0.655	0.126	0	3	MYLK3
MYPN	0	1.46035	0.607	0.12	0	3	MYPN
NUAK1	0	1.4595	0.59	0.063	0	3	NUAK1
SOX5	0	1.45734	0.756	0.276	0	3	SOX5
IGF1R	0	1.44627	0.824	0.377	0	3	IGF1R
NR4A1	0	1.44252	0.532	0.076	0	3	NR4A1
FAM160A1	0	1.44098	0.531	0.058	0	3	FAM160A1
YAP1	0	1.43087	0.594	0.071	0	3	YAP1
VWA8	0	1.42882	0.762	0.225	0	3	VWA8
NPAS2	0	1.42796	0.607	0.073	0	3	NPAS2
CNKSR3	0	1.42589	0.545	0.061	0	3	CNKSR3
PPP1R13B	0	1.41465	0.705	0.211	0	3	PPP1R13B
SYNDIG1	0	1.41336	0.521	0.039	0	3	SYNDIG1
WWTR1	0	1.4111	0.59	0.086	0	3	WWTR1
GAB1	0	1.40536	0.813	0.339	0	3	GAB1
SCN5A	0	1.40118	0.629	0.069	0	3	SCN5A
MYL4	0	1.39986	0.591	0.033	0	3	MYL4
ENAH	0	1.39315	0.576	0.074	0	3	ENAH
PDE10A	0	1.393	0.531	0.086	0	3	PDE10A
EXOC6B	0	1.39154	0.896	0.54	0	3	EXOC6B
ZNF608	0	1.38403	0.51	0.043	0	3	ZNF608
FAM110B1	0	1.37432	0.702	0.184	0	3	FAM110B
GAS2	0	1.37213	0.597	0.074	0	3	GAS2
OBSCN	0	1.35724	0.815	0.293	0	3	OBSCN
NDRG4	0	1.34972	0.58	0.073	0	3	NDRG4
LCLAT1	0	1.34404	0.678	0.118	0	3	LCLAT1
STRN	0	1.34294	0.727	0.222	0	3	STRN
COL4A2	0	1.34238	0.632	0.132	0	3	COL4A2
SMYD1	0	1.3361	0.618	0.069	0	3	SMYD1
ACACB	0	1.33326	0.738	0.223	0	3	ACACB
TBC1D4	0	1.33199	0.8	0.283	0	3	TBC1D4
TJP1	0	1.33013	0.629	0.083	0	3	TJP1
RORA	0	1.31929	0.723	0.29	0	3	RORA
RAMP1	0	1.31641	0.603	0.072	0	3	RAMP1
XIRP2	0	1.31614	0.411	0.07	0	3	XIRP2
MPDZ	0	1.31613	0.59	0.056	0	3	MPDZ
DENND5B	0	1.31444	0.734	0.208	0	3	DENND5B
LINC01505	0	1.30632	0.496	0.123	0	3	LINC01505
MBOAT2	0	1.30568	0.525	0.044	0	3	MBOAT2
MID1	0	1.28675	0.483	0.059	0	3	MID1
HMBOX1	0	1.28591	0.762	0.279	0	3	HMBOX1
RBFOX2	0	1.2833	0.709	0.174	0	3	RBFOX2
BMPR1A	0	1.28199	0.734	0.202	0	3	BMPR1A
TMEM71	0	1.28082	0.66	0.156	0	3	TMEM71
VCL	0	1.27707	0.693	0.185	0	3	VCL
MEIS1	0	1.27001	0.558	0.067	0	3	MEIS1
TRIM55	0	1.2533	0.572	0.041	0	3	TRIM55
CADPS2	0	1.24438	0.519	0.052	0	3	CADPS2
ZNF521	0	1.24232	0.535	0.069	0	3	ZNF521
ARHGEF3	0	1.24205	0.616	0.111	0	3	ARHGEF3
MSI2	0	1.24178	0.803	0.315	0	3	MSI2
MITF	0	1.22661	0.792	0.328	0	3	MITF
SMYD2	0	1.22637	0.599	0.092	0	3	SMYD2
EGLN3	0	1.22555	0.537	0.048	0	3	EGLN3
PPP1R14C	0	1.22182	0.514	0.04	0	3	PPP1R14C
TOX	0	1.22073	0.496	0.05	0	3	TOX
BMP5	0	1.22014	0.468	0.028	0	3	BMP5
TENT5A	0	1.21803	0.663	0.208	0	3	TENT5A
MLF1	0	1.21724	0.553	0.061	0	3	MLF1
USP28	0	1.21426	0.635	0.088	0	3	USP28
DAB2IP	0	1.21288	0.571	0.071	0	3	DAB2IP
BVES	0	1.21201	0.543	0.025	0	3	BVES
PPP2R3A	0	1.21152	0.638	0.106	0	3	PPP2R3A
DCLK2	0	1.20303	0.53	0.052	0	3	DCLK2
SNTA1	0	1.19703	0.587	0.068	0	3	SNTA1
LINC00882	0	1.19259	0.425	0.064	0	3	LINC00882
KALRN	0	1.1906	0.598	0.119	0	3	KALRN
JPH2	0	1.18934	0.559	0.078	0	3	JPH2
CCDC85A	0	1.18467	0.364	0.036	0	3	CCDC85A
VIPR2	0	1.18068	0.547	0.046	0	3	VIPR2
TRIQK	0	1.18054	0.514	0.061	0	3	TRIQK
ACTN4	0	1.17745	0.72	0.211	0	3	ACTN4
AC002066.1	0	1.17562	0.432	0.061	0	3	AC002066.1
PPP1R1C	0	1.17377	0.405	0.039	0	3	PPP1R1C
GCNT2	0	1.16796	0.732	0.203	0	3	GCNT2
GRID1	0	1.16695	0.448	0.025	0	3	GRID1
TMEM1631	0	1.16277	0.546	0.065	0	3	TMEM163
CECR2	0	1.15556	0.545	0.069	0	3	CECR2
ADCY6	0	1.1542	0.603	0.077	0	3	ADCY6
MYL7	0	1.15028	0.643	0.08	0	3	MYL7
PLPP1	0	1.14949	0.601	0.128	0	3	PLPP1
FSTL1	0	1.14892	0.514	0.078	0	3	FSTL1
SERPINH1	0	1.14855	0.28	0.016	0	3	SERPINH1
MYBPC31	0	1.14848	0.979	0.706	0	3	MYBPC3
PARD3B	0	1.13609	0.594	0.143	0	3	PARD3B
LMOD2	0	1.13044	0.451	0.059	0	3	LMOD2
GABRB1	0	1.12448	0.444	0.033	0	3	GABRB1
PFKP	0	1.12051	0.57	0.049	0	3	PFKP
CDC14B	0	1.11504	0.575	0.093	0	3	CDC14B
COL4A5	0	1.11202	0.522	0.041	0	3	COL4A5
RARB	0	1.11039	0.537	0.058	0	3	RARB
MTUS1	0	1.10968	0.704	0.186	0	3	MTUS1
TESC	0	1.10718	0.469	0.044	0	3	TESC
MAPRE2	0	1.10654	0.68	0.195	0	3	MAPRE2
SLC25A12	0	1.10591	0.681	0.144	0	3	SLC25A12
SH3BGR	0	1.10293	0.433	0.029	0	3	SH3BGR
ATP13A31	0	1.1024	0.698	0.185	0	3	ATP13A3
TSPAN18	0	1.10175	0.436	0.052	0	3	TSPAN18
PLPP7	0	1.09163	0.534	0.064	0	3	PLPP7
SGCG	0	1.08755	0.524	0.086	0	3	SGCG
MLLT3	0	1.08713	0.577	0.126	0	3	MLLT3
MXRA7	0	1.07793	0.522	0.059	0	3	MXRA7
TRIM63	0	1.07702	0.539	0.053	0	3	TRIM63
CYP2J2	0	1.07247	0.508	0.047	0	3	CYP2J2
IGF2BP21	0	1.07091	0.541	0.084	0	3	IGF2BP2
TBX5	0	1.06735	0.494	0.042	0	3	TBX5
NTN4	0	1.06527	0.417	0.044	0	3	NTN4
CDK6	0	1.06274	0.724	0.208	0	3	CDK6
ARHGAP44	0	1.05955	0.456	0.034	0	3	ARHGAP44
MAP3K20	0	1.05941	0.703	0.185	0	3	MAP3K20
RAPGEF4	0	1.05674	0.395	0.031	0	3	RAPGEF4
MYO18A	0	1.05176	0.68	0.14	0	3	MYO18A
LNX2	0	1.04902	0.488	0.047	0	3	LNX2
RAB3IP	0	1.04639	0.494	0.028	0	3	RAB3IP
HACD1	0	1.04614	0.565	0.069	0	3	HACD1
BAG3	0	1.03944	0.319	0.023	0	3	BAG3
SOBP	0	1.03133	0.523	0.074	0	3	SOBP
GJC1	0	1.02983	0.498	0.037	0	3	GJC1
SLC39A14	0	1.02586	0.479	0.047	0	3	SLC39A14
USP13	0	1.0243	0.605	0.107	0	3	USP13
ZNF827	0	1.02427	0.487	0.041	0	3	ZNF827
SV2C	0	1.01392	0.369	0.009	0	3	SV2C
TOM1L2	0	1.01334	0.709	0.194	0	3	TOM1L2
KLF12	0	1.00878	0.7	0.202	0	3	KLF12
ZEB1	0	0.998483	0.629	0.166	0	3	ZEB1
TENM3	0	0.997626	0.311	0.034	0	3	TENM3
IQCJ-SCHIP1	0	0.997421	0.439	0.074	0	3	IQCJ-SCHIP1
COL21A1	0	0.994456	0.49	0.045	0	3	COL21A1
BRINP3	0	0.992425	0.266	0.012	0	3	BRINP3
BCKDHB	0	0.989331	0.596	0.119	0	3	BCKDHB
PATJ	0	0.988621	0.594	0.151	0	3	PATJ
TMTC1	0	0.98296	0.525	0.12	0	3	TMTC1
ARHGAP29	0	0.981207	0.468	0.053	0	3	ARHGAP29
TNNI3	0	0.980554	0.722	0.187	0	3	TNNI3
AFAP1L1	0	0.97436	0.486	0.047	0	3	AFAP1L1
TRIM2	0	0.974258	0.481	0.047	0	3	TRIM2
L3MBTL4	0	0.972539	0.643	0.159	0	3	L3MBTL4
RETREG1	0	0.972304	0.514	0.087	0	3	RETREG1
ADAM19	0	0.970606	0.484	0.049	0	3	ADAM19
PTPN21	0	0.966016	0.492	0.038	0	3	PTPN21
FAT1	0	0.964072	0.448	0.029	0	3	FAT1
PTPN14	0	0.962321	0.475	0.05	0	3	PTPN14
SUPT3H	0	0.961033	0.698	0.213	0	3	SUPT3H
ZNF704	0	0.960363	0.636	0.147	0	3	ZNF704
PRKD1	0	0.953384	0.377	0.037	0	3	PRKD1
ABCC9	0	0.950023	0.512	0.077	0	3	ABCC9
PYGB	0	0.945631	0.589	0.091	0	3	PYGB
TSPAN5	0	0.933913	0.49	0.075	0	3	TSPAN5
STRIP2	0	0.933008	0.477	0.017	0	3	STRIP2
TMOD1	0	0.931674	0.58	0.078	0	3	TMOD1
PRR16	0	0.928947	0.379	0.073	0	3	PRR16
LGR4	0	0.927285	0.52	0.08	0	3	LGR4
ADAMTSL1	0	0.92594	0.364	0.023	0	3	ADAMTSL1
MARK1	0	0.9245	0.451	0.036	0	3	MARK1
AC063944.1	0	0.921365	0.326	0.01	0	3	AC063944.1
SIPA1L21	0	0.920027	0.65	0.165	0	3	SIPA1L2
PTGER3	0	0.916838	0.3	0.013	0	3	PTGER3
FYN	0	0.911498	0.59	0.112	0	3	FYN
PTPRD	0	0.907084	0.399	0.049	0	3	PTPRD
SDK11	0	0.906343	0.64	0.187	0	3	SDK1
RASGRP3	0	0.892415	0.539	0.095	0	3	RASGRP3
COBL	0	0.891282	0.44	0.04	0	3	COBL
KLHL7	0	0.888712	0.576	0.139	0	3	KLHL7
NXN	0	0.888225	0.494	0.098	0	3	NXN
ITGAV	0	0.886021	0.579	0.126	0	3	ITGAV
ACSS3	0	0.884246	0.482	0.085	0	3	ACSS3
TSC22D2	0	0.884151	0.614	0.146	0	3	TSC22D2
CYFIP2	0	0.88041	0.477	0.027	0	3	CYFIP2
RNF207	0	0.87967	0.483	0.027	0	3	RNF207
MIR1-1HG	0	0.879558	0.395	0.077	0	3	MIR1-1HG
RBPMS2	0	0.871827	0.472	0.027	0	3	RBPMS2
LRIG1	0	0.871101	0.446	0.039	0	3	LRIG1
MAPKAPK2	0	0.870919	0.613	0.135	0	3	MAPKAPK2
HHAT	0	0.868582	0.476	0.061	0	3	HHAT
FSD2	0	0.859513	0.475	0.056	0	3	FSD2
PITPNM2	0	0.858763	0.476	0.055	0	3	PITPNM2
NEK10	0	0.858635	0.471	0.072	0	3	NEK10
FABP3	0	0.856452	0.444	0.036	0	3	FABP3
UNC45B	0	0.85605	0.41	0.023	0	3	UNC45B
GRID2	0	0.855628	0.209	0.018	0	3	GRID2
AC109466.1	0	0.854616	0.212	0.01	0	3	AC109466.1
MCC1	0	0.853773	0.664	0.177	0	3	MCC
FHL1	0	0.852352	0.437	0.046	0	3	FHL1
ANO5	0	0.851814	0.501	0.078	0	3	ANO5
PARM1	0	0.849533	0.405	0.031	0	3	PARM1
AC007381.1	0	0.844217	0.368	0.044	0	3	AC007381.1
MAST2	0	0.843924	0.709	0.209	0	3	MAST2
CSRP3	0	0.840137	0.448	0.052	0	3	CSRP3
PKIA	0	0.839593	0.404	0.032	0	3	PKIA
LRRC39	0	0.838685	0.506	0.049	0	3	LRRC39
REEP1	0	0.836888	0.422	0.03	0	3	REEP1
JPH1	0	0.836571	0.365	0.023	0	3	JPH1
AK4	0	0.83559	0.407	0.034	0	3	AK4
RAB21	0	0.83162	0.62	0.143	0	3	RAB21
BZW2	0	0.826461	0.511	0.072	0	3	BZW2
ACO2	0	0.826239	0.659	0.173	0	3	ACO2
LRRC2	0	0.825688	0.541	0.121	0	3	LRRC2
BMT2	0	0.823199	0.597	0.128	0	3	BMT2
SLC25A36	0	0.82318	0.623	0.143	0	3	SLC25A36
GTF2IRD1	0	0.822845	0.677	0.193	0	3	GTF2IRD1
EXTL3	0	0.819481	0.44	0.062	0	3	EXTL3
TCEA3	0	0.818786	0.43	0.029	0	3	TCEA3
LIN9	0	0.818081	0.493	0.049	0	3	LIN9
HSPB1	0	0.816098	0.499	0.073	0	3	HSPB1
CHN1	0	0.81308	0.392	0.03	0	3	CHN1
RILPL1	0	0.810181	0.694	0.207	0	3	RILPL1
PRRX1	0	0.809051	0.322	0.038	0	3	PRRX1
MYRFL	0	0.808286	0.346	0.015	0	3	MYRFL
NINJ2	0	0.802275	0.458	0.078	0	3	NINJ2
CAMK2B	0	0.802235	0.433	0.028	0	3	CAMK2B
MBTPS1	0	0.798272	0.583	0.128	0	3	MBTPS1
MYL9	0	0.792209	0.556	0.108	0	3	MYL9
EPB41L5	0	0.791805	0.498	0.055	0	3	EPB41L5
LINC00923	0	0.78587	0.455	0.085	0	3	LINC00923
ADGRA3	0	0.78529	0.501	0.069	0	3	ADGRA3
BCL11A	0	0.780825	0.45	0.052	0	3	BCL11A
COL4A1	0	0.77757	0.504	0.119	0	3	COL4A1
FAM171A1	0	0.770444	0.393	0.027	0	3	FAM171A1
ECHDC2	0	0.76528	0.583	0.113	0	3	ECHDC2
LINC02254	0	0.763189	0.349	0.026	0	3	LINC02254
SLC5A1	0	0.762552	0.397	0.035	0	3	SLC5A1
TXLNB	0	0.759088	0.503	0.067	0	3	TXLNB
AFDN	0	0.756072	0.553	0.108	0	3	AFDN
SNAP91	0	0.755199	0.253	0.007	0	3	SNAP91
TCF7L1	0	0.753766	0.41	0.07	0	3	TCF7L1
GMPR	0	0.753321	0.415	0.051	0	3	GMPR
LINC00881	0	0.751552	0.41	0.038	0	3	LINC00881
EDNRA	0	0.749349	0.381	0.028	0	3	EDNRA
GUCY1A1	0	0.743444	0.41	0.053	0	3	GUCY1A1
FN3K	0	0.741935	0.461	0.052	0	3	FN3K
STRBP	0	0.741066	0.497	0.079	0	3	STRBP
PGM5	0	0.738681	0.53	0.112	0	3	PGM5
ARHGAP23	0	0.73804	0.466	0.048	0	3	ARHGAP23
SYNE2	0	0.735182	0.483	0.101	0	3	SYNE2
ASXL3	0	0.734617	0.36	0.017	0	3	ASXL3
FBXO32	0	0.731109	0.42	0.088	0	3	FBXO32
FGF18	0	0.724881	0.28	0.011	0	3	FGF18
ROBO2	0	0.724126	0.262	0.024	0	3	ROBO2
FGF1	0	0.723843	0.371	0.032	0	3	FGF1
IGSF9B	0	0.723342	0.399	0.039	0	3	IGSF9B
FLRT2	0	0.721328	0.313	0.028	0	3	FLRT2
TJP2	0	0.720088	0.376	0.054	0	3	TJP2
ESRRB	0	0.717758	0.386	0.037	0	3	ESRRB
PPFIA4	0	0.71662	0.441	0.031	0	3	PPFIA4
NNT-AS1	0	0.716534	0.463	0.061	0	3	NNT-AS1
PXYLP1	0	0.714761	0.383	0.025	0	3	PXYLP1
NINL	0	0.713894	0.42	0.049	0	3	NINL
SFRP1	0	0.713815	0.342	0.013	0	3	SFRP1
MPC1	0	0.713185	0.521	0.079	0	3	MPC1
PLEKHG4B	0	0.71279	0.322	0.008	0	3	PLEKHG4B
TRMT9B	0	0.712241	0.401	0.027	0	3	TRMT9B
LBH	0	0.710256	0.347	0.022	0	3	LBH
MAP1B	0	0.704941	0.334	0.05	0	3	MAP1B
FLNC	0	0.700174	0.369	0.065	0	3	FLNC
AFG3L2	0	0.699784	0.593	0.113	0	3	AFG3L2
EPHA7	0	0.699678	0.322	0.016	0	3	EPHA7
SUGCT	0	0.698462	0.363	0.048	0	3	SUGCT
MPP7	0	0.69835	0.412	0.036	0	3	MPP7
SGCE	0	0.697225	0.356	0.018	0	3	SGCE
RALGPS1	0	0.696345	0.507	0.089	0	3	RALGPS1
ZNRF1	0	0.695559	0.5	0.103	0	3	ZNRF1
TET1	0	0.692333	0.355	0.029	0	3	TET1
CFAP299	0	0.688704	0.211	0.006	0	3	CFAP299
DNAJC6	0	0.686993	0.301	0.015	0	3	DNAJC6
MB	0	0.685208	0.492	0.086	0	3	MB
CDS1	0	0.684962	0.338	0.016	0	3	CDS1
CEP112	0	0.683398	0.472	0.098	0	3	CEP112
MRAS	0	0.682495	0.476	0.074	0	3	MRAS
RRAD	0	0.681418	0.378	0.042	0	3	RRAD
MYH10	0	0.677408	0.37	0.036	0	3	MYH10
PRDM5	0	0.675373	0.379	0.043	0	3	PRDM5
CERS4	0	0.674932	0.606	0.151	0	3	CERS4
AC018464.1	0	0.673357	0.349	0.065	0	3	AC018464.1
FBXL2	0	0.673224	0.342	0.022	0	3	FBXL2
ARHGAP42	0	0.669139	0.388	0.069	0	3	ARHGAP42
DCUN1D2	0	0.667269	0.513	0.087	0	3	DCUN1D2
DNAJB1	0	0.666697	0.302	0.038	0	3	DNAJB1
ANTXR1	0	0.666053	0.471	0.075	0	3	ANTXR1
AF165147.1	0	0.664621	0.331	0.048	0	3	AF165147.1
PLN	0	0.662927	0.514	0.071	0	3	PLN
DOCK3	0	0.660143	0.381	0.078	0	3	DOCK3
NMD3	0	0.656069	0.444	0.073	0	3	NMD3
EYA1	0	0.655668	0.354	0.041	0	3	EYA1
CELSR1	0	0.647895	0.388	0.025	0	3	CELSR1
BACH2	0	0.642928	0.423	0.083	0	3	BACH2
TNRC6C	0	0.640706	0.593	0.136	0	3	TNRC6C
NPPA	0	0.639831	0.228	0.021	0	3	NPPA
PKIG	0	0.639741	0.364	0.046	0	3	PKIG
KLHL13	0	0.638345	0.373	0.058	0	3	KLHL13
BMP7	0	0.63786	0.34	0.008	0	3	BMP7
DGKH	0	0.63778	0.598	0.151	0	3	DGKH
RNF144A	0	0.636518	0.395	0.047	0	3	RNF144A
LIN7A	0	0.636249	0.328	0.034	0	3	LIN7A
KCTD1	0	0.635604	0.326	0.04	0	3	KCTD1
ZNF462	0	0.633031	0.351	0.04	0	3	ZNF462
CTNNAL1	0	0.627311	0.351	0.022	0	3	CTNNAL1
HSPG2	0	0.626451	0.485	0.106	0	3	HSPG2
ZFYVE9	0	0.624088	0.357	0.04	0	3	ZFYVE9
OXCT1	0	0.622129	0.364	0.062	0	3	OXCT1
NPNT	0	0.621158	0.329	0.007	0	3	NPNT
CKMT2	0	0.61612	0.366	0.05	0	3	CKMT2
SLC16A1	0	0.61545	0.342	0.037	0	3	SLC16A1
A4GALT	0	0.610018	0.31	0.027	0	3	A4GALT
FLNB	0	0.60822	0.327	0.05	0	3	FLNB
GLP1R	0	0.607203	0.331	0.008	0	3	GLP1R
NID2	0	0.604479	0.339	0.021	0	3	NID2
VLDLR-AS1	0	0.602028	0.308	0.036	0	3	VLDLR-AS1
NOS1AP	0	0.601499	0.303	0.019	0	3	NOS1AP
ZNF544	0	0.600038	0.51	0.106	0	3	ZNF544
CDK18	0	0.595937	0.443	0.067	0	3	CDK18
PROX1	0	0.59183	0.344	0.027	0	3	PROX1
CKM	0	0.591622	0.319	0.051	0	3	CKM
PWRN1	0	0.590759	0.271	0.008	0	3	PWRN1
SLC41A1	0	0.587389	0.375	0.035	0	3	SLC41A1
EMP2	0	0.586763	0.373	0.051	0	3	EMP2
ABI2	0	0.585843	0.605	0.14	0	3	ABI2
PDLIM1	0	0.584663	0.336	0.035	0	3	PDLIM1
GRM1	0	0.584586	0.282	0.011	0	3	GRM1
ERC2	0	0.584348	0.262	0.023	0	3	ERC2
HRK	0	0.584038	0.185	0.004	0	3	HRK
PTPN4	0	0.582698	0.504	0.1	0	3	PTPN4
CLCN3	0	0.582455	0.537	0.122	0	3	CLCN3
ATP1A3	0	0.58243	0.332	0.035	0	3	ATP1A3
SDHA	0	0.579954	0.496	0.086	0	3	SDHA
FERMT2	0	0.578857	0.362	0.053	0	3	FERMT2
COBLL1	0	0.577851	0.459	0.091	0	3	COBLL1
MYH14	0	0.577412	0.339	0.032	0	3	MYH14
SEMA6D	0	0.573243	0.336	0.033	0	3	SEMA6D
AP002989.1	0	0.572214	0.216	0.012	0	3	AP002989.1
IRAK1BP1	0	0.570534	0.353	0.038	0	3	IRAK1BP1
CNTNAP3	0	0.569092	0.29	0.014	0	3	CNTNAP3
SPTB	0	0.566321	0.337	0.035	0	3	SPTB
SLC19A2	0	0.5662	0.406	0.067	0	3	SLC19A2
ST7	0	0.565342	0.446	0.066	0	3	ST7
ATP8A1	0	0.564722	0.461	0.093	0	3	ATP8A1
CUX2	0	0.563397	0.256	0.021	0	3	CUX2
TSPAN12	0	0.563343	0.313	0.017	0	3	TSPAN12
DNAJA4	0	0.562635	0.271	0.024	0	3	DNAJA4
AASS	0	0.561404	0.435	0.069	0	3	AASS
AGL	0	0.560265	0.423	0.053	0	3	AGL
DMWD	0	0.557067	0.364	0.027	0	3	DMWD
PLIN5	0	0.556293	0.433	0.082	0	3	PLIN5
POPDC2	0	0.555587	0.382	0.062	0	3	POPDC2
ST3GAL4	0	0.551153	0.363	0.04	0	3	ST3GAL4
TMEM116	0	0.550272	0.382	0.058	0	3	TMEM116
DUSP27	0	0.549939	0.292	0.037	0	3	DUSP27
FAM124A	0	0.549586	0.3	0.014	0	3	FAM124A
PARVA	0	0.54955	0.364	0.067	0	3	PARVA
CCND2	0	0.544543	0.458	0.075	0	3	CCND2
LIMS2	0	0.544425	0.55	0.122	0	3	LIMS2
RAI14	0	0.544014	0.3	0.031	0	3	RAI14
STARD7	0	0.541726	0.502	0.109	0	3	STARD7
MTX2	0	0.541321	0.508	0.097	0	3	MTX2
RGS3	0	0.540496	0.33	0.037	0	3	RGS3
LIFR	0	0.539977	0.36	0.054	0	3	LIFR
RNF180	0	0.539722	0.297	0.037	0	3	RNF180
AC006369.1	0	0.539609	0.247	0.01	0	3	AC006369.1
IL17RD	0	0.539073	0.28	0.01	0	3	IL17RD
FBLIM1	0	0.536688	0.329	0.027	0	3	FBLIM1
COL19A1	0	0.535199	0.289	0.013	0	3	COL19A1
GJA1	0	0.531573	0.317	0.023	0	3	GJA1
SPEG	0	0.531217	0.38	0.037	0	3	SPEG
ADARB1	0	0.526286	0.453	0.082	0	3	ADARB1
ANK1	0	0.52415	0.285	0.032	0	3	ANK1
PDK11	0	0.523736	0.448	0.079	0	3	PDK1
CSRNP3	0	0.522571	0.267	0.025	0	3	CSRNP3
DAPK3	0	0.522421	0.365	0.057	0	3	DAPK3
GABRA4	0	0.522044	0.271	0.012	0	3	GABRA4
AL683813.1	0	0.521414	0.42	0.063	0	3	AL683813.1
USH2A	0	0.520714	0.247	0.018	0	3	USH2A
GRK4	0	0.519167	0.34	0.036	0	3	GRK4
LRP5	0	0.518339	0.329	0.032	0	3	LRP5
SUN1	0	0.514671	0.572	0.13	0	3	SUN1
ARHGEF10	0	0.511773	0.454	0.077	0	3	ARHGEF10
FLG-AS1	0	0.510995	0.301	0.039	0	3	FLG-AS1
KLHL3	0	0.510786	0.322	0.039	0	3	KLHL3
HEPH	0	0.507076	0.268	0.011	0	3	HEPH
CXADR	0	0.506051	0.3	0.013	0	3	CXADR
LINC01515	0	0.505924	0.288	0.03	0	3	LINC01515
ATP1A1	0	0.505809	0.393	0.051	0	3	ATP1A1
KBTBD12	0	0.50568	0.316	0.045	0	3	KBTBD12
FAT3	0	0.503412	0.184	0.007	0	3	FAT3
AC007563.2	0	0.500909	0.198	0.016	0	3	AC007563.2
SLC24A3	0	0.500404	0.246	0.023	0	3	SLC24A3
TMEM38B	0	0.499676	0.322	0.04	0	3	TMEM38B
NR4A31	0	0.495815	0.348	0.057	0	3	NR4A3
ASB11	0	0.493739	0.297	0.024	0	3	ASB11
ETV1	0	0.493391	0.292	0.033	0	3	ETV1
HAND2	0	0.490789	0.295	0.011	0	3	HAND2
GOT1	0	0.490459	0.368	0.047	0	3	GOT1
OTUD7B	0	0.485026	0.326	0.04	0	3	OTUD7B
IFT81	0	0.483983	0.346	0.033	0	3	IFT81
2024-03-02	0	0.48042	0.294	0.021	0	3	2024-03-02
TUBE1	0	0.479776	0.348	0.032	0	3	TUBE1
TGM2	0	0.4797	0.309	0.028	0	3	TGM2
TRIM24	0	0.479407	0.481	0.093	0	3	TRIM24
ANKRD33B	0	0.478023	0.232	0.015	0	3	ANKRD33B
LRP6	0	0.474819	0.337	0.042	0	3	LRP6
MGST3	0	0.47469	0.478	0.093	0	3	MGST3
SLC4A3	0	0.472878	0.452	0.089	0	3	SLC4A3
PTPRS	0	0.468926	0.342	0.054	0	3	PTPRS
ME3	0	0.467395	0.318	0.048	0	3	ME3
AC068733.3	0	0.466649	0.26	0.021	0	3	AC068733.3
AL590004.3	0	0.465617	0.245	0.007	0	3	AL590004.3
SYDE2	0	0.465151	0.268	0.01	0	3	SYDE2
MAOB	0	0.46442	0.26	0.031	0	3	MAOB
NOVA1	0	0.455262	0.231	0.018	0	3	NOVA1
EGF	0	0.455017	0.228	0.018	0	3	EGF
GLI3	0	0.453875	0.246	0.023	0	3	GLI3
ANKRD18A	0	0.452588	0.243	0.002	0	3	ANKRD18A
AL670729.3	0	0.452221	0.283	0.018	0	3	AL670729.3
SMARCA1	0	0.451645	0.3	0.03	0	3	SMARCA1
PAIP2B	0	0.450643	0.274	0.021	0	3	PAIP2B
PPP1R3C	0	0.447642	0.282	0.013	0	3	PPP1R3C
TNNI1	0	0.44667	0.284	0.005	0	3	TNNI1
ITGB8	0	0.443366	0.251	0.017	0	3	ITGB8
SYNPO	0	0.442787	0.297	0.039	0	3	SYNPO
NDFIP2	0	0.442529	0.263	0.022	0	3	NDFIP2
DSP	0	0.44165	0.259	0.018	0	3	DSP
PFKM	0	0.440064	0.315	0.023	0	3	PFKM
BCAP29	0	0.439363	0.381	0.064	0	3	BCAP29
KATNAL1	0	0.43339	0.36	0.06	0	3	KATNAL1
VEGFA1	0	0.430547	0.57	0.134	0	3	VEGFA
AC015983.2	0	0.429523	0.212	0.018	0	3	AC015983.2
MDH1	0	0.427976	0.385	0.052	0	3	MDH1
SEMA3A	0	0.427558	0.215	0.011	0	3	SEMA3A
OSBP2	0	0.425257	0.353	0.056	0	3	OSBP2
IRS1	0	0.423834	0.213	0.016	0	3	IRS1
HFM1	0	0.423008	0.246	0.013	0	3	HFM1
SPSB4	0	0.421614	0.236	0.009	0	3	SPSB4
AC114316.1	0	0.421518	0.193	0.011	0	3	AC114316.1
HSDL1	0	0.418934	0.381	0.049	0	3	HSDL1
SMPX	0	0.41839	0.268	0.024	0	3	SMPX
ITGB3	0	0.417308	0.264	0.011	0	3	ITGB3
IGSF11	0	0.412515	0.19	0.012	0	3	IGSF11
CAMK2A	0	0.410173	0.227	0.011	0	3	CAMK2A
EEF1A2	0	0.40969	0.294	0.034	0	3	EEF1A2
ATP9A	0	0.409461	0.251	0.028	0	3	ATP9A
RAVER2	0	0.406179	0.253	0.021	0	3	RAVER2
KY	0	0.403789	0.237	0.015	0	3	KY
ANKRD16	0	0.402844	0.332	0.044	0	3	ANKRD16
PRKAR1B	0	0.402353	0.275	0.028	0	3	PRKAR1B
ERBB2	0	0.40219	0.282	0.02	0	3	ERBB2
AC022784.1	0	0.397951	0.209	0.013	0	3	AC022784.1
WEE1	0	0.397289	0.266	0.017	0	3	WEE1
PLEKHA6	0	0.396264	0.274	0.027	0	3	PLEKHA6
PAWR	0	0.396008	0.247	0.021	0	3	PAWR
ETFDH	0	0.391456	0.377	0.061	0	3	ETFDH
AL133346.1	0	0.391034	0.171	0.01	0	3	AL133346.1
HSPB8	0	0.390876	0.198	0.017	0	3	HSPB8
NEO1	0	0.390834	0.289	0.037	0	3	NEO1
BCAR1	0	0.389443	0.258	0.028	0	3	BCAR1
SSR3	0	0.388157	0.346	0.052	0	3	SSR3
B3GALNT1	0	0.388085	0.279	0.023	0	3	B3GALNT1
ATP1B1	0	0.385594	0.444	0.088	0	3	ATP1B1
SLC16A12	0	0.385243	0.225	0.021	0	3	SLC16A12
COLQ	0	0.382602	0.287	0.035	0	3	COLQ
NMRK2	0	0.382592	0.236	0.026	0	3	NMRK2
GPR39	0	0.380359	0.143	0.005	0	3	GPR39
USP2	0	0.379145	0.264	0.015	0	3	USP2
ZMAT4	0	0.377947	0.173	0.006	0	3	ZMAT4
DUSP5	0	0.375578	0.206	0.013	0	3	DUSP5
NCS1	0	0.374848	0.222	0.009	0	3	NCS1
PROM1	0	0.372291	0.163	0.009	0	3	PROM1
TRPM3	0	0.370182	0.267	0.023	0	3	TRPM3
DLG3	0	0.369725	0.234	0.015	0	3	DLG3
ABCB4	0	0.367063	0.209	0.012	0	3	ABCB4
DIXDC1	0	0.365412	0.234	0.021	0	3	DIXDC1
BEND7	0	0.355959	0.198	0.011	0	3	BEND7
ADAM11	0	0.35591	0.257	0.019	0	3	ADAM11
MASP1	0	0.354884	0.236	0.02	0	3	MASP1
ASAP3	0	0.350417	0.245	0.025	0	3	ASAP3
SLC25A27	0	0.345871	0.258	0.029	0	3	SLC25A27
AC020909.2	0	0.342063	0.269	0.019	0	3	AC020909.2
ALS2	0	0.340401	0.422	0.079	0	3	ALS2
CCDC36	0	0.340148	0.196	0.015	0	3	CCDC36
CNOT11	0	0.336369	0.338	0.052	0	3	CNOT11
SMO	0	0.335841	0.262	0.031	0	3	SMO
LINC02455	0	0.333019	0.209	0.005	0	3	LINC02455
KCNH2	0	0.33286	0.209	0.009	0	3	KCNH2
CRY2	0	0.332324	0.333	0.05	0	3	CRY2
ABRA	0	0.331579	0.17	0.009	0	3	ABRA
TMEM178A	0	0.329197	0.176	0.006	0	3	TMEM178A
C10orf71	0	0.327682	0.209	0.013	0	3	C10orf71
CAND2	0	0.327377	0.234	0.019	0	3	CAND2
CNN3	0	0.326749	0.205	0.019	0	3	CNN3
LINC00884	0	0.325318	0.221	0.017	0	3	LINC00884
CLGN	0	0.3243	0.202	0.01	0	3	CLGN
GLRB	0	0.322686	0.182	0.007	0	3	GLRB
BVES-AS1	0	0.321287	0.209	0.011	0	3	BVES-AS1
DMPK	0	0.3193	0.287	0.035	0	3	DMPK
DYRK3	0	0.317939	0.227	0.018	0	3	DYRK3
ATP7B	0	0.315944	0.217	0.014	0	3	ATP7B
PTPN20	0	0.312909	0.197	0.01	0	3	PTPN20
ITGA3	0	0.310387	0.198	0.015	0	3	ITGA3
NECTIN3	0	0.307396	0.193	0.016	0	3	NECTIN3
LAMA5	0	0.300733	0.209	0.016	0	3	LAMA5
DOK7	0	0.299816	0.205	0.017	0	3	DOK7
LMOD3	0	0.297914	0.201	0.014	0	3	LMOD3
NT5M	0	0.296877	0.175	0.009	0	3	NT5M
IGF2BP1	0	0.295396	0.181	0.009	0	3	IGF2BP1
E2F5	0	0.29414	0.18	0.011	0	3	E2F5
GATA6-AS1	0	0.290767	0.239	0.014	0	3	GATA6-AS1
MPP6	0	0.289234	0.173	0.009	0	3	MPP6
HEY2	0	0.28787	0.186	0.01	0	3	HEY2
PGRMC2	0	0.284878	0.257	0.029	0	3	PGRMC2
C3orf52	0	0.284331	0.165	0.007	0	3	C3orf52
LINC02082	0	0.283671	0.154	0.003	0	3	LINC02082
TEAD3	0	0.279497	0.218	0.018	0	3	TEAD3
SYT9	0	0.275424	0.14	0.006	0	3	SYT9
TMEM159	0	0.275092	0.219	0.019	0	3	TMEM159
BCAM	0	0.267816	0.171	0.011	0	3	BCAM
CCDC85C	0	0.261079	0.164	0.01	0	3	CCDC85C
SCMH1	5.65084e-308	0.765126	0.643	0.177	1.66106e-303	3	SCMH1
AC006299.1	7.23587e-308	0.291397	0.186	0.015	2.12698e-303	3	AC006299.1
CNN1	1.91235e-307	0.430958	0.159	0.01	5.62135e-303	3	CNN1
PRKG1	3.7104e-307	1.4233	0.83	0.483	1.09067e-302	3	PRKG1
BNIP31	2.33965e-306	0.32189	0.304	0.044	6.87741e-302	3	BNIP3
IFT43	2.63083e-305	0.42801	0.373	0.065	7.73332e-301	3	IFT43
SRPX	1.29329e-304	0.309119	0.2	0.019	3.80161e-300	3	SRPX
ACTC1	2.55436e-304	0.382369	0.419	0.084	7.50853e-300	3	ACTC1
INPP5A1	8.00592e-302	0.577067	0.583	0.145	2.35334e-297	3	INPP5A
SLC35D1	8.3824e-302	0.386004	0.334	0.053	2.46401e-297	3	SLC35D1
GRK51	9.3447e-302	1.30444	0.771	0.323	2.74687e-297	3	GRK5
CEP70	3.50844e-300	0.320464	0.285	0.039	1.03131e-295	3	CEP70
EFCAB2	4.11708e-300	0.873185	0.632	0.184	1.21021e-295	3	EFCAB2
HOPX	1.96231e-299	0.320713	0.147	0.009	5.7682e-295	3	HOPX
SLIT3	9.09242e-299	0.71014	0.326	0.058	2.67272e-294	3	SLIT3
ADAMTS15	1.02289e-298	0.30089	0.18	0.015	3.0068e-294	3	ADAMTS15
ANKRD26	1.65614e-298	0.402008	0.488	0.105	4.86823e-294	3	ANKRD26
ARL5B	5.87204e-298	0.280944	0.221	0.023	1.72609e-293	3	ARL5B
GBX1	7.86541e-298	0.414612	0.222	0.026	2.31204e-293	3	GBX1
PANK1	1.20272e-297	0.283366	0.228	0.025	3.53538e-293	3	PANK1
PPP1R3A	2.08805e-297	0.411622	0.22	0.025	6.13783e-293	3	PPP1R3A
DOK6	3.81038e-297	0.517936	0.237	0.029	1.12006e-292	3	DOK6
KHDRBS3	2.73658e-296	0.359227	0.235	0.027	8.04417e-292	3	KHDRBS3
CLIC4	8.23598e-296	0.86982	0.662	0.198	2.42097e-291	3	CLIC4
DCBLD2	2.26319e-295	0.338251	0.475	0.101	6.65265e-291	3	DCBLD2
KIAA1958	4.83586e-295	0.455385	0.412	0.082	1.4215e-290	3	KIAA1958
NID1	1.05259e-294	0.744956	0.413	0.096	3.09409e-290	3	NID1
ITGA7	2.01627e-294	0.351711	0.283	0.041	5.92681e-290	3	ITGA7
RANBP17	1.7129e-293	0.528719	0.364	0.066	5.03507e-289	3	RANBP17
LAMA4	2.61237e-293	0.597243	0.358	0.068	7.67905e-289	3	LAMA4
TTTY10	2.95912e-293	0.821975	0.432	0.095	8.69834e-289	3	TTTY10
LIMCH1	8.75609e-293	0.924809	0.649	0.207	2.57385e-288	3	LIMCH1
CPNE5	3.41915e-292	0.524593	0.244	0.033	1.00506e-287	3	CPNE5
PTAR1	4.50276e-292	0.405806	0.505	0.114	1.32359e-287	3	PTAR1
AC124947.1	4.5801e-292	0.46294	0.255	0.034	1.34632e-287	3	AC124947.1
MIR133A1HG	6.42711e-292	0.323594	0.244	0.032	1.88925e-287	3	MIR133A1HG
RPL3L	1.64812e-291	0.337114	0.24	0.03	4.84465e-287	3	RPL3L
PDE7A	1.92359e-291	0.967447	0.751	0.299	5.65441e-287	3	PDE7A
GPI	2.54968e-291	0.805149	0.711	0.223	7.4948e-287	3	GPI
XPR1	4.25786e-291	1.14092	0.784	0.32	1.2516e-286	3	XPR1
IDH3A	9.07652e-291	0.282957	0.303	0.046	2.66804e-286	3	IDH3A
SLC44A5	1.33531e-290	0.410717	0.147	0.009	3.92513e-286	3	SLC44A5
RABGAP1L	1.60343e-290	1.51347	0.941	0.65	4.71328e-286	3	RABGAP1L
TEAD4	1.08666e-289	0.268909	0.167	0.013	3.19422e-285	3	TEAD4
ZDHHC21	1.16203e-289	0.407628	0.48	0.105	3.41578e-285	3	ZDHHC21
TENM2	1.49117e-289	1.2117	0.497	0.165	4.38328e-285	3	TENM2
PXDNL	2.16015e-289	1.68433	0.622	0.266	6.34975e-285	3	PXDNL
SEMA5B	3.23638e-289	0.296802	0.178	0.015	9.51334e-285	3	SEMA5B
DUBR	3.69725e-289	0.303896	0.21	0.022	1.08681e-284	3	DUBR
MXI1	7.02105e-289	0.494802	0.49	0.11	2.06384e-284	3	MXI1
VPS13A	9.64308e-289	0.47759	0.488	0.11	2.83458e-284	3	VPS13A
AC138123.1	3.55735e-288	0.486142	0.212	0.023	1.04568e-283	3	AC138123.1
RMND5A	6.27137e-288	0.297572	0.355	0.062	1.84347e-283	3	RMND5A
SFXN4	4.13256e-287	0.362354	0.322	0.052	1.21477e-282	3	SFXN4
CRADD	8.50733e-287	0.967867	0.663	0.22	2.50073e-282	3	CRADD
UBE2O	3.87779e-286	0.533688	0.517	0.123	1.13988e-281	3	UBE2O
FBXO31	2.18848e-284	0.352158	0.316	0.051	6.43304e-280	3	FBXO31
SYNPO2	1.04322e-282	1.2854	0.576	0.219	3.06656e-278	3	SYNPO2
PCGF5	1.34106e-282	0.558314	0.565	0.144	3.94205e-278	3	PCGF5
PRKCZ	3.20015e-282	0.265199	0.231	0.027	9.40685e-278	3	PRKCZ
C2CD6	1.91885e-281	0.439882	0.178	0.016	5.64045e-277	3	C2CD6
ATP5F1A	3.66269e-281	0.286643	0.408	0.081	1.07665e-276	3	ATP5F1A
EXOG	7.64169e-281	0.325141	0.36	0.065	2.24628e-276	3	EXOG
PRELID2	2.23597e-280	1.01505	0.596	0.188	6.57265e-276	3	PRELID2
LMTK2	6.5741e-280	0.384877	0.34	0.059	1.93246e-275	3	LMTK2
NDRG3	3.32437e-279	0.595726	0.503	0.123	9.77199e-275	3	NDRG3
TDRD3	5.69762e-279	0.60302	0.574	0.151	1.67481e-274	3	TDRD3
ST5	7.23942e-279	0.580576	0.413	0.088	2.12803e-274	3	ST5
PPP2R5A	1.59537e-278	0.605552	0.596	0.16	4.68958e-274	3	PPP2R5A
XPO4	1.83718e-278	0.638359	0.649	0.185	5.40039e-274	3	XPO4
SLC16A1-AS1	1.87924e-278	0.8637	0.707	0.234	5.52402e-274	3	SLC16A1-AS1
AK3	7.28142e-278	0.327763	0.395	0.077	2.14037e-273	3	AK3
CDC42BPA	9.08994e-278	0.782215	0.659	0.204	2.67199e-273	3	CDC42BPA
COX10	9.33402e-278	0.442821	0.431	0.091	2.74374e-273	3	COX10
TMEM67	2.08652e-277	0.325982	0.251	0.034	6.13331e-273	3	TMEM67
ATF7IP2	2.81324e-277	0.668719	0.557	0.146	8.26952e-273	3	ATF7IP2
SLCO5A1	2.82804e-277	0.603974	0.225	0.029	8.31303e-273	3	SLCO5A1
SYNJ2	1.20393e-276	0.352254	0.221	0.026	3.53896e-272	3	SYNJ2
ADCY9	2.38724e-276	0.734791	0.64	0.188	7.01728e-272	3	ADCY9
FYCO1	3.2334e-276	0.370351	0.373	0.07	9.50459e-272	3	FYCO1
FAM227B	5.85798e-276	0.284399	0.183	0.017	1.72195e-271	3	FAM227B
KIAA1217	1.01353e-275	1.06622	0.581	0.205	2.97926e-271	3	KIAA1217
KAT6B	1.09532e-275	0.922955	0.75	0.271	3.21971e-271	3	KAT6B
TFB1M	4.04704e-275	0.288179	0.369	0.069	1.18963e-270	3	TFB1M
HIPK2	4.8438e-275	0.894472	0.691	0.224	1.42383e-270	3	HIPK2
SH3BP4	3.11326e-274	0.258919	0.2	0.021	9.15144e-270	3	SH3BP4
ACAT1	4.82629e-274	0.358068	0.367	0.07	1.41869e-269	3	ACAT1
CPNE3	1.0584e-273	0.331225	0.288	0.044	3.11116e-269	3	CPNE3
EBF4	1.25343e-273	0.284248	0.155	0.011	3.68447e-269	3	EBF4
AHI1	1.37215e-273	0.545079	0.534	0.135	4.03344e-269	3	AHI1
TPD52	7.61567e-273	0.355774	0.262	0.037	2.23863e-268	3	TPD52
FANCC	1.78104e-272	0.444998	0.407	0.084	5.23538e-268	3	FANCC
IGF2BP32	3.28416e-272	0.598175	0.517	0.128	9.65379e-268	3	IGF2BP3
ACOX3	1.91064e-271	0.308345	0.352	0.064	5.61633e-267	3	ACOX3
SLC16A7	3.33231e-270	0.714192	0.601	0.18	9.79533e-266	3	SLC16A7
MOK	9.73513e-270	0.415594	0.259	0.037	2.86164e-265	3	MOK
ACTN1	1.77263e-269	0.416344	0.408	0.084	5.21063e-265	3	ACTN1
JUP	2.94005e-269	0.436284	0.352	0.066	8.64228e-265	3	JUP
TRIM54	9.46908e-269	0.485767	0.459	0.112	2.78344e-264	3	TRIM54
GLCCI1	1.03884e-268	0.500677	0.472	0.11	3.05366e-264	3	GLCCI1
LMCD1	1.1354e-268	0.369307	0.183	0.018	3.33751e-264	3	LMCD1
QKI1	1.6705e-268	1.08608	0.94	0.751	4.91045e-264	3	QKI
RASAL2	4.04209e-268	1.05938	0.801	0.358	1.18817e-263	3	RASAL2
DPY19L4	9.93235e-267	0.429175	0.544	0.137	2.91962e-262	3	DPY19L4
HRC	2.14078e-266	0.272792	0.181	0.017	6.29283e-262	3	HRC
NNT	3.21755e-266	0.680725	0.594	0.172	9.45799e-262	3	NNT
ZNF713	1.02277e-265	0.297482	0.269	0.04	3.00643e-261	3	ZNF713
LRRFIP2	3.02335e-265	0.957052	0.756	0.293	8.88715e-261	3	LRRFIP2
SFXN1	9.14945e-265	0.293452	0.323	0.056	2.68948e-260	3	SFXN1
SUCLG1	9.63846e-265	0.250644	0.32	0.055	2.83322e-260	3	SUCLG1
BARD1	1.77817e-264	0.301361	0.292	0.047	5.22692e-260	3	BARD1
HSF2	1.79685e-264	0.280702	0.22	0.026	5.28185e-260	3	HSF2
LINC02248	2.48402e-264	0.956425	0.302	0.061	7.30177e-260	3	LINC02248
TPM1	3.16687e-264	1.01384	0.86	0.452	9.30902e-260	3	TPM1
TP53BP1	5.30712e-264	0.312242	0.438	0.095	1.56003e-259	3	TP53BP1
TOP2B	5.75207e-264	0.408749	0.578	0.151	1.69082e-259	3	TOP2B
LINC00472	5.76053e-264	0.571755	0.534	0.138	1.69331e-259	3	LINC00472
TXNL1	7.57917e-263	0.33927	0.359	0.068	2.2279e-258	3	TXNL1
RTTN	1.31122e-262	0.355761	0.392	0.08	3.85434e-258	3	RTTN
COL27A1	2.39544e-262	0.312059	0.249	0.035	7.0414e-258	3	COL27A1
STARD9	3.23462e-262	0.449594	0.519	0.129	9.50817e-258	3	STARD9
EIF2AK3	8.20919e-262	0.790816	0.432	0.101	2.41309e-257	3	EIF2AK3
LNPK	9.67155e-262	0.277847	0.435	0.095	2.84295e-257	3	LNPK
CDKL5	1.70713e-260	0.453986	0.483	0.115	5.01811e-256	3	CDKL5
BCAS2	7.33407e-260	0.548584	0.244	0.034	2.15585e-255	3	BCAS2
C1orf21	2.74235e-259	0.744789	0.457	0.124	8.06113e-255	3	C1orf21
ADHFE1	3.96985e-259	0.368217	0.421	0.092	1.16694e-254	3	ADHFE1
MYH6	3.64878e-258	0.328441	0.24	0.035	1.07256e-253	3	MYH6
PKP4	7.0387e-257	0.61846	0.523	0.138	2.06903e-252	3	PKP4
SGPP2	9.36509e-257	0.315669	0.168	0.016	2.75287e-252	3	SGPP2
BCO2	1.01422e-256	0.374969	0.3	0.053	2.98131e-252	3	BCO2
PIK3R3	2.07587e-256	0.884997	0.448	0.113	6.10202e-252	3	PIK3R3
DTWD2	2.8202e-256	0.430593	0.396	0.084	8.28998e-252	3	DTWD2
PLEKHA1	3.58909e-256	0.522186	0.595	0.165	1.05501e-251	3	PLEKHA1
MYO6	4.16802e-256	0.353266	0.222	0.03	1.22519e-251	3	MYO6
CHCHD3	8.06931e-256	0.879461	0.762	0.29	2.37197e-251	3	CHCHD3
RIC8B	8.22958e-256	0.319736	0.393	0.081	2.41909e-251	3	RIC8B
ARHGEF12	4.50243e-255	0.813979	0.694	0.233	1.32349e-250	3	ARHGEF12
MAP4K4	5.11277e-255	0.870884	0.752	0.279	1.5029e-250	3	MAP4K4
RADIL	1.7243e-254	0.295089	0.149	0.012	5.06858e-250	3	RADIL
VEZT	8.58853e-254	0.396867	0.545	0.141	2.5246e-249	3	VEZT
FBXW8	1.80653e-253	0.323483	0.399	0.084	5.3103e-249	3	FBXW8
CD109	4.46661e-253	0.302883	0.217	0.028	1.31296e-248	3	CD109
LINC02008	6.88852e-253	0.355676	0.151	0.012	2.02488e-248	3	LINC02008
FXR1	1.24653e-252	0.432451	0.566	0.151	3.66417e-248	3	FXR1
EML1	2.97416e-252	0.439807	0.242	0.035	8.74254e-248	3	EML1
LINC00906	3.54504e-252	0.300859	0.139	0.01	1.04206e-247	3	LINC00906
AC098617.1	5.2155e-252	0.844896	0.34	0.076	1.5331e-247	3	AC098617.1
ADAMTS9	7.08645e-252	0.481128	0.278	0.047	2.08306e-247	3	ADAMTS9
DPY19L1	5.04802e-251	0.30333	0.335	0.063	1.48386e-246	3	DPY19L1
PTPRG1	7.77517e-251	0.813044	0.866	0.461	2.28551e-246	3	PTPRG
B3GALNT2	9.1756e-251	0.324066	0.432	0.097	2.69717e-246	3	B3GALNT2
CORO2B	4.30949e-250	0.320622	0.192	0.022	1.26677e-245	3	CORO2B
PTDSS1	8.02009e-250	0.32361	0.347	0.068	2.35751e-245	3	PTDSS1
SYNM	2.25915e-249	0.302407	0.188	0.021	6.64077e-245	3	SYNM
RHOBTB3	2.30233e-249	0.449108	0.601	0.172	6.7677e-245	3	RHOBTB3
YWHAQ	2.64946e-249	0.41287	0.462	0.11	7.78808e-245	3	YWHAQ
ABCD3	9.31834e-249	0.41663	0.414	0.092	2.73913e-244	3	ABCD3
MYL2	5.84562e-248	0.344372	0.472	0.123	1.71832e-243	3	MYL2
CCNJL	4.55714e-247	0.278736	0.155	0.014	1.33957e-242	3	CCNJL
NAP1L1	1.7427e-246	0.378909	0.478	0.117	5.12267e-242	3	NAP1L1
MAGI3	1.01885e-245	0.472245	0.459	0.111	2.9949e-241	3	MAGI3
KIF9-AS1	1.87406e-245	0.560046	0.49	0.126	5.50881e-241	3	KIF9-AS1
MAP4K3	3.27056e-245	0.853152	0.769	0.302	9.6138e-241	3	MAP4K3
SLC20A2	3.65957e-245	0.787365	0.729	0.258	1.07573e-240	3	SLC20A2
RIPOR2	5.07088e-245	0.317582	0.247	0.037	1.49059e-240	3	RIPOR2
ROBO1	1.72994e-244	0.720701	0.333	0.069	5.08517e-240	3	ROBO1
TOB2	1.99719e-244	0.447	0.465	0.114	5.87073e-240	3	TOB2
ATF3	2.58077e-244	0.703795	0.261	0.042	7.58616e-240	3	ATF3
GKAP1	3.51749e-244	0.255437	0.319	0.059	1.03397e-239	3	GKAP1
DST	2.34108e-243	0.943134	0.853	0.412	6.88162e-239	3	DST
PHKA2	6.16962e-243	0.322948	0.368	0.076	1.81356e-238	3	PHKA2
GPD1L	8.14571e-243	0.327967	0.306	0.055	2.39443e-238	3	GPD1L
LRRC20	1.74585e-242	0.283571	0.19	0.022	5.13193e-238	3	LRRC20
AIG1	4.87326e-242	0.603008	0.587	0.173	1.4325e-237	3	AIG1
ZNF385B	1.13125e-241	0.505292	0.138	0.011	3.3253e-237	3	ZNF385B
RNF122	4.7192e-241	0.266593	0.247	0.037	1.38721e-236	3	RNF122
MAP4	4.81933e-241	1.01908	0.897	0.552	1.41664e-236	3	MAP4
HSPB7	9.10043e-241	0.526984	0.663	0.208	2.67507e-236	3	HSPB7
KIF13A	1.09501e-240	0.970219	0.772	0.326	3.21878e-236	3	KIF13A
AKAP1	3.64249e-240	0.250777	0.248	0.037	1.07071e-235	3	AKAP1
TMTC2	3.93467e-240	0.662478	0.438	0.11	1.1566e-235	3	TMTC2
RAPGEF2	4.67504e-240	0.96647	0.785	0.335	1.37423e-235	3	RAPGEF2
LARS2	1.82183e-239	0.303487	0.409	0.091	5.35526e-235	3	LARS2
FGD6	2.11917e-239	0.434778	0.548	0.148	6.22931e-235	3	FGD6
ZNRF3	4.36944e-239	0.358838	0.292	0.052	1.2844e-234	3	ZNRF3
ADD3	5.12506e-239	0.57087	0.614	0.183	1.50651e-234	3	ADD3
SLC25A29	6.15501e-239	0.289768	0.326	0.062	1.80926e-234	3	SLC25A29
GPHN	2.23948e-238	0.869062	0.755	0.297	6.58295e-234	3	GPHN
TEAD2	6.39518e-238	0.270923	0.141	0.011	1.87986e-233	3	TEAD2
GPR173	9.22517e-238	0.267673	0.175	0.019	2.71174e-233	3	GPR173
PRKAR1A	9.86238e-238	0.253886	0.421	0.097	2.89905e-233	3	PRKAR1A
NIPSNAP2	1.16014e-237	0.439283	0.582	0.165	3.41023e-233	3	NIPSNAP2
ADAMTS9-AS2	2.43784e-237	0.813023	0.387	0.098	7.16602e-233	3	ADAMTS9-AS2
KCND3	3.12033e-237	0.571513	0.304	0.065	9.17222e-233	3	KCND3
METAP1	3.25868e-237	0.257326	0.3	0.054	9.5789e-233	3	METAP1
STXBP4	1.1354e-236	0.286055	0.268	0.044	3.3375e-232	3	STXBP4
ST3GAL6	2.69876e-236	0.638893	0.583	0.176	7.933e-232	3	ST3GAL6
TIPARP	6.91424e-235	0.331614	0.269	0.045	2.03244e-230	3	TIPARP
MFGE8	2.54722e-234	0.334306	0.379	0.084	7.48755e-230	3	MFGE8
GNAI1	3.64352e-234	0.544858	0.193	0.024	1.07101e-229	3	GNAI1
OPTN	1.06402e-233	0.250265	0.203	0.026	3.12768e-229	3	OPTN
METTL25	1.41964e-233	0.311403	0.362	0.076	4.17302e-229	3	METTL25
ATP2B4	2.95486e-233	0.724215	0.687	0.233	8.68582e-229	3	ATP2B4
ASB2	3.43928e-233	0.314485	0.229	0.035	1.01097e-228	3	ASB2
SMTN	3.51219e-233	0.316351	0.335	0.067	1.03241e-228	3	SMTN
EMC10	5.59494e-233	0.264412	0.511	0.134	1.64463e-228	3	EMC10
ANOS1	6.49651e-233	0.258579	0.136	0.011	1.90965e-228	3	ANOS1
ATAD1	3.16346e-232	0.286125	0.364	0.077	9.29899e-228	3	ATAD1
MFN2	3.6618e-232	0.384471	0.448	0.11	1.07639e-227	3	MFN2
KTN1	1.00564e-230	0.555628	0.682	0.22	2.95609e-226	3	KTN1
USP46	1.11577e-230	0.280813	0.273	0.046	3.2798e-226	3	USP46
TBC1D81	1.16914e-230	0.652179	0.707	0.246	3.43668e-226	3	TBC1D8
COL4A6	4.12753e-230	0.264281	0.133	0.01	1.21329e-225	3	COL4A6
TSHZ2	5.63417e-230	0.861511	0.392	0.102	1.65617e-225	3	TSHZ2
ARHGAP32	1.05675e-229	0.441	0.446	0.111	3.10632e-225	3	ARHGAP32
LRRC49	1.53644e-229	0.283237	0.197	0.025	4.51638e-225	3	LRRC49
PTPRM	1.6147e-229	0.98404	0.875	0.512	4.74641e-225	3	PTPRM
UBR1	1.23751e-228	0.595863	0.667	0.218	3.63765e-224	3	UBR1
NDUFAF5	1.35536e-228	0.291244	0.346	0.072	3.98408e-224	3	NDUFAF5
DHX32	3.71252e-227	0.300308	0.435	0.105	1.0913e-222	3	DHX32
FBH1	4.52374e-226	0.399009	0.544	0.151	1.32975e-221	3	FBH1
MPHOSPH9	9.04999e-226	0.292956	0.449	0.111	2.66025e-221	3	MPHOSPH9
TMEM131L	3.71272e-225	0.620075	0.616	0.195	1.09136e-220	3	TMEM131L
MIB1	2.26154e-224	0.355357	0.552	0.154	6.64778e-220	3	MIB1
LINC01473	4.08611e-224	0.622767	0.523	0.152	1.20111e-219	3	LINC01473
MICU3	6.90799e-224	0.372089	0.322	0.065	2.0306e-219	3	MICU3
PEX7	7.53602e-224	0.300042	0.259	0.043	2.21521e-219	3	PEX7
MAGED1	8.61296e-224	0.333164	0.447	0.112	2.53178e-219	3	MAGED1
HSDL2	2.89917e-223	0.424388	0.561	0.16	8.5221e-219	3	HSDL2
REEP3	2.0929e-222	0.337871	0.43	0.105	6.15209e-218	3	REEP3
CYTH3	3.6067e-222	0.505972	0.475	0.126	1.06019e-217	3	CYTH3
FGF14	4.96411e-222	0.671092	0.284	0.06	1.4592e-217	3	FGF14
MRPS6	5.29307e-222	0.267937	0.297	0.056	1.5559e-217	3	MRPS6
NDUFS4	1.40922e-221	0.39156	0.547	0.154	4.14239e-217	3	NDUFS4
SPAG16	4.83189e-221	0.30291	0.222	0.033	1.42034e-216	3	SPAG16
KIFAP3	1.05339e-220	0.32875	0.39	0.09	3.09645e-216	3	KIFAP3
FNBP1L	1.17372e-220	0.484765	0.443	0.113	3.45015e-216	3	FNBP1L
CFAP77	1.19737e-220	0.252377	0.133	0.011	3.51966e-216	3	CFAP77
ARHGEF9	2.305e-220	0.271084	0.366	0.081	6.77555e-216	3	ARHGEF9
PLAG1	4.63662e-220	0.286371	0.295	0.056	1.36294e-215	3	PLAG1
FAM122C	1.93862e-219	0.395874	0.278	0.051	5.69857e-215	3	FAM122C
RHEB	2.45274e-219	0.404047	0.477	0.127	7.20984e-215	3	RHEB
SPTAN1	5.39789e-219	0.367644	0.482	0.128	1.58671e-214	3	SPTAN1
ABCG2	1.03878e-218	0.275213	0.143	0.013	3.05351e-214	3	ABCG2
GOLIM4	4.57292e-217	0.448729	0.605	0.185	1.34421e-212	3	GOLIM4
CAV2	4.99699e-217	0.278183	0.196	0.027	1.46886e-212	3	CAV2
CDC42EP3	6.40833e-217	0.257269	0.275	0.05	1.88373e-212	3	CDC42EP3
PLCL2	1.23663e-216	0.958175	0.818	0.412	3.63507e-212	3	PLCL2
AC113414.1	1.47027e-216	0.395284	0.182	0.023	4.32186e-212	3	AC113414.1
CPNE4	1.97485e-216	0.39899	0.26	0.047	5.80508e-212	3	CPNE4
TMEM38A	8.83314e-216	0.316522	0.202	0.028	2.5965e-211	3	TMEM38A
COL18A1	1.66622e-215	0.302762	0.23	0.036	4.89784e-211	3	COL18A1
ST8SIA5	3.85659e-215	0.27909	0.188	0.024	1.13364e-210	3	ST8SIA5
STK38L	5.38636e-215	0.563628	0.539	0.16	1.58332e-210	3	STK38L
RRAS2	9.00802e-215	0.367317	0.265	0.048	2.64791e-210	3	RRAS2
CRYBG3	1.07905e-214	0.384718	0.487	0.132	3.17187e-210	3	CRYBG3
TMX2	2.02423e-214	0.301514	0.36	0.08	5.95023e-210	3	TMX2
SEMA6A	2.21458e-214	0.31164	0.227	0.035	6.50976e-210	3	SEMA6A
CERK1	3.97828e-214	0.346613	0.538	0.152	1.16942e-209	3	CERK
HSP90AA11	1.05886e-213	1.21342	0.535	0.18	3.11253e-209	3	HSP90AA1
MB21D21	1.79925e-213	0.490613	0.541	0.16	5.28889e-209	3	MB21D2
ARID5B1	2.57819e-213	0.466372	0.658	0.215	7.5786e-209	3	ARID5B
GULP1	1.35398e-212	0.36351	0.261	0.047	3.98002e-208	3	GULP1
COL23A1	1.37953e-212	0.468882	0.257	0.047	4.05514e-208	3	COL23A1
LINC01088	2.05367e-211	0.477759	0.232	0.039	6.03676e-207	3	LINC01088
GNG7	9.64012e-211	0.625327	0.76	0.294	2.83371e-206	3	GNG7
JAZF1	1.66498e-210	0.800468	0.769	0.328	4.89422e-206	3	JAZF1
MPRIP	1.05324e-209	0.349314	0.567	0.167	3.09599e-205	3	MPRIP
SLC12A2	4.92065e-209	0.270432	0.247	0.043	1.44642e-204	3	SLC12A2
LARP1B	9.24171e-209	0.329739	0.419	0.105	2.7166e-204	3	LARP1B
TRPM4	2.12343e-208	0.271947	0.392	0.094	6.24181e-204	3	TRPM4
PLS3	1.00627e-207	0.396846	0.23	0.04	2.95793e-203	3	PLS3
KIF1C	2.28211e-207	0.262604	0.402	0.098	6.70827e-203	3	KIF1C
DENND1B	2.80114e-207	0.487051	0.582	0.181	8.23395e-203	3	DENND1B
GPM6B	3.91392e-207	0.288673	0.152	0.016	1.1505e-202	3	GPM6B
HDAC9	9.724e-205	0.937487	0.87	0.508	2.85837e-200	3	HDAC9
CREB5	6.27073e-204	0.770716	0.632	0.228	1.84328e-199	3	CREB5
TFDP2	6.48535e-204	0.530667	0.57	0.179	1.90637e-199	3	TFDP2
TMEM245	9.95142e-204	0.38928	0.546	0.162	2.92522e-199	3	TMEM245
AC010967.1	1.01335e-202	0.386723	0.115	0.009	2.97873e-198	3	AC010967.1
ABHD18	2.09316e-202	0.711434	0.736	0.289	6.15283e-198	3	ABHD18
ABTB2	2.06773e-201	0.55585	0.258	0.052	6.07809e-197	3	ABTB2
RBMX	9.83998e-201	0.39189	0.59	0.184	2.89246e-196	3	RBMX
SLMAP	4.27476e-200	0.74578	0.766	0.322	1.25657e-195	3	SLMAP
OXNAD1	4.74842e-200	0.256281	0.357	0.083	1.3958e-195	3	OXNAD1
PDK4	6.33063e-200	0.567193	0.457	0.136	1.86089e-195	3	PDK4
CSNK1G3	7.51652e-199	0.311113	0.39	0.097	2.20948e-194	3	CSNK1G3
CTIF	1.05614e-198	0.444651	0.601	0.191	3.10452e-194	3	CTIF
NRSN2-AS1	7.42579e-198	0.316307	0.363	0.087	2.18281e-193	3	NRSN2-AS1
DAAM1	7.68511e-198	0.539873	0.702	0.248	2.25904e-193	3	DAAM1
GARNL3	8.75681e-198	0.459656	0.601	0.196	2.57407e-193	3	GARNL3
TMEM168	9.73026e-198	0.287317	0.475	0.132	2.86021e-193	3	TMEM168
NEDD4L1	2.61811e-197	0.44256	0.654	0.219	7.69595e-193	3	NEDD4L
LNPEP	5.49476e-197	0.252801	0.494	0.139	1.61518e-192	3	LNPEP
GREB1	2.62454e-196	0.292537	0.205	0.032	7.71484e-192	3	GREB1
ACSS1	7.80617e-196	0.287745	0.454	0.124	2.29462e-191	3	ACSS1
ANKRD28	8.06264e-196	0.328241	0.313	0.069	2.37001e-191	3	ANKRD28
MAP3K13	3.27502e-195	0.310947	0.307	0.066	9.62692e-191	3	MAP3K13
RAD18	5.91703e-195	0.282213	0.242	0.043	1.73931e-190	3	RAD18
MNAT1	2.12998e-194	0.379621	0.565	0.175	6.26108e-190	3	MNAT1
IFT80	3.34855e-194	0.263844	0.226	0.038	9.84306e-190	3	IFT80
CRLS1	2.85998e-193	0.264958	0.428	0.113	8.40691e-189	3	CRLS1
NEK1	1.63062e-192	0.258839	0.463	0.128	4.79322e-188	3	NEK1
TGFBR3	2.77773e-192	0.436101	0.457	0.132	8.16513e-188	3	TGFBR3
CDC73	7.29408e-192	0.362154	0.567	0.176	2.14409e-187	3	CDC73
SSBP3	8.31572e-192	0.357509	0.561	0.173	2.44441e-187	3	SSBP3
AC106791.1	1.11247e-191	0.322791	0.274	0.056	3.2701e-187	3	AC106791.1
HEG1	2.55532e-191	0.40105	0.379	0.097	7.51136e-187	3	HEG1
HIVEP21	4.71747e-191	0.405228	0.576	0.187	1.3867e-186	3	HIVEP2
HADHB	1.33339e-190	0.31372	0.552	0.17	3.91951e-186	3	HADHB
UBE2H	2.54511e-190	0.841295	0.793	0.381	7.48135e-186	3	UBE2H
PGM1	2.86601e-190	0.281071	0.253	0.049	8.42464e-186	3	PGM1
KCNQ32	3.85511e-190	0.332479	0.318	0.073	1.13321e-185	3	KCNQ3
NKAIN2	5.41177e-189	0.452428	0.139	0.015	1.59079e-184	3	NKAIN2
TTC7B	2.50437e-188	0.398748	0.652	0.218	7.36159e-184	3	TTC7B
CD36	1.87986e-187	0.586936	0.666	0.279	5.52586e-183	3	CD36
HDAC5	2.81196e-187	0.286757	0.499	0.146	8.26574e-183	3	HDAC5
UBR3	3.5921e-187	0.777712	0.781	0.356	1.0559e-182	3	UBR3
KANK2	6.60004e-187	0.312574	0.463	0.131	1.94008e-182	3	KANK2
FOCAD	2.27509e-185	0.446053	0.567	0.185	6.68763e-181	3	FOCAD
PRPF40B	3.865e-185	0.319903	0.337	0.081	1.13612e-180	3	PRPF40B
BCL7A	1.37984e-184	0.265688	0.189	0.029	4.05604e-180	3	BCL7A
HSPH1	1.43936e-184	0.283979	0.258	0.051	4.231e-180	3	HSPH1
REPS1	2.44321e-184	0.440395	0.551	0.177	7.18181e-180	3	REPS1
WWC2	7.06874e-183	0.364597	0.615	0.203	2.07786e-178	3	WWC2
RICTOR	1.79327e-182	0.617891	0.706	0.272	5.27132e-178	3	RICTOR
TTC27	2.08273e-182	0.25684	0.437	0.122	6.12217e-178	3	TTC27
NBEA	2.37661e-182	0.501402	0.657	0.236	6.98604e-178	3	NBEA
FAT4	2.44289e-181	0.333371	0.189	0.03	7.18088e-177	3	FAT4
WDR60	7.88631e-181	0.417986	0.629	0.214	2.31818e-176	3	WDR60
NBAS	1.95284e-180	0.526592	0.701	0.259	5.74039e-176	3	NBAS
DIP2C	3.5162e-180	0.61289	0.76	0.317	1.03359e-175	3	DIP2C
ICA1	5.3769e-180	0.367634	0.576	0.187	1.58054e-175	3	ICA1
DECR1	1.52734e-179	0.278366	0.477	0.139	4.48962e-175	3	DECR1
NDUFS1	4.10174e-179	0.289318	0.546	0.17	1.20571e-174	3	NDUFS1
PPFIBP1	8.37592e-179	0.588011	0.45	0.147	2.4621e-174	3	PPFIBP1
WDPCP	8.91956e-179	0.619671	0.747	0.305	2.6219e-174	3	WDPCP
SYNE1	9.57756e-179	0.593309	0.705	0.274	2.81532e-174	3	SYNE1
NR6A1	1.02909e-178	0.354003	0.541	0.173	3.025e-174	3	NR6A1
MAP2K4	1.24345e-178	0.283875	0.532	0.164	3.65512e-174	3	MAP2K4
RSU1	1.97862e-177	0.432485	0.614	0.211	5.81615e-173	3	RSU1
PPARA	3.15729e-177	0.314337	0.627	0.209	9.28086e-173	3	PPARA
MPP3	5.8098e-177	0.372303	0.313	0.081	1.70779e-172	3	MPP3
HABP4	5.66835e-176	0.255698	0.259	0.053	1.66621e-171	3	HABP4
[truncated: 3,881 more rows]

## Sheet: Marker genes of MCs
Cluster	Annotation	Marker 1	Marker 2	Marker 3
0	MC0	HS3ST2	MAMDC2	TNFAIP2
1	MC1	ATP1B3	NAMPT	TFRC
2	MC-X1	MT-ND3	MT-ATP6	MT-CYB
3	MC-X2	FGF12	RYR2	CTNNA3
4	MC2	CD14	APOD	C1QC
5	MC3	SULF2	HLA-DRA	HLA-DPB1
6	MC4	RRM2	MKI67	TOP2A
7	MC-X3	SKAP1	CARD11	CD247
8	MC5	ITGAX	TPRG1	SPP1
9	MC-X4	MYH7	ABLIM1	MYBPC3
10	MC-X5	KAZN	ELN	COL1A2
