# Supplementary material for: Life-span–dependent transcriptional dynamics of the human heart
Source: Sci Adv. 2026 Jun 17;12(25):eaeg2614. doi: 10.1126/sciadv.aeg2614 (PMC13274588; doi:10.1126/sciadv.aeg2614)
Supplement: Supplementary file 2 — Tables S1 to S55 [file sciadv.aeg2614_tables_s1_to_s55.zip › Tables/Supplementary_Table_52.xlsx]

## Sheet: MC_subtype_prop_among_sample
x	fill.bar	count	frac		x	fill.bar	count	frac
AG6_LV_5	MC0	66	0.611111		AG6_RV_5	MC0	69	0.448052
AG6_LV_5	MC1	0	0		AG6_RV_5	MC1	0	0
AG6_LV_5	MC2	34	0.314815		AG6_RV_5	MC2	64	0.415584
AG6_LV_5	MC3	2	0.0185185		AG6_RV_5	MC3	6	0.038961
AG6_LV_5	MC4	6	0.0555556		AG6_RV_5	MC4	13	0.0844156
AG6_LV_5	MC5	0	0		AG6_RV_5	MC5	2	0.012987
AG6_LV_4	MC0	9	0.195652		AG6_RV_4	MC0	67	0.331683
AG6_LV_4	MC1	0	0		AG6_RV_4	MC1	0	0
AG6_LV_4	MC2	35	0.76087		AG6_RV_4	MC2	126	0.623762
AG6_LV_4	MC3	0	0		AG6_RV_4	MC3	3	0.0148515
AG6_LV_4	MC4	2	0.0434783		AG6_RV_4	MC4	5	0.0247525
AG6_LV_4	MC5	0	0		AG6_RV_4	MC5	1	0.0049505
AG6_LV_3	MC0	122	0.567442		AG6_RV_3	MC0	38	0.612903
AG6_LV_3	MC1	3	0.0139535		AG6_RV_3	MC1	1	0.016129
AG6_LV_3	MC2	80	0.372093		AG6_RV_3	MC2	23	0.370968
AG6_LV_3	MC3	2	0.00930233		AG6_RV_3	MC3	0	0
AG6_LV_3	MC4	7	0.0325581		AG6_RV_3	MC4	0	0
AG6_LV_3	MC5	1	0.00465116		AG6_RV_3	MC5	0	0
AG6_LV_2	MC0	57	0.467213		AG6_RV_2	MC0	111	0.442231
AG6_LV_2	MC1	2	0.0163934		AG6_RV_2	MC1	19	0.0756972
AG6_LV_2	MC2	60	0.491803		AG6_RV_2	MC2	91	0.36255
AG6_LV_2	MC3	3	0.0245902		AG6_RV_2	MC3	8	0.0318725
AG6_LV_2	MC4	0	0		AG6_RV_2	MC4	21	0.0836653
AG6_LV_2	MC5	0	0		AG6_RV_2	MC5	1	0.00398406
AG6_LV_1	MC0	219	0.693038		AG6_RV_1	MC0	80	0.606061
AG6_LV_1	MC1	10	0.0316456		AG6_RV_1	MC1	1	0.00757576
AG6_LV_1	MC2	49	0.155063		AG6_RV_1	MC2	31	0.234848
AG6_LV_1	MC3	6	0.0189873		AG6_RV_1	MC3	5	0.0378788
AG6_LV_1	MC4	31	0.0981013		AG6_RV_1	MC4	12	0.0909091
AG6_LV_1	MC5	1	0.00316456		AG6_RV_1	MC5	3	0.0227273
AG5_LV_3	MC0	488	0.863717		AG5_RV_3	MC0	632	0.892655
AG5_LV_3	MC1	47	0.0831858		AG5_RV_3	MC1	50	0.0706215
AG5_LV_3	MC2	5	0.00884956		AG5_RV_3	MC2	5	0.00706215
AG5_LV_3	MC3	12	0.0212389		AG5_RV_3	MC3	11	0.0155367
AG5_LV_3	MC4	8	0.0141593		AG5_RV_3	MC4	8	0.0112994
AG5_LV_3	MC5	5	0.00884956		AG5_RV_3	MC5	2	0.00282486
AG5_LV_2	MC0	79	0.831579		AG5_RV_2	MC0	882	0.863859
AG5_LV_2	MC1	1	0.0105263		AG5_RV_2	MC1	98	0.0959843
AG5_LV_2	MC2	4	0.0421053		AG5_RV_2	MC2	5	0.00489716
AG5_LV_2	MC3	6	0.0631579		AG5_RV_2	MC3	10	0.00979432
AG5_LV_2	MC4	1	0.0105263		AG5_RV_2	MC4	8	0.00783546
AG5_LV_2	MC5	4	0.0421053		AG5_RV_2	MC5	18	0.0176298
AG5_LV_1	MC0	495	0.735513		AG5_RV_1	MC0	401	0.734432
AG5_LV_1	MC1	99	0.147103		AG5_RV_1	MC1	59	0.108059
AG5_LV_1	MC2	5	0.00742942		AG5_RV_1	MC2	7	0.0128205
AG5_LV_1	MC3	34	0.0505201		AG5_RV_1	MC3	29	0.0531136
AG5_LV_1	MC4	28	0.0416048		AG5_RV_1	MC4	37	0.0677656
AG5_LV_1	MC5	12	0.0178306		AG5_RV_1	MC5	13	0.0238095
AG4_LV_3	MC0	637	0.791304		AG4_RV_3	MC0	530	0.760402
AG4_LV_3	MC1	89	0.110559		AG4_RV_3	MC1	84	0.120516
AG4_LV_3	MC2	8	0.00993789		AG4_RV_3	MC2	10	0.0143472
AG4_LV_3	MC3	18	0.0223602		AG4_RV_3	MC3	14	0.0200861
AG4_LV_3	MC4	38	0.047205		AG4_RV_3	MC4	48	0.0688666
AG4_LV_3	MC5	15	0.0186335		AG4_RV_3	MC5	11	0.0157819
AG4_LV_2	MC0	943	0.759259		AG4_RV_2	MC0	1641	0.805992
AG4_LV_2	MC1	234	0.188406		AG4_RV_2	MC1	309	0.151768
AG4_LV_2	MC2	8	0.00644122		AG4_RV_2	MC2	19	0.00933202
AG4_LV_2	MC3	32	0.0257649		AG4_RV_2	MC3	33	0.0162083
AG4_LV_2	MC4	13	0.010467		AG4_RV_2	MC4	20	0.00982318
AG4_LV_2	MC5	12	0.00966184		AG4_RV_2	MC5	14	0.00687623
AG4_LV_1	MC0	488	0.782051		AG4_RV_1	MC0	900	0.788091
AG4_LV_1	MC1	108	0.173077		AG4_RV_1	MC1	195	0.170753
AG4_LV_1	MC2	2	0.00320513		AG4_RV_1	MC2	7	0.0061296
AG4_LV_1	MC3	13	0.0208333		AG4_RV_1	MC3	14	0.0122592
AG4_LV_1	MC4	7	0.0112179		AG4_RV_1	MC4	9	0.00788091
AG4_LV_1	MC5	6	0.00961538		AG4_RV_1	MC5	17	0.0148862
AG3_LV_7	MC0	16	0.202532		AG3_RV_7	MC0	52	0.460177
AG3_LV_7	MC1	52	0.658228		AG3_RV_7	MC1	49	0.433628
AG3_LV_7	MC2	0	0		AG3_RV_7	MC2	0	0
AG3_LV_7	MC3	8	0.101266		AG3_RV_7	MC3	8	0.0707965
AG3_LV_7	MC4	1	0.0126582		AG3_RV_7	MC4	1	0.00884956
AG3_LV_7	MC5	2	0.0253165		AG3_RV_7	MC5	3	0.0265487
AG3_LV_5	MC0	1	0.0178571		AG3_RV_6	MC0	7	0.0909091
AG3_LV_5	MC1	46	0.821429		AG3_RV_6	MC1	44	0.571429
AG3_LV_5	MC2	0	0		AG3_RV_6	MC2	0	0
AG3_LV_5	MC3	8	0.142857		AG3_RV_6	MC3	7	0.0909091
AG3_LV_5	MC4	0	0		AG3_RV_6	MC4	10	0.12987
AG3_LV_5	MC5	1	0.0178571		AG3_RV_6	MC5	9	0.116883
AG3_LV_4	MC0	2	0.0363636		AG3_RV_4	MC0	13	0.115044
AG3_LV_4	MC1	44	0.8		AG3_RV_4	MC1	89	0.787611
AG3_LV_4	MC2	0	0		AG3_RV_4	MC2	0	0
AG3_LV_4	MC3	3	0.0545455		AG3_RV_4	MC3	6	0.0530973
AG3_LV_4	MC4	2	0.0363636		AG3_RV_4	MC4	1	0.00884956
AG3_LV_4	MC5	4	0.0727273		AG3_RV_4	MC5	4	0.0353982
AG3_LV_3	MC0	4	0.0182648		AG3_RV_3	MC0	2	0.015873
AG3_LV_3	MC1	168	0.767123		AG3_RV_3	MC1	95	0.753968
AG3_LV_3	MC2	3	0.0136986		AG3_RV_3	MC2	0	0
AG3_LV_3	MC3	19	0.086758		AG3_RV_3	MC3	9	0.0714286
AG3_LV_3	MC4	6	0.0273973		AG3_RV_3	MC4	5	0.0396825
AG3_LV_3	MC5	19	0.086758		AG3_RV_3	MC5	15	0.119048
AG3_LV_2	MC0	1	0.0714286		AG3_RV_2	MC0	5	0.192308
AG3_LV_2	MC1	6	0.428571		AG3_RV_2	MC1	13	0.5
AG3_LV_2	MC2	0	0		AG3_RV_2	MC2	0	0
AG3_LV_2	MC3	6	0.428571		AG3_RV_2	MC3	4	0.153846
AG3_LV_2	MC4	1	0.0714286		AG3_RV_2	MC4	4	0.153846
AG3_LV_2	MC5	0	0		AG3_RV_2	MC5	0	0
AG3_LV_1	MC0	7	0.145833		AG3_RV_1	MC0	3	0.0428571
AG3_LV_1	MC1	35	0.729167		AG3_RV_1	MC1	51	0.728571
AG3_LV_1	MC2	1	0.0208333		AG3_RV_1	MC2	0	0
AG3_LV_1	MC3	3	0.0625		AG3_RV_1	MC3	13	0.185714
AG3_LV_1	MC4	1	0.0208333		AG3_RV_1	MC4	1	0.0142857
AG3_LV_1	MC5	1	0.0208333		AG3_RV_1	MC5	2	0.0285714
AG2_LV_4	MC0	2	0.0338983		AG2_RV_4	MC0	4	0.0338983
AG2_LV_4	MC1	44	0.745763		AG2_RV_4	MC1	91	0.771186
AG2_LV_4	MC2	0	0		AG2_RV_4	MC2	0	0
AG2_LV_4	MC3	8	0.135593		AG2_RV_4	MC3	16	0.135593
AG2_LV_4	MC4	4	0.0677966		AG2_RV_4	MC4	5	0.0423729
AG2_LV_4	MC5	1	0.0169492		AG2_RV_4	MC5	2	0.0169492
AG2_LV_3	MC0	5	0.0505051		AG2_RV_3	MC0	1	0.00925926
AG2_LV_3	MC1	67	0.676768		AG2_RV_3	MC1	75	0.694444
AG2_LV_3	MC2	0	0		AG2_RV_3	MC2	0	0
AG2_LV_3	MC3	8	0.0808081		AG2_RV_3	MC3	15	0.138889
AG2_LV_3	MC4	8	0.0808081		AG2_RV_3	MC4	4	0.037037
AG2_LV_3	MC5	11	0.111111		AG2_RV_3	MC5	13	0.12037
AG2_LV_2	MC0	13	0.325		AG2_RV_2	MC0	23	0.365079
AG2_LV_2	MC1	21	0.525		AG2_RV_2	MC1	22	0.349206
AG2_LV_2	MC2	0	0		AG2_RV_2	MC2	0	0
AG2_LV_2	MC3	2	0.05		AG2_RV_2	MC3	9	0.142857
AG2_LV_2	MC4	3	0.075		AG2_RV_2	MC4	8	0.126984
AG2_LV_2	MC5	1	0.025		AG2_RV_2	MC5	1	0.015873
AG1_LV_6	MC0	1	0.00952381		AG1_RV_4	MC0	1	0.0107527
AG1_LV_6	MC1	79	0.752381		AG1_RV_4	MC1	59	0.634409
AG1_LV_6	MC2	0	0		AG1_RV_4	MC2	0	0
AG1_LV_6	MC3	8	0.0761905		AG1_RV_4	MC3	12	0.129032
AG1_LV_6	MC4	13	0.12381		AG1_RV_4	MC4	19	0.204301
AG1_LV_6	MC5	4	0.0380952		AG1_RV_4	MC5	2	0.0215054
AG1_LV_4	MC0	1	0.00763359		AG1_RV_2	MC0	26	0.313253
AG1_LV_4	MC1	106	0.80916		AG1_RV_2	MC1	49	0.590361
AG1_LV_4	MC2	0	0		AG1_RV_2	MC2	0	0
AG1_LV_4	MC3	7	0.0534351		AG1_RV_2	MC3	2	0.0240964
AG1_LV_4	MC4	13	0.0992366		AG1_RV_2	MC4	4	0.0481928
AG1_LV_4	MC5	4	0.0305344		AG1_RV_2	MC5	2	0.0240964
AG1_LV_2	MC0	4	0.057971		AG1_RV_1	MC0	1	0.00847458
AG1_LV_2	MC1	49	0.710145		AG1_RV_1	MC1	99	0.838983
AG1_LV_2	MC2	0	0		AG1_RV_1	MC2	0	0
AG1_LV_2	MC3	5	0.0724638		AG1_RV_1	MC3	5	0.0423729
AG1_LV_2	MC4	9	0.130435		AG1_RV_1	MC4	7	0.059322
AG1_LV_2	MC5	2	0.0289855		AG1_RV_1	MC5	6	0.0508475
AG2_LV_6	MC0	0	0		AG2_RV_6	MC0	0	0
AG2_LV_6	MC1	40	0.816327		AG2_RV_6	MC1	57	0.934426
AG2_LV_6	MC2	0	0		AG2_RV_6	MC2	0	0
AG2_LV_6	MC3	3	0.0612245		AG2_RV_6	MC3	2	0.0327869
AG2_LV_6	MC4	3	0.0612245		AG2_RV_6	MC4	0	0
AG2_LV_6	MC5	3	0.0612245		AG2_RV_6	MC5	2	0.0327869
AG2_LV_1	MC0	0	0		AG2_RV_5	MC0	0	0
AG2_LV_1	MC1	27	0.931034		AG2_RV_5	MC1	49	0.662162
AG2_LV_1	MC2	0	0		AG2_RV_5	MC2	0	0
AG2_LV_1	MC3	2	0.0689655		AG2_RV_5	MC3	11	0.148649
AG2_LV_1	MC4	0	0		AG2_RV_5	MC4	1	0.0135135
AG2_LV_1	MC5	0	0		AG2_RV_5	MC5	13	0.175676
AG1_LV_5	MC0	0	0		AG1_RV_6	MC0	0	0
AG1_LV_5	MC1	22	0.846154		AG1_RV_6	MC1	71	0.717172
AG1_LV_5	MC2	0	0		AG1_RV_6	MC2	0	0
AG1_LV_5	MC3	2	0.0769231		AG1_RV_6	MC3	11	0.111111
AG1_LV_5	MC4	1	0.0384615		AG1_RV_6	MC4	14	0.141414
AG1_LV_5	MC5	1	0.0384615		AG1_RV_6	MC5	3	0.030303
AG1_LV_1	MC0	0	0		AG1_RV_5	MC0	0	0
AG1_LV_1	MC1	65	0.866667		AG1_RV_5	MC1	24	0.75
AG1_LV_1	MC2	0	0		AG1_RV_5	MC2	0	0
AG1_LV_1	MC3	3	0.04		AG1_RV_5	MC3	5	0.15625
AG1_LV_1	MC4	4	0.0533333		AG1_RV_5	MC4	3	0.09375
AG1_LV_1	MC5	3	0.04		AG1_RV_5	MC5	0	0
