# Supplementary material for: Life-span–dependent transcriptional dynamics of the human heart
Source: Sci Adv. 2026 Jun 17;12(25):eaeg2614. doi: 10.1126/sciadv.aeg2614 (PMC13274588; doi:10.1126/sciadv.aeg2614)
Supplement: Supplementary file 2 — Tables S1 to S55 [file sciadv.aeg2614_tables_s1_to_s55.zip › Tables/Supplementary_Table_53.xlsx]

## Sheet: LV_AG1_all_inferred_commun
	source	target	ligand	receptor	prob	pval	interaction_name	interaction_name_2	pathway_name	annotation	evidence
1	PC	CM	TGFB1	TGFbR1_R2	0.000525459	0	TGFB1_TGFBR1_TGFBR2	TGFB1 - (TGFBR1+TGFBR2)	TGFb	Secreted Signaling	KEGG: hsa04350
2	MC	CM	TGFB1	TGFbR1_R2	0.000298969	0	TGFB1_TGFBR1_TGFBR2	TGFB1 - (TGFBR1+TGFBR2)	TGFb	Secreted Signaling	KEGG: hsa04350
3	ProC	CM	TGFB1	TGFbR1_R2	5.66583e-05	0.01	TGFB1_TGFBR1_TGFBR2	TGFB1 - (TGFBR1+TGFBR2)	TGFb	Secreted Signaling	KEGG: hsa04350
4	PC	LC	TGFB1	TGFbR1_R2	0.00402606	0	TGFB1_TGFBR1_TGFBR2	TGFB1 - (TGFBR1+TGFBR2)	TGFb	Secreted Signaling	KEGG: hsa04350
5	MC	LC	TGFB1	TGFbR1_R2	0.00229252	0	TGFB1_TGFBR1_TGFBR2	TGFB1 - (TGFBR1+TGFBR2)	TGFb	Secreted Signaling	KEGG: hsa04350
6	ProC	LC	TGFB1	TGFbR1_R2	0.000435346	0	TGFB1_TGFBR1_TGFBR2	TGFB1 - (TGFBR1+TGFBR2)	TGFb	Secreted Signaling	KEGG: hsa04350
7	PC	Adipo	TGFB1	TGFbR1_R2	0.00106175	0	TGFB1_TGFBR1_TGFBR2	TGFB1 - (TGFBR1+TGFBR2)	TGFb	Secreted Signaling	KEGG: hsa04350
8	MC	Adipo	TGFB1	TGFbR1_R2	0.000604233	0	TGFB1_TGFBR1_TGFBR2	TGFB1 - (TGFBR1+TGFBR2)	TGFb	Secreted Signaling	KEGG: hsa04350
9	ProC	Adipo	TGFB1	TGFbR1_R2	0.000114574	0	TGFB1_TGFBR1_TGFBR2	TGFB1 - (TGFBR1+TGFBR2)	TGFb	Secreted Signaling	KEGG: hsa04350
10	PC	ProC	TGFB1	TGFbR1_R2	0.00223508	0	TGFB1_TGFBR1_TGFBR2	TGFB1 - (TGFBR1+TGFBR2)	TGFb	Secreted Signaling	KEGG: hsa04350
11	MC	ProC	TGFB1	TGFbR1_R2	0.00127266	0	TGFB1_TGFBR1_TGFBR2	TGFB1 - (TGFBR1+TGFBR2)	TGFb	Secreted Signaling	KEGG: hsa04350
12	ProC	ProC	TGFB1	TGFbR1_R2	0.000241659	0.01	TGFB1_TGFBR1_TGFBR2	TGFB1 - (TGFBR1+TGFBR2)	TGFb	Secreted Signaling	KEGG: hsa04350
13	PC	CM	TGFB1	ACVR1_TGFbR	0.00136876	0	TGFB1_ACVR1_TGFBR1	TGFB1 - (ACVR1+TGFBR1)	TGFb	Secreted Signaling	PMID: 29376829
14	MC	CM	TGFB1	ACVR1_TGFbR	0.00105282	0	TGFB1_ACVR1_TGFBR1	TGFB1 - (ACVR1+TGFBR1)	TGFb	Secreted Signaling	PMID: 29376829
15	ProC	CM	TGFB1	ACVR1_TGFbR	0.000242062	0	TGFB1_ACVR1_TGFBR1	TGFB1 - (ACVR1+TGFBR1)	TGFb	Secreted Signaling	PMID: 29376829
16	PC	Adipo	TGFB1	ACVR1_TGFbR	0.00203733	0	TGFB1_ACVR1_TGFBR1	TGFB1 - (ACVR1+TGFBR1)	TGFb	Secreted Signaling	PMID: 29376829
17	MC	Adipo	TGFB1	ACVR1_TGFbR	0.00156731	0	TGFB1_ACVR1_TGFBR1	TGFB1 - (ACVR1+TGFBR1)	TGFb	Secreted Signaling	PMID: 29376829
18	ProC	Adipo	TGFB1	ACVR1_TGFbR	0.000360496	0	TGFB1_ACVR1_TGFBR1	TGFB1 - (ACVR1+TGFBR1)	TGFb	Secreted Signaling	PMID: 29376829
19	PC	ProC	TGFB1	ACVR1_TGFbR	0.00528356	0	TGFB1_ACVR1_TGFBR1	TGFB1 - (ACVR1+TGFBR1)	TGFb	Secreted Signaling	PMID: 29376829
20	MC	ProC	TGFB1	ACVR1_TGFbR	0.00406768	0	TGFB1_ACVR1_TGFBR1	TGFB1 - (ACVR1+TGFBR1)	TGFb	Secreted Signaling	PMID: 29376829
21	ProC	ProC	TGFB1	ACVR1_TGFbR	0.000937411	0	TGFB1_ACVR1_TGFBR1	TGFB1 - (ACVR1+TGFBR1)	TGFb	Secreted Signaling	PMID: 29376829
22	EC	CM	BMP5	ACVR1_ACVR2A	0.00925804	0	BMP5_ACVR1_ACVR2A	BMP5 - (ACVR1+ACVR2A)	BMP	Secreted Signaling	KEGG: hsa04350; PMID:26893264
23	NC	CM	BMP5	ACVR1_ACVR2A	0.0113127	0	BMP5_ACVR1_ACVR2A	BMP5 - (ACVR1+ACVR2A)	BMP	Secreted Signaling	KEGG: hsa04350; PMID:26893264
24	ProC	CM	BMP5	ACVR1_ACVR2A	0.00647579	0.03	BMP5_ACVR1_ACVR2A	BMP5 - (ACVR1+ACVR2A)	BMP	Secreted Signaling	KEGG: hsa04350; PMID:26893264
25	EC	CM	BMP5	ACVR1_BMPR2	0.0248146	0	BMP5_ACVR1_BMPR2	BMP5 - (ACVR1+BMPR2)	BMP	Secreted Signaling	KEGG: hsa04350; PMID:26893264
26	NC	CM	BMP5	ACVR1_BMPR2	0.0302165	0	BMP5_ACVR1_BMPR2	BMP5 - (ACVR1+BMPR2)	BMP	Secreted Signaling	KEGG: hsa04350; PMID:26893264
27	EC	EC	BMP5	ACVR1_BMPR2	0.026533	0	BMP5_ACVR1_BMPR2	BMP5 - (ACVR1+BMPR2)	BMP	Secreted Signaling	KEGG: hsa04350; PMID:26893264
28	NC	EC	BMP5	ACVR1_BMPR2	0.0322966	0	BMP5_ACVR1_BMPR2	BMP5 - (ACVR1+BMPR2)	BMP	Secreted Signaling	KEGG: hsa04350; PMID:26893264
29	EC	SMC	BMP5	ACVR1_BMPR2	0.0285083	0	BMP5_ACVR1_BMPR2	BMP5 - (ACVR1+BMPR2)	BMP	Secreted Signaling	KEGG: hsa04350; PMID:26893264
30	NC	SMC	BMP5	ACVR1_BMPR2	0.0346857	0	BMP5_ACVR1_BMPR2	BMP5 - (ACVR1+BMPR2)	BMP	Secreted Signaling	KEGG: hsa04350; PMID:26893264
31	EC	MC	BMP5	ACVR1_BMPR2	0.038262	0	BMP5_ACVR1_BMPR2	BMP5 - (ACVR1+BMPR2)	BMP	Secreted Signaling	KEGG: hsa04350; PMID:26893264
32	NC	MC	BMP5	ACVR1_BMPR2	0.0464518	0	BMP5_ACVR1_BMPR2	BMP5 - (ACVR1+BMPR2)	BMP	Secreted Signaling	KEGG: hsa04350; PMID:26893264
33	EC	Adipo	BMP5	ACVR1_BMPR2	0.0246534	0	BMP5_ACVR1_BMPR2	BMP5 - (ACVR1+BMPR2)	BMP	Secreted Signaling	KEGG: hsa04350; PMID:26893264
34	NC	Adipo	BMP5	ACVR1_BMPR2	0.0300212	0	BMP5_ACVR1_BMPR2	BMP5 - (ACVR1+BMPR2)	BMP	Secreted Signaling	KEGG: hsa04350; PMID:26893264
35	EC	ProC	BMP5	ACVR1_BMPR2	0.0476964	0	BMP5_ACVR1_BMPR2	BMP5 - (ACVR1+BMPR2)	BMP	Secreted Signaling	KEGG: hsa04350; PMID:26893264
36	NC	ProC	BMP5	ACVR1_BMPR2	0.0577843	0	BMP5_ACVR1_BMPR2	BMP5 - (ACVR1+BMPR2)	BMP	Secreted Signaling	KEGG: hsa04350; PMID:26893264
37	ProC	ProC	BMP5	ACVR1_BMPR2	0.0337562	0.01	BMP5_ACVR1_BMPR2	BMP5 - (ACVR1+BMPR2)	BMP	Secreted Signaling	KEGG: hsa04350; PMID:26893264
38	EC	CM	BMP5	BMPR1A_ACVR2A	0.0219241	0	BMP5_BMPR1A_ACVR2A	BMP5 - (BMPR1A+ACVR2A)	BMP	Secreted Signaling	KEGG: hsa04350; PMID:26893264
39	NC	CM	BMP5	BMPR1A_ACVR2A	0.026714	0	BMP5_BMPR1A_ACVR2A	BMP5 - (BMPR1A+ACVR2A)	BMP	Secreted Signaling	KEGG: hsa04350; PMID:26893264
40	EC	CM	BMP5	BMPR1A_BMPR2	0.0575282	0	BMP5_BMPR1A_BMPR2	BMP5 - (BMPR1A+BMPR2)	BMP	Secreted Signaling	KEGG: hsa04350; PMID:26893264
41	NC	CM	BMP5	BMPR1A_BMPR2	0.0695436	0	BMP5_BMPR1A_BMPR2	BMP5 - (BMPR1A+BMPR2)	BMP	Secreted Signaling	KEGG: hsa04350; PMID:26893264
42	EC	EC	BMP5	BMPR1A_BMPR2	0.0644075	0	BMP5_BMPR1A_BMPR2	BMP5 - (BMPR1A+BMPR2)	BMP	Secreted Signaling	KEGG: hsa04350; PMID:26893264
43	NC	EC	BMP5	BMPR1A_BMPR2	0.0777413	0	BMP5_BMPR1A_BMPR2	BMP5 - (BMPR1A+BMPR2)	BMP	Secreted Signaling	KEGG: hsa04350; PMID:26893264
44	EC	SMC	BMP5	BMPR1A_BMPR2	0.0604508	0	BMP5_BMPR1A_BMPR2	BMP5 - (BMPR1A+BMPR2)	BMP	Secreted Signaling	KEGG: hsa04350; PMID:26893264
45	NC	SMC	BMP5	BMPR1A_BMPR2	0.0730294	0	BMP5_BMPR1A_BMPR2	BMP5 - (BMPR1A+BMPR2)	BMP	Secreted Signaling	KEGG: hsa04350; PMID:26893264
46	EC	MC	BMP5	BMPR1A_BMPR2	0.0448486	0	BMP5_BMPR1A_BMPR2	BMP5 - (BMPR1A+BMPR2)	BMP	Secreted Signaling	KEGG: hsa04350; PMID:26893264
47	NC	MC	BMP5	BMPR1A_BMPR2	0.0543685	0	BMP5_BMPR1A_BMPR2	BMP5 - (BMPR1A+BMPR2)	BMP	Secreted Signaling	KEGG: hsa04350; PMID:26893264
48	EC	LEC	BMP5	BMPR1A_BMPR2	0.0475313	0	BMP5_BMPR1A_BMPR2	BMP5 - (BMPR1A+BMPR2)	BMP	Secreted Signaling	KEGG: hsa04350; PMID:26893264
49	NC	LEC	BMP5	BMPR1A_BMPR2	0.0575864	0	BMP5_BMPR1A_BMPR2	BMP5 - (BMPR1A+BMPR2)	BMP	Secreted Signaling	KEGG: hsa04350; PMID:26893264
50	EC	NC	BMP5	BMPR1A_BMPR2	0.0663326	0	BMP5_BMPR1A_BMPR2	BMP5 - (BMPR1A+BMPR2)	BMP	Secreted Signaling	KEGG: hsa04350; PMID:26893264
51	NC	NC	BMP5	BMPR1A_BMPR2	0.0800308	0	BMP5_BMPR1A_BMPR2	BMP5 - (BMPR1A+BMPR2)	BMP	Secreted Signaling	KEGG: hsa04350; PMID:26893264
52	EC	Adipo	BMP5	BMPR1A_BMPR2	0.070721	0	BMP5_BMPR1A_BMPR2	BMP5 - (BMPR1A+BMPR2)	BMP	Secreted Signaling	KEGG: hsa04350; PMID:26893264
53	NC	Adipo	BMP5	BMPR1A_BMPR2	0.0852427	0	BMP5_BMPR1A_BMPR2	BMP5 - (BMPR1A+BMPR2)	BMP	Secreted Signaling	KEGG: hsa04350; PMID:26893264
54	EC	ProC	BMP5	BMPR1A_BMPR2	0.0655866	0	BMP5_BMPR1A_BMPR2	BMP5 - (BMPR1A+BMPR2)	BMP	Secreted Signaling	KEGG: hsa04350; PMID:26893264
55	NC	ProC	BMP5	BMPR1A_BMPR2	0.0791438	0	BMP5_BMPR1A_BMPR2	BMP5 - (BMPR1A+BMPR2)	BMP	Secreted Signaling	KEGG: hsa04350; PMID:26893264
56	CM	MC	BMP5	BMPR1B_BMPR2	0.0117721	0	BMP5_BMPR1B_BMPR2	BMP5 - (BMPR1B+BMPR2)	BMP	Secreted Signaling	KEGG: hsa04350; PMID:26893264
57	EC	MC	BMP5	BMPR1B_BMPR2	0.0371428	0	BMP5_BMPR1B_BMPR2	BMP5 - (BMPR1B+BMPR2)	BMP	Secreted Signaling	KEGG: hsa04350; PMID:26893264
58	NC	MC	BMP5	BMPR1B_BMPR2	0.0451043	0	BMP5_BMPR1B_BMPR2	BMP5 - (BMPR1B+BMPR2)	BMP	Secreted Signaling	KEGG: hsa04350; PMID:26893264
59	Adipo	MC	BMP5	BMPR1B_BMPR2	0.01104	0	BMP5_BMPR1B_BMPR2	BMP5 - (BMPR1B+BMPR2)	BMP	Secreted Signaling	KEGG: hsa04350; PMID:26893264
60	ProC	MC	BMP5	BMPR1B_BMPR2	0.0262022	0	BMP5_BMPR1B_BMPR2	BMP5 - (BMPR1B+BMPR2)	BMP	Secreted Signaling	KEGG: hsa04350; PMID:26893264
61	EC	CM	BMP7	ACVR1_ACVR2A	0.00690018	0	BMP7_ACVR1_ACVR2A	BMP7 - (ACVR1+ACVR2A)	BMP	Secreted Signaling	KEGG: hsa04350; PMID:26893264
62	Adipo	CM	BMP7	ACVR1_ACVR2A	0.00315111	0.04	BMP7_ACVR1_ACVR2A	BMP7 - (ACVR1+ACVR2A)	BMP	Secreted Signaling	KEGG: hsa04350; PMID:26893264
63	EC	CM	BMP7	ACVR1_BMPR2	0.018569	0	BMP7_ACVR1_BMPR2	BMP7 - (ACVR1+BMPR2)	BMP	Secreted Signaling	KEGG: hsa04350; PMID:26893264
64	EC	EC	BMP7	ACVR1_BMPR2	0.0198637	0	BMP7_ACVR1_BMPR2	BMP7 - (ACVR1+BMPR2)	BMP	Secreted Signaling	KEGG: hsa04350; PMID:26893264
65	Adipo	EC	BMP7	ACVR1_BMPR2	0.00913599	0	BMP7_ACVR1_BMPR2	BMP7 - (ACVR1+BMPR2)	BMP	Secreted Signaling	KEGG: hsa04350; PMID:26893264
66	EC	SMC	BMP7	ACVR1_BMPR2	0.0213534	0	BMP7_ACVR1_BMPR2	BMP7 - (ACVR1+BMPR2)	BMP	Secreted Signaling	KEGG: hsa04350; PMID:26893264
67	Adipo	SMC	BMP7	ACVR1_BMPR2	0.00982923	0	BMP7_ACVR1_BMPR2	BMP7 - (ACVR1+BMPR2)	BMP	Secreted Signaling	KEGG: hsa04350; PMID:26893264
68	EC	MC	BMP7	ACVR1_BMPR2	0.0287315	0	BMP7_ACVR1_BMPR2	BMP7 - (ACVR1+BMPR2)	BMP	Secreted Signaling	KEGG: hsa04350; PMID:26893264
69	Adipo	MC	BMP7	ACVR1_BMPR2	0.0132795	0	BMP7_ACVR1_BMPR2	BMP7 - (ACVR1+BMPR2)	BMP	Secreted Signaling	KEGG: hsa04350; PMID:26893264
70	EC	Adipo	BMP7	ACVR1_BMPR2	0.0184476	0	BMP7_ACVR1_BMPR2	BMP7 - (ACVR1+BMPR2)	BMP	Secreted Signaling	KEGG: hsa04350; PMID:26893264
71	EC	ProC	BMP7	ACVR1_BMPR2	0.0359037	0	BMP7_ACVR1_BMPR2	BMP7 - (ACVR1+BMPR2)	BMP	Secreted Signaling	KEGG: hsa04350; PMID:26893264
72	Adipo	ProC	BMP7	ACVR1_BMPR2	0.0166606	0	BMP7_ACVR1_BMPR2	BMP7 - (ACVR1+BMPR2)	BMP	Secreted Signaling	KEGG: hsa04350; PMID:26893264
73	EC	CM	BMP7	BMPR1A_ACVR2A	0.0163938	0	BMP7_BMPR1A_ACVR2A	BMP7 - (BMPR1A+ACVR2A)	BMP	Secreted Signaling	KEGG: hsa04350; PMID:26893264
74	EC	CM	BMP7	BMPR1A_BMPR2	0.0434155	0	BMP7_BMPR1A_BMPR2	BMP7 - (BMPR1A+BMPR2)	BMP	Secreted Signaling	KEGG: hsa04350; PMID:26893264
75	EC	EC	BMP7	BMPR1A_BMPR2	0.0486944	0	BMP7_BMPR1A_BMPR2	BMP7 - (BMPR1A+BMPR2)	BMP	Secreted Signaling	KEGG: hsa04350; PMID:26893264
76	Adipo	EC	BMP7	BMPR1A_BMPR2	0.0227577	0	BMP7_BMPR1A_BMPR2	BMP7 - (BMPR1A+BMPR2)	BMP	Secreted Signaling	KEGG: hsa04350; PMID:26893264
77	EC	SMC	BMP7	BMPR1A_BMPR2	0.0456559	0	BMP7_BMPR1A_BMPR2	BMP7 - (BMPR1A+BMPR2)	BMP	Secreted Signaling	KEGG: hsa04350; PMID:26893264
78	Adipo	SMC	BMP7	BMPR1A_BMPR2	0.0213014	0	BMP7_BMPR1A_BMPR2	BMP7 - (BMPR1A+BMPR2)	BMP	Secreted Signaling	KEGG: hsa04350; PMID:26893264
79	EC	MC	BMP7	BMPR1A_BMPR2	0.0337351	0	BMP7_BMPR1A_BMPR2	BMP7 - (BMPR1A+BMPR2)	BMP	Secreted Signaling	KEGG: hsa04350; PMID:26893264
80	EC	LEC	BMP7	BMPR1A_BMPR2	0.0357779	0	BMP7_BMPR1A_BMPR2	BMP7 - (BMPR1A+BMPR2)	BMP	Secreted Signaling	KEGG: hsa04350; PMID:26893264
81	EC	NC	BMP7	BMPR1A_BMPR2	0.050175	0	BMP7_BMPR1A_BMPR2	BMP7 - (BMPR1A+BMPR2)	BMP	Secreted Signaling	KEGG: hsa04350; PMID:26893264
82	Adipo	NC	BMP7	BMPR1A_BMPR2	0.0234692	0	BMP7_BMPR1A_BMPR2	BMP7 - (BMPR1A+BMPR2)	BMP	Secreted Signaling	KEGG: hsa04350; PMID:26893264
83	EC	Adipo	BMP7	BMPR1A_BMPR2	0.0535558	0	BMP7_BMPR1A_BMPR2	BMP7 - (BMPR1A+BMPR2)	BMP	Secreted Signaling	KEGG: hsa04350; PMID:26893264
84	Adipo	Adipo	BMP7	BMPR1A_BMPR2	0.025098	0	BMP7_BMPR1A_BMPR2	BMP7 - (BMPR1A+BMPR2)	BMP	Secreted Signaling	KEGG: hsa04350; PMID:26893264
85	EC	ProC	BMP7	BMPR1A_BMPR2	0.0496011	0	BMP7_BMPR1A_BMPR2	BMP7 - (BMPR1A+BMPR2)	BMP	Secreted Signaling	KEGG: hsa04350; PMID:26893264
86	CM	MC	BMP7	BMPR1B_BMPR2	0.00953945	0	BMP7_BMPR1B_BMPR2	BMP7 - (BMPR1B+BMPR2)	BMP	Secreted Signaling	KEGG: hsa04350; PMID:26893264
87	EC	MC	BMP7	BMPR1B_BMPR2	0.0278831	0	BMP7_BMPR1B_BMPR2	BMP7 - (BMPR1B+BMPR2)	BMP	Secreted Signaling	KEGG: hsa04350; PMID:26893264
88	Adipo	MC	BMP7	BMPR1B_BMPR2	0.0128813	0	BMP7_BMPR1B_BMPR2	BMP7 - (BMPR1B+BMPR2)	BMP	Secreted Signaling	KEGG: hsa04350; PMID:26893264
89	ProC	MC	BMP7	BMPR1B_BMPR2	0.00610395	0	BMP7_BMPR1B_BMPR2	BMP7 - (BMPR1B+BMPR2)	BMP	Secreted Signaling	KEGG: hsa04350; PMID:26893264
90	SMC	FB	WNT5B	FZD4	0.00511732	0	WNT5B_FZD4	WNT5B - FZD4	ncWNT	Secreted Signaling	KEGG: hsa04310
91	NC	FB	WNT5B	FZD4	0.00446639	0	WNT5B_FZD4	WNT5B - FZD4	ncWNT	Secreted Signaling	KEGG: hsa04310
92	Adipo	FB	WNT5B	FZD4	0.0029042	0	WNT5B_FZD4	WNT5B - FZD4	ncWNT	Secreted Signaling	KEGG: hsa04310
93	ProC	FB	WNT5B	FZD4	0.00059118	0	WNT5B_FZD4	WNT5B - FZD4	ncWNT	Secreted Signaling	KEGG: hsa04310
94	SMC	NC	WNT5B	FZD4	0.00496798	0	WNT5B_FZD4	WNT5B - FZD4	ncWNT	Secreted Signaling	KEGG: hsa04310
95	NC	NC	WNT5B	FZD4	0.00433597	0	WNT5B_FZD4	WNT5B - FZD4	ncWNT	Secreted Signaling	KEGG: hsa04310
96	Adipo	NC	WNT5B	FZD4	0.00281927	0	WNT5B_FZD4	WNT5B - FZD4	ncWNT	Secreted Signaling	KEGG: hsa04310
97	ProC	NC	WNT5B	FZD4	0.000573851	0	WNT5B_FZD4	WNT5B - FZD4	ncWNT	Secreted Signaling	KEGG: hsa04310
98	SMC	MC	WNT5B	FZD6	0.00628392	0	WNT5B_FZD6	WNT5B - FZD6	ncWNT	Secreted Signaling	KEGG: hsa04310
99	NC	MC	WNT5B	FZD6	0.00548542	0	WNT5B_FZD6	WNT5B - FZD6	ncWNT	Secreted Signaling	KEGG: hsa04310
100	Adipo	MC	WNT5B	FZD6	0.00356809	0	WNT5B_FZD6	WNT5B - FZD6	ncWNT	Secreted Signaling	KEGG: hsa04310
101	ProC	MC	WNT5B	FZD6	0.000726706	0	WNT5B_FZD6	WNT5B - FZD6	ncWNT	Secreted Signaling	KEGG: hsa04310
102	Adipo	SMC	EGF	EGFR	0.00530325	0	EGF_EGFR	EGF - EGFR	EGF	Secreted Signaling	KEGG: hsa04012
103	Adipo	MC	EGF	EGFR	0.00169709	0	EGF_EGFR	EGF - EGFR	EGF	Secreted Signaling	KEGG: hsa04012
104	Adipo	NC	EGF	EGFR	0.00357923	0	EGF_EGFR	EGF - EGFR	EGF	Secreted Signaling	KEGG: hsa04012
105	Adipo	ProC	EGF	EGFR	0.000735101	0	EGF_EGFR	EGF - EGFR	EGF	Secreted Signaling	KEGG: hsa04012
106	Adipo	ProC	EGF	EGFR_ERBB2	0.00114897	0	EGF_EGFR_ERBB2	EGF - (EGFR+ERBB2)	EGF	Secreted Signaling	KEGG: hsa04012
107	LC	SMC	HBEGF	EGFR	0.00759835	0	HBEGF_EGFR	HBEGF - EGFR	EGF	Secreted Signaling	KEGG: hsa04012
108	LC	MC	HBEGF	EGFR	0.00243536	0	HBEGF_EGFR	HBEGF - EGFR	EGF	Secreted Signaling	KEGG: hsa04012
109	LC	NC	HBEGF	EGFR	0.00513207	0	HBEGF_EGFR	HBEGF - EGFR	EGF	Secreted Signaling	KEGG: hsa04012
110	LC	ProC	HBEGF	EGFR	0.00105533	0	HBEGF_EGFR	HBEGF - EGFR	EGF	Secreted Signaling	KEGG: hsa04012
111	LC	ProC	HBEGF	EGFR_ERBB2	0.00164919	0	HBEGF_EGFR_ERBB2	HBEGF - (EGFR+ERBB2)	EGF	Secreted Signaling	KEGG: hsa04012
112	LC	CM	HBEGF	ERBB4	0.0491037	0	HBEGF_ERBB4	HBEGF - ERBB4	EGF	Secreted Signaling	KEGG: hsa04012
113	LC	EC	HBEGF	ERBB4	0.0581937	0	HBEGF_ERBB4	HBEGF - ERBB4	EGF	Secreted Signaling	KEGG: hsa04012
114	LC	FB	HBEGF	ERBB4	1.70351e-06	0	HBEGF_ERBB4	HBEGF - ERBB4	EGF	Secreted Signaling	KEGG: hsa04012
115	LC	SMC	HBEGF	ERBB4	8.65318e-12	0	HBEGF_ERBB4	HBEGF - ERBB4	EGF	Secreted Signaling	KEGG: hsa04012
116	LC	PC	HBEGF	ERBB4	0.00797114	0	HBEGF_ERBB4	HBEGF - ERBB4	EGF	Secreted Signaling	KEGG: hsa04012
117	LC	MC	HBEGF	ERBB4	0.00303711	0	HBEGF_ERBB4	HBEGF - ERBB4	EGF	Secreted Signaling	KEGG: hsa04012
118	LC	LC	HBEGF	ERBB4	0.00445359	0	HBEGF_ERBB4	HBEGF - ERBB4	EGF	Secreted Signaling	KEGG: hsa04012
119	LC	LEC	HBEGF	ERBB4	0.0233955	0	HBEGF_ERBB4	HBEGF - ERBB4	EGF	Secreted Signaling	KEGG: hsa04012
120	LC	NC	HBEGF	ERBB4	1.76745e-10	0	HBEGF_ERBB4	HBEGF - ERBB4	EGF	Secreted Signaling	KEGG: hsa04012
121	LC	Adipo	HBEGF	ERBB4	0.0488286	0	HBEGF_ERBB4	HBEGF - ERBB4	EGF	Secreted Signaling	KEGG: hsa04012
122	LC	ProC	HBEGF	ERBB4	0.0468957	0	HBEGF_ERBB4	HBEGF - ERBB4	EGF	Secreted Signaling	KEGG: hsa04012
123	LC	EC	HBEGF	ERBB2_ERBB4	0.0152825	0	HBEGF_ERBB2_ERBB4	HBEGF - (ERBB2+ERBB4)	EGF	Secreted Signaling	KEGG: hsa04012
124	LC	Adipo	HBEGF	ERBB2_ERBB4	0.0109999	0	HBEGF_ERBB2_ERBB4	HBEGF - (ERBB2+ERBB4)	EGF	Secreted Signaling	KEGG: hsa04012
125	LC	ProC	HBEGF	ERBB2_ERBB4	0.0111479	0	HBEGF_ERBB2_ERBB4	HBEGF - (ERBB2+ERBB4)	EGF	Secreted Signaling	KEGG: hsa04012
126	SMC	LEC	NRG1	ERBB3	0.00615966	0	NRG1_ERBB3	NRG1 - ERBB3	NRG	Secreted Signaling	KEGG: hsa04012
127	SMC	CM	NRG1	ERBB4	0.0444572	0	NRG1_ERBB4	NRG1 - ERBB4	NRG	Secreted Signaling	KEGG: hsa04012
128	SMC	EC	NRG1	ERBB4	0.0527348	0	NRG1_ERBB4	NRG1 - ERBB4	NRG	Secreted Signaling	KEGG: hsa04012
129	SMC	FB	NRG1	ERBB4	1.53481e-06	0	NRG1_ERBB4	NRG1 - ERBB4	NRG	Secreted Signaling	KEGG: hsa04012
130	SMC	SMC	NRG1	ERBB4	7.79627e-12	0	NRG1_ERBB4	NRG1 - ERBB4	NRG	Secreted Signaling	KEGG: hsa04012
131	SMC	PC	NRG1	ERBB4	0.00718744	0	NRG1_ERBB4	NRG1 - ERBB4	NRG	Secreted Signaling	KEGG: hsa04012
132	SMC	MC	NRG1	ERBB4	0.00273717	0	NRG1_ERBB4	NRG1 - ERBB4	NRG	Secreted Signaling	KEGG: hsa04012
133	SMC	LC	NRG1	ERBB4	0.00401433	0	NRG1_ERBB4	NRG1 - ERBB4	NRG	Secreted Signaling	KEGG: hsa04012
134	SMC	LEC	NRG1	ERBB4	0.0211277	0	NRG1_ERBB4	NRG1 - ERBB4	NRG	Secreted Signaling	KEGG: hsa04012
135	SMC	NC	NRG1	ERBB4	1.59242e-10	0	NRG1_ERBB4	NRG1 - ERBB4	NRG	Secreted Signaling	KEGG: hsa04012
136	SMC	Adipo	NRG1	ERBB4	0.044207	0	NRG1_ERBB4	NRG1 - ERBB4	NRG	Secreted Signaling	KEGG: hsa04012
137	SMC	ProC	NRG1	ERBB4	0.0424488	0	NRG1_ERBB4	NRG1 - ERBB4	NRG	Secreted Signaling	KEGG: hsa04012
138	SMC	EC	NRG1	ERBB2_ERBB4	0.01379	0	NRG1_ERBB2_ERBB4	NRG1 - (ERBB2+ERBB4)	NRG	Secreted Signaling	KEGG: hsa04012
139	SMC	Adipo	NRG1	ERBB2_ERBB4	0.00992137	0	NRG1_ERBB2_ERBB4	NRG1 - (ERBB2+ERBB4)	NRG	Secreted Signaling	KEGG: hsa04012
140	SMC	ProC	NRG1	ERBB2_ERBB4	0.010055	0	NRG1_ERBB2_ERBB4	NRG1 - (ERBB2+ERBB4)	NRG	Secreted Signaling	KEGG: hsa04012
141	MC	CM	NRG3	ERBB4	0.2621	0	NRG3_ERBB4	NRG3 - ERBB4	NRG	Secreted Signaling	KEGG: hsa04012
142	LEC	CM	NRG3	ERBB4	0.0738255	0	NRG3_ERBB4	NRG3 - ERBB4	NRG	Secreted Signaling	KEGG: hsa04012
143	MC	EC	NRG3	ERBB4	0.298252	0	NRG3_ERBB4	NRG3 - ERBB4	NRG	Secreted Signaling	KEGG: hsa04012
144	LEC	EC	NRG3	ERBB4	0.0870729	0	NRG3_ERBB4	NRG3 - ERBB4	NRG	Secreted Signaling	KEGG: hsa04012
145	MC	FB	NRG3	ERBB4	1.17173e-05	0	NRG3_ERBB4	NRG3 - ERBB4	NRG	Secreted Signaling	KEGG: hsa04012
146	LEC	FB	NRG3	ERBB4	2.62952e-06	0	NRG3_ERBB4	NRG3 - ERBB4	NRG	Secreted Signaling	KEGG: hsa04012
147	MC	SMC	NRG3	ERBB4	5.95201e-11	0	NRG3_ERBB4	NRG3 - ERBB4	NRG	Secreted Signaling	KEGG: hsa04012
148	LEC	SMC	NRG3	ERBB4	1.3357e-11	0	NRG3_ERBB4	NRG3 - ERBB4	NRG	Secreted Signaling	KEGG: hsa04012
149	MC	PC	NRG3	ERBB4	0.0523746	0	NRG3_ERBB4	NRG3 - ERBB4	NRG	Secreted Signaling	KEGG: hsa04012
150	LEC	PC	NRG3	ERBB4	0.0122511	0	NRG3_ERBB4	NRG3 - ERBB4	NRG	Secreted Signaling	KEGG: hsa04012
151	MC	MC	NRG3	ERBB4	0.0205241	0	NRG3_ERBB4	NRG3 - ERBB4	NRG	Secreted Signaling	KEGG: hsa04012
152	LEC	MC	NRG3	ERBB4	0.00468033	0	NRG3_ERBB4	NRG3 - ERBB4	NRG	Secreted Signaling	KEGG: hsa04012
153	MC	LC	NRG3	ERBB4	0.0298521	0	NRG3_ERBB4	NRG3 - ERBB4	NRG	Secreted Signaling	KEGG: hsa04012
154	LEC	LC	NRG3	ERBB4	0.00685792	0	NRG3_ERBB4	NRG3 - ERBB4	NRG	Secreted Signaling	KEGG: hsa04012
155	MC	LEC	NRG3	ERBB4	0.141468	0	NRG3_ERBB4	NRG3 - ERBB4	NRG	Secreted Signaling	KEGG: hsa04012
156	LEC	LEC	NRG3	ERBB4	0.0356596	0	NRG3_ERBB4	NRG3 - ERBB4	NRG	Secreted Signaling	KEGG: hsa04012
157	MC	NC	NRG3	ERBB4	1.21573e-09	0	NRG3_ERBB4	NRG3 - ERBB4	NRG	Secreted Signaling	KEGG: hsa04012
158	LEC	NC	NRG3	ERBB4	2.72823e-10	0	NRG3_ERBB4	NRG3 - ERBB4	NRG	Secreted Signaling	KEGG: hsa04012
159	MC	Adipo	NRG3	ERBB4	0.260959	0	NRG3_ERBB4	NRG3 - ERBB4	NRG	Secreted Signaling	KEGG: hsa04012
160	LEC	Adipo	NRG3	ERBB4	0.0734226	0	NRG3_ERBB4	NRG3 - ERBB4	NRG	Secreted Signaling	KEGG: hsa04012
161	MC	ProC	NRG3	ERBB4	0.252861	0	NRG3_ERBB4	NRG3 - ERBB4	NRG	Secreted Signaling	KEGG: hsa04012
162	LEC	ProC	NRG3	ERBB4	0.0705883	0	NRG3_ERBB4	NRG3 - ERBB4	NRG	Secreted Signaling	KEGG: hsa04012
163	MC	EC	NRG3	ERBB2_ERBB4	0.0964543	0	NRG3_ERBB2_ERBB4	NRG3 - (ERBB2+ERBB4)	NRG	Secreted Signaling	KEGG: hsa04012
164	LEC	EC	NRG3	ERBB2_ERBB4	0.0233956	0	NRG3_ERBB2_ERBB4	NRG3 - (ERBB2+ERBB4)	NRG	Secreted Signaling	KEGG: hsa04012
165	MC	Adipo	NRG3	ERBB2_ERBB4	0.0710662	0	NRG3_ERBB2_ERBB4	NRG3 - (ERBB2+ERBB4)	NRG	Secreted Signaling	KEGG: hsa04012
166	LEC	Adipo	NRG3	ERBB2_ERBB4	0.0168784	0	NRG3_ERBB2_ERBB4	NRG3 - (ERBB2+ERBB4)	NRG	Secreted Signaling	KEGG: hsa04012
167	MC	ProC	NRG3	ERBB2_ERBB4	0.0719638	0	NRG3_ERBB2_ERBB4	NRG3 - (ERBB2+ERBB4)	NRG	Secreted Signaling	KEGG: hsa04012
168	LEC	ProC	NRG3	ERBB2_ERBB4	0.0171042	0	NRG3_ERBB2_ERBB4	NRG3 - (ERBB2+ERBB4)	NRG	Secreted Signaling	KEGG: hsa04012
169	SMC	EC	NRG1	ITGAV_ITGB3	0.00343366	0	NRG1_ITGAV_ITGB3	NRG1 - (ITGAV+ITGB3)	NRG	Secreted Signaling	PMID: 20682778
170	SMC	ProC	NRG1	ITGAV_ITGB3	0.000878704	0	NRG1_ITGAV_ITGB3	NRG1 - (ITGAV+ITGB3)	NRG	Secreted Signaling	PMID: 20682778
171	EC	CM	FGF1	FGFR1	0.0350318	0	FGF1_FGFR1	FGF1 - FGFR1	FGF	Secreted Signaling	PMC: 4393358
172	EC	EC	FGF1	FGFR1	0.0132621	0	FGF1_FGFR1	FGF1 - FGFR1	FGF	Secreted Signaling	PMC: 4393358
173	CM	FB	FGF1	FGFR1	0.0431323	0	FGF1_FGFR1	FGF1 - FGFR1	FGF	Secreted Signaling	PMC: 4393358
174	EC	FB	FGF1	FGFR1	0.0474212	0	FGF1_FGFR1	FGF1 - FGFR1	FGF	Secreted Signaling	PMC: 4393358
175	Adipo	FB	FGF1	FGFR1	0.0147996	0	FGF1_FGFR1	FGF1 - FGFR1	FGF	Secreted Signaling	PMC: 4393358
176	ProC	FB	FGF1	FGFR1	0.0378071	0	FGF1_FGFR1	FGF1 - FGFR1	FGF	Secreted Signaling	PMC: 4393358
177	CM	SMC	FGF1	FGFR1	0.0505844	0	FGF1_FGFR1	FGF1 - FGFR1	FGF	Secreted Signaling	PMC: 4393358
178	EC	SMC	FGF1	FGFR1	0.0555713	0	FGF1_FGFR1	FGF1 - FGFR1	FGF	Secreted Signaling	PMC: 4393358
179	Adipo	SMC	FGF1	FGFR1	0.0174458	0	FGF1_FGFR1	FGF1 - FGFR1	FGF	Secreted Signaling	PMC: 4393358
180	ProC	SMC	FGF1	FGFR1	0.0443818	0	FGF1_FGFR1	FGF1 - FGFR1	FGF	Secreted Signaling	PMC: 4393358
181	CM	MC	FGF1	FGFR1	0.0430486	0	FGF1_FGFR1	FGF1 - FGFR1	FGF	Secreted Signaling	PMC: 4393358
182	EC	MC	FGF1	FGFR1	0.0473296	0	FGF1_FGFR1	FGF1 - FGFR1	FGF	Secreted Signaling	PMC: 4393358
183	Adipo	MC	FGF1	FGFR1	0.01477	0	FGF1_FGFR1	FGF1 - FGFR1	FGF	Secreted Signaling	PMC: 4393358
184	ProC	MC	FGF1	FGFR1	0.0377333	0	FGF1_FGFR1	FGF1 - FGFR1	FGF	Secreted Signaling	PMC: 4393358
185	CM	Adipo	FGF1	FGFR1	0.0288415	0	FGF1_FGFR1	FGF1 - FGFR1	FGF	Secreted Signaling	PMC: 4393358
186	EC	Adipo	FGF1	FGFR1	0.0317565	0	FGF1_FGFR1	FGF1 - FGFR1	FGF	Secreted Signaling	PMC: 4393358
187	Adipo	Adipo	FGF1	FGFR1	0.00979994	0.01	FGF1_FGFR1	FGF1 - FGFR1	FGF	Secreted Signaling	PMC: 4393358
188	ProC	Adipo	FGF1	FGFR1	0.0252341	0	FGF1_FGFR1	FGF1 - FGFR1	FGF	Secreted Signaling	PMC: 4393358
189	CM	ProC	FGF1	FGFR1	0.0435662	0	FGF1_FGFR1	FGF1 - FGFR1	FGF	Secreted Signaling	PMC: 4393358
190	EC	ProC	FGF1	FGFR1	0.0478961	0	FGF1_FGFR1	FGF1 - FGFR1	FGF	Secreted Signaling	PMC: 4393358
191	ProC	ProC	FGF1	FGFR1	0.0381895	0.04	FGF1_FGFR1	FGF1 - FGFR1	FGF	Secreted Signaling	PMC: 4393358
192	EC	CM	FGF18	FGFR1	0.0356336	0	FGF18_FGFR1	FGF18 - FGFR1	FGF	Secreted Signaling	PMC: 4393358
193	EC	EC	FGF18	FGFR1	0.0134951	0	FGF18_FGFR1	FGF18 - FGFR1	FGF	Secreted Signaling	PMC: 4393358
194	EC	FB	FGF18	FGFR1	0.0482251	0	FGF18_FGFR1	FGF18 - FGFR1	FGF	Secreted Signaling	PMC: 4393358
195	Adipo	FB	FGF18	FGFR1	0.013084	0	FGF18_FGFR1	FGF18 - FGFR1	FGF	Secreted Signaling	PMC: 4393358
196	EC	SMC	FGF18	FGFR1	0.0565051	0	FGF18_FGFR1	FGF18 - FGFR1	FGF	Secreted Signaling	PMC: 4393358
197	Adipo	SMC	FGF18	FGFR1	0.0154282	0	FGF18_FGFR1	FGF18 - FGFR1	FGF	Secreted Signaling	PMC: 4393358
198	EC	MC	FGF18	FGFR1	0.048132	0	FGF18_FGFR1	FGF18 - FGFR1	FGF	Secreted Signaling	PMC: 4393358
199	Adipo	MC	FGF18	FGFR1	0.0130578	0.03	FGF18_FGFR1	FGF18 - FGFR1	FGF	Secreted Signaling	PMC: 4393358
200	EC	Adipo	FGF18	FGFR1	0.0323039	0	FGF18_FGFR1	FGF18 - FGFR1	FGF	Secreted Signaling	PMC: 4393358
201	Adipo	Adipo	FGF18	FGFR1	0.00865881	0.01	FGF18_FGFR1	FGF18 - FGFR1	FGF	Secreted Signaling	PMC: 4393358
202	EC	ProC	FGF18	FGFR1	0.0487076	0	FGF18_FGFR1	FGF18 - FGFR1	FGF	Secreted Signaling	PMC: 4393358
203	FB	SMC	PDGFB	PDGFRA	0.0246685	0	PDGFB_PDGFRA	PDGFB - PDGFRA	PDGF	Secreted Signaling	PMID: 15207812
204	FB	ProC	PDGFB	PDGFRA	0.00505648	0	PDGFB_PDGFRA	PDGFB - PDGFRA	PDGF	Secreted Signaling	PMID: 15207812
205	FB	MC	PDGFB	PDGFRB	0.00402021	0	PDGFB_PDGFRB	PDGFB - PDGFRB	PDGF	Secreted Signaling	PMID: 15207812
206	FB	NC	PDGFB	PDGFRB	0.0310838	0	PDGFB_PDGFRB	PDGFB - PDGFRB	PDGF	Secreted Signaling	PMID: 15207812
207	FB	ProC	PDGFB	PDGFRB	0.0056421	0	PDGFB_PDGFRB	PDGFB - PDGFRB	PDGF	Secreted Signaling	PMID: 15207812
208	CM	SMC	PDGFC	PDGFRA	0.0573915	0	PDGFC_PDGFRA	PDGFC - PDGFRA	PDGF	Secreted Signaling	PMID: 15207812
209	EC	SMC	PDGFC	PDGFRA	0.0457642	0	PDGFC_PDGFRA	PDGFC - PDGFRA	PDGF	Secreted Signaling	PMID: 15207812
210	MC	SMC	PDGFC	PDGFRA	0.00878191	0	PDGFC_PDGFRA	PDGFC - PDGFRA	PDGF	Secreted Signaling	PMID: 15207812
211	LC	SMC	PDGFC	PDGFRA	0.0271233	0	PDGFC_PDGFRA	PDGFC - PDGFRA	PDGF	Secreted Signaling	PMID: 15207812
212	LEC	SMC	PDGFC	PDGFRA	0.0210143	0	PDGFC_PDGFRA	PDGFC - PDGFRA	PDGF	Secreted Signaling	PMID: 15207812
213	Adipo	SMC	PDGFC	PDGFRA	0.0637376	0	PDGFC_PDGFRA	PDGFC - PDGFRA	PDGF	Secreted Signaling	PMID: 15207812
214	ProC	SMC	PDGFC	PDGFRA	0.0302278	0	PDGFC_PDGFRA	PDGFC - PDGFRA	PDGF	Secreted Signaling	PMID: 15207812
215	CM	ProC	PDGFC	PDGFRA	0.0120911	0	PDGFC_PDGFRA	PDGFC - PDGFRA	PDGF	Secreted Signaling	PMID: 15207812
216	EC	ProC	PDGFC	PDGFRA	0.00954047	0	PDGFC_PDGFRA	PDGFC - PDGFRA	PDGF	Secreted Signaling	PMID: 15207812
217	MC	ProC	PDGFC	PDGFRA	0.00177175	0.01	PDGFC_PDGFRA	PDGFC - PDGFRA	PDGF	Secreted Signaling	PMID: 15207812
218	LC	ProC	PDGFC	PDGFRA	0.00556102	0.01	PDGFC_PDGFRA	PDGFC - PDGFRA	PDGF	Secreted Signaling	PMID: 15207812
219	LEC	ProC	PDGFC	PDGFRA	0.00428532	0.01	PDGFC_PDGFRA	PDGFC - PDGFRA	PDGF	Secreted Signaling	PMID: 15207812
220	Adipo	ProC	PDGFC	PDGFRA	0.013506	0	PDGFC_PDGFRA	PDGFC - PDGFRA	PDGF	Secreted Signaling	PMID: 15207812
221	ProC	ProC	PDGFC	PDGFRA	0.00626181	0	PDGFC_PDGFRA	PDGFC - PDGFRA	PDGF	Secreted Signaling	PMID: 15207812
222	CM	MC	PDGFD	PDGFRB	0.0103985	0	PDGFD_PDGFRB	PDGFD - PDGFRB	PDGF	Secreted Signaling	PMID: 15207812
223	EC	MC	PDGFD	PDGFRB	0.0114007	0	PDGFD_PDGFRB	PDGFD - PDGFRB	PDGF	Secreted Signaling	PMID: 15207812
224	MC	MC	PDGFD	PDGFRB	0.00125291	0	PDGFD_PDGFRB	PDGFD - PDGFRB	PDGF	Secreted Signaling	PMID: 15207812
225	Adipo	MC	PDGFD	PDGFRB	0.00809502	0	PDGFD_PDGFRB	PDGFD - PDGFRB	PDGF	Secreted Signaling	PMID: 15207812
226	ProC	MC	PDGFD	PDGFRB	0.0104626	0	PDGFD_PDGFRB	PDGFD - PDGFRB	PDGF	Secreted Signaling	PMID: 15207812
227	CM	NC	PDGFD	PDGFRB	0.0759217	0	PDGFD_PDGFRB	PDGFD - PDGFRB	PDGF	Secreted Signaling	PMID: 15207812
228	EC	NC	PDGFD	PDGFRB	0.0824741	0	PDGFD_PDGFRB	PDGFD - PDGFRB	PDGF	Secreted Signaling	PMID: 15207812
229	MC	NC	PDGFD	PDGFRB	0.00999284	0	PDGFD_PDGFRB	PDGFD - PDGFRB	PDGF	Secreted Signaling	PMID: 15207812
230	Adipo	NC	PDGFD	PDGFRB	0.0603897	0	PDGFD_PDGFRB	PDGFD - PDGFRB	PDGF	Secreted Signaling	PMID: 15207812
231	ProC	NC	PDGFD	PDGFRB	0.0743277	0	PDGFD_PDGFRB	PDGFD - PDGFRB	PDGF	Secreted Signaling	PMID: 15207812
232	CM	ProC	PDGFD	PDGFRB	0.0145236	0	PDGFD_PDGFRB	PDGFD - PDGFRB	PDGF	Secreted Signaling	PMID: 15207812
233	EC	ProC	PDGFD	PDGFRB	0.0159106	0	PDGFD_PDGFRB	PDGFD - PDGFRB	PDGF	Secreted Signaling	PMID: 15207812
234	MC	ProC	PDGFD	PDGFRB	0.00176278	0	PDGFD_PDGFRB	PDGFD - PDGFRB	PDGF	Secreted Signaling	PMID: 15207812
235	Adipo	ProC	PDGFD	PDGFRB	0.0113271	0	PDGFD_PDGFRB	PDGFD - PDGFRB	PDGF	Secreted Signaling	PMID: 15207812
236	ProC	ProC	PDGFD	PDGFRB	0.0145782	0	PDGFD_PDGFRB	PDGFD - PDGFRB	PDGF	Secreted Signaling	PMID: 15207812
237	CM	FB	VEGFA	FLT1	0.14101	0	VEGFA_VEGFR1	VEGFA - VEGFR1	VEGF	Secreted Signaling	KEGG: hsa04370; PMID: 16633338
238	EC	FB	VEGFA	FLT1	0.14012	0	VEGFA_VEGFR1	VEGFA - VEGFR1	VEGF	Secreted Signaling	KEGG: hsa04370; PMID: 16633338
239	SMC	FB	VEGFA	FLT1	0.0322314	0	VEGFA_VEGFR1	VEGFA - VEGFR1	VEGF	Secreted Signaling	KEGG: hsa04370; PMID: 16633338
240	MC	FB	VEGFA	FLT1	0.0320237	0	VEGFA_VEGFR1	VEGFA - VEGFR1	VEGF	Secreted Signaling	KEGG: hsa04370; PMID: 16633338
241	LC	FB	VEGFA	FLT1	0.156452	0	VEGFA_VEGFR1	VEGFA - VEGFR1	VEGF	Secreted Signaling	KEGG: hsa04370; PMID: 16633338
242	Adipo	FB	VEGFA	FLT1	0.129609	0	VEGFA_VEGFR1	VEGFA - VEGFR1	VEGF	Secreted Signaling	KEGG: hsa04370; PMID: 16633338
243	ProC	FB	VEGFA	FLT1	0.0828427	0	VEGFA_VEGFR1	VEGFA - VEGFR1	VEGF	Secreted Signaling	KEGG: hsa04370; PMID: 16633338
244	CM	MC	VEGFA	FLT1	0.0659549	0	VEGFA_VEGFR1	VEGFA - VEGFR1	VEGF	Secreted Signaling	KEGG: hsa04370; PMID: 16633338
245	EC	MC	VEGFA	FLT1	0.0655025	0	VEGFA_VEGFR1	VEGFA - VEGFR1	VEGF	Secreted Signaling	KEGG: hsa04370; PMID: 16633338
246	SMC	MC	VEGFA	FLT1	0.0141237	0	VEGFA_VEGFR1	VEGFA - VEGFR1	VEGF	Secreted Signaling	KEGG: hsa04370; PMID: 16633338
247	MC	MC	VEGFA	FLT1	0.014031	0	VEGFA_VEGFR1	VEGFA - VEGFR1	VEGF	Secreted Signaling	KEGG: hsa04370; PMID: 16633338
248	LC	MC	VEGFA	FLT1	0.0738845	0	VEGFA_VEGFR1	VEGFA - VEGFR1	VEGF	Secreted Signaling	KEGG: hsa04370; PMID: 16633338
249	Adipo	MC	VEGFA	FLT1	0.0601969	0	VEGFA_VEGFR1	VEGFA - VEGFR1	VEGF	Secreted Signaling	KEGG: hsa04370; PMID: 16633338
250	ProC	MC	VEGFA	FLT1	0.0374002	0	VEGFA_VEGFR1	VEGFA - VEGFR1	VEGF	Secreted Signaling	KEGG: hsa04370; PMID: 16633338
251	CM	NC	VEGFA	FLT1	0.0215359	0	VEGFA_VEGFR1	VEGFA - VEGFR1	VEGF	Secreted Signaling	KEGG: hsa04370; PMID: 16633338
252	EC	NC	VEGFA	FLT1	0.0213812	0	VEGFA_VEGFR1	VEGFA - VEGFR1	VEGF	Secreted Signaling	KEGG: hsa04370; PMID: 16633338
253	SMC	NC	VEGFA	FLT1	0.0044456	0	VEGFA_VEGFR1	VEGFA - VEGFR1	VEGF	Secreted Signaling	KEGG: hsa04370; PMID: 16633338
254	MC	NC	VEGFA	FLT1	0.00441613	0	VEGFA_VEGFR1	VEGFA - VEGFR1	VEGF	Secreted Signaling	KEGG: hsa04370; PMID: 16633338
255	LC	NC	VEGFA	FLT1	0.0242638	0	VEGFA_VEGFR1	VEGFA - VEGFR1	VEGF	Secreted Signaling	KEGG: hsa04370; PMID: 16633338
256	Adipo	NC	VEGFA	FLT1	0.0195745	0	VEGFA_VEGFR1	VEGFA - VEGFR1	VEGF	Secreted Signaling	KEGG: hsa04370; PMID: 16633338
257	ProC	NC	VEGFA	FLT1	0.0119657	0	VEGFA_VEGFR1	VEGFA - VEGFR1	VEGF	Secreted Signaling	KEGG: hsa04370; PMID: 16633338
258	CM	FB	VEGFA	KDR	0.0922617	0	VEGFA_VEGFR2	VEGFA - VEGFR2	VEGF	Secreted Signaling	KEGG: hsa04370; PMID: 16633338
259	EC	FB	VEGFA	KDR	0.0916465	0	VEGFA_VEGFR2	VEGFA - VEGFR2	VEGF	Secreted Signaling	KEGG: hsa04370; PMID: 16633338
260	SMC	FB	VEGFA	KDR	0.0202043	0	VEGFA_VEGFR2	VEGFA - VEGFR2	VEGF	Secreted Signaling	KEGG: hsa04370; PMID: 16633338
261	MC	FB	VEGFA	KDR	0.0200725	0	VEGFA_VEGFR2	VEGFA - VEGFR2	VEGF	Secreted Signaling	KEGG: hsa04370; PMID: 16633338
262	LC	FB	VEGFA	KDR	0.103005	0	VEGFA_VEGFR2	VEGFA - VEGFR2	VEGF	Secreted Signaling	KEGG: hsa04370; PMID: 16633338
263	Adipo	FB	VEGFA	KDR	0.0844146	0	VEGFA_VEGFR2	VEGFA - VEGFR2	VEGF	Secreted Signaling	KEGG: hsa04370; PMID: 16633338
264	ProC	FB	VEGFA	KDR	0.0529635	0	VEGFA_VEGFR2	VEGFA - VEGFR2	VEGF	Secreted Signaling	KEGG: hsa04370; PMID: 16633338
265	CM	MC	VEGFA	KDR	0.0266077	0	VEGFA_VEGFR2	VEGFA - VEGFR2	VEGF	Secreted Signaling	KEGG: hsa04370; PMID: 16633338
266	EC	MC	VEGFA	KDR	0.0264175	0	VEGFA_VEGFR2	VEGFA - VEGFR2	VEGF	Secreted Signaling	KEGG: hsa04370; PMID: 16633338
267	SMC	MC	VEGFA	KDR	0.00551523	0	VEGFA_VEGFR2	VEGFA - VEGFR2	VEGF	Secreted Signaling	KEGG: hsa04370; PMID: 16633338
268	MC	MC	VEGFA	KDR	0.00547872	0	VEGFA_VEGFR2	VEGFA - VEGFR2	VEGF	Secreted Signaling	KEGG: hsa04370; PMID: 16633338
269	LC	MC	VEGFA	KDR	0.0299584	0	VEGFA_VEGFR2	VEGFA - VEGFR2	VEGF	Secreted Signaling	KEGG: hsa04370; PMID: 16633338
270	Adipo	MC	VEGFA	KDR	0.0241958	0	VEGFA_VEGFR2	VEGFA - VEGFR2	VEGF	Secreted Signaling	KEGG: hsa04370; PMID: 16633338
271	ProC	MC	VEGFA	KDR	0.0148178	0	VEGFA_VEGFR2	VEGFA - VEGFR2	VEGF	Secreted Signaling	KEGG: hsa04370; PMID: 16633338
272	FB	FB	VEGFC	KDR	0.043827	0	VEGFC_VEGFR2	VEGFC - VEGFR2	VEGF	Secreted Signaling	KEGG: hsa04370; PMID: 16633338
273	MC	FB	VEGFC	KDR	0.0267593	0	VEGFC_VEGFR2	VEGFC - VEGFR2	VEGF	Secreted Signaling	KEGG: hsa04370; PMID: 16633338
274	FB	MC	VEGFC	KDR	0.0121771	0	VEGFC_VEGFR2	VEGFC - VEGFR2	VEGF	Secreted Signaling	KEGG: hsa04370; PMID: 16633338
275	MC	MC	VEGFC	KDR	0.00734029	0	VEGFC_VEGFR2	VEGFC - VEGFR2	VEGF	Secreted Signaling	KEGG: hsa04370; PMID: 16633338
276	CM	FB	VEGFA	FLT1_KDR	0.141904	0	VEGFA_VEGFR1R2	VEGFA - VEGFR1R2	VEGF	Secreted Signaling	PMID: 16633338
277	EC	FB	VEGFA	FLT1_KDR	0.14101	0	VEGFA_VEGFR1R2	VEGFA - VEGFR1R2	VEGF	Secreted Signaling	PMID: 16633338
278	SMC	FB	VEGFA	FLT1_KDR	0.032462	0	VEGFA_VEGFR1R2	VEGFA - VEGFR1R2	VEGF	Secreted Signaling	PMID: 16633338
279	MC	FB	VEGFA	FLT1_KDR	0.0322529	0	VEGFA_VEGFR1R2	VEGFA - VEGFR1R2	VEGF	Secreted Signaling	PMID: 16633338
280	LC	FB	VEGFA	FLT1_KDR	0.157426	0	VEGFA_VEGFR1R2	VEGFA - VEGFR1R2	VEGF	Secreted Signaling	PMID: 16633338
281	Adipo	FB	VEGFA	FLT1_KDR	0.130442	0	VEGFA_VEGFR1R2	VEGFA - VEGFR1R2	VEGF	Secreted Signaling	PMID: 16633338
282	ProC	FB	VEGFA	FLT1_KDR	0.0834041	0	VEGFA_VEGFR1R2	VEGFA - VEGFR1R2	VEGF	Secreted Signaling	PMID: 16633338
283	CM	MC	VEGFA	FLT1_KDR	0.0485362	0	VEGFA_VEGFR1R2	VEGFA - VEGFR1R2	VEGF	Secreted Signaling	PMID: 16633338
284	EC	MC	VEGFA	FLT1_KDR	0.0481971	0	VEGFA_VEGFR1R2	VEGFA - VEGFR1R2	VEGF	Secreted Signaling	PMID: 16633338
285	SMC	MC	VEGFA	FLT1_KDR	0.0102435	0	VEGFA_VEGFR1R2	VEGFA - VEGFR1R2	VEGF	Secreted Signaling	PMID: 16633338
286	MC	MC	VEGFA	FLT1_KDR	0.010176	0	VEGFA_VEGFR1R2	VEGFA - VEGFR1R2	VEGF	Secreted Signaling	PMID: 16633338
287	LC	MC	VEGFA	FLT1_KDR	0.0544938	0	VEGFA_VEGFR1R2	VEGFA - VEGFR1R2	VEGF	Secreted Signaling	PMID: 16633338
288	Adipo	MC	VEGFA	FLT1_KDR	0.0442269	0	VEGFA_VEGFR1R2	VEGFA - VEGFR1R2	VEGF	Secreted Signaling	PMID: 16633338
289	ProC	MC	VEGFA	FLT1_KDR	0.0273024	0	VEGFA_VEGFR1R2	VEGFA - VEGFR1R2	VEGF	Secreted Signaling	PMID: 16633338
290	FB	LC	IL16	CD4	0.00428903	0	IL16_CD4	IL16 - CD4	IL16	Secreted Signaling	KEGG: hsa04060
291	LC	PC	SPP1	CD44	0.0128265	0	SPP1_CD44	SPP1 - CD44	SPP1	Secreted Signaling	PMID: 21907263
292	LC	EC	SPP1	ITGAV_ITGB3	0.00472496	0	SPP1_ITGAV_ITGB3	SPP1 - (ITGAV+ITGB3)	SPP1	Secreted Signaling	PMID: 21907263
293	LC	ProC	SPP1	ITGAV_ITGB3	0.00121033	0	SPP1_ITGAV_ITGB3	SPP1 - (ITGAV+ITGB3)	SPP1	Secreted Signaling	PMID: 21907263
294	LC	CM	SPP1	ITGAV_ITGB1	0.00541555	0	SPP1_ITGAV_ITGB1	SPP1 - (ITGAV+ITGB1)	SPP1	Secreted Signaling	PMID: 21907263
295	LC	EC	SPP1	ITGAV_ITGB1	0.00508238	0	SPP1_ITGAV_ITGB1	SPP1 - (ITGAV+ITGB1)	SPP1	Secreted Signaling	PMID: 21907263
296	LC	FB	SPP1	ITGAV_ITGB1	0.00685942	0	SPP1_ITGAV_ITGB1	SPP1 - (ITGAV+ITGB1)	SPP1	Secreted Signaling	PMID: 21907263
297	LC	MC	SPP1	ITGAV_ITGB1	0.00622676	0	SPP1_ITGAV_ITGB1	SPP1 - (ITGAV+ITGB1)	SPP1	Secreted Signaling	PMID: 21907263
298	LC	LEC	SPP1	ITGAV_ITGB1	0.00529571	0	SPP1_ITGAV_ITGB1	SPP1 - (ITGAV+ITGB1)	SPP1	Secreted Signaling	PMID: 21907263
299	LC	NC	SPP1	ITGAV_ITGB1	0.00563971	0	SPP1_ITGAV_ITGB1	SPP1 - (ITGAV+ITGB1)	SPP1	Secreted Signaling	PMID: 21907263
300	LC	Adipo	SPP1	ITGAV_ITGB1	0.00877815	0	SPP1_ITGAV_ITGB1	SPP1 - (ITGAV+ITGB1)	SPP1	Secreted Signaling	PMID: 21907263
301	LC	ProC	SPP1	ITGAV_ITGB1	0.00767789	0	SPP1_ITGAV_ITGB1	SPP1 - (ITGAV+ITGB1)	SPP1	Secreted Signaling	PMID: 21907263
302	LC	CM	SPP1	ITGAV_ITGB5	0.00233623	0	SPP1_ITGAV_ITGB5	SPP1 - (ITGAV+ITGB5)	SPP1	Secreted Signaling	PMID: 21907263
303	LC	EC	SPP1	ITGAV_ITGB5	0.00457383	0	SPP1_ITGAV_ITGB5	SPP1 - (ITGAV+ITGB5)	SPP1	Secreted Signaling	PMID: 21907263
304	LC	NC	SPP1	ITGAV_ITGB5	0.00502634	0	SPP1_ITGAV_ITGB5	SPP1 - (ITGAV+ITGB5)	SPP1	Secreted Signaling	PMID: 21907263
305	LC	Adipo	SPP1	ITGAV_ITGB5	0.00530319	0	SPP1_ITGAV_ITGB5	SPP1 - (ITGAV+ITGB5)	SPP1	Secreted Signaling	PMID: 21907263
306	LC	ProC	SPP1	ITGAV_ITGB5	0.00515679	0	SPP1_ITGAV_ITGB5	SPP1 - (ITGAV+ITGB5)	SPP1	Secreted Signaling	PMID: 21907263
307	LC	CM	SPP1	ITGA9_ITGB1	0.0114824	0	SPP1_ITGA9_ITGB1	SPP1 - (ITGA9+ITGB1)	SPP1	Secreted Signaling	PMID: 21907263
308	LC	EC	SPP1	ITGA9_ITGB1	0.0118431	0	SPP1_ITGA9_ITGB1	SPP1 - (ITGA9+ITGB1)	SPP1	Secreted Signaling	PMID: 21907263
309	LC	FB	SPP1	ITGA9_ITGB1	0.0116264	0	SPP1_ITGA9_ITGB1	SPP1 - (ITGA9+ITGB1)	SPP1	Secreted Signaling	PMID: 21907263
310	LC	MC	SPP1	ITGA9_ITGB1	0.0146061	0	SPP1_ITGA9_ITGB1	SPP1 - (ITGA9+ITGB1)	SPP1	Secreted Signaling	PMID: 21907263
311	LC	LC	SPP1	ITGA9_ITGB1	0.0115746	0	SPP1_ITGA9_ITGB1	SPP1 - (ITGA9+ITGB1)	SPP1	Secreted Signaling	PMID: 21907263
312	LC	Adipo	SPP1	ITGA9_ITGB1	0.0111504	0	SPP1_ITGA9_ITGB1	SPP1 - (ITGA9+ITGB1)	SPP1	Secreted Signaling	PMID: 21907263
313	LC	ProC	SPP1	ITGA9_ITGB1	0.0169903	0	SPP1_ITGA9_ITGB1	SPP1 - (ITGA9+ITGB1)	SPP1	Secreted Signaling	PMID: 21907263
314	LC	MC	SPP1	ITGA8_ITGB1	0.0139019	0	SPP1_ITGA8_ITGB1	SPP1 - (ITGA8+ITGB1)	SPP1	Secreted Signaling	PMID: 21907263
315	LC	ProC	SPP1	ITGA8_ITGB1	0.00985114	0	SPP1_ITGA8_ITGB1	SPP1 - (ITGA8+ITGB1)	SPP1	Secreted Signaling	PMID: 21907263
316	LC	FB	SPP1	ITGA5_ITGB1	0.00740878	0	SPP1_ITGA5_ITGB1	SPP1 - (ITGA5+ITGB1)	SPP1	Secreted Signaling	PMID: 21907263
317	LC	MC	SPP1	ITGA5_ITGB1	0.00520655	0	SPP1_ITGA5_ITGB1	SPP1 - (ITGA5+ITGB1)	SPP1	Secreted Signaling	PMID: 21907263
318	LC	CM	NAMPT	INSR	0.191194	0	NAMPT_INSR	NAMPT - INSR	VISFATIN	Secreted Signaling	PMID: 28490838
319	LC	EC	NAMPT	INSR	0.206564	0	NAMPT_INSR	NAMPT - INSR	VISFATIN	Secreted Signaling	PMID: 28490838
320	LC	FB	NAMPT	INSR	0.148456	0	NAMPT_INSR	NAMPT - INSR	VISFATIN	Secreted Signaling	PMID: 28490838
321	LC	SMC	NAMPT	INSR	0.135149	0	NAMPT_INSR	NAMPT - INSR	VISFATIN	Secreted Signaling	PMID: 28490838
322	LC	MC	NAMPT	INSR	0.132671	0	NAMPT_INSR	NAMPT - INSR	VISFATIN	Secreted Signaling	PMID: 28490838
323	LC	LC	NAMPT	INSR	0.0450361	0	NAMPT_INSR	NAMPT - INSR	VISFATIN	Secreted Signaling	PMID: 28490838
324	LC	LEC	NAMPT	INSR	0.121205	0	NAMPT_INSR	NAMPT - INSR	VISFATIN	Secreted Signaling	PMID: 28490838
325	LC	NC	NAMPT	INSR	0.124394	0	NAMPT_INSR	NAMPT - INSR	VISFATIN	Secreted Signaling	PMID: 28490838
326	LC	Adipo	NAMPT	INSR	0.202476	0	NAMPT_INSR	NAMPT - INSR	VISFATIN	Secreted Signaling	PMID: 28490838
327	LC	ProC	NAMPT	INSR	0.18859	0	NAMPT_INSR	NAMPT - INSR	VISFATIN	Secreted Signaling	PMID: 28490838
328	CM	FB	NAMPT	ITGA5_ITGB1	0.000855669	0	NAMPT_ITGA5_ITGB1	NAMPT - (ITGA5+ITGB1)	VISFATIN	Secreted Signaling	PMID: 28490838
329	LC	FB	NAMPT	ITGA5_ITGB1	0.0414404	0	NAMPT_ITGA5_ITGB1	NAMPT - (ITGA5+ITGB1)	VISFATIN	Secreted Signaling	PMID: 28490838
330	CM	MC	NAMPT	ITGA5_ITGB1	0.000600147	0	NAMPT_ITGA5_ITGB1	NAMPT - (ITGA5+ITGB1)	VISFATIN	Secreted Signaling	PMID: 28490838
331	LC	MC	NAMPT	ITGA5_ITGB1	0.0294222	0	NAMPT_ITGA5_ITGB1	NAMPT - (ITGA5+ITGB1)	VISFATIN	Secreted Signaling	PMID: 28490838
332	NC	FB	ANGPT1	TEK	0.0197109	0	ANGPT1_TEK	ANGPT1 - TEK	ANGPT	Secreted Signaling	PMID: 20651738
333	ProC	FB	ANGPT1	TEK	0.0176483	0	ANGPT1_TEK	ANGPT1 - TEK	ANGPT	Secreted Signaling	PMID: 20651738
334	NC	MC	ANGPT1	TEK	0.0189896	0	ANGPT1_TEK	ANGPT1 - TEK	ANGPT	Secreted Signaling	PMID: 20651738
335	ProC	MC	ANGPT1	TEK	0.0170012	0	ANGPT1_TEK	ANGPT1 - TEK	ANGPT	Secreted Signaling	PMID: 20651738
336	SMC	LEC	PTN	PTPRZ1	0.0342852	0	PTN_PTPRZ1	PTN - PTPRZ1	PTN	Secreted Signaling	PMID: 28356350; PMID: 25620911
337	ProC	LEC	PTN	PTPRZ1	0.00380012	0	PTN_PTPRZ1	PTN - PTPRZ1	PTN	Secreted Signaling	PMID: 28356350; PMID: 25620911
338	SMC	ProC	PTN	PTPRZ1	0.0014644	0	PTN_PTPRZ1	PTN - PTPRZ1	PTN	Secreted Signaling	PMID: 28356350; PMID: 25620911
339	ProC	ProC	PTN	PTPRZ1	0.000157551	0	PTN_PTPRZ1	PTN - PTPRZ1	PTN	Secreted Signaling	PMID: 28356350; PMID: 25620911
340	SMC	SMC	PTN	SDC2	0.00718816	0	PTN_SDC2	PTN - SDC2	PTN	Secreted Signaling	PMID: 28356350; PMID: 25620911
341	ProC	SMC	PTN	SDC2	0.00077733	0	PTN_SDC2	PTN - SDC2	PTN	Secreted Signaling	PMID: 28356350; PMID: 25620911
342	SMC	ProC	PTN	SDC2	0.00454849	0	PTN_SDC2	PTN - SDC2	PTN	Secreted Signaling	PMID: 28356350; PMID: 25620911
343	ProC	ProC	PTN	SDC2	0.000490711	0.01	PTN_SDC2	PTN - SDC2	PTN	Secreted Signaling	PMID: 28356350; PMID: 25620911
344	SMC	EC	PTN	ITGAV_ITGB3	0.00535412	0	PTN_ITGAV_ITGB3	PTN - (ITGAV+ITGB3)	PTN	Secreted Signaling	PMID: 28356350; PMID: 25620911
345	ProC	EC	PTN	ITGAV_ITGB3	0.000578044	0	PTN_ITGAV_ITGB3	PTN - (ITGAV+ITGB3)	PTN	Secreted Signaling	PMID: 28356350; PMID: 25620911
346	SMC	ProC	PTN	ITGAV_ITGB3	0.00137214	0	PTN_ITGAV_ITGB3	PTN - (ITGAV+ITGB3)	PTN	Secreted Signaling	PMID: 28356350; PMID: 25620911
347	SMC	ProC	PTN	NCL	0.00656597	0	PTN_NCL	PTN - NCL	PTN	Secreted Signaling	PMID: 28356350; PMID: 25620911
348	ProC	ProC	PTN	NCL	0.00070965	0	PTN_NCL	PTN - NCL	PTN	Secreted Signaling	PMID: 28356350; PMID: 25620911
349	SMC	EC	POSTN	ITGAV_ITGB3	0.00484717	0	POSTN_ITGAV_ITGB3	POSTN - (ITGAV+ITGB3)	PERIOSTIN	Secreted Signaling	PMID: 26721738
350	MC	EC	POSTN	ITGAV_ITGB3	0.00493917	0	POSTN_ITGAV_ITGB3	POSTN - (ITGAV+ITGB3)	PERIOSTIN	Secreted Signaling	PMID: 26721738
351	ProC	EC	POSTN	ITGAV_ITGB3	0.00264724	0	POSTN_ITGAV_ITGB3	POSTN - (ITGAV+ITGB3)	PERIOSTIN	Secreted Signaling	PMID: 26721738
352	SMC	ProC	POSTN	ITGAV_ITGB3	0.00124175	0	POSTN_ITGAV_ITGB3	POSTN - (ITGAV+ITGB3)	PERIOSTIN	Secreted Signaling	PMID: 26721738
353	MC	ProC	POSTN	ITGAV_ITGB3	0.0012654	0	POSTN_ITGAV_ITGB3	POSTN - (ITGAV+ITGB3)	PERIOSTIN	Secreted Signaling	PMID: 26721738
354	ProC	ProC	POSTN	ITGAV_ITGB3	0.000677054	0	POSTN_ITGAV_ITGB3	POSTN - (ITGAV+ITGB3)	PERIOSTIN	Secreted Signaling	PMID: 26721738
355	SMC	CM	POSTN	ITGAV_ITGB5	0.00239681	0	POSTN_ITGAV_ITGB5	POSTN - (ITGAV+ITGB5)	PERIOSTIN	Secreted Signaling	PMID: 26721738
356	MC	CM	POSTN	ITGAV_ITGB5	0.00244242	0	POSTN_ITGAV_ITGB5	POSTN - (ITGAV+ITGB5)	PERIOSTIN	Secreted Signaling	PMID: 26721738
357	ProC	CM	POSTN	ITGAV_ITGB5	0.00130753	0	POSTN_ITGAV_ITGB5	POSTN - (ITGAV+ITGB5)	PERIOSTIN	Secreted Signaling	PMID: 26721738
358	SMC	EC	POSTN	ITGAV_ITGB5	0.00469216	0	POSTN_ITGAV_ITGB5	POSTN - (ITGAV+ITGB5)	PERIOSTIN	Secreted Signaling	PMID: 26721738
359	MC	EC	POSTN	ITGAV_ITGB5	0.00478122	0	POSTN_ITGAV_ITGB5	POSTN - (ITGAV+ITGB5)	PERIOSTIN	Secreted Signaling	PMID: 26721738
360	ProC	EC	POSTN	ITGAV_ITGB5	0.00256239	0	POSTN_ITGAV_ITGB5	POSTN - (ITGAV+ITGB5)	PERIOSTIN	Secreted Signaling	PMID: 26721738
361	SMC	NC	POSTN	ITGAV_ITGB5	0.00515632	0	POSTN_ITGAV_ITGB5	POSTN - (ITGAV+ITGB5)	PERIOSTIN	Secreted Signaling	PMID: 26721738
362	MC	NC	POSTN	ITGAV_ITGB5	0.00525414	0	POSTN_ITGAV_ITGB5	POSTN - (ITGAV+ITGB5)	PERIOSTIN	Secreted Signaling	PMID: 26721738
363	ProC	NC	POSTN	ITGAV_ITGB5	0.00281647	0	POSTN_ITGAV_ITGB5	POSTN - (ITGAV+ITGB5)	PERIOSTIN	Secreted Signaling	PMID: 26721738
364	SMC	Adipo	POSTN	ITGAV_ITGB5	0.00544028	0	POSTN_ITGAV_ITGB5	POSTN - (ITGAV+ITGB5)	PERIOSTIN	Secreted Signaling	PMID: 26721738
365	MC	Adipo	POSTN	ITGAV_ITGB5	0.00554347	0	POSTN_ITGAV_ITGB5	POSTN - (ITGAV+ITGB5)	PERIOSTIN	Secreted Signaling	PMID: 26721738
366	ProC	Adipo	POSTN	ITGAV_ITGB5	0.00297196	0	POSTN_ITGAV_ITGB5	POSTN - (ITGAV+ITGB5)	PERIOSTIN	Secreted Signaling	PMID: 26721738
367	SMC	ProC	POSTN	ITGAV_ITGB5	0.00529012	0	POSTN_ITGAV_ITGB5	POSTN - (ITGAV+ITGB5)	PERIOSTIN	Secreted Signaling	PMID: 26721738
368	MC	ProC	POSTN	ITGAV_ITGB5	0.00539047	0	POSTN_ITGAV_ITGB5	POSTN - (ITGAV+ITGB5)	PERIOSTIN	Secreted Signaling	PMID: 26721738
369	ProC	ProC	POSTN	ITGAV_ITGB5	0.00288973	0	POSTN_ITGAV_ITGB5	POSTN - (ITGAV+ITGB5)	PERIOSTIN	Secreted Signaling	PMID: 26721738
370	CM	ProC	SEMA3A	NRP1_PLXNA1	0.000633524	0	SEMA3A_NRP1_PLXNA1	SEMA3A - (NRP1+PLXNA1)	SEMA3	Secreted Signaling	PMID: 27533782
371	MC	ProC	SEMA3A	NRP1_PLXNA1	0.006967	0	SEMA3A_NRP1_PLXNA1	SEMA3A - (NRP1+PLXNA1)	SEMA3	Secreted Signaling	PMID: 27533782
372	MC	CM	SEMA3A	NRP1_PLXNA2	0.0234695	0	SEMA3A_NRP1_PLXNA2	SEMA3A - (NRP1+PLXNA2)	SEMA3	Secreted Signaling	PMID: 27533782
373	MC	EC	SEMA3A	NRP1_PLXNA2	0.01577	0	SEMA3A_NRP1_PLXNA2	SEMA3A - (NRP1+PLXNA2)	SEMA3	Secreted Signaling	PMID: 27533782
374	MC	FB	SEMA3A	NRP1_PLXNA2	0.0393314	0	SEMA3A_NRP1_PLXNA2	SEMA3A - (NRP1+PLXNA2)	SEMA3	Secreted Signaling	PMID: 27533782
375	MC	MC	SEMA3A	NRP1_PLXNA2	0.0109038	0	SEMA3A_NRP1_PLXNA2	SEMA3A - (NRP1+PLXNA2)	SEMA3	Secreted Signaling	PMID: 27533782
376	CM	ProC	SEMA3A	NRP1_PLXNA2	0.00256997	0.04	SEMA3A_NRP1_PLXNA2	SEMA3A - (NRP1+PLXNA2)	SEMA3	Secreted Signaling	PMID: 27533782
377	MC	ProC	SEMA3A	NRP1_PLXNA2	0.0277254	0	SEMA3A_NRP1_PLXNA2	SEMA3A - (NRP1+PLXNA2)	SEMA3	Secreted Signaling	PMID: 27533782
378	MC	CM	SEMA3A	NRP1_PLXNA4	0.0341036	0	SEMA3A_NRP1_PLXNA4	SEMA3A - (NRP1+PLXNA4)	SEMA3	Secreted Signaling	PMID: 27533782
379	MC	EC	SEMA3A	NRP1_PLXNA4	0.040691	0	SEMA3A_NRP1_PLXNA4	SEMA3A - (NRP1+PLXNA4)	SEMA3	Secreted Signaling	PMID: 27533782
380	MC	SMC	SEMA3A	NRP1_PLXNA4	0.00812714	0	SEMA3A_NRP1_PLXNA4	SEMA3A - (NRP1+PLXNA4)	SEMA3	Secreted Signaling	PMID: 27533782
381	MC	MC	SEMA3A	NRP1_PLXNA4	0.0266901	0	SEMA3A_NRP1_PLXNA4	SEMA3A - (NRP1+PLXNA4)	SEMA3	Secreted Signaling	PMID: 27533782
382	MC	LEC	SEMA3A	NRP1_PLXNA4	0.0139671	0	SEMA3A_NRP1_PLXNA4	SEMA3A - (NRP1+PLXNA4)	SEMA3	Secreted Signaling	PMID: 27533782
383	MC	Adipo	SEMA3A	NRP1_PLXNA4	0.0371889	0	SEMA3A_NRP1_PLXNA4	SEMA3A - (NRP1+PLXNA4)	SEMA3	Secreted Signaling	PMID: 27533782
384	MC	ProC	SEMA3A	NRP1_PLXNA4	0.0384032	0	SEMA3A_NRP1_PLXNA4	SEMA3A - (NRP1+PLXNA4)	SEMA3	Secreted Signaling	PMID: 27533782
385	LEC	ProC	SEMA3B	NRP1_PLXNA1	0.00478163	0	SEMA3B_NRP1_PLXNA1	SEMA3B - (NRP1+PLXNA1)	SEMA3	Secreted Signaling	PMID: 27533782
386	LEC	CM	SEMA3B	NRP1_PLXNA2	0.0161921	0	SEMA3B_NRP1_PLXNA2	SEMA3B - (NRP1+PLXNA2)	SEMA3	Secreted Signaling	PMID: 27533782
387	LEC	EC	SEMA3B	NRP1_PLXNA2	0.0108535	0	SEMA3B_NRP1_PLXNA2	SEMA3B - (NRP1+PLXNA2)	SEMA3	Secreted Signaling	PMID: 27533782
388	LEC	FB	SEMA3B	NRP1_PLXNA2	0.0272729	0	SEMA3B_NRP1_PLXNA2	SEMA3B - (NRP1+PLXNA2)	SEMA3	Secreted Signaling	PMID: 27533782
389	LEC	MC	SEMA3B	NRP1_PLXNA2	0.0074929	0	SEMA3B_NRP1_PLXNA2	SEMA3B - (NRP1+PLXNA2)	SEMA3	Secreted Signaling	PMID: 27533782
390	LEC	ProC	SEMA3B	NRP1_PLXNA2	0.0191542	0	SEMA3B_NRP1_PLXNA2	SEMA3B - (NRP1+PLXNA2)	SEMA3	Secreted Signaling	PMID: 27533782
391	LEC	CM	SEMA3B	NRP1_PLXNA4	0.0236085	0	SEMA3B_NRP1_PLXNA4	SEMA3B - (NRP1+PLXNA4)	SEMA3	Secreted Signaling	PMID: 27533782
392	LEC	EC	SEMA3B	NRP1_PLXNA4	0.0282279	0	SEMA3B_NRP1_PLXNA4	SEMA3B - (NRP1+PLXNA4)	SEMA3	Secreted Signaling	PMID: 27533782
393	LEC	SMC	SEMA3B	NRP1_PLXNA4	0.0055799	0	SEMA3B_NRP1_PLXNA4	SEMA3B - (NRP1+PLXNA4)	SEMA3	Secreted Signaling	PMID: 27533782
394	LEC	MC	SEMA3B	NRP1_PLXNA4	0.018433	0	SEMA3B_NRP1_PLXNA4	SEMA3B - (NRP1+PLXNA4)	SEMA3	Secreted Signaling	PMID: 27533782
395	LEC	LEC	SEMA3B	NRP1_PLXNA4	0.00960718	0	SEMA3B_NRP1_PLXNA4	SEMA3B - (NRP1+PLXNA4)	SEMA3	Secreted Signaling	PMID: 27533782
396	LEC	Adipo	SEMA3B	NRP1_PLXNA4	0.0257697	0	SEMA3B_NRP1_PLXNA4	SEMA3B - (NRP1+PLXNA4)	SEMA3	Secreted Signaling	PMID: 27533782
397	LEC	ProC	SEMA3B	NRP1_PLXNA4	0.0266215	0	SEMA3B_NRP1_PLXNA4	SEMA3B - (NRP1+PLXNA4)	SEMA3	Secreted Signaling	PMID: 27533782
398	LEC	ProC	SEMA3C	NRP1_PLXNA1	0.00776009	0	SEMA3C_NRP1_PLXNA1	SEMA3C - (NRP1+PLXNA1)	SEMA3	Secreted Signaling	PMID: 27533782
399	LEC	CM	SEMA3C	NRP1_PLXNA2	0.0260917	0	SEMA3C_NRP1_PLXNA2	SEMA3C - (NRP1+PLXNA2)	SEMA3	Secreted Signaling	PMID: 27533782
400	LEC	EC	SEMA3C	NRP1_PLXNA2	0.0175474	0	SEMA3C_NRP1_PLXNA2	SEMA3C - (NRP1+PLXNA2)	SEMA3	Secreted Signaling	PMID: 27533782
401	LEC	FB	SEMA3C	NRP1_PLXNA2	0.0436467	0	SEMA3C_NRP1_PLXNA2	SEMA3C - (NRP1+PLXNA2)	SEMA3	Secreted Signaling	PMID: 27533782
402	LEC	MC	SEMA3C	NRP1_PLXNA2	0.0121396	0	SEMA3C_NRP1_PLXNA2	SEMA3C - (NRP1+PLXNA2)	SEMA3	Secreted Signaling	PMID: 27533782
403	LEC	ProC	SEMA3C	NRP1_PLXNA2	0.0308082	0	SEMA3C_NRP1_PLXNA2	SEMA3C - (NRP1+PLXNA2)	SEMA3	Secreted Signaling	PMID: 27533782
404	LEC	CM	SEMA3C	NRP1_PLXNA4	0.0378679	0	SEMA3C_NRP1_PLXNA4	SEMA3C - (NRP1+PLXNA4)	SEMA3	Secreted Signaling	PMID: 27533782
405	LEC	EC	SEMA3C	NRP1_PLXNA4	0.0451485	0	SEMA3C_NRP1_PLXNA4	SEMA3C - (NRP1+PLXNA4)	SEMA3	Secreted Signaling	PMID: 27533782
406	LEC	SMC	SEMA3C	NRP1_PLXNA4	0.00905108	0	SEMA3C_NRP1_PLXNA4	SEMA3C - (NRP1+PLXNA4)	SEMA3	Secreted Signaling	PMID: 27533782
407	LEC	MC	SEMA3C	NRP1_PLXNA4	0.0296614	0	SEMA3C_NRP1_PLXNA4	SEMA3C - (NRP1+PLXNA4)	SEMA3	Secreted Signaling	PMID: 27533782
408	LEC	LEC	SEMA3C	NRP1_PLXNA4	0.0155445	0	SEMA3C_NRP1_PLXNA4	SEMA3C - (NRP1+PLXNA4)	SEMA3	Secreted Signaling	PMID: 27533782
409	LEC	Adipo	SEMA3C	NRP1_PLXNA4	0.0412793	0	SEMA3C_NRP1_PLXNA4	SEMA3C - (NRP1+PLXNA4)	SEMA3	Secreted Signaling	PMID: 27533782
410	LEC	ProC	SEMA3C	NRP1_PLXNA4	0.0426213	0	SEMA3C_NRP1_PLXNA4	SEMA3C - (NRP1+PLXNA4)	SEMA3	Secreted Signaling	PMID: 27533782
411	SMC	ProC	SEMA3D	NRP1_PLXNA1	0.00352671	0	SEMA3D_NRP1_PLXNA1	SEMA3D - (NRP1+PLXNA1)	SEMA3	Secreted Signaling	PMID: 27533782
412	SMC	CM	SEMA3D	NRP1_PLXNA2	0.0119786	0	SEMA3D_NRP1_PLXNA2	SEMA3D - (NRP1+PLXNA2)	SEMA3	Secreted Signaling	PMID: 27533782
413	SMC	EC	SEMA3D	NRP1_PLXNA2	0.00801789	0	SEMA3D_NRP1_PLXNA2	SEMA3D - (NRP1+PLXNA2)	SEMA3	Secreted Signaling	PMID: 27533782
414	SMC	FB	SEMA3D	NRP1_PLXNA2	0.0202353	0	SEMA3D_NRP1_PLXNA2	SEMA3D - (NRP1+PLXNA2)	SEMA3	Secreted Signaling	PMID: 27533782
415	SMC	MC	SEMA3D	NRP1_PLXNA2	0.00553037	0	SEMA3D_NRP1_PLXNA2	SEMA3D - (NRP1+PLXNA2)	SEMA3	Secreted Signaling	PMID: 27533782
416	SMC	ProC	SEMA3D	NRP1_PLXNA2	0.014181	0	SEMA3D_NRP1_PLXNA2	SEMA3D - (NRP1+PLXNA2)	SEMA3	Secreted Signaling	PMID: 27533782
417	SMC	CM	SEMA3D	NRP1_PLXNA4	0.0174994	0	SEMA3D_NRP1_PLXNA4	SEMA3D - (NRP1+PLXNA4)	SEMA3	Secreted Signaling	PMID: 27533782
418	SMC	EC	SEMA3D	NRP1_PLXNA4	0.0209491	0	SEMA3D_NRP1_PLXNA4	SEMA3D - (NRP1+PLXNA4)	SEMA3	Secreted Signaling	PMID: 27533782
419	SMC	SMC	SEMA3D	NRP1_PLXNA4	0.00411635	0	SEMA3D_NRP1_PLXNA4	SEMA3D - (NRP1+PLXNA4)	SEMA3	Secreted Signaling	PMID: 27533782
420	SMC	MC	SEMA3D	NRP1_PLXNA4	0.0136444	0	SEMA3D_NRP1_PLXNA4	SEMA3D - (NRP1+PLXNA4)	SEMA3	Secreted Signaling	PMID: 27533782
421	SMC	LEC	SEMA3D	NRP1_PLXNA4	0.00709484	0	SEMA3D_NRP1_PLXNA4	SEMA3D - (NRP1+PLXNA4)	SEMA3	Secreted Signaling	PMID: 27533782
422	SMC	Adipo	SEMA3D	NRP1_PLXNA4	0.0191123	0	SEMA3D_NRP1_PLXNA4	SEMA3D - (NRP1+PLXNA4)	SEMA3	Secreted Signaling	PMID: 27533782
423	SMC	ProC	SEMA3D	NRP1_PLXNA4	0.0197485	0	SEMA3D_NRP1_PLXNA4	SEMA3D - (NRP1+PLXNA4)	SEMA3	Secreted Signaling	PMID: 27533782
424	LEC	FB	SEMA3B	NRP2_PLXNA2	0.0163554	0	SEMA3B_NRP2_PLXNA2	SEMA3B - (NRP2+PLXNA2)	SEMA3	Secreted Signaling	PMID: 27533782
425	LEC	MC	SEMA3B	NRP2_PLXNA2	0.00871001	0	SEMA3B_NRP2_PLXNA2	SEMA3B - (NRP2+PLXNA2)	SEMA3	Secreted Signaling	PMID: 27533782
426	LEC	MC	SEMA3B	NRP2_PLXNA4	0.0213888	0	SEMA3B_NRP2_PLXNA4	SEMA3B - (NRP2+PLXNA4)	SEMA3	Secreted Signaling	PMID: 27533782
427	LEC	FB	SEMA3C	NRP2_PLXNA2	0.0263522	0	SEMA3C_NRP2_PLXNA2	SEMA3C - (NRP2+PLXNA2)	SEMA3	Secreted Signaling	PMID: 27533782
428	LEC	MC	SEMA3C	NRP2_PLXNA2	0.0141008	0	SEMA3C_NRP2_PLXNA2	SEMA3C - (NRP2+PLXNA2)	SEMA3	Secreted Signaling	PMID: 27533782
429	LEC	MC	SEMA3C	NRP2_PLXNA4	0.0343548	0	SEMA3C_NRP2_PLXNA4	SEMA3C - (NRP2+PLXNA4)	SEMA3	Secreted Signaling	PMID: 27533782
430	SMC	FB	SEMA3D	NRP2_PLXNA2	0.0120999	0	SEMA3D_NRP2_PLXNA2	SEMA3D - (NRP2+PLXNA2)	SEMA3	Secreted Signaling	PMID: 27533782
431	SMC	MC	SEMA3D	NRP2_PLXNA2	0.00643076	0	SEMA3D_NRP2_PLXNA2	SEMA3D - (NRP2+PLXNA2)	SEMA3	Secreted Signaling	PMID: 27533782
432	SMC	MC	SEMA3D	NRP2_PLXNA4	0.0158448	0	SEMA3D_NRP2_PLXNA4	SEMA3D - (NRP2+PLXNA4)	SEMA3	Secreted Signaling	PMID: 27533782
433	LEC	FB	SEMA3C	NRP1_NRP2	0.0324446	0	SEMA3C_NRP1_NRP2	SEMA3C - (NRP1+NRP2)	SEMA3	Secreted Signaling	PMID: 27533782
434	LEC	MC	SEMA3C	NRP1_NRP2	0.0230938	0	SEMA3C_NRP1_NRP2	SEMA3C - (NRP1+NRP2)	SEMA3	Secreted Signaling	PMID: 27533782
435	LEC	LC	SEMA3C	NRP1_NRP2	0.0145434	0	SEMA3C_NRP1_NRP2	SEMA3C - (NRP1+NRP2)	SEMA3	Secreted Signaling	PMID: 27533782
436	LEC	FB	SEMA3C	PLXND1	0.0247754	0	SEMA3C_PLXND1	SEMA3C - PLXND1	SEMA3	Secreted Signaling	PMID: 27533782
437	LEC	MC	SEMA3C	PLXND1	0.021801	0	SEMA3C_PLXND1	SEMA3C - PLXND1	SEMA3	Secreted Signaling	PMID: 27533782
438	LEC	LC	SEMA3C	PLXND1	0.00978446	0	SEMA3C_PLXND1	SEMA3C - PLXND1	SEMA3	Secreted Signaling	PMID: 27533782
439	LEC	NC	SEMA3C	PLXND1	0.00437974	0	SEMA3C_PLXND1	SEMA3C - PLXND1	SEMA3	Secreted Signaling	PMID: 27533782
440	CM	SMC	GAS6	AXL	0.00273643	0	GAS6_AXL	GAS6 - AXL	GAS	Secreted Signaling	PMID: 27801848
441	EC	SMC	GAS6	AXL	0.00501332	0	GAS6_AXL	GAS6 - AXL	GAS	Secreted Signaling	PMID: 27801848
442	LC	SMC	GAS6	AXL	0.00516137	0	GAS6_AXL	GAS6 - AXL	GAS	Secreted Signaling	PMID: 27801848
443	Adipo	SMC	GAS6	AXL	0.00451677	0	GAS6_AXL	GAS6 - AXL	GAS	Secreted Signaling	PMID: 27801848
444	ProC	SMC	GAS6	AXL	0.00872644	0	GAS6_AXL	GAS6 - AXL	GAS	Secreted Signaling	PMID: 27801848
445	CM	LC	GAS6	AXL	0.00309285	0	GAS6_AXL	GAS6 - AXL	GAS	Secreted Signaling	PMID: 27801848
446	EC	LC	GAS6	AXL	0.00566462	0	GAS6_AXL	GAS6 - AXL	GAS	Secreted Signaling	PMID: 27801848
447	LC	LC	GAS6	AXL	0.00583179	0	GAS6_AXL	GAS6 - AXL	GAS	Secreted Signaling	PMID: 27801848
448	Adipo	LC	GAS6	AXL	0.00510389	0	GAS6_AXL	GAS6 - AXL	GAS	Secreted Signaling	PMID: 27801848
449	ProC	LC	GAS6	AXL	0.00985534	0	GAS6_AXL	GAS6 - AXL	GAS	Secreted Signaling	PMID: 27801848
450	CM	NC	GAS6	AXL	0.00261975	0	GAS6_AXL	GAS6 - AXL	GAS	Secreted Signaling	PMID: 27801848
451	EC	NC	GAS6	AXL	0.00480003	0	GAS6_AXL	GAS6 - AXL	GAS	Secreted Signaling	PMID: 27801848
452	LC	NC	GAS6	AXL	0.00494181	0	GAS6_AXL	GAS6 - AXL	GAS	Secreted Signaling	PMID: 27801848
453	Adipo	NC	GAS6	AXL	0.00432451	0	GAS6_AXL	GAS6 - AXL	GAS	Secreted Signaling	PMID: 27801848
454	ProC	NC	GAS6	AXL	0.00835649	0	GAS6_AXL	GAS6 - AXL	GAS	Secreted Signaling	PMID: 27801848
455	CM	ProC	GAS6	AXL	0.00278368	0.03	GAS6_AXL	GAS6 - AXL	GAS	Secreted Signaling	PMID: 27801848
456	EC	ProC	GAS6	AXL	0.00509969	0	GAS6_AXL	GAS6 - AXL	GAS	Secreted Signaling	PMID: 27801848
457	LC	ProC	GAS6	AXL	0.00525028	0	GAS6_AXL	GAS6 - AXL	GAS	Secreted Signaling	PMID: 27801848
458	Adipo	ProC	GAS6	AXL	0.00459462	0	GAS6_AXL	GAS6 - AXL	GAS	Secreted Signaling	PMID: 27801848
459	ProC	ProC	GAS6	AXL	0.0088762	0	GAS6_AXL	GAS6 - AXL	GAS	Secreted Signaling	PMID: 27801848
460	CM	CM	GAS6	MERTK	0.000501815	0.04	GAS6_MERTK	GAS6 - MERTK	GAS	Secreted Signaling	PMID: 27801848
461	EC	CM	GAS6	MERTK	0.000921074	0.01	GAS6_MERTK	GAS6 - MERTK	GAS	Secreted Signaling	PMID: 27801848
462	LC	CM	GAS6	MERTK	0.00094839	0.01	GAS6_MERTK	GAS6 - MERTK	GAS	Secreted Signaling	PMID: 27801848
463	Adipo	CM	GAS6	MERTK	0.000829508	0.01	GAS6_MERTK	GAS6 - MERTK	GAS	Secreted Signaling	PMID: 27801848
464	ProC	CM	GAS6	MERTK	0.00160817	0.01	GAS6_MERTK	GAS6 - MERTK	GAS	Secreted Signaling	PMID: 27801848
465	CM	LC	GAS6	MERTK	0.00712492	0	GAS6_MERTK	GAS6 - MERTK	GAS	Secreted Signaling	PMID: 27801848
466	EC	LC	GAS6	MERTK	0.0130057	0	GAS6_MERTK	GAS6 - MERTK	GAS	Secreted Signaling	PMID: 27801848
467	LC	LC	GAS6	MERTK	0.0133866	0	GAS6_MERTK	GAS6 - MERTK	GAS	Secreted Signaling	PMID: 27801848
468	Adipo	LC	GAS6	MERTK	0.0117269	0	GAS6_MERTK	GAS6 - MERTK	GAS	Secreted Signaling	PMID: 27801848
469	ProC	LC	GAS6	MERTK	0.0225045	0	GAS6_MERTK	GAS6 - MERTK	GAS	Secreted Signaling	PMID: 27801848
470	CM	CM	PROS1	AXL	0.000691703	0.04	PROS1_AXL	PROS1 - AXL	PROS	Secreted Signaling	PMID: 29531161
471	SMC	CM	PROS1	AXL	0.000668307	0	PROS1_AXL	PROS1 - AXL	PROS	Secreted Signaling	PMID: 29531161
472	MC	CM	PROS1	AXL	0.000636354	0	PROS1_AXL	PROS1 - AXL	PROS	Secreted Signaling	PMID: 29531161
473	CM	SMC	PROS1	AXL	0.00488486	0	PROS1_AXL	PROS1 - AXL	PROS	Secreted Signaling	PMID: 29531161
474	SMC	SMC	PROS1	AXL	0.00472031	0	PROS1_AXL	PROS1 - AXL	PROS	Secreted Signaling	PMID: 29531161
475	MC	SMC	PROS1	AXL	0.0044955	0	PROS1_AXL	PROS1 - AXL	PROS	Secreted Signaling	PMID: 29531161
476	ProC	SMC	PROS1	AXL	0.00289367	0	PROS1_AXL	PROS1 - AXL	PROS	Secreted Signaling	PMID: 29531161
477	CM	LC	PROS1	AXL	0.00551957	0	PROS1_AXL	PROS1 - AXL	PROS	Secreted Signaling	PMID: 29531161
478	SMC	LC	PROS1	AXL	0.00533375	0	PROS1_AXL	PROS1 - AXL	PROS	Secreted Signaling	PMID: 29531161
479	MC	LC	PROS1	AXL	0.00507987	0	PROS1_AXL	PROS1 - AXL	PROS	Secreted Signaling	PMID: 29531161
480	ProC	LC	PROS1	AXL	0.00327051	0	PROS1_AXL	PROS1 - AXL	PROS	Secreted Signaling	PMID: 29531161
481	CM	NC	PROS1	AXL	0.00467701	0	PROS1_AXL	PROS1 - AXL	PROS	Secreted Signaling	PMID: 29531161
482	SMC	NC	PROS1	AXL	0.00451942	0	PROS1_AXL	PROS1 - AXL	PROS	Secreted Signaling	PMID: 29531161
483	MC	NC	PROS1	AXL	0.00430414	0	PROS1_AXL	PROS1 - AXL	PROS	Secreted Signaling	PMID: 29531161
484	ProC	NC	PROS1	AXL	0.00277031	0	PROS1_AXL	PROS1 - AXL	PROS	Secreted Signaling	PMID: 29531161
485	CM	ProC	PROS1	AXL	0.00496903	0	PROS1_AXL	PROS1 - AXL	PROS	Secreted Signaling	PMID: 29531161
486	SMC	ProC	PROS1	AXL	0.00480165	0	PROS1_AXL	PROS1 - AXL	PROS	Secreted Signaling	PMID: 29531161
487	MC	ProC	PROS1	AXL	0.00457298	0	PROS1_AXL	PROS1 - AXL	PROS	Secreted Signaling	PMID: 29531161
488	ProC	ProC	PROS1	AXL	0.00294363	0.01	PROS1_AXL	PROS1 - AXL	PROS	Secreted Signaling	PMID: 29531161
489	SMC	FB	COL1A1	ITGA1_ITGB1	0.0478829	0	COL1A1_ITGA1_ITGB1	COL1A1 - (ITGA1+ITGB1)	COLLAGEN	ECM-Receptor	KEGG: hsa04512
490	LEC	FB	COL1A1	ITGA1_ITGB1	0.00682222	0	COL1A1_ITGA1_ITGB1	COL1A1 - (ITGA1+ITGB1)	COLLAGEN	ECM-Receptor	KEGG: hsa04512
491	NC	FB	COL1A1	ITGA1_ITGB1	0.00834976	0	COL1A1_ITGA1_ITGB1	COL1A1 - (ITGA1+ITGB1)	COLLAGEN	ECM-Receptor	KEGG: hsa04512
492	ProC	FB	COL1A1	ITGA1_ITGB1	0.042122	0	COL1A1_ITGA1_ITGB1	COL1A1 - (ITGA1+ITGB1)	COLLAGEN	ECM-Receptor	KEGG: hsa04512
493	SMC	MC	COL1A1	ITGA1_ITGB1	0.0311794	0	COL1A1_ITGA1_ITGB1	COL1A1 - (ITGA1+ITGB1)	COLLAGEN	ECM-Receptor	KEGG: hsa04512
494	LEC	MC	COL1A1	ITGA1_ITGB1	0.00437651	0	COL1A1_ITGA1_ITGB1	COL1A1 - (ITGA1+ITGB1)	COLLAGEN	ECM-Receptor	KEGG: hsa04512
495	NC	MC	COL1A1	ITGA1_ITGB1	0.0053594	0	COL1A1_ITGA1_ITGB1	COL1A1 - (ITGA1+ITGB1)	COLLAGEN	ECM-Receptor	KEGG: hsa04512
496	ProC	MC	COL1A1	ITGA1_ITGB1	0.0273703	0	COL1A1_ITGA1_ITGB1	COL1A1 - (ITGA1+ITGB1)	COLLAGEN	ECM-Receptor	KEGG: hsa04512
497	SMC	LEC	COL1A1	ITGA1_ITGB1	0.0690814	0	COL1A1_ITGA1_ITGB1	COL1A1 - (ITGA1+ITGB1)	COLLAGEN	ECM-Receptor	KEGG: hsa04512
498	LEC	LEC	COL1A1	ITGA1_ITGB1	0.0100341	0	COL1A1_ITGA1_ITGB1	COL1A1 - (ITGA1+ITGB1)	COLLAGEN	ECM-Receptor	KEGG: hsa04512
499	NC	LEC	COL1A1	ITGA1_ITGB1	0.0122719	0	COL1A1_ITGA1_ITGB1	COL1A1 - (ITGA1+ITGB1)	COLLAGEN	ECM-Receptor	KEGG: hsa04512
500	ProC	LEC	COL1A1	ITGA1_ITGB1	0.0609331	0	COL1A1_ITGA1_ITGB1	COL1A1 - (ITGA1+ITGB1)	COLLAGEN	ECM-Receptor	KEGG: hsa04512
501	SMC	NC	COL1A1	ITGA1_ITGB1	0.105548	0	COL1A1_ITGA1_ITGB1	COL1A1 - (ITGA1+ITGB1)	COLLAGEN	ECM-Receptor	KEGG: hsa04512
502	LEC	NC	COL1A1	ITGA1_ITGB1	0.0158619	0	COL1A1_ITGA1_ITGB1	COL1A1 - (ITGA1+ITGB1)	COLLAGEN	ECM-Receptor	KEGG: hsa04512
503	NC	NC	COL1A1	ITGA1_ITGB1	0.019374	0	COL1A1_ITGA1_ITGB1	COL1A1 - (ITGA1+ITGB1)	COLLAGEN	ECM-Receptor	KEGG: hsa04512
504	ProC	NC	COL1A1	ITGA1_ITGB1	0.0935304	0	COL1A1_ITGA1_ITGB1	COL1A1 - (ITGA1+ITGB1)	COLLAGEN	ECM-Receptor	KEGG: hsa04512
505	SMC	ProC	COL1A1	ITGA1_ITGB1	0.0891731	0	COL1A1_ITGA1_ITGB1	COL1A1 - (ITGA1+ITGB1)	COLLAGEN	ECM-Receptor	KEGG: hsa04512
506	LEC	ProC	COL1A1	ITGA1_ITGB1	0.0131958	0	COL1A1_ITGA1_ITGB1	COL1A1 - (ITGA1+ITGB1)	COLLAGEN	ECM-Receptor	KEGG: hsa04512
507	NC	ProC	COL1A1	ITGA1_ITGB1	0.0161273	0	COL1A1_ITGA1_ITGB1	COL1A1 - (ITGA1+ITGB1)	COLLAGEN	ECM-Receptor	KEGG: hsa04512
508	ProC	ProC	COL1A1	ITGA1_ITGB1	0.0788558	0	COL1A1_ITGA1_ITGB1	COL1A1 - (ITGA1+ITGB1)	COLLAGEN	ECM-Receptor	KEGG: hsa04512
509	CM	FB	COL1A2	ITGA1_ITGB1	6.88193e-19	0	COL1A2_ITGA1_ITGB1	COL1A2 - (ITGA1+ITGB1)	COLLAGEN	ECM-Receptor	KEGG: hsa04512
510	SMC	FB	COL1A2	ITGA1_ITGB1	0.0437896	0	COL1A2_ITGA1_ITGB1	COL1A2 - (ITGA1+ITGB1)	COLLAGEN	ECM-Receptor	KEGG: hsa04512
511	MC	FB	COL1A2	ITGA1_ITGB1	0.00339318	0	COL1A2_ITGA1_ITGB1	COL1A2 - (ITGA1+ITGB1)	COLLAGEN	ECM-Receptor	KEGG: hsa04512
512	LEC	FB	COL1A2	ITGA1_ITGB1	0.00755436	0	COL1A2_ITGA1_ITGB1	COL1A2 - (ITGA1+ITGB1)	COLLAGEN	ECM-Receptor	KEGG: hsa04512
513	NC	FB	COL1A2	ITGA1_ITGB1	0.0233877	0	COL1A2_ITGA1_ITGB1	COL1A2 - (ITGA1+ITGB1)	COLLAGEN	ECM-Receptor	KEGG: hsa04512
514	ProC	FB	COL1A2	ITGA1_ITGB1	0.0337642	0	COL1A2_ITGA1_ITGB1	COL1A2 - (ITGA1+ITGB1)	COLLAGEN	ECM-Receptor	KEGG: hsa04512
515	CM	MC	COL1A2	ITGA1_ITGB1	4.40397e-19	0	COL1A2_ITGA1_ITGB1	COL1A2 - (ITGA1+ITGB1)	COLLAGEN	ECM-Receptor	KEGG: hsa04512
516	SMC	MC	COL1A2	ITGA1_ITGB1	0.0284713	0	COL1A2_ITGA1_ITGB1	COL1A2 - (ITGA1+ITGB1)	COLLAGEN	ECM-Receptor	KEGG: hsa04512
517	MC	MC	COL1A2	ITGA1_ITGB1	0.00217406	0	COL1A2_ITGA1_ITGB1	COL1A2 - (ITGA1+ITGB1)	COLLAGEN	ECM-Receptor	KEGG: hsa04512
518	LEC	MC	COL1A2	ITGA1_ITGB1	0.00484747	0	COL1A2_ITGA1_ITGB1	COL1A2 - (ITGA1+ITGB1)	COLLAGEN	ECM-Receptor	KEGG: hsa04512
519	NC	MC	COL1A2	ITGA1_ITGB1	0.0150937	0	COL1A2_ITGA1_ITGB1	COL1A2 - (ITGA1+ITGB1)	COLLAGEN	ECM-Receptor	KEGG: hsa04512
520	ProC	MC	COL1A2	ITGA1_ITGB1	0.0218728	0	COL1A2_ITGA1_ITGB1	COL1A2 - (ITGA1+ITGB1)	COLLAGEN	ECM-Receptor	KEGG: hsa04512
521	CM	LEC	COL1A2	ITGA1_ITGB1	1.01547e-18	0	COL1A2_ITGA1_ITGB1	COL1A2 - (ITGA1+ITGB1)	COLLAGEN	ECM-Receptor	KEGG: hsa04512
522	SMC	LEC	COL1A2	ITGA1_ITGB1	0.0632964	0	COL1A2_ITGA1_ITGB1	COL1A2 - (ITGA1+ITGB1)	COLLAGEN	ECM-Receptor	KEGG: hsa04512
523	MC	LEC	COL1A2	ITGA1_ITGB1	0.00499879	0	COL1A2_ITGA1_ITGB1	COL1A2 - (ITGA1+ITGB1)	COLLAGEN	ECM-Receptor	KEGG: hsa04512
524	LEC	LEC	COL1A2	ITGA1_ITGB1	0.011107	0	COL1A2_ITGA1_ITGB1	COL1A2 - (ITGA1+ITGB1)	COLLAGEN	ECM-Receptor	KEGG: hsa04512
525	NC	LEC	COL1A2	ITGA1_ITGB1	0.0341305	0	COL1A2_ITGA1_ITGB1	COL1A2 - (ITGA1+ITGB1)	COLLAGEN	ECM-Receptor	KEGG: hsa04512
526	ProC	LEC	COL1A2	ITGA1_ITGB1	0.049034	0	COL1A2_ITGA1_ITGB1	COL1A2 - (ITGA1+ITGB1)	COLLAGEN	ECM-Receptor	KEGG: hsa04512
527	CM	NC	COL1A2	ITGA1_ITGB1	1.61477e-18	0	COL1A2_ITGA1_ITGB1	COL1A2 - (ITGA1+ITGB1)	COLLAGEN	ECM-Receptor	KEGG: hsa04512
528	SMC	NC	COL1A2	ITGA1_ITGB1	0.0970273	0	COL1A2_ITGA1_ITGB1	COL1A2 - (ITGA1+ITGB1)	COLLAGEN	ECM-Receptor	KEGG: hsa04512
529	MC	NC	COL1A2	ITGA1_ITGB1	0.00792553	0	COL1A2_ITGA1_ITGB1	COL1A2 - (ITGA1+ITGB1)	COLLAGEN	ECM-Receptor	KEGG: hsa04512
530	LEC	NC	COL1A2	ITGA1_ITGB1	0.017547	0	COL1A2_ITGA1_ITGB1	COL1A2 - (ITGA1+ITGB1)	COLLAGEN	ECM-Receptor	KEGG: hsa04512
531	NC	NC	COL1A2	ITGA1_ITGB1	0.0532016	0	COL1A2_ITGA1_ITGB1	COL1A2 - (ITGA1+ITGB1)	COLLAGEN	ECM-Receptor	KEGG: hsa04512
532	ProC	NC	COL1A2	ITGA1_ITGB1	0.0757793	0	COL1A2_ITGA1_ITGB1	COL1A2 - (ITGA1+ITGB1)	COLLAGEN	ECM-Receptor	KEGG: hsa04512
533	CM	ProC	COL1A2	ITGA1_ITGB1	1.33973e-18	0.03	COL1A2_ITGA1_ITGB1	COL1A2 - (ITGA1+ITGB1)	COLLAGEN	ECM-Receptor	KEGG: hsa04512
534	SMC	ProC	COL1A2	ITGA1_ITGB1	0.0818535	0	COL1A2_ITGA1_ITGB1	COL1A2 - (ITGA1+ITGB1)	COLLAGEN	ECM-Receptor	KEGG: hsa04512
535	MC	ProC	COL1A2	ITGA1_ITGB1	0.00658448	0	COL1A2_ITGA1_ITGB1	COL1A2 - (ITGA1+ITGB1)	COLLAGEN	ECM-Receptor	KEGG: hsa04512
536	LEC	ProC	COL1A2	ITGA1_ITGB1	0.0146019	0	COL1A2_ITGA1_ITGB1	COL1A2 - (ITGA1+ITGB1)	COLLAGEN	ECM-Receptor	KEGG: hsa04512
537	NC	ProC	COL1A2	ITGA1_ITGB1	0.0445435	0	COL1A2_ITGA1_ITGB1	COL1A2 - (ITGA1+ITGB1)	COLLAGEN	ECM-Receptor	KEGG: hsa04512
538	ProC	ProC	COL1A2	ITGA1_ITGB1	0.0636941	0	COL1A2_ITGA1_ITGB1	COL1A2 - (ITGA1+ITGB1)	COLLAGEN	ECM-Receptor	KEGG: hsa04512
539	CM	FB	COL4A1	ITGA1_ITGB1	0.0252277	0	COL4A1_ITGA1_ITGB1	COL4A1 - (ITGA1+ITGB1)	COLLAGEN	ECM-Receptor	KEGG: hsa04512
540	EC	FB	COL4A1	ITGA1_ITGB1	0.0182043	0	COL4A1_ITGA1_ITGB1	COL4A1 - (ITGA1+ITGB1)	COLLAGEN	ECM-Receptor	KEGG: hsa04512
541	FB	FB	COL4A1	ITGA1_ITGB1	0.0576566	0	COL4A1_ITGA1_ITGB1	COL4A1 - (ITGA1+ITGB1)	COLLAGEN	ECM-Receptor	KEGG: hsa04512
542	SMC	FB	COL4A1	ITGA1_ITGB1	0.0225069	0	COL4A1_ITGA1_ITGB1	COL4A1 - (ITGA1+ITGB1)	COLLAGEN	ECM-Receptor	KEGG: hsa04512
543	MC	FB	COL4A1	ITGA1_ITGB1	0.0193493	0	COL4A1_ITGA1_ITGB1	COL4A1 - (ITGA1+ITGB1)	COLLAGEN	ECM-Receptor	KEGG: hsa04512
544	LEC	FB	COL4A1	ITGA1_ITGB1	0.0264219	0	COL4A1_ITGA1_ITGB1	COL4A1 - (ITGA1+ITGB1)	COLLAGEN	ECM-Receptor	KEGG: hsa04512
545	NC	FB	COL4A1	ITGA1_ITGB1	0.0507041	0	COL4A1_ITGA1_ITGB1	COL4A1 - (ITGA1+ITGB1)	COLLAGEN	ECM-Receptor	KEGG: hsa04512
546	Adipo	FB	COL4A1	ITGA1_ITGB1	0.026132	0	COL4A1_ITGA1_ITGB1	COL4A1 - (ITGA1+ITGB1)	COLLAGEN	ECM-Receptor	KEGG: hsa04512
547	ProC	FB	COL4A1	ITGA1_ITGB1	0.0364054	0	COL4A1_ITGA1_ITGB1	COL4A1 - (ITGA1+ITGB1)	COLLAGEN	ECM-Receptor	KEGG: hsa04512
548	CM	MC	COL4A1	ITGA1_ITGB1	0.016292	0	COL4A1_ITGA1_ITGB1	COL4A1 - (ITGA1+ITGB1)	COLLAGEN	ECM-Receptor	KEGG: hsa04512
549	EC	MC	COL4A1	ITGA1_ITGB1	0.0117264	0	COL4A1_ITGA1_ITGB1	COL4A1 - (ITGA1+ITGB1)	COLLAGEN	ECM-Receptor	KEGG: hsa04512
550	FB	MC	COL4A1	ITGA1_ITGB1	0.0376785	0	COL4A1_ITGA1_ITGB1	COL4A1 - (ITGA1+ITGB1)	COLLAGEN	ECM-Receptor	KEGG: hsa04512
551	SMC	MC	COL4A1	ITGA1_ITGB1	0.0145206	0	COL4A1_ITGA1_ITGB1	COL4A1 - (ITGA1+ITGB1)	COLLAGEN	ECM-Receptor	KEGG: hsa04512
552	MC	MC	COL4A1	ITGA1_ITGB1	0.0124691	0	COL4A1_ITGA1_ITGB1	COL4A1 - (ITGA1+ITGB1)	COLLAGEN	ECM-Receptor	KEGG: hsa04512
553	LEC	MC	COL4A1	ITGA1_ITGB1	0.0170707	0	COL4A1_ITGA1_ITGB1	COL4A1 - (ITGA1+ITGB1)	COLLAGEN	ECM-Receptor	KEGG: hsa04512
554	NC	MC	COL4A1	ITGA1_ITGB1	0.0330506	0	COL4A1_ITGA1_ITGB1	COL4A1 - (ITGA1+ITGB1)	COLLAGEN	ECM-Receptor	KEGG: hsa04512
555	Adipo	MC	COL4A1	ITGA1_ITGB1	0.0168816	0	COL4A1_ITGA1_ITGB1	COL4A1 - (ITGA1+ITGB1)	COLLAGEN	ECM-Receptor	KEGG: hsa04512
556	ProC	MC	COL4A1	ITGA1_ITGB1	0.0236065	0	COL4A1_ITGA1_ITGB1	COL4A1 - (ITGA1+ITGB1)	COLLAGEN	ECM-Receptor	KEGG: hsa04512
557	CM	LEC	COL4A1	ITGA1_ITGB1	0.0367838	0	COL4A1_ITGA1_ITGB1	COL4A1 - (ITGA1+ITGB1)	COLLAGEN	ECM-Receptor	KEGG: hsa04512
558	EC	LEC	COL4A1	ITGA1_ITGB1	0.0266311	0	COL4A1_ITGA1_ITGB1	COL4A1 - (ITGA1+ITGB1)	COLLAGEN	ECM-Receptor	KEGG: hsa04512
559	FB	LEC	COL4A1	ITGA1_ITGB1	0.0828056	0	COL4A1_ITGA1_ITGB1	COL4A1 - (ITGA1+ITGB1)	COLLAGEN	ECM-Receptor	KEGG: hsa04512
560	SMC	LEC	COL4A1	ITGA1_ITGB1	0.0328587	0	COL4A1_ITGA1_ITGB1	COL4A1 - (ITGA1+ITGB1)	COLLAGEN	ECM-Receptor	KEGG: hsa04512
561	MC	LEC	COL4A1	ITGA1_ITGB1	0.0282909	0	COL4A1_ITGA1_ITGB1	COL4A1 - (ITGA1+ITGB1)	COLLAGEN	ECM-Receptor	KEGG: hsa04512
562	LEC	LEC	COL4A1	ITGA1_ITGB1	0.0385035	0	COL4A1_ITGA1_ITGB1	COL4A1 - (ITGA1+ITGB1)	COLLAGEN	ECM-Receptor	KEGG: hsa04512
563	NC	LEC	COL4A1	ITGA1_ITGB1	0.0730557	0	COL4A1_ITGA1_ITGB1	COL4A1 - (ITGA1+ITGB1)	COLLAGEN	ECM-Receptor	KEGG: hsa04512
564	Adipo	LEC	COL4A1	ITGA1_ITGB1	0.0380861	0	COL4A1_ITGA1_ITGB1	COL4A1 - (ITGA1+ITGB1)	COLLAGEN	ECM-Receptor	KEGG: hsa04512
565	ProC	LEC	COL4A1	ITGA1_ITGB1	0.0528044	0	COL4A1_ITGA1_ITGB1	COL4A1 - (ITGA1+ITGB1)	COLLAGEN	ECM-Receptor	KEGG: hsa04512
566	CM	NC	COL4A1	ITGA1_ITGB1	0.0572496	0	COL4A1_ITGA1_ITGB1	COL4A1 - (ITGA1+ITGB1)	COLLAGEN	ECM-Receptor	KEGG: hsa04512
567	EC	NC	COL4A1	ITGA1_ITGB1	0.0416926	0	COL4A1_ITGA1_ITGB1	COL4A1 - (ITGA1+ITGB1)	COLLAGEN	ECM-Receptor	KEGG: hsa04512
568	FB	NC	COL4A1	ITGA1_ITGB1	0.12554	0	COL4A1_ITGA1_ITGB1	COL4A1 - (ITGA1+ITGB1)	COLLAGEN	ECM-Receptor	KEGG: hsa04512
569	SMC	NC	COL4A1	ITGA1_ITGB1	0.0512568	0	COL4A1_ITGA1_ITGB1	COL4A1 - (ITGA1+ITGB1)	COLLAGEN	ECM-Receptor	KEGG: hsa04512
570	MC	NC	COL4A1	ITGA1_ITGB1	0.0442484	0	COL4A1_ITGA1_ITGB1	COL4A1 - (ITGA1+ITGB1)	COLLAGEN	ECM-Receptor	KEGG: hsa04512
571	LEC	NC	COL4A1	ITGA1_ITGB1	0.0598666	0	COL4A1_ITGA1_ITGB1	COL4A1 - (ITGA1+ITGB1)	COLLAGEN	ECM-Receptor	KEGG: hsa04512
572	NC	NC	COL4A1	ITGA1_ITGB1	0.111369	0	COL4A1_ITGA1_ITGB1	COL4A1 - (ITGA1+ITGB1)	COLLAGEN	ECM-Receptor	KEGG: hsa04512
573	Adipo	NC	COL4A1	ITGA1_ITGB1	0.059232	0	COL4A1_ITGA1_ITGB1	COL4A1 - (ITGA1+ITGB1)	COLLAGEN	ECM-Receptor	KEGG: hsa04512
574	ProC	NC	COL4A1	ITGA1_ITGB1	0.0814302	0	COL4A1_ITGA1_ITGB1	COL4A1 - (ITGA1+ITGB1)	COLLAGEN	ECM-Receptor	KEGG: hsa04512
575	CM	ProC	COL4A1	ITGA1_ITGB1	0.0479661	0	COL4A1_ITGA1_ITGB1	COL4A1 - (ITGA1+ITGB1)	COLLAGEN	ECM-Receptor	KEGG: hsa04512
576	EC	ProC	COL4A1	ITGA1_ITGB1	0.0348386	0	COL4A1_ITGA1_ITGB1	COL4A1 - (ITGA1+ITGB1)	COLLAGEN	ECM-Receptor	KEGG: hsa04512
577	FB	ProC	COL4A1	ITGA1_ITGB1	0.106433	0	COL4A1_ITGA1_ITGB1	COL4A1 - (ITGA1+ITGB1)	COLLAGEN	ECM-Receptor	KEGG: hsa04512
578	SMC	ProC	COL4A1	ITGA1_ITGB1	0.0429009	0	COL4A1_ITGA1_ITGB1	COL4A1 - (ITGA1+ITGB1)	COLLAGEN	ECM-Receptor	KEGG: hsa04512
579	MC	ProC	COL4A1	ITGA1_ITGB1	0.0369904	0	COL4A1_ITGA1_ITGB1	COL4A1 - (ITGA1+ITGB1)	COLLAGEN	ECM-Receptor	KEGG: hsa04512
580	LEC	ProC	COL4A1	ITGA1_ITGB1	0.0501813	0	COL4A1_ITGA1_ITGB1	COL4A1 - (ITGA1+ITGB1)	COLLAGEN	ECM-Receptor	KEGG: hsa04512
581	NC	ProC	COL4A1	ITGA1_ITGB1	0.0941864	0	COL4A1_ITGA1_ITGB1	COL4A1 - (ITGA1+ITGB1)	COLLAGEN	ECM-Receptor	KEGG: hsa04512
582	Adipo	ProC	COL4A1	ITGA1_ITGB1	0.0496439	0	COL4A1_ITGA1_ITGB1	COL4A1 - (ITGA1+ITGB1)	COLLAGEN	ECM-Receptor	KEGG: hsa04512
583	ProC	ProC	COL4A1	ITGA1_ITGB1	0.0685105	0	COL4A1_ITGA1_ITGB1	COL4A1 - (ITGA1+ITGB1)	COLLAGEN	ECM-Receptor	KEGG: hsa04512
584	CM	FB	COL4A2	ITGA1_ITGB1	0.0371038	0	COL4A2_ITGA1_ITGB1	COL4A2 - (ITGA1+ITGB1)	COLLAGEN	ECM-Receptor	KEGG: hsa04512
585	EC	FB	COL4A2	ITGA1_ITGB1	0.0342341	0	COL4A2_ITGA1_ITGB1	COL4A2 - (ITGA1+ITGB1)	COLLAGEN	ECM-Receptor	KEGG: hsa04512
586	FB	FB	COL4A2	ITGA1_ITGB1	0.0563431	0	COL4A2_ITGA1_ITGB1	COL4A2 - (ITGA1+ITGB1)	COLLAGEN	ECM-Receptor	KEGG: hsa04512
587	SMC	FB	COL4A2	ITGA1_ITGB1	0.0277435	0	COL4A2_ITGA1_ITGB1	COL4A2 - (ITGA1+ITGB1)	COLLAGEN	ECM-Receptor	KEGG: hsa04512
588	MC	FB	COL4A2	ITGA1_ITGB1	0.0241566	0	COL4A2_ITGA1_ITGB1	COL4A2 - (ITGA1+ITGB1)	COLLAGEN	ECM-Receptor	KEGG: hsa04512
589	LEC	FB	COL4A2	ITGA1_ITGB1	0.0305287	0	COL4A2_ITGA1_ITGB1	COL4A2 - (ITGA1+ITGB1)	COLLAGEN	ECM-Receptor	KEGG: hsa04512
590	NC	FB	COL4A2	ITGA1_ITGB1	0.0533193	0	COL4A2_ITGA1_ITGB1	COL4A2 - (ITGA1+ITGB1)	COLLAGEN	ECM-Receptor	KEGG: hsa04512
591	Adipo	FB	COL4A2	ITGA1_ITGB1	0.0384202	0	COL4A2_ITGA1_ITGB1	COL4A2 - (ITGA1+ITGB1)	COLLAGEN	ECM-Receptor	KEGG: hsa04512
592	ProC	FB	COL4A2	ITGA1_ITGB1	0.0443431	0	COL4A2_ITGA1_ITGB1	COL4A2 - (ITGA1+ITGB1)	COLLAGEN	ECM-Receptor	KEGG: hsa04512
593	CM	MC	COL4A2	ITGA1_ITGB1	0.0240655	0	COL4A2_ITGA1_ITGB1	COL4A2 - (ITGA1+ITGB1)	COLLAGEN	ECM-Receptor	KEGG: hsa04512
594	EC	MC	COL4A2	ITGA1_ITGB1	0.0221809	0	COL4A2_ITGA1_ITGB1	COL4A2 - (ITGA1+ITGB1)	COLLAGEN	ECM-Receptor	KEGG: hsa04512
595	FB	MC	COL4A2	ITGA1_ITGB1	0.0368024	0	COL4A2_ITGA1_ITGB1	COL4A2 - (ITGA1+ITGB1)	COLLAGEN	ECM-Receptor	KEGG: hsa04512
596	SMC	MC	COL4A2	ITGA1_ITGB1	0.0179331	0	COL4A2_ITGA1_ITGB1	COL4A2 - (ITGA1+ITGB1)	COLLAGEN	ECM-Receptor	KEGG: hsa04512
597	MC	MC	COL4A2	ITGA1_ITGB1	0.0155942	0	COL4A2_ITGA1_ITGB1	COL4A2 - (ITGA1+ITGB1)	COLLAGEN	ECM-Receptor	KEGG: hsa04512
598	LEC	MC	COL4A2	ITGA1_ITGB1	0.0197534	0	COL4A2_ITGA1_ITGB1	COL4A2 - (ITGA1+ITGB1)	COLLAGEN	ECM-Receptor	KEGG: hsa04512
599	NC	MC	COL4A2	ITGA1_ITGB1	0.0347887	0	COL4A2_ITGA1_ITGB1	COL4A2 - (ITGA1+ITGB1)	COLLAGEN	ECM-Receptor	KEGG: hsa04512
600	Adipo	MC	COL4A2	ITGA1_ITGB1	0.0249313	0	COL4A2_ITGA1_ITGB1	COL4A2 - (ITGA1+ITGB1)	COLLAGEN	ECM-Receptor	KEGG: hsa04512
601	ProC	MC	COL4A2	ITGA1_ITGB1	0.0288371	0	COL4A2_ITGA1_ITGB1	COL4A2 - (ITGA1+ITGB1)	COLLAGEN	ECM-Receptor	KEGG: hsa04512
602	CM	LEC	COL4A2	ITGA1_ITGB1	0.0537999	0	COL4A2_ITGA1_ITGB1	COL4A2 - (ITGA1+ITGB1)	COLLAGEN	ECM-Receptor	KEGG: hsa04512
603	EC	LEC	COL4A2	ITGA1_ITGB1	0.0497054	0	COL4A2_ITGA1_ITGB1	COL4A2 - (ITGA1+ITGB1)	COLLAGEN	ECM-Receptor	KEGG: hsa04512
604	FB	LEC	COL4A2	ITGA1_ITGB1	0.0809684	0	COL4A2_ITGA1_ITGB1	COL4A2 - (ITGA1+ITGB1)	COLLAGEN	ECM-Receptor	KEGG: hsa04512
605	SMC	LEC	COL4A2	ITGA1_ITGB1	0.0404043	0	COL4A2_ITGA1_ITGB1	COL4A2 - (ITGA1+ITGB1)	COLLAGEN	ECM-Receptor	KEGG: hsa04512
606	MC	LEC	COL4A2	ITGA1_ITGB1	0.0352398	0	COL4A2_ITGA1_ITGB1	COL4A2 - (ITGA1+ITGB1)	COLLAGEN	ECM-Receptor	KEGG: hsa04512
607	LEC	LEC	COL4A2	ITGA1_ITGB1	0.0444024	0	COL4A2_ITGA1_ITGB1	COL4A2 - (ITGA1+ITGB1)	COLLAGEN	ECM-Receptor	KEGG: hsa04512
608	NC	LEC	COL4A2	ITGA1_ITGB1	0.0767305	0	COL4A2_ITGA1_ITGB1	COL4A2 - (ITGA1+ITGB1)	COLLAGEN	ECM-Receptor	KEGG: hsa04512
609	Adipo	LEC	COL4A2	ITGA1_ITGB1	0.0556744	0	COL4A2_ITGA1_ITGB1	COL4A2 - (ITGA1+ITGB1)	COLLAGEN	ECM-Receptor	KEGG: hsa04512
610	ProC	LEC	COL4A2	ITGA1_ITGB1	0.0640799	0	COL4A2_ITGA1_ITGB1	COL4A2 - (ITGA1+ITGB1)	COLLAGEN	ECM-Receptor	KEGG: hsa04512
611	CM	NC	COL4A2	ITGA1_ITGB1	0.082918	0	COL4A2_ITGA1_ITGB1	COL4A2 - (ITGA1+ITGB1)	COLLAGEN	ECM-Receptor	KEGG: hsa04512
612	EC	NC	COL4A2	ITGA1_ITGB1	0.0767873	0	COL4A2_ITGA1_ITGB1	COL4A2 - (ITGA1+ITGB1)	COLLAGEN	ECM-Receptor	KEGG: hsa04512
613	FB	NC	COL4A2	ITGA1_ITGB1	0.122881	0	COL4A2_ITGA1_ITGB1	COL4A2 - (ITGA1+ITGB1)	COLLAGEN	ECM-Receptor	KEGG: hsa04512
614	SMC	NC	COL4A2	ITGA1_ITGB1	0.0627533	0	COL4A2_ITGA1_ITGB1	COL4A2 - (ITGA1+ITGB1)	COLLAGEN	ECM-Receptor	KEGG: hsa04512
615	MC	NC	COL4A2	ITGA1_ITGB1	0.0548955	0	COL4A2_ITGA1_ITGB1	COL4A2 - (ITGA1+ITGB1)	COLLAGEN	ECM-Receptor	KEGG: hsa04512
616	LEC	NC	COL4A2	ITGA1_ITGB1	0.0688043	0	COL4A2_ITGA1_ITGB1	COL4A2 - (ITGA1+ITGB1)	COLLAGEN	ECM-Receptor	KEGG: hsa04512
617	NC	NC	COL4A2	ITGA1_ITGB1	0.116728	0	COL4A2_ITGA1_ITGB1	COL4A2 - (ITGA1+ITGB1)	COLLAGEN	ECM-Receptor	KEGG: hsa04512
618	Adipo	NC	COL4A2	ITGA1_ITGB1	0.0857152	0	COL4A2_ITGA1_ITGB1	COL4A2 - (ITGA1+ITGB1)	COLLAGEN	ECM-Receptor	KEGG: hsa04512
619	ProC	NC	COL4A2	ITGA1_ITGB1	0.0981846	0	COL4A2_ITGA1_ITGB1	COL4A2 - (ITGA1+ITGB1)	COLLAGEN	ECM-Receptor	KEGG: hsa04512
620	CM	ProC	COL4A2	ITGA1_ITGB1	0.0697803	0	COL4A2_ITGA1_ITGB1	COL4A2 - (ITGA1+ITGB1)	COLLAGEN	ECM-Receptor	KEGG: hsa04512
621	EC	ProC	COL4A2	ITGA1_ITGB1	0.0645526	0	COL4A2_ITGA1_ITGB1	COL4A2 - (ITGA1+ITGB1)	COLLAGEN	ECM-Receptor	KEGG: hsa04512
622	FB	ProC	COL4A2	ITGA1_ITGB1	0.104131	0	COL4A2_ITGA1_ITGB1	COL4A2 - (ITGA1+ITGB1)	COLLAGEN	ECM-Receptor	KEGG: hsa04512
623	SMC	ProC	COL4A2	ITGA1_ITGB1	0.0526271	0	COL4A2_ITGA1_ITGB1	COL4A2 - (ITGA1+ITGB1)	COLLAGEN	ECM-Receptor	KEGG: hsa04512
624	MC	ProC	COL4A2	ITGA1_ITGB1	0.0459751	0	COL4A2_ITGA1_ITGB1	COL4A2 - (ITGA1+ITGB1)	COLLAGEN	ECM-Receptor	KEGG: hsa04512
625	LEC	ProC	COL4A2	ITGA1_ITGB1	0.0577619	0	COL4A2_ITGA1_ITGB1	COL4A2 - (ITGA1+ITGB1)	COLLAGEN	ECM-Receptor	KEGG: hsa04512
626	NC	ProC	COL4A2	ITGA1_ITGB1	0.0988108	0	COL4A2_ITGA1_ITGB1	COL4A2 - (ITGA1+ITGB1)	COLLAGEN	ECM-Receptor	KEGG: hsa04512
627	Adipo	ProC	COL4A2	ITGA1_ITGB1	0.0721691	0	COL4A2_ITGA1_ITGB1	COL4A2 - (ITGA1+ITGB1)	COLLAGEN	ECM-Receptor	KEGG: hsa04512
628	ProC	ProC	COL4A2	ITGA1_ITGB1	0.0828465	0	COL4A2_ITGA1_ITGB1	COL4A2 - (ITGA1+ITGB1)	COLLAGEN	ECM-Receptor	KEGG: hsa04512
629	CM	FB	COL4A5	ITGA1_ITGB1	0.0190344	0	COL4A5_ITGA1_ITGB1	COL4A5 - (ITGA1+ITGB1)	COLLAGEN	ECM-Receptor	KEGG: hsa04512
630	EC	FB	COL4A5	ITGA1_ITGB1	0.0163065	0	COL4A5_ITGA1_ITGB1	COL4A5 - (ITGA1+ITGB1)	COLLAGEN	ECM-Receptor	KEGG: hsa04512
631	MC	FB	COL4A5	ITGA1_ITGB1	0.00668342	0	COL4A5_ITGA1_ITGB1	COL4A5 - (ITGA1+ITGB1)	COLLAGEN	ECM-Receptor	KEGG: hsa04512
632	Adipo	FB	COL4A5	ITGA1_ITGB1	0.00563086	0	COL4A5_ITGA1_ITGB1	COL4A5 - (ITGA1+ITGB1)	COLLAGEN	ECM-Receptor	KEGG: hsa04512
633	ProC	FB	COL4A5	ITGA1_ITGB1	0.0117689	0	COL4A5_ITGA1_ITGB1	COL4A5 - (ITGA1+ITGB1)	COLLAGEN	ECM-Receptor	KEGG: hsa04512
634	CM	MC	COL4A5	ITGA1_ITGB1	0.0122648	0	COL4A5_ITGA1_ITGB1	COL4A5 - (ITGA1+ITGB1)	COLLAGEN	ECM-Receptor	KEGG: hsa04512
635	EC	MC	COL4A5	ITGA1_ITGB1	0.0104967	0	COL4A5_ITGA1_ITGB1	COL4A5 - (ITGA1+ITGB1)	COLLAGEN	ECM-Receptor	KEGG: hsa04512
636	MC	MC	COL4A5	ITGA1_ITGB1	0.00428726	0	COL4A5_ITGA1_ITGB1	COL4A5 - (ITGA1+ITGB1)	COLLAGEN	ECM-Receptor	KEGG: hsa04512
637	Adipo	MC	COL4A5	ITGA1_ITGB1	0.00361069	0	COL4A5_ITGA1_ITGB1	COL4A5 - (ITGA1+ITGB1)	COLLAGEN	ECM-Receptor	KEGG: hsa04512
638	ProC	MC	COL4A5	ITGA1_ITGB1	0.00756337	0	COL4A5_ITGA1_ITGB1	COL4A5 - (ITGA1+ITGB1)	COLLAGEN	ECM-Receptor	KEGG: hsa04512
639	CM	LEC	COL4A5	ITGA1_ITGB1	0.0278346	0	COL4A5_ITGA1_ITGB1	COL4A5 - (ITGA1+ITGB1)	COLLAGEN	ECM-Receptor	KEGG: hsa04512
640	EC	LEC	COL4A5	ITGA1_ITGB1	0.0238762	0	COL4A5_ITGA1_ITGB1	COL4A5 - (ITGA1+ITGB1)	COLLAGEN	ECM-Receptor	KEGG: hsa04512
641	MC	LEC	COL4A5	ITGA1_ITGB1	0.00983059	0	COL4A5_ITGA1_ITGB1	COL4A5 - (ITGA1+ITGB1)	COLLAGEN	ECM-Receptor	KEGG: hsa04512
642	Adipo	LEC	COL4A5	ITGA1_ITGB1	0.00828652	0	COL4A5_ITGA1_ITGB1	COL4A5 - (ITGA1+ITGB1)	COLLAGEN	ECM-Receptor	KEGG: hsa04512
643	ProC	LEC	COL4A5	ITGA1_ITGB1	0.0172692	0	COL4A5_ITGA1_ITGB1	COL4A5 - (ITGA1+ITGB1)	COLLAGEN	ECM-Receptor	KEGG: hsa04512
644	CM	NC	COL4A5	ITGA1_ITGB1	0.0435463	0	COL4A5_ITGA1_ITGB1	COL4A5 - (ITGA1+ITGB1)	COLLAGEN	ECM-Receptor	KEGG: hsa04512
645	EC	NC	COL4A5	ITGA1_ITGB1	0.0374396	0	COL4A5_ITGA1_ITGB1	COL4A5 - (ITGA1+ITGB1)	COLLAGEN	ECM-Receptor	KEGG: hsa04512
646	MC	NC	COL4A5	ITGA1_ITGB1	0.0155421	0	COL4A5_ITGA1_ITGB1	COL4A5 - (ITGA1+ITGB1)	COLLAGEN	ECM-Receptor	KEGG: hsa04512
647	Adipo	NC	COL4A5	ITGA1_ITGB1	0.0131128	0	COL4A5_ITGA1_ITGB1	COL4A5 - (ITGA1+ITGB1)	COLLAGEN	ECM-Receptor	KEGG: hsa04512
648	ProC	NC	COL4A5	ITGA1_ITGB1	0.0271838	0	COL4A5_ITGA1_ITGB1	COL4A5 - (ITGA1+ITGB1)	COLLAGEN	ECM-Receptor	KEGG: hsa04512
649	CM	ProC	COL4A5	ITGA1_ITGB1	0.0363991	0	COL4A5_ITGA1_ITGB1	COL4A5 - (ITGA1+ITGB1)	COLLAGEN	ECM-Receptor	KEGG: hsa04512
650	EC	ProC	COL4A5	ITGA1_ITGB1	0.031262	0	COL4A5_ITGA1_ITGB1	COL4A5 - (ITGA1+ITGB1)	COLLAGEN	ECM-Receptor	KEGG: hsa04512
651	MC	ProC	COL4A5	ITGA1_ITGB1	0.0129291	0	COL4A5_ITGA1_ITGB1	COL4A5 - (ITGA1+ITGB1)	COLLAGEN	ECM-Receptor	KEGG: hsa04512
652	Adipo	ProC	COL4A5	ITGA1_ITGB1	0.0109037	0	COL4A5_ITGA1_ITGB1	COL4A5 - (ITGA1+ITGB1)	COLLAGEN	ECM-Receptor	KEGG: hsa04512
653	ProC	ProC	COL4A5	ITGA1_ITGB1	0.0226585	0	COL4A5_ITGA1_ITGB1	COL4A5 - (ITGA1+ITGB1)	COLLAGEN	ECM-Receptor	KEGG: hsa04512
654	SMC	FB	COL6A1	ITGA1_ITGB1	0.00750173	0	COL6A1_ITGA1_ITGB1	COL6A1 - (ITGA1+ITGB1)	COLLAGEN	ECM-Receptor	KEGG: hsa04512
655	NC	FB	COL6A1	ITGA1_ITGB1	0.0054484	0	COL6A1_ITGA1_ITGB1	COL6A1 - (ITGA1+ITGB1)	COLLAGEN	ECM-Receptor	KEGG: hsa04512
656	ProC	FB	COL6A1	ITGA1_ITGB1	0.00654956	0	COL6A1_ITGA1_ITGB1	COL6A1 - (ITGA1+ITGB1)	COLLAGEN	ECM-Receptor	KEGG: hsa04512
657	SMC	MC	COL6A1	ITGA1_ITGB1	0.00481361	0	COL6A1_ITGA1_ITGB1	COL6A1 - (ITGA1+ITGB1)	COLLAGEN	ECM-Receptor	KEGG: hsa04512
658	NC	MC	COL6A1	ITGA1_ITGB1	0.00349347	0	COL6A1_ITGA1_ITGB1	COL6A1 - (ITGA1+ITGB1)	COLLAGEN	ECM-Receptor	KEGG: hsa04512
659	ProC	MC	COL6A1	ITGA1_ITGB1	0.00420119	0	COL6A1_ITGA1_ITGB1	COL6A1 - (ITGA1+ITGB1)	COLLAGEN	ECM-Receptor	KEGG: hsa04512
660	SMC	LEC	COL6A1	ITGA1_ITGB1	0.01103	0	COL6A1_ITGA1_ITGB1	COL6A1 - (ITGA1+ITGB1)	COLLAGEN	ECM-Receptor	KEGG: hsa04512
661	NC	LEC	COL6A1	ITGA1_ITGB1	0.0080187	0	COL6A1_ITGA1_ITGB1	COL6A1 - (ITGA1+ITGB1)	COLLAGEN	ECM-Receptor	KEGG: hsa04512
662	ProC	LEC	COL6A1	ITGA1_ITGB1	0.0096343	0	COL6A1_ITGA1_ITGB1	COL6A1 - (ITGA1+ITGB1)	COLLAGEN	ECM-Receptor	KEGG: hsa04512
663	SMC	NC	COL6A1	ITGA1_ITGB1	0.017426	0	COL6A1_ITGA1_ITGB1	COL6A1 - (ITGA1+ITGB1)	COLLAGEN	ECM-Receptor	KEGG: hsa04512
664	NC	NC	COL6A1	ITGA1_ITGB1	0.012691	0	COL6A1_ITGA1_ITGB1	COL6A1 - (ITGA1+ITGB1)	COLLAGEN	ECM-Receptor	KEGG: hsa04512
665	ProC	NC	COL6A1	ITGA1_ITGB1	0.0152335	0	COL6A1_ITGA1_ITGB1	COL6A1 - (ITGA1+ITGB1)	COLLAGEN	ECM-Receptor	KEGG: hsa04512
666	SMC	ProC	COL6A1	ITGA1_ITGB1	0.0145009	0	COL6A1_ITGA1_ITGB1	COL6A1 - (ITGA1+ITGB1)	COLLAGEN	ECM-Receptor	KEGG: hsa04512
667	NC	ProC	COL6A1	ITGA1_ITGB1	0.0105522	0	COL6A1_ITGA1_ITGB1	COL6A1 - (ITGA1+ITGB1)	COLLAGEN	ECM-Receptor	KEGG: hsa04512
668	ProC	ProC	COL6A1	ITGA1_ITGB1	0.0126717	0	COL6A1_ITGA1_ITGB1	COL6A1 - (ITGA1+ITGB1)	COLLAGEN	ECM-Receptor	KEGG: hsa04512
669	CM	FB	COL6A2	ITGA1_ITGB1	0.000892385	0	COL6A2_ITGA1_ITGB1	COL6A2 - (ITGA1+ITGB1)	COLLAGEN	ECM-Receptor	KEGG: hsa04512
670	FB	FB	COL6A2	ITGA1_ITGB1	0.0077139	0	COL6A2_ITGA1_ITGB1	COL6A2 - (ITGA1+ITGB1)	COLLAGEN	ECM-Receptor	KEGG: hsa04512
671	SMC	FB	COL6A2	ITGA1_ITGB1	0.0214016	0	COL6A2_ITGA1_ITGB1	COL6A2 - (ITGA1+ITGB1)	COLLAGEN	ECM-Receptor	KEGG: hsa04512
672	MC	FB	COL6A2	ITGA1_ITGB1	0.00515459	0	COL6A2_ITGA1_ITGB1	COL6A2 - (ITGA1+ITGB1)	COLLAGEN	ECM-Receptor	KEGG: hsa04512
673	NC	FB	COL6A2	ITGA1_ITGB1	0.00749621	0	COL6A2_ITGA1_ITGB1	COL6A2 - (ITGA1+ITGB1)	COLLAGEN	ECM-Receptor	KEGG: hsa04512
674	ProC	FB	COL6A2	ITGA1_ITGB1	0.00703564	0	COL6A2_ITGA1_ITGB1	COL6A2 - (ITGA1+ITGB1)	COLLAGEN	ECM-Receptor	KEGG: hsa04512
675	CM	MC	COL6A2	ITGA1_ITGB1	0.00057125	0	COL6A2_ITGA1_ITGB1	COL6A2 - (ITGA1+ITGB1)	COLLAGEN	ECM-Receptor	KEGG: hsa04512
676	FB	MC	COL6A2	ITGA1_ITGB1	0.00495013	0	COL6A2_ITGA1_ITGB1	COL6A2 - (ITGA1+ITGB1)	COLLAGEN	ECM-Receptor	KEGG: hsa04512
677	SMC	MC	COL6A2	ITGA1_ITGB1	0.0138019	0	COL6A2_ITGA1_ITGB1	COL6A2 - (ITGA1+ITGB1)	COLLAGEN	ECM-Receptor	KEGG: hsa04512
678	MC	MC	COL6A2	ITGA1_ITGB1	0.00330472	0	COL6A2_ITGA1_ITGB1	COL6A2 - (ITGA1+ITGB1)	COLLAGEN	ECM-Receptor	KEGG: hsa04512
679	NC	MC	COL6A2	ITGA1_ITGB1	0.00481005	0	COL6A2_ITGA1_ITGB1	COL6A2 - (ITGA1+ITGB1)	COLLAGEN	ECM-Receptor	KEGG: hsa04512
680	ProC	MC	COL6A2	ITGA1_ITGB1	0.00451377	0	COL6A2_ITGA1_ITGB1	COL6A2 - (ITGA1+ITGB1)	COLLAGEN	ECM-Receptor	KEGG: hsa04512
681	CM	LEC	COL6A2	ITGA1_ITGB1	0.00131621	0	COL6A2_ITGA1_ITGB1	COL6A2 - (ITGA1+ITGB1)	COLLAGEN	ECM-Receptor	KEGG: hsa04512
682	FB	LEC	COL6A2	ITGA1_ITGB1	0.0113408	0	COL6A2_ITGA1_ITGB1	COL6A2 - (ITGA1+ITGB1)	COLLAGEN	ECM-Receptor	KEGG: hsa04512
683	SMC	LEC	COL6A2	ITGA1_ITGB1	0.0312613	0	COL6A2_ITGA1_ITGB1	COL6A2 - (ITGA1+ITGB1)	COLLAGEN	ECM-Receptor	KEGG: hsa04512
684	MC	LEC	COL6A2	ITGA1_ITGB1	0.00758733	0	COL6A2_ITGA1_ITGB1	COL6A2 - (ITGA1+ITGB1)	COLLAGEN	ECM-Receptor	KEGG: hsa04512
685	NC	LEC	COL6A2	ITGA1_ITGB1	0.0110219	0	COL6A2_ITGA1_ITGB1	COL6A2 - (ITGA1+ITGB1)	COLLAGEN	ECM-Receptor	KEGG: hsa04512
686	ProC	LEC	COL6A2	ITGA1_ITGB1	0.0103469	0	COL6A2_ITGA1_ITGB1	COL6A2 - (ITGA1+ITGB1)	COLLAGEN	ECM-Receptor	KEGG: hsa04512
687	CM	NC	COL6A2	ITGA1_ITGB1	0.00209138	0	COL6A2_ITGA1_ITGB1	COL6A2 - (ITGA1+ITGB1)	COLLAGEN	ECM-Receptor	KEGG: hsa04512
688	FB	NC	COL6A2	ITGA1_ITGB1	0.0179138	0	COL6A2_ITGA1_ITGB1	COL6A2 - (ITGA1+ITGB1)	COLLAGEN	ECM-Receptor	KEGG: hsa04512
689	SMC	NC	COL6A2	ITGA1_ITGB1	0.0488102	0	COL6A2_ITGA1_ITGB1	COL6A2 - (ITGA1+ITGB1)	COLLAGEN	ECM-Receptor	KEGG: hsa04512
690	MC	NC	COL6A2	ITGA1_ITGB1	0.0120113	0	COL6A2_ITGA1_ITGB1	COL6A2 - (ITGA1+ITGB1)	COLLAGEN	ECM-Receptor	KEGG: hsa04512
691	NC	NC	COL6A2	ITGA1_ITGB1	0.0174133	0	COL6A2_ITGA1_ITGB1	COL6A2 - (ITGA1+ITGB1)	COLLAGEN	ECM-Receptor	KEGG: hsa04512
692	ProC	NC	COL6A2	ITGA1_ITGB1	0.0163535	0	COL6A2_ITGA1_ITGB1	COL6A2 - (ITGA1+ITGB1)	COLLAGEN	ECM-Receptor	KEGG: hsa04512
693	CM	ProC	COL6A2	ITGA1_ITGB1	0.00173577	0.01	COL6A2_ITGA1_ITGB1	COL6A2 - (ITGA1+ITGB1)	COLLAGEN	ECM-Receptor	KEGG: hsa04512
694	FB	ProC	COL6A2	ITGA1_ITGB1	0.0149081	0	COL6A2_ITGA1_ITGB1	COL6A2 - (ITGA1+ITGB1)	COLLAGEN	ECM-Receptor	KEGG: hsa04512
695	SMC	ProC	COL6A2	ITGA1_ITGB1	0.0408359	0	COL6A2_ITGA1_ITGB1	COL6A2 - (ITGA1+ITGB1)	COLLAGEN	ECM-Receptor	KEGG: hsa04512
696	MC	ProC	COL6A2	ITGA1_ITGB1	0.0099859	0	COL6A2_ITGA1_ITGB1	COL6A2 - (ITGA1+ITGB1)	COLLAGEN	ECM-Receptor	KEGG: hsa04512
697	NC	ProC	COL6A2	ITGA1_ITGB1	0.0144903	0	COL6A2_ITGA1_ITGB1	COL6A2 - (ITGA1+ITGB1)	COLLAGEN	ECM-Receptor	KEGG: hsa04512
698	ProC	ProC	COL6A2	ITGA1_ITGB1	0.0136059	0	COL6A2_ITGA1_ITGB1	COL6A2 - (ITGA1+ITGB1)	COLLAGEN	ECM-Receptor	KEGG: hsa04512
699	SMC	FB	COL6A3	ITGA1_ITGB1	0.0417235	0	COL6A3_ITGA1_ITGB1	COL6A3 - (ITGA1+ITGB1)	COLLAGEN	ECM-Receptor	KEGG: hsa04512
700	NC	FB	COL6A3	ITGA1_ITGB1	0.0312395	0	COL6A3_ITGA1_ITGB1	COL6A3 - (ITGA1+ITGB1)	COLLAGEN	ECM-Receptor	KEGG: hsa04512
701	ProC	FB	COL6A3	ITGA1_ITGB1	0.0315948	0	COL6A3_ITGA1_ITGB1	COL6A3 - (ITGA1+ITGB1)	COLLAGEN	ECM-Receptor	KEGG: hsa04512
702	SMC	MC	COL6A3	ITGA1_ITGB1	0.0271075	0	COL6A3_ITGA1_ITGB1	COL6A3 - (ITGA1+ITGB1)	COLLAGEN	ECM-Receptor	KEGG: hsa04512
703	NC	MC	COL6A3	ITGA1_ITGB1	0.0202186	0	COL6A3_ITGA1_ITGB1	COL6A3 - (ITGA1+ITGB1)	COLLAGEN	ECM-Receptor	KEGG: hsa04512
704	ProC	MC	COL6A3	ITGA1_ITGB1	0.0204512	0	COL6A3_ITGA1_ITGB1	COL6A3 - (ITGA1+ITGB1)	COLLAGEN	ECM-Receptor	KEGG: hsa04512
705	SMC	LEC	COL6A3	ITGA1_ITGB1	0.0603679	0	COL6A3_ITGA1_ITGB1	COL6A3 - (ITGA1+ITGB1)	COLLAGEN	ECM-Receptor	KEGG: hsa04512
706	NC	LEC	COL6A3	ITGA1_ITGB1	0.0454212	0	COL6A3_ITGA1_ITGB1	COL6A3 - (ITGA1+ITGB1)	COLLAGEN	ECM-Receptor	KEGG: hsa04512
707	ProC	LEC	COL6A3	ITGA1_ITGB1	0.0459301	0	COL6A3_ITGA1_ITGB1	COL6A3 - (ITGA1+ITGB1)	COLLAGEN	ECM-Receptor	KEGG: hsa04512
708	SMC	NC	COL6A3	ITGA1_ITGB1	0.0926926	0	COL6A3_ITGA1_ITGB1	COL6A3 - (ITGA1+ITGB1)	COLLAGEN	ECM-Receptor	KEGG: hsa04512
709	NC	NC	COL6A3	ITGA1_ITGB1	0.0703417	0	COL6A3_ITGA1_ITGB1	COL6A3 - (ITGA1+ITGB1)	COLLAGEN	ECM-Receptor	KEGG: hsa04512
710	ProC	NC	COL6A3	ITGA1_ITGB1	0.0711091	0	COL6A3_ITGA1_ITGB1	COL6A3 - (ITGA1+ITGB1)	COLLAGEN	ECM-Receptor	KEGG: hsa04512
711	SMC	ProC	COL6A3	ITGA1_ITGB1	0.0781381	0	COL6A3_ITGA1_ITGB1	COL6A3 - (ITGA1+ITGB1)	COLLAGEN	ECM-Receptor	KEGG: hsa04512
712	NC	ProC	COL6A3	ITGA1_ITGB1	0.0590682	0	COL6A3_ITGA1_ITGB1	COL6A3 - (ITGA1+ITGB1)	COLLAGEN	ECM-Receptor	KEGG: hsa04512
713	ProC	ProC	COL6A3	ITGA1_ITGB1	0.0597205	0	COL6A3_ITGA1_ITGB1	COL6A3 - (ITGA1+ITGB1)	COLLAGEN	ECM-Receptor	KEGG: hsa04512
714	SMC	FB	COL6A6	ITGA1_ITGB1	0.0419712	0	COL6A6_ITGA1_ITGB1	COL6A6 - (ITGA1+ITGB1)	COLLAGEN	ECM-Receptor	KEGG: hsa04512
715	ProC	FB	COL6A6	ITGA1_ITGB1	0.00193398	0	COL6A6_ITGA1_ITGB1	COL6A6 - (ITGA1+ITGB1)	COLLAGEN	ECM-Receptor	KEGG: hsa04512
716	SMC	MC	COL6A6	ITGA1_ITGB1	0.0272709	0	COL6A6_ITGA1_ITGB1	COL6A6 - (ITGA1+ITGB1)	COLLAGEN	ECM-Receptor	KEGG: hsa04512
717	ProC	MC	COL6A6	ITGA1_ITGB1	0.00123848	0	COL6A6_ITGA1_ITGB1	COL6A6 - (ITGA1+ITGB1)	COLLAGEN	ECM-Receptor	KEGG: hsa04512
718	SMC	LEC	COL6A6	ITGA1_ITGB1	0.0607194	0	COL6A6_ITGA1_ITGB1	COL6A6 - (ITGA1+ITGB1)	COLLAGEN	ECM-Receptor	KEGG: hsa04512
719	ProC	LEC	COL6A6	ITGA1_ITGB1	0.00285109	0	COL6A6_ITGA1_ITGB1	COL6A6 - (ITGA1+ITGB1)	COLLAGEN	ECM-Receptor	KEGG: hsa04512
720	SMC	NC	COL6A6	ITGA1_ITGB1	0.0932137	0	COL6A6_ITGA1_ITGB1	COL6A6 - (ITGA1+ITGB1)	COLLAGEN	ECM-Receptor	KEGG: hsa04512
721	ProC	NC	COL6A6	ITGA1_ITGB1	0.00452609	0	COL6A6_ITGA1_ITGB1	COL6A6 - (ITGA1+ITGB1)	COLLAGEN	ECM-Receptor	KEGG: hsa04512
722	SMC	ProC	COL6A6	ITGA1_ITGB1	0.0785844	0	COL6A6_ITGA1_ITGB1	COL6A6 - (ITGA1+ITGB1)	COLLAGEN	ECM-Receptor	KEGG: hsa04512
723	ProC	ProC	COL6A6	ITGA1_ITGB1	0.00375807	0	COL6A6_ITGA1_ITGB1	COL6A6 - (ITGA1+ITGB1)	COLLAGEN	ECM-Receptor	KEGG: hsa04512
724	SMC	FB	COL1A1	ITGA2_ITGB1	0.0362777	0	COL1A1_ITGA2_ITGB1	COL1A1 - (ITGA2+ITGB1)	COLLAGEN	ECM-Receptor	KEGG: hsa04512
725	LEC	FB	COL1A1	ITGA2_ITGB1	0.00511527	0	COL1A1_ITGA2_ITGB1	COL1A1 - (ITGA2+ITGB1)	COLLAGEN	ECM-Receptor	KEGG: hsa04512
726	NC	FB	COL1A1	ITGA2_ITGB1	0.00626302	0	COL1A1_ITGA2_ITGB1	COL1A1 - (ITGA2+ITGB1)	COLLAGEN	ECM-Receptor	KEGG: hsa04512
727	ProC	FB	COL1A1	ITGA2_ITGB1	0.0318662	0	COL1A1_ITGA2_ITGB1	COL1A1 - (ITGA2+ITGB1)	COLLAGEN	ECM-Receptor	KEGG: hsa04512
728	SMC	MC	COL1A1	ITGA2_ITGB1	0.0230148	0	COL1A1_ITGA2_ITGB1	COL1A1 - (ITGA2+ITGB1)	COLLAGEN	ECM-Receptor	KEGG: hsa04512
729	LEC	MC	COL1A1	ITGA2_ITGB1	0.00320725	0	COL1A1_ITGA2_ITGB1	COL1A1 - (ITGA2+ITGB1)	COLLAGEN	ECM-Receptor	KEGG: hsa04512
730	NC	MC	COL1A1	ITGA2_ITGB1	0.00392858	0	COL1A1_ITGA2_ITGB1	COL1A1 - (ITGA2+ITGB1)	COLLAGEN	ECM-Receptor	KEGG: hsa04512
731	ProC	MC	COL1A1	ITGA2_ITGB1	0.0201824	0	COL1A1_ITGA2_ITGB1	COL1A1 - (ITGA2+ITGB1)	COLLAGEN	ECM-Receptor	KEGG: hsa04512
732	SMC	LEC	COL1A1	ITGA2_ITGB1	0.0358941	0	COL1A1_ITGA2_ITGB1	COL1A1 - (ITGA2+ITGB1)	COLLAGEN	ECM-Receptor	KEGG: hsa04512
733	LEC	LEC	COL1A1	ITGA2_ITGB1	0.00505945	0	COL1A1_ITGA2_ITGB1	COL1A1 - (ITGA2+ITGB1)	COLLAGEN	ECM-Receptor	KEGG: hsa04512
734	NC	LEC	COL1A1	ITGA2_ITGB1	0.00619476	0	COL1A1_ITGA2_ITGB1	COL1A1 - (ITGA2+ITGB1)	COLLAGEN	ECM-Receptor	KEGG: hsa04512
735	ProC	LEC	COL1A1	ITGA2_ITGB1	0.0315278	0	COL1A1_ITGA2_ITGB1	COL1A1 - (ITGA2+ITGB1)	COLLAGEN	ECM-Receptor	KEGG: hsa04512
736	CM	FB	COL1A2	ITGA2_ITGB1	5.15119e-19	0	COL1A2_ITGA2_ITGB1	COL1A2 - (ITGA2+ITGB1)	COLLAGEN	ECM-Receptor	KEGG: hsa04512
737	SMC	FB	COL1A2	ITGA2_ITGB1	0.0331419	0	COL1A2_ITGA2_ITGB1	COL1A2 - (ITGA2+ITGB1)	COLLAGEN	ECM-Receptor	KEGG: hsa04512
738	MC	FB	COL1A2	ITGA2_ITGB1	0.00254199	0	COL1A2_ITGA2_ITGB1	COL1A2 - (ITGA2+ITGB1)	COLLAGEN	ECM-Receptor	KEGG: hsa04512
739	LEC	FB	COL1A2	ITGA2_ITGB1	0.00566527	0	COL1A2_ITGA2_ITGB1	COL1A2 - (ITGA2+ITGB1)	COLLAGEN	ECM-Receptor	KEGG: hsa04512
740	NC	FB	COL1A2	ITGA2_ITGB1	0.0176095	0	COL1A2_ITGA2_ITGB1	COL1A2 - (ITGA2+ITGB1)	COLLAGEN	ECM-Receptor	KEGG: hsa04512
741	ProC	FB	COL1A2	ITGA2_ITGB1	0.0254893	0	COL1A2_ITGA2_ITGB1	COL1A2 - (ITGA2+ITGB1)	COLLAGEN	ECM-Receptor	KEGG: hsa04512
742	CM	MC	COL1A2	ITGA2_ITGB1	3.22359e-19	0	COL1A2_ITGA2_ITGB1	COL1A2 - (ITGA2+ITGB1)	COLLAGEN	ECM-Receptor	KEGG: hsa04512
743	SMC	MC	COL1A2	ITGA2_ITGB1	0.0210005	0	COL1A2_ITGA2_ITGB1	COL1A2 - (ITGA2+ITGB1)	COLLAGEN	ECM-Receptor	KEGG: hsa04512
744	MC	MC	COL1A2	ITGA2_ITGB1	0.00159228	0	COL1A2_ITGA2_ITGB1	COL1A2 - (ITGA2+ITGB1)	COLLAGEN	ECM-Receptor	KEGG: hsa04512
745	LEC	MC	COL1A2	ITGA2_ITGB1	0.00355283	0	COL1A2_ITGA2_ITGB1	COL1A2 - (ITGA2+ITGB1)	COLLAGEN	ECM-Receptor	KEGG: hsa04512
746	NC	MC	COL1A2	ITGA2_ITGB1	0.011093	0	COL1A2_ITGA2_ITGB1	COL1A2 - (ITGA2+ITGB1)	COLLAGEN	ECM-Receptor	KEGG: hsa04512
747	ProC	MC	COL1A2	ITGA2_ITGB1	0.0161047	0	COL1A2_ITGA2_ITGB1	COL1A2 - (ITGA2+ITGB1)	COLLAGEN	ECM-Receptor	KEGG: hsa04512
748	CM	LEC	COL1A2	ITGA2_ITGB1	5.09469e-19	0	COL1A2_ITGA2_ITGB1	COL1A2 - (ITGA2+ITGB1)	COLLAGEN	ECM-Receptor	KEGG: hsa04512
749	SMC	LEC	COL1A2	ITGA2_ITGB1	0.0327903	0	COL1A2_ITGA2_ITGB1	COL1A2 - (ITGA2+ITGB1)	COLLAGEN	ECM-Receptor	KEGG: hsa04512
750	MC	LEC	COL1A2	ITGA2_ITGB1	0.00251418	0	COL1A2_ITGA2_ITGB1	COL1A2 - (ITGA2+ITGB1)	COLLAGEN	ECM-Receptor	KEGG: hsa04512
751	LEC	LEC	COL1A2	ITGA2_ITGB1	0.00560348	0	COL1A2_ITGA2_ITGB1	COL1A2 - (ITGA2+ITGB1)	COLLAGEN	ECM-Receptor	KEGG: hsa04512
752	NC	LEC	COL1A2	ITGA2_ITGB1	0.0174197	0	COL1A2_ITGA2_ITGB1	COL1A2 - (ITGA2+ITGB1)	COLLAGEN	ECM-Receptor	KEGG: hsa04512
753	ProC	LEC	COL1A2	ITGA2_ITGB1	0.0252168	0	COL1A2_ITGA2_ITGB1	COL1A2 - (ITGA2+ITGB1)	COLLAGEN	ECM-Receptor	KEGG: hsa04512
754	CM	FB	COL4A1	ITGA2_ITGB1	0.0190037	0	COL4A1_ITGA2_ITGB1	COL4A1 - (ITGA2+ITGB1)	COLLAGEN	ECM-Receptor	KEGG: hsa04512
755	EC	FB	COL4A1	ITGA2_ITGB1	0.0136888	0	COL4A1_ITGA2_ITGB1	COL4A1 - (ITGA2+ITGB1)	COLLAGEN	ECM-Receptor	KEGG: hsa04512
756	FB	FB	COL4A1	ITGA2_ITGB1	0.0437915	0	COL4A1_ITGA2_ITGB1	COL4A1 - (ITGA2+ITGB1)	COLLAGEN	ECM-Receptor	KEGG: hsa04512
757	SMC	FB	COL4A1	ITGA2_ITGB1	0.0169425	0	COL4A1_ITGA2_ITGB1	COL4A1 - (ITGA2+ITGB1)	COLLAGEN	ECM-Receptor	KEGG: hsa04512
758	MC	FB	COL4A1	ITGA2_ITGB1	0.014554	0	COL4A1_ITGA2_ITGB1	COL4A1 - (ITGA2+ITGB1)	COLLAGEN	ECM-Receptor	KEGG: hsa04512
759	LEC	FB	COL4A1	ITGA2_ITGB1	0.0199094	0	COL4A1_ITGA2_ITGB1	COL4A1 - (ITGA2+ITGB1)	COLLAGEN	ECM-Receptor	KEGG: hsa04512
760	NC	FB	COL4A1	ITGA2_ITGB1	0.0384427	0	COL4A1_ITGA2_ITGB1	COL4A1 - (ITGA2+ITGB1)	COLLAGEN	ECM-Receptor	KEGG: hsa04512
761	Adipo	FB	COL4A1	ITGA2_ITGB1	0.0196894	0	COL4A1_ITGA2_ITGB1	COL4A1 - (ITGA2+ITGB1)	COLLAGEN	ECM-Receptor	KEGG: hsa04512
762	ProC	FB	COL4A1	ITGA2_ITGB1	0.0275016	0	COL4A1_ITGA2_ITGB1	COL4A1 - (ITGA2+ITGB1)	COLLAGEN	ECM-Receptor	KEGG: hsa04512
763	CM	MC	COL4A1	ITGA2_ITGB1	0.0119776	0	COL4A1_ITGA2_ITGB1	COL4A1 - (ITGA2+ITGB1)	COLLAGEN	ECM-Receptor	KEGG: hsa04512
764	EC	MC	COL4A1	ITGA2_ITGB1	0.00861047	0	COL4A1_ITGA2_ITGB1	COL4A1 - (ITGA2+ITGB1)	COLLAGEN	ECM-Receptor	KEGG: hsa04512
765	FB	MC	COL4A1	ITGA2_ITGB1	0.027861	0	COL4A1_ITGA2_ITGB1	COL4A1 - (ITGA2+ITGB1)	COLLAGEN	ECM-Receptor	KEGG: hsa04512
766	SMC	MC	COL4A1	ITGA2_ITGB1	0.0106702	0	COL4A1_ITGA2_ITGB1	COL4A1 - (ITGA2+ITGB1)	COLLAGEN	ECM-Receptor	KEGG: hsa04512
767	MC	MC	COL4A1	ITGA2_ITGB1	0.00915767	0	COL4A1_ITGA2_ITGB1	COL4A1 - (ITGA2+ITGB1)	COLLAGEN	ECM-Receptor	KEGG: hsa04512
768	LEC	MC	COL4A1	ITGA2_ITGB1	0.0125527	0	COL4A1_ITGA2_ITGB1	COL4A1 - (ITGA2+ITGB1)	COLLAGEN	ECM-Receptor	KEGG: hsa04512
769	NC	MC	COL4A1	ITGA2_ITGB1	0.0244084	0	COL4A1_ITGA2_ITGB1	COL4A1 - (ITGA2+ITGB1)	COLLAGEN	ECM-Receptor	KEGG: hsa04512
770	Adipo	MC	COL4A1	ITGA2_ITGB1	0.012413	0	COL4A1_ITGA2_ITGB1	COL4A1 - (ITGA2+ITGB1)	COLLAGEN	ECM-Receptor	KEGG: hsa04512
771	ProC	MC	COL4A1	ITGA2_ITGB1	0.0173893	0	COL4A1_ITGA2_ITGB1	COL4A1 - (ITGA2+ITGB1)	COLLAGEN	ECM-Receptor	KEGG: hsa04512
772	CM	LEC	COL4A1	ITGA2_ITGB1	0.0187992	0	COL4A1_ITGA2_ITGB1	COL4A1 - (ITGA2+ITGB1)	COLLAGEN	ECM-Receptor	KEGG: hsa04512
773	EC	LEC	COL4A1	ITGA2_ITGB1	0.0135407	0	COL4A1_ITGA2_ITGB1	COL4A1 - (ITGA2+ITGB1)	COLLAGEN	ECM-Receptor	KEGG: hsa04512
774	FB	LEC	COL4A1	ITGA2_ITGB1	0.043332	0	COL4A1_ITGA2_ITGB1	COL4A1 - (ITGA2+ITGB1)	COLLAGEN	ECM-Receptor	KEGG: hsa04512
775	SMC	LEC	COL4A1	ITGA2_ITGB1	0.0167598	0	COL4A1_ITGA2_ITGB1	COL4A1 - (ITGA2+ITGB1)	COLLAGEN	ECM-Receptor	KEGG: hsa04512
776	MC	LEC	COL4A1	ITGA2_ITGB1	0.0143966	0	COL4A1_ITGA2_ITGB1	COL4A1 - (ITGA2+ITGB1)	COLLAGEN	ECM-Receptor	KEGG: hsa04512
777	LEC	LEC	COL4A1	ITGA2_ITGB1	0.0196953	0	COL4A1_ITGA2_ITGB1	COL4A1 - (ITGA2+ITGB1)	COLLAGEN	ECM-Receptor	KEGG: hsa04512
778	NC	LEC	COL4A1	ITGA2_ITGB1	0.0380371	0	COL4A1_ITGA2_ITGB1	COL4A1 - (ITGA2+ITGB1)	COLLAGEN	ECM-Receptor	KEGG: hsa04512
779	Adipo	LEC	COL4A1	ITGA2_ITGB1	0.0194777	0	COL4A1_ITGA2_ITGB1	COL4A1 - (ITGA2+ITGB1)	COLLAGEN	ECM-Receptor	KEGG: hsa04512
780	ProC	LEC	COL4A1	ITGA2_ITGB1	0.0272082	0	COL4A1_ITGA2_ITGB1	COL4A1 - (ITGA2+ITGB1)	COLLAGEN	ECM-Receptor	KEGG: hsa04512
781	CM	FB	COL4A2	ITGA2_ITGB1	0.0280342	0	COL4A2_ITGA2_ITGB1	COL4A2 - (ITGA2+ITGB1)	COLLAGEN	ECM-Receptor	KEGG: hsa04512
782	EC	FB	COL4A2	ITGA2_ITGB1	0.025847	0	COL4A2_ITGA2_ITGB1	COL4A2 - (ITGA2+ITGB1)	COLLAGEN	ECM-Receptor	KEGG: hsa04512
783	FB	FB	COL4A2	ITGA2_ITGB1	0.0427795	0	COL4A2_ITGA2_ITGB1	COL4A2 - (ITGA2+ITGB1)	COLLAGEN	ECM-Receptor	KEGG: hsa04512
784	SMC	FB	COL4A2	ITGA2_ITGB1	0.0209122	0	COL4A2_ITGA2_ITGB1	COL4A2 - (ITGA2+ITGB1)	COLLAGEN	ECM-Receptor	KEGG: hsa04512
785	MC	FB	COL4A2	ITGA2_ITGB1	0.0181919	0	COL4A2_ITGA2_ITGB1	COL4A2 - (ITGA2+ITGB1)	COLLAGEN	ECM-Receptor	KEGG: hsa04512
786	LEC	FB	COL4A2	ITGA2_ITGB1	0.0230278	0	COL4A2_ITGA2_ITGB1	COL4A2 - (ITGA2+ITGB1)	COLLAGEN	ECM-Receptor	KEGG: hsa04512
787	NC	FB	COL4A2	ITGA2_ITGB1	0.0404524	0	COL4A2_ITGA2_ITGB1	COL4A2 - (ITGA2+ITGB1)	COLLAGEN	ECM-Receptor	KEGG: hsa04512
788	Adipo	FB	COL4A2	ITGA2_ITGB1	0.0290385	0	COL4A2_ITGA2_ITGB1	COL4A2 - (ITGA2+ITGB1)	COLLAGEN	ECM-Receptor	KEGG: hsa04512
789	ProC	FB	COL4A2	ITGA2_ITGB1	0.0335656	0	COL4A2_ITGA2_ITGB1	COL4A2 - (ITGA2+ITGB1)	COLLAGEN	ECM-Receptor	KEGG: hsa04512
790	CM	MC	COL4A2	ITGA2_ITGB1	0.0177296	0	COL4A2_ITGA2_ITGB1	COL4A2 - (ITGA2+ITGB1)	COLLAGEN	ECM-Receptor	KEGG: hsa04512
791	EC	MC	COL4A2	ITGA2_ITGB1	0.0163329	0	COL4A2_ITGA2_ITGB1	COL4A2 - (ITGA2+ITGB1)	COLLAGEN	ECM-Receptor	KEGG: hsa04512
792	FB	MC	COL4A2	ITGA2_ITGB1	0.0272067	0	COL4A2_ITGA2_ITGB1	COL4A2 - (ITGA2+ITGB1)	COLLAGEN	ECM-Receptor	KEGG: hsa04512
793	SMC	MC	COL4A2	ITGA2_ITGB1	0.01319	0	COL4A2_ITGA2_ITGB1	COL4A2 - (ITGA2+ITGB1)	COLLAGEN	ECM-Receptor	KEGG: hsa04512
794	MC	MC	COL4A2	ITGA2_ITGB1	0.0114625	0	COL4A2_ITGA2_ITGB1	COL4A2 - (ITGA2+ITGB1)	COLLAGEN	ECM-Receptor	KEGG: hsa04512
795	LEC	MC	COL4A2	ITGA2_ITGB1	0.0145359	0	COL4A2_ITGA2_ITGB1	COL4A2 - (ITGA2+ITGB1)	COLLAGEN	ECM-Receptor	KEGG: hsa04512
796	NC	MC	COL4A2	ITGA2_ITGB1	0.025704	0	COL4A2_ITGA2_ITGB1	COL4A2 - (ITGA2+ITGB1)	COLLAGEN	ECM-Receptor	KEGG: hsa04512
797	Adipo	MC	COL4A2	ITGA2_ITGB1	0.0183718	0	COL4A2_ITGA2_ITGB1	COL4A2 - (ITGA2+ITGB1)	COLLAGEN	ECM-Receptor	KEGG: hsa04512
798	ProC	MC	COL4A2	ITGA2_ITGB1	0.0212724	0	COL4A2_ITGA2_ITGB1	COL4A2 - (ITGA2+ITGB1)	COLLAGEN	ECM-Receptor	KEGG: hsa04512
799	CM	LEC	COL4A2	ITGA2_ITGB1	0.0277352	0	COL4A2_ITGA2_ITGB1	COL4A2 - (ITGA2+ITGB1)	COLLAGEN	ECM-Receptor	KEGG: hsa04512
800	EC	LEC	COL4A2	ITGA2_ITGB1	0.0255708	0	COL4A2_ITGA2_ITGB1	COL4A2 - (ITGA2+ITGB1)	COLLAGEN	ECM-Receptor	KEGG: hsa04512
801	FB	LEC	COL4A2	ITGA2_ITGB1	0.0423301	0	COL4A2_ITGA2_ITGB1	COL4A2 - (ITGA2+ITGB1)	COLLAGEN	ECM-Receptor	KEGG: hsa04512
802	SMC	LEC	COL4A2	ITGA2_ITGB1	0.0206876	0	COL4A2_ITGA2_ITGB1	COL4A2 - (ITGA2+ITGB1)	COLLAGEN	ECM-Receptor	KEGG: hsa04512
803	MC	LEC	COL4A2	ITGA2_ITGB1	0.017996	0	COL4A2_ITGA2_ITGB1	COL4A2 - (ITGA2+ITGB1)	COLLAGEN	ECM-Receptor	KEGG: hsa04512
804	LEC	LEC	COL4A2	ITGA2_ITGB1	0.022781	0	COL4A2_ITGA2_ITGB1	COL4A2 - (ITGA2+ITGB1)	COLLAGEN	ECM-Receptor	KEGG: hsa04512
805	NC	LEC	COL4A2	ITGA2_ITGB1	0.0400265	0	COL4A2_ITGA2_ITGB1	COL4A2 - (ITGA2+ITGB1)	COLLAGEN	ECM-Receptor	KEGG: hsa04512
806	Adipo	LEC	COL4A2	ITGA2_ITGB1	0.0287291	0	COL4A2_ITGA2_ITGB1	COL4A2 - (ITGA2+ITGB1)	COLLAGEN	ECM-Receptor	KEGG: hsa04512
807	ProC	LEC	COL4A2	ITGA2_ITGB1	0.0332096	0	COL4A2_ITGA2_ITGB1	COL4A2 - (ITGA2+ITGB1)	COLLAGEN	ECM-Receptor	KEGG: hsa04512
808	CM	FB	COL4A5	ITGA2_ITGB1	0.014316	0	COL4A5_ITGA2_ITGB1	COL4A5 - (ITGA2+ITGB1)	COLLAGEN	ECM-Receptor	KEGG: hsa04512
809	EC	FB	COL4A5	ITGA2_ITGB1	0.0122559	0	COL4A5_ITGA2_ITGB1	COL4A5 - (ITGA2+ITGB1)	COLLAGEN	ECM-Receptor	KEGG: hsa04512
810	MC	FB	COL4A5	ITGA2_ITGB1	0.00501103	0	COL4A5_ITGA2_ITGB1	COL4A5 - (ITGA2+ITGB1)	COLLAGEN	ECM-Receptor	KEGG: hsa04512
811	Adipo	FB	COL4A5	ITGA2_ITGB1	0.00422073	0	COL4A5_ITGA2_ITGB1	COL4A5 - (ITGA2+ITGB1)	COLLAGEN	ECM-Receptor	KEGG: hsa04512
812	ProC	FB	COL4A5	ITGA2_ITGB1	0.00883529	0	COL4A5_ITGA2_ITGB1	COL4A5 - (ITGA2+ITGB1)	COLLAGEN	ECM-Receptor	KEGG: hsa04512
813	CM	MC	COL4A5	ITGA2_ITGB1	0.00900712	0	COL4A5_ITGA2_ITGB1	COL4A5 - (ITGA2+ITGB1)	COLLAGEN	ECM-Receptor	KEGG: hsa04512
814	EC	MC	COL4A5	ITGA2_ITGB1	0.007705	0	COL4A5_ITGA2_ITGB1	COL4A5 - (ITGA2+ITGB1)	COLLAGEN	ECM-Receptor	KEGG: hsa04512
815	MC	MC	COL4A5	ITGA2_ITGB1	0.00314177	0	COL4A5_ITGA2_ITGB1	COL4A5 - (ITGA2+ITGB1)	COLLAGEN	ECM-Receptor	KEGG: hsa04512
816	Adipo	MC	COL4A5	ITGA2_ITGB1	0.00264549	0	COL4A5_ITGA2_ITGB1	COL4A5 - (ITGA2+ITGB1)	COLLAGEN	ECM-Receptor	KEGG: hsa04512
817	ProC	MC	COL4A5	ITGA2_ITGB1	0.00554743	0	COL4A5_ITGA2_ITGB1	COL4A5 - (ITGA2+ITGB1)	COLLAGEN	ECM-Receptor	KEGG: hsa04512
818	CM	LEC	COL4A5	ITGA2_ITGB1	0.0141612	0	COL4A5_ITGA2_ITGB1	COL4A5 - (ITGA2+ITGB1)	COLLAGEN	ECM-Receptor	KEGG: hsa04512
819	EC	LEC	COL4A5	ITGA2_ITGB1	0.0121231	0	COL4A5_ITGA2_ITGB1	COL4A5 - (ITGA2+ITGB1)	COLLAGEN	ECM-Receptor	KEGG: hsa04512
820	MC	LEC	COL4A5	ITGA2_ITGB1	0.00495634	0	COL4A5_ITGA2_ITGB1	COL4A5 - (ITGA2+ITGB1)	COLLAGEN	ECM-Receptor	KEGG: hsa04512
821	Adipo	LEC	COL4A5	ITGA2_ITGB1	0.00417463	0	COL4A5_ITGA2_ITGB1	COL4A5 - (ITGA2+ITGB1)	COLLAGEN	ECM-Receptor	KEGG: hsa04512
822	ProC	LEC	COL4A5	ITGA2_ITGB1	0.00873923	0	COL4A5_ITGA2_ITGB1	COL4A5 - (ITGA2+ITGB1)	COLLAGEN	ECM-Receptor	KEGG: hsa04512
823	SMC	FB	COL6A1	ITGA2_ITGB1	0.00562573	0	COL6A1_ITGA2_ITGB1	COL6A1 - (ITGA2+ITGB1)	COLLAGEN	ECM-Receptor	KEGG: hsa04512
824	NC	FB	COL6A1	ITGA2_ITGB1	0.00408377	0	COL6A1_ITGA2_ITGB1	COL6A1 - (ITGA2+ITGB1)	COLLAGEN	ECM-Receptor	KEGG: hsa04512
825	ProC	FB	COL6A1	ITGA2_ITGB1	0.0049105	0	COL6A1_ITGA2_ITGB1	COL6A1 - (ITGA2+ITGB1)	COLLAGEN	ECM-Receptor	KEGG: hsa04512
826	SMC	MC	COL6A1	ITGA2_ITGB1	0.00352798	0	COL6A1_ITGA2_ITGB1	COL6A1 - (ITGA2+ITGB1)	COLLAGEN	ECM-Receptor	KEGG: hsa04512
827	NC	MC	COL6A1	ITGA2_ITGB1	0.00255952	0	COL6A1_ITGA2_ITGB1	COL6A1 - (ITGA2+ITGB1)	COLLAGEN	ECM-Receptor	KEGG: hsa04512
828	ProC	MC	COL6A1	ITGA2_ITGB1	0.00307862	0	COL6A1_ITGA2_ITGB1	COL6A1 - (ITGA2+ITGB1)	COLLAGEN	ECM-Receptor	KEGG: hsa04512
829	SMC	LEC	COL6A1	ITGA2_ITGB1	0.00556437	0	COL6A1_ITGA2_ITGB1	COL6A1 - (ITGA2+ITGB1)	COLLAGEN	ECM-Receptor	KEGG: hsa04512
830	NC	LEC	COL6A1	ITGA2_ITGB1	0.00403916	0	COL6A1_ITGA2_ITGB1	COL6A1 - (ITGA2+ITGB1)	COLLAGEN	ECM-Receptor	KEGG: hsa04512
831	ProC	LEC	COL6A1	ITGA2_ITGB1	0.0048569	0	COL6A1_ITGA2_ITGB1	COL6A1 - (ITGA2+ITGB1)	COLLAGEN	ECM-Receptor	KEGG: hsa04512
832	CM	FB	COL6A2	ITGA2_ITGB1	0.000668108	0	COL6A2_ITGA2_ITGB1	COL6A2 - (ITGA2+ITGB1)	COLLAGEN	ECM-Receptor	KEGG: hsa04512
833	FB	FB	COL6A2	ITGA2_ITGB1	0.00578515	0	COL6A2_ITGA2_ITGB1	COL6A2 - (ITGA2+ITGB1)	COLLAGEN	ECM-Receptor	KEGG: hsa04512
834	SMC	FB	COL6A2	ITGA2_ITGB1	0.016106	0	COL6A2_ITGA2_ITGB1	COL6A2 - (ITGA2+ITGB1)	COLLAGEN	ECM-Receptor	KEGG: hsa04512
835	MC	FB	COL6A2	ITGA2_ITGB1	0.00386326	0	COL6A2_ITGA2_ITGB1	COL6A2 - (ITGA2+ITGB1)	COLLAGEN	ECM-Receptor	KEGG: hsa04512
836	NC	FB	COL6A2	ITGA2_ITGB1	0.00562158	0	COL6A2_ITGA2_ITGB1	COL6A2 - (ITGA2+ITGB1)	COLLAGEN	ECM-Receptor	KEGG: hsa04512
837	ProC	FB	COL6A2	ITGA2_ITGB1	0.00527558	0	COL6A2_ITGA2_ITGB1	COL6A2 - (ITGA2+ITGB1)	COLLAGEN	ECM-Receptor	KEGG: hsa04512
838	CM	MC	COL6A2	ITGA2_ITGB1	0.000418204	0	COL6A2_ITGA2_ITGB1	COL6A2 - (ITGA2+ITGB1)	COLLAGEN	ECM-Receptor	KEGG: hsa04512
839	FB	MC	COL6A2	ITGA2_ITGB1	0.00362818	0	COL6A2_ITGA2_ITGB1	COL6A2 - (ITGA2+ITGB1)	COLLAGEN	ECM-Receptor	KEGG: hsa04512
840	SMC	MC	COL6A2	ITGA2_ITGB1	0.0101402	0	COL6A2_ITGA2_ITGB1	COL6A2 - (ITGA2+ITGB1)	COLLAGEN	ECM-Receptor	KEGG: hsa04512
841	MC	MC	COL6A2	ITGA2_ITGB1	0.00242111	0	COL6A2_ITGA2_ITGB1	COL6A2 - (ITGA2+ITGB1)	COLLAGEN	ECM-Receptor	KEGG: hsa04512
842	NC	MC	COL6A2	ITGA2_ITGB1	0.00352537	0	COL6A2_ITGA2_ITGB1	COL6A2 - (ITGA2+ITGB1)	COLLAGEN	ECM-Receptor	KEGG: hsa04512
843	ProC	MC	COL6A2	ITGA2_ITGB1	0.00330796	0	COL6A2_ITGA2_ITGB1	COL6A2 - (ITGA2+ITGB1)	COLLAGEN	ECM-Receptor	KEGG: hsa04512
844	CM	LEC	COL6A2	ITGA2_ITGB1	0.000660785	0	COL6A2_ITGA2_ITGB1	COL6A2 - (ITGA2+ITGB1)	COLLAGEN	ECM-Receptor	KEGG: hsa04512
845	FB	LEC	COL6A2	ITGA2_ITGB1	0.00572206	0	COL6A2_ITGA2_ITGB1	COL6A2 - (ITGA2+ITGB1)	COLLAGEN	ECM-Receptor	KEGG: hsa04512
846	SMC	LEC	COL6A2	ITGA2_ITGB1	0.0159321	0	COL6A2_ITGA2_ITGB1	COL6A2 - (ITGA2+ITGB1)	COLLAGEN	ECM-Receptor	KEGG: hsa04512
847	MC	LEC	COL6A2	ITGA2_ITGB1	0.00382105	0	COL6A2_ITGA2_ITGB1	COL6A2 - (ITGA2+ITGB1)	COLLAGEN	ECM-Receptor	KEGG: hsa04512
848	NC	LEC	COL6A2	ITGA2_ITGB1	0.00556026	0	COL6A2_ITGA2_ITGB1	COL6A2 - (ITGA2+ITGB1)	COLLAGEN	ECM-Receptor	KEGG: hsa04512
849	ProC	LEC	COL6A2	ITGA2_ITGB1	0.00521802	0	COL6A2_ITGA2_ITGB1	COL6A2 - (ITGA2+ITGB1)	COLLAGEN	ECM-Receptor	KEGG: hsa04512
850	SMC	FB	COL6A3	ITGA2_ITGB1	0.0315616	0	COL6A3_ITGA2_ITGB1	COL6A3 - (ITGA2+ITGB1)	COLLAGEN	ECM-Receptor	KEGG: hsa04512
851	NC	FB	COL6A3	ITGA2_ITGB1	0.0235682	0	COL6A3_ITGA2_ITGB1	COL6A3 - (ITGA2+ITGB1)	COLLAGEN	ECM-Receptor	KEGG: hsa04512
852	ProC	FB	COL6A3	ITGA2_ITGB1	0.0238384	0	COL6A3_ITGA2_ITGB1	COL6A3 - (ITGA2+ITGB1)	COLLAGEN	ECM-Receptor	KEGG: hsa04512
853	SMC	MC	COL6A3	ITGA2_ITGB1	0.0199871	0	COL6A3_ITGA2_ITGB1	COL6A3 - (ITGA2+ITGB1)	COLLAGEN	ECM-Receptor	KEGG: hsa04512
854	NC	MC	COL6A3	ITGA2_ITGB1	0.0148801	0	COL6A3_ITGA2_ITGB1	COL6A3 - (ITGA2+ITGB1)	COLLAGEN	ECM-Receptor	KEGG: hsa04512
855	ProC	MC	COL6A3	ITGA2_ITGB1	0.0150523	0	COL6A3_ITGA2_ITGB1	COL6A3 - (ITGA2+ITGB1)	COLLAGEN	ECM-Receptor	KEGG: hsa04512
856	SMC	LEC	COL6A3	ITGA2_ITGB1	0.0312262	0	COL6A3_ITGA2_ITGB1	COL6A3 - (ITGA2+ITGB1)	COLLAGEN	ECM-Receptor	KEGG: hsa04512
857	NC	LEC	COL6A3	ITGA2_ITGB1	0.0233158	0	COL6A3_ITGA2_ITGB1	COL6A3 - (ITGA2+ITGB1)	COLLAGEN	ECM-Receptor	KEGG: hsa04512
858	ProC	LEC	COL6A3	ITGA2_ITGB1	0.0235831	0	COL6A3_ITGA2_ITGB1	COL6A3 - (ITGA2+ITGB1)	COLLAGEN	ECM-Receptor	KEGG: hsa04512
859	SMC	FB	COL6A6	ITGA2_ITGB1	0.031751	0	COL6A6_ITGA2_ITGB1	COL6A6 - (ITGA2+ITGB1)	COLLAGEN	ECM-Receptor	KEGG: hsa04512
860	ProC	FB	COL6A6	ITGA2_ITGB1	0.0014483	0	COL6A6_ITGA2_ITGB1	COL6A6 - (ITGA2+ITGB1)	COLLAGEN	ECM-Receptor	KEGG: hsa04512
861	SMC	MC	COL6A6	ITGA2_ITGB1	0.0201085	0	COL6A6_ITGA2_ITGB1	COL6A6 - (ITGA2+ITGB1)	COLLAGEN	ECM-Receptor	KEGG: hsa04512
862	ProC	MC	COL6A6	ITGA2_ITGB1	0.000906833	0	COL6A6_ITGA2_ITGB1	COL6A6 - (ITGA2+ITGB1)	COLLAGEN	ECM-Receptor	KEGG: hsa04512
863	SMC	LEC	COL6A6	ITGA2_ITGB1	0.0314137	0	COL6A6_ITGA2_ITGB1	COL6A6 - (ITGA2+ITGB1)	COLLAGEN	ECM-Receptor	KEGG: hsa04512
864	ProC	LEC	COL6A6	ITGA2_ITGB1	0.00143244	0	COL6A6_ITGA2_ITGB1	COL6A6 - (ITGA2+ITGB1)	COLLAGEN	ECM-Receptor	KEGG: hsa04512
865	CM	CM	FN1	ITGA3_ITGB1	0.000646316	0	FN1_ITGA3_ITGB1	FN1 - (ITGA3+ITGB1)	FN1	ECM-Receptor	KEGG: hsa04512
866	FB	CM	FN1	ITGA3_ITGB1	0.00173444	0	FN1_ITGA3_ITGB1	FN1 - (ITGA3+ITGB1)	FN1	ECM-Receptor	KEGG: hsa04512
867	SMC	CM	FN1	ITGA3_ITGB1	0.00168187	0	FN1_ITGA3_ITGB1	FN1 - (ITGA3+ITGB1)	FN1	ECM-Receptor	KEGG: hsa04512
868	MC	CM	FN1	ITGA3_ITGB1	0.00293828	0	FN1_ITGA3_ITGB1	FN1 - (ITGA3+ITGB1)	FN1	ECM-Receptor	KEGG: hsa04512
869	NC	CM	FN1	ITGA3_ITGB1	0.00445143	0	FN1_ITGA3_ITGB1	FN1 - (ITGA3+ITGB1)	FN1	ECM-Receptor	KEGG: hsa04512
870	ProC	CM	FN1	ITGA3_ITGB1	0.00297138	0	FN1_ITGA3_ITGB1	FN1 - (ITGA3+ITGB1)	FN1	ECM-Receptor	KEGG: hsa04512
871	CM	ProC	FN1	ITGA3_ITGB1	0.000722234	0.01	FN1_ITGA3_ITGB1	FN1 - (ITGA3+ITGB1)	FN1	ECM-Receptor	KEGG: hsa04512
872	FB	ProC	FN1	ITGA3_ITGB1	0.00193792	0	FN1_ITGA3_ITGB1	FN1 - (ITGA3+ITGB1)	FN1	ECM-Receptor	KEGG: hsa04512
873	SMC	ProC	FN1	ITGA3_ITGB1	0.0018792	0	FN1_ITGA3_ITGB1	FN1 - (ITGA3+ITGB1)	FN1	ECM-Receptor	KEGG: hsa04512
874	MC	ProC	FN1	ITGA3_ITGB1	0.00328254	0	FN1_ITGA3_ITGB1	FN1 - (ITGA3+ITGB1)	FN1	ECM-Receptor	KEGG: hsa04512
875	NC	ProC	FN1	ITGA3_ITGB1	0.00497209	0	FN1_ITGA3_ITGB1	FN1 - (ITGA3+ITGB1)	FN1	ECM-Receptor	KEGG: hsa04512
876	ProC	ProC	FN1	ITGA3_ITGB1	0.0033195	0	FN1_ITGA3_ITGB1	FN1 - (ITGA3+ITGB1)	FN1	ECM-Receptor	KEGG: hsa04512
877	CM	FB	FN1	ITGA5_ITGB1	0.00324658	0	FN1_ITGA5_ITGB1	FN1 - (ITGA5+ITGB1)	FN1	ECM-Receptor	KEGG: hsa04512
878	FB	FB	FN1	ITGA5_ITGB1	0.00867444	0	FN1_ITGA5_ITGB1	FN1 - (ITGA5+ITGB1)	FN1	ECM-Receptor	KEGG: hsa04512
879	SMC	FB	FN1	ITGA5_ITGB1	0.0084133	0	FN1_ITGA5_ITGB1	FN1 - (ITGA5+ITGB1)	FN1	ECM-Receptor	KEGG: hsa04512
880	MC	FB	FN1	ITGA5_ITGB1	0.0146247	0	FN1_ITGA5_ITGB1	FN1 - (ITGA5+ITGB1)	FN1	ECM-Receptor	KEGG: hsa04512
881	NC	FB	FN1	ITGA5_ITGB1	0.0220231	0	FN1_ITGA5_ITGB1	FN1 - (ITGA5+ITGB1)	FN1	ECM-Receptor	KEGG: hsa04512
882	ProC	FB	FN1	ITGA5_ITGB1	0.0147875	0	FN1_ITGA5_ITGB1	FN1 - (ITGA5+ITGB1)	FN1	ECM-Receptor	KEGG: hsa04512
883	CM	MC	FN1	ITGA5_ITGB1	0.00227871	0	FN1_ITGA5_ITGB1	FN1 - (ITGA5+ITGB1)	FN1	ECM-Receptor	KEGG: hsa04512
884	FB	MC	FN1	ITGA5_ITGB1	0.00609831	0	FN1_ITGA5_ITGB1	FN1 - (ITGA5+ITGB1)	FN1	ECM-Receptor	KEGG: hsa04512
885	SMC	MC	FN1	ITGA5_ITGB1	0.00591426	0	FN1_ITGA5_ITGB1	FN1 - (ITGA5+ITGB1)	FN1	ECM-Receptor	KEGG: hsa04512
886	MC	MC	FN1	ITGA5_ITGB1	0.0102998	0	FN1_ITGA5_ITGB1	FN1 - (ITGA5+ITGB1)	FN1	ECM-Receptor	KEGG: hsa04512
887	NC	MC	FN1	ITGA5_ITGB1	0.0155449	0	FN1_ITGA5_ITGB1	FN1 - (ITGA5+ITGB1)	FN1	ECM-Receptor	KEGG: hsa04512
888	ProC	MC	FN1	ITGA5_ITGB1	0.010415	0	FN1_ITGA5_ITGB1	FN1 - (ITGA5+ITGB1)	FN1	ECM-Receptor	KEGG: hsa04512
889	CM	MC	FN1	ITGA8_ITGB1	0.00611437	0	FN1_ITGA8_ITGB1	FN1 - (ITGA8+ITGB1)	FN1	ECM-Receptor	KEGG: hsa04512
890	FB	MC	FN1	ITGA8_ITGB1	0.0162586	0	FN1_ITGA8_ITGB1	FN1 - (ITGA8+ITGB1)	FN1	ECM-Receptor	KEGG: hsa04512
891	SMC	MC	FN1	ITGA8_ITGB1	0.0157728	0	FN1_ITGA8_ITGB1	FN1 - (ITGA8+ITGB1)	FN1	ECM-Receptor	KEGG: hsa04512
892	MC	MC	FN1	ITGA8_ITGB1	0.027268	0	FN1_ITGA8_ITGB1	FN1 - (ITGA8+ITGB1)	FN1	ECM-Receptor	KEGG: hsa04512
893	NC	MC	FN1	ITGA8_ITGB1	0.0407978	0	FN1_ITGA8_ITGB1	FN1 - (ITGA8+ITGB1)	FN1	ECM-Receptor	KEGG: hsa04512
894	ProC	MC	FN1	ITGA8_ITGB1	0.0275677	0	FN1_ITGA8_ITGB1	FN1 - (ITGA8+ITGB1)	FN1	ECM-Receptor	KEGG: hsa04512
895	CM	ProC	FN1	ITGA8_ITGB1	0.00432282	0	FN1_ITGA8_ITGB1	FN1 - (ITGA8+ITGB1)	FN1	ECM-Receptor	KEGG: hsa04512
896	FB	ProC	FN1	ITGA8_ITGB1	0.0115292	0	FN1_ITGA8_ITGB1	FN1 - (ITGA8+ITGB1)	FN1	ECM-Receptor	KEGG: hsa04512
897	SMC	ProC	FN1	ITGA8_ITGB1	0.0111831	0	FN1_ITGA8_ITGB1	FN1 - (ITGA8+ITGB1)	FN1	ECM-Receptor	KEGG: hsa04512
898	MC	ProC	FN1	ITGA8_ITGB1	0.0193993	0	FN1_ITGA8_ITGB1	FN1 - (ITGA8+ITGB1)	FN1	ECM-Receptor	KEGG: hsa04512
899	NC	ProC	FN1	ITGA8_ITGB1	0.0291418	0	FN1_ITGA8_ITGB1	FN1 - (ITGA8+ITGB1)	FN1	ECM-Receptor	KEGG: hsa04512
900	ProC	ProC	FN1	ITGA8_ITGB1	0.0196142	0	FN1_ITGA8_ITGB1	FN1 - (ITGA8+ITGB1)	FN1	ECM-Receptor	KEGG: hsa04512
901	CM	FB	LAMA2	ITGA1_ITGB1	0.0534903	0	LAMA2_ITGA1_ITGB1	LAMA2 - (ITGA1+ITGB1)	LAMININ	ECM-Receptor	KEGG: hsa04512
902	EC	FB	LAMA2	ITGA1_ITGB1	0.0655558	0	LAMA2_ITGA1_ITGB1	LAMA2 - (ITGA1+ITGB1)	LAMININ	ECM-Receptor	KEGG: hsa04512
903	FB	FB	LAMA2	ITGA1_ITGB1	3.4554e-06	0	LAMA2_ITGA1_ITGB1	LAMA2 - (ITGA1+ITGB1)	LAMININ	ECM-Receptor	KEGG: hsa04512
904	SMC	FB	LAMA2	ITGA1_ITGB1	0.0355961	0	LAMA2_ITGA1_ITGB1	LAMA2 - (ITGA1+ITGB1)	LAMININ	ECM-Receptor	KEGG: hsa04512
905	PC	FB	LAMA2	ITGA1_ITGB1	0.00415119	0	LAMA2_ITGA1_ITGB1	LAMA2 - (ITGA1+ITGB1)	LAMININ	ECM-Receptor	KEGG: hsa04512
906	MC	FB	LAMA2	ITGA1_ITGB1	0.00153676	0	LAMA2_ITGA1_ITGB1	LAMA2 - (ITGA1+ITGB1)	LAMININ	ECM-Receptor	KEGG: hsa04512
907	LC	FB	LAMA2	ITGA1_ITGB1	6.37125e-13	0	LAMA2_ITGA1_ITGB1	LAMA2 - (ITGA1+ITGB1)	LAMININ	ECM-Receptor	KEGG: hsa04512
908	LEC	FB	LAMA2	ITGA1_ITGB1	0.0540479	0	LAMA2_ITGA1_ITGB1	LAMA2 - (ITGA1+ITGB1)	LAMININ	ECM-Receptor	KEGG: hsa04512
909	NC	FB	LAMA2	ITGA1_ITGB1	0.00232556	0	LAMA2_ITGA1_ITGB1	LAMA2 - (ITGA1+ITGB1)	LAMININ	ECM-Receptor	KEGG: hsa04512
910	Adipo	FB	LAMA2	ITGA1_ITGB1	0.0541051	0	LAMA2_ITGA1_ITGB1	LAMA2 - (ITGA1+ITGB1)	LAMININ	ECM-Receptor	KEGG: hsa04512
911	ProC	FB	LAMA2	ITGA1_ITGB1	0.0556225	0	LAMA2_ITGA1_ITGB1	LAMA2 - (ITGA1+ITGB1)	LAMININ	ECM-Receptor	KEGG: hsa04512
912	CM	MC	LAMA2	ITGA1_ITGB1	0.0349024	0	LAMA2_ITGA1_ITGB1	LAMA2 - (ITGA1+ITGB1)	LAMININ	ECM-Receptor	KEGG: hsa04512
913	EC	MC	LAMA2	ITGA1_ITGB1	0.0429655	0	LAMA2_ITGA1_ITGB1	LAMA2 - (ITGA1+ITGB1)	LAMININ	ECM-Receptor	KEGG: hsa04512
914	FB	MC	LAMA2	ITGA1_ITGB1	2.21123e-06	0	LAMA2_ITGA1_ITGB1	LAMA2 - (ITGA1+ITGB1)	LAMININ	ECM-Receptor	KEGG: hsa04512
915	SMC	MC	LAMA2	ITGA1_ITGB1	0.0230749	0	LAMA2_ITGA1_ITGB1	LAMA2 - (ITGA1+ITGB1)	LAMININ	ECM-Receptor	KEGG: hsa04512
916	PC	MC	LAMA2	ITGA1_ITGB1	0.00266046	0	LAMA2_ITGA1_ITGB1	LAMA2 - (ITGA1+ITGB1)	LAMININ	ECM-Receptor	KEGG: hsa04512
917	MC	MC	LAMA2	ITGA1_ITGB1	0.00098397	0	LAMA2_ITGA1_ITGB1	LAMA2 - (ITGA1+ITGB1)	LAMININ	ECM-Receptor	KEGG: hsa04512
918	LC	MC	LAMA2	ITGA1_ITGB1	4.07718e-13	0	LAMA2_ITGA1_ITGB1	LAMA2 - (ITGA1+ITGB1)	LAMININ	ECM-Receptor	KEGG: hsa04512
919	LEC	MC	LAMA2	ITGA1_ITGB1	0.0352735	0	LAMA2_ITGA1_ITGB1	LAMA2 - (ITGA1+ITGB1)	LAMININ	ECM-Receptor	KEGG: hsa04512
920	NC	MC	LAMA2	ITGA1_ITGB1	0.00148945	0	LAMA2_ITGA1_ITGB1	LAMA2 - (ITGA1+ITGB1)	LAMININ	ECM-Receptor	KEGG: hsa04512
921	Adipo	MC	LAMA2	ITGA1_ITGB1	0.0353116	0	LAMA2_ITGA1_ITGB1	LAMA2 - (ITGA1+ITGB1)	LAMININ	ECM-Receptor	KEGG: hsa04512
922	ProC	MC	LAMA2	ITGA1_ITGB1	0.0363221	0	LAMA2_ITGA1_ITGB1	LAMA2 - (ITGA1+ITGB1)	LAMININ	ECM-Receptor	KEGG: hsa04512
923	CM	LEC	LAMA2	ITGA1_ITGB1	0.0769705	0	LAMA2_ITGA1_ITGB1	LAMA2 - (ITGA1+ITGB1)	LAMININ	ECM-Receptor	KEGG: hsa04512
924	EC	LEC	LAMA2	ITGA1_ITGB1	0.0938074	0	LAMA2_ITGA1_ITGB1	LAMA2 - (ITGA1+ITGB1)	LAMININ	ECM-Receptor	KEGG: hsa04512
925	FB	LEC	LAMA2	ITGA1_ITGB1	5.09866e-06	0	LAMA2_ITGA1_ITGB1	LAMA2 - (ITGA1+ITGB1)	LAMININ	ECM-Receptor	KEGG: hsa04512
926	SMC	LEC	LAMA2	ITGA1_ITGB1	0.05165	0	LAMA2_ITGA1_ITGB1	LAMA2 - (ITGA1+ITGB1)	LAMININ	ECM-Receptor	KEGG: hsa04512
927	PC	LEC	LAMA2	ITGA1_ITGB1	0.00611329	0	LAMA2_ITGA1_ITGB1	LAMA2 - (ITGA1+ITGB1)	LAMININ	ECM-Receptor	KEGG: hsa04512
928	MC	LEC	LAMA2	ITGA1_ITGB1	0.00226594	0	LAMA2_ITGA1_ITGB1	LAMA2 - (ITGA1+ITGB1)	LAMININ	ECM-Receptor	KEGG: hsa04512
929	LC	LEC	LAMA2	ITGA1_ITGB1	9.40121e-13	0	LAMA2_ITGA1_ITGB1	LAMA2 - (ITGA1+ITGB1)	LAMININ	ECM-Receptor	KEGG: hsa04512
930	LEC	LEC	LAMA2	ITGA1_ITGB1	0.0777527	0	LAMA2_ITGA1_ITGB1	LAMA2 - (ITGA1+ITGB1)	LAMININ	ECM-Receptor	KEGG: hsa04512
931	NC	LEC	LAMA2	ITGA1_ITGB1	0.00342773	0	LAMA2_ITGA1_ITGB1	LAMA2 - (ITGA1+ITGB1)	LAMININ	ECM-Receptor	KEGG: hsa04512
932	Adipo	LEC	LAMA2	ITGA1_ITGB1	0.077833	0	LAMA2_ITGA1_ITGB1	LAMA2 - (ITGA1+ITGB1)	LAMININ	ECM-Receptor	KEGG: hsa04512
933	ProC	LEC	LAMA2	ITGA1_ITGB1	0.0799596	0	LAMA2_ITGA1_ITGB1	LAMA2 - (ITGA1+ITGB1)	LAMININ	ECM-Receptor	KEGG: hsa04512
934	CM	NC	LAMA2	ITGA1_ITGB1	0.117078	0	LAMA2_ITGA1_ITGB1	LAMA2 - (ITGA1+ITGB1)	LAMININ	ECM-Receptor	KEGG: hsa04512
935	EC	NC	LAMA2	ITGA1_ITGB1	0.141344	0	LAMA2_ITGA1_ITGB1	LAMA2 - (ITGA1+ITGB1)	LAMININ	ECM-Receptor	KEGG: hsa04512
936	FB	NC	LAMA2	ITGA1_ITGB1	8.1077e-06	0	LAMA2_ITGA1_ITGB1	LAMA2 - (ITGA1+ITGB1)	LAMININ	ECM-Receptor	KEGG: hsa04512
937	SMC	NC	LAMA2	ITGA1_ITGB1	0.0797027	0	LAMA2_ITGA1_ITGB1	LAMA2 - (ITGA1+ITGB1)	LAMININ	ECM-Receptor	KEGG: hsa04512
938	PC	NC	LAMA2	ITGA1_ITGB1	0.0096862	0	LAMA2_ITGA1_ITGB1	LAMA2 - (ITGA1+ITGB1)	LAMININ	ECM-Receptor	KEGG: hsa04512
939	MC	NC	LAMA2	ITGA1_ITGB1	0.00359841	0	LAMA2_ITGA1_ITGB1	LAMA2 - (ITGA1+ITGB1)	LAMININ	ECM-Receptor	KEGG: hsa04512
940	LC	NC	LAMA2	ITGA1_ITGB1	1.49495e-12	0	LAMA2_ITGA1_ITGB1	LAMA2 - (ITGA1+ITGB1)	LAMININ	ECM-Receptor	KEGG: hsa04512
941	LEC	NC	LAMA2	ITGA1_ITGB1	0.118215	0	LAMA2_ITGA1_ITGB1	LAMA2 - (ITGA1+ITGB1)	LAMININ	ECM-Receptor	KEGG: hsa04512
942	NC	NC	LAMA2	ITGA1_ITGB1	0.00543966	0	LAMA2_ITGA1_ITGB1	LAMA2 - (ITGA1+ITGB1)	LAMININ	ECM-Receptor	KEGG: hsa04512
943	Adipo	NC	LAMA2	ITGA1_ITGB1	0.118332	0	LAMA2_ITGA1_ITGB1	LAMA2 - (ITGA1+ITGB1)	LAMININ	ECM-Receptor	KEGG: hsa04512
944	ProC	NC	LAMA2	ITGA1_ITGB1	0.121419	0	LAMA2_ITGA1_ITGB1	LAMA2 - (ITGA1+ITGB1)	LAMININ	ECM-Receptor	KEGG: hsa04512
945	CM	ProC	LAMA2	ITGA1_ITGB1	0.0991124	0	LAMA2_ITGA1_ITGB1	LAMA2 - (ITGA1+ITGB1)	LAMININ	ECM-Receptor	KEGG: hsa04512
946	EC	ProC	LAMA2	ITGA1_ITGB1	0.120162	0	LAMA2_ITGA1_ITGB1	LAMA2 - (ITGA1+ITGB1)	LAMININ	ECM-Receptor	KEGG: hsa04512
947	FB	ProC	LAMA2	ITGA1_ITGB1	6.72674e-06	0.04	LAMA2_ITGA1_ITGB1	LAMA2 - (ITGA1+ITGB1)	LAMININ	ECM-Receptor	KEGG: hsa04512
948	SMC	ProC	LAMA2	ITGA1_ITGB1	0.0670371	0	LAMA2_ITGA1_ITGB1	LAMA2 - (ITGA1+ITGB1)	LAMININ	ECM-Receptor	KEGG: hsa04512
949	PC	ProC	LAMA2	ITGA1_ITGB1	0.00804965	0.04	LAMA2_ITGA1_ITGB1	LAMA2 - (ITGA1+ITGB1)	LAMININ	ECM-Receptor	KEGG: hsa04512
950	MC	ProC	LAMA2	ITGA1_ITGB1	0.00298733	0.04	LAMA2_ITGA1_ITGB1	LAMA2 - (ITGA1+ITGB1)	LAMININ	ECM-Receptor	KEGG: hsa04512
951	LEC	ProC	LAMA2	ITGA1_ITGB1	0.100095	0	LAMA2_ITGA1_ITGB1	LAMA2 - (ITGA1+ITGB1)	LAMININ	ECM-Receptor	KEGG: hsa04512
952	NC	ProC	LAMA2	ITGA1_ITGB1	0.00451732	0.04	LAMA2_ITGA1_ITGB1	LAMA2 - (ITGA1+ITGB1)	LAMININ	ECM-Receptor	KEGG: hsa04512
953	Adipo	ProC	LAMA2	ITGA1_ITGB1	0.100196	0	LAMA2_ITGA1_ITGB1	LAMA2 - (ITGA1+ITGB1)	LAMININ	ECM-Receptor	KEGG: hsa04512
954	ProC	ProC	LAMA2	ITGA1_ITGB1	0.102866	0	LAMA2_ITGA1_ITGB1	LAMA2 - (ITGA1+ITGB1)	LAMININ	ECM-Receptor	KEGG: hsa04512
955	EC	FB	LAMA3	ITGA1_ITGB1	0.00344628	0	LAMA3_ITGA1_ITGB1	LAMA3 - (ITGA1+ITGB1)	LAMININ	ECM-Receptor	KEGG: hsa04512
956	Adipo	FB	LAMA3	ITGA1_ITGB1	0.00784292	0	LAMA3_ITGA1_ITGB1	LAMA3 - (ITGA1+ITGB1)	LAMININ	ECM-Receptor	KEGG: hsa04512
957	ProC	FB	LAMA3	ITGA1_ITGB1	0.0134296	0	LAMA3_ITGA1_ITGB1	LAMA3 - (ITGA1+ITGB1)	LAMININ	ECM-Receptor	KEGG: hsa04512
958	EC	MC	LAMA3	ITGA1_ITGB1	0.00220813	0	LAMA3_ITGA1_ITGB1	LAMA3 - (ITGA1+ITGB1)	LAMININ	ECM-Receptor	KEGG: hsa04512
959	Adipo	MC	LAMA3	ITGA1_ITGB1	0.00503316	0	LAMA3_ITGA1_ITGB1	LAMA3 - (ITGA1+ITGB1)	LAMININ	ECM-Receptor	KEGG: hsa04512
960	ProC	MC	LAMA3	ITGA1_ITGB1	0.0086358	0	LAMA3_ITGA1_ITGB1	LAMA3 - (ITGA1+ITGB1)	LAMININ	ECM-Receptor	KEGG: hsa04512
961	EC	LEC	LAMA3	ITGA1_ITGB1	0.00507689	0	LAMA3_ITGA1_ITGB1	LAMA3 - (ITGA1+ITGB1)	LAMININ	ECM-Receptor	KEGG: hsa04512
962	Adipo	LEC	LAMA3	ITGA1_ITGB1	0.0115297	0	LAMA3_ITGA1_ITGB1	LAMA3 - (ITGA1+ITGB1)	LAMININ	ECM-Receptor	KEGG: hsa04512
963	ProC	LEC	LAMA3	ITGA1_ITGB1	0.0196905	0	LAMA3_ITGA1_ITGB1	LAMA3 - (ITGA1+ITGB1)	LAMININ	ECM-Receptor	KEGG: hsa04512
964	EC	NC	LAMA3	ITGA1_ITGB1	0.00804899	0	LAMA3_ITGA1_ITGB1	LAMA3 - (ITGA1+ITGB1)	LAMININ	ECM-Receptor	KEGG: hsa04512
965	Adipo	NC	LAMA3	ITGA1_ITGB1	0.0182103	0	LAMA3_ITGA1_ITGB1	LAMA3 - (ITGA1+ITGB1)	LAMININ	ECM-Receptor	KEGG: hsa04512
966	ProC	NC	LAMA3	ITGA1_ITGB1	0.0309515	0	LAMA3_ITGA1_ITGB1	LAMA3 - (ITGA1+ITGB1)	LAMININ	ECM-Receptor	KEGG: hsa04512
967	EC	ProC	LAMA3	ITGA1_ITGB1	0.00668719	0	LAMA3_ITGA1_ITGB1	LAMA3 - (ITGA1+ITGB1)	LAMININ	ECM-Receptor	KEGG: hsa04512
968	Adipo	ProC	LAMA3	ITGA1_ITGB1	0.0151556	0	LAMA3_ITGA1_ITGB1	LAMA3 - (ITGA1+ITGB1)	LAMININ	ECM-Receptor	KEGG: hsa04512
969	ProC	ProC	LAMA3	ITGA1_ITGB1	0.0258157	0	LAMA3_ITGA1_ITGB1	LAMA3 - (ITGA1+ITGB1)	LAMININ	ECM-Receptor	KEGG: hsa04512
970	CM	FB	LAMA4	ITGA1_ITGB1	0.00385746	0	LAMA4_ITGA1_ITGB1	LAMA4 - (ITGA1+ITGB1)	LAMININ	ECM-Receptor	KEGG: hsa04512
971	EC	FB	LAMA4	ITGA1_ITGB1	0.00342512	0	LAMA4_ITGA1_ITGB1	LAMA4 - (ITGA1+ITGB1)	LAMININ	ECM-Receptor	KEGG: hsa04512
972	FB	FB	LAMA4	ITGA1_ITGB1	0.00752585	0	LAMA4_ITGA1_ITGB1	LAMA4 - (ITGA1+ITGB1)	LAMININ	ECM-Receptor	KEGG: hsa04512
973	SMC	FB	LAMA4	ITGA1_ITGB1	0.0212707	0	LAMA4_ITGA1_ITGB1	LAMA4 - (ITGA1+ITGB1)	LAMININ	ECM-Receptor	KEGG: hsa04512
974	MC	FB	LAMA4	ITGA1_ITGB1	0.0329829	0	LAMA4_ITGA1_ITGB1	LAMA4 - (ITGA1+ITGB1)	LAMININ	ECM-Receptor	KEGG: hsa04512
975	LEC	FB	LAMA4	ITGA1_ITGB1	0.0268683	0	LAMA4_ITGA1_ITGB1	LAMA4 - (ITGA1+ITGB1)	LAMININ	ECM-Receptor	KEGG: hsa04512
976	NC	FB	LAMA4	ITGA1_ITGB1	0.0296578	0	LAMA4_ITGA1_ITGB1	LAMA4 - (ITGA1+ITGB1)	LAMININ	ECM-Receptor	KEGG: hsa04512
977	Adipo	FB	LAMA4	ITGA1_ITGB1	0.00321902	0	LAMA4_ITGA1_ITGB1	LAMA4 - (ITGA1+ITGB1)	LAMININ	ECM-Receptor	KEGG: hsa04512
978	ProC	FB	LAMA4	ITGA1_ITGB1	0.00525766	0	LAMA4_ITGA1_ITGB1	LAMA4 - (ITGA1+ITGB1)	LAMININ	ECM-Receptor	KEGG: hsa04512
979	CM	MC	LAMA4	ITGA1_ITGB1	0.00247195	0	LAMA4_ITGA1_ITGB1	LAMA4 - (ITGA1+ITGB1)	LAMININ	ECM-Receptor	KEGG: hsa04512
980	EC	MC	LAMA4	ITGA1_ITGB1	0.00219455	0	LAMA4_ITGA1_ITGB1	LAMA4 - (ITGA1+ITGB1)	LAMININ	ECM-Receptor	KEGG: hsa04512
981	FB	MC	LAMA4	ITGA1_ITGB1	0.00482913	0	LAMA4_ITGA1_ITGB1	LAMA4 - (ITGA1+ITGB1)	LAMININ	ECM-Receptor	KEGG: hsa04512
982	SMC	MC	LAMA4	ITGA1_ITGB1	0.0137169	0	LAMA4_ITGA1_ITGB1	LAMA4 - (ITGA1+ITGB1)	LAMININ	ECM-Receptor	KEGG: hsa04512
983	MC	MC	LAMA4	ITGA1_ITGB1	0.0213605	0	LAMA4_ITGA1_ITGB1	LAMA4 - (ITGA1+ITGB1)	LAMININ	ECM-Receptor	KEGG: hsa04512
984	LEC	MC	LAMA4	ITGA1_ITGB1	0.0173619	0	LAMA4_ITGA1_ITGB1	LAMA4 - (ITGA1+ITGB1)	LAMININ	ECM-Receptor	KEGG: hsa04512
985	NC	MC	LAMA4	ITGA1_ITGB1	0.0191839	0	LAMA4_ITGA1_ITGB1	LAMA4 - (ITGA1+ITGB1)	LAMININ	ECM-Receptor	KEGG: hsa04512
986	Adipo	MC	LAMA4	ITGA1_ITGB1	0.00206234	0	LAMA4_ITGA1_ITGB1	LAMA4 - (ITGA1+ITGB1)	LAMININ	ECM-Receptor	KEGG: hsa04512
987	ProC	MC	LAMA4	ITGA1_ITGB1	0.00337093	0	LAMA4_ITGA1_ITGB1	LAMA4 - (ITGA1+ITGB1)	LAMININ	ECM-Receptor	KEGG: hsa04512
988	CM	LEC	LAMA4	ITGA1_ITGB1	0.00568152	0	LAMA4_ITGA1_ITGB1	LAMA4 - (ITGA1+ITGB1)	LAMININ	ECM-Receptor	KEGG: hsa04512
989	EC	LEC	LAMA4	ITGA1_ITGB1	0.00504577	0	LAMA4_ITGA1_ITGB1	LAMA4 - (ITGA1+ITGB1)	LAMININ	ECM-Receptor	KEGG: hsa04512
990	FB	LEC	LAMA4	ITGA1_ITGB1	0.0110653	0	LAMA4_ITGA1_ITGB1	LAMA4 - (ITGA1+ITGB1)	LAMININ	ECM-Receptor	KEGG: hsa04512
991	SMC	LEC	LAMA4	ITGA1_ITGB1	0.031072	0	LAMA4_ITGA1_ITGB1	LAMA4 - (ITGA1+ITGB1)	LAMININ	ECM-Receptor	KEGG: hsa04512
992	MC	LEC	LAMA4	ITGA1_ITGB1	0.0479168	0	LAMA4_ITGA1_ITGB1	LAMA4 - (ITGA1+ITGB1)	LAMININ	ECM-Receptor	KEGG: hsa04512
993	LEC	LEC	LAMA4	ITGA1_ITGB1	0.0391458	0	LAMA4_ITGA1_ITGB1	LAMA4 - (ITGA1+ITGB1)	LAMININ	ECM-Receptor	KEGG: hsa04512
994	NC	LEC	LAMA4	ITGA1_ITGB1	0.0431534	0	LAMA4_ITGA1_ITGB1	LAMA4 - (ITGA1+ITGB1)	LAMININ	ECM-Receptor	KEGG: hsa04512
995	Adipo	LEC	LAMA4	ITGA1_ITGB1	0.00474261	0	LAMA4_ITGA1_ITGB1	LAMA4 - (ITGA1+ITGB1)	LAMININ	ECM-Receptor	KEGG: hsa04512
996	ProC	LEC	LAMA4	ITGA1_ITGB1	0.00773868	0	LAMA4_ITGA1_ITGB1	LAMA4 - (ITGA1+ITGB1)	LAMININ	ECM-Receptor	KEGG: hsa04512
997	CM	NC	LAMA4	ITGA1_ITGB1	0.00900438	0	LAMA4_ITGA1_ITGB1	LAMA4 - (ITGA1+ITGB1)	LAMININ	ECM-Receptor	KEGG: hsa04512
998	EC	NC	LAMA4	ITGA1_ITGB1	0.0079998	0	LAMA4_ITGA1_ITGB1	LAMA4 - (ITGA1+ITGB1)	LAMININ	ECM-Receptor	KEGG: hsa04512
999	FB	NC	LAMA4	ITGA1_ITGB1	0.0174815	0	LAMA4_ITGA1_ITGB1	LAMA4 - (ITGA1+ITGB1)	LAMININ	ECM-Receptor	KEGG: hsa04512
1000	SMC	NC	LAMA4	ITGA1_ITGB1	0.0485199	0	LAMA4_ITGA1_ITGB1	LAMA4 - (ITGA1+ITGB1)	LAMININ	ECM-Receptor	KEGG: hsa04512
1001	MC	NC	LAMA4	ITGA1_ITGB1	0.0741002	0	LAMA4_ITGA1_ITGB1	LAMA4 - (ITGA1+ITGB1)	LAMININ	ECM-Receptor	KEGG: hsa04512
1002	LEC	NC	LAMA4	ITGA1_ITGB1	0.0608428	0	LAMA4_ITGA1_ITGB1	LAMA4 - (ITGA1+ITGB1)	LAMININ	ECM-Receptor	KEGG: hsa04512
1003	NC	NC	LAMA4	ITGA1_ITGB1	0.0669169	0	LAMA4_ITGA1_ITGB1	LAMA4 - (ITGA1+ITGB1)	LAMININ	ECM-Receptor	KEGG: hsa04512
1004	Adipo	NC	LAMA4	ITGA1_ITGB1	0.00752049	0	LAMA4_ITGA1_ITGB1	LAMA4 - (ITGA1+ITGB1)	LAMININ	ECM-Receptor	KEGG: hsa04512
1005	ProC	NC	LAMA4	ITGA1_ITGB1	0.0122498	0	LAMA4_ITGA1_ITGB1	LAMA4 - (ITGA1+ITGB1)	LAMININ	ECM-Receptor	KEGG: hsa04512
1006	CM	ProC	LAMA4	ITGA1_ITGB1	0.00748215	0	LAMA4_ITGA1_ITGB1	LAMA4 - (ITGA1+ITGB1)	LAMININ	ECM-Receptor	KEGG: hsa04512
1007	EC	ProC	LAMA4	ITGA1_ITGB1	0.00664626	0	LAMA4_ITGA1_ITGB1	LAMA4 - (ITGA1+ITGB1)	LAMININ	ECM-Receptor	KEGG: hsa04512
1008	FB	ProC	LAMA4	ITGA1_ITGB1	0.0145472	0	LAMA4_ITGA1_ITGB1	LAMA4 - (ITGA1+ITGB1)	LAMININ	ECM-Receptor	KEGG: hsa04512
1009	SMC	ProC	LAMA4	ITGA1_ITGB1	0.0405911	0	LAMA4_ITGA1_ITGB1	LAMA4 - (ITGA1+ITGB1)	LAMININ	ECM-Receptor	KEGG: hsa04512
1010	MC	ProC	LAMA4	ITGA1_ITGB1	0.0622647	0	LAMA4_ITGA1_ITGB1	LAMA4 - (ITGA1+ITGB1)	LAMININ	ECM-Receptor	KEGG: hsa04512
1011	LEC	ProC	LAMA4	ITGA1_ITGB1	0.0510081	0	LAMA4_ITGA1_ITGB1	LAMA4 - (ITGA1+ITGB1)	LAMININ	ECM-Receptor	KEGG: hsa04512
1012	NC	ProC	LAMA4	ITGA1_ITGB1	0.0561592	0	LAMA4_ITGA1_ITGB1	LAMA4 - (ITGA1+ITGB1)	LAMININ	ECM-Receptor	KEGG: hsa04512
1013	Adipo	ProC	LAMA4	ITGA1_ITGB1	0.00624754	0	LAMA4_ITGA1_ITGB1	LAMA4 - (ITGA1+ITGB1)	LAMININ	ECM-Receptor	KEGG: hsa04512
1014	ProC	ProC	LAMA4	ITGA1_ITGB1	0.0101846	0	LAMA4_ITGA1_ITGB1	LAMA4 - (ITGA1+ITGB1)	LAMININ	ECM-Receptor	KEGG: hsa04512
1015	CM	FB	LAMA5	ITGA1_ITGB1	0.00389929	0	LAMA5_ITGA1_ITGB1	LAMA5 - (ITGA1+ITGB1)	LAMININ	ECM-Receptor	KEGG: hsa04512
1016	CM	MC	LAMA5	ITGA1_ITGB1	0.00249879	0	LAMA5_ITGA1_ITGB1	LAMA5 - (ITGA1+ITGB1)	LAMININ	ECM-Receptor	KEGG: hsa04512
1017	CM	LEC	LAMA5	ITGA1_ITGB1	0.00574301	0	LAMA5_ITGA1_ITGB1	LAMA5 - (ITGA1+ITGB1)	LAMININ	ECM-Receptor	KEGG: hsa04512
1018	CM	NC	LAMA5	ITGA1_ITGB1	0.00910149	0	LAMA5_ITGA1_ITGB1	LAMA5 - (ITGA1+ITGB1)	LAMININ	ECM-Receptor	KEGG: hsa04512
1019	CM	ProC	LAMA5	ITGA1_ITGB1	0.00756297	0	LAMA5_ITGA1_ITGB1	LAMA5 - (ITGA1+ITGB1)	LAMININ	ECM-Receptor	KEGG: hsa04512
1020	CM	FB	LAMB1	ITGA1_ITGB1	0.00762689	0	LAMB1_ITGA1_ITGB1	LAMB1 - (ITGA1+ITGB1)	LAMININ	ECM-Receptor	KEGG: hsa04512
1021	EC	FB	LAMB1	ITGA1_ITGB1	0.00355467	0	LAMB1_ITGA1_ITGB1	LAMB1 - (ITGA1+ITGB1)	LAMININ	ECM-Receptor	KEGG: hsa04512
1022	FB	FB	LAMB1	ITGA1_ITGB1	0.0236538	0	LAMB1_ITGA1_ITGB1	LAMB1 - (ITGA1+ITGB1)	LAMININ	ECM-Receptor	KEGG: hsa04512
1023	SMC	FB	LAMB1	ITGA1_ITGB1	0.0354369	0	LAMB1_ITGA1_ITGB1	LAMB1 - (ITGA1+ITGB1)	LAMININ	ECM-Receptor	KEGG: hsa04512
1024	MC	FB	LAMB1	ITGA1_ITGB1	0.0327986	0	LAMB1_ITGA1_ITGB1	LAMB1 - (ITGA1+ITGB1)	LAMININ	ECM-Receptor	KEGG: hsa04512
1025	LEC	FB	LAMB1	ITGA1_ITGB1	0.0415686	0	LAMB1_ITGA1_ITGB1	LAMB1 - (ITGA1+ITGB1)	LAMININ	ECM-Receptor	KEGG: hsa04512
1026	NC	FB	LAMB1	ITGA1_ITGB1	0.00898323	0	LAMB1_ITGA1_ITGB1	LAMB1 - (ITGA1+ITGB1)	LAMININ	ECM-Receptor	KEGG: hsa04512
1027	Adipo	FB	LAMB1	ITGA1_ITGB1	0.00444235	0	LAMB1_ITGA1_ITGB1	LAMB1 - (ITGA1+ITGB1)	LAMININ	ECM-Receptor	KEGG: hsa04512
1028	ProC	FB	LAMB1	ITGA1_ITGB1	0.00679901	0	LAMB1_ITGA1_ITGB1	LAMB1 - (ITGA1+ITGB1)	LAMININ	ECM-Receptor	KEGG: hsa04512
1029	CM	MC	LAMB1	ITGA1_ITGB1	0.00489414	0	LAMB1_ITGA1_ITGB1	LAMB1 - (ITGA1+ITGB1)	LAMININ	ECM-Receptor	KEGG: hsa04512
1030	EC	MC	LAMB1	ITGA1_ITGB1	0.00227767	0	LAMB1_ITGA1_ITGB1	LAMB1 - (ITGA1+ITGB1)	LAMININ	ECM-Receptor	KEGG: hsa04512
1031	FB	MC	LAMB1	ITGA1_ITGB1	0.0152669	0	LAMB1_ITGA1_ITGB1	LAMB1 - (ITGA1+ITGB1)	LAMININ	ECM-Receptor	KEGG: hsa04512
1032	SMC	MC	LAMB1	ITGA1_ITGB1	0.0229703	0	LAMB1_ITGA1_ITGB1	LAMB1 - (ITGA1+ITGB1)	LAMININ	ECM-Receptor	KEGG: hsa04512
1033	MC	MC	LAMB1	ITGA1_ITGB1	0.0212397	0	LAMB1_ITGA1_ITGB1	LAMB1 - (ITGA1+ITGB1)	LAMININ	ECM-Receptor	KEGG: hsa04512
1034	LEC	MC	LAMB1	ITGA1_ITGB1	0.0270053	0	LAMB1_ITGA1_ITGB1	LAMB1 - (ITGA1+ITGB1)	LAMININ	ECM-Receptor	KEGG: hsa04512
1035	NC	MC	LAMB1	ITGA1_ITGB1	0.00576732	0	LAMB1_ITGA1_ITGB1	LAMB1 - (ITGA1+ITGB1)	LAMININ	ECM-Receptor	KEGG: hsa04512
1036	Adipo	MC	LAMB1	ITGA1_ITGB1	0.00284736	0	LAMB1_ITGA1_ITGB1	LAMB1 - (ITGA1+ITGB1)	LAMININ	ECM-Receptor	KEGG: hsa04512
1037	ProC	MC	LAMB1	ITGA1_ITGB1	0.00436159	0	LAMB1_ITGA1_ITGB1	LAMB1 - (ITGA1+ITGB1)	LAMININ	ECM-Receptor	KEGG: hsa04512
1038	CM	LEC	LAMB1	ITGA1_ITGB1	0.0112133	0	LAMB1_ITGA1_ITGB1	LAMB1 - (ITGA1+ITGB1)	LAMININ	ECM-Receptor	KEGG: hsa04512
1039	EC	LEC	LAMB1	ITGA1_ITGB1	0.0052363	0	LAMB1_ITGA1_ITGB1	LAMB1 - (ITGA1+ITGB1)	LAMININ	ECM-Receptor	KEGG: hsa04512
1040	FB	LEC	LAMB1	ITGA1_ITGB1	0.0345145	0	LAMB1_ITGA1_ITGB1	LAMB1 - (ITGA1+ITGB1)	LAMININ	ECM-Receptor	KEGG: hsa04512
1041	SMC	LEC	LAMB1	ITGA1_ITGB1	0.0514228	0	LAMB1_ITGA1_ITGB1	LAMB1 - (ITGA1+ITGB1)	LAMININ	ECM-Receptor	KEGG: hsa04512
1042	MC	LEC	LAMB1	ITGA1_ITGB1	0.0476532	0	LAMB1_ITGA1_ITGB1	LAMB1 - (ITGA1+ITGB1)	LAMININ	ECM-Receptor	KEGG: hsa04512
1043	LEC	LEC	LAMB1	ITGA1_ITGB1	0.0601482	0	LAMB1_ITGA1_ITGB1	LAMB1 - (ITGA1+ITGB1)	LAMININ	ECM-Receptor	KEGG: hsa04512
1044	NC	LEC	LAMB1	ITGA1_ITGB1	0.013199	0	LAMB1_ITGA1_ITGB1	LAMB1 - (ITGA1+ITGB1)	LAMININ	ECM-Receptor	KEGG: hsa04512
1045	Adipo	LEC	LAMB1	ITGA1_ITGB1	0.00654116	0	LAMB1_ITGA1_ITGB1	LAMB1 - (ITGA1+ITGB1)	LAMININ	ECM-Receptor	KEGG: hsa04512
1046	ProC	LEC	LAMB1	ITGA1_ITGB1	0.0100001	0	LAMB1_ITGA1_ITGB1	LAMB1 - (ITGA1+ITGB1)	LAMININ	ECM-Receptor	KEGG: hsa04512
1047	CM	NC	LAMB1	ITGA1_ITGB1	0.0177138	0	LAMB1_ITGA1_ITGB1	LAMB1 - (ITGA1+ITGB1)	LAMININ	ECM-Receptor	KEGG: hsa04512
1048	EC	NC	LAMB1	ITGA1_ITGB1	0.00830094	0	LAMB1_ITGA1_ITGB1	LAMB1 - (ITGA1+ITGB1)	LAMININ	ECM-Receptor	KEGG: hsa04512
1049	FB	NC	LAMB1	ITGA1_ITGB1	0.0537882	0	LAMB1_ITGA1_ITGB1	LAMB1 - (ITGA1+ITGB1)	LAMININ	ECM-Receptor	KEGG: hsa04512
1050	SMC	NC	LAMB1	ITGA1_ITGB1	0.0793624	0	LAMB1_ITGA1_ITGB1	LAMB1 - (ITGA1+ITGB1)	LAMININ	ECM-Receptor	KEGG: hsa04512
1051	MC	NC	LAMB1	ITGA1_ITGB1	0.0737037	0	LAMB1_ITGA1_ITGB1	LAMB1 - (ITGA1+ITGB1)	LAMININ	ECM-Receptor	KEGG: hsa04512
1052	LEC	NC	LAMB1	ITGA1_ITGB1	0.0923669	0	LAMB1_ITGA1_ITGB1	LAMB1 - (ITGA1+ITGB1)	LAMININ	ECM-Receptor	KEGG: hsa04512
1053	NC	NC	LAMB1	ITGA1_ITGB1	0.0208263	0	LAMB1_ITGA1_ITGB1	LAMB1 - (ITGA1+ITGB1)	LAMININ	ECM-Receptor	KEGG: hsa04512
1054	Adipo	NC	LAMB1	ITGA1_ITGB1	0.0103615	0	LAMB1_ITGA1_ITGB1	LAMB1 - (ITGA1+ITGB1)	LAMININ	ECM-Receptor	KEGG: hsa04512
1055	ProC	NC	LAMB1	ITGA1_ITGB1	0.0158085	0	LAMB1_ITGA1_ITGB1	LAMB1 - (ITGA1+ITGB1)	LAMININ	ECM-Receptor	KEGG: hsa04512
1056	CM	ProC	LAMB1	ITGA1_ITGB1	0.0147411	0	LAMB1_ITGA1_ITGB1	LAMB1 - (ITGA1+ITGB1)	LAMININ	ECM-Receptor	KEGG: hsa04512
1057	EC	ProC	LAMB1	ITGA1_ITGB1	0.0068968	0	LAMB1_ITGA1_ITGB1	LAMB1 - (ITGA1+ITGB1)	LAMININ	ECM-Receptor	KEGG: hsa04512
1058	FB	ProC	LAMB1	ITGA1_ITGB1	0.0450392	0	LAMB1_ITGA1_ITGB1	LAMB1 - (ITGA1+ITGB1)	LAMININ	ECM-Receptor	KEGG: hsa04512
1059	SMC	ProC	LAMB1	ITGA1_ITGB1	0.066747	0	LAMB1_ITGA1_ITGB1	LAMB1 - (ITGA1+ITGB1)	LAMININ	ECM-Receptor	KEGG: hsa04512
1060	MC	ProC	LAMB1	ITGA1_ITGB1	0.0619273	0	LAMB1_ITGA1_ITGB1	LAMB1 - (ITGA1+ITGB1)	LAMININ	ECM-Receptor	KEGG: hsa04512
1061	LEC	ProC	LAMB1	ITGA1_ITGB1	0.0778592	0	LAMB1_ITGA1_ITGB1	LAMB1 - (ITGA1+ITGB1)	LAMININ	ECM-Receptor	KEGG: hsa04512
1062	NC	ProC	LAMB1	ITGA1_ITGB1	0.0173405	0	LAMB1_ITGA1_ITGB1	LAMB1 - (ITGA1+ITGB1)	LAMININ	ECM-Receptor	KEGG: hsa04512
1063	Adipo	ProC	LAMB1	ITGA1_ITGB1	0.00861188	0	LAMB1_ITGA1_ITGB1	LAMB1 - (ITGA1+ITGB1)	LAMININ	ECM-Receptor	KEGG: hsa04512
1064	ProC	ProC	LAMB1	ITGA1_ITGB1	0.0131512	0.01	LAMB1_ITGA1_ITGB1	LAMB1 - (ITGA1+ITGB1)	LAMININ	ECM-Receptor	KEGG: hsa04512
1065	ProC	FB	LAMB2	ITGA1_ITGB1	0.000601123	0	LAMB2_ITGA1_ITGB1	LAMB2 - (ITGA1+ITGB1)	LAMININ	ECM-Receptor	KEGG: hsa04512
1066	ProC	MC	LAMB2	ITGA1_ITGB1	0.000384762	0	LAMB2_ITGA1_ITGB1	LAMB2 - (ITGA1+ITGB1)	LAMININ	ECM-Receptor	KEGG: hsa04512
1067	ProC	LEC	LAMB2	ITGA1_ITGB1	0.000886743	0	LAMB2_ITGA1_ITGB1	LAMB2 - (ITGA1+ITGB1)	LAMININ	ECM-Receptor	KEGG: hsa04512
1068	ProC	NC	LAMB2	ITGA1_ITGB1	0.00140933	0	LAMB2_ITGA1_ITGB1	LAMB2 - (ITGA1+ITGB1)	LAMININ	ECM-Receptor	KEGG: hsa04512
1069	ProC	ProC	LAMB2	ITGA1_ITGB1	0.00116956	0	LAMB2_ITGA1_ITGB1	LAMB2 - (ITGA1+ITGB1)	LAMININ	ECM-Receptor	KEGG: hsa04512
1070	CM	FB	LAMC1	ITGA1_ITGB1	0.00335491	0	LAMC1_ITGA1_ITGB1	LAMC1 - (ITGA1+ITGB1)	LAMININ	ECM-Receptor	KEGG: hsa04512
1071	FB	FB	LAMC1	ITGA1_ITGB1	0.0187068	0	LAMC1_ITGA1_ITGB1	LAMC1 - (ITGA1+ITGB1)	LAMININ	ECM-Receptor	KEGG: hsa04512
1072	SMC	FB	LAMC1	ITGA1_ITGB1	0.0320299	0	LAMC1_ITGA1_ITGB1	LAMC1 - (ITGA1+ITGB1)	LAMININ	ECM-Receptor	KEGG: hsa04512
1073	MC	FB	LAMC1	ITGA1_ITGB1	0.00619555	0	LAMC1_ITGA1_ITGB1	LAMC1 - (ITGA1+ITGB1)	LAMININ	ECM-Receptor	KEGG: hsa04512
1074	LEC	FB	LAMC1	ITGA1_ITGB1	0.0156155	0	LAMC1_ITGA1_ITGB1	LAMC1 - (ITGA1+ITGB1)	LAMININ	ECM-Receptor	KEGG: hsa04512
1075	NC	FB	LAMC1	ITGA1_ITGB1	0.00892555	0	LAMC1_ITGA1_ITGB1	LAMC1 - (ITGA1+ITGB1)	LAMININ	ECM-Receptor	KEGG: hsa04512
1076	Adipo	FB	LAMC1	ITGA1_ITGB1	0.00332106	0	LAMC1_ITGA1_ITGB1	LAMC1 - (ITGA1+ITGB1)	LAMININ	ECM-Receptor	KEGG: hsa04512
1077	ProC	FB	LAMC1	ITGA1_ITGB1	0.020102	0	LAMC1_ITGA1_ITGB1	LAMC1 - (ITGA1+ITGB1)	LAMININ	ECM-Receptor	KEGG: hsa04512
1078	CM	MC	LAMC1	ITGA1_ITGB1	0.00214951	0	LAMC1_ITGA1_ITGB1	LAMC1 - (ITGA1+ITGB1)	LAMININ	ECM-Receptor	KEGG: hsa04512
1079	FB	MC	LAMC1	ITGA1_ITGB1	0.0120523	0	LAMC1_ITGA1_ITGB1	LAMC1 - (ITGA1+ITGB1)	LAMININ	ECM-Receptor	KEGG: hsa04512
1080	SMC	MC	LAMC1	ITGA1_ITGB1	0.0207361	0	LAMC1_ITGA1_ITGB1	LAMC1 - (ITGA1+ITGB1)	LAMININ	ECM-Receptor	KEGG: hsa04512
1081	MC	MC	LAMC1	ITGA1_ITGB1	0.0039736	0	LAMC1_ITGA1_ITGB1	LAMC1 - (ITGA1+ITGB1)	LAMININ	ECM-Receptor	KEGG: hsa04512
1082	LEC	MC	LAMC1	ITGA1_ITGB1	0.0100494	0	LAMC1_ITGA1_ITGB1	LAMC1 - (ITGA1+ITGB1)	LAMININ	ECM-Receptor	KEGG: hsa04512
1083	NC	MC	LAMC1	ITGA1_ITGB1	0.00573017	0	LAMC1_ITGA1_ITGB1	LAMC1 - (ITGA1+ITGB1)	LAMININ	ECM-Receptor	KEGG: hsa04512
1084	Adipo	MC	LAMC1	ITGA1_ITGB1	0.0021278	0	LAMC1_ITGA1_ITGB1	LAMC1 - (ITGA1+ITGB1)	LAMININ	ECM-Receptor	KEGG: hsa04512
1085	ProC	MC	LAMC1	ITGA1_ITGB1	0.0129577	0	LAMC1_ITGA1_ITGB1	LAMC1 - (ITGA1+ITGB1)	LAMININ	ECM-Receptor	KEGG: hsa04512
1086	CM	LEC	LAMC1	ITGA1_ITGB1	0.00494251	0	LAMC1_ITGA1_ITGB1	LAMC1 - (ITGA1+ITGB1)	LAMININ	ECM-Receptor	KEGG: hsa04512
1087	FB	LEC	LAMC1	ITGA1_ITGB1	0.0273598	0	LAMC1_ITGA1_ITGB1	LAMC1 - (ITGA1+ITGB1)	LAMININ	ECM-Receptor	KEGG: hsa04512
1088	SMC	LEC	LAMC1	ITGA1_ITGB1	0.0465531	0	LAMC1_ITGA1_ITGB1	LAMC1 - (ITGA1+ITGB1)	LAMININ	ECM-Receptor	KEGG: hsa04512
1089	MC	LEC	LAMC1	ITGA1_ITGB1	0.00911509	0	LAMC1_ITGA1_ITGB1	LAMC1 - (ITGA1+ITGB1)	LAMININ	ECM-Receptor	KEGG: hsa04512
1090	LEC	LEC	LAMC1	ITGA1_ITGB1	0.0228718	0	LAMC1_ITGA1_ITGB1	LAMC1 - (ITGA1+ITGB1)	LAMININ	ECM-Receptor	KEGG: hsa04512
1091	NC	LEC	LAMC1	ITGA1_ITGB1	0.0131146	0	LAMC1_ITGA1_ITGB1	LAMC1 - (ITGA1+ITGB1)	LAMININ	ECM-Receptor	KEGG: hsa04512
1092	Adipo	LEC	LAMC1	ITGA1_ITGB1	0.00489272	0	LAMC1_ITGA1_ITGB1	LAMC1 - (ITGA1+ITGB1)	LAMININ	ECM-Receptor	KEGG: hsa04512
1093	ProC	LEC	LAMC1	ITGA1_ITGB1	0.029381	0	LAMC1_ITGA1_ITGB1	LAMC1 - (ITGA1+ITGB1)	LAMININ	ECM-Receptor	KEGG: hsa04512
1094	CM	NC	LAMC1	ITGA1_ITGB1	0.00783655	0	LAMC1_ITGA1_ITGB1	LAMC1 - (ITGA1+ITGB1)	LAMININ	ECM-Receptor	KEGG: hsa04512
1095	FB	NC	LAMC1	ITGA1_ITGB1	0.0428153	0	LAMC1_ITGA1_ITGB1	LAMC1 - (ITGA1+ITGB1)	LAMININ	ECM-Receptor	KEGG: hsa04512
1096	SMC	NC	LAMC1	ITGA1_ITGB1	0.0720477	0	LAMC1_ITGA1_ITGB1	LAMC1 - (ITGA1+ITGB1)	LAMININ	ECM-Receptor	KEGG: hsa04512
1097	MC	NC	LAMC1	ITGA1_ITGB1	0.014417	0	LAMC1_ITGA1_ITGB1	LAMC1 - (ITGA1+ITGB1)	LAMININ	ECM-Receptor	KEGG: hsa04512
1098	LEC	NC	LAMC1	ITGA1_ITGB1	0.0358856	0	LAMC1_ITGA1_ITGB1	LAMC1 - (ITGA1+ITGB1)	LAMININ	ECM-Receptor	KEGG: hsa04512
1099	NC	NC	LAMC1	ITGA1_ITGB1	0.0206942	0	LAMC1_ITGA1_ITGB1	LAMC1 - (ITGA1+ITGB1)	LAMININ	ECM-Receptor	KEGG: hsa04512
1100	Adipo	NC	LAMC1	ITGA1_ITGB1	0.00775784	0	LAMC1_ITGA1_ITGB1	LAMC1 - (ITGA1+ITGB1)	LAMININ	ECM-Receptor	KEGG: hsa04512
1101	ProC	NC	LAMC1	ITGA1_ITGB1	0.0459244	0	LAMC1_ITGA1_ITGB1	LAMC1 - (ITGA1+ITGB1)	LAMININ	ECM-Receptor	KEGG: hsa04512
1102	CM	ProC	LAMC1	ITGA1_ITGB1	0.00651046	0	LAMC1_ITGA1_ITGB1	LAMC1 - (ITGA1+ITGB1)	LAMININ	ECM-Receptor	KEGG: hsa04512
1103	FB	ProC	LAMC1	ITGA1_ITGB1	0.0357836	0	LAMC1_ITGA1_ITGB1	LAMC1 - (ITGA1+ITGB1)	LAMININ	ECM-Receptor	KEGG: hsa04512
1104	SMC	ProC	LAMC1	ITGA1_ITGB1	0.0605186	0	LAMC1_ITGA1_ITGB1	LAMC1 - (ITGA1+ITGB1)	LAMININ	ECM-Receptor	KEGG: hsa04512
1105	MC	ProC	LAMC1	ITGA1_ITGB1	0.0119908	0	LAMC1_ITGA1_ITGB1	LAMC1 - (ITGA1+ITGB1)	LAMININ	ECM-Receptor	KEGG: hsa04512
1106	LEC	ProC	LAMC1	ITGA1_ITGB1	0.0299564	0	LAMC1_ITGA1_ITGB1	LAMC1 - (ITGA1+ITGB1)	LAMININ	ECM-Receptor	KEGG: hsa04512
1107	NC	ProC	LAMC1	ITGA1_ITGB1	0.0172301	0	LAMC1_ITGA1_ITGB1	LAMC1 - (ITGA1+ITGB1)	LAMININ	ECM-Receptor	KEGG: hsa04512
1108	Adipo	ProC	LAMC1	ITGA1_ITGB1	0.00644498	0	LAMC1_ITGA1_ITGB1	LAMC1 - (ITGA1+ITGB1)	LAMININ	ECM-Receptor	KEGG: hsa04512
1109	ProC	ProC	LAMC1	ITGA1_ITGB1	0.0384025	0	LAMC1_ITGA1_ITGB1	LAMC1 - (ITGA1+ITGB1)	LAMININ	ECM-Receptor	KEGG: hsa04512
1110	CM	FB	LAMA2	ITGA2_ITGB1	0.0405839	0	LAMA2_ITGA2_ITGB1	LAMA2 - (ITGA2+ITGB1)	LAMININ	ECM-Receptor	KEGG: hsa04512
1111	EC	FB	LAMA2	ITGA2_ITGB1	0.0498917	0	LAMA2_ITGA2_ITGB1	LAMA2 - (ITGA2+ITGB1)	LAMININ	ECM-Receptor	KEGG: hsa04512
1112	FB	FB	LAMA2	ITGA2_ITGB1	2.5864e-06	0	LAMA2_ITGA2_ITGB1	LAMA2 - (ITGA2+ITGB1)	LAMININ	ECM-Receptor	KEGG: hsa04512
1113	SMC	FB	LAMA2	ITGA2_ITGB1	0.0268847	0	LAMA2_ITGA2_ITGB1	LAMA2 - (ITGA2+ITGB1)	LAMININ	ECM-Receptor	KEGG: hsa04512
1114	PC	FB	LAMA2	ITGA2_ITGB1	0.00311045	0	LAMA2_ITGA2_ITGB1	LAMA2 - (ITGA2+ITGB1)	LAMININ	ECM-Receptor	KEGG: hsa04512
1115	MC	FB	LAMA2	ITGA2_ITGB1	0.00115073	0	LAMA2_ITGA2_ITGB1	LAMA2 - (ITGA2+ITGB1)	LAMININ	ECM-Receptor	KEGG: hsa04512
1116	LC	FB	LAMA2	ITGA2_ITGB1	4.76894e-13	0	LAMA2_ITGA2_ITGB1	LAMA2 - (ITGA2+ITGB1)	LAMININ	ECM-Receptor	KEGG: hsa04512
1117	LEC	FB	LAMA2	ITGA2_ITGB1	0.0410128	0	LAMA2_ITGA2_ITGB1	LAMA2 - (ITGA2+ITGB1)	LAMININ	ECM-Receptor	KEGG: hsa04512
1118	NC	FB	LAMA2	ITGA2_ITGB1	0.00174172	0	LAMA2_ITGA2_ITGB1	LAMA2 - (ITGA2+ITGB1)	LAMININ	ECM-Receptor	KEGG: hsa04512
1119	Adipo	FB	LAMA2	ITGA2_ITGB1	0.0410569	0	LAMA2_ITGA2_ITGB1	LAMA2 - (ITGA2+ITGB1)	LAMININ	ECM-Receptor	KEGG: hsa04512
1120	ProC	FB	LAMA2	ITGA2_ITGB1	0.0422246	0	LAMA2_ITGA2_ITGB1	LAMA2 - (ITGA2+ITGB1)	LAMININ	ECM-Receptor	KEGG: hsa04512
1121	CM	MC	LAMA2	ITGA2_ITGB1	0.0257889	0	LAMA2_ITGA2_ITGB1	LAMA2 - (ITGA2+ITGB1)	LAMININ	ECM-Receptor	KEGG: hsa04512
1122	EC	MC	LAMA2	ITGA2_ITGB1	0.031816	0	LAMA2_ITGA2_ITGB1	LAMA2 - (ITGA2+ITGB1)	LAMININ	ECM-Receptor	KEGG: hsa04512
1123	FB	MC	LAMA2	ITGA2_ITGB1	1.61856e-06	0	LAMA2_ITGA2_ITGB1	LAMA2 - (ITGA2+ITGB1)	LAMININ	ECM-Receptor	KEGG: hsa04512
1124	SMC	MC	LAMA2	ITGA2_ITGB1	0.0169953	0	LAMA2_ITGA2_ITGB1	LAMA2 - (ITGA2+ITGB1)	LAMININ	ECM-Receptor	KEGG: hsa04512
1125	PC	MC	LAMA2	ITGA2_ITGB1	0.00194878	0	LAMA2_ITGA2_ITGB1	LAMA2 - (ITGA2+ITGB1)	LAMININ	ECM-Receptor	KEGG: hsa04512
1126	MC	MC	LAMA2	ITGA2_ITGB1	0.00072043	0	LAMA2_ITGA2_ITGB1	LAMA2 - (ITGA2+ITGB1)	LAMININ	ECM-Receptor	KEGG: hsa04512
1127	LC	MC	LAMA2	ITGA2_ITGB1	2.98438e-13	0	LAMA2_ITGA2_ITGB1	LAMA2 - (ITGA2+ITGB1)	LAMININ	ECM-Receptor	KEGG: hsa04512
1128	LEC	MC	LAMA2	ITGA2_ITGB1	0.0260657	0	LAMA2_ITGA2_ITGB1	LAMA2 - (ITGA2+ITGB1)	LAMININ	ECM-Receptor	KEGG: hsa04512
1129	NC	MC	LAMA2	ITGA2_ITGB1	0.00109067	0	LAMA2_ITGA2_ITGB1	LAMA2 - (ITGA2+ITGB1)	LAMININ	ECM-Receptor	KEGG: hsa04512
1130	Adipo	MC	LAMA2	ITGA2_ITGB1	0.0260941	0	LAMA2_ITGA2_ITGB1	LAMA2 - (ITGA2+ITGB1)	LAMININ	ECM-Receptor	KEGG: hsa04512
1131	ProC	MC	LAMA2	ITGA2_ITGB1	0.0268482	0	LAMA2_ITGA2_ITGB1	LAMA2 - (ITGA2+ITGB1)	LAMININ	ECM-Receptor	KEGG: hsa04512
1132	CM	LEC	LAMA2	ITGA2_ITGB1	0.0401567	0	LAMA2_ITGA2_ITGB1	LAMA2 - (ITGA2+ITGB1)	LAMININ	ECM-Receptor	KEGG: hsa04512
1133	EC	LEC	LAMA2	ITGA2_ITGB1	0.0493715	0	LAMA2_ITGA2_ITGB1	LAMA2 - (ITGA2+ITGB1)	LAMININ	ECM-Receptor	KEGG: hsa04512
1134	FB	LEC	LAMA2	ITGA2_ITGB1	2.55803e-06	0	LAMA2_ITGA2_ITGB1	LAMA2 - (ITGA2+ITGB1)	LAMININ	ECM-Receptor	KEGG: hsa04512
1135	SMC	LEC	LAMA2	ITGA2_ITGB1	0.0265976	0	LAMA2_ITGA2_ITGB1	LAMA2 - (ITGA2+ITGB1)	LAMININ	ECM-Receptor	KEGG: hsa04512
1136	PC	LEC	LAMA2	ITGA2_ITGB1	0.00307644	0	LAMA2_ITGA2_ITGB1	LAMA2 - (ITGA2+ITGB1)	LAMININ	ECM-Receptor	KEGG: hsa04512
1137	MC	LEC	LAMA2	ITGA2_ITGB1	0.00113812	0	LAMA2_ITGA2_ITGB1	LAMA2 - (ITGA2+ITGB1)	LAMININ	ECM-Receptor	KEGG: hsa04512
1138	LC	LEC	LAMA2	ITGA2_ITGB1	4.71664e-13	0	LAMA2_ITGA2_ITGB1	LAMA2 - (ITGA2+ITGB1)	LAMININ	ECM-Receptor	KEGG: hsa04512
1139	LEC	LEC	LAMA2	ITGA2_ITGB1	0.0405812	0	LAMA2_ITGA2_ITGB1	LAMA2 - (ITGA2+ITGB1)	LAMININ	ECM-Receptor	KEGG: hsa04512
1140	NC	LEC	LAMA2	ITGA2_ITGB1	0.00172265	0	LAMA2_ITGA2_ITGB1	LAMA2 - (ITGA2+ITGB1)	LAMININ	ECM-Receptor	KEGG: hsa04512
1141	Adipo	LEC	LAMA2	ITGA2_ITGB1	0.0406248	0	LAMA2_ITGA2_ITGB1	LAMA2 - (ITGA2+ITGB1)	LAMININ	ECM-Receptor	KEGG: hsa04512
1142	ProC	LEC	LAMA2	ITGA2_ITGB1	0.0417808	0	LAMA2_ITGA2_ITGB1	LAMA2 - (ITGA2+ITGB1)	LAMININ	ECM-Receptor	KEGG: hsa04512
1143	EC	FB	LAMA3	ITGA2_ITGB1	0.00258181	0	LAMA3_ITGA2_ITGB1	LAMA3 - (ITGA2+ITGB1)	LAMININ	ECM-Receptor	KEGG: hsa04512
1144	Adipo	FB	LAMA3	ITGA2_ITGB1	0.0058821	0	LAMA3_ITGA2_ITGB1	LAMA3 - (ITGA2+ITGB1)	LAMININ	ECM-Receptor	KEGG: hsa04512
1145	ProC	FB	LAMA3	ITGA2_ITGB1	0.0100862	0	LAMA3_ITGA2_ITGB1	LAMA3 - (ITGA2+ITGB1)	LAMININ	ECM-Receptor	KEGG: hsa04512
1146	EC	MC	LAMA3	ITGA2_ITGB1	0.00161725	0	LAMA3_ITGA2_ITGB1	LAMA3 - (ITGA2+ITGB1)	LAMININ	ECM-Receptor	KEGG: hsa04512
1147	Adipo	MC	LAMA3	ITGA2_ITGB1	0.00368911	0	LAMA3_ITGA2_ITGB1	LAMA3 - (ITGA2+ITGB1)	LAMININ	ECM-Receptor	KEGG: hsa04512
1148	ProC	MC	LAMA3	ITGA2_ITGB1	0.00633584	0	LAMA3_ITGA2_ITGB1	LAMA3 - (ITGA2+ITGB1)	LAMININ	ECM-Receptor	KEGG: hsa04512
1149	EC	LEC	LAMA3	ITGA2_ITGB1	0.00255356	0	LAMA3_ITGA2_ITGB1	LAMA3 - (ITGA2+ITGB1)	LAMININ	ECM-Receptor	KEGG: hsa04512
1150	Adipo	LEC	LAMA3	ITGA2_ITGB1	0.00581796	0	LAMA3_ITGA2_ITGB1	LAMA3 - (ITGA2+ITGB1)	LAMININ	ECM-Receptor	KEGG: hsa04512
1151	ProC	LEC	LAMA3	ITGA2_ITGB1	0.00997672	0	LAMA3_ITGA2_ITGB1	LAMA3 - (ITGA2+ITGB1)	LAMININ	ECM-Receptor	KEGG: hsa04512
1152	CM	FB	LAMA4	ITGA2_ITGB1	0.00289015	0	LAMA4_ITGA2_ITGB1	LAMA4 - (ITGA2+ITGB1)	LAMININ	ECM-Receptor	KEGG: hsa04512
1153	EC	FB	LAMA4	ITGA2_ITGB1	0.00256595	0	LAMA4_ITGA2_ITGB1	LAMA4 - (ITGA2+ITGB1)	LAMININ	ECM-Receptor	KEGG: hsa04512
1154	FB	FB	LAMA4	ITGA2_ITGB1	0.00564385	0	LAMA4_ITGA2_ITGB1	LAMA4 - (ITGA2+ITGB1)	LAMININ	ECM-Receptor	KEGG: hsa04512
1155	SMC	FB	LAMA4	ITGA2_ITGB1	0.0160069	0	LAMA4_ITGA2_ITGB1	LAMA4 - (ITGA2+ITGB1)	LAMININ	ECM-Receptor	KEGG: hsa04512
1156	MC	FB	LAMA4	ITGA2_ITGB1	0.0248945	0	LAMA4_ITGA2_ITGB1	LAMA4 - (ITGA2+ITGB1)	LAMININ	ECM-Receptor	KEGG: hsa04512
1157	LEC	FB	LAMA4	ITGA2_ITGB1	0.020248	0	LAMA4_ITGA2_ITGB1	LAMA4 - (ITGA2+ITGB1)	LAMININ	ECM-Receptor	KEGG: hsa04512
1158	NC	FB	LAMA4	ITGA2_ITGB1	0.022366	0	LAMA4_ITGA2_ITGB1	LAMA4 - (ITGA2+ITGB1)	LAMININ	ECM-Receptor	KEGG: hsa04512
1159	Adipo	FB	LAMA4	ITGA2_ITGB1	0.00241142	0	LAMA4_ITGA2_ITGB1	LAMA4 - (ITGA2+ITGB1)	LAMININ	ECM-Receptor	KEGG: hsa04512
1160	ProC	FB	LAMA4	ITGA2_ITGB1	0.00394062	0	LAMA4_ITGA2_ITGB1	LAMA4 - (ITGA2+ITGB1)	LAMININ	ECM-Receptor	KEGG: hsa04512
1161	CM	MC	LAMA4	ITGA2_ITGB1	0.0018106	0	LAMA4_ITGA2_ITGB1	LAMA4 - (ITGA2+ITGB1)	LAMININ	ECM-Receptor	KEGG: hsa04512
1162	EC	MC	LAMA4	ITGA2_ITGB1	0.0016073	0	LAMA4_ITGA2_ITGB1	LAMA4 - (ITGA2+ITGB1)	LAMININ	ECM-Receptor	KEGG: hsa04512
1163	FB	MC	LAMA4	ITGA2_ITGB1	0.00353937	0	LAMA4_ITGA2_ITGB1	LAMA4 - (ITGA2+ITGB1)	LAMININ	ECM-Receptor	KEGG: hsa04512
1164	SMC	MC	LAMA4	ITGA2_ITGB1	0.0100774	0	LAMA4_ITGA2_ITGB1	LAMA4 - (ITGA2+ITGB1)	LAMININ	ECM-Receptor	KEGG: hsa04512
1165	MC	MC	LAMA4	ITGA2_ITGB1	0.0157253	0	LAMA4_ITGA2_ITGB1	LAMA4 - (ITGA2+ITGB1)	LAMININ	ECM-Receptor	KEGG: hsa04512
1166	LEC	MC	LAMA4	ITGA2_ITGB1	0.0127679	0	LAMA4_ITGA2_ITGB1	LAMA4 - (ITGA2+ITGB1)	LAMININ	ECM-Receptor	KEGG: hsa04512
1167	NC	MC	LAMA4	ITGA2_ITGB1	0.0141147	0	LAMA4_ITGA2_ITGB1	LAMA4 - (ITGA2+ITGB1)	LAMININ	ECM-Receptor	KEGG: hsa04512
1168	Adipo	MC	LAMA4	ITGA2_ITGB1	0.00151042	0	LAMA4_ITGA2_ITGB1	LAMA4 - (ITGA2+ITGB1)	LAMININ	ECM-Receptor	KEGG: hsa04512
1169	ProC	MC	LAMA4	ITGA2_ITGB1	0.00246966	0	LAMA4_ITGA2_ITGB1	LAMA4 - (ITGA2+ITGB1)	LAMININ	ECM-Receptor	KEGG: hsa04512
1170	CM	LEC	LAMA4	ITGA2_ITGB1	0.00285854	0	LAMA4_ITGA2_ITGB1	LAMA4 - (ITGA2+ITGB1)	LAMININ	ECM-Receptor	KEGG: hsa04512
1171	EC	LEC	LAMA4	ITGA2_ITGB1	0.00253787	0	LAMA4_ITGA2_ITGB1	LAMA4 - (ITGA2+ITGB1)	LAMININ	ECM-Receptor	KEGG: hsa04512
1172	FB	LEC	LAMA4	ITGA2_ITGB1	0.00558229	0	LAMA4_ITGA2_ITGB1	LAMA4 - (ITGA2+ITGB1)	LAMININ	ECM-Receptor	KEGG: hsa04512
1173	SMC	LEC	LAMA4	ITGA2_ITGB1	0.0158342	0	LAMA4_ITGA2_ITGB1	LAMA4 - (ITGA2+ITGB1)	LAMININ	ECM-Receptor	KEGG: hsa04512
1174	MC	LEC	LAMA4	ITGA2_ITGB1	0.0246281	0	LAMA4_ITGA2_ITGB1	LAMA4 - (ITGA2+ITGB1)	LAMININ	ECM-Receptor	KEGG: hsa04512
1175	LEC	LEC	LAMA4	ITGA2_ITGB1	0.0200304	0	LAMA4_ITGA2_ITGB1	LAMA4 - (ITGA2+ITGB1)	LAMININ	ECM-Receptor	KEGG: hsa04512
1176	NC	LEC	LAMA4	ITGA2_ITGB1	0.0221261	0	LAMA4_ITGA2_ITGB1	LAMA4 - (ITGA2+ITGB1)	LAMININ	ECM-Receptor	KEGG: hsa04512
1177	Adipo	LEC	LAMA4	ITGA2_ITGB1	0.00238503	0	LAMA4_ITGA2_ITGB1	LAMA4 - (ITGA2+ITGB1)	LAMININ	ECM-Receptor	KEGG: hsa04512
1178	ProC	LEC	LAMA4	ITGA2_ITGB1	0.00389756	0	LAMA4_ITGA2_ITGB1	LAMA4 - (ITGA2+ITGB1)	LAMININ	ECM-Receptor	KEGG: hsa04512
1179	CM	FB	LAMA5	ITGA2_ITGB1	0.00292152	0	LAMA5_ITGA2_ITGB1	LAMA5 - (ITGA2+ITGB1)	LAMININ	ECM-Receptor	KEGG: hsa04512
1180	CM	MC	LAMA5	ITGA2_ITGB1	0.00183027	0	LAMA5_ITGA2_ITGB1	LAMA5 - (ITGA2+ITGB1)	LAMININ	ECM-Receptor	KEGG: hsa04512
1181	CM	LEC	LAMA5	ITGA2_ITGB1	0.00288957	0	LAMA5_ITGA2_ITGB1	LAMA5 - (ITGA2+ITGB1)	LAMININ	ECM-Receptor	KEGG: hsa04512
1182	CM	FB	LAMB1	ITGA2_ITGB1	0.00571977	0	LAMB1_ITGA2_ITGB1	LAMB1 - (ITGA2+ITGB1)	LAMININ	ECM-Receptor	KEGG: hsa04512
1183	EC	FB	LAMB1	ITGA2_ITGB1	0.00266308	0	LAMB1_ITGA2_ITGB1	LAMB1 - (ITGA2+ITGB1)	LAMININ	ECM-Receptor	KEGG: hsa04512
1184	FB	FB	LAMB1	ITGA2_ITGB1	0.0178111	0	LAMB1_ITGA2_ITGB1	LAMB1 - (ITGA2+ITGB1)	LAMININ	ECM-Receptor	KEGG: hsa04512
1185	SMC	FB	LAMB1	ITGA2_ITGB1	0.0267633	0	LAMB1_ITGA2_ITGB1	LAMB1 - (ITGA2+ITGB1)	LAMININ	ECM-Receptor	KEGG: hsa04512
1186	MC	FB	LAMB1	ITGA2_ITGB1	0.0247542	0	LAMB1_ITGA2_ITGB1	LAMB1 - (ITGA2+ITGB1)	LAMININ	ECM-Receptor	KEGG: hsa04512
1187	LEC	FB	LAMB1	ITGA2_ITGB1	0.0314432	0	LAMB1_ITGA2_ITGB1	LAMB1 - (ITGA2+ITGB1)	LAMININ	ECM-Receptor	KEGG: hsa04512
1188	NC	FB	LAMB1	ITGA2_ITGB1	0.00673925	0	LAMB1_ITGA2_ITGB1	LAMB1 - (ITGA2+ITGB1)	LAMININ	ECM-Receptor	KEGG: hsa04512
1189	Adipo	FB	LAMB1	ITGA2_ITGB1	0.00332886	0	LAMB1_ITGA2_ITGB1	LAMB1 - (ITGA2+ITGB1)	LAMININ	ECM-Receptor	KEGG: hsa04512
1190	ProC	FB	LAMB1	ITGA2_ITGB1	0.00509784	0	LAMB1_ITGA2_ITGB1	LAMB1 - (ITGA2+ITGB1)	LAMININ	ECM-Receptor	KEGG: hsa04512
1191	CM	MC	LAMB1	ITGA2_ITGB1	0.00358708	0	LAMB1_ITGA2_ITGB1	LAMB1 - (ITGA2+ITGB1)	LAMININ	ECM-Receptor	KEGG: hsa04512
1192	EC	MC	LAMB1	ITGA2_ITGB1	0.00166821	0	LAMB1_ITGA2_ITGB1	LAMB1 - (ITGA2+ITGB1)	LAMININ	ECM-Receptor	KEGG: hsa04512
1193	FB	MC	LAMB1	ITGA2_ITGB1	0.0112209	0	LAMB1_ITGA2_ITGB1	LAMB1 - (ITGA2+ITGB1)	LAMININ	ECM-Receptor	KEGG: hsa04512
1194	SMC	MC	LAMB1	ITGA2_ITGB1	0.0169178	0	LAMB1_ITGA2_ITGB1	LAMB1 - (ITGA2+ITGB1)	LAMININ	ECM-Receptor	KEGG: hsa04512
1195	MC	MC	LAMB1	ITGA2_ITGB1	0.0156359	0	LAMB1_ITGA2_ITGB1	LAMB1 - (ITGA2+ITGB1)	LAMININ	ECM-Receptor	KEGG: hsa04512
1196	LEC	MC	LAMB1	ITGA2_ITGB1	0.0199113	0	LAMB1_ITGA2_ITGB1	LAMB1 - (ITGA2+ITGB1)	LAMININ	ECM-Receptor	KEGG: hsa04512
1197	NC	MC	LAMB1	ITGA2_ITGB1	0.00422806	0	LAMB1_ITGA2_ITGB1	LAMB1 - (ITGA2+ITGB1)	LAMININ	ECM-Receptor	KEGG: hsa04512
1198	Adipo	MC	LAMB1	ITGA2_ITGB1	0.00208578	0	LAMB1_ITGA2_ITGB1	LAMB1 - (ITGA2+ITGB1)	LAMININ	ECM-Receptor	KEGG: hsa04512
1199	ProC	MC	LAMB1	ITGA2_ITGB1	0.0031963	0	LAMB1_ITGA2_ITGB1	LAMB1 - (ITGA2+ITGB1)	LAMININ	ECM-Receptor	KEGG: hsa04512
1200	CM	LEC	LAMB1	ITGA2_ITGB1	0.00565739	0	LAMB1_ITGA2_ITGB1	LAMB1 - (ITGA2+ITGB1)	LAMININ	ECM-Receptor	KEGG: hsa04512
1201	EC	LEC	LAMB1	ITGA2_ITGB1	0.00263395	0	LAMB1_ITGA2_ITGB1	LAMB1 - (ITGA2+ITGB1)	LAMININ	ECM-Receptor	KEGG: hsa04512
1202	FB	LEC	LAMB1	ITGA2_ITGB1	0.0176192	0	LAMB1_ITGA2_ITGB1	LAMB1 - (ITGA2+ITGB1)	LAMININ	ECM-Receptor	KEGG: hsa04512
1203	SMC	LEC	LAMB1	ITGA2_ITGB1	0.0264776	0	LAMB1_ITGA2_ITGB1	LAMB1 - (ITGA2+ITGB1)	LAMININ	ECM-Receptor	KEGG: hsa04512
1204	MC	LEC	LAMB1	ITGA2_ITGB1	0.0244894	0	LAMB1_ITGA2_ITGB1	LAMB1 - (ITGA2+ITGB1)	LAMININ	ECM-Receptor	KEGG: hsa04512
1205	LEC	LEC	LAMB1	ITGA2_ITGB1	0.0311091	0	LAMB1_ITGA2_ITGB1	LAMB1 - (ITGA2+ITGB1)	LAMININ	ECM-Receptor	KEGG: hsa04512
1206	NC	LEC	LAMB1	ITGA2_ITGB1	0.00666583	0	LAMB1_ITGA2_ITGB1	LAMB1 - (ITGA2+ITGB1)	LAMININ	ECM-Receptor	KEGG: hsa04512
1207	Adipo	LEC	LAMB1	ITGA2_ITGB1	0.00329247	0	LAMB1_ITGA2_ITGB1	LAMB1 - (ITGA2+ITGB1)	LAMININ	ECM-Receptor	KEGG: hsa04512
1208	ProC	LEC	LAMB1	ITGA2_ITGB1	0.00504221	0	LAMB1_ITGA2_ITGB1	LAMB1 - (ITGA2+ITGB1)	LAMININ	ECM-Receptor	KEGG: hsa04512
1209	ProC	FB	LAMB2	ITGA2_ITGB1	0.000450014	0	LAMB2_ITGA2_ITGB1	LAMB2 - (ITGA2+ITGB1)	LAMININ	ECM-Receptor	KEGG: hsa04512
1210	ProC	MC	LAMB2	ITGA2_ITGB1	0.000281664	0	LAMB2_ITGA2_ITGB1	LAMB2 - (ITGA2+ITGB1)	LAMININ	ECM-Receptor	KEGG: hsa04512
1211	ProC	LEC	LAMB2	ITGA2_ITGB1	0.000445081	0	LAMB2_ITGA2_ITGB1	LAMB2 - (ITGA2+ITGB1)	LAMININ	ECM-Receptor	KEGG: hsa04512
1212	CM	FB	LAMC1	ITGA2_ITGB1	0.0025133	0	LAMC1_ITGA2_ITGB1	LAMC1 - (ITGA2+ITGB1)	LAMININ	ECM-Receptor	KEGG: hsa04512
1213	FB	FB	LAMC1	ITGA2_ITGB1	0.0140684	0	LAMC1_ITGA2_ITGB1	LAMC1 - (ITGA2+ITGB1)	LAMININ	ECM-Receptor	KEGG: hsa04512
1214	SMC	FB	LAMC1	ITGA2_ITGB1	0.0241693	0	LAMC1_ITGA2_ITGB1	LAMC1 - (ITGA2+ITGB1)	LAMININ	ECM-Receptor	KEGG: hsa04512
1215	MC	FB	LAMC1	ITGA2_ITGB1	0.00464467	0	LAMC1_ITGA2_ITGB1	LAMC1 - (ITGA2+ITGB1)	LAMININ	ECM-Receptor	KEGG: hsa04512
1216	LEC	FB	LAMC1	ITGA2_ITGB1	0.0117344	0	LAMC1_ITGA2_ITGB1	LAMC1 - (ITGA2+ITGB1)	LAMININ	ECM-Receptor	KEGG: hsa04512
1217	NC	FB	LAMC1	ITGA2_ITGB1	0.00669589	0	LAMC1_ITGA2_ITGB1	LAMC1 - (ITGA2+ITGB1)	LAMININ	ECM-Receptor	KEGG: hsa04512
1218	Adipo	FB	LAMC1	ITGA2_ITGB1	0.00248792	0	LAMC1_ITGA2_ITGB1	LAMC1 - (ITGA2+ITGB1)	LAMININ	ECM-Receptor	KEGG: hsa04512
1219	ProC	FB	LAMC1	ITGA2_ITGB1	0.015123	0	LAMC1_ITGA2_ITGB1	LAMC1 - (ITGA2+ITGB1)	LAMININ	ECM-Receptor	KEGG: hsa04512
1220	CM	MC	LAMC1	ITGA2_ITGB1	0.00157429	0	LAMC1_ITGA2_ITGB1	LAMC1 - (ITGA2+ITGB1)	LAMININ	ECM-Receptor	KEGG: hsa04512
1221	FB	MC	LAMC1	ITGA2_ITGB1	0.00885055	0	LAMC1_ITGA2_ITGB1	LAMC1 - (ITGA2+ITGB1)	LAMININ	ECM-Receptor	KEGG: hsa04512
1222	SMC	MC	LAMC1	ITGA2_ITGB1	0.0152631	0	LAMC1_ITGA2_ITGB1	LAMC1 - (ITGA2+ITGB1)	LAMININ	ECM-Receptor	KEGG: hsa04512
1223	MC	MC	LAMC1	ITGA2_ITGB1	0.00291167	0	LAMC1_ITGA2_ITGB1	LAMC1 - (ITGA2+ITGB1)	LAMININ	ECM-Receptor	KEGG: hsa04512
1224	LEC	MC	LAMC1	ITGA2_ITGB1	0.00737572	0	LAMC1_ITGA2_ITGB1	LAMC1 - (ITGA2+ITGB1)	LAMININ	ECM-Receptor	KEGG: hsa04512
1225	NC	MC	LAMC1	ITGA2_ITGB1	0.00420078	0	LAMC1_ITGA2_ITGB1	LAMC1 - (ITGA2+ITGB1)	LAMININ	ECM-Receptor	KEGG: hsa04512
1226	Adipo	MC	LAMC1	ITGA2_ITGB1	0.00155838	0	LAMC1_ITGA2_ITGB1	LAMC1 - (ITGA2+ITGB1)	LAMININ	ECM-Receptor	KEGG: hsa04512
1227	ProC	MC	LAMC1	ITGA2_ITGB1	0.00951777	0	LAMC1_ITGA2_ITGB1	LAMC1 - (ITGA2+ITGB1)	LAMININ	ECM-Receptor	KEGG: hsa04512
1228	CM	LEC	LAMC1	ITGA2_ITGB1	0.0024858	0	LAMC1_ITGA2_ITGB1	LAMC1 - (ITGA2+ITGB1)	LAMININ	ECM-Receptor	KEGG: hsa04512
1229	FB	LEC	LAMC1	ITGA2_ITGB1	0.0139163	0	LAMC1_ITGA2_ITGB1	LAMC1 - (ITGA2+ITGB1)	LAMININ	ECM-Receptor	KEGG: hsa04512
1230	SMC	LEC	LAMC1	ITGA2_ITGB1	0.0239106	0	LAMC1_ITGA2_ITGB1	LAMC1 - (ITGA2+ITGB1)	LAMININ	ECM-Receptor	KEGG: hsa04512
1231	MC	LEC	LAMC1	ITGA2_ITGB1	0.00459396	0	LAMC1_ITGA2_ITGB1	LAMC1 - (ITGA2+ITGB1)	LAMININ	ECM-Receptor	KEGG: hsa04512
1232	LEC	LEC	LAMC1	ITGA2_ITGB1	0.0116072	0	LAMC1_ITGA2_ITGB1	LAMC1 - (ITGA2+ITGB1)	LAMININ	ECM-Receptor	KEGG: hsa04512
1233	NC	LEC	LAMC1	ITGA2_ITGB1	0.00662294	0	LAMC1_ITGA2_ITGB1	LAMC1 - (ITGA2+ITGB1)	LAMININ	ECM-Receptor	KEGG: hsa04512
1234	Adipo	LEC	LAMC1	ITGA2_ITGB1	0.0024607	0	LAMC1_ITGA2_ITGB1	LAMC1 - (ITGA2+ITGB1)	LAMININ	ECM-Receptor	KEGG: hsa04512
1235	ProC	LEC	LAMC1	ITGA2_ITGB1	0.0149596	0	LAMC1_ITGA2_ITGB1	LAMC1 - (ITGA2+ITGB1)	LAMININ	ECM-Receptor	KEGG: hsa04512
1236	EC	CM	LAMA3	ITGA3_ITGB1	0.000583141	0	LAMA3_ITGA3_ITGB1	LAMA3 - (ITGA3+ITGB1)	LAMININ	ECM-Receptor	KEGG: hsa04512
1237	Adipo	CM	LAMA3	ITGA3_ITGB1	0.00133197	0	LAMA3_ITGA3_ITGB1	LAMA3 - (ITGA3+ITGB1)	LAMININ	ECM-Receptor	KEGG: hsa04512
1238	ProC	CM	LAMA3	ITGA3_ITGB1	0.00229148	0.01	LAMA3_ITGA3_ITGB1	LAMA3 - (ITGA3+ITGB1)	LAMININ	ECM-Receptor	KEGG: hsa04512
1239	EC	ProC	LAMA3	ITGA3_ITGB1	0.000651644	0	LAMA3_ITGA3_ITGB1	LAMA3 - (ITGA3+ITGB1)	LAMININ	ECM-Receptor	KEGG: hsa04512
1240	Adipo	ProC	LAMA3	ITGA3_ITGB1	0.00148831	0	LAMA3_ITGA3_ITGB1	LAMA3 - (ITGA3+ITGB1)	LAMININ	ECM-Receptor	KEGG: hsa04512
1241	ProC	ProC	LAMA3	ITGA3_ITGB1	0.00256015	0.02	LAMA3_ITGA3_ITGB1	LAMA3 - (ITGA3+ITGB1)	LAMININ	ECM-Receptor	KEGG: hsa04512
1242	SMC	CM	LAMA4	ITGA3_ITGB1	0.00365348	0	LAMA4_ITGA3_ITGB1	LAMA4 - (ITGA3+ITGB1)	LAMININ	ECM-Receptor	KEGG: hsa04512
1243	MC	CM	LAMA4	ITGA3_ITGB1	0.00572189	0	LAMA4_ITGA3_ITGB1	LAMA4 - (ITGA3+ITGB1)	LAMININ	ECM-Receptor	KEGG: hsa04512
1244	LEC	CM	LAMA4	ITGA3_ITGB1	0.0046369	0	LAMA4_ITGA3_ITGB1	LAMA4 - (ITGA3+ITGB1)	LAMININ	ECM-Receptor	KEGG: hsa04512
1245	NC	CM	LAMA4	ITGA3_ITGB1	0.00513048	0	LAMA4_ITGA3_ITGB1	LAMA4 - (ITGA3+ITGB1)	LAMININ	ECM-Receptor	KEGG: hsa04512
1246	SMC	ProC	LAMA4	ITGA3_ITGB1	0.00408119	0.02	LAMA4_ITGA3_ITGB1	LAMA4 - (ITGA3+ITGB1)	LAMININ	ECM-Receptor	KEGG: hsa04512
1247	MC	ProC	LAMA4	ITGA3_ITGB1	0.00639019	0.01	LAMA4_ITGA3_ITGB1	LAMA4 - (ITGA3+ITGB1)	LAMININ	ECM-Receptor	KEGG: hsa04512
1248	LEC	ProC	LAMA4	ITGA3_ITGB1	0.00517914	0	LAMA4_ITGA3_ITGB1	LAMA4 - (ITGA3+ITGB1)	LAMININ	ECM-Receptor	KEGG: hsa04512
1249	NC	ProC	LAMA4	ITGA3_ITGB1	0.0057301	0	LAMA4_ITGA3_ITGB1	LAMA4 - (ITGA3+ITGB1)	LAMININ	ECM-Receptor	KEGG: hsa04512
1250	CM	CM	LAMA5	ITGA3_ITGB1	0.000660043	0	LAMA5_ITGA3_ITGB1	LAMA5 - (ITGA3+ITGB1)	LAMININ	ECM-Receptor	KEGG: hsa04512
1251	CM	ProC	LAMA5	ITGA3_ITGB1	0.000737573	0	LAMA5_ITGA3_ITGB1	LAMA5 - (ITGA3+ITGB1)	LAMININ	ECM-Receptor	KEGG: hsa04512
1252	FB	CM	LAMB1	ITGA3_ITGB1	0.00407102	0	LAMB1_ITGA3_ITGB1	LAMB1 - (ITGA3+ITGB1)	LAMININ	ECM-Receptor	KEGG: hsa04512
1253	SMC	CM	LAMB1	ITGA3_ITGB1	0.00616053	0	LAMB1_ITGA3_ITGB1	LAMB1 - (ITGA3+ITGB1)	LAMININ	ECM-Receptor	KEGG: hsa04512
1254	MC	CM	LAMB1	ITGA3_ITGB1	0.00568902	0	LAMB1_ITGA3_ITGB1	LAMB1 - (ITGA3+ITGB1)	LAMININ	ECM-Receptor	KEGG: hsa04512
1255	LEC	CM	LAMB1	ITGA3_ITGB1	0.00726466	0	LAMB1_ITGA3_ITGB1	LAMB1 - (ITGA3+ITGB1)	LAMININ	ECM-Receptor	KEGG: hsa04512
1256	FB	ProC	LAMB1	ITGA3_ITGB1	0.00454739	0.02	LAMB1_ITGA3_ITGB1	LAMB1 - (ITGA3+ITGB1)	LAMININ	ECM-Receptor	KEGG: hsa04512
1257	SMC	ProC	LAMB1	ITGA3_ITGB1	0.00687971	0	LAMB1_ITGA3_ITGB1	LAMB1 - (ITGA3+ITGB1)	LAMININ	ECM-Receptor	KEGG: hsa04512
1258	MC	ProC	LAMB1	ITGA3_ITGB1	0.00635351	0.01	LAMB1_ITGA3_ITGB1	LAMB1 - (ITGA3+ITGB1)	LAMININ	ECM-Receptor	KEGG: hsa04512
1259	LEC	ProC	LAMB1	ITGA3_ITGB1	0.00811169	0	LAMB1_ITGA3_ITGB1	LAMB1 - (ITGA3+ITGB1)	LAMININ	ECM-Receptor	KEGG: hsa04512
1260	ProC	CM	LAMB2	ITGA3_ITGB1	0.000101475	0	LAMB2_ITGA3_ITGB1	LAMB2 - (ITGA3+ITGB1)	LAMININ	ECM-Receptor	KEGG: hsa04512
1261	ProC	ProC	LAMB2	ITGA3_ITGB1	0.000113402	0.01	LAMB2_ITGA3_ITGB1	LAMB2 - (ITGA3+ITGB1)	LAMININ	ECM-Receptor	KEGG: hsa04512
1262	FB	CM	LAMC1	ITGA3_ITGB1	0.00320615	0	LAMC1_ITGA3_ITGB1	LAMC1 - (ITGA3+ITGB1)	LAMININ	ECM-Receptor	KEGG: hsa04512
1263	SMC	CM	LAMC1	ITGA3_ITGB1	0.00555204	0	LAMC1_ITGA3_ITGB1	LAMC1 - (ITGA3+ITGB1)	LAMININ	ECM-Receptor	KEGG: hsa04512
1264	LEC	CM	LAMC1	ITGA3_ITGB1	0.00266936	0	LAMC1_ITGA3_ITGB1	LAMC1 - (ITGA3+ITGB1)	LAMININ	ECM-Receptor	KEGG: hsa04512
1265	ProC	CM	LAMC1	ITGA3_ITGB1	0.00344934	0.01	LAMC1_ITGA3_ITGB1	LAMC1 - (ITGA3+ITGB1)	LAMININ	ECM-Receptor	KEGG: hsa04512
1266	FB	ProC	LAMC1	ITGA3_ITGB1	0.00358168	0.02	LAMC1_ITGA3_ITGB1	LAMC1 - (ITGA3+ITGB1)	LAMININ	ECM-Receptor	KEGG: hsa04512
1267	SMC	ProC	LAMC1	ITGA3_ITGB1	0.00620063	0	LAMC1_ITGA3_ITGB1	LAMC1 - (ITGA3+ITGB1)	LAMININ	ECM-Receptor	KEGG: hsa04512
1268	LEC	ProC	LAMC1	ITGA3_ITGB1	0.0029822	0.04	LAMC1_ITGA3_ITGB1	LAMC1 - (ITGA3+ITGB1)	LAMININ	ECM-Receptor	KEGG: hsa04512
1269	ProC	ProC	LAMC1	ITGA3_ITGB1	0.00385324	0.02	LAMC1_ITGA3_ITGB1	LAMC1 - (ITGA3+ITGB1)	LAMININ	ECM-Receptor	KEGG: hsa04512
1270	LEC	CM	RELN	ITGA3_ITGB1	0.00195082	0	RELN_ITGA3_ITGB1	RELN - (ITGA3+ITGB1)	RELN	ECM-Receptor	KEGG: hsa04512
1271	LEC	ProC	RELN	ITGA3_ITGB1	0.00217963	0	RELN_ITGA3_ITGB1	RELN - (ITGA3+ITGB1)	RELN	ECM-Receptor	KEGG: hsa04512
1272	SMC	CM	THBS2	ITGA3_ITGB1	0.00076327	0	THBS2_ITGA3_ITGB1	THBS2 - (ITGA3+ITGB1)	THBS	ECM-Receptor	KEGG: hsa04512
1273	ProC	CM	THBS2	ITGA3_ITGB1	0.000347478	0	THBS2_ITGA3_ITGB1	THBS2 - (ITGA3+ITGB1)	THBS	ECM-Receptor	KEGG: hsa04512
1274	SMC	ProC	THBS2	ITGA3_ITGB1	0.000852915	0	THBS2_ITGA3_ITGB1	THBS2 - (ITGA3+ITGB1)	THBS	ECM-Receptor	KEGG: hsa04512
1275	ProC	ProC	THBS2	ITGA3_ITGB1	0.000388307	0	THBS2_ITGA3_ITGB1	THBS2 - (ITGA3+ITGB1)	THBS	ECM-Receptor	KEGG: hsa04512
1276	NC	CM	THBS4	ITGA3_ITGB1	0.00112952	0	THBS4_ITGA3_ITGB1	THBS4 - (ITGA3+ITGB1)	THBS	ECM-Receptor	KEGG: hsa04512
1277	NC	ProC	THBS4	ITGA3_ITGB1	0.00126213	0	THBS4_ITGA3_ITGB1	THBS4 - (ITGA3+ITGB1)	THBS	ECM-Receptor	KEGG: hsa04512
1278	SMC	CM	COL1A1	ITGA3_ITGB1	0.00841391	0	COL1A1_ITGA3_ITGB1	COL1A1 - (ITGA3+ITGB1)	COLLAGEN	ECM-Receptor	KEGG: hsa04512
1279	LEC	CM	COL1A1	ITGA3_ITGB1	0.00115764	0	COL1A1_ITGA3_ITGB1	COL1A1 - (ITGA3+ITGB1)	COLLAGEN	ECM-Receptor	KEGG: hsa04512
1280	NC	CM	COL1A1	ITGA3_ITGB1	0.00141865	0	COL1A1_ITGA3_ITGB1	COL1A1 - (ITGA3+ITGB1)	COLLAGEN	ECM-Receptor	KEGG: hsa04512
1281	ProC	CM	COL1A1	ITGA3_ITGB1	0.00736487	0	COL1A1_ITGA3_ITGB1	COL1A1 - (ITGA3+ITGB1)	COLLAGEN	ECM-Receptor	KEGG: hsa04512
1282	SMC	ProC	COL1A1	ITGA3_ITGB1	0.00939367	0	COL1A1_ITGA3_ITGB1	COL1A1 - (ITGA3+ITGB1)	COLLAGEN	ECM-Receptor	KEGG: hsa04512
1283	LEC	ProC	COL1A1	ITGA3_ITGB1	0.00129354	0	COL1A1_ITGA3_ITGB1	COL1A1 - (ITGA3+ITGB1)	COLLAGEN	ECM-Receptor	KEGG: hsa04512
1284	NC	ProC	COL1A1	ITGA3_ITGB1	0.00158515	0	COL1A1_ITGA3_ITGB1	COL1A1 - (ITGA3+ITGB1)	COLLAGEN	ECM-Receptor	KEGG: hsa04512
1285	ProC	ProC	COL1A1	ITGA3_ITGB1	0.00822348	0	COL1A1_ITGA3_ITGB1	COL1A1 - (ITGA3+ITGB1)	COLLAGEN	ECM-Receptor	KEGG: hsa04512
1286	SMC	CM	COL1A2	ITGA3_ITGB1	0.00766747	0	COL1A2_ITGA3_ITGB1	COL1A2 - (ITGA3+ITGB1)	COLLAGEN	ECM-Receptor	KEGG: hsa04512
1287	MC	CM	COL1A2	ITGA3_ITGB1	0.00057413	0	COL1A2_ITGA3_ITGB1	COL1A2 - (ITGA3+ITGB1)	COLLAGEN	ECM-Receptor	KEGG: hsa04512
1288	LEC	CM	COL1A2	ITGA3_ITGB1	0.00128266	0	COL1A2_ITGA3_ITGB1	COL1A2 - (ITGA3+ITGB1)	COLLAGEN	ECM-Receptor	KEGG: hsa04512
1289	NC	CM	COL1A2	ITGA3_ITGB1	0.00402431	0	COL1A2_ITGA3_ITGB1	COL1A2 - (ITGA3+ITGB1)	COLLAGEN	ECM-Receptor	KEGG: hsa04512
1290	ProC	CM	COL1A2	ITGA3_ITGB1	0.00586135	0	COL1A2_ITGA3_ITGB1	COL1A2 - (ITGA3+ITGB1)	COLLAGEN	ECM-Receptor	KEGG: hsa04512
1291	SMC	ProC	COL1A2	ITGA3_ITGB1	0.00856106	0	COL1A2_ITGA3_ITGB1	COL1A2 - (ITGA3+ITGB1)	COLLAGEN	ECM-Receptor	KEGG: hsa04512
1292	MC	ProC	COL1A2	ITGA3_ITGB1	0.000641575	0	COL1A2_ITGA3_ITGB1	COL1A2 - (ITGA3+ITGB1)	COLLAGEN	ECM-Receptor	KEGG: hsa04512
1293	LEC	ProC	COL1A2	ITGA3_ITGB1	0.00143322	0	COL1A2_ITGA3_ITGB1	COL1A2 - (ITGA3+ITGB1)	COLLAGEN	ECM-Receptor	KEGG: hsa04512
1294	NC	ProC	COL1A2	ITGA3_ITGB1	0.00449524	0	COL1A2_ITGA3_ITGB1	COL1A2 - (ITGA3+ITGB1)	COLLAGEN	ECM-Receptor	KEGG: hsa04512
1295	ProC	ProC	COL1A2	ITGA3_ITGB1	0.00654584	0	COL1A2_ITGA3_ITGB1	COL1A2 - (ITGA3+ITGB1)	COLLAGEN	ECM-Receptor	KEGG: hsa04512
1296	FB	CM	COL4A1	ITGA3_ITGB1	0.0102178	0.03	COL4A1_ITGA3_ITGB1	COL4A1 - (ITGA3+ITGB1)	COLLAGEN	ECM-Receptor	KEGG: hsa04512
1297	FB	ProC	COL4A1	ITGA3_ITGB1	0.0114052	0.04	COL4A1_ITGA3_ITGB1	COL4A1 - (ITGA3+ITGB1)	COLLAGEN	ECM-Receptor	KEGG: hsa04512
1298	SMC	CM	COL6A1	ITGA3_ITGB1	0.00127367	0	COL6A1_ITGA3_ITGB1	COL6A1 - (ITGA3+ITGB1)	COLLAGEN	ECM-Receptor	KEGG: hsa04512
1299	NC	CM	COL6A1	ITGA3_ITGB1	0.000923459	0	COL6A1_ITGA3_ITGB1	COL6A1 - (ITGA3+ITGB1)	COLLAGEN	ECM-Receptor	KEGG: hsa04512
1300	ProC	CM	COL6A1	ITGA3_ITGB1	0.00111112	0	COL6A1_ITGA3_ITGB1	COL6A1 - (ITGA3+ITGB1)	COLLAGEN	ECM-Receptor	KEGG: hsa04512
1301	SMC	ProC	COL6A1	ITGA3_ITGB1	0.00142317	0	COL6A1_ITGA3_ITGB1	COL6A1 - (ITGA3+ITGB1)	COLLAGEN	ECM-Receptor	KEGG: hsa04512
1302	NC	ProC	COL6A1	ITGA3_ITGB1	0.0010319	0	COL6A1_ITGA3_ITGB1	COL6A1 - (ITGA3+ITGB1)	COLLAGEN	ECM-Receptor	KEGG: hsa04512
1303	ProC	ProC	COL6A1	ITGA3_ITGB1	0.00124157	0.01	COL6A1_ITGA3_ITGB1	COL6A1 - (ITGA3+ITGB1)	COLLAGEN	ECM-Receptor	KEGG: hsa04512
1304	CM	CM	COL6A2	ITGA3_ITGB1	0.000150679	0.02	COL6A2_ITGA3_ITGB1	COL6A2 - (ITGA3+ITGB1)	COLLAGEN	ECM-Receptor	KEGG: hsa04512
1305	FB	CM	COL6A2	ITGA3_ITGB1	0.00130992	0	COL6A2_ITGA3_ITGB1	COL6A2 - (ITGA3+ITGB1)	COLLAGEN	ECM-Receptor	KEGG: hsa04512
1306	SMC	CM	COL6A2	ITGA3_ITGB1	0.00367637	0	COL6A2_ITGA3_ITGB1	COL6A2 - (ITGA3+ITGB1)	COLLAGEN	ECM-Receptor	KEGG: hsa04512
1307	MC	CM	COL6A2	ITGA3_ITGB1	0.000873446	0	COL6A2_ITGA3_ITGB1	COL6A2 - (ITGA3+ITGB1)	COLLAGEN	ECM-Receptor	KEGG: hsa04512
1308	NC	CM	COL6A2	ITGA3_ITGB1	0.00127272	0	COL6A2_ITGA3_ITGB1	COL6A2 - (ITGA3+ITGB1)	COLLAGEN	ECM-Receptor	KEGG: hsa04512
1309	ProC	CM	COL6A2	ITGA3_ITGB1	0.00119407	0.04	COL6A2_ITGA3_ITGB1	COL6A2 - (ITGA3+ITGB1)	COLLAGEN	ECM-Receptor	KEGG: hsa04512
1310	FB	ProC	COL6A2	ITGA3_ITGB1	0.00146368	0	COL6A2_ITGA3_ITGB1	COL6A2 - (ITGA3+ITGB1)	COLLAGEN	ECM-Receptor	KEGG: hsa04512
1311	SMC	ProC	COL6A2	ITGA3_ITGB1	0.00410675	0	COL6A2_ITGA3_ITGB1	COL6A2 - (ITGA3+ITGB1)	COLLAGEN	ECM-Receptor	KEGG: hsa04512
1312	MC	ProC	COL6A2	ITGA3_ITGB1	0.000976018	0	COL6A2_ITGA3_ITGB1	COL6A2 - (ITGA3+ITGB1)	COLLAGEN	ECM-Receptor	KEGG: hsa04512
1313	NC	ProC	COL6A2	ITGA3_ITGB1	0.00142212	0	COL6A2_ITGA3_ITGB1	COL6A2 - (ITGA3+ITGB1)	COLLAGEN	ECM-Receptor	KEGG: hsa04512
1314	ProC	ProC	COL6A2	ITGA3_ITGB1	0.00133424	0.03	COL6A2_ITGA3_ITGB1	COL6A2 - (ITGA3+ITGB1)	COLLAGEN	ECM-Receptor	KEGG: hsa04512
1315	SMC	CM	COL6A3	ITGA3_ITGB1	0.00729269	0	COL6A3_ITGA3_ITGB1	COL6A3 - (ITGA3+ITGB1)	COLLAGEN	ECM-Receptor	KEGG: hsa04512
1316	NC	CM	COL6A3	ITGA3_ITGB1	0.00541139	0	COL6A3_ITGA3_ITGB1	COL6A3 - (ITGA3+ITGB1)	COLLAGEN	ECM-Receptor	KEGG: hsa04512
1317	ProC	CM	COL6A3	ITGA3_ITGB1	0.00547459	0	COL6A3_ITGA3_ITGB1	COL6A3 - (ITGA3+ITGB1)	COLLAGEN	ECM-Receptor	KEGG: hsa04512
1318	SMC	ProC	COL6A3	ITGA3_ITGB1	0.00814296	0	COL6A3_ITGA3_ITGB1	COL6A3 - (ITGA3+ITGB1)	COLLAGEN	ECM-Receptor	KEGG: hsa04512
1319	NC	ProC	COL6A3	ITGA3_ITGB1	0.00604364	0	COL6A3_ITGA3_ITGB1	COL6A3 - (ITGA3+ITGB1)	COLLAGEN	ECM-Receptor	KEGG: hsa04512
1320	ProC	ProC	COL6A3	ITGA3_ITGB1	0.00611419	0	COL6A3_ITGA3_ITGB1	COL6A3 - (ITGA3+ITGB1)	COLLAGEN	ECM-Receptor	KEGG: hsa04512
1321	SMC	CM	COL6A6	ITGA3_ITGB1	0.00733757	0	COL6A6_ITGA3_ITGB1	COL6A6 - (ITGA3+ITGB1)	COLLAGEN	ECM-Receptor	KEGG: hsa04512
1322	ProC	CM	COL6A6	ITGA3_ITGB1	0.000326834	0.01	COL6A6_ITGA3_ITGB1	COL6A6 - (ITGA3+ITGB1)	COLLAGEN	ECM-Receptor	KEGG: hsa04512
1323	SMC	ProC	COL6A6	ITGA3_ITGB1	0.00819302	0	COL6A6_ITGA3_ITGB1	COL6A6 - (ITGA3+ITGB1)	COLLAGEN	ECM-Receptor	KEGG: hsa04512
1324	ProC	ProC	COL6A6	ITGA3_ITGB1	0.000365239	0	COL6A6_ITGA3_ITGB1	COL6A6 - (ITGA3+ITGB1)	COLLAGEN	ECM-Receptor	KEGG: hsa04512
1325	CM	FB	LAMA2	ITGA6_ITGB1	0.0905091	0	LAMA2_ITGA6_ITGB1	LAMA2 - (ITGA6+ITGB1)	LAMININ	ECM-Receptor	KEGG: hsa04512
1326	EC	FB	LAMA2	ITGA6_ITGB1	0.109955	0	LAMA2_ITGA6_ITGB1	LAMA2 - (ITGA6+ITGB1)	LAMININ	ECM-Receptor	KEGG: hsa04512
1327	FB	FB	LAMA2	ITGA6_ITGB1	6.08472e-06	0	LAMA2_ITGA6_ITGB1	LAMA2 - (ITGA6+ITGB1)	LAMININ	ECM-Receptor	KEGG: hsa04512
1328	SMC	FB	LAMA2	ITGA6_ITGB1	0.0610294	0	LAMA2_ITGA6_ITGB1	LAMA2 - (ITGA6+ITGB1)	LAMININ	ECM-Receptor	KEGG: hsa04512
1329	PC	FB	LAMA2	ITGA6_ITGB1	0.00728697	0	LAMA2_ITGA6_ITGB1	LAMA2 - (ITGA6+ITGB1)	LAMININ	ECM-Receptor	KEGG: hsa04512
1330	MC	FB	LAMA2	ITGA6_ITGB1	0.00270298	0	LAMA2_ITGA6_ITGB1	LAMA2 - (ITGA6+ITGB1)	LAMININ	ECM-Receptor	KEGG: hsa04512
1331	LC	FB	LAMA2	ITGA6_ITGB1	1.12194e-12	0	LAMA2_ITGA6_ITGB1	LAMA2 - (ITGA6+ITGB1)	LAMININ	ECM-Receptor	KEGG: hsa04512
1332	LEC	FB	LAMA2	ITGA6_ITGB1	0.0914153	0	LAMA2_ITGA6_ITGB1	LAMA2 - (ITGA6+ITGB1)	LAMININ	ECM-Receptor	KEGG: hsa04512
1333	NC	FB	LAMA2	ITGA6_ITGB1	0.00408794	0	LAMA2_ITGA6_ITGB1	LAMA2 - (ITGA6+ITGB1)	LAMININ	ECM-Receptor	KEGG: hsa04512
1334	Adipo	FB	LAMA2	ITGA6_ITGB1	0.0915083	0	LAMA2_ITGA6_ITGB1	LAMA2 - (ITGA6+ITGB1)	LAMININ	ECM-Receptor	KEGG: hsa04512
1335	ProC	FB	LAMA2	ITGA6_ITGB1	0.0939704	0	LAMA2_ITGA6_ITGB1	LAMA2 - (ITGA6+ITGB1)	LAMININ	ECM-Receptor	KEGG: hsa04512
1336	CM	LEC	LAMA2	ITGA6_ITGB1	0.0354588	0	LAMA2_ITGA6_ITGB1	LAMA2 - (ITGA6+ITGB1)	LAMININ	ECM-Receptor	KEGG: hsa04512
1337	EC	LEC	LAMA2	ITGA6_ITGB1	0.0436445	0	LAMA2_ITGA6_ITGB1	LAMA2 - (ITGA6+ITGB1)	LAMININ	ECM-Receptor	KEGG: hsa04512
1338	FB	LEC	LAMA2	ITGA6_ITGB1	2.24777e-06	0	LAMA2_ITGA6_ITGB1	LAMA2 - (ITGA6+ITGB1)	LAMININ	ECM-Receptor	KEGG: hsa04512
1339	SMC	LEC	LAMA2	ITGA6_ITGB1	0.0234472	0	LAMA2_ITGA6_ITGB1	LAMA2 - (ITGA6+ITGB1)	LAMININ	ECM-Receptor	KEGG: hsa04512
1340	PC	LEC	LAMA2	ITGA6_ITGB1	0.00270431	0	LAMA2_ITGA6_ITGB1	LAMA2 - (ITGA6+ITGB1)	LAMININ	ECM-Receptor	KEGG: hsa04512
1341	MC	LEC	LAMA2	ITGA6_ITGB1	0.00100021	0	LAMA2_ITGA6_ITGB1	LAMA2 - (ITGA6+ITGB1)	LAMININ	ECM-Receptor	KEGG: hsa04512
1342	LC	LEC	LAMA2	ITGA6_ITGB1	4.14455e-13	0	LAMA2_ITGA6_ITGB1	LAMA2 - (ITGA6+ITGB1)	LAMININ	ECM-Receptor	KEGG: hsa04512
1343	LEC	LEC	LAMA2	ITGA6_ITGB1	0.0358355	0	LAMA2_ITGA6_ITGB1	LAMA2 - (ITGA6+ITGB1)	LAMININ	ECM-Receptor	KEGG: hsa04512
1344	NC	LEC	LAMA2	ITGA6_ITGB1	0.00151403	0	LAMA2_ITGA6_ITGB1	LAMA2 - (ITGA6+ITGB1)	LAMININ	ECM-Receptor	KEGG: hsa04512
1345	Adipo	LEC	LAMA2	ITGA6_ITGB1	0.0358742	0	LAMA2_ITGA6_ITGB1	LAMA2 - (ITGA6+ITGB1)	LAMININ	ECM-Receptor	KEGG: hsa04512
1346	ProC	LEC	LAMA2	ITGA6_ITGB1	0.0369002	0	LAMA2_ITGA6_ITGB1	LAMA2 - (ITGA6+ITGB1)	LAMININ	ECM-Receptor	KEGG: hsa04512
1347	EC	FB	LAMA3	ITGA6_ITGB1	0.00605281	0	LAMA3_ITGA6_ITGB1	LAMA3 - (ITGA6+ITGB1)	LAMININ	ECM-Receptor	KEGG: hsa04512
1348	Adipo	FB	LAMA3	ITGA6_ITGB1	0.013729	0	LAMA3_ITGA6_ITGB1	LAMA3 - (ITGA6+ITGB1)	LAMININ	ECM-Receptor	KEGG: hsa04512
1349	ProC	FB	LAMA3	ITGA6_ITGB1	0.0234095	0	LAMA3_ITGA6_ITGB1	LAMA3 - (ITGA6+ITGB1)	LAMININ	ECM-Receptor	KEGG: hsa04512
1350	EC	LEC	LAMA3	ITGA6_ITGB1	0.00224454	0	LAMA3_ITGA6_ITGB1	LAMA3 - (ITGA6+ITGB1)	LAMININ	ECM-Receptor	KEGG: hsa04512
1351	Adipo	LEC	LAMA3	ITGA6_ITGB1	0.00511591	0	LAMA3_ITGA6_ITGB1	LAMA3 - (ITGA6+ITGB1)	LAMININ	ECM-Receptor	KEGG: hsa04512
1352	ProC	LEC	LAMA3	ITGA6_ITGB1	0.00877726	0	LAMA3_ITGA6_ITGB1	LAMA3 - (ITGA6+ITGB1)	LAMININ	ECM-Receptor	KEGG: hsa04512
1353	CM	FB	LAMA4	ITGA6_ITGB1	0.00677287	0	LAMA4_ITGA6_ITGB1	LAMA4 - (ITGA6+ITGB1)	LAMININ	ECM-Receptor	KEGG: hsa04512
1354	EC	FB	LAMA4	ITGA6_ITGB1	0.00601574	0	LAMA4_ITGA6_ITGB1	LAMA4 - (ITGA6+ITGB1)	LAMININ	ECM-Receptor	KEGG: hsa04512
1355	FB	FB	LAMA4	ITGA6_ITGB1	0.0131771	0	LAMA4_ITGA6_ITGB1	LAMA4 - (ITGA6+ITGB1)	LAMININ	ECM-Receptor	KEGG: hsa04512
1356	SMC	FB	LAMA4	ITGA6_ITGB1	0.0368598	0	LAMA4_ITGA6_ITGB1	LAMA4 - (ITGA6+ITGB1)	LAMININ	ECM-Receptor	KEGG: hsa04512
1357	MC	FB	LAMA4	ITGA6_ITGB1	0.0566587	0	LAMA4_ITGA6_ITGB1	LAMA4 - (ITGA6+ITGB1)	LAMININ	ECM-Receptor	KEGG: hsa04512
1358	LEC	FB	LAMA4	ITGA6_ITGB1	0.0463655	0	LAMA4_ITGA6_ITGB1	LAMA4 - (ITGA6+ITGB1)	LAMININ	ECM-Receptor	KEGG: hsa04512
1359	NC	FB	LAMA4	ITGA6_ITGB1	0.051073	0	LAMA4_ITGA6_ITGB1	LAMA4 - (ITGA6+ITGB1)	LAMININ	ECM-Receptor	KEGG: hsa04512
1360	Adipo	FB	LAMA4	ITGA6_ITGB1	0.00565463	0	LAMA4_ITGA6_ITGB1	LAMA4 - (ITGA6+ITGB1)	LAMININ	ECM-Receptor	KEGG: hsa04512
1361	ProC	FB	LAMA4	ITGA6_ITGB1	0.00922152	0	LAMA4_ITGA6_ITGB1	LAMA4 - (ITGA6+ITGB1)	LAMININ	ECM-Receptor	KEGG: hsa04512
1362	CM	LEC	LAMA4	ITGA6_ITGB1	0.0025127	0	LAMA4_ITGA6_ITGB1	LAMA4 - (ITGA6+ITGB1)	LAMININ	ECM-Receptor	KEGG: hsa04512
1363	EC	LEC	LAMA4	ITGA6_ITGB1	0.00223074	0	LAMA4_ITGA6_ITGB1	LAMA4 - (ITGA6+ITGB1)	LAMININ	ECM-Receptor	KEGG: hsa04512
1364	FB	LEC	LAMA4	ITGA6_ITGB1	0.00490854	0	LAMA4_ITGA6_ITGB1	LAMA4 - (ITGA6+ITGB1)	LAMININ	ECM-Receptor	KEGG: hsa04512
1365	SMC	LEC	LAMA4	ITGA6_ITGB1	0.0139404	0	LAMA4_ITGA6_ITGB1	LAMA4 - (ITGA6+ITGB1)	LAMININ	ECM-Receptor	KEGG: hsa04512
1366	MC	LEC	LAMA4	ITGA6_ITGB1	0.0217058	0	LAMA4_ITGA6_ITGB1	LAMA4 - (ITGA6+ITGB1)	LAMININ	ECM-Receptor	KEGG: hsa04512
1367	LEC	LEC	LAMA4	ITGA6_ITGB1	0.0176438	0	LAMA4_ITGA6_ITGB1	LAMA4 - (ITGA6+ITGB1)	LAMININ	ECM-Receptor	KEGG: hsa04512
1368	NC	LEC	LAMA4	ITGA6_ITGB1	0.0194947	0	LAMA4_ITGA6_ITGB1	LAMA4 - (ITGA6+ITGB1)	LAMININ	ECM-Receptor	KEGG: hsa04512
1369	Adipo	LEC	LAMA4	ITGA6_ITGB1	0.00209636	0	LAMA4_ITGA6_ITGB1	LAMA4 - (ITGA6+ITGB1)	LAMININ	ECM-Receptor	KEGG: hsa04512
1370	ProC	LEC	LAMA4	ITGA6_ITGB1	0.00342645	0	LAMA4_ITGA6_ITGB1	LAMA4 - (ITGA6+ITGB1)	LAMININ	ECM-Receptor	KEGG: hsa04512
1371	CM	FB	LAMA5	ITGA6_ITGB1	0.00684609	0	LAMA5_ITGA6_ITGB1	LAMA5 - (ITGA6+ITGB1)	LAMININ	ECM-Receptor	KEGG: hsa04512
1372	CM	LEC	LAMA5	ITGA6_ITGB1	0.00253998	0	LAMA5_ITGA6_ITGB1	LAMA5 - (ITGA6+ITGB1)	LAMININ	ECM-Receptor	KEGG: hsa04512
1373	CM	FB	LAMB1	ITGA6_ITGB1	0.013353	0	LAMB1_ITGA6_ITGB1	LAMB1 - (ITGA6+ITGB1)	LAMININ	ECM-Receptor	KEGG: hsa04512
1374	EC	FB	LAMB1	ITGA6_ITGB1	0.00624266	0	LAMB1_ITGA6_ITGB1	LAMB1 - (ITGA6+ITGB1)	LAMININ	ECM-Receptor	KEGG: hsa04512
1375	FB	FB	LAMB1	ITGA6_ITGB1	0.0409165	0	LAMB1_ITGA6_ITGB1	LAMB1 - (ITGA6+ITGB1)	LAMININ	ECM-Receptor	KEGG: hsa04512
1376	SMC	FB	LAMB1	ITGA6_ITGB1	0.0607636	0	LAMB1_ITGA6_ITGB1	LAMB1 - (ITGA6+ITGB1)	LAMININ	ECM-Receptor	KEGG: hsa04512
1377	MC	FB	LAMB1	ITGA6_ITGB1	0.0563499	0	LAMB1_ITGA6_ITGB1	LAMB1 - (ITGA6+ITGB1)	LAMININ	ECM-Receptor	KEGG: hsa04512
1378	LEC	FB	LAMB1	ITGA6_ITGB1	0.0709554	0	LAMB1_ITGA6_ITGB1	LAMB1 - (ITGA6+ITGB1)	LAMININ	ECM-Receptor	KEGG: hsa04512
1379	NC	FB	LAMB1	ITGA6_ITGB1	0.0157115	0	LAMB1_ITGA6_ITGB1	LAMB1 - (ITGA6+ITGB1)	LAMININ	ECM-Receptor	KEGG: hsa04512
1380	Adipo	FB	LAMB1	ITGA6_ITGB1	0.00779635	0	LAMB1_ITGA6_ITGB1	LAMB1 - (ITGA6+ITGB1)	LAMININ	ECM-Receptor	KEGG: hsa04512
1381	ProC	FB	LAMB1	ITGA6_ITGB1	0.011911	0	LAMB1_ITGA6_ITGB1	LAMB1 - (ITGA6+ITGB1)	LAMININ	ECM-Receptor	KEGG: hsa04512
1382	CM	LEC	LAMB1	ITGA6_ITGB1	0.00497462	0	LAMB1_ITGA6_ITGB1	LAMB1 - (ITGA6+ITGB1)	LAMININ	ECM-Receptor	KEGG: hsa04512
1383	EC	LEC	LAMB1	ITGA6_ITGB1	0.00231522	0	LAMB1_ITGA6_ITGB1	LAMB1 - (ITGA6+ITGB1)	LAMININ	ECM-Receptor	KEGG: hsa04512
1384	FB	LEC	LAMB1	ITGA6_ITGB1	0.0155153	0	LAMB1_ITGA6_ITGB1	LAMB1 - (ITGA6+ITGB1)	LAMININ	ECM-Receptor	KEGG: hsa04512
1385	SMC	LEC	LAMB1	ITGA6_ITGB1	0.023341	0	LAMB1_ITGA6_ITGB1	LAMB1 - (ITGA6+ITGB1)	LAMININ	ECM-Receptor	KEGG: hsa04512
1386	MC	LEC	LAMB1	ITGA6_ITGB1	0.0215831	0	LAMB1_ITGA6_ITGB1	LAMB1 - (ITGA6+ITGB1)	LAMININ	ECM-Receptor	KEGG: hsa04512
1387	LEC	LEC	LAMB1	ITGA6_ITGB1	0.0274394	0	LAMB1_ITGA6_ITGB1	LAMB1 - (ITGA6+ITGB1)	LAMININ	ECM-Receptor	KEGG: hsa04512
1388	NC	LEC	LAMB1	ITGA6_ITGB1	0.00586207	0	LAMB1_ITGA6_ITGB1	LAMB1 - (ITGA6+ITGB1)	LAMININ	ECM-Receptor	KEGG: hsa04512
1389	Adipo	LEC	LAMB1	ITGA6_ITGB1	0.00289428	0	LAMB1_ITGA6_ITGB1	LAMB1 - (ITGA6+ITGB1)	LAMININ	ECM-Receptor	KEGG: hsa04512
1390	ProC	LEC	LAMB1	ITGA6_ITGB1	0.00443335	0	LAMB1_ITGA6_ITGB1	LAMB1 - (ITGA6+ITGB1)	LAMININ	ECM-Receptor	KEGG: hsa04512
1391	ProC	FB	LAMB2	ITGA6_ITGB1	0.00105806	0	LAMB2_ITGA6_ITGB1	LAMB2 - (ITGA6+ITGB1)	LAMININ	ECM-Receptor	KEGG: hsa04512
1392	ProC	LEC	LAMB2	ITGA6_ITGB1	0.000391118	0	LAMB2_ITGA6_ITGB1	LAMB2 - (ITGA6+ITGB1)	LAMININ	ECM-Receptor	KEGG: hsa04512
1393	CM	FB	LAMC1	ITGA6_ITGB1	0.00589274	0	LAMC1_ITGA6_ITGB1	LAMC1 - (ITGA6+ITGB1)	LAMININ	ECM-Receptor	KEGG: hsa04512
1394	FB	FB	LAMC1	ITGA6_ITGB1	0.0324792	0	LAMC1_ITGA6_ITGB1	LAMC1 - (ITGA6+ITGB1)	LAMININ	ECM-Receptor	KEGG: hsa04512
1395	SMC	FB	LAMC1	ITGA6_ITGB1	0.0550606	0	LAMC1_ITGA6_ITGB1	LAMC1 - (ITGA6+ITGB1)	LAMININ	ECM-Receptor	KEGG: hsa04512
1396	MC	FB	LAMC1	ITGA6_ITGB1	0.0108588	0	LAMC1_ITGA6_ITGB1	LAMC1 - (ITGA6+ITGB1)	LAMININ	ECM-Receptor	KEGG: hsa04512
1397	LEC	FB	LAMC1	ITGA6_ITGB1	0.0271749	0	LAMC1_ITGA6_ITGB1	LAMC1 - (ITGA6+ITGB1)	LAMININ	ECM-Receptor	KEGG: hsa04512
1398	NC	FB	LAMC1	ITGA6_ITGB1	0.0156113	0	LAMC1_ITGA6_ITGB1	LAMC1 - (ITGA6+ITGB1)	LAMININ	ECM-Receptor	KEGG: hsa04512
1399	Adipo	FB	LAMC1	ITGA6_ITGB1	0.00583344	0	LAMC1_ITGA6_ITGB1	LAMC1 - (ITGA6+ITGB1)	LAMININ	ECM-Receptor	KEGG: hsa04512
1400	ProC	FB	LAMC1	ITGA6_ITGB1	0.0348651	0	LAMC1_ITGA6_ITGB1	LAMC1 - (ITGA6+ITGB1)	LAMININ	ECM-Receptor	KEGG: hsa04512
1401	CM	LEC	LAMC1	ITGA6_ITGB1	0.00218496	0	LAMC1_ITGA6_ITGB1	LAMC1 - (ITGA6+ITGB1)	LAMININ	ECM-Receptor	KEGG: hsa04512
1402	FB	LEC	LAMC1	ITGA6_ITGB1	0.012249	0	LAMC1_ITGA6_ITGB1	LAMC1 - (ITGA6+ITGB1)	LAMININ	ECM-Receptor	KEGG: hsa04512
1403	SMC	LEC	LAMC1	ITGA6_ITGB1	0.0210716	0	LAMC1_ITGA6_ITGB1	LAMC1 - (ITGA6+ITGB1)	LAMININ	ECM-Receptor	KEGG: hsa04512
1404	MC	LEC	LAMC1	ITGA6_ITGB1	0.004039	0	LAMC1_ITGA6_ITGB1	LAMC1 - (ITGA6+ITGB1)	LAMININ	ECM-Receptor	KEGG: hsa04512
1405	LEC	LEC	LAMC1	ITGA6_ITGB1	0.0102137	0	LAMC1_ITGA6_ITGB1	LAMC1 - (ITGA6+ITGB1)	LAMININ	ECM-Receptor	KEGG: hsa04512
1406	NC	LEC	LAMC1	ITGA6_ITGB1	0.00582432	0	LAMC1_ITGA6_ITGB1	LAMC1 - (ITGA6+ITGB1)	LAMININ	ECM-Receptor	KEGG: hsa04512
1407	Adipo	LEC	LAMC1	ITGA6_ITGB1	0.00216289	0	LAMC1_ITGA6_ITGB1	LAMC1 - (ITGA6+ITGB1)	LAMININ	ECM-Receptor	KEGG: hsa04512
1408	ProC	LEC	LAMC1	ITGA6_ITGB1	0.0131691	0	LAMC1_ITGA6_ITGB1	LAMC1 - (ITGA6+ITGB1)	LAMININ	ECM-Receptor	KEGG: hsa04512
1409	CM	NC	LAMA2	ITGA7_ITGB1	0.0486534	0	LAMA2_ITGA7_ITGB1	LAMA2 - (ITGA7+ITGB1)	LAMININ	ECM-Receptor	KEGG: hsa04512
1410	EC	NC	LAMA2	ITGA7_ITGB1	0.0596967	0	LAMA2_ITGA7_ITGB1	LAMA2 - (ITGA7+ITGB1)	LAMININ	ECM-Receptor	KEGG: hsa04512
1411	FB	NC	LAMA2	ITGA7_ITGB1	3.12697e-06	0	LAMA2_ITGA7_ITGB1	LAMA2 - (ITGA7+ITGB1)	LAMININ	ECM-Receptor	KEGG: hsa04512
1412	SMC	NC	LAMA2	ITGA7_ITGB1	0.032322	0	LAMA2_ITGA7_ITGB1	LAMA2 - (ITGA7+ITGB1)	LAMININ	ECM-Receptor	KEGG: hsa04512
1413	PC	NC	LAMA2	ITGA7_ITGB1	0.0037581	0	LAMA2_ITGA7_ITGB1	LAMA2 - (ITGA7+ITGB1)	LAMININ	ECM-Receptor	KEGG: hsa04512
1414	MC	NC	LAMA2	ITGA7_ITGB1	0.0013909	0	LAMA2_ITGA7_ITGB1	LAMA2 - (ITGA7+ITGB1)	LAMININ	ECM-Receptor	KEGG: hsa04512
1415	LC	NC	LAMA2	ITGA7_ITGB1	5.76567e-13	0	LAMA2_ITGA7_ITGB1	LAMA2 - (ITGA7+ITGB1)	LAMININ	ECM-Receptor	KEGG: hsa04512
1416	LEC	NC	LAMA2	ITGA7_ITGB1	0.0491632	0	LAMA2_ITGA7_ITGB1	LAMA2 - (ITGA7+ITGB1)	LAMININ	ECM-Receptor	KEGG: hsa04512
1417	NC	NC	LAMA2	ITGA7_ITGB1	0.00210499	0	LAMA2_ITGA7_ITGB1	LAMA2 - (ITGA7+ITGB1)	LAMININ	ECM-Receptor	KEGG: hsa04512
1418	Adipo	NC	LAMA2	ITGA7_ITGB1	0.0492156	0	LAMA2_ITGA7_ITGB1	LAMA2 - (ITGA7+ITGB1)	LAMININ	ECM-Receptor	KEGG: hsa04512
1419	ProC	NC	LAMA2	ITGA7_ITGB1	0.0506031	0	LAMA2_ITGA7_ITGB1	LAMA2 - (ITGA7+ITGB1)	LAMININ	ECM-Receptor	KEGG: hsa04512
1420	CM	ProC	LAMA2	ITGA7_ITGB1	0.0367384	0.01	LAMA2_ITGA7_ITGB1	LAMA2 - (ITGA7+ITGB1)	LAMININ	ECM-Receptor	KEGG: hsa04512
1421	EC	ProC	LAMA2	ITGA7_ITGB1	0.0452057	0	LAMA2_ITGA7_ITGB1	LAMA2 - (ITGA7+ITGB1)	LAMININ	ECM-Receptor	KEGG: hsa04512
1422	LEC	ProC	LAMA2	ITGA7_ITGB1	0.0371281	0.01	LAMA2_ITGA7_ITGB1	LAMA2 - (ITGA7+ITGB1)	LAMININ	ECM-Receptor	KEGG: hsa04512
1423	Adipo	ProC	LAMA2	ITGA7_ITGB1	0.0371682	0.01	LAMA2_ITGA7_ITGB1	LAMA2 - (ITGA7+ITGB1)	LAMININ	ECM-Receptor	KEGG: hsa04512
1424	ProC	ProC	LAMA2	ITGA7_ITGB1	0.0382298	0.01	LAMA2_ITGA7_ITGB1	LAMA2 - (ITGA7+ITGB1)	LAMININ	ECM-Receptor	KEGG: hsa04512
1425	EC	NC	LAMA3	ITGA7_ITGB1	0.00311973	0	LAMA3_ITGA7_ITGB1	LAMA3 - (ITGA7+ITGB1)	LAMININ	ECM-Receptor	KEGG: hsa04512
1426	Adipo	NC	LAMA3	ITGA7_ITGB1	0.00710275	0	LAMA3_ITGA7_ITGB1	LAMA3 - (ITGA7+ITGB1)	LAMININ	ECM-Receptor	KEGG: hsa04512
1427	ProC	NC	LAMA3	ITGA7_ITGB1	0.0121687	0	LAMA3_ITGA7_ITGB1	LAMA3 - (ITGA7+ITGB1)	LAMININ	ECM-Receptor	KEGG: hsa04512
1428	EC	ProC	LAMA3	ITGA7_ITGB1	0.00232843	0	LAMA3_ITGA7_ITGB1	LAMA3 - (ITGA7+ITGB1)	LAMININ	ECM-Receptor	KEGG: hsa04512
1429	Adipo	ProC	LAMA3	ITGA7_ITGB1	0.00530655	0	LAMA3_ITGA7_ITGB1	LAMA3 - (ITGA7+ITGB1)	LAMININ	ECM-Receptor	KEGG: hsa04512
1430	ProC	ProC	LAMA3	ITGA7_ITGB1	0.00910309	0	LAMA3_ITGA7_ITGB1	LAMA3 - (ITGA7+ITGB1)	LAMININ	ECM-Receptor	KEGG: hsa04512
1431	CM	NC	LAMA4	ITGA7_ITGB1	0.00349209	0	LAMA4_ITGA7_ITGB1	LAMA4 - (ITGA7+ITGB1)	LAMININ	ECM-Receptor	KEGG: hsa04512
1432	EC	NC	LAMA4	ITGA7_ITGB1	0.00310057	0	LAMA4_ITGA7_ITGB1	LAMA4 - (ITGA7+ITGB1)	LAMININ	ECM-Receptor	KEGG: hsa04512
1433	FB	NC	LAMA4	ITGA7_ITGB1	0.0068154	0	LAMA4_ITGA7_ITGB1	LAMA4 - (ITGA7+ITGB1)	LAMININ	ECM-Receptor	KEGG: hsa04512
1434	SMC	NC	LAMA4	ITGA7_ITGB1	0.0192879	0	LAMA4_ITGA7_ITGB1	LAMA4 - (ITGA7+ITGB1)	LAMININ	ECM-Receptor	KEGG: hsa04512
1435	MC	NC	LAMA4	ITGA7_ITGB1	0.0299417	0	LAMA4_ITGA7_ITGB1	LAMA4 - (ITGA7+ITGB1)	LAMININ	ECM-Receptor	KEGG: hsa04512
1436	LEC	NC	LAMA4	ITGA7_ITGB1	0.0243768	0	LAMA4_ITGA7_ITGB1	LAMA4 - (ITGA7+ITGB1)	LAMININ	ECM-Receptor	KEGG: hsa04512
1437	NC	NC	LAMA4	ITGA7_ITGB1	0.0269147	0	LAMA4_ITGA7_ITGB1	LAMA4 - (ITGA7+ITGB1)	LAMININ	ECM-Receptor	KEGG: hsa04512
1438	Adipo	NC	LAMA4	ITGA7_ITGB1	0.00291394	0	LAMA4_ITGA7_ITGB1	LAMA4 - (ITGA7+ITGB1)	LAMININ	ECM-Receptor	KEGG: hsa04512
1439	ProC	NC	LAMA4	ITGA7_ITGB1	0.0047603	0	LAMA4_ITGA7_ITGB1	LAMA4 - (ITGA7+ITGB1)	LAMININ	ECM-Receptor	KEGG: hsa04512
1440	CM	ProC	LAMA4	ITGA7_ITGB1	0.00260659	0.04	LAMA4_ITGA7_ITGB1	LAMA4 - (ITGA7+ITGB1)	LAMININ	ECM-Receptor	KEGG: hsa04512
1441	EC	ProC	LAMA4	ITGA7_ITGB1	0.00231412	0.03	LAMA4_ITGA7_ITGB1	LAMA4 - (ITGA7+ITGB1)	LAMININ	ECM-Receptor	KEGG: hsa04512
1442	FB	ProC	LAMA4	ITGA7_ITGB1	0.00509149	0	LAMA4_ITGA7_ITGB1	LAMA4 - (ITGA7+ITGB1)	LAMININ	ECM-Receptor	KEGG: hsa04512
1443	SMC	ProC	LAMA4	ITGA7_ITGB1	0.0144551	0	LAMA4_ITGA7_ITGB1	LAMA4 - (ITGA7+ITGB1)	LAMININ	ECM-Receptor	KEGG: hsa04512
1444	MC	ProC	LAMA4	ITGA7_ITGB1	0.0225007	0	LAMA4_ITGA7_ITGB1	LAMA4 - (ITGA7+ITGB1)	LAMININ	ECM-Receptor	KEGG: hsa04512
1445	LEC	ProC	LAMA4	ITGA7_ITGB1	0.0182927	0	LAMA4_ITGA7_ITGB1	LAMA4 - (ITGA7+ITGB1)	LAMININ	ECM-Receptor	KEGG: hsa04512
1446	NC	ProC	LAMA4	ITGA7_ITGB1	0.0202103	0	LAMA4_ITGA7_ITGB1	LAMA4 - (ITGA7+ITGB1)	LAMININ	ECM-Receptor	KEGG: hsa04512
1447	Adipo	ProC	LAMA4	ITGA7_ITGB1	0.00217472	0.03	LAMA4_ITGA7_ITGB1	LAMA4 - (ITGA7+ITGB1)	LAMININ	ECM-Receptor	KEGG: hsa04512
1448	ProC	ProC	LAMA4	ITGA7_ITGB1	0.00355436	0.01	LAMA4_ITGA7_ITGB1	LAMA4 - (ITGA7+ITGB1)	LAMININ	ECM-Receptor	KEGG: hsa04512
1449	CM	NC	LAMA5	ITGA7_ITGB1	0.00352997	0	LAMA5_ITGA7_ITGB1	LAMA5 - (ITGA7+ITGB1)	LAMININ	ECM-Receptor	KEGG: hsa04512
1450	CM	ProC	LAMA5	ITGA7_ITGB1	0.00263488	0	LAMA5_ITGA7_ITGB1	LAMA5 - (ITGA7+ITGB1)	LAMININ	ECM-Receptor	KEGG: hsa04512
1451	CM	NC	LAMB1	ITGA7_ITGB1	0.00690696	0	LAMB1_ITGA7_ITGB1	LAMB1 - (ITGA7+ITGB1)	LAMININ	ECM-Receptor	KEGG: hsa04512
1452	EC	NC	LAMB1	ITGA7_ITGB1	0.00321789	0	LAMB1_ITGA7_ITGB1	LAMB1 - (ITGA7+ITGB1)	LAMININ	ECM-Receptor	KEGG: hsa04512
1453	FB	NC	LAMB1	ITGA7_ITGB1	0.0214538	0	LAMB1_ITGA7_ITGB1	LAMB1 - (ITGA7+ITGB1)	LAMININ	ECM-Receptor	KEGG: hsa04512
1454	SMC	NC	LAMB1	ITGA7_ITGB1	0.032177	0	LAMB1_ITGA7_ITGB1	LAMB1 - (ITGA7+ITGB1)	LAMININ	ECM-Receptor	KEGG: hsa04512
1455	MC	NC	LAMB1	ITGA7_ITGB1	0.0297739	0	LAMB1_ITGA7_ITGB1	LAMB1 - (ITGA7+ITGB1)	LAMININ	ECM-Receptor	KEGG: hsa04512
1456	LEC	NC	LAMB1	ITGA7_ITGB1	0.0377668	0	LAMB1_ITGA7_ITGB1	LAMB1 - (ITGA7+ITGB1)	LAMININ	ECM-Receptor	KEGG: hsa04512
1457	NC	NC	LAMB1	ITGA7_ITGB1	0.00813632	0	LAMB1_ITGA7_ITGB1	LAMB1 - (ITGA7+ITGB1)	LAMININ	ECM-Receptor	KEGG: hsa04512
1458	Adipo	NC	LAMB1	ITGA7_ITGB1	0.00402181	0	LAMB1_ITGA7_ITGB1	LAMB1 - (ITGA7+ITGB1)	LAMININ	ECM-Receptor	KEGG: hsa04512
1459	ProC	NC	LAMB1	ITGA7_ITGB1	0.00615674	0	LAMB1_ITGA7_ITGB1	LAMB1 - (ITGA7+ITGB1)	LAMININ	ECM-Receptor	KEGG: hsa04512
1460	CM	ProC	LAMB1	ITGA7_ITGB1	0.00516002	0.01	LAMB1_ITGA7_ITGB1	LAMB1 - (ITGA7+ITGB1)	LAMININ	ECM-Receptor	KEGG: hsa04512
1461	EC	ProC	LAMB1	ITGA7_ITGB1	0.00240175	0.03	LAMB1_ITGA7_ITGB1	LAMB1 - (ITGA7+ITGB1)	LAMININ	ECM-Receptor	KEGG: hsa04512
1462	FB	ProC	LAMB1	ITGA7_ITGB1	0.0160872	0	LAMB1_ITGA7_ITGB1	LAMB1 - (ITGA7+ITGB1)	LAMININ	ECM-Receptor	KEGG: hsa04512
1463	SMC	ProC	LAMB1	ITGA7_ITGB1	0.0241943	0	LAMB1_ITGA7_ITGB1	LAMB1 - (ITGA7+ITGB1)	LAMININ	ECM-Receptor	KEGG: hsa04512
1464	MC	ProC	LAMB1	ITGA7_ITGB1	0.0223736	0	LAMB1_ITGA7_ITGB1	LAMB1 - (ITGA7+ITGB1)	LAMININ	ECM-Receptor	KEGG: hsa04512
1465	LEC	ProC	LAMB1	ITGA7_ITGB1	0.0284381	0	LAMB1_ITGA7_ITGB1	LAMB1 - (ITGA7+ITGB1)	LAMININ	ECM-Receptor	KEGG: hsa04512
1466	NC	ProC	LAMB1	ITGA7_ITGB1	0.00608034	0	LAMB1_ITGA7_ITGB1	LAMB1 - (ITGA7+ITGB1)	LAMININ	ECM-Receptor	KEGG: hsa04512
1467	Adipo	ProC	LAMB1	ITGA7_ITGB1	0.00300238	0.02	LAMB1_ITGA7_ITGB1	LAMB1 - (ITGA7+ITGB1)	LAMININ	ECM-Receptor	KEGG: hsa04512
1468	ProC	ProC	LAMB1	ITGA7_ITGB1	0.00459867	0	LAMB1_ITGA7_ITGB1	LAMB1 - (ITGA7+ITGB1)	LAMININ	ECM-Receptor	KEGG: hsa04512
1469	ProC	NC	LAMB2	ITGA7_ITGB1	0.000544018	0	LAMB2_ITGA7_ITGB1	LAMB2 - (ITGA7+ITGB1)	LAMININ	ECM-Receptor	KEGG: hsa04512
1470	ProC	ProC	LAMB2	ITGA7_ITGB1	0.000405764	0	LAMB2_ITGA7_ITGB1	LAMB2 - (ITGA7+ITGB1)	LAMININ	ECM-Receptor	KEGG: hsa04512
1471	CM	NC	LAMC1	ITGA7_ITGB1	0.003037	0	LAMC1_ITGA7_ITGB1	LAMC1 - (ITGA7+ITGB1)	LAMININ	ECM-Receptor	KEGG: hsa04512
1472	FB	NC	LAMC1	ITGA7_ITGB1	0.0169589	0	LAMC1_ITGA7_ITGB1	LAMC1 - (ITGA7+ITGB1)	LAMININ	ECM-Receptor	KEGG: hsa04512
1473	SMC	NC	LAMC1	ITGA7_ITGB1	0.029074	0	LAMC1_ITGA7_ITGB1	LAMC1 - (ITGA7+ITGB1)	LAMININ	ECM-Receptor	KEGG: hsa04512
1474	MC	NC	LAMC1	ITGA7_ITGB1	0.00560997	0	LAMC1_ITGA7_ITGB1	LAMC1 - (ITGA7+ITGB1)	LAMININ	ECM-Receptor	KEGG: hsa04512
1475	LEC	NC	LAMC1	ITGA7_ITGB1	0.0141522	0	LAMC1_ITGA7_ITGB1	LAMC1 - (ITGA7+ITGB1)	LAMININ	ECM-Receptor	KEGG: hsa04512
1476	NC	NC	LAMC1	ITGA7_ITGB1	0.00808404	0	LAMC1_ITGA7_ITGB1	LAMC1 - (ITGA7+ITGB1)	LAMININ	ECM-Receptor	KEGG: hsa04512
1477	Adipo	NC	LAMC1	ITGA7_ITGB1	0.00300635	0	LAMC1_ITGA7_ITGB1	LAMC1 - (ITGA7+ITGB1)	LAMININ	ECM-Receptor	KEGG: hsa04512
1478	ProC	NC	LAMC1	ITGA7_ITGB1	0.0182262	0	LAMC1_ITGA7_ITGB1	LAMC1 - (ITGA7+ITGB1)	LAMININ	ECM-Receptor	KEGG: hsa04512
1479	CM	ProC	LAMC1	ITGA7_ITGB1	0.00226663	0.02	LAMC1_ITGA7_ITGB1	LAMC1 - (ITGA7+ITGB1)	LAMININ	ECM-Receptor	KEGG: hsa04512
1480	FB	ProC	LAMC1	ITGA7_ITGB1	0.0127021	0	LAMC1_ITGA7_ITGB1	LAMC1 - (ITGA7+ITGB1)	LAMININ	ECM-Receptor	KEGG: hsa04512
1481	SMC	ProC	LAMC1	ITGA7_ITGB1	0.0218437	0	LAMC1_ITGA7_ITGB1	LAMC1 - (ITGA7+ITGB1)	LAMININ	ECM-Receptor	KEGG: hsa04512
1482	MC	ProC	LAMC1	ITGA7_ITGB1	0.00418968	0	LAMC1_ITGA7_ITGB1	LAMC1 - (ITGA7+ITGB1)	LAMININ	ECM-Receptor	KEGG: hsa04512
1483	LEC	ProC	LAMC1	ITGA7_ITGB1	0.0105923	0	LAMC1_ITGA7_ITGB1	LAMC1 - (ITGA7+ITGB1)	LAMININ	ECM-Receptor	KEGG: hsa04512
1484	NC	ProC	LAMC1	ITGA7_ITGB1	0.00604119	0	LAMC1_ITGA7_ITGB1	LAMC1 - (ITGA7+ITGB1)	LAMININ	ECM-Receptor	KEGG: hsa04512
1485	Adipo	ProC	LAMC1	ITGA7_ITGB1	0.00224374	0.02	LAMC1_ITGA7_ITGB1	LAMC1 - (ITGA7+ITGB1)	LAMININ	ECM-Receptor	KEGG: hsa04512
1486	ProC	ProC	LAMC1	ITGA7_ITGB1	0.0136557	0	LAMC1_ITGA7_ITGB1	LAMC1 - (ITGA7+ITGB1)	LAMININ	ECM-Receptor	KEGG: hsa04512
1487	FB	MC	TNXB	ITGA8_ITGB1	0.0129935	0	TNXB_ITGA8_ITGB1	TNXB - (ITGA8+ITGB1)	TENASCIN	ECM-Receptor	KEGG: hsa04512
1488	SMC	MC	TNXB	ITGA8_ITGB1	0.0164322	0	TNXB_ITGA8_ITGB1	TNXB - (ITGA8+ITGB1)	TENASCIN	ECM-Receptor	KEGG: hsa04512
1489	MC	MC	TNXB	ITGA8_ITGB1	0.0110359	0	TNXB_ITGA8_ITGB1	TNXB - (ITGA8+ITGB1)	TENASCIN	ECM-Receptor	KEGG: hsa04512
1490	ProC	MC	TNXB	ITGA8_ITGB1	0.00204372	0	TNXB_ITGA8_ITGB1	TNXB - (ITGA8+ITGB1)	TENASCIN	ECM-Receptor	KEGG: hsa04512
1491	FB	ProC	TNXB	ITGA8_ITGB1	0.00920502	0	TNXB_ITGA8_ITGB1	TNXB - (ITGA8+ITGB1)	TENASCIN	ECM-Receptor	KEGG: hsa04512
1492	SMC	ProC	TNXB	ITGA8_ITGB1	0.0116529	0	TNXB_ITGA8_ITGB1	TNXB - (ITGA8+ITGB1)	TENASCIN	ECM-Receptor	KEGG: hsa04512
1493	MC	ProC	TNXB	ITGA8_ITGB1	0.00781366	0	TNXB_ITGA8_ITGB1	TNXB - (ITGA8+ITGB1)	TENASCIN	ECM-Receptor	KEGG: hsa04512
1494	ProC	ProC	TNXB	ITGA8_ITGB1	0.00144316	0	TNXB_ITGA8_ITGB1	TNXB - (ITGA8+ITGB1)	TENASCIN	ECM-Receptor	KEGG: hsa04512
1495	ProC	MC	Npnt complex 1	ITGA8_ITGB1	0.0140858	0	NPNT1_ITGA8_ITGB1	NPNT1 - (ITGA8+ITGB1)	NPNT	ECM-Receptor	KEGG: hsa04512
1496	ProC	ProC	Npnt complex 1	ITGA8_ITGB1	0.00998203	0	NPNT1_ITGA8_ITGB1	NPNT1 - (ITGA8+ITGB1)	NPNT	ECM-Receptor	KEGG: hsa04512
1497	FB	CM	TNXB	ITGA9_ITGB1	0.0107304	0	TNXB_ITGA9_ITGB1	TNXB - (ITGA9+ITGB1)	TENASCIN	ECM-Receptor	KEGG: hsa04512
1498	SMC	CM	TNXB	ITGA9_ITGB1	0.0135784	0	TNXB_ITGA9_ITGB1	TNXB - (ITGA9+ITGB1)	TENASCIN	ECM-Receptor	KEGG: hsa04512
1499	MC	CM	TNXB	ITGA9_ITGB1	0.00911063	0	TNXB_ITGA9_ITGB1	TNXB - (ITGA9+ITGB1)	TENASCIN	ECM-Receptor	KEGG: hsa04512
1500	ProC	CM	TNXB	ITGA9_ITGB1	0.0016845	0.03	TNXB_ITGA9_ITGB1	TNXB - (ITGA9+ITGB1)	TENASCIN	ECM-Receptor	KEGG: hsa04512
1501	FB	EC	TNXB	ITGA9_ITGB1	0.0110678	0	TNXB_ITGA9_ITGB1	TNXB - (ITGA9+ITGB1)	TENASCIN	ECM-Receptor	KEGG: hsa04512
1502	SMC	EC	TNXB	ITGA9_ITGB1	0.014004	0	TNXB_ITGA9_ITGB1	TNXB - (ITGA9+ITGB1)	TENASCIN	ECM-Receptor	KEGG: hsa04512
1503	MC	EC	TNXB	ITGA9_ITGB1	0.00939753	0	TNXB_ITGA9_ITGB1	TNXB - (ITGA9+ITGB1)	TENASCIN	ECM-Receptor	KEGG: hsa04512
1504	ProC	EC	TNXB	ITGA9_ITGB1	0.00173796	0.04	TNXB_ITGA9_ITGB1	TNXB - (ITGA9+ITGB1)	TENASCIN	ECM-Receptor	KEGG: hsa04512
1505	FB	FB	TNXB	ITGA9_ITGB1	0.0108652	0	TNXB_ITGA9_ITGB1	TNXB - (ITGA9+ITGB1)	TENASCIN	ECM-Receptor	KEGG: hsa04512
1506	SMC	FB	TNXB	ITGA9_ITGB1	0.0137484	0	TNXB_ITGA9_ITGB1	TNXB - (ITGA9+ITGB1)	TENASCIN	ECM-Receptor	KEGG: hsa04512
1507	MC	FB	TNXB	ITGA9_ITGB1	0.00922521	0	TNXB_ITGA9_ITGB1	TNXB - (ITGA9+ITGB1)	TENASCIN	ECM-Receptor	KEGG: hsa04512
1508	ProC	FB	TNXB	ITGA9_ITGB1	0.00170585	0.04	TNXB_ITGA9_ITGB1	TNXB - (ITGA9+ITGB1)	TENASCIN	ECM-Receptor	KEGG: hsa04512
1509	FB	MC	TNXB	ITGA9_ITGB1	0.0136524	0	TNXB_ITGA9_ITGB1	TNXB - (ITGA9+ITGB1)	TENASCIN	ECM-Receptor	KEGG: hsa04512
1510	SMC	MC	TNXB	ITGA9_ITGB1	0.0172624	0	TNXB_ITGA9_ITGB1	TNXB - (ITGA9+ITGB1)	TENASCIN	ECM-Receptor	KEGG: hsa04512
1511	MC	MC	TNXB	ITGA9_ITGB1	0.0115967	0	TNXB_ITGA9_ITGB1	TNXB - (ITGA9+ITGB1)	TENASCIN	ECM-Receptor	KEGG: hsa04512
1512	ProC	MC	TNXB	ITGA9_ITGB1	0.00214855	0.03	TNXB_ITGA9_ITGB1	TNXB - (ITGA9+ITGB1)	TENASCIN	ECM-Receptor	KEGG: hsa04512
1513	FB	LC	TNXB	ITGA9_ITGB1	0.0108167	0	TNXB_ITGA9_ITGB1	TNXB - (ITGA9+ITGB1)	TENASCIN	ECM-Receptor	KEGG: hsa04512
1514	SMC	LC	TNXB	ITGA9_ITGB1	0.0136872	0	TNXB_ITGA9_ITGB1	TNXB - (ITGA9+ITGB1)	TENASCIN	ECM-Receptor	KEGG: hsa04512
1515	MC	LC	TNXB	ITGA9_ITGB1	0.00918396	0	TNXB_ITGA9_ITGB1	TNXB - (ITGA9+ITGB1)	TENASCIN	ECM-Receptor	KEGG: hsa04512
1516	ProC	LC	TNXB	ITGA9_ITGB1	0.00169816	0.04	TNXB_ITGA9_ITGB1	TNXB - (ITGA9+ITGB1)	TENASCIN	ECM-Receptor	KEGG: hsa04512
1517	FB	Adipo	TNXB	ITGA9_ITGB1	0.0104199	0	TNXB_ITGA9_ITGB1	TNXB - (ITGA9+ITGB1)	TENASCIN	ECM-Receptor	KEGG: hsa04512
1518	SMC	Adipo	TNXB	ITGA9_ITGB1	0.0131866	0	TNXB_ITGA9_ITGB1	TNXB - (ITGA9+ITGB1)	TENASCIN	ECM-Receptor	KEGG: hsa04512
1519	MC	Adipo	TNXB	ITGA9_ITGB1	0.00884657	0	TNXB_ITGA9_ITGB1	TNXB - (ITGA9+ITGB1)	TENASCIN	ECM-Receptor	KEGG: hsa04512
1520	ProC	Adipo	TNXB	ITGA9_ITGB1	0.00163532	0.04	TNXB_ITGA9_ITGB1	TNXB - (ITGA9+ITGB1)	TENASCIN	ECM-Receptor	KEGG: hsa04512
1521	FB	ProC	TNXB	ITGA9_ITGB1	0.0158834	0	TNXB_ITGA9_ITGB1	TNXB - (ITGA9+ITGB1)	TENASCIN	ECM-Receptor	KEGG: hsa04512
1522	SMC	ProC	TNXB	ITGA9_ITGB1	0.0200714	0	TNXB_ITGA9_ITGB1	TNXB - (ITGA9+ITGB1)	TENASCIN	ECM-Receptor	KEGG: hsa04512
1523	MC	ProC	TNXB	ITGA9_ITGB1	0.0134964	0	TNXB_ITGA9_ITGB1	TNXB - (ITGA9+ITGB1)	TENASCIN	ECM-Receptor	KEGG: hsa04512
1524	ProC	ProC	TNXB	ITGA9_ITGB1	0.00250443	0.02	TNXB_ITGA9_ITGB1	TNXB - (ITGA9+ITGB1)	TENASCIN	ECM-Receptor	KEGG: hsa04512
1525	SMC	CM	COL1A1	ITGA9_ITGB1	0.0623577	0	COL1A1_ITGA9_ITGB1	COL1A1 - (ITGA9+ITGB1)	COLLAGEN	ECM-Receptor	KEGG: hsa04512
1526	LEC	CM	COL1A1	ITGA9_ITGB1	0.00900188	0	COL1A1_ITGA9_ITGB1	COL1A1 - (ITGA9+ITGB1)	COLLAGEN	ECM-Receptor	KEGG: hsa04512
1527	NC	CM	COL1A1	ITGA9_ITGB1	0.0110121	0	COL1A1_ITGA9_ITGB1	COL1A1 - (ITGA9+ITGB1)	COLLAGEN	ECM-Receptor	KEGG: hsa04512
1528	ProC	CM	COL1A1	ITGA9_ITGB1	0.0549557	0	COL1A1_ITGA9_ITGB1	COL1A1 - (ITGA9+ITGB1)	COLLAGEN	ECM-Receptor	KEGG: hsa04512
1529	SMC	EC	COL1A1	ITGA9_ITGB1	0.0642127	0	COL1A1_ITGA9_ITGB1	COL1A1 - (ITGA9+ITGB1)	COLLAGEN	ECM-Receptor	KEGG: hsa04512
1530	LEC	EC	COL1A1	ITGA9_ITGB1	0.00928539	0	COL1A1_ITGA9_ITGB1	COL1A1 - (ITGA9+ITGB1)	COLLAGEN	ECM-Receptor	KEGG: hsa04512
1531	NC	EC	COL1A1	ITGA9_ITGB1	0.0113581	0	COL1A1_ITGA9_ITGB1	COL1A1 - (ITGA9+ITGB1)	COLLAGEN	ECM-Receptor	KEGG: hsa04512
1532	ProC	EC	COL1A1	ITGA9_ITGB1	0.0566038	0	COL1A1_ITGA9_ITGB1	COL1A1 - (ITGA9+ITGB1)	COLLAGEN	ECM-Receptor	KEGG: hsa04512
1533	SMC	FB	COL1A1	ITGA9_ITGB1	0.0630992	0	COL1A1_ITGA9_ITGB1	COL1A1 - (ITGA9+ITGB1)	COLLAGEN	ECM-Receptor	KEGG: hsa04512
1534	LEC	FB	COL1A1	ITGA9_ITGB1	0.0091151	0	COL1A1_ITGA9_ITGB1	COL1A1 - (ITGA9+ITGB1)	COLLAGEN	ECM-Receptor	KEGG: hsa04512
1535	NC	FB	COL1A1	ITGA9_ITGB1	0.0111503	0	COL1A1_ITGA9_ITGB1	COL1A1 - (ITGA9+ITGB1)	COLLAGEN	ECM-Receptor	KEGG: hsa04512
1536	ProC	FB	COL1A1	ITGA9_ITGB1	0.0556144	0	COL1A1_ITGA9_ITGB1	COL1A1 - (ITGA9+ITGB1)	COLLAGEN	ECM-Receptor	KEGG: hsa04512
1537	SMC	MC	COL1A1	ITGA9_ITGB1	0.0782262	0	COL1A1_ITGA9_ITGB1	COL1A1 - (ITGA9+ITGB1)	COLLAGEN	ECM-Receptor	KEGG: hsa04512
1538	LEC	MC	COL1A1	ITGA9_ITGB1	0.0114586	0	COL1A1_ITGA9_ITGB1	COL1A1 - (ITGA9+ITGB1)	COLLAGEN	ECM-Receptor	KEGG: hsa04512
1539	NC	MC	COL1A1	ITGA9_ITGB1	0.0140096	0	COL1A1_ITGA9_ITGB1	COL1A1 - (ITGA9+ITGB1)	COLLAGEN	ECM-Receptor	KEGG: hsa04512
1540	ProC	MC	COL1A1	ITGA9_ITGB1	0.0690794	0	COL1A1_ITGA9_ITGB1	COL1A1 - (ITGA9+ITGB1)	COLLAGEN	ECM-Receptor	KEGG: hsa04512
1541	SMC	LC	COL1A1	ITGA9_ITGB1	0.0628324	0	COL1A1_ITGA9_ITGB1	COL1A1 - (ITGA9+ITGB1)	COLLAGEN	ECM-Receptor	KEGG: hsa04512
1542	LEC	LC	COL1A1	ITGA9_ITGB1	0.00907435	0	COL1A1_ITGA9_ITGB1	COL1A1 - (ITGA9+ITGB1)	COLLAGEN	ECM-Receptor	KEGG: hsa04512
1543	NC	LC	COL1A1	ITGA9_ITGB1	0.0111005	0	COL1A1_ITGA9_ITGB1	COL1A1 - (ITGA9+ITGB1)	COLLAGEN	ECM-Receptor	KEGG: hsa04512
1544	ProC	LC	COL1A1	ITGA9_ITGB1	0.0553774	0	COL1A1_ITGA9_ITGB1	COL1A1 - (ITGA9+ITGB1)	COLLAGEN	ECM-Receptor	KEGG: hsa04512
1545	SMC	Adipo	COL1A1	ITGA9_ITGB1	0.0606447	0	COL1A1_ITGA9_ITGB1	COL1A1 - (ITGA9+ITGB1)	COLLAGEN	ECM-Receptor	KEGG: hsa04512
1546	LEC	Adipo	COL1A1	ITGA9_ITGB1	0.00874094	0	COL1A1_ITGA9_ITGB1	COL1A1 - (ITGA9+ITGB1)	COLLAGEN	ECM-Receptor	KEGG: hsa04512
1547	NC	Adipo	COL1A1	ITGA9_ITGB1	0.0106935	0	COL1A1_ITGA9_ITGB1	COL1A1 - (ITGA9+ITGB1)	COLLAGEN	ECM-Receptor	KEGG: hsa04512
1548	ProC	Adipo	COL1A1	ITGA9_ITGB1	0.0534345	0	COL1A1_ITGA9_ITGB1	COL1A1 - (ITGA9+ITGB1)	COLLAGEN	ECM-Receptor	KEGG: hsa04512
1549	SMC	ProC	COL1A1	ITGA9_ITGB1	0.0900464	0	COL1A1_ITGA9_ITGB1	COL1A1 - (ITGA9+ITGB1)	COLLAGEN	ECM-Receptor	KEGG: hsa04512
1550	LEC	ProC	COL1A1	ITGA9_ITGB1	0.013336	0	COL1A1_ITGA9_ITGB1	COL1A1 - (ITGA9+ITGB1)	COLLAGEN	ECM-Receptor	KEGG: hsa04512
1551	NC	ProC	COL1A1	ITGA9_ITGB1	0.0162981	0	COL1A1_ITGA9_ITGB1	COL1A1 - (ITGA9+ITGB1)	COLLAGEN	ECM-Receptor	KEGG: hsa04512
1552	ProC	ProC	COL1A1	ITGA9_ITGB1	0.0796369	0	COL1A1_ITGA9_ITGB1	COL1A1 - (ITGA9+ITGB1)	COLLAGEN	ECM-Receptor	KEGG: hsa04512
1553	SMC	CM	COL1A2	ITGA9_ITGB1	0.0571012	0	COL1A2_ITGA9_ITGB1	COL1A2 - (ITGA9+ITGB1)	COLLAGEN	ECM-Receptor	KEGG: hsa04512
1554	MC	CM	COL1A2	ITGA9_ITGB1	0.00448223	0	COL1A2_ITGA9_ITGB1	COL1A2 - (ITGA9+ITGB1)	COLLAGEN	ECM-Receptor	KEGG: hsa04512
1555	LEC	CM	COL1A2	ITGA9_ITGB1	0.00996559	0	COL1A2_ITGA9_ITGB1	COL1A2 - (ITGA9+ITGB1)	COLLAGEN	ECM-Receptor	KEGG: hsa04512
1556	NC	CM	COL1A2	ITGA9_ITGB1	0.0306964	0	COL1A2_ITGA9_ITGB1	COL1A2 - (ITGA9+ITGB1)	COLLAGEN	ECM-Receptor	KEGG: hsa04512
1557	ProC	CM	COL1A2	ITGA9_ITGB1	0.0441689	0	COL1A2_ITGA9_ITGB1	COL1A2 - (ITGA9+ITGB1)	COLLAGEN	ECM-Receptor	KEGG: hsa04512
1558	SMC	EC	COL1A2	ITGA9_ITGB1	0.0588096	0	COL1A2_ITGA9_ITGB1	COL1A2 - (ITGA9+ITGB1)	COLLAGEN	ECM-Receptor	KEGG: hsa04512
1559	MC	EC	COL1A2	ITGA9_ITGB1	0.00462405	0	COL1A2_ITGA9_ITGB1	COL1A2 - (ITGA9+ITGB1)	COLLAGEN	ECM-Receptor	KEGG: hsa04512
1560	LEC	EC	COL1A2	ITGA9_ITGB1	0.0102791	0	COL1A2_ITGA9_ITGB1	COL1A2 - (ITGA9+ITGB1)	COLLAGEN	ECM-Receptor	KEGG: hsa04512
1561	NC	EC	COL1A2	ITGA9_ITGB1	0.0316414	0	COL1A2_ITGA9_ITGB1	COL1A2 - (ITGA9+ITGB1)	COLLAGEN	ECM-Receptor	KEGG: hsa04512
1562	ProC	EC	COL1A2	ITGA9_ITGB1	0.0455091	0	COL1A2_ITGA9_ITGB1	COL1A2 - (ITGA9+ITGB1)	COLLAGEN	ECM-Receptor	KEGG: hsa04512
1563	SMC	FB	COL1A2	ITGA9_ITGB1	0.0577841	0	COL1A2_ITGA9_ITGB1	COL1A2 - (ITGA9+ITGB1)	COLLAGEN	ECM-Receptor	KEGG: hsa04512
1564	MC	FB	COL1A2	ITGA9_ITGB1	0.00453886	0	COL1A2_ITGA9_ITGB1	COL1A2 - (ITGA9+ITGB1)	COLLAGEN	ECM-Receptor	KEGG: hsa04512
1565	LEC	FB	COL1A2	ITGA9_ITGB1	0.0100908	0	COL1A2_ITGA9_ITGB1	COL1A2 - (ITGA9+ITGB1)	COLLAGEN	ECM-Receptor	KEGG: hsa04512
1566	NC	FB	COL1A2	ITGA9_ITGB1	0.0310739	0	COL1A2_ITGA9_ITGB1	COL1A2 - (ITGA9+ITGB1)	COLLAGEN	ECM-Receptor	KEGG: hsa04512
1567	ProC	FB	COL1A2	ITGA9_ITGB1	0.0447045	0	COL1A2_ITGA9_ITGB1	COL1A2 - (ITGA9+ITGB1)	COLLAGEN	ECM-Receptor	KEGG: hsa04512
1568	SMC	MC	COL1A2	ITGA9_ITGB1	0.0717344	0	COL1A2_ITGA9_ITGB1	COL1A2 - (ITGA9+ITGB1)	COLLAGEN	ECM-Receptor	KEGG: hsa04512
1569	MC	MC	COL1A2	ITGA9_ITGB1	0.00571258	0	COL1A2_ITGA9_ITGB1	COL1A2 - (ITGA9+ITGB1)	COLLAGEN	ECM-Receptor	KEGG: hsa04512
1570	LEC	MC	COL1A2	ITGA9_ITGB1	0.0126819	0	COL1A2_ITGA9_ITGB1	COL1A2 - (ITGA9+ITGB1)	COLLAGEN	ECM-Receptor	KEGG: hsa04512
1571	NC	MC	COL1A2	ITGA9_ITGB1	0.0388417	0	COL1A2_ITGA9_ITGB1	COL1A2 - (ITGA9+ITGB1)	COLLAGEN	ECM-Receptor	KEGG: hsa04512
1572	ProC	MC	COL1A2	ITGA9_ITGB1	0.0556838	0	COL1A2_ITGA9_ITGB1	COL1A2 - (ITGA9+ITGB1)	COLLAGEN	ECM-Receptor	KEGG: hsa04512
1573	SMC	LC	COL1A2	ITGA9_ITGB1	0.0575383	0	COL1A2_ITGA9_ITGB1	COL1A2 - (ITGA9+ITGB1)	COLLAGEN	ECM-Receptor	KEGG: hsa04512
1574	MC	LC	COL1A2	ITGA9_ITGB1	0.00451847	0	COL1A2_ITGA9_ITGB1	COL1A2 - (ITGA9+ITGB1)	COLLAGEN	ECM-Receptor	KEGG: hsa04512
1575	LEC	LC	COL1A2	ITGA9_ITGB1	0.0100457	0	COL1A2_ITGA9_ITGB1	COL1A2 - (ITGA9+ITGB1)	COLLAGEN	ECM-Receptor	KEGG: hsa04512
1576	NC	LC	COL1A2	ITGA9_ITGB1	0.0309381	0	COL1A2_ITGA9_ITGB1	COL1A2 - (ITGA9+ITGB1)	COLLAGEN	ECM-Receptor	KEGG: hsa04512
1577	ProC	LC	COL1A2	ITGA9_ITGB1	0.0445118	0	COL1A2_ITGA9_ITGB1	COL1A2 - (ITGA9+ITGB1)	COLLAGEN	ECM-Receptor	KEGG: hsa04512
1578	SMC	Adipo	COL1A2	ITGA9_ITGB1	0.0555241	0	COL1A2_ITGA9_ITGB1	COL1A2 - (ITGA9+ITGB1)	COLLAGEN	ECM-Receptor	KEGG: hsa04512
1579	MC	Adipo	COL1A2	ITGA9_ITGB1	0.00435172	0	COL1A2_ITGA9_ITGB1	COL1A2 - (ITGA9+ITGB1)	COLLAGEN	ECM-Receptor	KEGG: hsa04512
1580	LEC	Adipo	COL1A2	ITGA9_ITGB1	0.00967699	0	COL1A2_ITGA9_ITGB1	COL1A2 - (ITGA9+ITGB1)	COLLAGEN	ECM-Receptor	KEGG: hsa04512
1581	NC	Adipo	COL1A2	ITGA9_ITGB1	0.0298255	0	COL1A2_ITGA9_ITGB1	COL1A2 - (ITGA9+ITGB1)	COLLAGEN	ECM-Receptor	KEGG: hsa04512
1582	ProC	Adipo	COL1A2	ITGA9_ITGB1	0.0429328	0	COL1A2_ITGA9_ITGB1	COL1A2 - (ITGA9+ITGB1)	COLLAGEN	ECM-Receptor	KEGG: hsa04512
1583	SMC	ProC	COL1A2	ITGA9_ITGB1	0.0826617	0	COL1A2_ITGA9_ITGB1	COL1A2 - (ITGA9+ITGB1)	COLLAGEN	ECM-Receptor	KEGG: hsa04512
1584	MC	ProC	COL1A2	ITGA9_ITGB1	0.00665487	0	COL1A2_ITGA9_ITGB1	COL1A2 - (ITGA9+ITGB1)	COLLAGEN	ECM-Receptor	KEGG: hsa04512
1585	LEC	ProC	COL1A2	ITGA9_ITGB1	0.0147568	0	COL1A2_ITGA9_ITGB1	COL1A2 - (ITGA9+ITGB1)	COLLAGEN	ECM-Receptor	KEGG: hsa04512
1586	NC	ProC	COL1A2	ITGA9_ITGB1	0.0450013	0	COL1A2_ITGA9_ITGB1	COL1A2 - (ITGA9+ITGB1)	COLLAGEN	ECM-Receptor	KEGG: hsa04512
1587	ProC	ProC	COL1A2	ITGA9_ITGB1	0.0643355	0	COL1A2_ITGA9_ITGB1	COL1A2 - (ITGA9+ITGB1)	COLLAGEN	ECM-Receptor	KEGG: hsa04512
1588	FB	CM	COL4A1	ITGA9_ITGB1	0.0748535	0	COL4A1_ITGA9_ITGB1	COL4A1 - (ITGA9+ITGB1)	COLLAGEN	ECM-Receptor	KEGG: hsa04512
1589	LEC	CM	COL4A1	ITGA9_ITGB1	0.0346452	0.03	COL4A1_ITGA9_ITGB1	COL4A1 - (ITGA9+ITGB1)	COLLAGEN	ECM-Receptor	KEGG: hsa04512
1590	NC	CM	COL4A1	ITGA9_ITGB1	0.0659726	0	COL4A1_ITGA9_ITGB1	COL4A1 - (ITGA9+ITGB1)	COLLAGEN	ECM-Receptor	KEGG: hsa04512
1591	Adipo	CM	COL4A1	ITGA9_ITGB1	0.0342682	0.03	COL4A1_ITGA9_ITGB1	COL4A1 - (ITGA9+ITGB1)	COLLAGEN	ECM-Receptor	KEGG: hsa04512
1592	ProC	CM	COL4A1	ITGA9_ITGB1	0.047584	0.01	COL4A1_ITGA9_ITGB1	COL4A1 - (ITGA9+ITGB1)	COLLAGEN	ECM-Receptor	KEGG: hsa04512
1593	FB	EC	COL4A1	ITGA9_ITGB1	0.0770497	0	COL4A1_ITGA9_ITGB1	COL4A1 - (ITGA9+ITGB1)	COLLAGEN	ECM-Receptor	KEGG: hsa04512
1594	SMC	EC	COL4A1	ITGA9_ITGB1	0.0304594	0	COL4A1_ITGA9_ITGB1	COL4A1 - (ITGA9+ITGB1)	COLLAGEN	ECM-Receptor	KEGG: hsa04512
1595	LEC	EC	COL4A1	ITGA9_ITGB1	0.0357072	0	COL4A1_ITGA9_ITGB1	COL4A1 - (ITGA9+ITGB1)	COLLAGEN	ECM-Receptor	KEGG: hsa04512
1596	NC	EC	COL4A1	ITGA9_ITGB1	0.0679273	0	COL4A1_ITGA9_ITGB1	COL4A1 - (ITGA9+ITGB1)	COLLAGEN	ECM-Receptor	KEGG: hsa04512
1597	Adipo	EC	COL4A1	ITGA9_ITGB1	0.035319	0	COL4A1_ITGA9_ITGB1	COL4A1 - (ITGA9+ITGB1)	COLLAGEN	ECM-Receptor	KEGG: hsa04512
1598	ProC	EC	COL4A1	ITGA9_ITGB1	0.0490225	0	COL4A1_ITGA9_ITGB1	COL4A1 - (ITGA9+ITGB1)	COLLAGEN	ECM-Receptor	KEGG: hsa04512
1599	FB	FB	COL4A1	ITGA9_ITGB1	0.0757317	0	COL4A1_ITGA9_ITGB1	COL4A1 - (ITGA9+ITGB1)	COLLAGEN	ECM-Receptor	KEGG: hsa04512
1600	SMC	FB	COL4A1	ITGA9_ITGB1	0.0299125	0	COL4A1_ITGA9_ITGB1	COL4A1 - (ITGA9+ITGB1)	COLLAGEN	ECM-Receptor	KEGG: hsa04512
1601	LEC	FB	COL4A1	ITGA9_ITGB1	0.0350695	0	COL4A1_ITGA9_ITGB1	COL4A1 - (ITGA9+ITGB1)	COLLAGEN	ECM-Receptor	KEGG: hsa04512
1602	NC	FB	COL4A1	ITGA9_ITGB1	0.0667541	0	COL4A1_ITGA9_ITGB1	COL4A1 - (ITGA9+ITGB1)	COLLAGEN	ECM-Receptor	KEGG: hsa04512
1603	Adipo	FB	COL4A1	ITGA9_ITGB1	0.034688	0	COL4A1_ITGA9_ITGB1	COL4A1 - (ITGA9+ITGB1)	COLLAGEN	ECM-Receptor	KEGG: hsa04512
1604	ProC	FB	COL4A1	ITGA9_ITGB1	0.0481588	0	COL4A1_ITGA9_ITGB1	COL4A1 - (ITGA9+ITGB1)	COLLAGEN	ECM-Receptor	KEGG: hsa04512
1605	CM	MC	COL4A1	ITGA9_ITGB1	0.0418454	0	COL4A1_ITGA9_ITGB1	COL4A1 - (ITGA9+ITGB1)	COLLAGEN	ECM-Receptor	KEGG: hsa04512
1606	EC	MC	COL4A1	ITGA9_ITGB1	0.0303396	0	COL4A1_ITGA9_ITGB1	COL4A1 - (ITGA9+ITGB1)	COLLAGEN	ECM-Receptor	KEGG: hsa04512
1607	FB	MC	COL4A1	ITGA9_ITGB1	0.0935846	0	COL4A1_ITGA9_ITGB1	COL4A1 - (ITGA9+ITGB1)	COLLAGEN	ECM-Receptor	KEGG: hsa04512
1608	SMC	MC	COL4A1	ITGA9_ITGB1	0.0374011	0	COL4A1_ITGA9_ITGB1	COL4A1 - (ITGA9+ITGB1)	COLLAGEN	ECM-Receptor	KEGG: hsa04512
1609	MC	MC	COL4A1	ITGA9_ITGB1	0.0322228	0	COL4A1_ITGA9_ITGB1	COL4A1 - (ITGA9+ITGB1)	COLLAGEN	ECM-Receptor	KEGG: hsa04512
1610	LEC	MC	COL4A1	ITGA9_ITGB1	0.0437909	0	COL4A1_ITGA9_ITGB1	COL4A1 - (ITGA9+ITGB1)	COLLAGEN	ECM-Receptor	KEGG: hsa04512
1611	NC	MC	COL4A1	ITGA9_ITGB1	0.0826799	0	COL4A1_ITGA9_ITGB1	COL4A1 - (ITGA9+ITGB1)	COLLAGEN	ECM-Receptor	KEGG: hsa04512
1612	Adipo	MC	COL4A1	ITGA9_ITGB1	0.0433188	0	COL4A1_ITGA9_ITGB1	COL4A1 - (ITGA9+ITGB1)	COLLAGEN	ECM-Receptor	KEGG: hsa04512
1613	ProC	MC	COL4A1	ITGA9_ITGB1	0.0599333	0	COL4A1_ITGA9_ITGB1	COL4A1 - (ITGA9+ITGB1)	COLLAGEN	ECM-Receptor	KEGG: hsa04512
1614	FB	LC	COL4A1	ITGA9_ITGB1	0.0754157	0	COL4A1_ITGA9_ITGB1	COL4A1 - (ITGA9+ITGB1)	COLLAGEN	ECM-Receptor	KEGG: hsa04512
1615	SMC	LC	COL4A1	ITGA9_ITGB1	0.0297815	0	COL4A1_ITGA9_ITGB1	COL4A1 - (ITGA9+ITGB1)	COLLAGEN	ECM-Receptor	KEGG: hsa04512
1616	LEC	LC	COL4A1	ITGA9_ITGB1	0.0349168	0	COL4A1_ITGA9_ITGB1	COL4A1 - (ITGA9+ITGB1)	COLLAGEN	ECM-Receptor	KEGG: hsa04512
1617	NC	LC	COL4A1	ITGA9_ITGB1	0.0664729	0	COL4A1_ITGA9_ITGB1	COL4A1 - (ITGA9+ITGB1)	COLLAGEN	ECM-Receptor	KEGG: hsa04512
1618	Adipo	LC	COL4A1	ITGA9_ITGB1	0.0345369	0	COL4A1_ITGA9_ITGB1	COL4A1 - (ITGA9+ITGB1)	COLLAGEN	ECM-Receptor	KEGG: hsa04512
1619	ProC	LC	COL4A1	ITGA9_ITGB1	0.047952	0	COL4A1_ITGA9_ITGB1	COL4A1 - (ITGA9+ITGB1)	COLLAGEN	ECM-Receptor	KEGG: hsa04512
1620	FB	Adipo	COL4A1	ITGA9_ITGB1	0.072824	0	COL4A1_ITGA9_ITGB1	COL4A1 - (ITGA9+ITGB1)	COLLAGEN	ECM-Receptor	KEGG: hsa04512
1621	SMC	Adipo	COL4A1	ITGA9_ITGB1	0.0287093	0	COL4A1_ITGA9_ITGB1	COL4A1 - (ITGA9+ITGB1)	COLLAGEN	ECM-Receptor	KEGG: hsa04512
1622	LEC	Adipo	COL4A1	ITGA9_ITGB1	0.0336662	0	COL4A1_ITGA9_ITGB1	COL4A1 - (ITGA9+ITGB1)	COLLAGEN	ECM-Receptor	KEGG: hsa04512
1623	NC	Adipo	COL4A1	ITGA9_ITGB1	0.0641671	0	COL4A1_ITGA9_ITGB1	COL4A1 - (ITGA9+ITGB1)	COLLAGEN	ECM-Receptor	KEGG: hsa04512
1624	Adipo	Adipo	COL4A1	ITGA9_ITGB1	0.0332994	0	COL4A1_ITGA9_ITGB1	COL4A1 - (ITGA9+ITGB1)	COLLAGEN	ECM-Receptor	KEGG: hsa04512
1625	ProC	Adipo	COL4A1	ITGA9_ITGB1	0.0462568	0	COL4A1_ITGA9_ITGB1	COL4A1 - (ITGA9+ITGB1)	COLLAGEN	ECM-Receptor	KEGG: hsa04512
1626	CM	ProC	COL4A1	ITGA9_ITGB1	0.0484573	0.02	COL4A1_ITGA9_ITGB1	COL4A1 - (ITGA9+ITGB1)	COLLAGEN	ECM-Receptor	KEGG: hsa04512
1627	FB	ProC	COL4A1	ITGA9_ITGB1	0.107455	0	COL4A1_ITGA9_ITGB1	COL4A1 - (ITGA9+ITGB1)	COLLAGEN	ECM-Receptor	KEGG: hsa04512
1628	SMC	ProC	COL4A1	ITGA9_ITGB1	0.0433426	0.02	COL4A1_ITGA9_ITGB1	COL4A1 - (ITGA9+ITGB1)	COLLAGEN	ECM-Receptor	KEGG: hsa04512
1629	MC	ProC	COL4A1	ITGA9_ITGB1	0.0373737	0.04	COL4A1_ITGA9_ITGB1	COL4A1 - (ITGA9+ITGB1)	COLLAGEN	ECM-Receptor	KEGG: hsa04512
1630	LEC	ProC	COL4A1	ITGA9_ITGB1	0.050694	0.01	COL4A1_ITGA9_ITGB1	COL4A1 - (ITGA9+ITGB1)	COLLAGEN	ECM-Receptor	KEGG: hsa04512
1631	NC	ProC	COL4A1	ITGA9_ITGB1	0.0951037	0	COL4A1_ITGA9_ITGB1	COL4A1 - (ITGA9+ITGB1)	COLLAGEN	ECM-Receptor	KEGG: hsa04512
1632	Adipo	ProC	COL4A1	ITGA9_ITGB1	0.0501514	0.01	COL4A1_ITGA9_ITGB1	COL4A1 - (ITGA9+ITGB1)	COLLAGEN	ECM-Receptor	KEGG: hsa04512
1633	ProC	ProC	COL4A1	ITGA9_ITGB1	0.0691969	0	COL4A1_ITGA9_ITGB1	COL4A1 - (ITGA9+ITGB1)	COLLAGEN	ECM-Receptor	KEGG: hsa04512
1634	FB	CM	COL4A2	ITGA9_ITGB1	0.0731786	0.01	COL4A2_ITGA9_ITGB1	COL4A2 - (ITGA9+ITGB1)	COLLAGEN	ECM-Receptor	KEGG: hsa04512
1635	NC	CM	COL4A2	ITGA9_ITGB1	0.0693177	0.01	COL4A2_ITGA9_ITGB1	COL4A2 - (ITGA9+ITGB1)	COLLAGEN	ECM-Receptor	KEGG: hsa04512
1636	ProC	CM	COL4A2	ITGA9_ITGB1	0.0578128	0.03	COL4A2_ITGA9_ITGB1	COL4A2 - (ITGA9+ITGB1)	COLLAGEN	ECM-Receptor	KEGG: hsa04512
1637	CM	EC	COL4A2	ITGA9_ITGB1	0.0499504	0.02	COL4A2_ITGA9_ITGB1	COL4A2 - (ITGA9+ITGB1)	COLLAGEN	ECM-Receptor	KEGG: hsa04512
1638	EC	EC	COL4A2	ITGA9_ITGB1	0.0461346	0	COL4A2_ITGA9_ITGB1	COL4A2 - (ITGA9+ITGB1)	COLLAGEN	ECM-Receptor	KEGG: hsa04512
1639	FB	EC	COL4A2	ITGA9_ITGB1	0.0753297	0	COL4A2_ITGA9_ITGB1	COL4A2 - (ITGA9+ITGB1)	COLLAGEN	ECM-Receptor	KEGG: hsa04512
1640	NC	EC	COL4A2	ITGA9_ITGB1	0.071364	0	COL4A2_ITGA9_ITGB1	COL4A2 - (ITGA9+ITGB1)	COLLAGEN	ECM-Receptor	KEGG: hsa04512
1641	Adipo	EC	COL4A2	ITGA9_ITGB1	0.0516981	0	COL4A2_ITGA9_ITGB1	COL4A2 - (ITGA9+ITGB1)	COLLAGEN	ECM-Receptor	KEGG: hsa04512
1642	ProC	EC	COL4A2	ITGA9_ITGB1	0.0595412	0	COL4A2_ITGA9_ITGB1	COL4A2 - (ITGA9+ITGB1)	COLLAGEN	ECM-Receptor	KEGG: hsa04512
1643	EC	FB	COL4A2	ITGA9_ITGB1	0.0453194	0	COL4A2_ITGA9_ITGB1	COL4A2 - (ITGA9+ITGB1)	COLLAGEN	ECM-Receptor	KEGG: hsa04512
1644	FB	FB	COL4A2	ITGA9_ITGB1	0.0740387	0	COL4A2_ITGA9_ITGB1	COL4A2 - (ITGA9+ITGB1)	COLLAGEN	ECM-Receptor	KEGG: hsa04512
1645	NC	FB	COL4A2	ITGA9_ITGB1	0.0701359	0	COL4A2_ITGA9_ITGB1	COL4A2 - (ITGA9+ITGB1)	COLLAGEN	ECM-Receptor	KEGG: hsa04512
1646	Adipo	FB	COL4A2	ITGA9_ITGB1	0.0507899	0	COL4A2_ITGA9_ITGB1	COL4A2 - (ITGA9+ITGB1)	COLLAGEN	ECM-Receptor	KEGG: hsa04512
1647	ProC	FB	COL4A2	ITGA9_ITGB1	0.0585036	0	COL4A2_ITGA9_ITGB1	COL4A2 - (ITGA9+ITGB1)	COLLAGEN	ECM-Receptor	KEGG: hsa04512
1648	CM	MC	COL4A2	ITGA9_ITGB1	0.0610544	0	COL4A2_ITGA9_ITGB1	COL4A2 - (ITGA9+ITGB1)	COLLAGEN	ECM-Receptor	KEGG: hsa04512
1649	EC	MC	COL4A2	ITGA9_ITGB1	0.0564408	0	COL4A2_ITGA9_ITGB1	COL4A2 - (ITGA9+ITGB1)	COLLAGEN	ECM-Receptor	KEGG: hsa04512
1650	FB	MC	COL4A2	ITGA9_ITGB1	0.0915321	0	COL4A2_ITGA9_ITGB1	COL4A2 - (ITGA9+ITGB1)	COLLAGEN	ECM-Receptor	KEGG: hsa04512
1651	LEC	MC	COL4A2	ITGA9_ITGB1	0.0504574	0	COL4A2_ITGA9_ITGB1	COL4A2 - (ITGA9+ITGB1)	COLLAGEN	ECM-Receptor	KEGG: hsa04512
1652	NC	MC	COL4A2	ITGA9_ITGB1	0.0867935	0	COL4A2_ITGA9_ITGB1	COL4A2 - (ITGA9+ITGB1)	COLLAGEN	ECM-Receptor	KEGG: hsa04512
1653	Adipo	MC	COL4A2	ITGA9_ITGB1	0.0631648	0	COL4A2_ITGA9_ITGB1	COL4A2 - (ITGA9+ITGB1)	COLLAGEN	ECM-Receptor	KEGG: hsa04512
1654	ProC	MC	COL4A2	ITGA9_ITGB1	0.0726143	0	COL4A2_ITGA9_ITGB1	COL4A2 - (ITGA9+ITGB1)	COLLAGEN	ECM-Receptor	KEGG: hsa04512
1655	FB	LC	COL4A2	ITGA9_ITGB1	0.0737293	0	COL4A2_ITGA9_ITGB1	COL4A2 - (ITGA9+ITGB1)	COLLAGEN	ECM-Receptor	KEGG: hsa04512
1656	NC	LC	COL4A2	ITGA9_ITGB1	0.0698415	0	COL4A2_ITGA9_ITGB1	COL4A2 - (ITGA9+ITGB1)	COLLAGEN	ECM-Receptor	KEGG: hsa04512
1657	Adipo	LC	COL4A2	ITGA9_ITGB1	0.0505723	0	COL4A2_ITGA9_ITGB1	COL4A2 - (ITGA9+ITGB1)	COLLAGEN	ECM-Receptor	KEGG: hsa04512
1658	ProC	LC	COL4A2	ITGA9_ITGB1	0.058255	0	COL4A2_ITGA9_ITGB1	COL4A2 - (ITGA9+ITGB1)	COLLAGEN	ECM-Receptor	KEGG: hsa04512
1659	FB	Adipo	COL4A2	ITGA9_ITGB1	0.071191	0	COL4A2_ITGA9_ITGB1	COL4A2 - (ITGA9+ITGB1)	COLLAGEN	ECM-Receptor	KEGG: hsa04512
1660	NC	Adipo	COL4A2	ITGA9_ITGB1	0.0674273	0	COL4A2_ITGA9_ITGB1	COL4A2 - (ITGA9+ITGB1)	COLLAGEN	ECM-Receptor	KEGG: hsa04512
1661	Adipo	Adipo	COL4A2	ITGA9_ITGB1	0.0487892	0	COL4A2_ITGA9_ITGB1	COL4A2 - (ITGA9+ITGB1)	COLLAGEN	ECM-Receptor	KEGG: hsa04512
1662	ProC	Adipo	COL4A2	ITGA9_ITGB1	0.0562172	0	COL4A2_ITGA9_ITGB1	COL4A2 - (ITGA9+ITGB1)	COLLAGEN	ECM-Receptor	KEGG: hsa04512
1663	CM	ProC	COL4A2	ITGA9_ITGB1	0.0704783	0.02	COL4A2_ITGA9_ITGB1	COL4A2 - (ITGA9+ITGB1)	COLLAGEN	ECM-Receptor	KEGG: hsa04512
1664	EC	ProC	COL4A2	ITGA9_ITGB1	0.065202	0.03	COL4A2_ITGA9_ITGB1	COL4A2 - (ITGA9+ITGB1)	COLLAGEN	ECM-Receptor	KEGG: hsa04512
1665	FB	ProC	COL4A2	ITGA9_ITGB1	0.105134	0	COL4A2_ITGA9_ITGB1	COL4A2 - (ITGA9+ITGB1)	COLLAGEN	ECM-Receptor	KEGG: hsa04512
1666	NC	ProC	COL4A2	ITGA9_ITGB1	0.0997682	0	COL4A2_ITGA9_ITGB1	COL4A2 - (ITGA9+ITGB1)	COLLAGEN	ECM-Receptor	KEGG: hsa04512
1667	Adipo	ProC	COL4A2	ITGA9_ITGB1	0.0728892	0.02	COL4A2_ITGA9_ITGB1	COL4A2 - (ITGA9+ITGB1)	COLLAGEN	ECM-Receptor	KEGG: hsa04512
1668	ProC	ProC	COL4A2	ITGA9_ITGB1	0.0836635	0.02	COL4A2_ITGA9_ITGB1	COL4A2 - (ITGA9+ITGB1)	COLLAGEN	ECM-Receptor	KEGG: hsa04512
1669	EC	CM	COL4A5	ITGA9_ITGB1	0.021451	0	COL4A5_ITGA9_ITGB1	COL4A5 - (ITGA9+ITGB1)	COLLAGEN	ECM-Receptor	KEGG: hsa04512
1670	CM	EC	COL4A5	ITGA9_ITGB1	0.0257923	0	COL4A5_ITGA9_ITGB1	COL4A5 - (ITGA9+ITGB1)	COLLAGEN	ECM-Receptor	KEGG: hsa04512
1671	EC	EC	COL4A5	ITGA9_ITGB1	0.0221178	0	COL4A5_ITGA9_ITGB1	COL4A5 - (ITGA9+ITGB1)	COLLAGEN	ECM-Receptor	KEGG: hsa04512
1672	MC	EC	COL4A5	ITGA9_ITGB1	0.00909695	0.02	COL4A5_ITGA9_ITGB1	COL4A5 - (ITGA9+ITGB1)	COLLAGEN	ECM-Receptor	KEGG: hsa04512
1673	CM	FB	COL4A5	ITGA9_ITGB1	0.025327	0	COL4A5_ITGA9_ITGB1	COL4A5 - (ITGA9+ITGB1)	COLLAGEN	ECM-Receptor	KEGG: hsa04512
1674	EC	FB	COL4A5	ITGA9_ITGB1	0.0217173	0	COL4A5_ITGA9_ITGB1	COL4A5 - (ITGA9+ITGB1)	COLLAGEN	ECM-Receptor	KEGG: hsa04512
1675	MC	FB	COL4A5	ITGA9_ITGB1	0.00893008	0.02	COL4A5_ITGA9_ITGB1	COL4A5 - (ITGA9+ITGB1)	COLLAGEN	ECM-Receptor	KEGG: hsa04512
1676	CM	MC	COL4A5	ITGA9_ITGB1	0.0317052	0	COL4A5_ITGA9_ITGB1	COL4A5 - (ITGA9+ITGB1)	COLLAGEN	ECM-Receptor	KEGG: hsa04512
1677	EC	MC	COL4A5	ITGA9_ITGB1	0.0272118	0	COL4A5_ITGA9_ITGB1	COL4A5 - (ITGA9+ITGB1)	COLLAGEN	ECM-Receptor	KEGG: hsa04512
1678	MC	MC	COL4A5	ITGA9_ITGB1	0.0112265	0.02	COL4A5_ITGA9_ITGB1	COL4A5 - (ITGA9+ITGB1)	COLLAGEN	ECM-Receptor	KEGG: hsa04512
1679	Adipo	MC	COL4A5	ITGA9_ITGB1	0.0094653	0	COL4A5_ITGA9_ITGB1	COL4A5 - (ITGA9+ITGB1)	COLLAGEN	ECM-Receptor	KEGG: hsa04512
1680	CM	LC	COL4A5	ITGA9_ITGB1	0.0252156	0.01	COL4A5_ITGA9_ITGB1	COL4A5 - (ITGA9+ITGB1)	COLLAGEN	ECM-Receptor	KEGG: hsa04512
1681	EC	LC	COL4A5	ITGA9_ITGB1	0.0216214	0	COL4A5_ITGA9_ITGB1	COL4A5 - (ITGA9+ITGB1)	COLLAGEN	ECM-Receptor	KEGG: hsa04512
1682	MC	LC	COL4A5	ITGA9_ITGB1	0.00889015	0.03	COL4A5_ITGA9_ITGB1	COL4A5 - (ITGA9+ITGB1)	COLLAGEN	ECM-Receptor	KEGG: hsa04512
1683	CM	Adipo	COL4A5	ITGA9_ITGB1	0.0243037	0.01	COL4A5_ITGA9_ITGB1	COL4A5 - (ITGA9+ITGB1)	COLLAGEN	ECM-Receptor	KEGG: hsa04512
1684	EC	Adipo	COL4A5	ITGA9_ITGB1	0.0208367	0	COL4A5_ITGA9_ITGB1	COL4A5 - (ITGA9+ITGB1)	COLLAGEN	ECM-Receptor	KEGG: hsa04512
1685	MC	Adipo	COL4A5	ITGA9_ITGB1	0.00856345	0.03	COL4A5_ITGA9_ITGB1	COL4A5 - (ITGA9+ITGB1)	COLLAGEN	ECM-Receptor	KEGG: hsa04512
1686	CM	ProC	COL4A5	ITGA9_ITGB1	0.0367764	0.02	COL4A5_ITGA9_ITGB1	COL4A5 - (ITGA9+ITGB1)	COLLAGEN	ECM-Receptor	KEGG: hsa04512
1687	EC	ProC	COL4A5	ITGA9_ITGB1	0.0315878	0	COL4A5_ITGA9_ITGB1	COL4A5 - (ITGA9+ITGB1)	COLLAGEN	ECM-Receptor	KEGG: hsa04512
1688	MC	ProC	COL4A5	ITGA9_ITGB1	0.0130664	0.03	COL4A5_ITGA9_ITGB1	COL4A5 - (ITGA9+ITGB1)	COLLAGEN	ECM-Receptor	KEGG: hsa04512
1689	SMC	CM	COL6A1	ITGA9_ITGB1	0.00989634	0	COL6A1_ITGA9_ITGB1	COL6A1 - (ITGA9+ITGB1)	COLLAGEN	ECM-Receptor	KEGG: hsa04512
1690	NC	CM	COL6A1	ITGA9_ITGB1	0.00719232	0	COL6A1_ITGA9_ITGB1	COL6A1 - (ITGA9+ITGB1)	COLLAGEN	ECM-Receptor	KEGG: hsa04512
1691	ProC	CM	COL6A1	ITGA9_ITGB1	0.00864288	0	COL6A1_ITGA9_ITGB1	COL6A1 - (ITGA9+ITGB1)	COLLAGEN	ECM-Receptor	KEGG: hsa04512
1692	SMC	EC	COL6A1	ITGA9_ITGB1	0.0102077	0	COL6A1_ITGA9_ITGB1	COL6A1 - (ITGA9+ITGB1)	COLLAGEN	ECM-Receptor	KEGG: hsa04512
1693	NC	EC	COL6A1	ITGA9_ITGB1	0.00741926	0	COL6A1_ITGA9_ITGB1	COL6A1 - (ITGA9+ITGB1)	COLLAGEN	ECM-Receptor	KEGG: hsa04512
1694	ProC	EC	COL6A1	ITGA9_ITGB1	0.00891518	0	COL6A1_ITGA9_ITGB1	COL6A1 - (ITGA9+ITGB1)	COLLAGEN	ECM-Receptor	KEGG: hsa04512
1695	SMC	FB	COL6A1	ITGA9_ITGB1	0.0100207	0	COL6A1_ITGA9_ITGB1	COL6A1 - (ITGA9+ITGB1)	COLLAGEN	ECM-Receptor	KEGG: hsa04512
1696	NC	FB	COL6A1	ITGA9_ITGB1	0.00728295	0	COL6A1_ITGA9_ITGB1	COL6A1 - (ITGA9+ITGB1)	COLLAGEN	ECM-Receptor	KEGG: hsa04512
1697	ProC	FB	COL6A1	ITGA9_ITGB1	0.00875162	0	COL6A1_ITGA9_ITGB1	COL6A1 - (ITGA9+ITGB1)	COLLAGEN	ECM-Receptor	KEGG: hsa04512
1698	SMC	MC	COL6A1	ITGA9_ITGB1	0.012594	0	COL6A1_ITGA9_ITGB1	COL6A1 - (ITGA9+ITGB1)	COLLAGEN	ECM-Receptor	KEGG: hsa04512
1699	NC	MC	COL6A1	ITGA9_ITGB1	0.00915974	0	COL6A1_ITGA9_ITGB1	COL6A1 - (ITGA9+ITGB1)	COLLAGEN	ECM-Receptor	KEGG: hsa04512
1700	ProC	MC	COL6A1	ITGA9_ITGB1	0.0110027	0	COL6A1_ITGA9_ITGB1	COL6A1 - (ITGA9+ITGB1)	COLLAGEN	ECM-Receptor	KEGG: hsa04512
1701	SMC	LC	COL6A1	ITGA9_ITGB1	0.00997593	0	COL6A1_ITGA9_ITGB1	COL6A1 - (ITGA9+ITGB1)	COLLAGEN	ECM-Receptor	KEGG: hsa04512
1702	NC	LC	COL6A1	ITGA9_ITGB1	0.00725032	0	COL6A1_ITGA9_ITGB1	COL6A1 - (ITGA9+ITGB1)	COLLAGEN	ECM-Receptor	KEGG: hsa04512
1703	ProC	LC	COL6A1	ITGA9_ITGB1	0.00871247	0	COL6A1_ITGA9_ITGB1	COL6A1 - (ITGA9+ITGB1)	COLLAGEN	ECM-Receptor	KEGG: hsa04512
1704	SMC	Adipo	COL6A1	ITGA9_ITGB1	0.00960972	0	COL6A1_ITGA9_ITGB1	COL6A1 - (ITGA9+ITGB1)	COLLAGEN	ECM-Receptor	KEGG: hsa04512
1705	NC	Adipo	COL6A1	ITGA9_ITGB1	0.00698346	0	COL6A1_ITGA9_ITGB1	COL6A1 - (ITGA9+ITGB1)	COLLAGEN	ECM-Receptor	KEGG: hsa04512
1706	ProC	Adipo	COL6A1	ITGA9_ITGB1	0.00839225	0	COL6A1_ITGA9_ITGB1	COL6A1 - (ITGA9+ITGB1)	COLLAGEN	ECM-Receptor	KEGG: hsa04512
1707	SMC	ProC	COL6A1	ITGA9_ITGB1	0.0146547	0	COL6A1_ITGA9_ITGB1	COL6A1 - (ITGA9+ITGB1)	COLLAGEN	ECM-Receptor	KEGG: hsa04512
1708	NC	ProC	COL6A1	ITGA9_ITGB1	0.0106645	0	COL6A1_ITGA9_ITGB1	COL6A1 - (ITGA9+ITGB1)	COLLAGEN	ECM-Receptor	KEGG: hsa04512
1709	ProC	ProC	COL6A1	ITGA9_ITGB1	0.0128063	0	COL6A1_ITGA9_ITGB1	COL6A1 - (ITGA9+ITGB1)	COLLAGEN	ECM-Receptor	KEGG: hsa04512
1710	FB	CM	COL6A2	ITGA9_ITGB1	0.0101755	0	COL6A2_ITGA9_ITGB1	COL6A2 - (ITGA9+ITGB1)	COLLAGEN	ECM-Receptor	KEGG: hsa04512
1711	SMC	CM	COL6A2	ITGA9_ITGB1	0.0281075	0	COL6A2_ITGA9_ITGB1	COL6A2 - (ITGA9+ITGB1)	COLLAGEN	ECM-Receptor	KEGG: hsa04512
1712	MC	CM	COL6A2	ITGA9_ITGB1	0.0068051	0	COL6A2_ITGA9_ITGB1	COL6A2 - (ITGA9+ITGB1)	COLLAGEN	ECM-Receptor	KEGG: hsa04512
1713	NC	CM	COL6A2	ITGA9_ITGB1	0.00988907	0	COL6A2_ITGA9_ITGB1	COL6A2 - (ITGA9+ITGB1)	COLLAGEN	ECM-Receptor	KEGG: hsa04512
1714	ProC	CM	COL6A2	ITGA9_ITGB1	0.00928286	0	COL6A2_ITGA9_ITGB1	COL6A2 - (ITGA9+ITGB1)	COLLAGEN	ECM-Receptor	KEGG: hsa04512
1715	FB	EC	COL6A2	ITGA9_ITGB1	0.0104956	0	COL6A2_ITGA9_ITGB1	COL6A2 - (ITGA9+ITGB1)	COLLAGEN	ECM-Receptor	KEGG: hsa04512
1716	SMC	EC	COL6A2	ITGA9_ITGB1	0.0289751	0	COL6A2_ITGA9_ITGB1	COL6A2 - (ITGA9+ITGB1)	COLLAGEN	ECM-Receptor	KEGG: hsa04512
1717	MC	EC	COL6A2	ITGA9_ITGB1	0.00701991	0	COL6A2_ITGA9_ITGB1	COL6A2 - (ITGA9+ITGB1)	COLLAGEN	ECM-Receptor	KEGG: hsa04512
1718	NC	EC	COL6A2	ITGA9_ITGB1	0.0102002	0	COL6A2_ITGA9_ITGB1	COL6A2 - (ITGA9+ITGB1)	COLLAGEN	ECM-Receptor	KEGG: hsa04512
1719	ProC	EC	COL6A2	ITGA9_ITGB1	0.00957513	0.01	COL6A2_ITGA9_ITGB1	COL6A2 - (ITGA9+ITGB1)	COLLAGEN	ECM-Receptor	KEGG: hsa04512
1720	FB	FB	COL6A2	ITGA9_ITGB1	0.0103034	0	COL6A2_ITGA9_ITGB1	COL6A2 - (ITGA9+ITGB1)	COLLAGEN	ECM-Receptor	KEGG: hsa04512
1721	SMC	FB	COL6A2	ITGA9_ITGB1	0.0284541	0	COL6A2_ITGA9_ITGB1	COL6A2 - (ITGA9+ITGB1)	COLLAGEN	ECM-Receptor	KEGG: hsa04512
1722	MC	FB	COL6A2	ITGA9_ITGB1	0.00689089	0	COL6A2_ITGA9_ITGB1	COL6A2 - (ITGA9+ITGB1)	COLLAGEN	ECM-Receptor	KEGG: hsa04512
1723	NC	FB	COL6A2	ITGA9_ITGB1	0.0100133	0	COL6A2_ITGA9_ITGB1	COL6A2 - (ITGA9+ITGB1)	COLLAGEN	ECM-Receptor	KEGG: hsa04512
1724	ProC	FB	COL6A2	ITGA9_ITGB1	0.00939958	0.01	COL6A2_ITGA9_ITGB1	COL6A2 - (ITGA9+ITGB1)	COLLAGEN	ECM-Receptor	KEGG: hsa04512
1725	FB	MC	COL6A2	ITGA9_ITGB1	0.0129484	0	COL6A2_ITGA9_ITGB1	COL6A2 - (ITGA9+ITGB1)	COLLAGEN	ECM-Receptor	KEGG: hsa04512
1726	SMC	MC	COL6A2	ITGA9_ITGB1	0.035591	0	COL6A2_ITGA9_ITGB1	COL6A2 - (ITGA9+ITGB1)	COLLAGEN	ECM-Receptor	KEGG: hsa04512
1727	MC	MC	COL6A2	ITGA9_ITGB1	0.00866752	0	COL6A2_ITGA9_ITGB1	COL6A2 - (ITGA9+ITGB1)	COLLAGEN	ECM-Receptor	KEGG: hsa04512
1728	NC	MC	COL6A2	ITGA9_ITGB1	0.0125848	0	COL6A2_ITGA9_ITGB1	COL6A2 - (ITGA9+ITGB1)	COLLAGEN	ECM-Receptor	KEGG: hsa04512
1729	ProC	MC	COL6A2	ITGA9_ITGB1	0.0118153	0	COL6A2_ITGA9_ITGB1	COL6A2 - (ITGA9+ITGB1)	COLLAGEN	ECM-Receptor	KEGG: hsa04512
1730	FB	LC	COL6A2	ITGA9_ITGB1	0.0102574	0	COL6A2_ITGA9_ITGB1	COL6A2 - (ITGA9+ITGB1)	COLLAGEN	ECM-Receptor	KEGG: hsa04512
1731	SMC	LC	COL6A2	ITGA9_ITGB1	0.0283293	0	COL6A2_ITGA9_ITGB1	COL6A2 - (ITGA9+ITGB1)	COLLAGEN	ECM-Receptor	KEGG: hsa04512
1732	MC	LC	COL6A2	ITGA9_ITGB1	0.00686	0	COL6A2_ITGA9_ITGB1	COL6A2 - (ITGA9+ITGB1)	COLLAGEN	ECM-Receptor	KEGG: hsa04512
1733	NC	LC	COL6A2	ITGA9_ITGB1	0.0099686	0	COL6A2_ITGA9_ITGB1	COL6A2 - (ITGA9+ITGB1)	COLLAGEN	ECM-Receptor	KEGG: hsa04512
1734	ProC	LC	COL6A2	ITGA9_ITGB1	0.00935757	0.01	COL6A2_ITGA9_ITGB1	COL6A2 - (ITGA9+ITGB1)	COLLAGEN	ECM-Receptor	KEGG: hsa04512
1735	FB	Adipo	COL6A2	ITGA9_ITGB1	0.00988092	0	COL6A2_ITGA9_ITGB1	COL6A2 - (ITGA9+ITGB1)	COLLAGEN	ECM-Receptor	KEGG: hsa04512
1736	SMC	Adipo	COL6A2	ITGA9_ITGB1	0.027308	0	COL6A2_ITGA9_ITGB1	COL6A2 - (ITGA9+ITGB1)	COLLAGEN	ECM-Receptor	KEGG: hsa04512
1737	MC	Adipo	COL6A2	ITGA9_ITGB1	0.00660742	0	COL6A2_ITGA9_ITGB1	COL6A2 - (ITGA9+ITGB1)	COLLAGEN	ECM-Receptor	KEGG: hsa04512
1738	NC	Adipo	COL6A2	ITGA9_ITGB1	0.00960266	0	COL6A2_ITGA9_ITGB1	COL6A2 - (ITGA9+ITGB1)	COLLAGEN	ECM-Receptor	KEGG: hsa04512
1739	ProC	Adipo	COL6A2	ITGA9_ITGB1	0.00901385	0.01	COL6A2_ITGA9_ITGB1	COL6A2 - (ITGA9+ITGB1)	COLLAGEN	ECM-Receptor	KEGG: hsa04512
1740	FB	ProC	COL6A2	ITGA9_ITGB1	0.0150661	0	COL6A2_ITGA9_ITGB1	COL6A2 - (ITGA9+ITGB1)	COLLAGEN	ECM-Receptor	KEGG: hsa04512
1741	SMC	ProC	COL6A2	ITGA9_ITGB1	0.0412573	0	COL6A2_ITGA9_ITGB1	COL6A2 - (ITGA9+ITGB1)	COLLAGEN	ECM-Receptor	KEGG: hsa04512
1742	MC	ProC	COL6A2	ITGA9_ITGB1	0.0100923	0	COL6A2_ITGA9_ITGB1	COL6A2 - (ITGA9+ITGB1)	COLLAGEN	ECM-Receptor	KEGG: hsa04512
1743	NC	ProC	COL6A2	ITGA9_ITGB1	0.014644	0	COL6A2_ITGA9_ITGB1	COL6A2 - (ITGA9+ITGB1)	COLLAGEN	ECM-Receptor	KEGG: hsa04512
1744	ProC	ProC	COL6A2	ITGA9_ITGB1	0.0137504	0	COL6A2_ITGA9_ITGB1	COL6A2 - (ITGA9+ITGB1)	COLLAGEN	ECM-Receptor	KEGG: hsa04512
1745	SMC	CM	COL6A3	ITGA9_ITGB1	0.0544427	0	COL6A3_ITGA9_ITGB1	COL6A3 - (ITGA9+ITGB1)	COLLAGEN	ECM-Receptor	KEGG: hsa04512
1746	NC	CM	COL6A3	ITGA9_ITGB1	0.0408991	0	COL6A3_ITGA9_ITGB1	COL6A3 - (ITGA9+ITGB1)	COLLAGEN	ECM-Receptor	KEGG: hsa04512
1747	ProC	CM	COL6A3	ITGA9_ITGB1	0.0413596	0	COL6A3_ITGA9_ITGB1	COL6A3 - (ITGA9+ITGB1)	COLLAGEN	ECM-Receptor	KEGG: hsa04512
1748	SMC	EC	COL6A3	ITGA9_ITGB1	0.0560763	0	COL6A3_ITGA9_ITGB1	COL6A3 - (ITGA9+ITGB1)	COLLAGEN	ECM-Receptor	KEGG: hsa04512
1749	NC	EC	COL6A3	ITGA9_ITGB1	0.0421445	0	COL6A3_ITGA9_ITGB1	COL6A3 - (ITGA9+ITGB1)	COLLAGEN	ECM-Receptor	KEGG: hsa04512
1750	ProC	EC	COL6A3	ITGA9_ITGB1	0.0426184	0	COL6A3_ITGA9_ITGB1	COL6A3 - (ITGA9+ITGB1)	COLLAGEN	ECM-Receptor	KEGG: hsa04512
1751	SMC	FB	COL6A3	ITGA9_ITGB1	0.0550956	0	COL6A3_ITGA9_ITGB1	COL6A3 - (ITGA9+ITGB1)	COLLAGEN	ECM-Receptor	KEGG: hsa04512
1752	NC	FB	COL6A3	ITGA9_ITGB1	0.0413968	0	COL6A3_ITGA9_ITGB1	COL6A3 - (ITGA9+ITGB1)	COLLAGEN	ECM-Receptor	KEGG: hsa04512
1753	ProC	FB	COL6A3	ITGA9_ITGB1	0.0418626	0	COL6A3_ITGA9_ITGB1	COL6A3 - (ITGA9+ITGB1)	COLLAGEN	ECM-Receptor	KEGG: hsa04512
1754	SMC	MC	COL6A3	ITGA9_ITGB1	0.0684441	0	COL6A3_ITGA9_ITGB1	COL6A3 - (ITGA9+ITGB1)	COLLAGEN	ECM-Receptor	KEGG: hsa04512
1755	NC	MC	COL6A3	ITGA9_ITGB1	0.0516076	0	COL6A3_ITGA9_ITGB1	COL6A3 - (ITGA9+ITGB1)	COLLAGEN	ECM-Receptor	KEGG: hsa04512
1756	ProC	MC	COL6A3	ITGA9_ITGB1	0.0521821	0	COL6A3_ITGA9_ITGB1	COL6A3 - (ITGA9+ITGB1)	COLLAGEN	ECM-Receptor	KEGG: hsa04512
1757	SMC	LC	COL6A3	ITGA9_ITGB1	0.0548607	0	COL6A3_ITGA9_ITGB1	COL6A3 - (ITGA9+ITGB1)	COLLAGEN	ECM-Receptor	KEGG: hsa04512
1758	NC	LC	COL6A3	ITGA9_ITGB1	0.0412177	0	COL6A3_ITGA9_ITGB1	COL6A3 - (ITGA9+ITGB1)	COLLAGEN	ECM-Receptor	KEGG: hsa04512
1759	ProC	LC	COL6A3	ITGA9_ITGB1	0.0416816	0	COL6A3_ITGA9_ITGB1	COL6A3 - (ITGA9+ITGB1)	COLLAGEN	ECM-Receptor	KEGG: hsa04512
1760	SMC	Adipo	COL6A3	ITGA9_ITGB1	0.0529349	0	COL6A3_ITGA9_ITGB1	COL6A3 - (ITGA9+ITGB1)	COLLAGEN	ECM-Receptor	KEGG: hsa04512
1761	NC	Adipo	COL6A3	ITGA9_ITGB1	0.0397507	0	COL6A3_ITGA9_ITGB1	COL6A3 - (ITGA9+ITGB1)	COLLAGEN	ECM-Receptor	KEGG: hsa04512
1762	ProC	Adipo	COL6A3	ITGA9_ITGB1	0.0401988	0	COL6A3_ITGA9_ITGB1	COL6A3 - (ITGA9+ITGB1)	COLLAGEN	ECM-Receptor	KEGG: hsa04512
1763	SMC	ProC	COL6A3	ITGA9_ITGB1	0.0789127	0	COL6A3_ITGA9_ITGB1	COL6A3 - (ITGA9+ITGB1)	COLLAGEN	ECM-Receptor	KEGG: hsa04512
1764	NC	ProC	COL6A3	ITGA9_ITGB1	0.059666	0	COL6A3_ITGA9_ITGB1	COL6A3 - (ITGA9+ITGB1)	COLLAGEN	ECM-Receptor	KEGG: hsa04512
1765	ProC	ProC	COL6A3	ITGA9_ITGB1	0.0603245	0	COL6A3_ITGA9_ITGB1	COL6A3 - (ITGA9+ITGB1)	COLLAGEN	ECM-Receptor	KEGG: hsa04512
1766	SMC	CM	COL6A6	ITGA9_ITGB1	0.0547617	0	COL6A6_ITGA9_ITGB1	COL6A6 - (ITGA9+ITGB1)	COLLAGEN	ECM-Receptor	KEGG: hsa04512
1767	ProC	CM	COL6A6	ITGA9_ITGB1	0.00255589	0.02	COL6A6_ITGA9_ITGB1	COL6A6 - (ITGA9+ITGB1)	COLLAGEN	ECM-Receptor	KEGG: hsa04512
1768	SMC	EC	COL6A6	ITGA9_ITGB1	0.0564043	0	COL6A6_ITGA9_ITGB1	COL6A6 - (ITGA9+ITGB1)	COLLAGEN	ECM-Receptor	KEGG: hsa04512
1769	ProC	EC	COL6A6	ITGA9_ITGB1	0.00263693	0.04	COL6A6_ITGA9_ITGB1	COL6A6 - (ITGA9+ITGB1)	COLLAGEN	ECM-Receptor	KEGG: hsa04512
1770	SMC	FB	COL6A6	ITGA9_ITGB1	0.0554182	0	COL6A6_ITGA9_ITGB1	COL6A6 - (ITGA9+ITGB1)	COLLAGEN	ECM-Receptor	KEGG: hsa04512
1771	ProC	FB	COL6A6	ITGA9_ITGB1	0.00258825	0.04	COL6A6_ITGA9_ITGB1	COL6A6 - (ITGA9+ITGB1)	COLLAGEN	ECM-Receptor	KEGG: hsa04512
1772	SMC	MC	COL6A6	ITGA9_ITGB1	0.0688391	0	COL6A6_ITGA9_ITGB1	COL6A6 - (ITGA9+ITGB1)	COLLAGEN	ECM-Receptor	KEGG: hsa04512
1773	ProC	MC	COL6A6	ITGA9_ITGB1	0.0032592	0.03	COL6A6_ITGA9_ITGB1	COL6A6 - (ITGA9+ITGB1)	COLLAGEN	ECM-Receptor	KEGG: hsa04512
1774	SMC	LC	COL6A6	ITGA9_ITGB1	0.055182	0	COL6A6_ITGA9_ITGB1	COL6A6 - (ITGA9+ITGB1)	COLLAGEN	ECM-Receptor	KEGG: hsa04512
1775	ProC	LC	COL6A6	ITGA9_ITGB1	0.0025766	0.04	COL6A6_ITGA9_ITGB1	COL6A6 - (ITGA9+ITGB1)	COLLAGEN	ECM-Receptor	KEGG: hsa04512
1776	SMC	Adipo	COL6A6	ITGA9_ITGB1	0.0532455	0	COL6A6_ITGA9_ITGB1	COL6A6 - (ITGA9+ITGB1)	COLLAGEN	ECM-Receptor	KEGG: hsa04512
1777	ProC	Adipo	COL6A6	ITGA9_ITGB1	0.00248134	0.04	COL6A6_ITGA9_ITGB1	COL6A6 - (ITGA9+ITGB1)	COLLAGEN	ECM-Receptor	KEGG: hsa04512
1778	SMC	ProC	COL6A6	ITGA9_ITGB1	0.0793631	0	COL6A6_ITGA9_ITGB1	COL6A6 - (ITGA9+ITGB1)	COLLAGEN	ECM-Receptor	KEGG: hsa04512
1779	ProC	ProC	COL6A6	ITGA9_ITGB1	0.00379836	0.02	COL6A6_ITGA9_ITGB1	COL6A6 - (ITGA9+ITGB1)	COLLAGEN	ECM-Receptor	KEGG: hsa04512
1780	EC	EC	LAMA2	ITGA9_ITGB1	0.0873596	0	LAMA2_ITGA9_ITGB1	LAMA2 - (ITGA9+ITGB1)	LAMININ	ECM-Receptor	KEGG: hsa04512
1781	EC	FB	LAMA2	ITGA9_ITGB1	0.0858816	0	LAMA2_ITGA9_ITGB1	LAMA2 - (ITGA9+ITGB1)	LAMININ	ECM-Receptor	KEGG: hsa04512
1782	CM	MC	LAMA2	ITGA9_ITGB1	0.087062	0	LAMA2_ITGA9_ITGB1	LAMA2 - (ITGA9+ITGB1)	LAMININ	ECM-Receptor	KEGG: hsa04512
1783	EC	MC	LAMA2	ITGA9_ITGB1	0.105853	0	LAMA2_ITGA9_ITGB1	LAMA2 - (ITGA9+ITGB1)	LAMININ	ECM-Receptor	KEGG: hsa04512
1784	LEC	MC	LAMA2	ITGA9_ITGB1	0.087937	0	LAMA2_ITGA9_ITGB1	LAMA2 - (ITGA9+ITGB1)	LAMININ	ECM-Receptor	KEGG: hsa04512
1785	Adipo	MC	LAMA2	ITGA9_ITGB1	0.0880269	0	LAMA2_ITGA9_ITGB1	LAMA2 - (ITGA9+ITGB1)	LAMININ	ECM-Receptor	KEGG: hsa04512
1786	ProC	MC	LAMA2	ITGA9_ITGB1	0.0904046	0	LAMA2_ITGA9_ITGB1	LAMA2 - (ITGA9+ITGB1)	LAMININ	ECM-Receptor	KEGG: hsa04512
1787	EC	LC	LAMA2	ITGA9_ITGB1	0.0855272	0	LAMA2_ITGA9_ITGB1	LAMA2 - (ITGA9+ITGB1)	LAMININ	ECM-Receptor	KEGG: hsa04512
1788	EC	Adipo	LAMA2	ITGA9_ITGB1	0.082619	0	LAMA2_ITGA9_ITGB1	LAMA2 - (ITGA9+ITGB1)	LAMININ	ECM-Receptor	KEGG: hsa04512
1789	CM	ProC	LAMA2	ITGA9_ITGB1	0.100072	0.03	LAMA2_ITGA9_ITGB1	LAMA2 - (ITGA9+ITGB1)	LAMININ	ECM-Receptor	KEGG: hsa04512
1790	EC	ProC	LAMA2	ITGA9_ITGB1	0.121299	0.02	LAMA2_ITGA9_ITGB1	LAMA2 - (ITGA9+ITGB1)	LAMININ	ECM-Receptor	KEGG: hsa04512
1791	LEC	ProC	LAMA2	ITGA9_ITGB1	0.101064	0.04	LAMA2_ITGA9_ITGB1	LAMA2 - (ITGA9+ITGB1)	LAMININ	ECM-Receptor	KEGG: hsa04512
1792	Adipo	ProC	LAMA2	ITGA9_ITGB1	0.101165	0.04	LAMA2_ITGA9_ITGB1	LAMA2 - (ITGA9+ITGB1)	LAMININ	ECM-Receptor	KEGG: hsa04512
1793	ProC	ProC	LAMA2	ITGA9_ITGB1	0.103858	0.03	LAMA2_ITGA9_ITGB1	LAMA2 - (ITGA9+ITGB1)	LAMININ	ECM-Receptor	KEGG: hsa04512
1794	EC	CM	LAMA3	ITGA9_ITGB1	0.00455229	0	LAMA3_ITGA9_ITGB1	LAMA3 - (ITGA9+ITGB1)	LAMININ	ECM-Receptor	KEGG: hsa04512
1795	Adipo	CM	LAMA3	ITGA9_ITGB1	0.0103453	0	LAMA3_ITGA9_ITGB1	LAMA3 - (ITGA9+ITGB1)	LAMININ	ECM-Receptor	KEGG: hsa04512
1796	ProC	CM	LAMA3	ITGA9_ITGB1	0.0176827	0	LAMA3_ITGA9_ITGB1	LAMA3 - (ITGA9+ITGB1)	LAMININ	ECM-Receptor	KEGG: hsa04512
1797	EC	EC	LAMA3	ITGA9_ITGB1	0.00469633	0	LAMA3_ITGA9_ITGB1	LAMA3 - (ITGA9+ITGB1)	LAMININ	ECM-Receptor	KEGG: hsa04512
1798	Adipo	EC	LAMA3	ITGA9_ITGB1	0.0106707	0	LAMA3_ITGA9_ITGB1	LAMA3 - (ITGA9+ITGB1)	LAMININ	ECM-Receptor	KEGG: hsa04512
1799	ProC	EC	LAMA3	ITGA9_ITGB1	0.0182346	0	LAMA3_ITGA9_ITGB1	LAMA3 - (ITGA9+ITGB1)	LAMININ	ECM-Receptor	KEGG: hsa04512
1800	EC	FB	LAMA3	ITGA9_ITGB1	0.00460981	0	LAMA3_ITGA9_ITGB1	LAMA3 - (ITGA9+ITGB1)	LAMININ	ECM-Receptor	KEGG: hsa04512
1801	Adipo	FB	LAMA3	ITGA9_ITGB1	0.0104752	0	LAMA3_ITGA9_ITGB1	LAMA3 - (ITGA9+ITGB1)	LAMININ	ECM-Receptor	KEGG: hsa04512
1802	ProC	FB	LAMA3	ITGA9_ITGB1	0.0179031	0	LAMA3_ITGA9_ITGB1	LAMA3 - (ITGA9+ITGB1)	LAMININ	ECM-Receptor	KEGG: hsa04512
1803	EC	MC	LAMA3	ITGA9_ITGB1	0.00580177	0	LAMA3_ITGA9_ITGB1	LAMA3 - (ITGA9+ITGB1)	LAMININ	ECM-Receptor	KEGG: hsa04512
1804	Adipo	MC	LAMA3	ITGA9_ITGB1	0.0131638	0	LAMA3_ITGA9_ITGB1	LAMA3 - (ITGA9+ITGB1)	LAMININ	ECM-Receptor	KEGG: hsa04512
1805	ProC	MC	LAMA3	ITGA9_ITGB1	0.0224548	0	LAMA3_ITGA9_ITGB1	LAMA3 - (ITGA9+ITGB1)	LAMININ	ECM-Receptor	KEGG: hsa04512
1806	EC	LC	LAMA3	ITGA9_ITGB1	0.0045891	0	LAMA3_ITGA9_ITGB1	LAMA3 - (ITGA9+ITGB1)	LAMININ	ECM-Receptor	KEGG: hsa04512
1807	Adipo	LC	LAMA3	ITGA9_ITGB1	0.0104285	0	LAMA3_ITGA9_ITGB1	LAMA3 - (ITGA9+ITGB1)	LAMININ	ECM-Receptor	KEGG: hsa04512
1808	ProC	LC	LAMA3	ITGA9_ITGB1	0.0178238	0	LAMA3_ITGA9_ITGB1	LAMA3 - (ITGA9+ITGB1)	LAMININ	ECM-Receptor	KEGG: hsa04512
1809	EC	Adipo	LAMA3	ITGA9_ITGB1	0.00441976	0	LAMA3_ITGA9_ITGB1	LAMA3 - (ITGA9+ITGB1)	LAMININ	ECM-Receptor	KEGG: hsa04512
1810	Adipo	Adipo	LAMA3	ITGA9_ITGB1	0.0100458	0	LAMA3_ITGA9_ITGB1	LAMA3 - (ITGA9+ITGB1)	LAMININ	ECM-Receptor	KEGG: hsa04512
1811	ProC	Adipo	LAMA3	ITGA9_ITGB1	0.0171745	0	LAMA3_ITGA9_ITGB1	LAMA3 - (ITGA9+ITGB1)	LAMININ	ECM-Receptor	KEGG: hsa04512
1812	EC	ProC	LAMA3	ITGA9_ITGB1	0.00675867	0	LAMA3_ITGA9_ITGB1	LAMA3 - (ITGA9+ITGB1)	LAMININ	ECM-Receptor	KEGG: hsa04512
1813	Adipo	ProC	LAMA3	ITGA9_ITGB1	0.0153162	0	LAMA3_ITGA9_ITGB1	LAMA3 - (ITGA9+ITGB1)	LAMININ	ECM-Receptor	KEGG: hsa04512
1814	ProC	ProC	LAMA3	ITGA9_ITGB1	0.0260863	0	LAMA3_ITGA9_ITGB1	LAMA3 - (ITGA9+ITGB1)	LAMININ	ECM-Receptor	KEGG: hsa04512
1815	FB	CM	LAMA4	ITGA9_ITGB1	0.00992808	0.02	LAMA4_ITGA9_ITGB1	LAMA4 - (ITGA9+ITGB1)	LAMININ	ECM-Receptor	KEGG: hsa04512
1816	SMC	CM	LAMA4	ITGA9_ITGB1	0.0279367	0	LAMA4_ITGA9_ITGB1	LAMA4 - (ITGA9+ITGB1)	LAMININ	ECM-Receptor	KEGG: hsa04512
1817	MC	CM	LAMA4	ITGA9_ITGB1	0.0431575	0	LAMA4_ITGA9_ITGB1	LAMA4 - (ITGA9+ITGB1)	LAMININ	ECM-Receptor	KEGG: hsa04512
1818	LEC	CM	LAMA4	ITGA9_ITGB1	0.0352255	0	LAMA4_ITGA9_ITGB1	LAMA4 - (ITGA9+ITGB1)	LAMININ	ECM-Receptor	KEGG: hsa04512
1819	NC	CM	LAMA4	ITGA9_ITGB1	0.038848	0	LAMA4_ITGA9_ITGB1	LAMA4 - (ITGA9+ITGB1)	LAMININ	ECM-Receptor	KEGG: hsa04512
1820	FB	EC	LAMA4	ITGA9_ITGB1	0.0102405	0	LAMA4_ITGA9_ITGB1	LAMA4 - (ITGA9+ITGB1)	LAMININ	ECM-Receptor	KEGG: hsa04512
1821	SMC	EC	LAMA4	ITGA9_ITGB1	0.0287993	0	LAMA4_ITGA9_ITGB1	LAMA4 - (ITGA9+ITGB1)	LAMININ	ECM-Receptor	KEGG: hsa04512
1822	MC	EC	LAMA4	ITGA9_ITGB1	0.0444685	0	LAMA4_ITGA9_ITGB1	LAMA4 - (ITGA9+ITGB1)	LAMININ	ECM-Receptor	KEGG: hsa04512
1823	LEC	EC	LAMA4	ITGA9_ITGB1	0.0363046	0	LAMA4_ITGA9_ITGB1	LAMA4 - (ITGA9+ITGB1)	LAMININ	ECM-Receptor	KEGG: hsa04512
1824	NC	EC	LAMA4	ITGA9_ITGB1	0.0400335	0	LAMA4_ITGA9_ITGB1	LAMA4 - (ITGA9+ITGB1)	LAMININ	ECM-Receptor	KEGG: hsa04512
1825	FB	FB	LAMA4	ITGA9_ITGB1	0.0100528	0	LAMA4_ITGA9_ITGB1	LAMA4 - (ITGA9+ITGB1)	LAMININ	ECM-Receptor	KEGG: hsa04512
1826	SMC	FB	LAMA4	ITGA9_ITGB1	0.0282813	0	LAMA4_ITGA9_ITGB1	LAMA4 - (ITGA9+ITGB1)	LAMININ	ECM-Receptor	KEGG: hsa04512
1827	MC	FB	LAMA4	ITGA9_ITGB1	0.0436814	0	LAMA4_ITGA9_ITGB1	LAMA4 - (ITGA9+ITGB1)	LAMININ	ECM-Receptor	KEGG: hsa04512
1828	LEC	FB	LAMA4	ITGA9_ITGB1	0.0356567	0	LAMA4_ITGA9_ITGB1	LAMA4 - (ITGA9+ITGB1)	LAMININ	ECM-Receptor	KEGG: hsa04512
1829	NC	FB	LAMA4	ITGA9_ITGB1	0.0393217	0	LAMA4_ITGA9_ITGB1	LAMA4 - (ITGA9+ITGB1)	LAMININ	ECM-Receptor	KEGG: hsa04512
1830	FB	MC	LAMA4	ITGA9_ITGB1	0.0126343	0	LAMA4_ITGA9_ITGB1	LAMA4 - (ITGA9+ITGB1)	LAMININ	ECM-Receptor	KEGG: hsa04512
1831	SMC	MC	LAMA4	ITGA9_ITGB1	0.0353765	0	LAMA4_ITGA9_ITGB1	LAMA4 - (ITGA9+ITGB1)	LAMININ	ECM-Receptor	KEGG: hsa04512
1832	MC	MC	LAMA4	ITGA9_ITGB1	0.0544237	0	LAMA4_ITGA9_ITGB1	LAMA4 - (ITGA9+ITGB1)	LAMININ	ECM-Receptor	KEGG: hsa04512
1833	LEC	MC	LAMA4	ITGA9_ITGB1	0.0445174	0	LAMA4_ITGA9_ITGB1	LAMA4 - (ITGA9+ITGB1)	LAMININ	ECM-Receptor	KEGG: hsa04512
1834	NC	MC	LAMA4	ITGA9_ITGB1	0.0490468	0	LAMA4_ITGA9_ITGB1	LAMA4 - (ITGA9+ITGB1)	LAMININ	ECM-Receptor	KEGG: hsa04512
1835	FB	LC	LAMA4	ITGA9_ITGB1	0.0100079	0	LAMA4_ITGA9_ITGB1	LAMA4 - (ITGA9+ITGB1)	LAMININ	ECM-Receptor	KEGG: hsa04512
1836	SMC	LC	LAMA4	ITGA9_ITGB1	0.0281573	0	LAMA4_ITGA9_ITGB1	LAMA4 - (ITGA9+ITGB1)	LAMININ	ECM-Receptor	KEGG: hsa04512
1837	MC	LC	LAMA4	ITGA9_ITGB1	0.0434929	0	LAMA4_ITGA9_ITGB1	LAMA4 - (ITGA9+ITGB1)	LAMININ	ECM-Receptor	KEGG: hsa04512
1838	LEC	LC	LAMA4	ITGA9_ITGB1	0.0355015	0	LAMA4_ITGA9_ITGB1	LAMA4 - (ITGA9+ITGB1)	LAMININ	ECM-Receptor	KEGG: hsa04512
1839	NC	LC	LAMA4	ITGA9_ITGB1	0.0391512	0	LAMA4_ITGA9_ITGB1	LAMA4 - (ITGA9+ITGB1)	LAMININ	ECM-Receptor	KEGG: hsa04512
1840	FB	Adipo	LAMA4	ITGA9_ITGB1	0.00964055	0	LAMA4_ITGA9_ITGB1	LAMA4 - (ITGA9+ITGB1)	LAMININ	ECM-Receptor	KEGG: hsa04512
1841	SMC	Adipo	LAMA4	ITGA9_ITGB1	0.027142	0	LAMA4_ITGA9_ITGB1	LAMA4 - (ITGA9+ITGB1)	LAMININ	ECM-Receptor	KEGG: hsa04512
1842	MC	Adipo	LAMA4	ITGA9_ITGB1	0.0419484	0	LAMA4_ITGA9_ITGB1	LAMA4 - (ITGA9+ITGB1)	LAMININ	ECM-Receptor	KEGG: hsa04512
1843	LEC	Adipo	LAMA4	ITGA9_ITGB1	0.0342307	0	LAMA4_ITGA9_ITGB1	LAMA4 - (ITGA9+ITGB1)	LAMININ	ECM-Receptor	KEGG: hsa04512
1844	NC	Adipo	LAMA4	ITGA9_ITGB1	0.0377548	0	LAMA4_ITGA9_ITGB1	LAMA4 - (ITGA9+ITGB1)	LAMININ	ECM-Receptor	KEGG: hsa04512
1845	FB	ProC	LAMA4	ITGA9_ITGB1	0.0147015	0	LAMA4_ITGA9_ITGB1	LAMA4 - (ITGA9+ITGB1)	LAMININ	ECM-Receptor	KEGG: hsa04512
1846	SMC	ProC	LAMA4	ITGA9_ITGB1	0.04101	0	LAMA4_ITGA9_ITGB1	LAMA4 - (ITGA9+ITGB1)	LAMININ	ECM-Receptor	KEGG: hsa04512
1847	MC	ProC	LAMA4	ITGA9_ITGB1	0.0628927	0	LAMA4_ITGA9_ITGB1	LAMA4 - (ITGA9+ITGB1)	LAMININ	ECM-Receptor	KEGG: hsa04512
1848	LEC	ProC	LAMA4	ITGA9_ITGB1	0.0515288	0	LAMA4_ITGA9_ITGB1	LAMA4 - (ITGA9+ITGB1)	LAMININ	ECM-Receptor	KEGG: hsa04512
1849	NC	ProC	LAMA4	ITGA9_ITGB1	0.0567293	0	LAMA4_ITGA9_ITGB1	LAMA4 - (ITGA9+ITGB1)	LAMININ	ECM-Receptor	KEGG: hsa04512
1850	CM	CM	LAMA5	ITGA9_ITGB1	0.00514993	0	LAMA5_ITGA9_ITGB1	LAMA5 - (ITGA9+ITGB1)	LAMININ	ECM-Receptor	KEGG: hsa04512
1851	CM	EC	LAMA5	ITGA9_ITGB1	0.00531278	0	LAMA5_ITGA9_ITGB1	LAMA5 - (ITGA9+ITGB1)	LAMININ	ECM-Receptor	KEGG: hsa04512
1852	CM	FB	LAMA5	ITGA9_ITGB1	0.00521496	0	LAMA5_ITGA9_ITGB1	LAMA5 - (ITGA9+ITGB1)	LAMININ	ECM-Receptor	KEGG: hsa04512
1853	CM	MC	LAMA5	ITGA9_ITGB1	0.00656236	0	LAMA5_ITGA9_ITGB1	LAMA5 - (ITGA9+ITGB1)	LAMININ	ECM-Receptor	KEGG: hsa04512
1854	CM	LC	LAMA5	ITGA9_ITGB1	0.00519155	0	LAMA5_ITGA9_ITGB1	LAMA5 - (ITGA9+ITGB1)	LAMININ	ECM-Receptor	KEGG: hsa04512
1855	CM	Adipo	LAMA5	ITGA9_ITGB1	0.00500009	0	LAMA5_ITGA9_ITGB1	LAMA5 - (ITGA9+ITGB1)	LAMININ	ECM-Receptor	KEGG: hsa04512
1856	CM	ProC	LAMA5	ITGA9_ITGB1	0.00764375	0	LAMA5_ITGA9_ITGB1	LAMA5 - (ITGA9+ITGB1)	LAMININ	ECM-Receptor	KEGG: hsa04512
1857	FB	CM	LAMB1	ITGA9_ITGB1	0.031043	0	LAMB1_ITGA9_ITGB1	LAMB1 - (ITGA9+ITGB1)	LAMININ	ECM-Receptor	KEGG: hsa04512
1858	SMC	CM	LAMB1	ITGA9_ITGB1	0.0463323	0	LAMB1_ITGA9_ITGB1	LAMB1 - (ITGA9+ITGB1)	LAMININ	ECM-Receptor	KEGG: hsa04512
1859	MC	CM	LAMB1	ITGA9_ITGB1	0.0429189	0	LAMB1_ITGA9_ITGB1	LAMB1 - (ITGA9+ITGB1)	LAMININ	ECM-Receptor	KEGG: hsa04512
1860	LEC	CM	LAMB1	ITGA9_ITGB1	0.0542433	0	LAMB1_ITGA9_ITGB1	LAMB1 - (ITGA9+ITGB1)	LAMININ	ECM-Receptor	KEGG: hsa04512
1861	NC	CM	LAMB1	ITGA9_ITGB1	0.0118451	0.01	LAMB1_ITGA9_ITGB1	LAMB1 - (ITGA9+ITGB1)	LAMININ	ECM-Receptor	KEGG: hsa04512
1862	FB	EC	LAMB1	ITGA9_ITGB1	0.0319983	0	LAMB1_ITGA9_ITGB1	LAMB1 - (ITGA9+ITGB1)	LAMININ	ECM-Receptor	KEGG: hsa04512
1863	SMC	EC	LAMB1	ITGA9_ITGB1	0.0477348	0	LAMB1_ITGA9_ITGB1	LAMB1 - (ITGA9+ITGB1)	LAMININ	ECM-Receptor	KEGG: hsa04512
1864	MC	EC	LAMB1	ITGA9_ITGB1	0.0442229	0	LAMB1_ITGA9_ITGB1	LAMB1 - (ITGA9+ITGB1)	LAMININ	ECM-Receptor	KEGG: hsa04512
1865	LEC	EC	LAMB1	ITGA9_ITGB1	0.0558713	0	LAMB1_ITGA9_ITGB1	LAMB1 - (ITGA9+ITGB1)	LAMININ	ECM-Receptor	KEGG: hsa04512
1866	NC	EC	LAMB1	ITGA9_ITGB1	0.012217	0	LAMB1_ITGA9_ITGB1	LAMB1 - (ITGA9+ITGB1)	LAMININ	ECM-Receptor	KEGG: hsa04512
1867	FB	FB	LAMB1	ITGA9_ITGB1	0.0314247	0	LAMB1_ITGA9_ITGB1	LAMB1 - (ITGA9+ITGB1)	LAMININ	ECM-Receptor	KEGG: hsa04512
1868	SMC	FB	LAMB1	ITGA9_ITGB1	0.0468928	0	LAMB1_ITGA9_ITGB1	LAMB1 - (ITGA9+ITGB1)	LAMININ	ECM-Receptor	KEGG: hsa04512
1869	MC	FB	LAMB1	ITGA9_ITGB1	0.04344	0	LAMB1_ITGA9_ITGB1	LAMB1 - (ITGA9+ITGB1)	LAMININ	ECM-Receptor	KEGG: hsa04512
1870	LEC	FB	LAMB1	ITGA9_ITGB1	0.054894	0	LAMB1_ITGA9_ITGB1	LAMB1 - (ITGA9+ITGB1)	LAMININ	ECM-Receptor	KEGG: hsa04512
1871	NC	FB	LAMB1	ITGA9_ITGB1	0.0119936	0	LAMB1_ITGA9_ITGB1	LAMB1 - (ITGA9+ITGB1)	LAMININ	ECM-Receptor	KEGG: hsa04512
1872	FB	MC	LAMB1	ITGA9_ITGB1	0.0392766	0	LAMB1_ITGA9_ITGB1	LAMB1 - (ITGA9+ITGB1)	LAMININ	ECM-Receptor	KEGG: hsa04512
1873	SMC	MC	LAMB1	ITGA9_ITGB1	0.0583767	0	LAMB1_ITGA9_ITGB1	LAMB1 - (ITGA9+ITGB1)	LAMININ	ECM-Receptor	KEGG: hsa04512
1874	MC	MC	LAMB1	ITGA9_ITGB1	0.0541263	0	LAMB1_ITGA9_ITGB1	LAMB1 - (ITGA9+ITGB1)	LAMININ	ECM-Receptor	KEGG: hsa04512
1875	LEC	MC	LAMB1	ITGA9_ITGB1	0.0681971	0	LAMB1_ITGA9_ITGB1	LAMB1 - (ITGA9+ITGB1)	LAMININ	ECM-Receptor	KEGG: hsa04512
1876	NC	MC	LAMB1	ITGA9_ITGB1	0.0150659	0	LAMB1_ITGA9_ITGB1	LAMB1 - (ITGA9+ITGB1)	LAMININ	ECM-Receptor	KEGG: hsa04512
1877	FB	LC	LAMB1	ITGA9_ITGB1	0.0312873	0	LAMB1_ITGA9_ITGB1	LAMB1 - (ITGA9+ITGB1)	LAMININ	ECM-Receptor	KEGG: hsa04512
1878	SMC	LC	LAMB1	ITGA9_ITGB1	0.0466911	0	LAMB1_ITGA9_ITGB1	LAMB1 - (ITGA9+ITGB1)	LAMININ	ECM-Receptor	KEGG: hsa04512
1879	MC	LC	LAMB1	ITGA9_ITGB1	0.0432525	0	LAMB1_ITGA9_ITGB1	LAMB1 - (ITGA9+ITGB1)	LAMININ	ECM-Receptor	KEGG: hsa04512
1880	LEC	LC	LAMB1	ITGA9_ITGB1	0.0546599	0	LAMB1_ITGA9_ITGB1	LAMB1 - (ITGA9+ITGB1)	LAMININ	ECM-Receptor	KEGG: hsa04512
1881	NC	LC	LAMB1	ITGA9_ITGB1	0.0119402	0	LAMB1_ITGA9_ITGB1	LAMB1 - (ITGA9+ITGB1)	LAMININ	ECM-Receptor	KEGG: hsa04512
1882	FB	Adipo	LAMB1	ITGA9_ITGB1	0.0301626	0	LAMB1_ITGA9_ITGB1	LAMB1 - (ITGA9+ITGB1)	LAMININ	ECM-Receptor	KEGG: hsa04512
1883	SMC	Adipo	LAMB1	ITGA9_ITGB1	0.0450384	0	LAMB1_ITGA9_ITGB1	LAMB1 - (ITGA9+ITGB1)	LAMININ	ECM-Receptor	KEGG: hsa04512
1884	MC	Adipo	LAMB1	ITGA9_ITGB1	0.0417162	0	LAMB1_ITGA9_ITGB1	LAMB1 - (ITGA9+ITGB1)	LAMININ	ECM-Receptor	KEGG: hsa04512
1885	LEC	Adipo	LAMB1	ITGA9_ITGB1	0.0527407	0	LAMB1_ITGA9_ITGB1	LAMB1 - (ITGA9+ITGB1)	LAMININ	ECM-Receptor	KEGG: hsa04512
1886	NC	Adipo	LAMB1	ITGA9_ITGB1	0.0115027	0	LAMB1_ITGA9_ITGB1	LAMB1 - (ITGA9+ITGB1)	LAMININ	ECM-Receptor	KEGG: hsa04512
1887	FB	ProC	LAMB1	ITGA9_ITGB1	0.0455019	0	LAMB1_ITGA9_ITGB1	LAMB1 - (ITGA9+ITGB1)	LAMININ	ECM-Receptor	KEGG: hsa04512
1888	SMC	ProC	LAMB1	ITGA9_ITGB1	0.0674169	0	LAMB1_ITGA9_ITGB1	LAMB1 - (ITGA9+ITGB1)	LAMININ	ECM-Receptor	KEGG: hsa04512
1889	MC	ProC	LAMB1	ITGA9_ITGB1	0.0625521	0	LAMB1_ITGA9_ITGB1	LAMB1 - (ITGA9+ITGB1)	LAMININ	ECM-Receptor	KEGG: hsa04512
1890	LEC	ProC	LAMB1	ITGA9_ITGB1	0.0786312	0	LAMB1_ITGA9_ITGB1	LAMB1 - (ITGA9+ITGB1)	LAMININ	ECM-Receptor	KEGG: hsa04512
1891	NC	ProC	LAMB1	ITGA9_ITGB1	0.0175239	0	LAMB1_ITGA9_ITGB1	LAMB1 - (ITGA9+ITGB1)	LAMININ	ECM-Receptor	KEGG: hsa04512
1892	ProC	CM	LAMB2	ITGA9_ITGB1	0.00079477	0.01	LAMB2_ITGA9_ITGB1	LAMB2 - (ITGA9+ITGB1)	LAMININ	ECM-Receptor	KEGG: hsa04512
1893	ProC	EC	LAMB2	ITGA9_ITGB1	0.000820014	0.03	LAMB2_ITGA9_ITGB1	LAMB2 - (ITGA9+ITGB1)	LAMININ	ECM-Receptor	KEGG: hsa04512
1894	ProC	FB	LAMB2	ITGA9_ITGB1	0.000804849	0.03	LAMB2_ITGA9_ITGB1	LAMB2 - (ITGA9+ITGB1)	LAMININ	ECM-Receptor	KEGG: hsa04512
1895	ProC	MC	LAMB2	ITGA9_ITGB1	0.00101396	0.02	LAMB2_ITGA9_ITGB1	LAMB2 - (ITGA9+ITGB1)	LAMININ	ECM-Receptor	KEGG: hsa04512
1896	ProC	LC	LAMB2	ITGA9_ITGB1	0.000801221	0.03	LAMB2_ITGA9_ITGB1	LAMB2 - (ITGA9+ITGB1)	LAMININ	ECM-Receptor	KEGG: hsa04512
1897	ProC	Adipo	LAMB2	ITGA9_ITGB1	0.000771546	0.03	LAMB2_ITGA9_ITGB1	LAMB2 - (ITGA9+ITGB1)	LAMININ	ECM-Receptor	KEGG: hsa04512
1898	ProC	ProC	LAMB2	ITGA9_ITGB1	0.00118214	0.02	LAMB2_ITGA9_ITGB1	LAMB2 - (ITGA9+ITGB1)	LAMININ	ECM-Receptor	KEGG: hsa04512
1899	FB	CM	LAMC1	ITGA9_ITGB1	0.0245896	0	LAMC1_ITGA9_ITGB1	LAMC1 - (ITGA9+ITGB1)	LAMININ	ECM-Receptor	KEGG: hsa04512
1900	SMC	CM	LAMC1	ITGA9_ITGB1	0.0419233	0	LAMC1_ITGA9_ITGB1	LAMC1 - (ITGA9+ITGB1)	LAMININ	ECM-Receptor	KEGG: hsa04512
1901	MC	CM	LAMC1	ITGA9_ITGB1	0.00817665	0.03	LAMC1_ITGA9_ITGB1	LAMC1 - (ITGA9+ITGB1)	LAMININ	ECM-Receptor	KEGG: hsa04512
1902	LEC	CM	LAMC1	ITGA9_ITGB1	0.0205464	0	LAMC1_ITGA9_ITGB1	LAMC1 - (ITGA9+ITGB1)	LAMININ	ECM-Receptor	KEGG: hsa04512
1903	NC	CM	LAMC1	ITGA9_ITGB1	0.0117693	0	LAMC1_ITGA9_ITGB1	LAMC1 - (ITGA9+ITGB1)	LAMININ	ECM-Receptor	KEGG: hsa04512
1904	ProC	CM	LAMC1	ITGA9_ITGB1	0.0264117	0	LAMC1_ITGA9_ITGB1	LAMC1 - (ITGA9+ITGB1)	LAMININ	ECM-Receptor	KEGG: hsa04512
1905	FB	EC	LAMC1	ITGA9_ITGB1	0.0253514	0	LAMC1_ITGA9_ITGB1	LAMC1 - (ITGA9+ITGB1)	LAMININ	ECM-Receptor	KEGG: hsa04512
1906	SMC	EC	LAMC1	ITGA9_ITGB1	0.0431985	0	LAMC1_ITGA9_ITGB1	LAMC1 - (ITGA9+ITGB1)	LAMININ	ECM-Receptor	KEGG: hsa04512
1907	MC	EC	LAMC1	ITGA9_ITGB1	0.00843439	0	LAMC1_ITGA9_ITGB1	LAMC1 - (ITGA9+ITGB1)	LAMININ	ECM-Receptor	KEGG: hsa04512
1908	LEC	EC	LAMC1	ITGA9_ITGB1	0.0211857	0	LAMC1_ITGA9_ITGB1	LAMC1 - (ITGA9+ITGB1)	LAMININ	ECM-Receptor	KEGG: hsa04512
1909	NC	EC	LAMC1	ITGA9_ITGB1	0.0121389	0	LAMC1_ITGA9_ITGB1	LAMC1 - (ITGA9+ITGB1)	LAMININ	ECM-Receptor	KEGG: hsa04512
1910	ProC	EC	LAMC1	ITGA9_ITGB1	0.0272285	0	LAMC1_ITGA9_ITGB1	LAMC1 - (ITGA9+ITGB1)	LAMININ	ECM-Receptor	KEGG: hsa04512
1911	FB	FB	LAMC1	ITGA9_ITGB1	0.0248939	0	LAMC1_ITGA9_ITGB1	LAMC1 - (ITGA9+ITGB1)	LAMININ	ECM-Receptor	KEGG: hsa04512
1912	SMC	FB	LAMC1	ITGA9_ITGB1	0.0424329	0	LAMC1_ITGA9_ITGB1	LAMC1 - (ITGA9+ITGB1)	LAMININ	ECM-Receptor	KEGG: hsa04512
1913	MC	FB	LAMC1	ITGA9_ITGB1	0.00827958	0	LAMC1_ITGA9_ITGB1	LAMC1 - (ITGA9+ITGB1)	LAMININ	ECM-Receptor	KEGG: hsa04512
1914	LEC	FB	LAMC1	ITGA9_ITGB1	0.0208018	0	LAMC1_ITGA9_ITGB1	LAMC1 - (ITGA9+ITGB1)	LAMININ	ECM-Receptor	KEGG: hsa04512
1915	NC	FB	LAMC1	ITGA9_ITGB1	0.0119169	0	LAMC1_ITGA9_ITGB1	LAMC1 - (ITGA9+ITGB1)	LAMININ	ECM-Receptor	KEGG: hsa04512
1916	ProC	FB	LAMC1	ITGA9_ITGB1	0.026738	0	LAMC1_ITGA9_ITGB1	LAMC1 - (ITGA9+ITGB1)	LAMININ	ECM-Receptor	KEGG: hsa04512
1917	FB	MC	LAMC1	ITGA9_ITGB1	0.0311665	0	LAMC1_ITGA9_ITGB1	LAMC1 - (ITGA9+ITGB1)	LAMININ	ECM-Receptor	KEGG: hsa04512
1918	SMC	MC	LAMC1	ITGA9_ITGB1	0.0528851	0	LAMC1_ITGA9_ITGB1	LAMC1 - (ITGA9+ITGB1)	LAMININ	ECM-Receptor	KEGG: hsa04512
1919	MC	MC	LAMC1	ITGA9_ITGB1	0.0104105	0	LAMC1_ITGA9_ITGB1	LAMC1 - (ITGA9+ITGB1)	LAMININ	ECM-Receptor	KEGG: hsa04512
1920	LEC	MC	LAMC1	ITGA9_ITGB1	0.0260708	0	LAMC1_ITGA9_ITGB1	LAMC1 - (ITGA9+ITGB1)	LAMININ	ECM-Receptor	KEGG: hsa04512
1921	NC	MC	LAMC1	ITGA9_ITGB1	0.0149698	0	LAMC1_ITGA9_ITGB1	LAMC1 - (ITGA9+ITGB1)	LAMININ	ECM-Receptor	KEGG: hsa04512
1922	ProC	MC	LAMC1	ITGA9_ITGB1	0.0334593	0	LAMC1_ITGA9_ITGB1	LAMC1 - (ITGA9+ITGB1)	LAMININ	ECM-Receptor	KEGG: hsa04512
1923	FB	LC	LAMC1	ITGA9_ITGB1	0.0247844	0	LAMC1_ITGA9_ITGB1	LAMC1 - (ITGA9+ITGB1)	LAMININ	ECM-Receptor	KEGG: hsa04512
1924	SMC	LC	LAMC1	ITGA9_ITGB1	0.0422495	0	LAMC1_ITGA9_ITGB1	LAMC1 - (ITGA9+ITGB1)	LAMININ	ECM-Receptor	KEGG: hsa04512
1925	MC	LC	LAMC1	ITGA9_ITGB1	0.00824253	0	LAMC1_ITGA9_ITGB1	LAMC1 - (ITGA9+ITGB1)	LAMININ	ECM-Receptor	KEGG: hsa04512
1926	LEC	LC	LAMC1	ITGA9_ITGB1	0.0207099	0	LAMC1_ITGA9_ITGB1	LAMC1 - (ITGA9+ITGB1)	LAMININ	ECM-Receptor	KEGG: hsa04512
1927	NC	LC	LAMC1	ITGA9_ITGB1	0.0118637	0	LAMC1_ITGA9_ITGB1	LAMC1 - (ITGA9+ITGB1)	LAMININ	ECM-Receptor	KEGG: hsa04512
1928	ProC	LC	LAMC1	ITGA9_ITGB1	0.0266205	0	LAMC1_ITGA9_ITGB1	LAMC1 - (ITGA9+ITGB1)	LAMININ	ECM-Receptor	KEGG: hsa04512
1929	FB	Adipo	LAMC1	ITGA9_ITGB1	0.0238877	0	LAMC1_ITGA9_ITGB1	LAMC1 - (ITGA9+ITGB1)	LAMININ	ECM-Receptor	KEGG: hsa04512
1930	SMC	Adipo	LAMC1	ITGA9_ITGB1	0.0407473	0	LAMC1_ITGA9_ITGB1	LAMC1 - (ITGA9+ITGB1)	LAMININ	ECM-Receptor	KEGG: hsa04512
1931	MC	Adipo	LAMC1	ITGA9_ITGB1	0.00793944	0	LAMC1_ITGA9_ITGB1	LAMC1 - (ITGA9+ITGB1)	LAMININ	ECM-Receptor	KEGG: hsa04512
1932	LEC	Adipo	LAMC1	ITGA9_ITGB1	0.0199576	0	LAMC1_ITGA9_ITGB1	LAMC1 - (ITGA9+ITGB1)	LAMININ	ECM-Receptor	KEGG: hsa04512
1933	NC	Adipo	LAMC1	ITGA9_ITGB1	0.011429	0	LAMC1_ITGA9_ITGB1	LAMC1 - (ITGA9+ITGB1)	LAMININ	ECM-Receptor	KEGG: hsa04512
1934	ProC	Adipo	LAMC1	ITGA9_ITGB1	0.0256592	0	LAMC1_ITGA9_ITGB1	LAMC1 - (ITGA9+ITGB1)	LAMININ	ECM-Receptor	KEGG: hsa04512
1935	FB	ProC	LAMC1	ITGA9_ITGB1	0.0361548	0	LAMC1_ITGA9_ITGB1	LAMC1 - (ITGA9+ITGB1)	LAMININ	ECM-Receptor	KEGG: hsa04512
1936	SMC	ProC	LAMC1	ITGA9_ITGB1	0.0611302	0	LAMC1_ITGA9_ITGB1	LAMC1 - (ITGA9+ITGB1)	LAMININ	ECM-Receptor	KEGG: hsa04512
1937	MC	ProC	LAMC1	ITGA9_ITGB1	0.0121183	0.01	LAMC1_ITGA9_ITGB1	LAMC1 - (ITGA9+ITGB1)	LAMININ	ECM-Receptor	KEGG: hsa04512
1938	LEC	ProC	LAMC1	ITGA9_ITGB1	0.030269	0	LAMC1_ITGA9_ITGB1	LAMC1 - (ITGA9+ITGB1)	LAMININ	ECM-Receptor	KEGG: hsa04512
1939	NC	ProC	LAMC1	ITGA9_ITGB1	0.0174123	0	LAMC1_ITGA9_ITGB1	LAMC1 - (ITGA9+ITGB1)	LAMININ	ECM-Receptor	KEGG: hsa04512
1940	ProC	ProC	LAMC1	ITGA9_ITGB1	0.0387998	0	LAMC1_ITGA9_ITGB1	LAMC1 - (ITGA9+ITGB1)	LAMININ	ECM-Receptor	KEGG: hsa04512
1941	SMC	ProC	COL1A1	ITGA11_ITGB1	0.0285866	0	COL1A1_ITGA11_ITGB1	COL1A1 - (ITGA11+ITGB1)	COLLAGEN	ECM-Receptor	KEGG: hsa04512
1942	LEC	ProC	COL1A1	ITGA11_ITGB1	0.00400336	0	COL1A1_ITGA11_ITGB1	COL1A1 - (ITGA11+ITGB1)	COLLAGEN	ECM-Receptor	KEGG: hsa04512
1943	NC	ProC	COL1A1	ITGA11_ITGB1	0.00490286	0	COL1A1_ITGA11_ITGB1	COL1A1 - (ITGA11+ITGB1)	COLLAGEN	ECM-Receptor	KEGG: hsa04512
1944	ProC	ProC	COL1A1	ITGA11_ITGB1	0.0250861	0	COL1A1_ITGA11_ITGB1	COL1A1 - (ITGA11+ITGB1)	COLLAGEN	ECM-Receptor	KEGG: hsa04512
1945	CM	ProC	COL1A2	ITGA11_ITGB1	4.02697e-19	0	COL1A2_ITGA11_ITGB1	COL1A2 - (ITGA11+ITGB1)	COLLAGEN	ECM-Receptor	KEGG: hsa04512
1946	SMC	ProC	COL1A2	ITGA11_ITGB1	0.0260976	0	COL1A2_ITGA11_ITGB1	COL1A2 - (ITGA11+ITGB1)	COLLAGEN	ECM-Receptor	KEGG: hsa04512
1947	MC	ProC	COL1A2	ITGA11_ITGB1	0.00198832	0	COL1A2_ITGA11_ITGB1	COL1A2 - (ITGA11+ITGB1)	COLLAGEN	ECM-Receptor	KEGG: hsa04512
1948	LEC	ProC	COL1A2	ITGA11_ITGB1	0.00443434	0	COL1A2_ITGA11_ITGB1	COL1A2 - (ITGA11+ITGB1)	COLLAGEN	ECM-Receptor	KEGG: hsa04512
1949	NC	ProC	COL1A2	ITGA11_ITGB1	0.0138194	0	COL1A2_ITGA11_ITGB1	COL1A2 - (ITGA11+ITGB1)	COLLAGEN	ECM-Receptor	KEGG: hsa04512
1950	ProC	ProC	COL1A2	ITGA11_ITGB1	0.0200379	0	COL1A2_ITGA11_ITGB1	COL1A2 - (ITGA11+ITGB1)	COLLAGEN	ECM-Receptor	KEGG: hsa04512
1951	CM	ProC	COL4A1	ITGA11_ITGB1	0.0149181	0	COL4A1_ITGA11_ITGB1	COL4A1 - (ITGA11+ITGB1)	COLLAGEN	ECM-Receptor	KEGG: hsa04512
1952	EC	ProC	COL4A1	ITGA11_ITGB1	0.0107333	0	COL4A1_ITGA11_ITGB1	COL4A1 - (ITGA11+ITGB1)	COLLAGEN	ECM-Receptor	KEGG: hsa04512
1953	FB	ProC	COL4A1	ITGA11_ITGB1	0.0345646	0	COL4A1_ITGA11_ITGB1	COL4A1 - (ITGA11+ITGB1)	COLLAGEN	ECM-Receptor	KEGG: hsa04512
1954	SMC	ProC	COL4A1	ITGA11_ITGB1	0.0132941	0	COL4A1_ITGA11_ITGB1	COL4A1 - (ITGA11+ITGB1)	COLLAGEN	ECM-Receptor	KEGG: hsa04512
1955	MC	ProC	COL4A1	ITGA11_ITGB1	0.0114139	0	COL4A1_ITGA11_ITGB1	COL4A1 - (ITGA11+ITGB1)	COLLAGEN	ECM-Receptor	KEGG: hsa04512
1956	LEC	ProC	COL4A1	ITGA11_ITGB1	0.0156322	0	COL4A1_ITGA11_ITGB1	COL4A1 - (ITGA11+ITGB1)	COLLAGEN	ECM-Receptor	KEGG: hsa04512
1957	NC	ProC	COL4A1	ITGA11_ITGB1	0.0303071	0	COL4A1_ITGA11_ITGB1	COL4A1 - (ITGA11+ITGB1)	COLLAGEN	ECM-Receptor	KEGG: hsa04512
1958	Adipo	ProC	COL4A1	ITGA11_ITGB1	0.0154587	0	COL4A1_ITGA11_ITGB1	COL4A1 - (ITGA11+ITGB1)	COLLAGEN	ECM-Receptor	KEGG: hsa04512
1959	ProC	ProC	COL4A1	ITGA11_ITGB1	0.0216293	0	COL4A1_ITGA11_ITGB1	COL4A1 - (ITGA11+ITGB1)	COLLAGEN	ECM-Receptor	KEGG: hsa04512
1960	CM	ProC	COL4A2	ITGA11_ITGB1	0.0220508	0	COL4A2_ITGA11_ITGB1	COL4A2 - (ITGA11+ITGB1)	COLLAGEN	ECM-Receptor	KEGG: hsa04512
1961	EC	ProC	COL4A2	ITGA11_ITGB1	0.0203207	0	COL4A2_ITGA11_ITGB1	COL4A2 - (ITGA11+ITGB1)	COLLAGEN	ECM-Receptor	KEGG: hsa04512
1962	FB	ProC	COL4A2	ITGA11_ITGB1	0.0337583	0	COL4A2_ITGA11_ITGB1	COL4A2 - (ITGA11+ITGB1)	COLLAGEN	ECM-Receptor	KEGG: hsa04512
1963	SMC	ProC	COL4A2	ITGA11_ITGB1	0.0164232	0	COL4A2_ITGA11_ITGB1	COL4A2 - (ITGA11+ITGB1)	COLLAGEN	ECM-Receptor	KEGG: hsa04512
1964	MC	ProC	COL4A2	ITGA11_ITGB1	0.0142783	0	COL4A2_ITGA11_ITGB1	COL4A2 - (ITGA11+ITGB1)	COLLAGEN	ECM-Receptor	KEGG: hsa04512
1965	LEC	ProC	COL4A2	ITGA11_ITGB1	0.018093	0	COL4A2_ITGA11_ITGB1	COL4A2 - (ITGA11+ITGB1)	COLLAGEN	ECM-Receptor	KEGG: hsa04512
1966	NC	ProC	COL4A2	ITGA11_ITGB1	0.0319056	0	COL4A2_ITGA11_ITGB1	COL4A2 - (ITGA11+ITGB1)	COLLAGEN	ECM-Receptor	KEGG: hsa04512
1967	Adipo	ProC	COL4A2	ITGA11_ITGB1	0.0228458	0	COL4A2_ITGA11_ITGB1	COL4A2 - (ITGA11+ITGB1)	COLLAGEN	ECM-Receptor	KEGG: hsa04512
1968	ProC	ProC	COL4A2	ITGA11_ITGB1	0.0264337	0	COL4A2_ITGA11_ITGB1	COL4A2 - (ITGA11+ITGB1)	COLLAGEN	ECM-Receptor	KEGG: hsa04512
1969	CM	ProC	COL4A5	ITGA11_ITGB1	0.0112267	0	COL4A5_ITGA11_ITGB1	COL4A5 - (ITGA11+ITGB1)	COLLAGEN	ECM-Receptor	KEGG: hsa04512
1970	EC	ProC	COL4A5	ITGA11_ITGB1	0.00960678	0	COL4A5_ITGA11_ITGB1	COL4A5 - (ITGA11+ITGB1)	COLLAGEN	ECM-Receptor	KEGG: hsa04512
1971	MC	ProC	COL4A5	ITGA11_ITGB1	0.00392169	0	COL4A5_ITGA11_ITGB1	COL4A5 - (ITGA11+ITGB1)	COLLAGEN	ECM-Receptor	KEGG: hsa04512
1972	Adipo	ProC	COL4A5	ITGA11_ITGB1	0.00330262	0	COL4A5_ITGA11_ITGB1	COL4A5 - (ITGA11+ITGB1)	COLLAGEN	ECM-Receptor	KEGG: hsa04512
1973	ProC	ProC	COL4A5	ITGA11_ITGB1	0.00692038	0	COL4A5_ITGA11_ITGB1	COL4A5 - (ITGA11+ITGB1)	COLLAGEN	ECM-Receptor	KEGG: hsa04512
1974	SMC	ProC	COL6A1	ITGA11_ITGB1	0.00440335	0	COL6A1_ITGA11_ITGB1	COL6A1 - (ITGA11+ITGB1)	COLLAGEN	ECM-Receptor	KEGG: hsa04512
1975	NC	ProC	COL6A1	ITGA11_ITGB1	0.00319536	0	COL6A1_ITGA11_ITGB1	COL6A1 - (ITGA11+ITGB1)	COLLAGEN	ECM-Receptor	KEGG: hsa04512
1976	ProC	ProC	COL6A1	ITGA11_ITGB1	0.00384293	0	COL6A1_ITGA11_ITGB1	COL6A1 - (ITGA11+ITGB1)	COLLAGEN	ECM-Receptor	KEGG: hsa04512
1977	CM	ProC	COL6A2	ITGA11_ITGB1	0.000522374	0	COL6A2_ITGA11_ITGB1	COL6A2 - (ITGA11+ITGB1)	COLLAGEN	ECM-Receptor	KEGG: hsa04512
1978	FB	ProC	COL6A2	ITGA11_ITGB1	0.00452829	0	COL6A2_ITGA11_ITGB1	COL6A2 - (ITGA11+ITGB1)	COLLAGEN	ECM-Receptor	KEGG: hsa04512
1979	SMC	ProC	COL6A2	ITGA11_ITGB1	0.0126354	0	COL6A2_ITGA11_ITGB1	COL6A2 - (ITGA11+ITGB1)	COLLAGEN	ECM-Receptor	KEGG: hsa04512
1980	MC	ProC	COL6A2	ITGA11_ITGB1	0.00302268	0	COL6A2_ITGA11_ITGB1	COL6A2 - (ITGA11+ITGB1)	COLLAGEN	ECM-Receptor	KEGG: hsa04512
1981	NC	ProC	COL6A2	ITGA11_ITGB1	0.0044001	0	COL6A2_ITGA11_ITGB1	COL6A2 - (ITGA11+ITGB1)	COLLAGEN	ECM-Receptor	KEGG: hsa04512
1982	ProC	ProC	COL6A2	ITGA11_ITGB1	0.00412897	0	COL6A2_ITGA11_ITGB1	COL6A2 - (ITGA11+ITGB1)	COLLAGEN	ECM-Receptor	KEGG: hsa04512
1983	SMC	ProC	COL6A3	ITGA11_ITGB1	0.0248446	0	COL6A3_ITGA11_ITGB1	COL6A3 - (ITGA11+ITGB1)	COLLAGEN	ECM-Receptor	KEGG: hsa04512
1984	NC	ProC	COL6A3	ITGA11_ITGB1	0.0185199	0	COL6A3_ITGA11_ITGB1	COL6A3 - (ITGA11+ITGB1)	COLLAGEN	ECM-Receptor	KEGG: hsa04512
1985	ProC	ProC	COL6A3	ITGA11_ITGB1	0.0187333	0	COL6A3_ITGA11_ITGB1	COL6A3 - (ITGA11+ITGB1)	COLLAGEN	ECM-Receptor	KEGG: hsa04512
1986	SMC	ProC	COL6A6	ITGA11_ITGB1	0.0249947	0	COL6A6_ITGA11_ITGB1	COL6A6 - (ITGA11+ITGB1)	COLLAGEN	ECM-Receptor	KEGG: hsa04512
1987	ProC	ProC	COL6A6	ITGA11_ITGB1	0.00113258	0	COL6A6_ITGA11_ITGB1	COL6A6 - (ITGA11+ITGB1)	COLLAGEN	ECM-Receptor	KEGG: hsa04512
1988	FB	CM	FN1	ITGAV_ITGB1	0.00634287	0	FN1_ITGAV_ITGB1	FN1 - (ITGAV+ITGB1)	FN1	ECM-Receptor	KEGG: hsa04512
1989	SMC	CM	FN1	ITGAV_ITGB1	0.00615149	0	FN1_ITGAV_ITGB1	FN1 - (ITGAV+ITGB1)	FN1	ECM-Receptor	KEGG: hsa04512
1990	MC	CM	FN1	ITGAV_ITGB1	0.010711	0	FN1_ITGAV_ITGB1	FN1 - (ITGAV+ITGB1)	FN1	ECM-Receptor	KEGG: hsa04512
1991	NC	CM	FN1	ITGAV_ITGB1	0.0161621	0	FN1_ITGAV_ITGB1	FN1 - (ITGAV+ITGB1)	FN1	ECM-Receptor	KEGG: hsa04512
1992	ProC	CM	FN1	ITGAV_ITGB1	0.0108308	0	FN1_ITGAV_ITGB1	FN1 - (ITGAV+ITGB1)	FN1	ECM-Receptor	KEGG: hsa04512
1993	CM	EC	FN1	ITGAV_ITGB1	0.00222421	0.04	FN1_ITGAV_ITGB1	FN1 - (ITGAV+ITGB1)	FN1	ECM-Receptor	KEGG: hsa04512
1994	FB	EC	FN1	ITGAV_ITGB1	0.005953	0	FN1_ITGAV_ITGB1	FN1 - (ITGAV+ITGB1)	FN1	ECM-Receptor	KEGG: hsa04512
1995	SMC	EC	FN1	ITGAV_ITGB1	0.00577331	0	FN1_ITGAV_ITGB1	FN1 - (ITGAV+ITGB1)	FN1	ECM-Receptor	KEGG: hsa04512
1996	MC	EC	FN1	ITGAV_ITGB1	0.0100554	0	FN1_ITGAV_ITGB1	FN1 - (ITGAV+ITGB1)	FN1	ECM-Receptor	KEGG: hsa04512
1997	NC	EC	FN1	ITGAV_ITGB1	0.0151779	0	FN1_ITGAV_ITGB1	FN1 - (ITGAV+ITGB1)	FN1	ECM-Receptor	KEGG: hsa04512
1998	ProC	EC	FN1	ITGAV_ITGB1	0.0101679	0	FN1_ITGAV_ITGB1	FN1 - (ITGAV+ITGB1)	FN1	ECM-Receptor	KEGG: hsa04512
1999	CM	FB	FN1	ITGAV_ITGB1	0.00300492	0.02	FN1_ITGAV_ITGB1	FN1 - (ITGAV+ITGB1)	FN1	ECM-Receptor	KEGG: hsa04512
[truncated: 869 more rows]

## Sheet: LV_AG1_interaction_weights
	CM	EC	FB	SMC	PC	MC	LC	LEC	NC	Adipo	ProC
CM	0.018584	0.088524	1.19134	0.344848	0.271282	0.902248	0.0601037	0.766116	0.566419	0.296492	0.804044
EC	0.299129	1.27078	1.40729	0.581856	0.257395	1.25646	0.144286	1.12636	0.674112	1.29714	1.10046
FB	0.601211	0.653438	1.38183	0.276498	0.291112	1.14821	0.296839	0.811523	0.484658	0.702524	1.25589
SMC	0.635942	0.655322	1.69554	0.308068	0.584046	1.10861	0.456931	1.48018	1.01066	0.861168	1.86452
PC	0.00189422	0	0.0145486	0.0105279	0.0061283	0.00460924	0.125734	0.0611949	0.0134443	0.00488655	0.0189087
MC	0.766521	0.951214	1.23035	0.0535558	0.306865	1.01568	0.209355	0.847128	0.44654	0.971817	1.3937
LC	0.26048	0.306265	0.663374	0.175032	0.0207977	0.389087	0.180266	0.155583	0.169398	0.287536	0.302626
LEC	0.949104	1.36833	1.30058	0.355941	0.42127	1.32734	0.21717	1.83117	0.904276	1.54226	1.78773
NC	0.508045	0.510811	0.893624	0.120521	0.384115	0.899014	0.305502	0.815884	0.685865	0.565838	1.298
Adipo	0.148489	0.901765	1.24458	0.413314	0.24837	0.983013	0.13039	1.03662	0.553501	1.1018	1.04324
ProC	0.412797	0.499187	1.87869	0.386983	0.548653	1.5587	0.385704	1.36253	1.13848	0.94798	1.86859

## Sheet: LV_AG1_number_of_interactions
	CM	EC	FB	SMC	PC	MC	LC	LEC	NC	Adipo	ProC
CM	8	6	36	9	12	39	6	41	21	16	43
EC	15	17	30	12	8	35	6	31	18	24	34
FB	20	19	41	6	10	36	10	32	17	22	43
SMC	33	28	52	10	16	52	14	50	26	29	73
PC	2	0	3	3	2	3	2	6	3	3	4
MC	25	25	45	10	15	49	13	40	23	26	59
LC	6	7	13	7	4	15	9	9	10	7	13
LEC	23	19	39	12	12	41	12	38	19	24	48
NC	28	22	44	5	14	44	11	42	22	24	55
Adipo	7	13	35	12	9	36	6	34	22	24	35
ProC	38	29	65	12	19	65	18	60	34	38	92

## Sheet: LV_AG2_all_inferred_commun
	source	target	ligand	receptor	prob	pval	interaction_name	interaction_name_2	pathway_name	annotation	evidence
1	PC	CM	TGFB1	TGFbR1_R2	0.00207572	0	TGFB1_TGFBR1_TGFBR2	TGFB1 - (TGFBR1+TGFBR2)	TGFb	Secreted Signaling	KEGG: hsa04350
2	MC	CM	TGFB1	TGFbR1_R2	0.000864888	0	TGFB1_TGFBR1_TGFBR2	TGFB1 - (TGFBR1+TGFBR2)	TGFb	Secreted Signaling	KEGG: hsa04350
3	LC	CM	TGFB1	TGFbR1_R2	0.00174008	0	TGFB1_TGFBR1_TGFBR2	TGFB1 - (TGFBR1+TGFBR2)	TGFb	Secreted Signaling	KEGG: hsa04350
4	PC	LC	TGFB1	TGFbR1_R2	0.00572708	0	TGFB1_TGFBR1_TGFBR2	TGFB1 - (TGFBR1+TGFBR2)	TGFb	Secreted Signaling	KEGG: hsa04350
5	MC	LC	TGFB1	TGFbR1_R2	0.00238955	0	TGFB1_TGFBR1_TGFBR2	TGFB1 - (TGFBR1+TGFBR2)	TGFb	Secreted Signaling	KEGG: hsa04350
6	LC	LC	TGFB1	TGFbR1_R2	0.00480331	0	TGFB1_TGFBR1_TGFBR2	TGFB1 - (TGFBR1+TGFBR2)	TGFb	Secreted Signaling	KEGG: hsa04350
7	PC	Adipo	TGFB1	TGFbR1_R2	0.00238006	0	TGFB1_TGFBR1_TGFBR2	TGFB1 - (TGFBR1+TGFBR2)	TGFb	Secreted Signaling	KEGG: hsa04350
8	MC	Adipo	TGFB1	TGFbR1_R2	0.000991628	0	TGFB1_TGFBR1_TGFBR2	TGFB1 - (TGFBR1+TGFBR2)	TGFb	Secreted Signaling	KEGG: hsa04350
9	LC	Adipo	TGFB1	TGFbR1_R2	0.00199516	0	TGFB1_TGFBR1_TGFBR2	TGFB1 - (TGFBR1+TGFBR2)	TGFb	Secreted Signaling	KEGG: hsa04350
10	ProC	CM	TGFB2	TGFbR1_R2	0.000698858	0	TGFB2_TGFBR1_TGFBR2	TGFB2 - (TGFBR1+TGFBR2)	TGFb	Secreted Signaling	KEGG: hsa04350
11	ProC	LC	TGFB2	TGFbR1_R2	0.0019306	0	TGFB2_TGFBR1_TGFBR2	TGFB2 - (TGFBR1+TGFBR2)	TGFb	Secreted Signaling	KEGG: hsa04350
12	ProC	Adipo	TGFB2	TGFbR1_R2	0.000801274	0	TGFB2_TGFBR1_TGFBR2	TGFB2 - (TGFBR1+TGFBR2)	TGFb	Secreted Signaling	KEGG: hsa04350
13	PC	CM	TGFB1	ACVR1_TGFbR	0.00615044	0	TGFB1_ACVR1_TGFBR1	TGFB1 - (ACVR1+TGFBR1)	TGFb	Secreted Signaling	PMID: 29376829
14	MC	CM	TGFB1	ACVR1_TGFbR	0.0032087	0	TGFB1_ACVR1_TGFBR1	TGFB1 - (ACVR1+TGFBR1)	TGFb	Secreted Signaling	PMID: 29376829
15	LC	CM	TGFB1	ACVR1_TGFbR	0.00512585	0	TGFB1_ACVR1_TGFBR1	TGFB1 - (ACVR1+TGFBR1)	TGFb	Secreted Signaling	PMID: 29376829
16	PC	Adipo	TGFB1	ACVR1_TGFbR	0.00421862	0	TGFB1_ACVR1_TGFBR1	TGFB1 - (ACVR1+TGFBR1)	TGFb	Secreted Signaling	PMID: 29376829
17	MC	Adipo	TGFB1	ACVR1_TGFbR	0.00219883	0	TGFB1_ACVR1_TGFBR1	TGFB1 - (ACVR1+TGFBR1)	TGFb	Secreted Signaling	PMID: 29376829
18	LC	Adipo	TGFB1	ACVR1_TGFbR	0.00351471	0	TGFB1_ACVR1_TGFBR1	TGFB1 - (ACVR1+TGFBR1)	TGFb	Secreted Signaling	PMID: 29376829
19	ProC	CM	TGFB2	ACVR1_TGFbR	0.00347914	0	TGFB2_ACVR1_TGFBR1	TGFB2 - (ACVR1+TGFBR1)	TGFb	Secreted Signaling	PMID: 29376829
20	ProC	Adipo	TGFB2	ACVR1_TGFbR	0.00238435	0	TGFB2_ACVR1_TGFBR1	TGFB2 - (ACVR1+TGFBR1)	TGFb	Secreted Signaling	PMID: 29376829
21	CM	EC	BMP5	ACVR1_ACVR2A	0.00589903	0	BMP5_ACVR1_ACVR2A	BMP5 - (ACVR1+ACVR2A)	BMP	Secreted Signaling	KEGG: hsa04350; PMID:26893264
22	EC	EC	BMP5	ACVR1_ACVR2A	0.00631335	0	BMP5_ACVR1_ACVR2A	BMP5 - (ACVR1+ACVR2A)	BMP	Secreted Signaling	KEGG: hsa04350; PMID:26893264
23	NC	EC	BMP5	ACVR1_ACVR2A	0.0107868	0	BMP5_ACVR1_ACVR2A	BMP5 - (ACVR1+ACVR2A)	BMP	Secreted Signaling	KEGG: hsa04350; PMID:26893264
24	Adipo	EC	BMP5	ACVR1_ACVR2A	0.00185752	0	BMP5_ACVR1_ACVR2A	BMP5 - (ACVR1+ACVR2A)	BMP	Secreted Signaling	KEGG: hsa04350; PMID:26893264
25	ProC	EC	BMP5	ACVR1_ACVR2A	0.00403813	0	BMP5_ACVR1_ACVR2A	BMP5 - (ACVR1+ACVR2A)	BMP	Secreted Signaling	KEGG: hsa04350; PMID:26893264
26	CM	ProC	BMP5	ACVR1_ACVR2A	0.00720088	0.04	BMP5_ACVR1_ACVR2A	BMP5 - (ACVR1+ACVR2A)	BMP	Secreted Signaling	KEGG: hsa04350; PMID:26893264
27	EC	ProC	BMP5	ACVR1_ACVR2A	0.00770593	0	BMP5_ACVR1_ACVR2A	BMP5 - (ACVR1+ACVR2A)	BMP	Secreted Signaling	KEGG: hsa04350; PMID:26893264
28	NC	ProC	BMP5	ACVR1_ACVR2A	0.0131531	0	BMP5_ACVR1_ACVR2A	BMP5 - (ACVR1+ACVR2A)	BMP	Secreted Signaling	KEGG: hsa04350; PMID:26893264
29	CM	CM	BMP5	ACVR1_BMPR2	0.0330042	0	BMP5_ACVR1_BMPR2	BMP5 - (ACVR1+BMPR2)	BMP	Secreted Signaling	KEGG: hsa04350; PMID:26893264
30	EC	CM	BMP5	ACVR1_BMPR2	0.0352548	0	BMP5_ACVR1_BMPR2	BMP5 - (ACVR1+BMPR2)	BMP	Secreted Signaling	KEGG: hsa04350; PMID:26893264
31	NC	CM	BMP5	ACVR1_BMPR2	0.0590174	0	BMP5_ACVR1_BMPR2	BMP5 - (ACVR1+BMPR2)	BMP	Secreted Signaling	KEGG: hsa04350; PMID:26893264
32	EC	EC	BMP5	ACVR1_BMPR2	0.0193892	0	BMP5_ACVR1_BMPR2	BMP5 - (ACVR1+BMPR2)	BMP	Secreted Signaling	KEGG: hsa04350; PMID:26893264
33	NC	EC	BMP5	ACVR1_BMPR2	0.0328219	0	BMP5_ACVR1_BMPR2	BMP5 - (ACVR1+BMPR2)	BMP	Secreted Signaling	KEGG: hsa04350; PMID:26893264
34	EC	SMC	BMP5	ACVR1_BMPR2	0.0188503	0	BMP5_ACVR1_BMPR2	BMP5 - (ACVR1+BMPR2)	BMP	Secreted Signaling	KEGG: hsa04350; PMID:26893264
35	NC	SMC	BMP5	ACVR1_BMPR2	0.0319216	0	BMP5_ACVR1_BMPR2	BMP5 - (ACVR1+BMPR2)	BMP	Secreted Signaling	KEGG: hsa04350; PMID:26893264
36	CM	MC	BMP5	ACVR1_BMPR2	0.0292177	0	BMP5_ACVR1_BMPR2	BMP5 - (ACVR1+BMPR2)	BMP	Secreted Signaling	KEGG: hsa04350; PMID:26893264
37	EC	MC	BMP5	ACVR1_BMPR2	0.0312184	0	BMP5_ACVR1_BMPR2	BMP5 - (ACVR1+BMPR2)	BMP	Secreted Signaling	KEGG: hsa04350; PMID:26893264
38	NC	MC	BMP5	ACVR1_BMPR2	0.0524082	0	BMP5_ACVR1_BMPR2	BMP5 - (ACVR1+BMPR2)	BMP	Secreted Signaling	KEGG: hsa04350; PMID:26893264
39	EC	Adipo	BMP5	ACVR1_BMPR2	0.021822	0	BMP5_ACVR1_BMPR2	BMP5 - (ACVR1+BMPR2)	BMP	Secreted Signaling	KEGG: hsa04350; PMID:26893264
40	NC	Adipo	BMP5	ACVR1_BMPR2	0.0368766	0	BMP5_ACVR1_BMPR2	BMP5 - (ACVR1+BMPR2)	BMP	Secreted Signaling	KEGG: hsa04350; PMID:26893264
41	CM	ProC	BMP5	ACVR1_BMPR2	0.0268567	0.03	BMP5_ACVR1_BMPR2	BMP5 - (ACVR1+BMPR2)	BMP	Secreted Signaling	KEGG: hsa04350; PMID:26893264
42	EC	ProC	BMP5	ACVR1_BMPR2	0.0287005	0	BMP5_ACVR1_BMPR2	BMP5 - (ACVR1+BMPR2)	BMP	Secreted Signaling	KEGG: hsa04350; PMID:26893264
43	NC	ProC	BMP5	ACVR1_BMPR2	0.0482664	0	BMP5_ACVR1_BMPR2	BMP5 - (ACVR1+BMPR2)	BMP	Secreted Signaling	KEGG: hsa04350; PMID:26893264
44	CM	EC	BMP5	BMPR1A_ACVR2A	0.0175874	0	BMP5_BMPR1A_ACVR2A	BMP5 - (BMPR1A+ACVR2A)	BMP	Secreted Signaling	KEGG: hsa04350; PMID:26893264
45	EC	EC	BMP5	BMPR1A_ACVR2A	0.0188072	0	BMP5_BMPR1A_ACVR2A	BMP5 - (BMPR1A+ACVR2A)	BMP	Secreted Signaling	KEGG: hsa04350; PMID:26893264
46	NC	EC	BMP5	BMPR1A_ACVR2A	0.0318497	0	BMP5_BMPR1A_ACVR2A	BMP5 - (BMPR1A+ACVR2A)	BMP	Secreted Signaling	KEGG: hsa04350; PMID:26893264
47	Adipo	EC	BMP5	BMPR1A_ACVR2A	0.00558301	0	BMP5_BMPR1A_ACVR2A	BMP5 - (BMPR1A+ACVR2A)	BMP	Secreted Signaling	KEGG: hsa04350; PMID:26893264
48	ProC	EC	BMP5	BMPR1A_ACVR2A	0.0120842	0	BMP5_BMPR1A_ACVR2A	BMP5 - (BMPR1A+ACVR2A)	BMP	Secreted Signaling	KEGG: hsa04350; PMID:26893264
49	EC	ProC	BMP5	BMPR1A_ACVR2A	0.0185633	0	BMP5_BMPR1A_ACVR2A	BMP5 - (BMPR1A+ACVR2A)	BMP	Secreted Signaling	KEGG: hsa04350; PMID:26893264
50	NC	ProC	BMP5	BMPR1A_ACVR2A	0.0314421	0	BMP5_BMPR1A_ACVR2A	BMP5 - (BMPR1A+ACVR2A)	BMP	Secreted Signaling	KEGG: hsa04350; PMID:26893264
51	EC	CM	BMP5	BMPR1A_BMPR2	0.0546466	0	BMP5_BMPR1A_BMPR2	BMP5 - (BMPR1A+BMPR2)	BMP	Secreted Signaling	KEGG: hsa04350; PMID:26893264
52	NC	CM	BMP5	BMPR1A_BMPR2	0.0902568	0	BMP5_BMPR1A_BMPR2	BMP5 - (BMPR1A+BMPR2)	BMP	Secreted Signaling	KEGG: hsa04350; PMID:26893264
53	EC	EC	BMP5	BMPR1A_BMPR2	0.0562938	0	BMP5_BMPR1A_BMPR2	BMP5 - (BMPR1A+BMPR2)	BMP	Secreted Signaling	KEGG: hsa04350; PMID:26893264
54	NC	EC	BMP5	BMPR1A_BMPR2	0.092872	0	BMP5_BMPR1A_BMPR2	BMP5 - (BMPR1A+BMPR2)	BMP	Secreted Signaling	KEGG: hsa04350; PMID:26893264
55	EC	SMC	BMP5	BMPR1A_BMPR2	0.0496632	0	BMP5_BMPR1A_BMPR2	BMP5 - (BMPR1A+BMPR2)	BMP	Secreted Signaling	KEGG: hsa04350; PMID:26893264
56	NC	SMC	BMP5	BMPR1A_BMPR2	0.0823089	0	BMP5_BMPR1A_BMPR2	BMP5 - (BMPR1A+BMPR2)	BMP	Secreted Signaling	KEGG: hsa04350; PMID:26893264
57	EC	LEC	BMP5	BMPR1A_BMPR2	0.0467685	0	BMP5_BMPR1A_BMPR2	BMP5 - (BMPR1A+BMPR2)	BMP	Secreted Signaling	KEGG: hsa04350; PMID:26893264
58	NC	LEC	BMP5	BMPR1A_BMPR2	0.0776668	0	BMP5_BMPR1A_BMPR2	BMP5 - (BMPR1A+BMPR2)	BMP	Secreted Signaling	KEGG: hsa04350; PMID:26893264
59	EC	NC	BMP5	BMPR1A_BMPR2	0.0482795	0	BMP5_BMPR1A_BMPR2	BMP5 - (BMPR1A+BMPR2)	BMP	Secreted Signaling	KEGG: hsa04350; PMID:26893264
60	NC	NC	BMP5	BMPR1A_BMPR2	0.0800922	0	BMP5_BMPR1A_BMPR2	BMP5 - (BMPR1A+BMPR2)	BMP	Secreted Signaling	KEGG: hsa04350; PMID:26893264
61	CM	Adipo	BMP5	BMPR1A_BMPR2	0.0597974	0.03	BMP5_BMPR1A_BMPR2	BMP5 - (BMPR1A+BMPR2)	BMP	Secreted Signaling	KEGG: hsa04350; PMID:26893264
62	EC	Adipo	BMP5	BMPR1A_BMPR2	0.0637546	0	BMP5_BMPR1A_BMPR2	BMP5 - (BMPR1A+BMPR2)	BMP	Secreted Signaling	KEGG: hsa04350; PMID:26893264
63	NC	Adipo	BMP5	BMPR1A_BMPR2	0.104643	0	BMP5_BMPR1A_BMPR2	BMP5 - (BMPR1A+BMPR2)	BMP	Secreted Signaling	KEGG: hsa04350; PMID:26893264
64	EC	ProC	BMP5	BMPR1A_BMPR2	0.0671372	0	BMP5_BMPR1A_BMPR2	BMP5 - (BMPR1A+BMPR2)	BMP	Secreted Signaling	KEGG: hsa04350; PMID:26893264
65	NC	ProC	BMP5	BMPR1A_BMPR2	0.10994	0	BMP5_BMPR1A_BMPR2	BMP5 - (BMPR1A+BMPR2)	BMP	Secreted Signaling	KEGG: hsa04350; PMID:26893264
66	CM	NC	BMP5	BMPR1B_BMPR2	0.0279459	0	BMP5_BMPR1B_BMPR2	BMP5 - (BMPR1B+BMPR2)	BMP	Secreted Signaling	KEGG: hsa04350; PMID:26893264
67	EC	NC	BMP5	BMPR1B_BMPR2	0.0298622	0	BMP5_BMPR1B_BMPR2	BMP5 - (BMPR1B+BMPR2)	BMP	Secreted Signaling	KEGG: hsa04350; PMID:26893264
68	NC	NC	BMP5	BMPR1B_BMPR2	0.0501792	0	BMP5_BMPR1B_BMPR2	BMP5 - (BMPR1B+BMPR2)	BMP	Secreted Signaling	KEGG: hsa04350; PMID:26893264
69	Adipo	NC	BMP5	BMPR1B_BMPR2	0.00893554	0	BMP5_BMPR1B_BMPR2	BMP5 - (BMPR1B+BMPR2)	BMP	Secreted Signaling	KEGG: hsa04350; PMID:26893264
70	ProC	NC	BMP5	BMPR1B_BMPR2	0.0192649	0	BMP5_BMPR1B_BMPR2	BMP5 - (BMPR1B+BMPR2)	BMP	Secreted Signaling	KEGG: hsa04350; PMID:26893264
71	CM	EC	BMP7	ACVR1_ACVR2A	0.000676601	0	BMP7_ACVR1_ACVR2A	BMP7 - (ACVR1+ACVR2A)	BMP	Secreted Signaling	KEGG: hsa04350; PMID:26893264
72	EC	EC	BMP7	ACVR1_ACVR2A	0.0017229	0	BMP7_ACVR1_ACVR2A	BMP7 - (ACVR1+ACVR2A)	BMP	Secreted Signaling	KEGG: hsa04350; PMID:26893264
73	Adipo	EC	BMP7	ACVR1_ACVR2A	0.00132019	0	BMP7_ACVR1_ACVR2A	BMP7 - (ACVR1+ACVR2A)	BMP	Secreted Signaling	KEGG: hsa04350; PMID:26893264
74	ProC	EC	BMP7	ACVR1_ACVR2A	1.23971e-05	0	BMP7_ACVR1_ACVR2A	BMP7 - (ACVR1+ACVR2A)	BMP	Secreted Signaling	KEGG: hsa04350; PMID:26893264
75	EC	ProC	BMP7	ACVR1_ACVR2A	0.00210507	0	BMP7_ACVR1_ACVR2A	BMP7 - (ACVR1+ACVR2A)	BMP	Secreted Signaling	KEGG: hsa04350; PMID:26893264
76	Adipo	ProC	BMP7	ACVR1_ACVR2A	0.00161319	0	BMP7_ACVR1_ACVR2A	BMP7 - (ACVR1+ACVR2A)	BMP	Secreted Signaling	KEGG: hsa04350; PMID:26893264
77	EC	CM	BMP7	ACVR1_BMPR2	0.00982909	0	BMP7_ACVR1_BMPR2	BMP7 - (ACVR1+BMPR2)	BMP	Secreted Signaling	KEGG: hsa04350; PMID:26893264
78	Adipo	CM	BMP7	ACVR1_BMPR2	0.007546	0	BMP7_ACVR1_BMPR2	BMP7 - (ACVR1+BMPR2)	BMP	Secreted Signaling	KEGG: hsa04350; PMID:26893264
79	EC	EC	BMP7	ACVR1_BMPR2	0.00534239	0	BMP7_ACVR1_BMPR2	BMP7 - (ACVR1+BMPR2)	BMP	Secreted Signaling	KEGG: hsa04350; PMID:26893264
80	Adipo	EC	BMP7	ACVR1_BMPR2	0.00409715	0	BMP7_ACVR1_BMPR2	BMP7 - (ACVR1+BMPR2)	BMP	Secreted Signaling	KEGG: hsa04350; PMID:26893264
81	EC	SMC	BMP7	ACVR1_BMPR2	0.00519181	0	BMP7_ACVR1_BMPR2	BMP7 - (ACVR1+BMPR2)	BMP	Secreted Signaling	KEGG: hsa04350; PMID:26893264
82	Adipo	SMC	BMP7	ACVR1_BMPR2	0.00398153	0	BMP7_ACVR1_BMPR2	BMP7 - (ACVR1+BMPR2)	BMP	Secreted Signaling	KEGG: hsa04350; PMID:26893264
83	EC	MC	BMP7	ACVR1_BMPR2	0.00867757	0	BMP7_ACVR1_BMPR2	BMP7 - (ACVR1+BMPR2)	BMP	Secreted Signaling	KEGG: hsa04350; PMID:26893264
84	Adipo	MC	BMP7	ACVR1_BMPR2	0.00666015	0	BMP7_ACVR1_BMPR2	BMP7 - (ACVR1+BMPR2)	BMP	Secreted Signaling	KEGG: hsa04350; PMID:26893264
85	EC	Adipo	BMP7	ACVR1_BMPR2	0.00602351	0	BMP7_ACVR1_BMPR2	BMP7 - (ACVR1+BMPR2)	BMP	Secreted Signaling	KEGG: hsa04350; PMID:26893264
86	Adipo	Adipo	BMP7	ACVR1_BMPR2	0.00462025	0	BMP7_ACVR1_BMPR2	BMP7 - (ACVR1+BMPR2)	BMP	Secreted Signaling	KEGG: hsa04350; PMID:26893264
87	EC	ProC	BMP7	ACVR1_BMPR2	0.00796273	0	BMP7_ACVR1_BMPR2	BMP7 - (ACVR1+BMPR2)	BMP	Secreted Signaling	KEGG: hsa04350; PMID:26893264
88	Adipo	ProC	BMP7	ACVR1_BMPR2	0.00611048	0	BMP7_ACVR1_BMPR2	BMP7 - (ACVR1+BMPR2)	BMP	Secreted Signaling	KEGG: hsa04350; PMID:26893264
89	CM	EC	BMP7	BMPR1A_ACVR2A	0.00203845	0	BMP7_BMPR1A_ACVR2A	BMP7 - (BMPR1A+ACVR2A)	BMP	Secreted Signaling	KEGG: hsa04350; PMID:26893264
90	EC	EC	BMP7	BMPR1A_ACVR2A	0.00517979	0	BMP7_BMPR1A_ACVR2A	BMP7 - (BMPR1A+ACVR2A)	BMP	Secreted Signaling	KEGG: hsa04350; PMID:26893264
91	Adipo	EC	BMP7	BMPR1A_ACVR2A	0.0039723	0	BMP7_BMPR1A_ACVR2A	BMP7 - (BMPR1A+ACVR2A)	BMP	Secreted Signaling	KEGG: hsa04350; PMID:26893264
92	ProC	EC	BMP7	BMPR1A_ACVR2A	3.73999e-05	0	BMP7_BMPR1A_ACVR2A	BMP7 - (BMPR1A+ACVR2A)	BMP	Secreted Signaling	KEGG: hsa04350; PMID:26893264
93	EC	ProC	BMP7	BMPR1A_ACVR2A	0.0051117	0	BMP7_BMPR1A_ACVR2A	BMP7 - (BMPR1A+ACVR2A)	BMP	Secreted Signaling	KEGG: hsa04350; PMID:26893264
94	Adipo	ProC	BMP7	BMPR1A_ACVR2A	0.00392002	0	BMP7_BMPR1A_ACVR2A	BMP7 - (BMPR1A+ACVR2A)	BMP	Secreted Signaling	KEGG: hsa04350; PMID:26893264
95	EC	CM	BMP7	BMPR1A_BMPR2	0.0154597	0	BMP7_BMPR1A_BMPR2	BMP7 - (BMPR1A+BMPR2)	BMP	Secreted Signaling	KEGG: hsa04350; PMID:26893264
96	Adipo	CM	BMP7	BMPR1A_BMPR2	0.0118844	0	BMP7_BMPR1A_BMPR2	BMP7 - (BMPR1A+BMPR2)	BMP	Secreted Signaling	KEGG: hsa04350; PMID:26893264
97	EC	EC	BMP7	BMPR1A_BMPR2	0.0159456	0	BMP7_BMPR1A_BMPR2	BMP7 - (BMPR1A+BMPR2)	BMP	Secreted Signaling	KEGG: hsa04350; PMID:26893264
98	Adipo	EC	BMP7	BMPR1A_BMPR2	0.0122593	0	BMP7_BMPR1A_BMPR2	BMP7 - (BMPR1A+BMPR2)	BMP	Secreted Signaling	KEGG: hsa04350; PMID:26893264
99	EC	SMC	BMP7	BMPR1A_BMPR2	0.013997	0	BMP7_BMPR1A_BMPR2	BMP7 - (BMPR1A+BMPR2)	BMP	Secreted Signaling	KEGG: hsa04350; PMID:26893264
100	Adipo	SMC	BMP7	BMPR1A_BMPR2	0.0107563	0	BMP7_BMPR1A_BMPR2	BMP7 - (BMPR1A+BMPR2)	BMP	Secreted Signaling	KEGG: hsa04350; PMID:26893264
101	EC	MC	BMP7	BMPR1A_BMPR2	0.000265972	0	BMP7_BMPR1A_BMPR2	BMP7 - (BMPR1A+BMPR2)	BMP	Secreted Signaling	KEGG: hsa04350; PMID:26893264
102	Adipo	MC	BMP7	BMPR1A_BMPR2	0.000203735	0.01	BMP7_BMPR1A_BMPR2	BMP7 - (BMPR1A+BMPR2)	BMP	Secreted Signaling	KEGG: hsa04350; PMID:26893264
103	EC	LEC	BMP7	BMPR1A_BMPR2	0.0131523	0	BMP7_BMPR1A_BMPR2	BMP7 - (BMPR1A+BMPR2)	BMP	Secreted Signaling	KEGG: hsa04350; PMID:26893264
104	Adipo	LEC	BMP7	BMPR1A_BMPR2	0.0101052	0	BMP7_BMPR1A_BMPR2	BMP7 - (BMPR1A+BMPR2)	BMP	Secreted Signaling	KEGG: hsa04350; PMID:26893264
105	EC	NC	BMP7	BMPR1A_BMPR2	0.0135927	0	BMP7_BMPR1A_BMPR2	BMP7 - (BMPR1A+BMPR2)	BMP	Secreted Signaling	KEGG: hsa04350; PMID:26893264
106	Adipo	NC	BMP7	BMPR1A_BMPR2	0.0104447	0	BMP7_BMPR1A_BMPR2	BMP7 - (BMPR1A+BMPR2)	BMP	Secreted Signaling	KEGG: hsa04350; PMID:26893264
107	EC	Adipo	BMP7	BMPR1A_BMPR2	0.0181618	0	BMP7_BMPR1A_BMPR2	BMP7 - (BMPR1A+BMPR2)	BMP	Secreted Signaling	KEGG: hsa04350; PMID:26893264
108	Adipo	Adipo	BMP7	BMPR1A_BMPR2	0.0139705	0	BMP7_BMPR1A_BMPR2	BMP7 - (BMPR1A+BMPR2)	BMP	Secreted Signaling	KEGG: hsa04350; PMID:26893264
109	EC	ProC	BMP7	BMPR1A_BMPR2	0.019175	0	BMP7_BMPR1A_BMPR2	BMP7 - (BMPR1A+BMPR2)	BMP	Secreted Signaling	KEGG: hsa04350; PMID:26893264
110	Adipo	ProC	BMP7	BMPR1A_BMPR2	0.0147534	0	BMP7_BMPR1A_BMPR2	BMP7 - (BMPR1A+BMPR2)	BMP	Secreted Signaling	KEGG: hsa04350; PMID:26893264
111	CM	NC	BMP7	BMPR1B_BMPR2	0.00326951	0	BMP7_BMPR1B_BMPR2	BMP7 - (BMPR1B+BMPR2)	BMP	Secreted Signaling	KEGG: hsa04350; PMID:26893264
112	EC	NC	BMP7	BMPR1B_BMPR2	0.00829221	0	BMP7_BMPR1B_BMPR2	BMP7 - (BMPR1B+BMPR2)	BMP	Secreted Signaling	KEGG: hsa04350; PMID:26893264
113	Adipo	NC	BMP7	BMPR1B_BMPR2	0.00636381	0	BMP7_BMPR1B_BMPR2	BMP7 - (BMPR1B+BMPR2)	BMP	Secreted Signaling	KEGG: hsa04350; PMID:26893264
114	ProC	NC	BMP7	BMPR1B_BMPR2	6.00592e-05	0	BMP7_BMPR1B_BMPR2	BMP7 - (BMPR1B+BMPR2)	BMP	Secreted Signaling	KEGG: hsa04350; PMID:26893264
115	SMC	FB	WNT5B	FZD4	0.00401067	0	WNT5B_FZD4	WNT5B - FZD4	ncWNT	Secreted Signaling	KEGG: hsa04310
116	ProC	FB	WNT5B	FZD4	0.00525204	0	WNT5B_FZD4	WNT5B - FZD4	ncWNT	Secreted Signaling	KEGG: hsa04310
117	SMC	MC	WNT5B	FZD4	0.00206806	0	WNT5B_FZD4	WNT5B - FZD4	ncWNT	Secreted Signaling	KEGG: hsa04310
118	ProC	MC	WNT5B	FZD4	0.00270979	0	WNT5B_FZD4	WNT5B - FZD4	ncWNT	Secreted Signaling	KEGG: hsa04310
119	SMC	MC	WNT5B	FZD6	0.00573507	0	WNT5B_FZD6	WNT5B - FZD6	ncWNT	Secreted Signaling	KEGG: hsa04310
120	ProC	MC	WNT5B	FZD6	0.00750615	0	WNT5B_FZD6	WNT5B - FZD6	ncWNT	Secreted Signaling	KEGG: hsa04310
121	Adipo	CM	EGF	EGFR	0.00133558	0	EGF_EGFR	EGF - EGFR	EGF	Secreted Signaling	KEGG: hsa04012
122	Adipo	SMC	EGF	EGFR	0.00880704	0	EGF_EGFR	EGF - EGFR	EGF	Secreted Signaling	KEGG: hsa04012
123	Adipo	NC	EGF	EGFR	0.00256535	0	EGF_EGFR	EGF - EGFR	EGF	Secreted Signaling	KEGG: hsa04012
124	Adipo	ProC	EGF	EGFR	0.00305998	0	EGF_EGFR	EGF - EGFR	EGF	Secreted Signaling	KEGG: hsa04012
125	Adipo	CM	EGF	EGFR_ERBB2	0.00155358	0	EGF_EGFR_ERBB2	EGF - (EGFR+ERBB2)	EGF	Secreted Signaling	KEGG: hsa04012
126	Adipo	ProC	EGF	EGFR_ERBB2	0.00255204	0	EGF_EGFR_ERBB2	EGF - (EGFR+ERBB2)	EGF	Secreted Signaling	KEGG: hsa04012
127	LC	CM	HBEGF	EGFR	0.00162347	0	HBEGF_EGFR	HBEGF - EGFR	EGF	Secreted Signaling	KEGG: hsa04012
128	LC	SMC	HBEGF	EGFR	0.0106882	0	HBEGF_EGFR	HBEGF - EGFR	EGF	Secreted Signaling	KEGG: hsa04012
129	LC	NC	HBEGF	EGFR	0.0031175	0	HBEGF_EGFR	HBEGF - EGFR	EGF	Secreted Signaling	KEGG: hsa04012
130	LC	ProC	HBEGF	EGFR	0.00371819	0	HBEGF_EGFR	HBEGF - EGFR	EGF	Secreted Signaling	KEGG: hsa04012
131	LC	CM	HBEGF	EGFR_ERBB2	0.00188838	0	HBEGF_EGFR_ERBB2	HBEGF - (EGFR+ERBB2)	EGF	Secreted Signaling	KEGG: hsa04012
132	LC	ProC	HBEGF	EGFR_ERBB2	0.00310134	0	HBEGF_EGFR_ERBB2	HBEGF - (EGFR+ERBB2)	EGF	Secreted Signaling	KEGG: hsa04012
133	LC	CM	HBEGF	ERBB4	0.0232433	0	HBEGF_ERBB4	HBEGF - ERBB4	EGF	Secreted Signaling	KEGG: hsa04012
134	LC	EC	HBEGF	ERBB4	0.0337594	0	HBEGF_ERBB4	HBEGF - ERBB4	EGF	Secreted Signaling	KEGG: hsa04012
135	LC	FB	HBEGF	ERBB4	4.0049e-18	0	HBEGF_ERBB4	HBEGF - ERBB4	EGF	Secreted Signaling	KEGG: hsa04012
136	LC	SMC	HBEGF	ERBB4	5.16399e-18	0	HBEGF_ERBB4	HBEGF - ERBB4	EGF	Secreted Signaling	KEGG: hsa04012
137	LC	PC	HBEGF	ERBB4	0.000800911	0	HBEGF_ERBB4	HBEGF - ERBB4	EGF	Secreted Signaling	KEGG: hsa04012
138	LC	MC	HBEGF	ERBB4	3.53179e-18	0	HBEGF_ERBB4	HBEGF - ERBB4	EGF	Secreted Signaling	KEGG: hsa04012
139	LC	LC	HBEGF	ERBB4	0.000825395	0	HBEGF_ERBB4	HBEGF - ERBB4	EGF	Secreted Signaling	KEGG: hsa04012
140	LC	LEC	HBEGF	ERBB4	0.00633371	0	HBEGF_ERBB4	HBEGF - ERBB4	EGF	Secreted Signaling	KEGG: hsa04012
141	LC	NC	HBEGF	ERBB4	2.01877e-17	0	HBEGF_ERBB4	HBEGF - ERBB4	EGF	Secreted Signaling	KEGG: hsa04012
142	LC	Adipo	HBEGF	ERBB4	0.027439	0	HBEGF_ERBB4	HBEGF - ERBB4	EGF	Secreted Signaling	KEGG: hsa04012
143	LC	ProC	HBEGF	ERBB4	0.0217976	0	HBEGF_ERBB4	HBEGF - ERBB4	EGF	Secreted Signaling	KEGG: hsa04012
144	LC	CM	HBEGF	ERBB2_ERBB4	0.00718552	0	HBEGF_ERBB2_ERBB4	HBEGF - (ERBB2+ERBB4)	EGF	Secreted Signaling	KEGG: hsa04012
145	LC	EC	HBEGF	ERBB2_ERBB4	0.00830419	0	HBEGF_ERBB2_ERBB4	HBEGF - (ERBB2+ERBB4)	EGF	Secreted Signaling	KEGG: hsa04012
146	LC	Adipo	HBEGF	ERBB2_ERBB4	0.00431175	0	HBEGF_ERBB2_ERBB4	HBEGF - (ERBB2+ERBB4)	EGF	Secreted Signaling	KEGG: hsa04012
147	LC	ProC	HBEGF	ERBB2_ERBB4	0.0075444	0	HBEGF_ERBB2_ERBB4	HBEGF - (ERBB2+ERBB4)	EGF	Secreted Signaling	KEGG: hsa04012
148	SMC	LEC	NRG1	ERBB3	0.0225458	0	NRG1_ERBB3	NRG1 - ERBB3	NRG	Secreted Signaling	KEGG: hsa04012
149	SMC	CM	NRG1	ERBB4	0.0443956	0	NRG1_ERBB4	NRG1 - ERBB4	NRG	Secreted Signaling	KEGG: hsa04012
150	SMC	EC	NRG1	ERBB4	0.0638561	0	NRG1_ERBB4	NRG1 - ERBB4	NRG	Secreted Signaling	KEGG: hsa04012
151	SMC	FB	NRG1	ERBB4	7.81884e-18	0	NRG1_ERBB4	NRG1 - ERBB4	NRG	Secreted Signaling	KEGG: hsa04012
152	SMC	SMC	NRG1	ERBB4	1.00817e-17	0	NRG1_ERBB4	NRG1 - ERBB4	NRG	Secreted Signaling	KEGG: hsa04012
153	SMC	PC	NRG1	ERBB4	0.00156244	0	NRG1_ERBB4	NRG1 - ERBB4	NRG	Secreted Signaling	KEGG: hsa04012
154	SMC	MC	NRG1	ERBB4	6.89517e-18	0	NRG1_ERBB4	NRG1 - ERBB4	NRG	Secreted Signaling	KEGG: hsa04012
155	SMC	LC	NRG1	ERBB4	0.00161017	0	NRG1_ERBB4	NRG1 - ERBB4	NRG	Secreted Signaling	KEGG: hsa04012
156	SMC	LEC	NRG1	ERBB4	0.0122913	0	NRG1_ERBB4	NRG1 - ERBB4	NRG	Secreted Signaling	KEGG: hsa04012
157	SMC	NC	NRG1	ERBB4	3.94129e-17	0	NRG1_ERBB4	NRG1 - ERBB4	NRG	Secreted Signaling	KEGG: hsa04012
158	SMC	Adipo	NRG1	ERBB4	0.0522056	0	NRG1_ERBB4	NRG1 - ERBB4	NRG	Secreted Signaling	KEGG: hsa04012
159	SMC	ProC	NRG1	ERBB4	0.0416905	0	NRG1_ERBB4	NRG1 - ERBB4	NRG	Secreted Signaling	KEGG: hsa04012
160	SMC	CM	NRG1	ERBB2_ERBB4	0.0139331	0	NRG1_ERBB2_ERBB4	NRG1 - (ERBB2+ERBB4)	NRG	Secreted Signaling	KEGG: hsa04012
161	SMC	EC	NRG1	ERBB2_ERBB4	0.0160852	0	NRG1_ERBB2_ERBB4	NRG1 - (ERBB2+ERBB4)	NRG	Secreted Signaling	KEGG: hsa04012
162	SMC	Adipo	NRG1	ERBB2_ERBB4	0.00838348	0	NRG1_ERBB2_ERBB4	NRG1 - (ERBB2+ERBB4)	NRG	Secreted Signaling	KEGG: hsa04012
163	SMC	ProC	NRG1	ERBB2_ERBB4	0.014624	0	NRG1_ERBB2_ERBB4	NRG1 - (ERBB2+ERBB4)	NRG	Secreted Signaling	KEGG: hsa04012
164	MC	CM	NRG3	ERBB4	0.139366	0	NRG3_ERBB4	NRG3 - ERBB4	NRG	Secreted Signaling	KEGG: hsa04012
165	LEC	CM	NRG3	ERBB4	0.0296929	0	NRG3_ERBB4	NRG3 - ERBB4	NRG	Secreted Signaling	KEGG: hsa04012
166	MC	EC	NRG3	ERBB4	0.192088	0	NRG3_ERBB4	NRG3 - ERBB4	NRG	Secreted Signaling	KEGG: hsa04012
167	LEC	EC	NRG3	ERBB4	0.0429985	0	NRG3_ERBB4	NRG3 - ERBB4	NRG	Secreted Signaling	KEGG: hsa04012
168	MC	FB	NRG3	ERBB4	2.72533e-17	0	NRG3_ERBB4	NRG3 - ERBB4	NRG	Secreted Signaling	KEGG: hsa04012
169	LEC	FB	NRG3	ERBB4	5.15019e-18	0	NRG3_ERBB4	NRG3 - ERBB4	NRG	Secreted Signaling	KEGG: hsa04012
170	MC	SMC	NRG3	ERBB4	3.51409e-17	0	NRG3_ERBB4	NRG3 - ERBB4	NRG	Secreted Signaling	KEGG: hsa04012
171	LEC	SMC	NRG3	ERBB4	6.64075e-18	0	NRG3_ERBB4	NRG3 - ERBB4	NRG	Secreted Signaling	KEGG: hsa04012
172	MC	PC	NRG3	ERBB4	0.00542497	0	NRG3_ERBB4	NRG3 - ERBB4	NRG	Secreted Signaling	KEGG: hsa04012
173	LEC	PC	NRG3	ERBB4	0.00102971	0	NRG3_ERBB4	NRG3 - ERBB4	NRG	Secreted Signaling	KEGG: hsa04012
174	MC	MC	NRG3	ERBB4	2.40338e-17	0	NRG3_ERBB4	NRG3 - ERBB4	NRG	Secreted Signaling	KEGG: hsa04012
175	LEC	MC	NRG3	ERBB4	4.54178e-18	0	NRG3_ERBB4	NRG3 - ERBB4	NRG	Secreted Signaling	KEGG: hsa04012
176	MC	LC	NRG3	ERBB4	0.00559002	0	NRG3_ERBB4	NRG3 - ERBB4	NRG	Secreted Signaling	KEGG: hsa04012
177	LEC	LC	NRG3	ERBB4	0.00106119	0	NRG3_ERBB4	NRG3 - ERBB4	NRG	Secreted Signaling	KEGG: hsa04012
178	MC	LEC	NRG3	ERBB4	0.0415724	0	NRG3_ERBB4	NRG3 - ERBB4	NRG	Secreted Signaling	KEGG: hsa04012
179	LEC	LEC	NRG3	ERBB4	0.00813026	0	NRG3_ERBB4	NRG3 - ERBB4	NRG	Secreted Signaling	KEGG: hsa04012
180	MC	NC	NRG3	ERBB4	1.37377e-16	0	NRG3_ERBB4	NRG3 - ERBB4	NRG	Secreted Signaling	KEGG: hsa04012
181	LEC	NC	NRG3	ERBB4	2.59609e-17	0	NRG3_ERBB4	NRG3 - ERBB4	NRG	Secreted Signaling	KEGG: hsa04012
182	MC	Adipo	NRG3	ERBB4	0.161067	0	NRG3_ERBB4	NRG3 - ERBB4	NRG	Secreted Signaling	KEGG: hsa04012
183	LEC	Adipo	NRG3	ERBB4	0.0350111	0	NRG3_ERBB4	NRG3 - ERBB4	NRG	Secreted Signaling	KEGG: hsa04012
184	MC	ProC	NRG3	ERBB4	0.131672	0	NRG3_ERBB4	NRG3 - ERBB4	NRG	Secreted Signaling	KEGG: hsa04012
185	LEC	ProC	NRG3	ERBB4	0.0278575	0	NRG3_ERBB4	NRG3 - ERBB4	NRG	Secreted Signaling	KEGG: hsa04012
186	MC	CM	NRG3	ERBB2_ERBB4	0.0469395	0	NRG3_ERBB2_ERBB4	NRG3 - (ERBB2+ERBB4)	NRG	Secreted Signaling	KEGG: hsa04012
187	LEC	CM	NRG3	ERBB2_ERBB4	0.00922144	0	NRG3_ERBB2_ERBB4	NRG3 - (ERBB2+ERBB4)	NRG	Secreted Signaling	KEGG: hsa04012
188	MC	EC	NRG3	ERBB2_ERBB4	0.0539111	0	NRG3_ERBB2_ERBB4	NRG3 - (ERBB2+ERBB4)	NRG	Secreted Signaling	KEGG: hsa04012
189	LEC	EC	NRG3	ERBB2_ERBB4	0.0106537	0	NRG3_ERBB2_ERBB4	NRG3 - (ERBB2+ERBB4)	NRG	Secreted Signaling	KEGG: hsa04012
190	MC	Adipo	NRG3	ERBB2_ERBB4	0.0286249	0	NRG3_ERBB2_ERBB4	NRG3 - (ERBB2+ERBB4)	NRG	Secreted Signaling	KEGG: hsa04012
191	LEC	Adipo	NRG3	ERBB2_ERBB4	0.00553796	0	NRG3_ERBB2_ERBB4	NRG3 - (ERBB2+ERBB4)	NRG	Secreted Signaling	KEGG: hsa04012
192	MC	ProC	NRG3	ERBB2_ERBB4	0.0491855	0	NRG3_ERBB2_ERBB4	NRG3 - (ERBB2+ERBB4)	NRG	Secreted Signaling	KEGG: hsa04012
193	LEC	ProC	NRG3	ERBB2_ERBB4	0.00968101	0	NRG3_ERBB2_ERBB4	NRG3 - (ERBB2+ERBB4)	NRG	Secreted Signaling	KEGG: hsa04012
194	SMC	CM	NRG1	ITGAV_ITGB3	0.00732526	0	NRG1_ITGAV_ITGB3	NRG1 - (ITGAV+ITGB3)	NRG	Secreted Signaling	PMID: 20682778
195	SMC	EC	NRG1	ITGAV_ITGB3	0.00633763	0	NRG1_ITGAV_ITGB3	NRG1 - (ITGAV+ITGB3)	NRG	Secreted Signaling	PMID: 20682778
196	SMC	ProC	NRG1	ITGAV_ITGB3	0.00429128	0	NRG1_ITGAV_ITGB3	NRG1 - (ITGAV+ITGB3)	NRG	Secreted Signaling	PMID: 20682778
197	NC	EC	FGF1	FGFR1	0.0122238	0	FGF1_FGFR1	FGF1 - FGFR1	FGF	Secreted Signaling	PMC: 4393358
198	CM	FB	FGF1	FGFR1	0.0358123	0	FGF1_FGFR1	FGF1 - FGFR1	FGF	Secreted Signaling	PMC: 4393358
199	EC	FB	FGF1	FGFR1	0.0189873	0	FGF1_FGFR1	FGF1 - FGFR1	FGF	Secreted Signaling	PMC: 4393358
200	NC	FB	FGF1	FGFR1	0.0235876	0	FGF1_FGFR1	FGF1 - FGFR1	FGF	Secreted Signaling	PMC: 4393358
201	CM	SMC	FGF1	FGFR1	0.0405935	0	FGF1_FGFR1	FGF1 - FGFR1	FGF	Secreted Signaling	PMC: 4393358
202	EC	SMC	FGF1	FGFR1	0.0215725	0	FGF1_FGFR1	FGF1 - FGFR1	FGF	Secreted Signaling	PMC: 4393358
203	NC	SMC	FGF1	FGFR1	0.0267822	0	FGF1_FGFR1	FGF1 - FGFR1	FGF	Secreted Signaling	PMC: 4393358
204	CM	MC	FGF1	FGFR1	0.0338952	0	FGF1_FGFR1	FGF1 - FGFR1	FGF	Secreted Signaling	PMC: 4393358
205	EC	MC	FGF1	FGFR1	0.0179541	0	FGF1_FGFR1	FGF1 - FGFR1	FGF	Secreted Signaling	PMC: 4393358
206	NC	MC	FGF1	FGFR1	0.0223098	0	FGF1_FGFR1	FGF1 - FGFR1	FGF	Secreted Signaling	PMC: 4393358
207	EC	Adipo	FGF1	FGFR1	0.0125479	0	FGF1_FGFR1	FGF1 - FGFR1	FGF	Secreted Signaling	PMC: 4393358
208	NC	Adipo	FGF1	FGFR1	0.0156129	0	FGF1_FGFR1	FGF1 - FGFR1	FGF	Secreted Signaling	PMC: 4393358
209	CM	ProC	FGF1	FGFR1	0.0330212	0.01	FGF1_FGFR1	FGF1 - FGFR1	FGF	Secreted Signaling	PMC: 4393358
210	EC	ProC	FGF1	FGFR1	0.0174837	0.03	FGF1_FGFR1	FGF1 - FGFR1	FGF	Secreted Signaling	PMC: 4393358
211	NC	ProC	FGF1	FGFR1	0.0217278	0	FGF1_FGFR1	FGF1 - FGFR1	FGF	Secreted Signaling	PMC: 4393358
212	LEC	CM	FGF2	FGFR1	0.00488981	0	FGF2_FGFR1	FGF2 - FGFR1	FGF	Secreted Signaling	PMC: 4393358
213	LEC	EC	FGF2	FGFR1	0.00412473	0	FGF2_FGFR1	FGF2 - FGFR1	FGF	Secreted Signaling	PMC: 4393358
214	LEC	FB	FGF2	FGFR1	0.00802039	0	FGF2_FGFR1	FGF2 - FGFR1	FGF	Secreted Signaling	PMC: 4393358
215	LEC	SMC	FGF2	FGFR1	0.00912631	0	FGF2_FGFR1	FGF2 - FGFR1	FGF	Secreted Signaling	PMC: 4393358
216	LEC	MC	FGF2	FGFR1	0.00757935	0	FGF2_FGFR1	FGF2 - FGFR1	FGF	Secreted Signaling	PMC: 4393358
217	LEC	NC	FGF2	FGFR1	0.00159257	0	FGF2_FGFR1	FGF2 - FGFR1	FGF	Secreted Signaling	PMC: 4393358
218	LEC	Adipo	FGF2	FGFR1	0.00528031	0	FGF2_FGFR1	FGF2 - FGFR1	FGF	Secreted Signaling	PMC: 4393358
219	LEC	ProC	FGF2	FGFR1	0.00737873	0	FGF2_FGFR1	FGF2 - FGFR1	FGF	Secreted Signaling	PMC: 4393358
220	EC	FB	FGF18	FGFR1	0.0204404	0	FGF18_FGFR1	FGF18 - FGFR1	FGF	Secreted Signaling	PMC: 4393358
221	EC	SMC	FGF18	FGFR1	0.0232188	0	FGF18_FGFR1	FGF18 - FGFR1	FGF	Secreted Signaling	PMC: 4393358
222	EC	MC	FGF18	FGFR1	0.0193297	0	FGF18_FGFR1	FGF18 - FGFR1	FGF	Secreted Signaling	PMC: 4393358
223	EC	Adipo	FGF18	FGFR1	0.013515	0	FGF18_FGFR1	FGF18 - FGFR1	FGF	Secreted Signaling	PMC: 4393358
224	EC	ProC	FGF18	FGFR1	0.018824	0.02	FGF18_FGFR1	FGF18 - FGFR1	FGF	Secreted Signaling	PMC: 4393358
225	FB	SMC	PDGFB	PDGFRA	0.045041	0	PDGFB_PDGFRA	PDGFB - PDGFRA	PDGF	Secreted Signaling	PMID: 15207812
226	FB	NC	PDGFB	PDGFRB	0.0606494	0	PDGFB_PDGFRB	PDGFB - PDGFRB	PDGF	Secreted Signaling	PMID: 15207812
227	FB	ProC	PDGFB	PDGFRB	0.0261346	0	PDGFB_PDGFRB	PDGFB - PDGFRB	PDGF	Secreted Signaling	PMID: 15207812
228	CM	SMC	PDGFC	PDGFRA	0.0138619	0	PDGFC_PDGFRA	PDGFC - PDGFRA	PDGF	Secreted Signaling	PMID: 15207812
229	EC	SMC	PDGFC	PDGFRA	0.0324473	0	PDGFC_PDGFRA	PDGFC - PDGFRA	PDGF	Secreted Signaling	PMID: 15207812
230	LC	SMC	PDGFC	PDGFRA	0.0236276	0	PDGFC_PDGFRA	PDGFC - PDGFRA	PDGF	Secreted Signaling	PMID: 15207812
231	LEC	SMC	PDGFC	PDGFRA	0.0150295	0	PDGFC_PDGFRA	PDGFC - PDGFRA	PDGF	Secreted Signaling	PMID: 15207812
232	Adipo	SMC	PDGFC	PDGFRA	0.0439445	0	PDGFC_PDGFRA	PDGFC - PDGFRA	PDGF	Secreted Signaling	PMID: 15207812
233	ProC	SMC	PDGFC	PDGFRA	0.0337779	0	PDGFC_PDGFRA	PDGFC - PDGFRA	PDGF	Secreted Signaling	PMID: 15207812
234	CM	NC	PDGFD	PDGFRB	0.0128622	0	PDGFD_PDGFRB	PDGFD - PDGFRB	PDGF	Secreted Signaling	PMID: 15207812
235	EC	NC	PDGFD	PDGFRB	0.0257792	0	PDGFD_PDGFRB	PDGFD - PDGFRB	PDGF	Secreted Signaling	PMID: 15207812
236	MC	NC	PDGFD	PDGFRB	0.00520838	0	PDGFD_PDGFRB	PDGFD - PDGFRB	PDGF	Secreted Signaling	PMID: 15207812
237	Adipo	NC	PDGFD	PDGFRB	0.0205754	0	PDGFD_PDGFRB	PDGFD - PDGFRB	PDGF	Secreted Signaling	PMID: 15207812
238	ProC	NC	PDGFD	PDGFRB	0.00755631	0	PDGFD_PDGFRB	PDGFD - PDGFRB	PDGF	Secreted Signaling	PMID: 15207812
239	CM	ProC	PDGFD	PDGFRB	0.00526119	0	PDGFD_PDGFRB	PDGFD - PDGFRB	PDGF	Secreted Signaling	PMID: 15207812
240	EC	ProC	PDGFD	PDGFRB	0.0106772	0	PDGFD_PDGFRB	PDGFD - PDGFRB	PDGF	Secreted Signaling	PMID: 15207812
241	MC	ProC	PDGFD	PDGFRB	0.00211533	0	PDGFD_PDGFRB	PDGFD - PDGFRB	PDGF	Secreted Signaling	PMID: 15207812
242	Adipo	ProC	PDGFD	PDGFRB	0.008479	0	PDGFD_PDGFRB	PDGFD - PDGFRB	PDGF	Secreted Signaling	PMID: 15207812
243	ProC	ProC	PDGFD	PDGFRB	0.00307735	0	PDGFD_PDGFRB	PDGFD - PDGFRB	PDGF	Secreted Signaling	PMID: 15207812
244	CM	FB	VEGFA	FLT1	0.0837773	0	VEGFA_VEGFR1	VEGFA - VEGFR1	VEGF	Secreted Signaling	KEGG: hsa04370; PMID: 16633338
245	EC	FB	VEGFA	FLT1	0.0800573	0	VEGFA_VEGFR1	VEGFA - VEGFR1	VEGF	Secreted Signaling	KEGG: hsa04370; PMID: 16633338
246	SMC	FB	VEGFA	FLT1	0.0265583	0	VEGFA_VEGFR1	VEGFA - VEGFR1	VEGF	Secreted Signaling	KEGG: hsa04370; PMID: 16633338
247	LC	FB	VEGFA	FLT1	0.0578184	0	VEGFA_VEGFR1	VEGFA - VEGFR1	VEGF	Secreted Signaling	KEGG: hsa04370; PMID: 16633338
248	Adipo	FB	VEGFA	FLT1	0.0306537	0	VEGFA_VEGFR1	VEGFA - VEGFR1	VEGF	Secreted Signaling	KEGG: hsa04370; PMID: 16633338
249	ProC	FB	VEGFA	FLT1	0.0825103	0	VEGFA_VEGFR1	VEGFA - VEGFR1	VEGF	Secreted Signaling	KEGG: hsa04370; PMID: 16633338
250	CM	MC	VEGFA	FLT1	0.0163859	0	VEGFA_VEGFR1	VEGFA - VEGFR1	VEGF	Secreted Signaling	KEGG: hsa04370; PMID: 16633338
251	EC	MC	VEGFA	FLT1	0.0156073	0	VEGFA_VEGFR1	VEGFA - VEGFR1	VEGF	Secreted Signaling	KEGG: hsa04370; PMID: 16633338
252	SMC	MC	VEGFA	FLT1	0.00494604	0	VEGFA_VEGFR1	VEGFA - VEGFR1	VEGF	Secreted Signaling	KEGG: hsa04370; PMID: 16633338
253	LC	MC	VEGFA	FLT1	0.0110566	0	VEGFA_VEGFR1	VEGFA - VEGFR1	VEGF	Secreted Signaling	KEGG: hsa04370; PMID: 16633338
254	Adipo	MC	VEGFA	FLT1	0.00572835	0	VEGFA_VEGFR1	VEGFA - VEGFR1	VEGF	Secreted Signaling	KEGG: hsa04370; PMID: 16633338
255	ProC	MC	VEGFA	FLT1	0.0161202	0	VEGFA_VEGFR1	VEGFA - VEGFR1	VEGF	Secreted Signaling	KEGG: hsa04370; PMID: 16633338
256	CM	NC	VEGFA	FLT1	0.011364	0	VEGFA_VEGFR1	VEGFA - VEGFR1	VEGF	Secreted Signaling	KEGG: hsa04370; PMID: 16633338
257	EC	NC	VEGFA	FLT1	0.0108215	0	VEGFA_VEGFR1	VEGFA - VEGFR1	VEGF	Secreted Signaling	KEGG: hsa04370; PMID: 16633338
258	SMC	NC	VEGFA	FLT1	0.00341802	0	VEGFA_VEGFR1	VEGFA - VEGFR1	VEGF	Secreted Signaling	KEGG: hsa04370; PMID: 16633338
259	LC	NC	VEGFA	FLT1	0.00765535	0	VEGFA_VEGFR1	VEGFA - VEGFR1	VEGF	Secreted Signaling	KEGG: hsa04370; PMID: 16633338
260	Adipo	NC	VEGFA	FLT1	0.0039596	0	VEGFA_VEGFR1	VEGFA - VEGFR1	VEGF	Secreted Signaling	KEGG: hsa04370; PMID: 16633338
261	ProC	NC	VEGFA	FLT1	0.0111788	0	VEGFA_VEGFR1	VEGFA - VEGFR1	VEGF	Secreted Signaling	KEGG: hsa04370; PMID: 16633338
262	CM	FB	VEGFA	KDR	0.0422855	0	VEGFA_VEGFR2	VEGFA - VEGFR2	VEGF	Secreted Signaling	KEGG: hsa04370; PMID: 16633338
263	EC	FB	VEGFA	KDR	0.0403268	0	VEGFA_VEGFR2	VEGFA - VEGFR2	VEGF	Secreted Signaling	KEGG: hsa04370; PMID: 16633338
264	SMC	FB	VEGFA	KDR	0.0130028	0	VEGFA_VEGFR2	VEGFA - VEGFR2	VEGF	Secreted Signaling	KEGG: hsa04370; PMID: 16633338
265	LC	FB	VEGFA	KDR	0.0287792	0	VEGFA_VEGFR2	VEGFA - VEGFR2	VEGF	Secreted Signaling	KEGG: hsa04370; PMID: 16633338
266	Adipo	FB	VEGFA	KDR	0.0150402	0	VEGFA_VEGFR2	VEGFA - VEGFR2	VEGF	Secreted Signaling	KEGG: hsa04370; PMID: 16633338
267	ProC	FB	VEGFA	KDR	0.0416175	0	VEGFA_VEGFR2	VEGFA - VEGFR2	VEGF	Secreted Signaling	KEGG: hsa04370; PMID: 16633338
268	CM	MC	VEGFA	KDR	0.00927057	0	VEGFA_VEGFR2	VEGFA - VEGFR2	VEGF	Secreted Signaling	KEGG: hsa04370; PMID: 16633338
269	EC	MC	VEGFA	KDR	0.00882705	0	VEGFA_VEGFR2	VEGFA - VEGFR2	VEGF	Secreted Signaling	KEGG: hsa04370; PMID: 16633338
270	SMC	MC	VEGFA	KDR	0.00278424	0	VEGFA_VEGFR2	VEGFA - VEGFR2	VEGF	Secreted Signaling	KEGG: hsa04370; PMID: 16633338
271	LC	MC	VEGFA	KDR	0.00624078	0	VEGFA_VEGFR2	VEGFA - VEGFR2	VEGF	Secreted Signaling	KEGG: hsa04370; PMID: 16633338
272	Adipo	MC	VEGFA	KDR	0.00322572	0	VEGFA_VEGFR2	VEGFA - VEGFR2	VEGF	Secreted Signaling	KEGG: hsa04370; PMID: 16633338
273	ProC	MC	VEGFA	KDR	0.00911916	0	VEGFA_VEGFR2	VEGFA - VEGFR2	VEGF	Secreted Signaling	KEGG: hsa04370; PMID: 16633338
274	FB	MC	VEGFC	FLT4	0.0269464	0	VEGFC_VEGFR3	VEGFC - VEGFR3	VEGF	Secreted Signaling	KEGG: hsa04370; PMID: 16633338
275	FB	FB	VEGFC	KDR	0.0778584	0	VEGFC_VEGFR2	VEGFC - VEGFR2	VEGF	Secreted Signaling	KEGG: hsa04370; PMID: 16633338
276	FB	MC	VEGFC	KDR	0.0175793	0	VEGFC_VEGFR2	VEGFC - VEGFR2	VEGF	Secreted Signaling	KEGG: hsa04370; PMID: 16633338
277	CM	FB	VEGFA	FLT1_KDR	0.0717413	0	VEGFA_VEGFR1R2	VEGFA - VEGFR1R2	VEGF	Secreted Signaling	PMID: 16633338
278	EC	FB	VEGFA	FLT1_KDR	0.0685157	0	VEGFA_VEGFR1R2	VEGFA - VEGFR1R2	VEGF	Secreted Signaling	PMID: 16633338
279	SMC	FB	VEGFA	FLT1_KDR	0.0225405	0	VEGFA_VEGFR1R2	VEGFA - VEGFR1R2	VEGF	Secreted Signaling	PMID: 16633338
280	LC	FB	VEGFA	FLT1_KDR	0.0493111	0	VEGFA_VEGFR1R2	VEGFA - VEGFR1R2	VEGF	Secreted Signaling	PMID: 16633338
281	Adipo	FB	VEGFA	FLT1_KDR	0.0260329	0	VEGFA_VEGFR1R2	VEGFA - VEGFR1R2	VEGF	Secreted Signaling	PMID: 16633338
282	ProC	FB	VEGFA	FLT1_KDR	0.0706423	0	VEGFA_VEGFR1R2	VEGFA - VEGFR1R2	VEGF	Secreted Signaling	PMID: 16633338
283	CM	MC	VEGFA	FLT1_KDR	0.0134313	0	VEGFA_VEGFR1R2	VEGFA - VEGFR1R2	VEGF	Secreted Signaling	PMID: 16633338
284	EC	MC	VEGFA	FLT1_KDR	0.0127913	0	VEGFA_VEGFR1R2	VEGFA - VEGFR1R2	VEGF	Secreted Signaling	PMID: 16633338
285	SMC	MC	VEGFA	FLT1_KDR	0.00404571	0	VEGFA_VEGFR1R2	VEGFA - VEGFR1R2	VEGF	Secreted Signaling	PMID: 16633338
286	LC	MC	VEGFA	FLT1_KDR	0.00905412	0	VEGFA_VEGFR1R2	VEGFA - VEGFR1R2	VEGF	Secreted Signaling	PMID: 16633338
287	Adipo	MC	VEGFA	FLT1_KDR	0.00468628	0	VEGFA_VEGFR1R2	VEGFA - VEGFR1R2	VEGF	Secreted Signaling	PMID: 16633338
288	ProC	MC	VEGFA	FLT1_KDR	0.0132128	0	VEGFA_VEGFR1R2	VEGFA - VEGFR1R2	VEGF	Secreted Signaling	PMID: 16633338
289	FB	MC	VEGFC	FLT4_KDR	0.0236979	0	VEGFC_VEGFR2R3	VEGFC - VEGFR2R3	VEGF	Secreted Signaling	PMID: 16633338
290	FB	MC	CXCL12	ACKR3	0.00200388	0	CXCL12_ACKR3	CXCL12 - ACKR3	CXCL	Secreted Signaling	KEGG: hsa04060
291	CM	CM	NAMPT	INSR	0.0269326	0	NAMPT_INSR	NAMPT - INSR	VISFATIN	Secreted Signaling	PMID: 28490838
292	LC	CM	NAMPT	INSR	0.15106	0	NAMPT_INSR	NAMPT - INSR	VISFATIN	Secreted Signaling	PMID: 28490838
293	CM	EC	NAMPT	INSR	0.0291032	0	NAMPT_INSR	NAMPT - INSR	VISFATIN	Secreted Signaling	PMID: 28490838
294	LC	EC	NAMPT	INSR	0.161573	0	NAMPT_INSR	NAMPT - INSR	VISFATIN	Secreted Signaling	PMID: 28490838
295	CM	FB	NAMPT	INSR	0.0164903	0.02	NAMPT_INSR	NAMPT - INSR	VISFATIN	Secreted Signaling	PMID: 28490838
296	LC	FB	NAMPT	INSR	0.0973032	0	NAMPT_INSR	NAMPT - INSR	VISFATIN	Secreted Signaling	PMID: 28490838
297	CM	SMC	NAMPT	INSR	0.012227	0.03	NAMPT_INSR	NAMPT - INSR	VISFATIN	Secreted Signaling	PMID: 28490838
298	LC	SMC	NAMPT	INSR	0.0737128	0	NAMPT_INSR	NAMPT - INSR	VISFATIN	Secreted Signaling	PMID: 28490838
299	LC	PC	NAMPT	INSR	0.0215212	0	NAMPT_INSR	NAMPT - INSR	VISFATIN	Secreted Signaling	PMID: 28490838
300	CM	MC	NAMPT	INSR	0.0109519	0.04	NAMPT_INSR	NAMPT - INSR	VISFATIN	Secreted Signaling	PMID: 28490838
301	LC	MC	NAMPT	INSR	0.0664572	0	NAMPT_INSR	NAMPT - INSR	VISFATIN	Secreted Signaling	PMID: 28490838
302	LC	LC	NAMPT	INSR	0.0290482	0	NAMPT_INSR	NAMPT - INSR	VISFATIN	Secreted Signaling	PMID: 28490838
303	CM	LEC	NAMPT	INSR	0.0141379	0.02	NAMPT_INSR	NAMPT - INSR	VISFATIN	Secreted Signaling	PMID: 28490838
304	LC	LEC	NAMPT	INSR	0.0844119	0	NAMPT_INSR	NAMPT - INSR	VISFATIN	Secreted Signaling	PMID: 28490838
305	CM	NC	NAMPT	INSR	0.0147553	0.02	NAMPT_INSR	NAMPT - INSR	VISFATIN	Secreted Signaling	PMID: 28490838
306	LC	NC	NAMPT	INSR	0.0878249	0	NAMPT_INSR	NAMPT - INSR	VISFATIN	Secreted Signaling	PMID: 28490838
307	CM	Adipo	NAMPT	INSR	0.0220884	0	NAMPT_INSR	NAMPT - INSR	VISFATIN	Secreted Signaling	PMID: 28490838
308	LC	Adipo	NAMPT	INSR	0.126799	0	NAMPT_INSR	NAMPT - INSR	VISFATIN	Secreted Signaling	PMID: 28490838
309	CM	ProC	NAMPT	INSR	0.0210866	0	NAMPT_INSR	NAMPT - INSR	VISFATIN	Secreted Signaling	PMID: 28490838
310	LC	ProC	NAMPT	INSR	0.121639	0	NAMPT_INSR	NAMPT - INSR	VISFATIN	Secreted Signaling	PMID: 28490838
311	CM	CM	NAMPT	ITGA5_ITGB1	0.00176477	0	NAMPT_ITGA5_ITGB1	NAMPT - (ITGA5+ITGB1)	VISFATIN	Secreted Signaling	PMID: 28490838
312	LC	CM	NAMPT	ITGA5_ITGB1	0.0112379	0	NAMPT_ITGA5_ITGB1	NAMPT - (ITGA5+ITGB1)	VISFATIN	Secreted Signaling	PMID: 28490838
313	ProC	CM	NAMPT	ITGA5_ITGB1	0.000558253	0.02	NAMPT_ITGA5_ITGB1	NAMPT - (ITGA5+ITGB1)	VISFATIN	Secreted Signaling	PMID: 28490838
314	CM	FB	NAMPT	ITGA5_ITGB1	0.00430577	0	NAMPT_ITGA5_ITGB1	NAMPT - (ITGA5+ITGB1)	VISFATIN	Secreted Signaling	PMID: 28490838
315	LC	FB	NAMPT	ITGA5_ITGB1	0.027049	0	NAMPT_ITGA5_ITGB1	NAMPT - (ITGA5+ITGB1)	VISFATIN	Secreted Signaling	PMID: 28490838
316	ProC	FB	NAMPT	ITGA5_ITGB1	0.00136442	0	NAMPT_ITGA5_ITGB1	NAMPT - (ITGA5+ITGB1)	VISFATIN	Secreted Signaling	PMID: 28490838
317	CM	MC	NAMPT	ITGA5_ITGB1	0.00332992	0	NAMPT_ITGA5_ITGB1	NAMPT - (ITGA5+ITGB1)	VISFATIN	Secreted Signaling	PMID: 28490838
318	LC	MC	NAMPT	ITGA5_ITGB1	0.0210276	0	NAMPT_ITGA5_ITGB1	NAMPT - (ITGA5+ITGB1)	VISFATIN	Secreted Signaling	PMID: 28490838
319	ProC	MC	NAMPT	ITGA5_ITGB1	0.00105449	0	NAMPT_ITGA5_ITGB1	NAMPT - (ITGA5+ITGB1)	VISFATIN	Secreted Signaling	PMID: 28490838
320	NC	FB	ANGPT1	TEK	0.0138569	0	ANGPT1_TEK	ANGPT1 - TEK	ANGPT	Secreted Signaling	PMID: 20651738
321	NC	MC	ANGPT1	TEK	0.00446242	0	ANGPT1_TEK	ANGPT1 - TEK	ANGPT	Secreted Signaling	PMID: 20651738
322	NC	FB	ANGPT2	TEK	0.0164534	0	ANGPT2_TEK	ANGPT2 - TEK	ANGPT	Secreted Signaling	PMID: 20651738
323	NC	MC	ANGPT2	TEK	0.00530806	0	ANGPT2_TEK	ANGPT2 - TEK	ANGPT	Secreted Signaling	PMID: 20651738
324	NC	CM	ANGPT2	ITGA5_ITGB1	0.00204294	0	ANGPT2_ITGA5_ITGB1	ANGPT2 - (ITGA5+ITGB1)	ANGPT	Secreted Signaling	PMID: 20651738; PMID: 25635707
325	NC	FB	ANGPT2	ITGA5_ITGB1	0.00380241	0	ANGPT2_ITGA5_ITGB1	ANGPT2 - (ITGA5+ITGB1)	ANGPT	Secreted Signaling	PMID: 20651738; PMID: 25635707
326	NC	MC	ANGPT2	ITGA5_ITGB1	0.00333052	0	ANGPT2_ITGA5_ITGB1	ANGPT2 - (ITGA5+ITGB1)	ANGPT	Secreted Signaling	PMID: 20651738; PMID: 25635707
327	CM	SMC	MDK	SDC2	0.00164681	0	MDK_SDC2	MDK - SDC2	MK	Secreted Signaling	PMID: 28356350
328	CM	LC	MDK	SDC2	0.00137077	0	MDK_SDC2	MDK - SDC2	MK	Secreted Signaling	PMID: 28356350
329	CM	NC	MDK	SDC2	0.00146946	0	MDK_SDC2	MDK - SDC2	MK	Secreted Signaling	PMID: 28356350
330	CM	Adipo	MDK	SDC2	0.00074671	0	MDK_SDC2	MDK - SDC2	MK	Secreted Signaling	PMID: 28356350
331	CM	ProC	MDK	SDC2	0.00461542	0	MDK_SDC2	MDK - SDC2	MK	Secreted Signaling	PMID: 28356350
332	CM	LEC	MDK	PTPRZ1	0.00636512	0	MDK_PTPRZ1	MDK - PTPRZ1	MK	Secreted Signaling	PMID: 28356350
333	CM	ProC	MDK	PTPRZ1	0.000816757	0	MDK_PTPRZ1	MDK - PTPRZ1	MK	Secreted Signaling	PMID: 28356350
334	CM	FB	MDK	ITGA6_ITGB1	0.00316217	0	MDK_ITGA6_ITGB1	MDK - (ITGA6+ITGB1)	MK	Secreted Signaling	PMID: 28356350
335	CM	MC	MDK	ITGA6_ITGB1	0.00125683	0	MDK_ITGA6_ITGB1	MDK - (ITGA6+ITGB1)	MK	Secreted Signaling	PMID: 28356350
336	CM	LEC	MDK	ITGA6_ITGB1	0.00133434	0	MDK_ITGA6_ITGB1	MDK - (ITGA6+ITGB1)	MK	Secreted Signaling	PMID: 28356350
337	CM	CM	MDK	LRP1	0.000303482	0.01	MDK_LRP1	MDK - LRP1	MK	Secreted Signaling	PMID: 28356350
338	CM	SMC	MDK	LRP1	0.00162345	0	MDK_LRP1	MDK - LRP1	MK	Secreted Signaling	PMID: 28356350
339	CM	LC	MDK	LRP1	0.00172003	0	MDK_LRP1	MDK - LRP1	MK	Secreted Signaling	PMID: 28356350
340	CM	ProC	MDK	NCL	0.00044147	0	MDK_NCL	MDK - NCL	MK	Secreted Signaling	PMID: 28356350
341	SMC	LEC	PTN	PTPRZ1	0.0335787	0	PTN_PTPRZ1	PTN - PTPRZ1	PTN	Secreted Signaling	PMID: 28356350; PMID: 25620911
342	Adipo	LEC	PTN	PTPRZ1	0.014357	0	PTN_PTPRZ1	PTN - PTPRZ1	PTN	Secreted Signaling	PMID: 28356350; PMID: 25620911
343	SMC	ProC	PTN	PTPRZ1	0.00441411	0	PTN_PTPRZ1	PTN - PTPRZ1	PTN	Secreted Signaling	PMID: 28356350; PMID: 25620911
344	Adipo	ProC	PTN	PTPRZ1	0.00185526	0	PTN_PTPRZ1	PTN - PTPRZ1	PTN	Secreted Signaling	PMID: 28356350; PMID: 25620911
345	SMC	SMC	PTN	SDC2	0.00886764	0	PTN_SDC2	PTN - SDC2	PTN	Secreted Signaling	PMID: 28356350; PMID: 25620911
346	Adipo	SMC	PTN	SDC2	0.00373678	0	PTN_SDC2	PTN - SDC2	PTN	Secreted Signaling	PMID: 28356350; PMID: 25620911
347	SMC	LC	PTN	SDC2	0.00739021	0	PTN_SDC2	PTN - SDC2	PTN	Secreted Signaling	PMID: 28356350; PMID: 25620911
348	Adipo	LC	PTN	SDC2	0.00311151	0	PTN_SDC2	PTN - SDC2	PTN	Secreted Signaling	PMID: 28356350; PMID: 25620911
349	SMC	NC	PTN	SDC2	0.00791882	0	PTN_SDC2	PTN - SDC2	PTN	Secreted Signaling	PMID: 28356350; PMID: 25620911
350	Adipo	NC	PTN	SDC2	0.0033351	0	PTN_SDC2	PTN - SDC2	PTN	Secreted Signaling	PMID: 28356350; PMID: 25620911
351	SMC	Adipo	PTN	SDC2	0.00403679	0	PTN_SDC2	PTN - SDC2	PTN	Secreted Signaling	PMID: 28356350; PMID: 25620911
352	Adipo	Adipo	PTN	SDC2	0.0016963	0	PTN_SDC2	PTN - SDC2	PTN	Secreted Signaling	PMID: 28356350; PMID: 25620911
353	SMC	ProC	PTN	SDC2	0.0245329	0	PTN_SDC2	PTN - SDC2	PTN	Secreted Signaling	PMID: 28356350; PMID: 25620911
354	Adipo	ProC	PTN	SDC2	0.0104335	0	PTN_SDC2	PTN - SDC2	PTN	Secreted Signaling	PMID: 28356350; PMID: 25620911
355	SMC	CM	PTN	ITGAV_ITGB3	0.00698832	0	PTN_ITGAV_ITGB3	PTN - (ITGAV+ITGB3)	PTN	Secreted Signaling	PMID: 28356350; PMID: 25620911
356	Adipo	CM	PTN	ITGAV_ITGB3	0.00294161	0	PTN_ITGAV_ITGB3	PTN - (ITGAV+ITGB3)	PTN	Secreted Signaling	PMID: 28356350; PMID: 25620911
357	SMC	EC	PTN	ITGAV_ITGB3	0.00604585	0	PTN_ITGAV_ITGB3	PTN - (ITGAV+ITGB3)	PTN	Secreted Signaling	PMID: 28356350; PMID: 25620911
358	Adipo	EC	PTN	ITGAV_ITGB3	0.0025435	0	PTN_ITGAV_ITGB3	PTN - (ITGAV+ITGB3)	PTN	Secreted Signaling	PMID: 28356350; PMID: 25620911
359	SMC	ProC	PTN	ITGAV_ITGB3	0.00409332	0	PTN_ITGAV_ITGB3	PTN - (ITGAV+ITGB3)	PTN	Secreted Signaling	PMID: 28356350; PMID: 25620911
360	Adipo	ProC	PTN	ITGAV_ITGB3	0.00172011	0	PTN_ITGAV_ITGB3	PTN - (ITGAV+ITGB3)	PTN	Secreted Signaling	PMID: 28356350; PMID: 25620911
361	SMC	ProC	PTN	NCL	0.00238985	0	PTN_NCL	PTN - NCL	PTN	Secreted Signaling	PMID: 28356350; PMID: 25620911
362	Adipo	ProC	PTN	NCL	0.00100328	0	PTN_NCL	PTN - NCL	PTN	Secreted Signaling	PMID: 28356350; PMID: 25620911
363	SMC	CM	POSTN	ITGAV_ITGB3	0.00555819	0	POSTN_ITGAV_ITGB3	POSTN - (ITGAV+ITGB3)	PERIOSTIN	Secreted Signaling	PMID: 26721738
364	MC	CM	POSTN	ITGAV_ITGB3	0.00714222	0	POSTN_ITGAV_ITGB3	POSTN - (ITGAV+ITGB3)	PERIOSTIN	Secreted Signaling	PMID: 26721738
365	SMC	EC	POSTN	ITGAV_ITGB3	0.00480765	0	POSTN_ITGAV_ITGB3	POSTN - (ITGAV+ITGB3)	PERIOSTIN	Secreted Signaling	PMID: 26721738
366	MC	EC	POSTN	ITGAV_ITGB3	0.00617912	0	POSTN_ITGAV_ITGB3	POSTN - (ITGAV+ITGB3)	PERIOSTIN	Secreted Signaling	PMID: 26721738
367	SMC	ProC	POSTN	ITGAV_ITGB3	0.0032537	0	POSTN_ITGAV_ITGB3	POSTN - (ITGAV+ITGB3)	PERIOSTIN	Secreted Signaling	PMID: 26721738
368	MC	ProC	POSTN	ITGAV_ITGB3	0.00418373	0	POSTN_ITGAV_ITGB3	POSTN - (ITGAV+ITGB3)	PERIOSTIN	Secreted Signaling	PMID: 26721738
369	SMC	CM	POSTN	ITGAV_ITGB5	0.00563383	0	POSTN_ITGAV_ITGB5	POSTN - (ITGAV+ITGB5)	PERIOSTIN	Secreted Signaling	PMID: 26721738
370	MC	CM	POSTN	ITGAV_ITGB5	0.00723926	0	POSTN_ITGAV_ITGB5	POSTN - (ITGAV+ITGB5)	PERIOSTIN	Secreted Signaling	PMID: 26721738
371	SMC	NC	POSTN	ITGAV_ITGB5	0.00484687	0	POSTN_ITGAV_ITGB5	POSTN - (ITGAV+ITGB5)	PERIOSTIN	Secreted Signaling	PMID: 26721738
372	MC	NC	POSTN	ITGAV_ITGB5	0.00622945	0	POSTN_ITGAV_ITGB5	POSTN - (ITGAV+ITGB5)	PERIOSTIN	Secreted Signaling	PMID: 26721738
373	SMC	ProC	POSTN	ITGAV_ITGB5	0.00600119	0	POSTN_ITGAV_ITGB5	POSTN - (ITGAV+ITGB5)	PERIOSTIN	Secreted Signaling	PMID: 26721738
374	MC	ProC	POSTN	ITGAV_ITGB5	0.00771049	0	POSTN_ITGAV_ITGB5	POSTN - (ITGAV+ITGB5)	PERIOSTIN	Secreted Signaling	PMID: 26721738
375	MC	CM	SEMA3A	NRP1_PLXNA2	0.013892	0	SEMA3A_NRP1_PLXNA2	SEMA3A - (NRP1+PLXNA2)	SEMA3	Secreted Signaling	PMID: 27533782
376	MC	EC	SEMA3A	NRP1_PLXNA2	0.0168681	0	SEMA3A_NRP1_PLXNA2	SEMA3A - (NRP1+PLXNA2)	SEMA3	Secreted Signaling	PMID: 27533782
377	MC	FB	SEMA3A	NRP1_PLXNA2	0.0511337	0	SEMA3A_NRP1_PLXNA2	SEMA3A - (NRP1+PLXNA2)	SEMA3	Secreted Signaling	PMID: 27533782
378	MC	MC	SEMA3A	NRP1_PLXNA2	0.0154375	0	SEMA3A_NRP1_PLXNA2	SEMA3A - (NRP1+PLXNA2)	SEMA3	Secreted Signaling	PMID: 27533782
379	MC	Adipo	SEMA3A	NRP1_PLXNA2	0.0104941	0	SEMA3A_NRP1_PLXNA2	SEMA3A - (NRP1+PLXNA2)	SEMA3	Secreted Signaling	PMID: 27533782
380	MC	ProC	SEMA3A	NRP1_PLXNA2	0.0201607	0	SEMA3A_NRP1_PLXNA2	SEMA3A - (NRP1+PLXNA2)	SEMA3	Secreted Signaling	PMID: 27533782
381	MC	CM	SEMA3A	NRP1_PLXNA4	0.0426529	0	SEMA3A_NRP1_PLXNA4	SEMA3A - (NRP1+PLXNA4)	SEMA3	Secreted Signaling	PMID: 27533782
382	MC	EC	SEMA3A	NRP1_PLXNA4	0.0395617	0	SEMA3A_NRP1_PLXNA4	SEMA3A - (NRP1+PLXNA4)	SEMA3	Secreted Signaling	PMID: 27533782
383	MC	SMC	SEMA3A	NRP1_PLXNA4	0.00747719	0	SEMA3A_NRP1_PLXNA4	SEMA3A - (NRP1+PLXNA4)	SEMA3	Secreted Signaling	PMID: 27533782
384	MC	MC	SEMA3A	NRP1_PLXNA4	0.0137986	0	SEMA3A_NRP1_PLXNA4	SEMA3A - (NRP1+PLXNA4)	SEMA3	Secreted Signaling	PMID: 27533782
385	MC	LEC	SEMA3A	NRP1_PLXNA4	0.0184679	0	SEMA3A_NRP1_PLXNA4	SEMA3A - (NRP1+PLXNA4)	SEMA3	Secreted Signaling	PMID: 27533782
386	MC	Adipo	SEMA3A	NRP1_PLXNA4	0.0353147	0	SEMA3A_NRP1_PLXNA4	SEMA3A - (NRP1+PLXNA4)	SEMA3	Secreted Signaling	PMID: 27533782
387	MC	ProC	SEMA3A	NRP1_PLXNA4	0.0325045	0	SEMA3A_NRP1_PLXNA4	SEMA3A - (NRP1+PLXNA4)	SEMA3	Secreted Signaling	PMID: 27533782
388	LEC	CM	SEMA3B	NRP1_PLXNA2	0.00799524	0	SEMA3B_NRP1_PLXNA2	SEMA3B - (NRP1+PLXNA2)	SEMA3	Secreted Signaling	PMID: 27533782
389	LEC	EC	SEMA3B	NRP1_PLXNA2	0.00972052	0	SEMA3B_NRP1_PLXNA2	SEMA3B - (NRP1+PLXNA2)	SEMA3	Secreted Signaling	PMID: 27533782
390	LEC	FB	SEMA3B	NRP1_PLXNA2	0.0299083	0	SEMA3B_NRP1_PLXNA2	SEMA3B - (NRP1+PLXNA2)	SEMA3	Secreted Signaling	PMID: 27533782
391	LEC	MC	SEMA3B	NRP1_PLXNA2	0.00889064	0	SEMA3B_NRP1_PLXNA2	SEMA3B - (NRP1+PLXNA2)	SEMA3	Secreted Signaling	PMID: 27533782
392	LEC	Adipo	SEMA3B	NRP1_PLXNA2	0.00603083	0	SEMA3B_NRP1_PLXNA2	SEMA3B - (NRP1+PLXNA2)	SEMA3	Secreted Signaling	PMID: 27533782
393	LEC	ProC	SEMA3B	NRP1_PLXNA2	0.0116344	0	SEMA3B_NRP1_PLXNA2	SEMA3B - (NRP1+PLXNA2)	SEMA3	Secreted Signaling	PMID: 27533782
394	LEC	CM	SEMA3B	NRP1_PLXNA4	0.0248556	0	SEMA3B_NRP1_PLXNA4	SEMA3B - (NRP1+PLXNA4)	SEMA3	Secreted Signaling	PMID: 27533782
395	LEC	EC	SEMA3B	NRP1_PLXNA4	0.0230232	0	SEMA3B_NRP1_PLXNA4	SEMA3B - (NRP1+PLXNA4)	SEMA3	Secreted Signaling	PMID: 27533782
396	LEC	SMC	SEMA3B	NRP1_PLXNA4	0.00429148	0	SEMA3B_NRP1_PLXNA4	SEMA3B - (NRP1+PLXNA4)	SEMA3	Secreted Signaling	PMID: 27533782
397	LEC	MC	SEMA3B	NRP1_PLXNA4	0.00794117	0	SEMA3B_NRP1_PLXNA4	SEMA3B - (NRP1+PLXNA4)	SEMA3	Secreted Signaling	PMID: 27533782
398	LEC	LEC	SEMA3B	NRP1_PLXNA4	0.0106497	0	SEMA3B_NRP1_PLXNA4	SEMA3B - (NRP1+PLXNA4)	SEMA3	Secreted Signaling	PMID: 27533782
399	LEC	Adipo	SEMA3B	NRP1_PLXNA4	0.0205138	0	SEMA3B_NRP1_PLXNA4	SEMA3B - (NRP1+PLXNA4)	SEMA3	Secreted Signaling	PMID: 27533782
400	LEC	ProC	SEMA3B	NRP1_PLXNA4	0.0188583	0	SEMA3B_NRP1_PLXNA4	SEMA3B - (NRP1+PLXNA4)	SEMA3	Secreted Signaling	PMID: 27533782
401	SMC	CM	SEMA3C	NRP1_PLXNA2	0.00812049	0	SEMA3C_NRP1_PLXNA2	SEMA3C - (NRP1+PLXNA2)	SEMA3	Secreted Signaling	PMID: 27533782
402	LEC	CM	SEMA3C	NRP1_PLXNA2	0.0234119	0	SEMA3C_NRP1_PLXNA2	SEMA3C - (NRP1+PLXNA2)	SEMA3	Secreted Signaling	PMID: 27533782
403	SMC	EC	SEMA3C	NRP1_PLXNA2	0.00987253	0	SEMA3C_NRP1_PLXNA2	SEMA3C - (NRP1+PLXNA2)	SEMA3	Secreted Signaling	PMID: 27533782
404	LEC	EC	SEMA3C	NRP1_PLXNA2	0.0283688	0	SEMA3C_NRP1_PLXNA2	SEMA3C - (NRP1+PLXNA2)	SEMA3	Secreted Signaling	PMID: 27533782
405	SMC	FB	SEMA3C	NRP1_PLXNA2	0.0303663	0	SEMA3C_NRP1_PLXNA2	SEMA3C - (NRP1+PLXNA2)	SEMA3	Secreted Signaling	PMID: 27533782
406	LEC	FB	SEMA3C	NRP1_PLXNA2	0.0840005	0	SEMA3C_NRP1_PLXNA2	SEMA3C - (NRP1+PLXNA2)	SEMA3	Secreted Signaling	PMID: 27533782
407	SMC	MC	SEMA3C	NRP1_PLXNA2	0.00902979	0	SEMA3C_NRP1_PLXNA2	SEMA3C - (NRP1+PLXNA2)	SEMA3	Secreted Signaling	PMID: 27533782
408	LEC	MC	SEMA3C	NRP1_PLXNA2	0.0259886	0	SEMA3C_NRP1_PLXNA2	SEMA3C - (NRP1+PLXNA2)	SEMA3	Secreted Signaling	PMID: 27533782
409	SMC	Adipo	SEMA3C	NRP1_PLXNA2	0.00612549	0	SEMA3C_NRP1_PLXNA2	SEMA3C - (NRP1+PLXNA2)	SEMA3	Secreted Signaling	PMID: 27533782
410	LEC	Adipo	SEMA3C	NRP1_PLXNA2	0.0177274	0	SEMA3C_NRP1_PLXNA2	SEMA3C - (NRP1+PLXNA2)	SEMA3	Secreted Signaling	PMID: 27533782
411	SMC	ProC	SEMA3C	NRP1_PLXNA2	0.011816	0	SEMA3C_NRP1_PLXNA2	SEMA3C - (NRP1+PLXNA2)	SEMA3	Secreted Signaling	PMID: 27533782
412	LEC	ProC	SEMA3C	NRP1_PLXNA2	0.033829	0	SEMA3C_NRP1_PLXNA2	SEMA3C - (NRP1+PLXNA2)	SEMA3	Secreted Signaling	PMID: 27533782
413	SMC	CM	SEMA3C	NRP1_PLXNA4	0.0252383	0	SEMA3C_NRP1_PLXNA4	SEMA3C - (NRP1+PLXNA4)	SEMA3	Secreted Signaling	PMID: 27533782
414	LEC	CM	SEMA3C	NRP1_PLXNA4	0.0704735	0	SEMA3C_NRP1_PLXNA4	SEMA3C - (NRP1+PLXNA4)	SEMA3	Secreted Signaling	PMID: 27533782
415	SMC	EC	SEMA3C	NRP1_PLXNA4	0.0233783	0	SEMA3C_NRP1_PLXNA4	SEMA3C - (NRP1+PLXNA4)	SEMA3	Secreted Signaling	PMID: 27533782
416	LEC	EC	SEMA3C	NRP1_PLXNA4	0.0655039	0	SEMA3C_NRP1_PLXNA4	SEMA3C - (NRP1+PLXNA4)	SEMA3	Secreted Signaling	PMID: 27533782
417	SMC	SMC	SEMA3C	NRP1_PLXNA4	0.00435896	0	SEMA3C_NRP1_PLXNA4	SEMA3C - (NRP1+PLXNA4)	SEMA3	Secreted Signaling	PMID: 27533782
418	LEC	SMC	SEMA3C	NRP1_PLXNA4	0.0126576	0	SEMA3C_NRP1_PLXNA4	SEMA3C - (NRP1+PLXNA4)	SEMA3	Secreted Signaling	PMID: 27533782
419	SMC	MC	SEMA3C	NRP1_PLXNA4	0.00806557	0	SEMA3C_NRP1_PLXNA4	SEMA3C - (NRP1+PLXNA4)	SEMA3	Secreted Signaling	PMID: 27533782
420	LEC	MC	SEMA3C	NRP1_PLXNA4	0.023256	0	SEMA3C_NRP1_PLXNA4	SEMA3C - (NRP1+PLXNA4)	SEMA3	Secreted Signaling	PMID: 27533782
421	SMC	LEC	SEMA3C	NRP1_PLXNA4	0.0108161	0	SEMA3C_NRP1_PLXNA4	SEMA3C - (NRP1+PLXNA4)	SEMA3	Secreted Signaling	PMID: 27533782
422	LEC	LEC	SEMA3C	NRP1_PLXNA4	0.0310248	0	SEMA3C_NRP1_PLXNA4	SEMA3C - (NRP1+PLXNA4)	SEMA3	Secreted Signaling	PMID: 27533782
423	SMC	Adipo	SEMA3C	NRP1_PLXNA4	0.020831	0	SEMA3C_NRP1_PLXNA4	SEMA3C - (NRP1+PLXNA4)	SEMA3	Secreted Signaling	PMID: 27533782
424	LEC	Adipo	SEMA3C	NRP1_PLXNA4	0.0586421	0	SEMA3C_NRP1_PLXNA4	SEMA3C - (NRP1+PLXNA4)	SEMA3	Secreted Signaling	PMID: 27533782
425	SMC	ProC	SEMA3C	NRP1_PLXNA4	0.0191504	0	SEMA3C_NRP1_PLXNA4	SEMA3C - (NRP1+PLXNA4)	SEMA3	Secreted Signaling	PMID: 27533782
426	LEC	ProC	SEMA3C	NRP1_PLXNA4	0.0540796	0	SEMA3C_NRP1_PLXNA4	SEMA3C - (NRP1+PLXNA4)	SEMA3	Secreted Signaling	PMID: 27533782
427	MC	CM	SEMA3D	NRP1_PLXNA2	0.00255322	0	SEMA3D_NRP1_PLXNA2	SEMA3D - (NRP1+PLXNA2)	SEMA3	Secreted Signaling	PMID: 27533782
428	MC	EC	SEMA3D	NRP1_PLXNA2	0.00310785	0	SEMA3D_NRP1_PLXNA2	SEMA3D - (NRP1+PLXNA2)	SEMA3	Secreted Signaling	PMID: 27533782
429	MC	FB	SEMA3D	NRP1_PLXNA2	0.00969677	0	SEMA3D_NRP1_PLXNA2	SEMA3D - (NRP1+PLXNA2)	SEMA3	Secreted Signaling	PMID: 27533782
430	MC	MC	SEMA3D	NRP1_PLXNA2	0.0028409	0	SEMA3D_NRP1_PLXNA2	SEMA3D - (NRP1+PLXNA2)	SEMA3	Secreted Signaling	PMID: 27533782
431	MC	Adipo	SEMA3D	NRP1_PLXNA2	0.00192331	0	SEMA3D_NRP1_PLXNA2	SEMA3D - (NRP1+PLXNA2)	SEMA3	Secreted Signaling	PMID: 27533782
432	MC	ProC	SEMA3D	NRP1_PLXNA2	0.00372466	0	SEMA3D_NRP1_PLXNA2	SEMA3D - (NRP1+PLXNA2)	SEMA3	Secreted Signaling	PMID: 27533782
433	MC	CM	SEMA3D	NRP1_PLXNA4	0.00803035	0	SEMA3D_NRP1_PLXNA4	SEMA3D - (NRP1+PLXNA4)	SEMA3	Secreted Signaling	PMID: 27533782
434	MC	EC	SEMA3D	NRP1_PLXNA4	0.00742888	0	SEMA3D_NRP1_PLXNA4	SEMA3D - (NRP1+PLXNA4)	SEMA3	Secreted Signaling	PMID: 27533782
435	MC	SMC	SEMA3D	NRP1_PLXNA4	0.00136697	0	SEMA3D_NRP1_PLXNA4	SEMA3D - (NRP1+PLXNA4)	SEMA3	Secreted Signaling	PMID: 27533782
436	MC	MC	SEMA3D	NRP1_PLXNA4	0.00253585	0	SEMA3D_NRP1_PLXNA4	SEMA3D - (NRP1+PLXNA4)	SEMA3	Secreted Signaling	PMID: 27533782
437	MC	LEC	SEMA3D	NRP1_PLXNA4	0.00340711	0	SEMA3D_NRP1_PLXNA4	SEMA3D - (NRP1+PLXNA4)	SEMA3	Secreted Signaling	PMID: 27533782
438	MC	Adipo	SEMA3D	NRP1_PLXNA4	0.00660766	0	SEMA3D_NRP1_PLXNA4	SEMA3D - (NRP1+PLXNA4)	SEMA3	Secreted Signaling	PMID: 27533782
439	MC	ProC	SEMA3D	NRP1_PLXNA4	0.00606747	0	SEMA3D_NRP1_PLXNA4	SEMA3D - (NRP1+PLXNA4)	SEMA3	Secreted Signaling	PMID: 27533782
440	LEC	FB	SEMA3B	NRP2_PLXNA2	0.0133608	0	SEMA3B_NRP2_PLXNA2	SEMA3B - (NRP2+PLXNA2)	SEMA3	Secreted Signaling	PMID: 27533782
441	LEC	MC	SEMA3B	NRP2_PLXNA2	0.0121961	0	SEMA3B_NRP2_PLXNA2	SEMA3B - (NRP2+PLXNA2)	SEMA3	Secreted Signaling	PMID: 27533782
442	LEC	MC	SEMA3B	NRP2_PLXNA4	0.0108975	0	SEMA3B_NRP2_PLXNA4	SEMA3B - (NRP2+PLXNA4)	SEMA3	Secreted Signaling	PMID: 27533782
443	SMC	FB	SEMA3C	NRP2_PLXNA2	0.0135689	0	SEMA3C_NRP2_PLXNA2	SEMA3C - (NRP2+PLXNA2)	SEMA3	Secreted Signaling	PMID: 27533782
444	LEC	FB	SEMA3C	NRP2_PLXNA2	0.0387197	0	SEMA3C_NRP2_PLXNA2	SEMA3C - (NRP2+PLXNA2)	SEMA3	Secreted Signaling	PMID: 27533782
445	SMC	MC	SEMA3C	NRP2_PLXNA2	0.0123863	0	SEMA3C_NRP2_PLXNA2	SEMA3C - (NRP2+PLXNA2)	SEMA3	Secreted Signaling	PMID: 27533782
446	LEC	MC	SEMA3C	NRP2_PLXNA2	0.0354237	0	SEMA3C_NRP2_PLXNA2	SEMA3C - (NRP2+PLXNA2)	SEMA3	Secreted Signaling	PMID: 27533782
447	SMC	MC	SEMA3C	NRP2_PLXNA4	0.0110677	0	SEMA3C_NRP2_PLXNA4	SEMA3C - (NRP2+PLXNA4)	SEMA3	Secreted Signaling	PMID: 27533782
448	LEC	MC	SEMA3C	NRP2_PLXNA4	0.0317314	0	SEMA3C_NRP2_PLXNA4	SEMA3C - (NRP2+PLXNA4)	SEMA3	Secreted Signaling	PMID: 27533782
449	MC	FB	SEMA3D	NRP2_PLXNA2	0.00428243	0	SEMA3D_NRP2_PLXNA2	SEMA3D - (NRP2+PLXNA2)	SEMA3	Secreted Signaling	PMID: 27533782
450	MC	MC	SEMA3D	NRP2_PLXNA2	0.00390598	0	SEMA3D_NRP2_PLXNA2	SEMA3D - (NRP2+PLXNA2)	SEMA3	Secreted Signaling	PMID: 27533782
451	MC	MC	SEMA3D	NRP2_PLXNA4	0.00348697	0	SEMA3D_NRP2_PLXNA4	SEMA3D - (NRP2+PLXNA4)	SEMA3	Secreted Signaling	PMID: 27533782
452	SMC	FB	SEMA3C	NRP1_NRP2	0.0160859	0	SEMA3C_NRP1_NRP2	SEMA3C - (NRP1+NRP2)	SEMA3	Secreted Signaling	PMID: 27533782
453	LEC	FB	SEMA3C	NRP1_NRP2	0.045686	0	SEMA3C_NRP1_NRP2	SEMA3C - (NRP1+NRP2)	SEMA3	Secreted Signaling	PMID: 27533782
454	SMC	MC	SEMA3C	NRP1_NRP2	0.00997275	0	SEMA3C_NRP1_NRP2	SEMA3C - (NRP1+NRP2)	SEMA3	Secreted Signaling	PMID: 27533782
455	LEC	MC	SEMA3C	NRP1_NRP2	0.0286514	0	SEMA3C_NRP1_NRP2	SEMA3C - (NRP1+NRP2)	SEMA3	Secreted Signaling	PMID: 27533782
456	SMC	LC	SEMA3C	NRP1_NRP2	0.00868897	0	SEMA3C_NRP1_NRP2	SEMA3C - (NRP1+NRP2)	SEMA3	Secreted Signaling	PMID: 27533782
457	LEC	LC	SEMA3C	NRP1_NRP2	0.0250239	0	SEMA3C_NRP1_NRP2	SEMA3C - (NRP1+NRP2)	SEMA3	Secreted Signaling	PMID: 27533782
458	SMC	FB	SEMA3C	PLXND1	0.0148615	0	SEMA3C_PLXND1	SEMA3C - PLXND1	SEMA3	Secreted Signaling	PMID: 27533782
459	LEC	FB	SEMA3C	PLXND1	0.0423053	0	SEMA3C_PLXND1	SEMA3C - PLXND1	SEMA3	Secreted Signaling	PMID: 27533782
460	SMC	MC	SEMA3C	PLXND1	0.012934	0	SEMA3C_PLXND1	SEMA3C - PLXND1	SEMA3	Secreted Signaling	PMID: 27533782
461	LEC	MC	SEMA3C	PLXND1	0.036952	0	SEMA3C_PLXND1	SEMA3C - PLXND1	SEMA3	Secreted Signaling	PMID: 27533782
462	SMC	LC	SEMA3C	PLXND1	0.00519296	0	SEMA3C_PLXND1	SEMA3C - PLXND1	SEMA3	Secreted Signaling	PMID: 27533782
463	LEC	LC	SEMA3C	PLXND1	0.0150553	0	SEMA3C_PLXND1	SEMA3C - PLXND1	SEMA3	Secreted Signaling	PMID: 27533782
464	SMC	ProC	SEMA3C	PLXND1	0.00270666	0	SEMA3C_PLXND1	SEMA3C - PLXND1	SEMA3	Secreted Signaling	PMID: 27533782
465	LEC	ProC	SEMA3C	PLXND1	0.00788451	0	SEMA3C_PLXND1	SEMA3C - PLXND1	SEMA3	Secreted Signaling	PMID: 27533782
466	EC	CM	GAS6	AXL	0.0014435	0.01	GAS6_AXL	GAS6 - AXL	GAS	Secreted Signaling	PMID: 27801848
467	LC	CM	GAS6	AXL	0.00194612	0.04	GAS6_AXL	GAS6 - AXL	GAS	Secreted Signaling	PMID: 27801848
468	CM	SMC	GAS6	AXL	0.0039102	0	GAS6_AXL	GAS6 - AXL	GAS	Secreted Signaling	PMID: 27801848
469	EC	SMC	GAS6	AXL	0.00426751	0	GAS6_AXL	GAS6 - AXL	GAS	Secreted Signaling	PMID: 27801848
470	LC	SMC	GAS6	AXL	0.0057478	0	GAS6_AXL	GAS6 - AXL	GAS	Secreted Signaling	PMID: 27801848
471	Adipo	SMC	GAS6	AXL	0.00312027	0	GAS6_AXL	GAS6 - AXL	GAS	Secreted Signaling	PMID: 27801848
472	ProC	SMC	GAS6	AXL	0.00158717	0	GAS6_AXL	GAS6 - AXL	GAS	Secreted Signaling	PMID: 27801848
473	CM	LC	GAS6	AXL	0.00460889	0	GAS6_AXL	GAS6 - AXL	GAS	Secreted Signaling	PMID: 27801848
474	EC	LC	GAS6	AXL	0.00502973	0	GAS6_AXL	GAS6 - AXL	GAS	Secreted Signaling	PMID: 27801848
475	LC	LC	GAS6	AXL	0.00677262	0	GAS6_AXL	GAS6 - AXL	GAS	Secreted Signaling	PMID: 27801848
476	Adipo	LC	GAS6	AXL	0.00367833	0	GAS6_AXL	GAS6 - AXL	GAS	Secreted Signaling	PMID: 27801848
477	ProC	LC	GAS6	AXL	0.00187156	0	GAS6_AXL	GAS6 - AXL	GAS	Secreted Signaling	PMID: 27801848
478	CM	LEC	GAS6	AXL	0.00157472	0	GAS6_AXL	GAS6 - AXL	GAS	Secreted Signaling	PMID: 27801848
479	EC	LEC	GAS6	AXL	0.00171898	0	GAS6_AXL	GAS6 - AXL	GAS	Secreted Signaling	PMID: 27801848
480	LC	LEC	GAS6	AXL	0.00231731	0	GAS6_AXL	GAS6 - AXL	GAS	Secreted Signaling	PMID: 27801848
481	Adipo	LEC	GAS6	AXL	0.001256	0	GAS6_AXL	GAS6 - AXL	GAS	Secreted Signaling	PMID: 27801848
482	ProC	LEC	GAS6	AXL	0.000638298	0	GAS6_AXL	GAS6 - AXL	GAS	Secreted Signaling	PMID: 27801848
483	CM	NC	GAS6	AXL	0.00378265	0	GAS6_AXL	GAS6 - AXL	GAS	Secreted Signaling	PMID: 27801848
484	EC	NC	GAS6	AXL	0.00412836	0	GAS6_AXL	GAS6 - AXL	GAS	Secreted Signaling	PMID: 27801848
485	LC	NC	GAS6	AXL	0.00556065	0	GAS6_AXL	GAS6 - AXL	GAS	Secreted Signaling	PMID: 27801848
486	Adipo	NC	GAS6	AXL	0.00301841	0	GAS6_AXL	GAS6 - AXL	GAS	Secreted Signaling	PMID: 27801848
487	ProC	NC	GAS6	AXL	0.00153529	0	GAS6_AXL	GAS6 - AXL	GAS	Secreted Signaling	PMID: 27801848
488	CM	Adipo	GAS6	AXL	0.00187031	0	GAS6_AXL	GAS6 - AXL	GAS	Secreted Signaling	PMID: 27801848
489	EC	Adipo	GAS6	AXL	0.0020416	0	GAS6_AXL	GAS6 - AXL	GAS	Secreted Signaling	PMID: 27801848
490	LC	Adipo	GAS6	AXL	0.00275191	0	GAS6_AXL	GAS6 - AXL	GAS	Secreted Signaling	PMID: 27801848
491	Adipo	Adipo	GAS6	AXL	0.00149185	0	GAS6_AXL	GAS6 - AXL	GAS	Secreted Signaling	PMID: 27801848
492	ProC	Adipo	GAS6	AXL	0.000758246	0	GAS6_AXL	GAS6 - AXL	GAS	Secreted Signaling	PMID: 27801848
493	CM	ProC	GAS6	AXL	0.00561045	0	GAS6_AXL	GAS6 - AXL	GAS	Secreted Signaling	PMID: 27801848
494	EC	ProC	GAS6	AXL	0.00612218	0	GAS6_AXL	GAS6 - AXL	GAS	Secreted Signaling	PMID: 27801848
495	LC	ProC	GAS6	AXL	0.00824048	0	GAS6_AXL	GAS6 - AXL	GAS	Secreted Signaling	PMID: 27801848
496	Adipo	ProC	GAS6	AXL	0.00447858	0	GAS6_AXL	GAS6 - AXL	GAS	Secreted Signaling	PMID: 27801848
497	ProC	ProC	GAS6	AXL	0.00227963	0	GAS6_AXL	GAS6 - AXL	GAS	Secreted Signaling	PMID: 27801848
498	CM	LC	GAS6	MERTK	0.00519924	0	GAS6_MERTK	GAS6 - MERTK	GAS	Secreted Signaling	PMID: 27801848
499	EC	LC	GAS6	MERTK	0.00567367	0	GAS6_MERTK	GAS6 - MERTK	GAS	Secreted Signaling	PMID: 27801848
500	LC	LC	GAS6	MERTK	0.00763798	0	GAS6_MERTK	GAS6 - MERTK	GAS	Secreted Signaling	PMID: 27801848
501	Adipo	LC	GAS6	MERTK	0.00414998	0	GAS6_MERTK	GAS6 - MERTK	GAS	Secreted Signaling	PMID: 27801848
502	ProC	LC	GAS6	MERTK	0.00211203	0	GAS6_MERTK	GAS6 - MERTK	GAS	Secreted Signaling	PMID: 27801848
503	CM	ProC	GAS6	MERTK	0.00140461	0	GAS6_MERTK	GAS6 - MERTK	GAS	Secreted Signaling	PMID: 27801848
504	EC	ProC	GAS6	MERTK	0.00153332	0	GAS6_MERTK	GAS6 - MERTK	GAS	Secreted Signaling	PMID: 27801848
505	LC	ProC	GAS6	MERTK	0.00206715	0	GAS6_MERTK	GAS6 - MERTK	GAS	Secreted Signaling	PMID: 27801848
506	Adipo	ProC	GAS6	MERTK	0.00112029	0	GAS6_MERTK	GAS6 - MERTK	GAS	Secreted Signaling	PMID: 27801848
507	ProC	ProC	GAS6	MERTK	0.00056929	0	GAS6_MERTK	GAS6 - MERTK	GAS	Secreted Signaling	PMID: 27801848
508	CM	CM	PROS1	AXL	0.00384626	0	PROS1_AXL	PROS1 - AXL	PROS	Secreted Signaling	PMID: 29531161
509	CM	SMC	PROS1	AXL	0.0113177	0	PROS1_AXL	PROS1 - AXL	PROS	Secreted Signaling	PMID: 29531161
510	CM	LC	PROS1	AXL	0.0133223	0	PROS1_AXL	PROS1 - AXL	PROS	Secreted Signaling	PMID: 29531161
511	CM	LEC	PROS1	AXL	0.0045782	0	PROS1_AXL	PROS1 - AXL	PROS	Secreted Signaling	PMID: 29531161
512	CM	NC	PROS1	AXL	0.0109512	0	PROS1_AXL	PROS1 - AXL	PROS	Secreted Signaling	PMID: 29531161
513	CM	Adipo	PROS1	AXL	0.0054345	0	PROS1_AXL	PROS1 - AXL	PROS	Secreted Signaling	PMID: 29531161
514	CM	ProC	PROS1	AXL	0.0161866	0	PROS1_AXL	PROS1 - AXL	PROS	Secreted Signaling	PMID: 29531161
515	CM	FB	COL1A1	ITGA1_ITGB1	0.0112401	0	COL1A1_ITGA1_ITGB1	COL1A1 - (ITGA1+ITGB1)	COLLAGEN	ECM-Receptor	KEGG: hsa04512
516	SMC	FB	COL1A1	ITGA1_ITGB1	0.0743845	0	COL1A1_ITGA1_ITGB1	COL1A1 - (ITGA1+ITGB1)	COLLAGEN	ECM-Receptor	KEGG: hsa04512
517	LEC	FB	COL1A1	ITGA1_ITGB1	0.0101021	0	COL1A1_ITGA1_ITGB1	COL1A1 - (ITGA1+ITGB1)	COLLAGEN	ECM-Receptor	KEGG: hsa04512
518	NC	FB	COL1A1	ITGA1_ITGB1	0.0116133	0	COL1A1_ITGA1_ITGB1	COL1A1 - (ITGA1+ITGB1)	COLLAGEN	ECM-Receptor	KEGG: hsa04512
519	Adipo	FB	COL1A1	ITGA1_ITGB1	3.64089e-17	0	COL1A1_ITGA1_ITGB1	COL1A1 - (ITGA1+ITGB1)	COLLAGEN	ECM-Receptor	KEGG: hsa04512
520	ProC	FB	COL1A1	ITGA1_ITGB1	0.0308144	0	COL1A1_ITGA1_ITGB1	COL1A1 - (ITGA1+ITGB1)	COLLAGEN	ECM-Receptor	KEGG: hsa04512
521	CM	MC	COL1A1	ITGA1_ITGB1	0.00424052	0	COL1A1_ITGA1_ITGB1	COL1A1 - (ITGA1+ITGB1)	COLLAGEN	ECM-Receptor	KEGG: hsa04512
522	SMC	MC	COL1A1	ITGA1_ITGB1	0.0292252	0	COL1A1_ITGA1_ITGB1	COL1A1 - (ITGA1+ITGB1)	COLLAGEN	ECM-Receptor	KEGG: hsa04512
523	LEC	MC	COL1A1	ITGA1_ITGB1	0.00380848	0	COL1A1_ITGA1_ITGB1	COL1A1 - (ITGA1+ITGB1)	COLLAGEN	ECM-Receptor	KEGG: hsa04512
524	NC	MC	COL1A1	ITGA1_ITGB1	0.00438234	0	COL1A1_ITGA1_ITGB1	COL1A1 - (ITGA1+ITGB1)	COLLAGEN	ECM-Receptor	KEGG: hsa04512
525	Adipo	MC	COL1A1	ITGA1_ITGB1	1.36394e-17	0	COL1A1_ITGA1_ITGB1	COL1A1 - (ITGA1+ITGB1)	COLLAGEN	ECM-Receptor	KEGG: hsa04512
526	ProC	MC	COL1A1	ITGA1_ITGB1	0.0117704	0	COL1A1_ITGA1_ITGB1	COL1A1 - (ITGA1+ITGB1)	COLLAGEN	ECM-Receptor	KEGG: hsa04512
527	CM	LEC	COL1A1	ITGA1_ITGB1	0.0118378	0	COL1A1_ITGA1_ITGB1	COL1A1 - (ITGA1+ITGB1)	COLLAGEN	ECM-Receptor	KEGG: hsa04512
528	SMC	LEC	COL1A1	ITGA1_ITGB1	0.0780752	0	COL1A1_ITGA1_ITGB1	COL1A1 - (ITGA1+ITGB1)	COLLAGEN	ECM-Receptor	KEGG: hsa04512
529	LEC	LEC	COL1A1	ITGA1_ITGB1	0.01064	0	COL1A1_ITGA1_ITGB1	COL1A1 - (ITGA1+ITGB1)	COLLAGEN	ECM-Receptor	KEGG: hsa04512
530	NC	LEC	COL1A1	ITGA1_ITGB1	0.0122306	0	COL1A1_ITGA1_ITGB1	COL1A1 - (ITGA1+ITGB1)	COLLAGEN	ECM-Receptor	KEGG: hsa04512
531	Adipo	LEC	COL1A1	ITGA1_ITGB1	3.83683e-17	0	COL1A1_ITGA1_ITGB1	COL1A1 - (ITGA1+ITGB1)	COLLAGEN	ECM-Receptor	KEGG: hsa04512
532	ProC	LEC	COL1A1	ITGA1_ITGB1	0.032419	0	COL1A1_ITGA1_ITGB1	COL1A1 - (ITGA1+ITGB1)	COLLAGEN	ECM-Receptor	KEGG: hsa04512
533	CM	NC	COL1A1	ITGA1_ITGB1	0.0242465	0	COL1A1_ITGA1_ITGB1	COL1A1 - (ITGA1+ITGB1)	COLLAGEN	ECM-Receptor	KEGG: hsa04512
534	SMC	NC	COL1A1	ITGA1_ITGB1	0.149417	0	COL1A1_ITGA1_ITGB1	COL1A1 - (ITGA1+ITGB1)	COLLAGEN	ECM-Receptor	KEGG: hsa04512
535	LEC	NC	COL1A1	ITGA1_ITGB1	0.0218209	0	COL1A1_ITGA1_ITGB1	COL1A1 - (ITGA1+ITGB1)	COLLAGEN	ECM-Receptor	KEGG: hsa04512
536	NC	NC	COL1A1	ITGA1_ITGB1	0.0250406	0	COL1A1_ITGA1_ITGB1	COL1A1 - (ITGA1+ITGB1)	COLLAGEN	ECM-Receptor	KEGG: hsa04512
537	Adipo	NC	COL1A1	ITGA1_ITGB1	7.95862e-17	0	COL1A1_ITGA1_ITGB1	COL1A1 - (ITGA1+ITGB1)	COLLAGEN	ECM-Receptor	KEGG: hsa04512
538	ProC	NC	COL1A1	ITGA1_ITGB1	0.0649825	0	COL1A1_ITGA1_ITGB1	COL1A1 - (ITGA1+ITGB1)	COLLAGEN	ECM-Receptor	KEGG: hsa04512
539	CM	ProC	COL1A1	ITGA1_ITGB1	0.0177981	0	COL1A1_ITGA1_ITGB1	COL1A1 - (ITGA1+ITGB1)	COLLAGEN	ECM-Receptor	KEGG: hsa04512
540	SMC	ProC	COL1A1	ITGA1_ITGB1	0.113553	0	COL1A1_ITGA1_ITGB1	COL1A1 - (ITGA1+ITGB1)	COLLAGEN	ECM-Receptor	KEGG: hsa04512
541	LEC	ProC	COL1A1	ITGA1_ITGB1	0.0160069	0	COL1A1_ITGA1_ITGB1	COL1A1 - (ITGA1+ITGB1)	COLLAGEN	ECM-Receptor	KEGG: hsa04512
542	NC	ProC	COL1A1	ITGA1_ITGB1	0.0183849	0	COL1A1_ITGA1_ITGB1	COL1A1 - (ITGA1+ITGB1)	COLLAGEN	ECM-Receptor	KEGG: hsa04512
543	Adipo	ProC	COL1A1	ITGA1_ITGB1	5.80364e-17	0	COL1A1_ITGA1_ITGB1	COL1A1 - (ITGA1+ITGB1)	COLLAGEN	ECM-Receptor	KEGG: hsa04512
544	ProC	ProC	COL1A1	ITGA1_ITGB1	0.0482357	0	COL1A1_ITGA1_ITGB1	COL1A1 - (ITGA1+ITGB1)	COLLAGEN	ECM-Receptor	KEGG: hsa04512
545	CM	FB	COL1A2	ITGA1_ITGB1	0.00849149	0	COL1A2_ITGA1_ITGB1	COL1A2 - (ITGA1+ITGB1)	COLLAGEN	ECM-Receptor	KEGG: hsa04512
546	SMC	FB	COL1A2	ITGA1_ITGB1	0.0711526	0	COL1A2_ITGA1_ITGB1	COL1A2 - (ITGA1+ITGB1)	COLLAGEN	ECM-Receptor	KEGG: hsa04512
547	LEC	FB	COL1A2	ITGA1_ITGB1	0.0125065	0	COL1A2_ITGA1_ITGB1	COL1A2 - (ITGA1+ITGB1)	COLLAGEN	ECM-Receptor	KEGG: hsa04512
548	NC	FB	COL1A2	ITGA1_ITGB1	0.0324043	0	COL1A2_ITGA1_ITGB1	COL1A2 - (ITGA1+ITGB1)	COLLAGEN	ECM-Receptor	KEGG: hsa04512
549	Adipo	FB	COL1A2	ITGA1_ITGB1	4.2024e-17	0	COL1A2_ITGA1_ITGB1	COL1A2 - (ITGA1+ITGB1)	COLLAGEN	ECM-Receptor	KEGG: hsa04512
550	ProC	FB	COL1A2	ITGA1_ITGB1	0.0360354	0	COL1A2_ITGA1_ITGB1	COL1A2 - (ITGA1+ITGB1)	COLLAGEN	ECM-Receptor	KEGG: hsa04512
551	CM	MC	COL1A2	ITGA1_ITGB1	0.00319803	0	COL1A2_ITGA1_ITGB1	COL1A2 - (ITGA1+ITGB1)	COLLAGEN	ECM-Receptor	KEGG: hsa04512
552	SMC	MC	COL1A2	ITGA1_ITGB1	0.0278962	0	COL1A2_ITGA1_ITGB1	COL1A2 - (ITGA1+ITGB1)	COLLAGEN	ECM-Receptor	KEGG: hsa04512
553	LEC	MC	COL1A2	ITGA1_ITGB1	0.00472208	0	COL1A2_ITGA1_ITGB1	COL1A2 - (ITGA1+ITGB1)	COLLAGEN	ECM-Receptor	KEGG: hsa04512
554	NC	MC	COL1A2	ITGA1_ITGB1	0.0123903	0	COL1A2_ITGA1_ITGB1	COL1A2 - (ITGA1+ITGB1)	COLLAGEN	ECM-Receptor	KEGG: hsa04512
555	Adipo	MC	COL1A2	ITGA1_ITGB1	1.57429e-17	0	COL1A2_ITGA1_ITGB1	COL1A2 - (ITGA1+ITGB1)	COLLAGEN	ECM-Receptor	KEGG: hsa04512
556	ProC	MC	COL1A2	ITGA1_ITGB1	0.0138107	0	COL1A2_ITGA1_ITGB1	COL1A2 - (ITGA1+ITGB1)	COLLAGEN	ECM-Receptor	KEGG: hsa04512
557	CM	LEC	COL1A2	ITGA1_ITGB1	0.00894439	0	COL1A2_ITGA1_ITGB1	COL1A2 - (ITGA1+ITGB1)	COLLAGEN	ECM-Receptor	KEGG: hsa04512
558	SMC	LEC	COL1A2	ITGA1_ITGB1	0.0746958	0	COL1A2_ITGA1_ITGB1	COL1A2 - (ITGA1+ITGB1)	COLLAGEN	ECM-Receptor	KEGG: hsa04512
559	LEC	LEC	COL1A2	ITGA1_ITGB1	0.0131707	0	COL1A2_ITGA1_ITGB1	COL1A2 - (ITGA1+ITGB1)	COLLAGEN	ECM-Receptor	KEGG: hsa04512
560	NC	LEC	COL1A2	ITGA1_ITGB1	0.0340888	0	COL1A2_ITGA1_ITGB1	COL1A2 - (ITGA1+ITGB1)	COLLAGEN	ECM-Receptor	KEGG: hsa04512
561	Adipo	LEC	COL1A2	ITGA1_ITGB1	4.42856e-17	0	COL1A2_ITGA1_ITGB1	COL1A2 - (ITGA1+ITGB1)	COLLAGEN	ECM-Receptor	KEGG: hsa04512
562	ProC	LEC	COL1A2	ITGA1_ITGB1	0.0379012	0	COL1A2_ITGA1_ITGB1	COL1A2 - (ITGA1+ITGB1)	COLLAGEN	ECM-Receptor	KEGG: hsa04512
563	CM	NC	COL1A2	ITGA1_ITGB1	0.0183765	0	COL1A2_ITGA1_ITGB1	COL1A2 - (ITGA1+ITGB1)	COLLAGEN	ECM-Receptor	KEGG: hsa04512
564	SMC	NC	COL1A2	ITGA1_ITGB1	0.14343	0	COL1A2_ITGA1_ITGB1	COL1A2 - (ITGA1+ITGB1)	COLLAGEN	ECM-Receptor	KEGG: hsa04512
565	LEC	NC	COL1A2	ITGA1_ITGB1	0.0269385	0	COL1A2_ITGA1_ITGB1	COL1A2 - (ITGA1+ITGB1)	COLLAGEN	ECM-Receptor	KEGG: hsa04512
566	NC	NC	COL1A2	ITGA1_ITGB1	0.0682114	0	COL1A2_ITGA1_ITGB1	COL1A2 - (ITGA1+ITGB1)	COLLAGEN	ECM-Receptor	KEGG: hsa04512
567	Adipo	NC	COL1A2	ITGA1_ITGB1	9.18603e-17	0	COL1A2_ITGA1_ITGB1	COL1A2 - (ITGA1+ITGB1)	COLLAGEN	ECM-Receptor	KEGG: hsa04512
568	ProC	NC	COL1A2	ITGA1_ITGB1	0.0755415	0	COL1A2_ITGA1_ITGB1	COL1A2 - (ITGA1+ITGB1)	COLLAGEN	ECM-Receptor	KEGG: hsa04512
569	CM	ProC	COL1A2	ITGA1_ITGB1	0.0134677	0	COL1A2_ITGA1_ITGB1	COL1A2 - (ITGA1+ITGB1)	COLLAGEN	ECM-Receptor	KEGG: hsa04512
570	SMC	ProC	COL1A2	ITGA1_ITGB1	0.108819	0	COL1A2_ITGA1_ITGB1	COL1A2 - (ITGA1+ITGB1)	COLLAGEN	ECM-Receptor	KEGG: hsa04512
571	LEC	ProC	COL1A2	ITGA1_ITGB1	0.0197886	0	COL1A2_ITGA1_ITGB1	COL1A2 - (ITGA1+ITGB1)	COLLAGEN	ECM-Receptor	KEGG: hsa04512
572	NC	ProC	COL1A2	ITGA1_ITGB1	0.0506776	0	COL1A2_ITGA1_ITGB1	COL1A2 - (ITGA1+ITGB1)	COLLAGEN	ECM-Receptor	KEGG: hsa04512
573	Adipo	ProC	COL1A2	ITGA1_ITGB1	6.6987e-17	0	COL1A2_ITGA1_ITGB1	COL1A2 - (ITGA1+ITGB1)	COLLAGEN	ECM-Receptor	KEGG: hsa04512
574	ProC	ProC	COL1A2	ITGA1_ITGB1	0.0562372	0	COL1A2_ITGA1_ITGB1	COL1A2 - (ITGA1+ITGB1)	COLLAGEN	ECM-Receptor	KEGG: hsa04512
575	CM	FB	COL4A1	ITGA1_ITGB1	0.0254199	0	COL4A1_ITGA1_ITGB1	COL4A1 - (ITGA1+ITGB1)	COLLAGEN	ECM-Receptor	KEGG: hsa04512
576	EC	FB	COL4A1	ITGA1_ITGB1	0.0277318	0	COL4A1_ITGA1_ITGB1	COL4A1 - (ITGA1+ITGB1)	COLLAGEN	ECM-Receptor	KEGG: hsa04512
577	FB	FB	COL4A1	ITGA1_ITGB1	0.0889327	0	COL4A1_ITGA1_ITGB1	COL4A1 - (ITGA1+ITGB1)	COLLAGEN	ECM-Receptor	KEGG: hsa04512
578	SMC	FB	COL4A1	ITGA1_ITGB1	0.0407879	0	COL4A1_ITGA1_ITGB1	COL4A1 - (ITGA1+ITGB1)	COLLAGEN	ECM-Receptor	KEGG: hsa04512
579	MC	FB	COL4A1	ITGA1_ITGB1	0.0413706	0	COL4A1_ITGA1_ITGB1	COL4A1 - (ITGA1+ITGB1)	COLLAGEN	ECM-Receptor	KEGG: hsa04512
580	LEC	FB	COL4A1	ITGA1_ITGB1	0.0447143	0	COL4A1_ITGA1_ITGB1	COL4A1 - (ITGA1+ITGB1)	COLLAGEN	ECM-Receptor	KEGG: hsa04512
581	NC	FB	COL4A1	ITGA1_ITGB1	0.087034	0	COL4A1_ITGA1_ITGB1	COL4A1 - (ITGA1+ITGB1)	COLLAGEN	ECM-Receptor	KEGG: hsa04512
582	Adipo	FB	COL4A1	ITGA1_ITGB1	0.0428836	0	COL4A1_ITGA1_ITGB1	COL4A1 - (ITGA1+ITGB1)	COLLAGEN	ECM-Receptor	KEGG: hsa04512
583	ProC	FB	COL4A1	ITGA1_ITGB1	0.072552	0	COL4A1_ITGA1_ITGB1	COL4A1 - (ITGA1+ITGB1)	COLLAGEN	ECM-Receptor	KEGG: hsa04512
584	CM	MC	COL4A1	ITGA1_ITGB1	0.00967654	0	COL4A1_ITGA1_ITGB1	COL4A1 - (ITGA1+ITGB1)	COLLAGEN	ECM-Receptor	KEGG: hsa04512
585	EC	MC	COL4A1	ITGA1_ITGB1	0.0105721	0	COL4A1_ITGA1_ITGB1	COL4A1 - (ITGA1+ITGB1)	COLLAGEN	ECM-Receptor	KEGG: hsa04512
586	FB	MC	COL4A1	ITGA1_ITGB1	0.0352777	0	COL4A1_ITGA1_ITGB1	COL4A1 - (ITGA1+ITGB1)	COLLAGEN	ECM-Receptor	KEGG: hsa04512
587	SMC	MC	COL4A1	ITGA1_ITGB1	0.0156798	0	COL4A1_ITGA1_ITGB1	COL4A1 - (ITGA1+ITGB1)	COLLAGEN	ECM-Receptor	KEGG: hsa04512
588	MC	MC	COL4A1	ITGA1_ITGB1	0.0159097	0	COL4A1_ITGA1_ITGB1	COL4A1 - (ITGA1+ITGB1)	COLLAGEN	ECM-Receptor	KEGG: hsa04512
589	LEC	MC	COL4A1	ITGA1_ITGB1	0.0172326	0	COL4A1_ITGA1_ITGB1	COL4A1 - (ITGA1+ITGB1)	COLLAGEN	ECM-Receptor	KEGG: hsa04512
590	NC	MC	COL4A1	ITGA1_ITGB1	0.0344811	0	COL4A1_ITGA1_ITGB1	COL4A1 - (ITGA1+ITGB1)	COLLAGEN	ECM-Receptor	KEGG: hsa04512
591	Adipo	MC	COL4A1	ITGA1_ITGB1	0.0165076	0	COL4A1_ITGA1_ITGB1	COL4A1 - (ITGA1+ITGB1)	COLLAGEN	ECM-Receptor	KEGG: hsa04512
592	ProC	MC	COL4A1	ITGA1_ITGB1	0.028471	0	COL4A1_ITGA1_ITGB1	COL4A1 - (ITGA1+ITGB1)	COLLAGEN	ECM-Receptor	KEGG: hsa04512
593	CM	LEC	COL4A1	ITGA1_ITGB1	0.0267514	0	COL4A1_ITGA1_ITGB1	COL4A1 - (ITGA1+ITGB1)	COLLAGEN	ECM-Receptor	KEGG: hsa04512
594	EC	LEC	COL4A1	ITGA1_ITGB1	0.0291807	0	COL4A1_ITGA1_ITGB1	COL4A1 - (ITGA1+ITGB1)	COLLAGEN	ECM-Receptor	KEGG: hsa04512
595	FB	LEC	COL4A1	ITGA1_ITGB1	0.0932725	0	COL4A1_ITGA1_ITGB1	COL4A1 - (ITGA1+ITGB1)	COLLAGEN	ECM-Receptor	KEGG: hsa04512
596	SMC	LEC	COL4A1	ITGA1_ITGB1	0.0428889	0	COL4A1_ITGA1_ITGB1	COL4A1 - (ITGA1+ITGB1)	COLLAGEN	ECM-Receptor	KEGG: hsa04512
597	MC	LEC	COL4A1	ITGA1_ITGB1	0.0435002	0	COL4A1_ITGA1_ITGB1	COL4A1 - (ITGA1+ITGB1)	COLLAGEN	ECM-Receptor	KEGG: hsa04512
598	LEC	LEC	COL4A1	ITGA1_ITGB1	0.0470076	0	COL4A1_ITGA1_ITGB1	COL4A1 - (ITGA1+ITGB1)	COLLAGEN	ECM-Receptor	KEGG: hsa04512
599	NC	LEC	COL4A1	ITGA1_ITGB1	0.0912904	0	COL4A1_ITGA1_ITGB1	COL4A1 - (ITGA1+ITGB1)	COLLAGEN	ECM-Receptor	KEGG: hsa04512
600	Adipo	LEC	COL4A1	ITGA1_ITGB1	0.0450874	0	COL4A1_ITGA1_ITGB1	COL4A1 - (ITGA1+ITGB1)	COLLAGEN	ECM-Receptor	KEGG: hsa04512
601	ProC	LEC	COL4A1	ITGA1_ITGB1	0.0761592	0	COL4A1_ITGA1_ITGB1	COL4A1 - (ITGA1+ITGB1)	COLLAGEN	ECM-Receptor	KEGG: hsa04512
602	CM	NC	COL4A1	ITGA1_ITGB1	0.0539394	0	COL4A1_ITGA1_ITGB1	COL4A1 - (ITGA1+ITGB1)	COLLAGEN	ECM-Receptor	KEGG: hsa04512
603	EC	NC	COL4A1	ITGA1_ITGB1	0.0586889	0	COL4A1_ITGA1_ITGB1	COL4A1 - (ITGA1+ITGB1)	COLLAGEN	ECM-Receptor	KEGG: hsa04512
604	FB	NC	COL4A1	ITGA1_ITGB1	0.175852	0	COL4A1_ITGA1_ITGB1	COL4A1 - (ITGA1+ITGB1)	COLLAGEN	ECM-Receptor	KEGG: hsa04512
605	SMC	NC	COL4A1	ITGA1_ITGB1	0.0850447	0	COL4A1_ITGA1_ITGB1	COL4A1 - (ITGA1+ITGB1)	COLLAGEN	ECM-Receptor	KEGG: hsa04512
606	MC	NC	COL4A1	ITGA1_ITGB1	0.0862027	0	COL4A1_ITGA1_ITGB1	COL4A1 - (ITGA1+ITGB1)	COLLAGEN	ECM-Receptor	KEGG: hsa04512
607	LEC	NC	COL4A1	ITGA1_ITGB1	0.0928191	0	COL4A1_ITGA1_ITGB1	COL4A1 - (ITGA1+ITGB1)	COLLAGEN	ECM-Receptor	KEGG: hsa04512
608	NC	NC	COL4A1	ITGA1_ITGB1	0.172449	0	COL4A1_ITGA1_ITGB1	COL4A1 - (ITGA1+ITGB1)	COLLAGEN	ECM-Receptor	KEGG: hsa04512
609	Adipo	NC	COL4A1	ITGA1_ITGB1	0.0892028	0	COL4A1_ITGA1_ITGB1	COL4A1 - (ITGA1+ITGB1)	COLLAGEN	ECM-Receptor	KEGG: hsa04512
610	ProC	NC	COL4A1	ITGA1_ITGB1	0.146027	0	COL4A1_ITGA1_ITGB1	COL4A1 - (ITGA1+ITGB1)	COLLAGEN	ECM-Receptor	KEGG: hsa04512
611	CM	ProC	COL4A1	ITGA1_ITGB1	0.0399171	0	COL4A1_ITGA1_ITGB1	COL4A1 - (ITGA1+ITGB1)	COLLAGEN	ECM-Receptor	KEGG: hsa04512
612	EC	ProC	COL4A1	ITGA1_ITGB1	0.0434886	0	COL4A1_ITGA1_ITGB1	COL4A1 - (ITGA1+ITGB1)	COLLAGEN	ECM-Receptor	KEGG: hsa04512
613	FB	ProC	COL4A1	ITGA1_ITGB1	0.134647	0	COL4A1_ITGA1_ITGB1	COL4A1 - (ITGA1+ITGB1)	COLLAGEN	ECM-Receptor	KEGG: hsa04512
614	SMC	ProC	COL4A1	ITGA1_ITGB1	0.0634786	0	COL4A1_ITGA1_ITGB1	COL4A1 - (ITGA1+ITGB1)	COLLAGEN	ECM-Receptor	KEGG: hsa04512
615	MC	ProC	COL4A1	ITGA1_ITGB1	0.0643637	0	COL4A1_ITGA1_ITGB1	COL4A1 - (ITGA1+ITGB1)	COLLAGEN	ECM-Receptor	KEGG: hsa04512
616	LEC	ProC	COL4A1	ITGA1_ITGB1	0.0694312	0	COL4A1_ITGA1_ITGB1	COL4A1 - (ITGA1+ITGB1)	COLLAGEN	ECM-Receptor	KEGG: hsa04512
617	NC	ProC	COL4A1	ITGA1_ITGB1	0.131914	0	COL4A1_ITGA1_ITGB1	COL4A1 - (ITGA1+ITGB1)	COLLAGEN	ECM-Receptor	KEGG: hsa04512
618	Adipo	ProC	COL4A1	ITGA1_ITGB1	0.0666592	0	COL4A1_ITGA1_ITGB1	COL4A1 - (ITGA1+ITGB1)	COLLAGEN	ECM-Receptor	KEGG: hsa04512
619	ProC	ProC	COL4A1	ITGA1_ITGB1	0.110871	0	COL4A1_ITGA1_ITGB1	COL4A1 - (ITGA1+ITGB1)	COLLAGEN	ECM-Receptor	KEGG: hsa04512
620	CM	FB	COL4A2	ITGA1_ITGB1	0.0433302	0	COL4A2_ITGA1_ITGB1	COL4A2 - (ITGA1+ITGB1)	COLLAGEN	ECM-Receptor	KEGG: hsa04512
621	EC	FB	COL4A2	ITGA1_ITGB1	0.0474201	0	COL4A2_ITGA1_ITGB1	COL4A2 - (ITGA1+ITGB1)	COLLAGEN	ECM-Receptor	KEGG: hsa04512
622	FB	FB	COL4A2	ITGA1_ITGB1	0.0851397	0	COL4A2_ITGA1_ITGB1	COL4A2 - (ITGA1+ITGB1)	COLLAGEN	ECM-Receptor	KEGG: hsa04512
623	SMC	FB	COL4A2	ITGA1_ITGB1	0.0435123	0	COL4A2_ITGA1_ITGB1	COL4A2 - (ITGA1+ITGB1)	COLLAGEN	ECM-Receptor	KEGG: hsa04512
624	MC	FB	COL4A2	ITGA1_ITGB1	0.0411308	0	COL4A2_ITGA1_ITGB1	COL4A2 - (ITGA1+ITGB1)	COLLAGEN	ECM-Receptor	KEGG: hsa04512
625	LEC	FB	COL4A2	ITGA1_ITGB1	0.0583664	0	COL4A2_ITGA1_ITGB1	COL4A2 - (ITGA1+ITGB1)	COLLAGEN	ECM-Receptor	KEGG: hsa04512
626	NC	FB	COL4A2	ITGA1_ITGB1	0.0871594	0	COL4A2_ITGA1_ITGB1	COL4A2 - (ITGA1+ITGB1)	COLLAGEN	ECM-Receptor	KEGG: hsa04512
627	Adipo	FB	COL4A2	ITGA1_ITGB1	0.0554382	0	COL4A2_ITGA1_ITGB1	COL4A2 - (ITGA1+ITGB1)	COLLAGEN	ECM-Receptor	KEGG: hsa04512
628	ProC	FB	COL4A2	ITGA1_ITGB1	0.0802747	0	COL4A2_ITGA1_ITGB1	COL4A2 - (ITGA1+ITGB1)	COLLAGEN	ECM-Receptor	KEGG: hsa04512
629	CM	MC	COL4A2	ITGA1_ITGB1	0.0166843	0	COL4A2_ITGA1_ITGB1	COL4A2 - (ITGA1+ITGB1)	COLLAGEN	ECM-Receptor	KEGG: hsa04512
630	EC	MC	COL4A2	ITGA1_ITGB1	0.0183072	0	COL4A2_ITGA1_ITGB1	COL4A2 - (ITGA1+ITGB1)	COLLAGEN	ECM-Receptor	KEGG: hsa04512
631	FB	MC	COL4A2	ITGA1_ITGB1	0.0336884	0	COL4A2_ITGA1_ITGB1	COL4A2 - (ITGA1+ITGB1)	COLLAGEN	ECM-Receptor	KEGG: hsa04512
632	SMC	MC	COL4A2	ITGA1_ITGB1	0.0167564	0	COL4A2_ITGA1_ITGB1	COL4A2 - (ITGA1+ITGB1)	COLLAGEN	ECM-Receptor	KEGG: hsa04512
633	MC	MC	COL4A2	ITGA1_ITGB1	0.015815	0	COL4A2_ITGA1_ITGB1	COL4A2 - (ITGA1+ITGB1)	COLLAGEN	ECM-Receptor	KEGG: hsa04512
634	LEC	MC	COL4A2	ITGA1_ITGB1	0.0226933	0	COL4A2_ITGA1_ITGB1	COL4A2 - (ITGA1+ITGB1)	COLLAGEN	ECM-Receptor	KEGG: hsa04512
635	NC	MC	COL4A2	ITGA1_ITGB1	0.0345337	0	COL4A2_ITGA1_ITGB1	COL4A2 - (ITGA1+ITGB1)	COLLAGEN	ECM-Receptor	KEGG: hsa04512
636	Adipo	MC	COL4A2	ITGA1_ITGB1	0.0215139	0	COL4A2_ITGA1_ITGB1	COL4A2 - (ITGA1+ITGB1)	COLLAGEN	ECM-Receptor	KEGG: hsa04512
637	ProC	MC	COL4A2	ITGA1_ITGB1	0.0316617	0	COL4A2_ITGA1_ITGB1	COL4A2 - (ITGA1+ITGB1)	COLLAGEN	ECM-Receptor	KEGG: hsa04512
638	CM	LEC	COL4A2	ITGA1_ITGB1	0.0455559	0	COL4A2_ITGA1_ITGB1	COL4A2 - (ITGA1+ITGB1)	COLLAGEN	ECM-Receptor	KEGG: hsa04512
639	EC	LEC	COL4A2	ITGA1_ITGB1	0.0498449	0	COL4A2_ITGA1_ITGB1	COL4A2 - (ITGA1+ITGB1)	COLLAGEN	ECM-Receptor	KEGG: hsa04512
640	FB	LEC	COL4A2	ITGA1_ITGB1	0.0893125	0	COL4A2_ITGA1_ITGB1	COL4A2 - (ITGA1+ITGB1)	COLLAGEN	ECM-Receptor	KEGG: hsa04512
641	SMC	LEC	COL4A2	ITGA1_ITGB1	0.0457469	0	COL4A2_ITGA1_ITGB1	COL4A2 - (ITGA1+ITGB1)	COLLAGEN	ECM-Receptor	KEGG: hsa04512
642	MC	LEC	COL4A2	ITGA1_ITGB1	0.0432486	0	COL4A2_ITGA1_ITGB1	COL4A2 - (ITGA1+ITGB1)	COLLAGEN	ECM-Receptor	KEGG: hsa04512
643	LEC	LEC	COL4A2	ITGA1_ITGB1	0.061315	0	COL4A2_ITGA1_ITGB1	COL4A2 - (ITGA1+ITGB1)	COLLAGEN	ECM-Receptor	KEGG: hsa04512
644	NC	LEC	COL4A2	ITGA1_ITGB1	0.0914213	0	COL4A2_ITGA1_ITGB1	COL4A2 - (ITGA1+ITGB1)	COLLAGEN	ECM-Receptor	KEGG: hsa04512
645	Adipo	LEC	COL4A2	ITGA1_ITGB1	0.058248	0	COL4A2_ITGA1_ITGB1	COL4A2 - (ITGA1+ITGB1)	COLLAGEN	ECM-Receptor	KEGG: hsa04512
646	ProC	LEC	COL4A2	ITGA1_ITGB1	0.084231	0	COL4A2_ITGA1_ITGB1	COL4A2 - (ITGA1+ITGB1)	COLLAGEN	ECM-Receptor	KEGG: hsa04512
647	CM	NC	COL4A2	ITGA1_ITGB1	0.0900864	0	COL4A2_ITGA1_ITGB1	COL4A2 - (ITGA1+ITGB1)	COLLAGEN	ECM-Receptor	KEGG: hsa04512
648	EC	NC	COL4A2	ITGA1_ITGB1	0.0981369	0	COL4A2_ITGA1_ITGB1	COL4A2 - (ITGA1+ITGB1)	COLLAGEN	ECM-Receptor	KEGG: hsa04512
649	FB	NC	COL4A2	ITGA1_ITGB1	0.169039	0	COL4A2_ITGA1_ITGB1	COL4A2 - (ITGA1+ITGB1)	COLLAGEN	ECM-Receptor	KEGG: hsa04512
650	SMC	NC	COL4A2	ITGA1_ITGB1	0.0904464	0	COL4A2_ITGA1_ITGB1	COL4A2 - (ITGA1+ITGB1)	COLLAGEN	ECM-Receptor	KEGG: hsa04512
651	MC	NC	COL4A2	ITGA1_ITGB1	0.0857263	0	COL4A2_ITGA1_ITGB1	COL4A2 - (ITGA1+ITGB1)	COLLAGEN	ECM-Receptor	KEGG: hsa04512
652	LEC	NC	COL4A2	ITGA1_ITGB1	0.119324	0	COL4A2_ITGA1_ITGB1	COL4A2 - (ITGA1+ITGB1)	COLLAGEN	ECM-Receptor	KEGG: hsa04512
653	NC	NC	COL4A2	ITGA1_ITGB1	0.172674	0	COL4A2_ITGA1_ITGB1	COL4A2 - (ITGA1+ITGB1)	COLLAGEN	ECM-Receptor	KEGG: hsa04512
654	Adipo	NC	COL4A2	ITGA1_ITGB1	0.113707	0	COL4A2_ITGA1_ITGB1	COL4A2 - (ITGA1+ITGB1)	COLLAGEN	ECM-Receptor	KEGG: hsa04512
655	ProC	NC	COL4A2	ITGA1_ITGB1	0.16022	0	COL4A2_ITGA1_ITGB1	COL4A2 - (ITGA1+ITGB1)	COLLAGEN	ECM-Receptor	KEGG: hsa04512
656	CM	ProC	COL4A2	ITGA1_ITGB1	0.0673359	0	COL4A2_ITGA1_ITGB1	COL4A2 - (ITGA1+ITGB1)	COLLAGEN	ECM-Receptor	KEGG: hsa04512
657	EC	ProC	COL4A2	ITGA1_ITGB1	0.0735176	0	COL4A2_ITGA1_ITGB1	COL4A2 - (ITGA1+ITGB1)	COLLAGEN	ECM-Receptor	KEGG: hsa04512
658	FB	ProC	COL4A2	ITGA1_ITGB1	0.129181	0	COL4A2_ITGA1_ITGB1	COL4A2 - (ITGA1+ITGB1)	COLLAGEN	ECM-Receptor	KEGG: hsa04512
659	SMC	ProC	COL4A2	ITGA1_ITGB1	0.0676118	0	COL4A2_ITGA1_ITGB1	COL4A2 - (ITGA1+ITGB1)	COLLAGEN	ECM-Receptor	KEGG: hsa04512
660	MC	ProC	COL4A2	ITGA1_ITGB1	0.0639995	0	COL4A2_ITGA1_ITGB1	COL4A2 - (ITGA1+ITGB1)	COLLAGEN	ECM-Receptor	KEGG: hsa04512
661	LEC	ProC	COL4A2	ITGA1_ITGB1	0.0899195	0	COL4A2_ITGA1_ITGB1	COL4A2 - (ITGA1+ITGB1)	COLLAGEN	ECM-Receptor	KEGG: hsa04512
662	NC	ProC	COL4A2	ITGA1_ITGB1	0.132095	0	COL4A2_ITGA1_ITGB1	COL4A2 - (ITGA1+ITGB1)	COLLAGEN	ECM-Receptor	KEGG: hsa04512
663	Adipo	ProC	COL4A2	ITGA1_ITGB1	0.0855522	0	COL4A2_ITGA1_ITGB1	COL4A2 - (ITGA1+ITGB1)	COLLAGEN	ECM-Receptor	KEGG: hsa04512
664	ProC	ProC	COL4A2	ITGA1_ITGB1	0.122135	0	COL4A2_ITGA1_ITGB1	COL4A2 - (ITGA1+ITGB1)	COLLAGEN	ECM-Receptor	KEGG: hsa04512
665	CM	FB	COL4A5	ITGA1_ITGB1	0.0207869	0	COL4A5_ITGA1_ITGB1	COL4A5 - (ITGA1+ITGB1)	COLLAGEN	ECM-Receptor	KEGG: hsa04512
666	EC	FB	COL4A5	ITGA1_ITGB1	0.0106383	0	COL4A5_ITGA1_ITGB1	COL4A5 - (ITGA1+ITGB1)	COLLAGEN	ECM-Receptor	KEGG: hsa04512
667	MC	FB	COL4A5	ITGA1_ITGB1	0.0091358	0	COL4A5_ITGA1_ITGB1	COL4A5 - (ITGA1+ITGB1)	COLLAGEN	ECM-Receptor	KEGG: hsa04512
668	Adipo	FB	COL4A5	ITGA1_ITGB1	0.007289	0	COL4A5_ITGA1_ITGB1	COL4A5 - (ITGA1+ITGB1)	COLLAGEN	ECM-Receptor	KEGG: hsa04512
669	ProC	FB	COL4A5	ITGA1_ITGB1	0.0120487	0	COL4A5_ITGA1_ITGB1	COL4A5 - (ITGA1+ITGB1)	COLLAGEN	ECM-Receptor	KEGG: hsa04512
670	CM	MC	COL4A5	ITGA1_ITGB1	0.00788966	0	COL4A5_ITGA1_ITGB1	COL4A5 - (ITGA1+ITGB1)	COLLAGEN	ECM-Receptor	KEGG: hsa04512
671	EC	MC	COL4A5	ITGA1_ITGB1	0.00401198	0	COL4A5_ITGA1_ITGB1	COL4A5 - (ITGA1+ITGB1)	COLLAGEN	ECM-Receptor	KEGG: hsa04512
672	MC	MC	COL4A5	ITGA1_ITGB1	0.00344208	0	COL4A5_ITGA1_ITGB1	COL4A5 - (ITGA1+ITGB1)	COLLAGEN	ECM-Receptor	KEGG: hsa04512
673	Adipo	MC	COL4A5	ITGA1_ITGB1	0.00274308	0	COL4A5_ITGA1_ITGB1	COL4A5 - (ITGA1+ITGB1)	COLLAGEN	ECM-Receptor	KEGG: hsa04512
674	ProC	MC	COL4A5	ITGA1_ITGB1	0.00454789	0	COL4A5_ITGA1_ITGB1	COL4A5 - (ITGA1+ITGB1)	COLLAGEN	ECM-Receptor	KEGG: hsa04512
675	CM	LEC	COL4A5	ITGA1_ITGB1	0.0218811	0	COL4A5_ITGA1_ITGB1	COL4A5 - (ITGA1+ITGB1)	COLLAGEN	ECM-Receptor	KEGG: hsa04512
676	EC	LEC	COL4A5	ITGA1_ITGB1	0.0112044	0	COL4A5_ITGA1_ITGB1	COL4A5 - (ITGA1+ITGB1)	COLLAGEN	ECM-Receptor	KEGG: hsa04512
677	MC	LEC	COL4A5	ITGA1_ITGB1	0.00962273	0	COL4A5_ITGA1_ITGB1	COL4A5 - (ITGA1+ITGB1)	COLLAGEN	ECM-Receptor	KEGG: hsa04512
678	Adipo	LEC	COL4A5	ITGA1_ITGB1	0.00767827	0	COL4A5_ITGA1_ITGB1	COL4A5 - (ITGA1+ITGB1)	COLLAGEN	ECM-Receptor	KEGG: hsa04512
679	ProC	LEC	COL4A5	ITGA1_ITGB1	0.0126889	0	COL4A5_ITGA1_ITGB1	COL4A5 - (ITGA1+ITGB1)	COLLAGEN	ECM-Receptor	KEGG: hsa04512
680	CM	NC	COL4A5	ITGA1_ITGB1	0.0443449	0	COL4A5_ITGA1_ITGB1	COL4A5 - (ITGA1+ITGB1)	COLLAGEN	ECM-Receptor	KEGG: hsa04512
681	EC	NC	COL4A5	ITGA1_ITGB1	0.0229646	0	COL4A5_ITGA1_ITGB1	COL4A5 - (ITGA1+ITGB1)	COLLAGEN	ECM-Receptor	KEGG: hsa04512
682	MC	NC	COL4A5	ITGA1_ITGB1	0.0197559	0	COL4A5_ITGA1_ITGB1	COL4A5 - (ITGA1+ITGB1)	COLLAGEN	ECM-Receptor	KEGG: hsa04512
683	Adipo	NC	COL4A5	ITGA1_ITGB1	0.0157965	0	COL4A5_ITGA1_ITGB1	COL4A5 - (ITGA1+ITGB1)	COLLAGEN	ECM-Receptor	KEGG: hsa04512
684	ProC	NC	COL4A5	ITGA1_ITGB1	0.0259662	0	COL4A5_ITGA1_ITGB1	COL4A5 - (ITGA1+ITGB1)	COLLAGEN	ECM-Receptor	KEGG: hsa04512
685	CM	ProC	COL4A5	ITGA1_ITGB1	0.0327305	0	COL4A5_ITGA1_ITGB1	COL4A5 - (ITGA1+ITGB1)	COLLAGEN	ECM-Receptor	KEGG: hsa04512
686	EC	ProC	COL4A5	ITGA1_ITGB1	0.0168512	0	COL4A5_ITGA1_ITGB1	COL4A5 - (ITGA1+ITGB1)	COLLAGEN	ECM-Receptor	KEGG: hsa04512
687	MC	ProC	COL4A5	ITGA1_ITGB1	0.014484	0	COL4A5_ITGA1_ITGB1	COL4A5 - (ITGA1+ITGB1)	COLLAGEN	ECM-Receptor	KEGG: hsa04512
688	Adipo	ProC	COL4A5	ITGA1_ITGB1	0.0115687	0	COL4A5_ITGA1_ITGB1	COL4A5 - (ITGA1+ITGB1)	COLLAGEN	ECM-Receptor	KEGG: hsa04512
689	ProC	ProC	COL4A5	ITGA1_ITGB1	0.0190693	0	COL4A5_ITGA1_ITGB1	COL4A5 - (ITGA1+ITGB1)	COLLAGEN	ECM-Receptor	KEGG: hsa04512
690	CM	FB	COL6A1	ITGA1_ITGB1	0.00571164	0	COL6A1_ITGA1_ITGB1	COL6A1 - (ITGA1+ITGB1)	COLLAGEN	ECM-Receptor	KEGG: hsa04512
691	SMC	FB	COL6A1	ITGA1_ITGB1	0.0127722	0	COL6A1_ITGA1_ITGB1	COL6A1 - (ITGA1+ITGB1)	COLLAGEN	ECM-Receptor	KEGG: hsa04512
692	NC	FB	COL6A1	ITGA1_ITGB1	0.00854452	0	COL6A1_ITGA1_ITGB1	COL6A1 - (ITGA1+ITGB1)	COLLAGEN	ECM-Receptor	KEGG: hsa04512
693	CM	MC	COL6A1	ITGA1_ITGB1	0.00214734	0	COL6A1_ITGA1_ITGB1	COL6A1 - (ITGA1+ITGB1)	COLLAGEN	ECM-Receptor	KEGG: hsa04512
694	SMC	MC	COL6A1	ITGA1_ITGB1	0.00482321	0	COL6A1_ITGA1_ITGB1	COL6A1 - (ITGA1+ITGB1)	COLLAGEN	ECM-Receptor	KEGG: hsa04512
695	NC	MC	COL6A1	ITGA1_ITGB1	0.00321811	0	COL6A1_ITGA1_ITGB1	COL6A1 - (ITGA1+ITGB1)	COLLAGEN	ECM-Receptor	KEGG: hsa04512
696	CM	LEC	COL6A1	ITGA1_ITGB1	0.00601718	0	COL6A1_ITGA1_ITGB1	COL6A1 - (ITGA1+ITGB1)	COLLAGEN	ECM-Receptor	KEGG: hsa04512
697	SMC	LEC	COL6A1	ITGA1_ITGB1	0.0134504	0	COL6A1_ITGA1_ITGB1	COL6A1 - (ITGA1+ITGB1)	COLLAGEN	ECM-Receptor	KEGG: hsa04512
698	NC	LEC	COL6A1	ITGA1_ITGB1	0.00900023	0	COL6A1_ITGA1_ITGB1	COL6A1 - (ITGA1+ITGB1)	COLLAGEN	ECM-Receptor	KEGG: hsa04512
699	CM	NC	COL6A1	ITGA1_ITGB1	0.0124011	0	COL6A1_ITGA1_ITGB1	COL6A1 - (ITGA1+ITGB1)	COLLAGEN	ECM-Receptor	KEGG: hsa04512
700	SMC	NC	COL6A1	ITGA1_ITGB1	0.0275023	0	COL6A1_ITGA1_ITGB1	COL6A1 - (ITGA1+ITGB1)	COLLAGEN	ECM-Receptor	KEGG: hsa04512
701	NC	NC	COL6A1	ITGA1_ITGB1	0.0184901	0	COL6A1_ITGA1_ITGB1	COL6A1 - (ITGA1+ITGB1)	COLLAGEN	ECM-Receptor	KEGG: hsa04512
702	CM	ProC	COL6A1	ITGA1_ITGB1	0.00907367	0	COL6A1_ITGA1_ITGB1	COL6A1 - (ITGA1+ITGB1)	COLLAGEN	ECM-Receptor	KEGG: hsa04512
703	SMC	ProC	COL6A1	ITGA1_ITGB1	0.0202059	0	COL6A1_ITGA1_ITGB1	COL6A1 - (ITGA1+ITGB1)	COLLAGEN	ECM-Receptor	KEGG: hsa04512
704	NC	ProC	COL6A1	ITGA1_ITGB1	0.0135513	0	COL6A1_ITGA1_ITGB1	COL6A1 - (ITGA1+ITGB1)	COLLAGEN	ECM-Receptor	KEGG: hsa04512
705	CM	FB	COL6A2	ITGA1_ITGB1	0.0104915	0	COL6A2_ITGA1_ITGB1	COL6A2 - (ITGA1+ITGB1)	COLLAGEN	ECM-Receptor	KEGG: hsa04512
706	FB	FB	COL6A2	ITGA1_ITGB1	0.0101054	0	COL6A2_ITGA1_ITGB1	COL6A2 - (ITGA1+ITGB1)	COLLAGEN	ECM-Receptor	KEGG: hsa04512
707	SMC	FB	COL6A2	ITGA1_ITGB1	0.0355085	0	COL6A2_ITGA1_ITGB1	COL6A2 - (ITGA1+ITGB1)	COLLAGEN	ECM-Receptor	KEGG: hsa04512
708	MC	FB	COL6A2	ITGA1_ITGB1	0.00800672	0	COL6A2_ITGA1_ITGB1	COL6A2 - (ITGA1+ITGB1)	COLLAGEN	ECM-Receptor	KEGG: hsa04512
709	NC	FB	COL6A2	ITGA1_ITGB1	0.0128523	0	COL6A2_ITGA1_ITGB1	COL6A2 - (ITGA1+ITGB1)	COLLAGEN	ECM-Receptor	KEGG: hsa04512
710	Adipo	FB	COL6A2	ITGA1_ITGB1	0.00347708	0	COL6A2_ITGA1_ITGB1	COL6A2 - (ITGA1+ITGB1)	COLLAGEN	ECM-Receptor	KEGG: hsa04512
711	ProC	FB	COL6A2	ITGA1_ITGB1	0.010421	0	COL6A2_ITGA1_ITGB1	COL6A2 - (ITGA1+ITGB1)	COLLAGEN	ECM-Receptor	KEGG: hsa04512
712	CM	MC	COL6A2	ITGA1_ITGB1	0.00395626	0	COL6A2_ITGA1_ITGB1	COL6A2 - (ITGA1+ITGB1)	COLLAGEN	ECM-Receptor	KEGG: hsa04512
713	FB	MC	COL6A2	ITGA1_ITGB1	0.0038097	0	COL6A2_ITGA1_ITGB1	COL6A2 - (ITGA1+ITGB1)	COLLAGEN	ECM-Receptor	KEGG: hsa04512
714	SMC	MC	COL6A2	ITGA1_ITGB1	0.0136041	0	COL6A2_ITGA1_ITGB1	COL6A2 - (ITGA1+ITGB1)	COLLAGEN	ECM-Receptor	KEGG: hsa04512
715	MC	MC	COL6A2	ITGA1_ITGB1	0.00301454	0	COL6A2_ITGA1_ITGB1	COL6A2 - (ITGA1+ITGB1)	COLLAGEN	ECM-Receptor	KEGG: hsa04512
716	NC	MC	COL6A2	ITGA1_ITGB1	0.00485369	0	COL6A2_ITGA1_ITGB1	COL6A2 - (ITGA1+ITGB1)	COLLAGEN	ECM-Receptor	KEGG: hsa04512
717	Adipo	MC	COL6A2	ITGA1_ITGB1	0.00130541	0	COL6A2_ITGA1_ITGB1	COL6A2 - (ITGA1+ITGB1)	COLLAGEN	ECM-Receptor	KEGG: hsa04512
718	ProC	MC	COL6A2	ITGA1_ITGB1	0.0039295	0	COL6A2_ITGA1_ITGB1	COL6A2 - (ITGA1+ITGB1)	COLLAGEN	ECM-Receptor	KEGG: hsa04512
719	CM	LEC	COL6A2	ITGA1_ITGB1	0.0110499	0	COL6A2_ITGA1_ITGB1	COL6A2 - (ITGA1+ITGB1)	COLLAGEN	ECM-Receptor	KEGG: hsa04512
720	FB	LEC	COL6A2	ITGA1_ITGB1	0.0106434	0	COL6A2_ITGA1_ITGB1	COL6A2 - (ITGA1+ITGB1)	COLLAGEN	ECM-Receptor	KEGG: hsa04512
721	SMC	LEC	COL6A2	ITGA1_ITGB1	0.0373481	0	COL6A2_ITGA1_ITGB1	COL6A2 - (ITGA1+ITGB1)	COLLAGEN	ECM-Receptor	KEGG: hsa04512
722	MC	LEC	COL6A2	ITGA1_ITGB1	0.00843398	0	COL6A2_ITGA1_ITGB1	COL6A2 - (ITGA1+ITGB1)	COLLAGEN	ECM-Receptor	KEGG: hsa04512
723	NC	LEC	COL6A2	ITGA1_ITGB1	0.0135346	0	COL6A2_ITGA1_ITGB1	COL6A2 - (ITGA1+ITGB1)	COLLAGEN	ECM-Receptor	KEGG: hsa04512
724	Adipo	LEC	COL6A2	ITGA1_ITGB1	0.00366352	0	COL6A2_ITGA1_ITGB1	COL6A2 - (ITGA1+ITGB1)	COLLAGEN	ECM-Receptor	KEGG: hsa04512
725	ProC	LEC	COL6A2	ITGA1_ITGB1	0.0109757	0	COL6A2_ITGA1_ITGB1	COL6A2 - (ITGA1+ITGB1)	COLLAGEN	ECM-Receptor	KEGG: hsa04512
726	CM	NC	COL6A2	ITGA1_ITGB1	0.0226516	0	COL6A2_ITGA1_ITGB1	COL6A2 - (ITGA1+ITGB1)	COLLAGEN	ECM-Receptor	KEGG: hsa04512
727	FB	NC	COL6A2	ITGA1_ITGB1	0.0218277	0	COL6A2_ITGA1_ITGB1	COL6A2 - (ITGA1+ITGB1)	COLLAGEN	ECM-Receptor	KEGG: hsa04512
728	SMC	NC	COL6A2	ITGA1_ITGB1	0.0744816	0	COL6A2_ITGA1_ITGB1	COL6A2 - (ITGA1+ITGB1)	COLLAGEN	ECM-Receptor	KEGG: hsa04512
729	MC	NC	COL6A2	ITGA1_ITGB1	0.0173373	0	COL6A2_ITGA1_ITGB1	COL6A2 - (ITGA1+ITGB1)	COLLAGEN	ECM-Receptor	KEGG: hsa04512
730	NC	NC	COL6A2	ITGA1_ITGB1	0.0276721	0	COL6A2_ITGA1_ITGB1	COL6A2 - (ITGA1+ITGB1)	COLLAGEN	ECM-Receptor	KEGG: hsa04512
731	Adipo	NC	COL6A2	ITGA1_ITGB1	0.00756933	0	COL6A2_ITGA1_ITGB1	COL6A2 - (ITGA1+ITGB1)	COLLAGEN	ECM-Receptor	KEGG: hsa04512
732	ProC	NC	COL6A2	ITGA1_ITGB1	0.0225013	0	COL6A2_ITGA1_ITGB1	COL6A2 - (ITGA1+ITGB1)	COLLAGEN	ECM-Receptor	KEGG: hsa04512
733	CM	ProC	COL6A2	ITGA1_ITGB1	0.0166201	0	COL6A2_ITGA1_ITGB1	COL6A2 - (ITGA1+ITGB1)	COLLAGEN	ECM-Receptor	KEGG: hsa04512
734	FB	ProC	COL6A2	ITGA1_ITGB1	0.016012	0	COL6A2_ITGA1_ITGB1	COL6A2 - (ITGA1+ITGB1)	COLLAGEN	ECM-Receptor	KEGG: hsa04512
735	SMC	ProC	COL6A2	ITGA1_ITGB1	0.0554319	0	COL6A2_ITGA1_ITGB1	COL6A2 - (ITGA1+ITGB1)	COLLAGEN	ECM-Receptor	KEGG: hsa04512
736	MC	ProC	COL6A2	ITGA1_ITGB1	0.0127024	0	COL6A2_ITGA1_ITGB1	COL6A2 - (ITGA1+ITGB1)	COLLAGEN	ECM-Receptor	KEGG: hsa04512
737	NC	ProC	COL6A2	ITGA1_ITGB1	0.0203316	0	COL6A2_ITGA1_ITGB1	COL6A2 - (ITGA1+ITGB1)	COLLAGEN	ECM-Receptor	KEGG: hsa04512
738	Adipo	ProC	COL6A2	ITGA1_ITGB1	0.0055311	0	COL6A2_ITGA1_ITGB1	COL6A2 - (ITGA1+ITGB1)	COLLAGEN	ECM-Receptor	KEGG: hsa04512
739	ProC	ProC	COL6A2	ITGA1_ITGB1	0.0165091	0	COL6A2_ITGA1_ITGB1	COL6A2 - (ITGA1+ITGB1)	COLLAGEN	ECM-Receptor	KEGG: hsa04512
740	CM	FB	COL6A3	ITGA1_ITGB1	5.04326e-17	0	COL6A3_ITGA1_ITGB1	COL6A3 - (ITGA1+ITGB1)	COLLAGEN	ECM-Receptor	KEGG: hsa04512
741	SMC	FB	COL6A3	ITGA1_ITGB1	0.0618433	0	COL6A3_ITGA1_ITGB1	COL6A3 - (ITGA1+ITGB1)	COLLAGEN	ECM-Receptor	KEGG: hsa04512
742	NC	FB	COL6A3	ITGA1_ITGB1	0.0411721	0	COL6A3_ITGA1_ITGB1	COL6A3 - (ITGA1+ITGB1)	COLLAGEN	ECM-Receptor	KEGG: hsa04512
743	ProC	FB	COL6A3	ITGA1_ITGB1	0.0376298	0	COL6A3_ITGA1_ITGB1	COL6A3 - (ITGA1+ITGB1)	COLLAGEN	ECM-Receptor	KEGG: hsa04512
744	CM	MC	COL6A3	ITGA1_ITGB1	1.88929e-17	0	COL6A3_ITGA1_ITGB1	COL6A3 - (ITGA1+ITGB1)	COLLAGEN	ECM-Receptor	KEGG: hsa04512
745	SMC	MC	COL6A3	ITGA1_ITGB1	0.0240995	0	COL6A3_ITGA1_ITGB1	COL6A3 - (ITGA1+ITGB1)	COLLAGEN	ECM-Receptor	KEGG: hsa04512
746	NC	MC	COL6A3	ITGA1_ITGB1	0.0158314	0	COL6A3_ITGA1_ITGB1	COL6A3 - (ITGA1+ITGB1)	COLLAGEN	ECM-Receptor	KEGG: hsa04512
747	ProC	MC	COL6A3	ITGA1_ITGB1	0.0144364	0	COL6A3_ITGA1_ITGB1	COL6A3 - (ITGA1+ITGB1)	COLLAGEN	ECM-Receptor	KEGG: hsa04512
748	CM	LEC	COL6A3	ITGA1_ITGB1	5.31468e-17	0	COL6A3_ITGA1_ITGB1	COL6A3 - (ITGA1+ITGB1)	COLLAGEN	ECM-Receptor	KEGG: hsa04512
749	SMC	LEC	COL6A3	ITGA1_ITGB1	0.0649553	0	COL6A3_ITGA1_ITGB1	COL6A3 - (ITGA1+ITGB1)	COLLAGEN	ECM-Receptor	KEGG: hsa04512
750	NC	LEC	COL6A3	ITGA1_ITGB1	0.043292	0	COL6A3_ITGA1_ITGB1	COL6A3 - (ITGA1+ITGB1)	COLLAGEN	ECM-Receptor	KEGG: hsa04512
751	ProC	LEC	COL6A3	ITGA1_ITGB1	0.0395748	0	COL6A3_ITGA1_ITGB1	COL6A3 - (ITGA1+ITGB1)	COLLAGEN	ECM-Receptor	KEGG: hsa04512
752	CM	NC	COL6A3	ITGA1_ITGB1	1.10241e-16	0	COL6A3_ITGA1_ITGB1	COL6A3 - (ITGA1+ITGB1)	COLLAGEN	ECM-Receptor	KEGG: hsa04512
753	SMC	NC	COL6A3	ITGA1_ITGB1	0.125946	0	COL6A3_ITGA1_ITGB1	COL6A3 - (ITGA1+ITGB1)	COLLAGEN	ECM-Receptor	KEGG: hsa04512
754	NC	NC	COL6A3	ITGA1_ITGB1	0.0858085	0	COL6A3_ITGA1_ITGB1	COL6A3 - (ITGA1+ITGB1)	COLLAGEN	ECM-Receptor	KEGG: hsa04512
755	ProC	NC	COL6A3	ITGA1_ITGB1	0.0787411	0	COL6A3_ITGA1_ITGB1	COL6A3 - (ITGA1+ITGB1)	COLLAGEN	ECM-Receptor	KEGG: hsa04512
756	CM	ProC	COL6A3	ITGA1_ITGB1	8.03905e-17	0	COL6A3_ITGA1_ITGB1	COL6A3 - (ITGA1+ITGB1)	COLLAGEN	ECM-Receptor	KEGG: hsa04512
757	SMC	ProC	COL6A3	ITGA1_ITGB1	0.0950862	0	COL6A3_ITGA1_ITGB1	COL6A3 - (ITGA1+ITGB1)	COLLAGEN	ECM-Receptor	KEGG: hsa04512
758	NC	ProC	COL6A3	ITGA1_ITGB1	0.0640623	0	COL6A3_ITGA1_ITGB1	COL6A3 - (ITGA1+ITGB1)	COLLAGEN	ECM-Receptor	KEGG: hsa04512
759	ProC	ProC	COL6A3	ITGA1_ITGB1	0.058671	0	COL6A3_ITGA1_ITGB1	COL6A3 - (ITGA1+ITGB1)	COLLAGEN	ECM-Receptor	KEGG: hsa04512
760	SMC	FB	COL6A6	ITGA1_ITGB1	0.0603195	0	COL6A6_ITGA1_ITGB1	COL6A6 - (ITGA1+ITGB1)	COLLAGEN	ECM-Receptor	KEGG: hsa04512
761	ProC	FB	COL6A6	ITGA1_ITGB1	0.0180209	0	COL6A6_ITGA1_ITGB1	COL6A6 - (ITGA1+ITGB1)	COLLAGEN	ECM-Receptor	KEGG: hsa04512
762	SMC	MC	COL6A6	ITGA1_ITGB1	0.0234825	0	COL6A6_ITGA1_ITGB1	COL6A6 - (ITGA1+ITGB1)	COLLAGEN	ECM-Receptor	KEGG: hsa04512
763	ProC	MC	COL6A6	ITGA1_ITGB1	0.00682787	0	COL6A6_ITGA1_ITGB1	COL6A6 - (ITGA1+ITGB1)	COLLAGEN	ECM-Receptor	KEGG: hsa04512
764	SMC	LEC	COL6A6	ITGA1_ITGB1	0.06336	0	COL6A6_ITGA1_ITGB1	COL6A6 - (ITGA1+ITGB1)	COLLAGEN	ECM-Receptor	KEGG: hsa04512
765	ProC	LEC	COL6A6	ITGA1_ITGB1	0.0189724	0	COL6A6_ITGA1_ITGB1	COL6A6 - (ITGA1+ITGB1)	COLLAGEN	ECM-Receptor	KEGG: hsa04512
766	SMC	NC	COL6A6	ITGA1_ITGB1	0.12305	0	COL6A6_ITGA1_ITGB1	COL6A6 - (ITGA1+ITGB1)	COLLAGEN	ECM-Receptor	KEGG: hsa04512
767	ProC	NC	COL6A6	ITGA1_ITGB1	0.0385677	0	COL6A6_ITGA1_ITGB1	COL6A6 - (ITGA1+ITGB1)	COLLAGEN	ECM-Receptor	KEGG: hsa04512
768	SMC	ProC	COL6A6	ITGA1_ITGB1	0.0928243	0	COL6A6_ITGA1_ITGB1	COL6A6 - (ITGA1+ITGB1)	COLLAGEN	ECM-Receptor	KEGG: hsa04512
769	ProC	ProC	COL6A6	ITGA1_ITGB1	0.0284214	0	COL6A6_ITGA1_ITGB1	COL6A6 - (ITGA1+ITGB1)	COLLAGEN	ECM-Receptor	KEGG: hsa04512
770	CM	LEC	COL1A1	ITGA2_ITGB1	0.00912149	0	COL1A1_ITGA2_ITGB1	COL1A1 - (ITGA2+ITGB1)	COLLAGEN	ECM-Receptor	KEGG: hsa04512
771	SMC	LEC	COL1A1	ITGA2_ITGB1	0.0610996	0	COL1A1_ITGA2_ITGB1	COL1A1 - (ITGA2+ITGB1)	COLLAGEN	ECM-Receptor	KEGG: hsa04512
772	LEC	LEC	COL1A1	ITGA2_ITGB1	0.00819625	0	COL1A1_ITGA2_ITGB1	COL1A1 - (ITGA2+ITGB1)	COLLAGEN	ECM-Receptor	KEGG: hsa04512
773	NC	LEC	COL1A1	ITGA2_ITGB1	0.009425	0	COL1A1_ITGA2_ITGB1	COL1A1 - (ITGA2+ITGB1)	COLLAGEN	ECM-Receptor	KEGG: hsa04512
774	Adipo	LEC	COL1A1	ITGA2_ITGB1	2.94832e-17	0	COL1A1_ITGA2_ITGB1	COL1A1 - (ITGA2+ITGB1)	COLLAGEN	ECM-Receptor	KEGG: hsa04512
775	ProC	LEC	COL1A1	ITGA2_ITGB1	0.0251	0	COL1A1_ITGA2_ITGB1	COL1A1 - (ITGA2+ITGB1)	COLLAGEN	ECM-Receptor	KEGG: hsa04512
776	CM	LEC	COL1A2	ITGA2_ITGB1	0.00688736	0	COL1A2_ITGA2_ITGB1	COL1A2 - (ITGA2+ITGB1)	COLLAGEN	ECM-Receptor	KEGG: hsa04512
777	SMC	LEC	COL1A2	ITGA2_ITGB1	0.0584084	0	COL1A2_ITGA2_ITGB1	COL1A2 - (ITGA2+ITGB1)	COLLAGEN	ECM-Receptor	KEGG: hsa04512
778	LEC	LEC	COL1A2	ITGA2_ITGB1	0.0101517	0	COL1A2_ITGA2_ITGB1	COL1A2 - (ITGA2+ITGB1)	COLLAGEN	ECM-Receptor	KEGG: hsa04512
779	NC	LEC	COL1A2	ITGA2_ITGB1	0.0264031	0	COL1A2_ITGA2_ITGB1	COL1A2 - (ITGA2+ITGB1)	COLLAGEN	ECM-Receptor	KEGG: hsa04512
780	Adipo	LEC	COL1A2	ITGA2_ITGB1	3.40302e-17	0	COL1A2_ITGA2_ITGB1	COL1A2 - (ITGA2+ITGB1)	COLLAGEN	ECM-Receptor	KEGG: hsa04512
781	ProC	LEC	COL1A2	ITGA2_ITGB1	0.0293821	0	COL1A2_ITGA2_ITGB1	COL1A2 - (ITGA2+ITGB1)	COLLAGEN	ECM-Receptor	KEGG: hsa04512
782	CM	LEC	COL4A1	ITGA2_ITGB1	0.0206845	0	COL4A1_ITGA2_ITGB1	COL4A1 - (ITGA2+ITGB1)	COLLAGEN	ECM-Receptor	KEGG: hsa04512
783	EC	LEC	COL4A1	ITGA2_ITGB1	0.0225757	0	COL4A1_ITGA2_ITGB1	COL4A1 - (ITGA2+ITGB1)	COLLAGEN	ECM-Receptor	KEGG: hsa04512
784	FB	LEC	COL4A1	ITGA2_ITGB1	0.0732551	0	COL4A1_ITGA2_ITGB1	COL4A1 - (ITGA2+ITGB1)	COLLAGEN	ECM-Receptor	KEGG: hsa04512
785	SMC	LEC	COL4A1	ITGA2_ITGB1	0.0332875	0	COL4A1_ITGA2_ITGB1	COL4A1 - (ITGA2+ITGB1)	COLLAGEN	ECM-Receptor	KEGG: hsa04512
786	MC	LEC	COL4A1	ITGA2_ITGB1	0.0337668	0	COL4A1_ITGA2_ITGB1	COL4A1 - (ITGA2+ITGB1)	COLLAGEN	ECM-Receptor	KEGG: hsa04512
787	LEC	LEC	COL4A1	ITGA2_ITGB1	0.0365193	0	COL4A1_ITGA2_ITGB1	COL4A1 - (ITGA2+ITGB1)	COLLAGEN	ECM-Receptor	KEGG: hsa04512
788	NC	LEC	COL4A1	ITGA2_ITGB1	0.0716648	0	COL4A1_ITGA2_ITGB1	COL4A1 - (ITGA2+ITGB1)	COLLAGEN	ECM-Receptor	KEGG: hsa04512
789	Adipo	LEC	COL4A1	ITGA2_ITGB1	0.0350118	0	COL4A1_ITGA2_ITGB1	COL4A1 - (ITGA2+ITGB1)	COLLAGEN	ECM-Receptor	KEGG: hsa04512
790	ProC	LEC	COL4A1	ITGA2_ITGB1	0.0595733	0	COL4A1_ITGA2_ITGB1	COL4A1 - (ITGA2+ITGB1)	COLLAGEN	ECM-Receptor	KEGG: hsa04512
791	CM	LEC	COL4A2	ITGA2_ITGB1	0.0353795	0	COL4A2_ITGA2_ITGB1	COL4A2 - (ITGA2+ITGB1)	COLLAGEN	ECM-Receptor	KEGG: hsa04512
792	EC	LEC	COL4A2	ITGA2_ITGB1	0.0387493	0	COL4A2_ITGA2_ITGB1	COL4A2 - (ITGA2+ITGB1)	COLLAGEN	ECM-Receptor	KEGG: hsa04512
793	FB	LEC	COL4A2	ITGA2_ITGB1	0.0700793	0	COL4A2_ITGA2_ITGB1	COL4A2 - (ITGA2+ITGB1)	COLLAGEN	ECM-Receptor	KEGG: hsa04512
794	SMC	LEC	COL4A2	ITGA2_ITGB1	0.0355294	0	COL4A2_ITGA2_ITGB1	COL4A2 - (ITGA2+ITGB1)	COLLAGEN	ECM-Receptor	KEGG: hsa04512
795	MC	LEC	COL4A2	ITGA2_ITGB1	0.0335695	0	COL4A2_ITGA2_ITGB1	COL4A2 - (ITGA2+ITGB1)	COLLAGEN	ECM-Receptor	KEGG: hsa04512
796	LEC	LEC	COL4A2	ITGA2_ITGB1	0.0477946	0	COL4A2_ITGA2_ITGB1	COL4A2 - (ITGA2+ITGB1)	COLLAGEN	ECM-Receptor	KEGG: hsa04512
797	NC	LEC	COL4A2	ITGA2_ITGB1	0.0717698	0	COL4A2_ITGA2_ITGB1	COL4A2 - (ITGA2+ITGB1)	COLLAGEN	ECM-Receptor	KEGG: hsa04512
798	Adipo	LEC	COL4A2	ITGA2_ITGB1	0.0453712	0	COL4A2_ITGA2_ITGB1	COL4A2 - (ITGA2+ITGB1)	COLLAGEN	ECM-Receptor	KEGG: hsa04512
799	ProC	LEC	COL4A2	ITGA2_ITGB1	0.0660128	0	COL4A2_ITGA2_ITGB1	COL4A2 - (ITGA2+ITGB1)	COLLAGEN	ECM-Receptor	KEGG: hsa04512
800	CM	LEC	COL4A5	ITGA2_ITGB1	0.0168996	0	COL4A5_ITGA2_ITGB1	COL4A5 - (ITGA2+ITGB1)	COLLAGEN	ECM-Receptor	KEGG: hsa04512
801	EC	LEC	COL4A5	ITGA2_ITGB1	0.00863216	0	COL4A5_ITGA2_ITGB1	COL4A5 - (ITGA2+ITGB1)	COLLAGEN	ECM-Receptor	KEGG: hsa04512
802	MC	LEC	COL4A5	ITGA2_ITGB1	0.00741086	0	COL4A5_ITGA2_ITGB1	COL4A5 - (ITGA2+ITGB1)	COLLAGEN	ECM-Receptor	KEGG: hsa04512
803	Adipo	LEC	COL4A5	ITGA2_ITGB1	0.00591068	0	COL4A5_ITGA2_ITGB1	COL4A5 - (ITGA2+ITGB1)	COLLAGEN	ECM-Receptor	KEGG: hsa04512
804	ProC	LEC	COL4A5	ITGA2_ITGB1	0.00977918	0	COL4A5_ITGA2_ITGB1	COL4A5 - (ITGA2+ITGB1)	COLLAGEN	ECM-Receptor	KEGG: hsa04512
805	CM	LEC	COL6A1	ITGA2_ITGB1	0.0046302	0	COL6A1_ITGA2_ITGB1	COL6A1 - (ITGA2+ITGB1)	COLLAGEN	ECM-Receptor	KEGG: hsa04512
806	SMC	LEC	COL6A1	ITGA2_ITGB1	0.0103679	0	COL6A1_ITGA2_ITGB1	COL6A1 - (ITGA2+ITGB1)	COLLAGEN	ECM-Receptor	KEGG: hsa04512
807	NC	LEC	COL6A1	ITGA2_ITGB1	0.00693044	0	COL6A1_ITGA2_ITGB1	COL6A1 - (ITGA2+ITGB1)	COLLAGEN	ECM-Receptor	KEGG: hsa04512
808	CM	LEC	COL6A2	ITGA2_ITGB1	0.00851283	0	COL6A2_ITGA2_ITGB1	COL6A2 - (ITGA2+ITGB1)	COLLAGEN	ECM-Receptor	KEGG: hsa04512
809	FB	LEC	COL6A2	ITGA2_ITGB1	0.00819887	0	COL6A2_ITGA2_ITGB1	COL6A2 - (ITGA2+ITGB1)	COLLAGEN	ECM-Receptor	KEGG: hsa04512
810	SMC	LEC	COL6A2	ITGA2_ITGB1	0.0289496	0	COL6A2_ITGA2_ITGB1	COL6A2 - (ITGA2+ITGB1)	COLLAGEN	ECM-Receptor	KEGG: hsa04512
811	MC	LEC	COL6A2	ITGA2_ITGB1	0.00649356	0	COL6A2_ITGA2_ITGB1	COL6A2 - (ITGA2+ITGB1)	COLLAGEN	ECM-Receptor	KEGG: hsa04512
812	NC	LEC	COL6A2	ITGA2_ITGB1	0.010433	0	COL6A2_ITGA2_ITGB1	COL6A2 - (ITGA2+ITGB1)	COLLAGEN	ECM-Receptor	KEGG: hsa04512
813	Adipo	LEC	COL6A2	ITGA2_ITGB1	0.00281753	0	COL6A2_ITGA2_ITGB1	COL6A2 - (ITGA2+ITGB1)	COLLAGEN	ECM-Receptor	KEGG: hsa04512
814	ProC	LEC	COL6A2	ITGA2_ITGB1	0.00845551	0	COL6A2_ITGA2_ITGB1	COL6A2 - (ITGA2+ITGB1)	COLLAGEN	ECM-Receptor	KEGG: hsa04512
815	CM	LEC	COL6A3	ITGA2_ITGB1	4.08393e-17	0	COL6A3_ITGA2_ITGB1	COL6A3 - (ITGA2+ITGB1)	COLLAGEN	ECM-Receptor	KEGG: hsa04512
816	SMC	LEC	COL6A3	ITGA2_ITGB1	0.0506755	0	COL6A3_ITGA2_ITGB1	COL6A3 - (ITGA2+ITGB1)	COLLAGEN	ECM-Receptor	KEGG: hsa04512
817	NC	LEC	COL6A3	ITGA2_ITGB1	0.0336035	0	COL6A3_ITGA2_ITGB1	COL6A3 - (ITGA2+ITGB1)	COLLAGEN	ECM-Receptor	KEGG: hsa04512
818	ProC	LEC	COL6A3	ITGA2_ITGB1	0.0306915	0	COL6A3_ITGA2_ITGB1	COL6A3 - (ITGA2+ITGB1)	COLLAGEN	ECM-Receptor	KEGG: hsa04512
819	SMC	LEC	COL6A6	ITGA2_ITGB1	0.0494124	0	COL6A6_ITGA2_ITGB1	COL6A6 - (ITGA2+ITGB1)	COLLAGEN	ECM-Receptor	KEGG: hsa04512
820	ProC	LEC	COL6A6	ITGA2_ITGB1	0.0146432	0	COL6A6_ITGA2_ITGB1	COL6A6 - (ITGA2+ITGB1)	COLLAGEN	ECM-Receptor	KEGG: hsa04512
821	CM	CM	FN1	ITGA5_ITGB1	2.7704e-16	0.01	FN1_ITGA5_ITGB1	FN1 - (ITGA5+ITGB1)	FN1	ECM-Receptor	KEGG: hsa04512
822	FB	CM	FN1	ITGA5_ITGB1	0.00241178	0	FN1_ITGA5_ITGB1	FN1 - (ITGA5+ITGB1)	FN1	ECM-Receptor	KEGG: hsa04512
823	SMC	CM	FN1	ITGA5_ITGB1	0.00889317	0	FN1_ITGA5_ITGB1	FN1 - (ITGA5+ITGB1)	FN1	ECM-Receptor	KEGG: hsa04512
824	MC	CM	FN1	ITGA5_ITGB1	0.00255532	0	FN1_ITGA5_ITGB1	FN1 - (ITGA5+ITGB1)	FN1	ECM-Receptor	KEGG: hsa04512
825	LEC	CM	FN1	ITGA5_ITGB1	0.00164123	0	FN1_ITGA5_ITGB1	FN1 - (ITGA5+ITGB1)	FN1	ECM-Receptor	KEGG: hsa04512
826	NC	CM	FN1	ITGA5_ITGB1	0.00760756	0	FN1_ITGA5_ITGB1	FN1 - (ITGA5+ITGB1)	FN1	ECM-Receptor	KEGG: hsa04512
827	ProC	CM	FN1	ITGA5_ITGB1	0.00574672	0	FN1_ITGA5_ITGB1	FN1 - (ITGA5+ITGB1)	FN1	ECM-Receptor	KEGG: hsa04512
828	CM	FB	FN1	ITGA5_ITGB1	6.77661e-16	0	FN1_ITGA5_ITGB1	FN1 - (ITGA5+ITGB1)	FN1	ECM-Receptor	KEGG: hsa04512
829	FB	FB	FN1	ITGA5_ITGB1	0.00587888	0	FN1_ITGA5_ITGB1	FN1 - (ITGA5+ITGB1)	FN1	ECM-Receptor	KEGG: hsa04512
830	SMC	FB	FN1	ITGA5_ITGB1	0.0214771	0	FN1_ITGA5_ITGB1	FN1 - (ITGA5+ITGB1)	FN1	ECM-Receptor	KEGG: hsa04512
831	MC	FB	FN1	ITGA5_ITGB1	0.00622749	0	FN1_ITGA5_ITGB1	FN1 - (ITGA5+ITGB1)	FN1	ECM-Receptor	KEGG: hsa04512
832	LEC	FB	FN1	ITGA5_ITGB1	0.00400507	0	FN1_ITGA5_ITGB1	FN1 - (ITGA5+ITGB1)	FN1	ECM-Receptor	KEGG: hsa04512
833	NC	FB	FN1	ITGA5_ITGB1	0.0184061	0	FN1_ITGA5_ITGB1	FN1 - (ITGA5+ITGB1)	FN1	ECM-Receptor	KEGG: hsa04512
834	ProC	FB	FN1	ITGA5_ITGB1	0.013941	0	FN1_ITGA5_ITGB1	FN1 - (ITGA5+ITGB1)	FN1	ECM-Receptor	KEGG: hsa04512
835	CM	MC	FN1	ITGA5_ITGB1	5.23564e-16	0	FN1_ITGA5_ITGB1	FN1 - (ITGA5+ITGB1)	FN1	ECM-Receptor	KEGG: hsa04512
836	FB	MC	FN1	ITGA5_ITGB1	0.00454813	0	FN1_ITGA5_ITGB1	FN1 - (ITGA5+ITGB1)	FN1	ECM-Receptor	KEGG: hsa04512
837	SMC	MC	FN1	ITGA5_ITGB1	0.0166748	0	FN1_ITGA5_ITGB1	FN1 - (ITGA5+ITGB1)	FN1	ECM-Receptor	KEGG: hsa04512
838	MC	MC	FN1	ITGA5_ITGB1	0.00481821	0	FN1_ITGA5_ITGB1	FN1 - (ITGA5+ITGB1)	FN1	ECM-Receptor	KEGG: hsa04512
839	LEC	MC	FN1	ITGA5_ITGB1	0.00309716	0	FN1_ITGA5_ITGB1	FN1 - (ITGA5+ITGB1)	FN1	ECM-Receptor	KEGG: hsa04512
840	NC	MC	FN1	ITGA5_ITGB1	0.0142805	0	FN1_ITGA5_ITGB1	FN1 - (ITGA5+ITGB1)	FN1	ECM-Receptor	KEGG: hsa04512
841	ProC	MC	FN1	ITGA5_ITGB1	0.0108052	0	FN1_ITGA5_ITGB1	FN1 - (ITGA5+ITGB1)	FN1	ECM-Receptor	KEGG: hsa04512
842	CM	MC	FN1	ITGA8_ITGB1	6.92277e-16	0	FN1_ITGA8_ITGB1	FN1 - (ITGA8+ITGB1)	FN1	ECM-Receptor	KEGG: hsa04512
843	FB	MC	FN1	ITGA8_ITGB1	0.00600491	0	FN1_ITGA8_ITGB1	FN1 - (ITGA8+ITGB1)	FN1	ECM-Receptor	KEGG: hsa04512
844	SMC	MC	FN1	ITGA8_ITGB1	0.0219302	0	FN1_ITGA8_ITGB1	FN1 - (ITGA8+ITGB1)	FN1	ECM-Receptor	KEGG: hsa04512
845	MC	MC	FN1	ITGA8_ITGB1	0.00636095	0	FN1_ITGA8_ITGB1	FN1 - (ITGA8+ITGB1)	FN1	ECM-Receptor	KEGG: hsa04512
846	LEC	MC	FN1	ITGA8_ITGB1	0.0040911	0	FN1_ITGA8_ITGB1	FN1 - (ITGA8+ITGB1)	FN1	ECM-Receptor	KEGG: hsa04512
847	NC	MC	FN1	ITGA8_ITGB1	0.0187957	0	FN1_ITGA8_ITGB1	FN1 - (ITGA8+ITGB1)	FN1	ECM-Receptor	KEGG: hsa04512
848	ProC	MC	FN1	ITGA8_ITGB1	0.0142375	0	FN1_ITGA8_ITGB1	FN1 - (ITGA8+ITGB1)	FN1	ECM-Receptor	KEGG: hsa04512
849	CM	ProC	FN1	ITGA8_ITGB1	8.22618e-16	0	FN1_ITGA8_ITGB1	FN1 - (ITGA8+ITGB1)	FN1	ECM-Receptor	KEGG: hsa04512
850	FB	ProC	FN1	ITGA8_ITGB1	0.00712746	0	FN1_ITGA8_ITGB1	FN1 - (ITGA8+ITGB1)	FN1	ECM-Receptor	KEGG: hsa04512
851	SMC	ProC	FN1	ITGA8_ITGB1	0.025952	0	FN1_ITGA8_ITGB1	FN1 - (ITGA8+ITGB1)	FN1	ECM-Receptor	KEGG: hsa04512
852	MC	ProC	FN1	ITGA8_ITGB1	0.00754955	0	FN1_ITGA8_ITGB1	FN1 - (ITGA8+ITGB1)	FN1	ECM-Receptor	KEGG: hsa04512
853	LEC	ProC	FN1	ITGA8_ITGB1	0.00485762	0	FN1_ITGA8_ITGB1	FN1 - (ITGA8+ITGB1)	FN1	ECM-Receptor	KEGG: hsa04512
854	NC	ProC	FN1	ITGA8_ITGB1	0.0222558	0	FN1_ITGA8_ITGB1	FN1 - (ITGA8+ITGB1)	FN1	ECM-Receptor	KEGG: hsa04512
855	ProC	ProC	FN1	ITGA8_ITGB1	0.0168728	0	FN1_ITGA8_ITGB1	FN1 - (ITGA8+ITGB1)	FN1	ECM-Receptor	KEGG: hsa04512
856	CM	FB	LAMA2	ITGA1_ITGB1	0.0880873	0	LAMA2_ITGA1_ITGB1	LAMA2 - (ITGA1+ITGB1)	LAMININ	ECM-Receptor	KEGG: hsa04512
857	EC	FB	LAMA2	ITGA1_ITGB1	0.0978028	0	LAMA2_ITGA1_ITGB1	LAMA2 - (ITGA1+ITGB1)	LAMININ	ECM-Receptor	KEGG: hsa04512
858	FB	FB	LAMA2	ITGA1_ITGB1	3.74822e-15	0	LAMA2_ITGA1_ITGB1	LAMA2 - (ITGA1+ITGB1)	LAMININ	ECM-Receptor	KEGG: hsa04512
859	SMC	FB	LAMA2	ITGA1_ITGB1	0.0707481	0	LAMA2_ITGA1_ITGB1	LAMA2 - (ITGA1+ITGB1)	LAMININ	ECM-Receptor	KEGG: hsa04512
860	PC	FB	LAMA2	ITGA1_ITGB1	0.00418971	0	LAMA2_ITGA1_ITGB1	LAMA2 - (ITGA1+ITGB1)	LAMININ	ECM-Receptor	KEGG: hsa04512
861	MC	FB	LAMA2	ITGA1_ITGB1	7.91434e-07	0	LAMA2_ITGA1_ITGB1	LAMA2 - (ITGA1+ITGB1)	LAMININ	ECM-Receptor	KEGG: hsa04512
862	LC	FB	LAMA2	ITGA1_ITGB1	0.00103776	0	LAMA2_ITGA1_ITGB1	LAMA2 - (ITGA1+ITGB1)	LAMININ	ECM-Receptor	KEGG: hsa04512
863	LEC	FB	LAMA2	ITGA1_ITGB1	0.0822723	0	LAMA2_ITGA1_ITGB1	LAMA2 - (ITGA1+ITGB1)	LAMININ	ECM-Receptor	KEGG: hsa04512
864	NC	FB	LAMA2	ITGA1_ITGB1	0.00328224	0	LAMA2_ITGA1_ITGB1	LAMA2 - (ITGA1+ITGB1)	LAMININ	ECM-Receptor	KEGG: hsa04512
865	Adipo	FB	LAMA2	ITGA1_ITGB1	0.0800321	0	LAMA2_ITGA1_ITGB1	LAMA2 - (ITGA1+ITGB1)	LAMININ	ECM-Receptor	KEGG: hsa04512
866	ProC	FB	LAMA2	ITGA1_ITGB1	0.0781243	0	LAMA2_ITGA1_ITGB1	LAMA2 - (ITGA1+ITGB1)	LAMININ	ECM-Receptor	KEGG: hsa04512
867	CM	MC	LAMA2	ITGA1_ITGB1	0.0349228	0	LAMA2_ITGA1_ITGB1	LAMA2 - (ITGA1+ITGB1)	LAMININ	ECM-Receptor	KEGG: hsa04512
868	EC	MC	LAMA2	ITGA1_ITGB1	0.0390255	0	LAMA2_ITGA1_ITGB1	LAMA2 - (ITGA1+ITGB1)	LAMININ	ECM-Receptor	KEGG: hsa04512
869	FB	MC	LAMA2	ITGA1_ITGB1	1.40414e-15	0	LAMA2_ITGA1_ITGB1	LAMA2 - (ITGA1+ITGB1)	LAMININ	ECM-Receptor	KEGG: hsa04512
870	SMC	MC	LAMA2	ITGA1_ITGB1	0.0277303	0	LAMA2_ITGA1_ITGB1	LAMA2 - (ITGA1+ITGB1)	LAMININ	ECM-Receptor	KEGG: hsa04512
871	PC	MC	LAMA2	ITGA1_ITGB1	0.00157365	0	LAMA2_ITGA1_ITGB1	LAMA2 - (ITGA1+ITGB1)	LAMININ	ECM-Receptor	KEGG: hsa04512
872	MC	MC	LAMA2	ITGA1_ITGB1	2.96484e-07	0	LAMA2_ITGA1_ITGB1	LAMA2 - (ITGA1+ITGB1)	LAMININ	ECM-Receptor	KEGG: hsa04512
873	LC	MC	LAMA2	ITGA1_ITGB1	0.000389014	0	LAMA2_ITGA1_ITGB1	LAMA2 - (ITGA1+ITGB1)	LAMININ	ECM-Receptor	KEGG: hsa04512
874	LEC	MC	LAMA2	ITGA1_ITGB1	0.0324923	0	LAMA2_ITGA1_ITGB1	LAMA2 - (ITGA1+ITGB1)	LAMININ	ECM-Receptor	KEGG: hsa04512
875	NC	MC	LAMA2	ITGA1_ITGB1	0.00123211	0	LAMA2_ITGA1_ITGB1	LAMA2 - (ITGA1+ITGB1)	LAMININ	ECM-Receptor	KEGG: hsa04512
876	Adipo	MC	LAMA2	ITGA1_ITGB1	0.0315609	0	LAMA2_ITGA1_ITGB1	LAMA2 - (ITGA1+ITGB1)	LAMININ	ECM-Receptor	KEGG: hsa04512
877	ProC	MC	LAMA2	ITGA1_ITGB1	0.03077	0	LAMA2_ITGA1_ITGB1	LAMA2 - (ITGA1+ITGB1)	LAMININ	ECM-Receptor	KEGG: hsa04512
878	CM	LEC	LAMA2	ITGA1_ITGB1	0.09239	0	LAMA2_ITGA1_ITGB1	LAMA2 - (ITGA1+ITGB1)	LAMININ	ECM-Receptor	KEGG: hsa04512
879	EC	LEC	LAMA2	ITGA1_ITGB1	0.102527	0	LAMA2_ITGA1_ITGB1	LAMA2 - (ITGA1+ITGB1)	LAMININ	ECM-Receptor	KEGG: hsa04512
880	FB	LEC	LAMA2	ITGA1_ITGB1	3.94994e-15	0	LAMA2_ITGA1_ITGB1	LAMA2 - (ITGA1+ITGB1)	LAMININ	ECM-Receptor	KEGG: hsa04512
881	SMC	LEC	LAMA2	ITGA1_ITGB1	0.0742728	0	LAMA2_ITGA1_ITGB1	LAMA2 - (ITGA1+ITGB1)	LAMININ	ECM-Receptor	KEGG: hsa04512
882	PC	LEC	LAMA2	ITGA1_ITGB1	0.00441419	0	LAMA2_ITGA1_ITGB1	LAMA2 - (ITGA1+ITGB1)	LAMININ	ECM-Receptor	KEGG: hsa04512
883	MC	LEC	LAMA2	ITGA1_ITGB1	8.34026e-07	0	LAMA2_ITGA1_ITGB1	LAMA2 - (ITGA1+ITGB1)	LAMININ	ECM-Receptor	KEGG: hsa04512
884	LC	LEC	LAMA2	ITGA1_ITGB1	0.00109355	0	LAMA2_ITGA1_ITGB1	LAMA2 - (ITGA1+ITGB1)	LAMININ	ECM-Receptor	KEGG: hsa04512
885	LEC	LEC	LAMA2	ITGA1_ITGB1	0.0863178	0	LAMA2_ITGA1_ITGB1	LAMA2 - (ITGA1+ITGB1)	LAMININ	ECM-Receptor	KEGG: hsa04512
886	NC	LEC	LAMA2	ITGA1_ITGB1	0.00345827	0	LAMA2_ITGA1_ITGB1	LAMA2 - (ITGA1+ITGB1)	LAMININ	ECM-Receptor	KEGG: hsa04512
887	Adipo	LEC	LAMA2	ITGA1_ITGB1	0.0839775	0	LAMA2_ITGA1_ITGB1	LAMA2 - (ITGA1+ITGB1)	LAMININ	ECM-Receptor	KEGG: hsa04512
888	ProC	LEC	LAMA2	ITGA1_ITGB1	0.081984	0	LAMA2_ITGA1_ITGB1	LAMA2 - (ITGA1+ITGB1)	LAMININ	ECM-Receptor	KEGG: hsa04512
889	CM	NC	LAMA2	ITGA1_ITGB1	0.174338	0	LAMA2_ITGA1_ITGB1	LAMA2 - (ITGA1+ITGB1)	LAMININ	ECM-Receptor	KEGG: hsa04512
890	EC	NC	LAMA2	ITGA1_ITGB1	0.191568	0	LAMA2_ITGA1_ITGB1	LAMA2 - (ITGA1+ITGB1)	LAMININ	ECM-Receptor	KEGG: hsa04512
891	FB	NC	LAMA2	ITGA1_ITGB1	8.19324e-15	0	LAMA2_ITGA1_ITGB1	LAMA2 - (ITGA1+ITGB1)	LAMININ	ECM-Receptor	KEGG: hsa04512
892	SMC	NC	LAMA2	ITGA1_ITGB1	0.142678	0	LAMA2_ITGA1_ITGB1	LAMA2 - (ITGA1+ITGB1)	LAMININ	ECM-Receptor	KEGG: hsa04512
893	PC	NC	LAMA2	ITGA1_ITGB1	0.00911301	0	LAMA2_ITGA1_ITGB1	LAMA2 - (ITGA1+ITGB1)	LAMININ	ECM-Receptor	KEGG: hsa04512
894	MC	NC	LAMA2	ITGA1_ITGB1	1.72999e-06	0	LAMA2_ITGA1_ITGB1	LAMA2 - (ITGA1+ITGB1)	LAMININ	ECM-Receptor	KEGG: hsa04512
895	LC	NC	LAMA2	ITGA1_ITGB1	0.00226565	0	LAMA2_ITGA1_ITGB1	LAMA2 - (ITGA1+ITGB1)	LAMININ	ECM-Receptor	KEGG: hsa04512
896	LEC	NC	LAMA2	ITGA1_ITGB1	0.163852	0	LAMA2_ITGA1_ITGB1	LAMA2 - (ITGA1+ITGB1)	LAMININ	ECM-Receptor	KEGG: hsa04512
897	NC	NC	LAMA2	ITGA1_ITGB1	0.00714683	0	LAMA2_ITGA1_ITGB1	LAMA2 - (ITGA1+ITGB1)	LAMININ	ECM-Receptor	KEGG: hsa04512
898	Adipo	NC	LAMA2	ITGA1_ITGB1	0.159778	0	LAMA2_ITGA1_ITGB1	LAMA2 - (ITGA1+ITGB1)	LAMININ	ECM-Receptor	KEGG: hsa04512
899	ProC	NC	LAMA2	ITGA1_ITGB1	0.156292	0	LAMA2_ITGA1_ITGB1	LAMA2 - (ITGA1+ITGB1)	LAMININ	ECM-Receptor	KEGG: hsa04512
900	CM	ProC	LAMA2	ITGA1_ITGB1	0.133431	0	LAMA2_ITGA1_ITGB1	LAMA2 - (ITGA1+ITGB1)	LAMININ	ECM-Receptor	KEGG: hsa04512
901	EC	ProC	LAMA2	ITGA1_ITGB1	0.14734	0	LAMA2_ITGA1_ITGB1	LAMA2 - (ITGA1+ITGB1)	LAMININ	ECM-Receptor	KEGG: hsa04512
902	SMC	ProC	LAMA2	ITGA1_ITGB1	0.108225	0	LAMA2_ITGA1_ITGB1	LAMA2 - (ITGA1+ITGB1)	LAMININ	ECM-Receptor	KEGG: hsa04512
903	PC	ProC	LAMA2	ITGA1_ITGB1	0.00666189	0.03	LAMA2_ITGA1_ITGB1	LAMA2 - (ITGA1+ITGB1)	LAMININ	ECM-Receptor	KEGG: hsa04512
904	MC	ProC	LAMA2	ITGA1_ITGB1	1.26156e-06	0.03	LAMA2_ITGA1_ITGB1	LAMA2 - (ITGA1+ITGB1)	LAMININ	ECM-Receptor	KEGG: hsa04512
905	LC	ProC	LAMA2	ITGA1_ITGB1	0.00165319	0.03	LAMA2_ITGA1_ITGB1	LAMA2 - (ITGA1+ITGB1)	LAMININ	ECM-Receptor	KEGG: hsa04512
906	LEC	ProC	LAMA2	ITGA1_ITGB1	0.125033	0	LAMA2_ITGA1_ITGB1	LAMA2 - (ITGA1+ITGB1)	LAMININ	ECM-Receptor	KEGG: hsa04512
907	NC	ProC	LAMA2	ITGA1_ITGB1	0.00522177	0.03	LAMA2_ITGA1_ITGB1	LAMA2 - (ITGA1+ITGB1)	LAMININ	ECM-Receptor	KEGG: hsa04512
908	Adipo	ProC	LAMA2	ITGA1_ITGB1	0.121783	0	LAMA2_ITGA1_ITGB1	LAMA2 - (ITGA1+ITGB1)	LAMININ	ECM-Receptor	KEGG: hsa04512
909	ProC	ProC	LAMA2	ITGA1_ITGB1	0.119009	0	LAMA2_ITGA1_ITGB1	LAMA2 - (ITGA1+ITGB1)	LAMININ	ECM-Receptor	KEGG: hsa04512
910	CM	FB	LAMA3	ITGA1_ITGB1	0.00270885	0	LAMA3_ITGA1_ITGB1	LAMA3 - (ITGA1+ITGB1)	LAMININ	ECM-Receptor	KEGG: hsa04512
911	Adipo	FB	LAMA3	ITGA1_ITGB1	0.00937886	0	LAMA3_ITGA1_ITGB1	LAMA3 - (ITGA1+ITGB1)	LAMININ	ECM-Receptor	KEGG: hsa04512
912	ProC	FB	LAMA3	ITGA1_ITGB1	0.0309394	0	LAMA3_ITGA1_ITGB1	LAMA3 - (ITGA1+ITGB1)	LAMININ	ECM-Receptor	KEGG: hsa04512
913	CM	MC	LAMA3	ITGA1_ITGB1	0.0010165	0	LAMA3_ITGA1_ITGB1	LAMA3 - (ITGA1+ITGB1)	LAMININ	ECM-Receptor	KEGG: hsa04512
914	Adipo	MC	LAMA3	ITGA1_ITGB1	0.0035342	0	LAMA3_ITGA1_ITGB1	LAMA3 - (ITGA1+ITGB1)	LAMININ	ECM-Receptor	KEGG: hsa04512
915	ProC	MC	LAMA3	ITGA1_ITGB1	0.0118191	0	LAMA3_ITGA1_ITGB1	LAMA3 - (ITGA1+ITGB1)	LAMININ	ECM-Receptor	KEGG: hsa04512
916	CM	LEC	LAMA3	ITGA1_ITGB1	0.00285422	0	LAMA3_ITGA1_ITGB1	LAMA3 - (ITGA1+ITGB1)	LAMININ	ECM-Receptor	KEGG: hsa04512
917	Adipo	LEC	LAMA3	ITGA1_ITGB1	0.00987862	0	LAMA3_ITGA1_ITGB1	LAMA3 - (ITGA1+ITGB1)	LAMININ	ECM-Receptor	KEGG: hsa04512
918	ProC	LEC	LAMA3	ITGA1_ITGB1	0.0325503	0	LAMA3_ITGA1_ITGB1	LAMA3 - (ITGA1+ITGB1)	LAMININ	ECM-Receptor	KEGG: hsa04512
919	CM	NC	LAMA3	ITGA1_ITGB1	0.00590232	0	LAMA3_ITGA1_ITGB1	LAMA3 - (ITGA1+ITGB1)	LAMININ	ECM-Receptor	KEGG: hsa04512
920	Adipo	NC	LAMA3	ITGA1_ITGB1	0.0202757	0	LAMA3_ITGA1_ITGB1	LAMA3 - (ITGA1+ITGB1)	LAMININ	ECM-Receptor	KEGG: hsa04512
921	ProC	NC	LAMA3	ITGA1_ITGB1	0.0652369	0	LAMA3_ITGA1_ITGB1	LAMA3 - (ITGA1+ITGB1)	LAMININ	ECM-Receptor	KEGG: hsa04512
922	CM	ProC	LAMA3	ITGA1_ITGB1	0.00431102	0	LAMA3_ITGA1_ITGB1	LAMA3 - (ITGA1+ITGB1)	LAMININ	ECM-Receptor	KEGG: hsa04512
923	Adipo	ProC	LAMA3	ITGA1_ITGB1	0.0148672	0	LAMA3_ITGA1_ITGB1	LAMA3 - (ITGA1+ITGB1)	LAMININ	ECM-Receptor	KEGG: hsa04512
924	ProC	ProC	LAMA3	ITGA1_ITGB1	0.0484279	0	LAMA3_ITGA1_ITGB1	LAMA3 - (ITGA1+ITGB1)	LAMININ	ECM-Receptor	KEGG: hsa04512
925	CM	FB	LAMA4	ITGA1_ITGB1	0.00871818	0	LAMA4_ITGA1_ITGB1	LAMA4 - (ITGA1+ITGB1)	LAMININ	ECM-Receptor	KEGG: hsa04512
926	FB	FB	LAMA4	ITGA1_ITGB1	0.0110173	0	LAMA4_ITGA1_ITGB1	LAMA4 - (ITGA1+ITGB1)	LAMININ	ECM-Receptor	KEGG: hsa04512
927	SMC	FB	LAMA4	ITGA1_ITGB1	0.0305923	0	LAMA4_ITGA1_ITGB1	LAMA4 - (ITGA1+ITGB1)	LAMININ	ECM-Receptor	KEGG: hsa04512
928	MC	FB	LAMA4	ITGA1_ITGB1	0.0454888	0	LAMA4_ITGA1_ITGB1	LAMA4 - (ITGA1+ITGB1)	LAMININ	ECM-Receptor	KEGG: hsa04512
929	LEC	FB	LAMA4	ITGA1_ITGB1	0.0418559	0	LAMA4_ITGA1_ITGB1	LAMA4 - (ITGA1+ITGB1)	LAMININ	ECM-Receptor	KEGG: hsa04512
930	NC	FB	LAMA4	ITGA1_ITGB1	0.0410652	0	LAMA4_ITGA1_ITGB1	LAMA4 - (ITGA1+ITGB1)	LAMININ	ECM-Receptor	KEGG: hsa04512
931	Adipo	FB	LAMA4	ITGA1_ITGB1	0.00643881	0	LAMA4_ITGA1_ITGB1	LAMA4 - (ITGA1+ITGB1)	LAMININ	ECM-Receptor	KEGG: hsa04512
932	ProC	FB	LAMA4	ITGA1_ITGB1	0.0291789	0	LAMA4_ITGA1_ITGB1	LAMA4 - (ITGA1+ITGB1)	LAMININ	ECM-Receptor	KEGG: hsa04512
933	CM	MC	LAMA4	ITGA1_ITGB1	0.00328387	0	LAMA4_ITGA1_ITGB1	LAMA4 - (ITGA1+ITGB1)	LAMININ	ECM-Receptor	KEGG: hsa04512
934	FB	MC	LAMA4	ITGA1_ITGB1	0.00415589	0	LAMA4_ITGA1_ITGB1	LAMA4 - (ITGA1+ITGB1)	LAMININ	ECM-Receptor	KEGG: hsa04512
935	SMC	MC	LAMA4	ITGA1_ITGB1	0.0116839	0	LAMA4_ITGA1_ITGB1	LAMA4 - (ITGA1+ITGB1)	LAMININ	ECM-Receptor	KEGG: hsa04512
936	MC	MC	LAMA4	ITGA1_ITGB1	0.0175398	0	LAMA4_ITGA1_ITGB1	LAMA4 - (ITGA1+ITGB1)	LAMININ	ECM-Receptor	KEGG: hsa04512
937	LEC	MC	LAMA4	ITGA1_ITGB1	0.0161014	0	LAMA4_ITGA1_ITGB1	LAMA4 - (ITGA1+ITGB1)	LAMININ	ECM-Receptor	KEGG: hsa04512
938	NC	MC	LAMA4	ITGA1_ITGB1	0.0157892	0	LAMA4_ITGA1_ITGB1	LAMA4 - (ITGA1+ITGB1)	LAMININ	ECM-Receptor	KEGG: hsa04512
939	Adipo	MC	LAMA4	ITGA1_ITGB1	0.00242183	0	LAMA4_ITGA1_ITGB1	LAMA4 - (ITGA1+ITGB1)	LAMININ	ECM-Receptor	KEGG: hsa04512
940	ProC	MC	LAMA4	ITGA1_ITGB1	0.0111341	0	LAMA4_ITGA1_ITGB1	LAMA4 - (ITGA1+ITGB1)	LAMININ	ECM-Receptor	KEGG: hsa04512
941	CM	LEC	LAMA4	ITGA1_ITGB1	0.00918306	0	LAMA4_ITGA1_ITGB1	LAMA4 - (ITGA1+ITGB1)	LAMININ	ECM-Receptor	KEGG: hsa04512
942	FB	LEC	LAMA4	ITGA1_ITGB1	0.0116034	0	LAMA4_ITGA1_ITGB1	LAMA4 - (ITGA1+ITGB1)	LAMININ	ECM-Receptor	KEGG: hsa04512
943	SMC	LEC	LAMA4	ITGA1_ITGB1	0.0321857	0	LAMA4_ITGA1_ITGB1	LAMA4 - (ITGA1+ITGB1)	LAMININ	ECM-Receptor	KEGG: hsa04512
944	MC	LEC	LAMA4	ITGA1_ITGB1	0.0478198	0	LAMA4_ITGA1_ITGB1	LAMA4 - (ITGA1+ITGB1)	LAMININ	ECM-Receptor	KEGG: hsa04512
945	LEC	LEC	LAMA4	ITGA1_ITGB1	0.0440093	0	LAMA4_ITGA1_ITGB1	LAMA4 - (ITGA1+ITGB1)	LAMININ	ECM-Receptor	KEGG: hsa04512
946	NC	LEC	LAMA4	ITGA1_ITGB1	0.0431798	0	LAMA4_ITGA1_ITGB1	LAMA4 - (ITGA1+ITGB1)	LAMININ	ECM-Receptor	KEGG: hsa04512
947	Adipo	LEC	LAMA4	ITGA1_ITGB1	0.00678298	0	LAMA4_ITGA1_ITGB1	LAMA4 - (ITGA1+ITGB1)	LAMININ	ECM-Receptor	KEGG: hsa04512
948	ProC	LEC	LAMA4	ITGA1_ITGB1	0.030701	0	LAMA4_ITGA1_ITGB1	LAMA4 - (ITGA1+ITGB1)	LAMININ	ECM-Receptor	KEGG: hsa04512
949	CM	NC	LAMA4	ITGA1_ITGB1	0.0188621	0	LAMA4_ITGA1_ITGB1	LAMA4 - (ITGA1+ITGB1)	LAMININ	ECM-Receptor	KEGG: hsa04512
950	FB	NC	LAMA4	ITGA1_ITGB1	0.0237721	0	LAMA4_ITGA1_ITGB1	LAMA4 - (ITGA1+ITGB1)	LAMININ	ECM-Receptor	KEGG: hsa04512
951	SMC	NC	LAMA4	ITGA1_ITGB1	0.0645305	0	LAMA4_ITGA1_ITGB1	LAMA4 - (ITGA1+ITGB1)	LAMININ	ECM-Receptor	KEGG: hsa04512
952	MC	NC	LAMA4	ITGA1_ITGB1	0.0943445	0	LAMA4_ITGA1_ITGB1	LAMA4 - (ITGA1+ITGB1)	LAMININ	ECM-Receptor	KEGG: hsa04512
953	LEC	NC	LAMA4	ITGA1_ITGB1	0.0871661	0	LAMA4_ITGA1_ITGB1	LAMA4 - (ITGA1+ITGB1)	LAMININ	ECM-Receptor	KEGG: hsa04512
954	NC	NC	LAMA4	ITGA1_ITGB1	0.085596	0	LAMA4_ITGA1_ITGB1	LAMA4 - (ITGA1+ITGB1)	LAMININ	ECM-Receptor	KEGG: hsa04512
955	Adipo	NC	LAMA4	ITGA1_ITGB1	0.0139679	0	LAMA4_ITGA1_ITGB1	LAMA4 - (ITGA1+ITGB1)	LAMININ	ECM-Receptor	KEGG: hsa04512
956	ProC	NC	LAMA4	ITGA1_ITGB1	0.0616489	0	LAMA4_ITGA1_ITGB1	LAMA4 - (ITGA1+ITGB1)	LAMININ	ECM-Receptor	KEGG: hsa04512
957	CM	ProC	LAMA4	ITGA1_ITGB1	0.0138253	0	LAMA4_ITGA1_ITGB1	LAMA4 - (ITGA1+ITGB1)	LAMININ	ECM-Receptor	KEGG: hsa04512
958	FB	ProC	LAMA4	ITGA1_ITGB1	0.0174476	0	LAMA4_ITGA1_ITGB1	LAMA4 - (ITGA1+ITGB1)	LAMININ	ECM-Receptor	KEGG: hsa04512
959	SMC	ProC	LAMA4	ITGA1_ITGB1	0.0478942	0	LAMA4_ITGA1_ITGB1	LAMA4 - (ITGA1+ITGB1)	LAMININ	ECM-Receptor	KEGG: hsa04512
960	MC	ProC	LAMA4	ITGA1_ITGB1	0.0706022	0	LAMA4_ITGA1_ITGB1	LAMA4 - (ITGA1+ITGB1)	LAMININ	ECM-Receptor	KEGG: hsa04512
961	LEC	ProC	LAMA4	ITGA1_ITGB1	0.0651004	0	LAMA4_ITGA1_ITGB1	LAMA4 - (ITGA1+ITGB1)	LAMININ	ECM-Receptor	KEGG: hsa04512
962	NC	ProC	LAMA4	ITGA1_ITGB1	0.0638999	0	LAMA4_ITGA1_ITGB1	LAMA4 - (ITGA1+ITGB1)	LAMININ	ECM-Receptor	KEGG: hsa04512
963	Adipo	ProC	LAMA4	ITGA1_ITGB1	0.0102245	0	LAMA4_ITGA1_ITGB1	LAMA4 - (ITGA1+ITGB1)	LAMININ	ECM-Receptor	KEGG: hsa04512
964	ProC	ProC	LAMA4	ITGA1_ITGB1	0.0457192	0	LAMA4_ITGA1_ITGB1	LAMA4 - (ITGA1+ITGB1)	LAMININ	ECM-Receptor	KEGG: hsa04512
965	ProC	FB	LAMA5	ITGA1_ITGB1	0.00246998	0	LAMA5_ITGA1_ITGB1	LAMA5 - (ITGA1+ITGB1)	LAMININ	ECM-Receptor	KEGG: hsa04512
966	ProC	MC	LAMA5	ITGA1_ITGB1	0.000926726	0	LAMA5_ITGA1_ITGB1	LAMA5 - (ITGA1+ITGB1)	LAMININ	ECM-Receptor	KEGG: hsa04512
967	ProC	LEC	LAMA5	ITGA1_ITGB1	0.00260256	0	LAMA5_ITGA1_ITGB1	LAMA5 - (ITGA1+ITGB1)	LAMININ	ECM-Receptor	KEGG: hsa04512
968	ProC	NC	LAMA5	ITGA1_ITGB1	0.00538337	0	LAMA5_ITGA1_ITGB1	LAMA5 - (ITGA1+ITGB1)	LAMININ	ECM-Receptor	KEGG: hsa04512
969	ProC	ProC	LAMA5	ITGA1_ITGB1	0.00393143	0	LAMA5_ITGA1_ITGB1	LAMA5 - (ITGA1+ITGB1)	LAMININ	ECM-Receptor	KEGG: hsa04512
970	CM	FB	LAMB1	ITGA1_ITGB1	0.0113253	0	LAMB1_ITGA1_ITGB1	LAMB1 - (ITGA1+ITGB1)	LAMININ	ECM-Receptor	KEGG: hsa04512
971	EC	FB	LAMB1	ITGA1_ITGB1	0.00563154	0	LAMB1_ITGA1_ITGB1	LAMB1 - (ITGA1+ITGB1)	LAMININ	ECM-Receptor	KEGG: hsa04512
972	FB	FB	LAMB1	ITGA1_ITGB1	0.014443	0	LAMB1_ITGA1_ITGB1	LAMB1 - (ITGA1+ITGB1)	LAMININ	ECM-Receptor	KEGG: hsa04512
973	SMC	FB	LAMB1	ITGA1_ITGB1	0.0679183	0	LAMB1_ITGA1_ITGB1	LAMB1 - (ITGA1+ITGB1)	LAMININ	ECM-Receptor	KEGG: hsa04512
974	MC	FB	LAMB1	ITGA1_ITGB1	0.037241	0	LAMB1_ITGA1_ITGB1	LAMB1 - (ITGA1+ITGB1)	LAMININ	ECM-Receptor	KEGG: hsa04512
975	LEC	FB	LAMB1	ITGA1_ITGB1	0.0514977	0	LAMB1_ITGA1_ITGB1	LAMB1 - (ITGA1+ITGB1)	LAMININ	ECM-Receptor	KEGG: hsa04512
976	NC	FB	LAMB1	ITGA1_ITGB1	0.0112427	0	LAMB1_ITGA1_ITGB1	LAMB1 - (ITGA1+ITGB1)	LAMININ	ECM-Receptor	KEGG: hsa04512
977	Adipo	FB	LAMB1	ITGA1_ITGB1	0.00838045	0	LAMB1_ITGA1_ITGB1	LAMB1 - (ITGA1+ITGB1)	LAMININ	ECM-Receptor	KEGG: hsa04512
978	ProC	FB	LAMB1	ITGA1_ITGB1	0.0309819	0	LAMB1_ITGA1_ITGB1	LAMB1 - (ITGA1+ITGB1)	LAMININ	ECM-Receptor	KEGG: hsa04512
979	CM	MC	LAMB1	ITGA1_ITGB1	0.00427291	0	LAMB1_ITGA1_ITGB1	LAMB1 - (ITGA1+ITGB1)	LAMININ	ECM-Receptor	KEGG: hsa04512
980	EC	MC	LAMB1	ITGA1_ITGB1	0.00211712	0	LAMB1_ITGA1_ITGB1	LAMB1 - (ITGA1+ITGB1)	LAMININ	ECM-Receptor	KEGG: hsa04512
981	FB	MC	LAMB1	ITGA1_ITGB1	0.00545989	0	LAMB1_ITGA1_ITGB1	LAMB1 - (ITGA1+ITGB1)	LAMININ	ECM-Receptor	KEGG: hsa04512
982	SMC	MC	LAMB1	ITGA1_ITGB1	0.0265719	0	LAMB1_ITGA1_ITGB1	LAMB1 - (ITGA1+ITGB1)	LAMININ	ECM-Receptor	KEGG: hsa04512
983	MC	MC	LAMB1	ITGA1_ITGB1	0.0142838	0	LAMB1_ITGA1_ITGB1	LAMB1 - (ITGA1+ITGB1)	LAMININ	ECM-Receptor	KEGG: hsa04512
984	LEC	MC	LAMB1	ITGA1_ITGB1	0.0199338	0	LAMB1_ITGA1_ITGB1	LAMB1 - (ITGA1+ITGB1)	LAMININ	ECM-Receptor	KEGG: hsa04512
985	NC	MC	LAMB1	ITGA1_ITGB1	0.0042415	0	LAMB1_ITGA1_ITGB1	LAMB1 - (ITGA1+ITGB1)	LAMININ	ECM-Receptor	KEGG: hsa04512
986	Adipo	MC	LAMB1	ITGA1_ITGB1	0.00315599	0	LAMB1_ITGA1_ITGB1	LAMB1 - (ITGA1+ITGB1)	LAMININ	ECM-Receptor	KEGG: hsa04512
987	ProC	MC	LAMB1	ITGA1_ITGB1	0.0118356	0	LAMB1_ITGA1_ITGB1	LAMB1 - (ITGA1+ITGB1)	LAMININ	ECM-Receptor	KEGG: hsa04512
988	CM	LEC	LAMB1	ITGA1_ITGB1	0.0119275	0	LAMB1_ITGA1_ITGB1	LAMB1 - (ITGA1+ITGB1)	LAMININ	ECM-Receptor	KEGG: hsa04512
989	EC	LEC	LAMB1	ITGA1_ITGB1	0.00593282	0	LAMB1_ITGA1_ITGB1	LAMB1 - (ITGA1+ITGB1)	LAMININ	ECM-Receptor	KEGG: hsa04512
990	FB	LEC	LAMB1	ITGA1_ITGB1	0.0152084	0	LAMB1_ITGA1_ITGB1	LAMB1 - (ITGA1+ITGB1)	LAMININ	ECM-Receptor	KEGG: hsa04512
991	SMC	LEC	LAMB1	ITGA1_ITGB1	0.0713129	0	LAMB1_ITGA1_ITGB1	LAMB1 - (ITGA1+ITGB1)	LAMININ	ECM-Receptor	KEGG: hsa04512
992	MC	LEC	LAMB1	ITGA1_ITGB1	0.0391667	0	LAMB1_ITGA1_ITGB1	LAMB1 - (ITGA1+ITGB1)	LAMININ	ECM-Receptor	KEGG: hsa04512
993	LEC	LEC	LAMB1	ITGA1_ITGB1	0.0541192	0	LAMB1_ITGA1_ITGB1	LAMB1 - (ITGA1+ITGB1)	LAMININ	ECM-Receptor	KEGG: hsa04512
994	NC	LEC	LAMB1	ITGA1_ITGB1	0.0118406	0	LAMB1_ITGA1_ITGB1	LAMB1 - (ITGA1+ITGB1)	LAMININ	ECM-Receptor	KEGG: hsa04512
995	Adipo	LEC	LAMB1	ITGA1_ITGB1	0.00882748	0	LAMB1_ITGA1_ITGB1	LAMB1 - (ITGA1+ITGB1)	LAMININ	ECM-Receptor	KEGG: hsa04512
996	ProC	LEC	LAMB1	ITGA1_ITGB1	0.0325949	0	LAMB1_ITGA1_ITGB1	LAMB1 - (ITGA1+ITGB1)	LAMININ	ECM-Receptor	KEGG: hsa04512
997	CM	NC	LAMB1	ITGA1_ITGB1	0.0244279	0	LAMB1_ITGA1_ITGB1	LAMB1 - (ITGA1+ITGB1)	LAMININ	ECM-Receptor	KEGG: hsa04512
998	EC	NC	LAMB1	ITGA1_ITGB1	0.0122283	0	LAMB1_ITGA1_ITGB1	LAMB1 - (ITGA1+ITGB1)	LAMININ	ECM-Receptor	KEGG: hsa04512
999	FB	NC	LAMB1	ITGA1_ITGB1	0.0310393	0	LAMB1_ITGA1_ITGB1	LAMB1 - (ITGA1+ITGB1)	LAMININ	ECM-Receptor	KEGG: hsa04512
1000	SMC	NC	LAMB1	ITGA1_ITGB1	0.137396	0	LAMB1_ITGA1_ITGB1	LAMB1 - (ITGA1+ITGB1)	LAMININ	ECM-Receptor	KEGG: hsa04512
1001	MC	NC	LAMB1	ITGA1_ITGB1	0.0779621	0	LAMB1_ITGA1_ITGB1	LAMB1 - (ITGA1+ITGB1)	LAMININ	ECM-Receptor	KEGG: hsa04512
1002	LEC	NC	LAMB1	ITGA1_ITGB1	0.10609	0	LAMB1_ITGA1_ITGB1	LAMB1 - (ITGA1+ITGB1)	LAMININ	ECM-Receptor	KEGG: hsa04512
1003	NC	NC	LAMB1	ITGA1_ITGB1	0.024252	0	LAMB1_ITGA1_ITGB1	LAMB1 - (ITGA1+ITGB1)	LAMININ	ECM-Receptor	KEGG: hsa04512
1004	Adipo	NC	LAMB1	ITGA1_ITGB1	0.0181386	0	LAMB1_ITGA1_ITGB1	LAMB1 - (ITGA1+ITGB1)	LAMININ	ECM-Receptor	KEGG: hsa04512
1005	ProC	NC	LAMB1	ITGA1_ITGB1	0.0653233	0	LAMB1_ITGA1_ITGB1	LAMB1 - (ITGA1+ITGB1)	LAMININ	ECM-Receptor	KEGG: hsa04512
1006	CM	ProC	LAMB1	ITGA1_ITGB1	0.0179321	0	LAMB1_ITGA1_ITGB1	LAMB1 - (ITGA1+ITGB1)	LAMININ	ECM-Receptor	KEGG: hsa04512
1007	EC	ProC	LAMB1	ITGA1_ITGB1	0.00894684	0	LAMB1_ITGA1_ITGB1	LAMB1 - (ITGA1+ITGB1)	LAMININ	ECM-Receptor	KEGG: hsa04512
1008	FB	ProC	LAMB1	ITGA1_ITGB1	0.0228265	0	LAMB1_ITGA1_ITGB1	LAMB1 - (ITGA1+ITGB1)	LAMININ	ECM-Receptor	KEGG: hsa04512
1009	SMC	ProC	LAMB1	ITGA1_ITGB1	0.104065	0	LAMB1_ITGA1_ITGB1	LAMB1 - (ITGA1+ITGB1)	LAMININ	ECM-Receptor	KEGG: hsa04512
1010	MC	ProC	LAMB1	ITGA1_ITGB1	0.0580781	0	LAMB1_ITGA1_ITGB1	LAMB1 - (ITGA1+ITGB1)	LAMININ	ECM-Receptor	KEGG: hsa04512
1011	LEC	ProC	LAMB1	ITGA1_ITGB1	0.0796516	0	LAMB1_ITGA1_ITGB1	LAMB1 - (ITGA1+ITGB1)	LAMININ	ECM-Receptor	KEGG: hsa04512
1012	NC	ProC	LAMB1	ITGA1_ITGB1	0.0178021	0	LAMB1_ITGA1_ITGB1	LAMB1 - (ITGA1+ITGB1)	LAMININ	ECM-Receptor	KEGG: hsa04512
1013	Adipo	ProC	LAMB1	ITGA1_ITGB1	0.0132924	0	LAMB1_ITGA1_ITGB1	LAMB1 - (ITGA1+ITGB1)	LAMININ	ECM-Receptor	KEGG: hsa04512
1014	ProC	ProC	LAMB1	ITGA1_ITGB1	0.0484932	0	LAMB1_ITGA1_ITGB1	LAMB1 - (ITGA1+ITGB1)	LAMININ	ECM-Receptor	KEGG: hsa04512
1015	EC	FB	LAMC1	ITGA1_ITGB1	0.00435853	0	LAMC1_ITGA1_ITGB1	LAMC1 - (ITGA1+ITGB1)	LAMININ	ECM-Receptor	KEGG: hsa04512
1016	FB	FB	LAMC1	ITGA1_ITGB1	0.0147073	0	LAMC1_ITGA1_ITGB1	LAMC1 - (ITGA1+ITGB1)	LAMININ	ECM-Receptor	KEGG: hsa04512
1017	SMC	FB	LAMC1	ITGA1_ITGB1	0.0498191	0	LAMC1_ITGA1_ITGB1	LAMC1 - (ITGA1+ITGB1)	LAMININ	ECM-Receptor	KEGG: hsa04512
1018	MC	FB	LAMC1	ITGA1_ITGB1	0.0130828	0	LAMC1_ITGA1_ITGB1	LAMC1 - (ITGA1+ITGB1)	LAMININ	ECM-Receptor	KEGG: hsa04512
1019	LEC	FB	LAMC1	ITGA1_ITGB1	0.0365835	0	LAMC1_ITGA1_ITGB1	LAMC1 - (ITGA1+ITGB1)	LAMININ	ECM-Receptor	KEGG: hsa04512
1020	NC	FB	LAMC1	ITGA1_ITGB1	0.0249312	0	LAMC1_ITGA1_ITGB1	LAMC1 - (ITGA1+ITGB1)	LAMININ	ECM-Receptor	KEGG: hsa04512
1021	Adipo	FB	LAMC1	ITGA1_ITGB1	0.008965	0	LAMC1_ITGA1_ITGB1	LAMC1 - (ITGA1+ITGB1)	LAMININ	ECM-Receptor	KEGG: hsa04512
1022	ProC	FB	LAMC1	ITGA1_ITGB1	0.0301162	0	LAMC1_ITGA1_ITGB1	LAMC1 - (ITGA1+ITGB1)	LAMININ	ECM-Receptor	KEGG: hsa04512
1023	EC	MC	LAMC1	ITGA1_ITGB1	0.00163724	0	LAMC1_ITGA1_ITGB1	LAMC1 - (ITGA1+ITGB1)	LAMININ	ECM-Receptor	KEGG: hsa04512
1024	FB	MC	LAMC1	ITGA1_ITGB1	0.00556074	0	LAMC1_ITGA1_ITGB1	LAMC1 - (ITGA1+ITGB1)	LAMININ	ECM-Receptor	KEGG: hsa04512
1025	SMC	MC	LAMC1	ITGA1_ITGB1	0.0192632	0	LAMC1_ITGA1_ITGB1	LAMC1 - (ITGA1+ITGB1)	LAMININ	ECM-Receptor	KEGG: hsa04512
1026	MC	MC	LAMC1	ITGA1_ITGB1	0.00494146	0	LAMC1_ITGA1_ITGB1	LAMC1 - (ITGA1+ITGB1)	LAMININ	ECM-Receptor	KEGG: hsa04512
1027	LEC	MC	LAMC1	ITGA1_ITGB1	0.0140257	0	LAMC1_ITGA1_ITGB1	LAMC1 - (ITGA1+ITGB1)	LAMININ	ECM-Receptor	KEGG: hsa04512
1028	NC	MC	LAMC1	ITGA1_ITGB1	0.00948754	0	LAMC1_ITGA1_ITGB1	LAMC1 - (ITGA1+ITGB1)	LAMININ	ECM-Receptor	KEGG: hsa04512
1029	Adipo	MC	LAMC1	ITGA1_ITGB1	0.00337737	0	LAMC1_ITGA1_ITGB1	LAMC1 - (ITGA1+ITGB1)	LAMININ	ECM-Receptor	KEGG: hsa04512
1030	ProC	MC	LAMC1	ITGA1_ITGB1	0.0114986	0	LAMC1_ITGA1_ITGB1	LAMC1 - (ITGA1+ITGB1)	LAMININ	ECM-Receptor	KEGG: hsa04512
1031	EC	LEC	LAMC1	ITGA1_ITGB1	0.00459202	0	LAMC1_ITGA1_ITGB1	LAMC1 - (ITGA1+ITGB1)	LAMININ	ECM-Receptor	KEGG: hsa04512
1032	FB	LEC	LAMC1	ITGA1_ITGB1	0.0154866	0	LAMC1_ITGA1_ITGB1	LAMC1 - (ITGA1+ITGB1)	LAMININ	ECM-Receptor	KEGG: hsa04512
1033	SMC	LEC	LAMC1	ITGA1_ITGB1	0.0523599	0	LAMC1_ITGA1_ITGB1	LAMC1 - (ITGA1+ITGB1)	LAMININ	ECM-Receptor	KEGG: hsa04512
1034	MC	LEC	LAMC1	ITGA1_ITGB1	0.0137772	0	LAMC1_ITGA1_ITGB1	LAMC1 - (ITGA1+ITGB1)	LAMININ	ECM-Receptor	KEGG: hsa04512
1035	LEC	LEC	LAMC1	ITGA1_ITGB1	0.0384766	0	LAMC1_ITGA1_ITGB1	LAMC1 - (ITGA1+ITGB1)	LAMININ	ECM-Receptor	KEGG: hsa04512
1036	NC	LEC	LAMC1	ITGA1_ITGB1	0.0262377	0	LAMC1_ITGA1_ITGB1	LAMC1 - (ITGA1+ITGB1)	LAMININ	ECM-Receptor	KEGG: hsa04512
1037	Adipo	LEC	LAMC1	ITGA1_ITGB1	0.00944291	0	LAMC1_ITGA1_ITGB1	LAMC1 - (ITGA1+ITGB1)	LAMININ	ECM-Receptor	KEGG: hsa04512
1038	ProC	LEC	LAMC1	ITGA1_ITGB1	0.0316856	0	LAMC1_ITGA1_ITGB1	LAMC1 - (ITGA1+ITGB1)	LAMININ	ECM-Receptor	KEGG: hsa04512
1039	EC	NC	LAMC1	ITGA1_ITGB1	0.00947833	0	LAMC1_ITGA1_ITGB1	LAMC1 - (ITGA1+ITGB1)	LAMININ	ECM-Receptor	KEGG: hsa04512
1040	FB	NC	LAMC1	ITGA1_ITGB1	0.0315976	0	LAMC1_ITGA1_ITGB1	LAMC1 - (ITGA1+ITGB1)	LAMININ	ECM-Receptor	KEGG: hsa04512
1041	SMC	NC	LAMC1	ITGA1_ITGB1	0.102825	0	LAMC1_ITGA1_ITGB1	LAMC1 - (ITGA1+ITGB1)	LAMININ	ECM-Receptor	KEGG: hsa04512
1042	MC	NC	LAMC1	ITGA1_ITGB1	0.0281608	0	LAMC1_ITGA1_ITGB1	LAMC1 - (ITGA1+ITGB1)	LAMININ	ECM-Receptor	KEGG: hsa04512
1043	LEC	NC	LAMC1	ITGA1_ITGB1	0.0766428	0	LAMC1_ITGA1_ITGB1	LAMC1 - (ITGA1+ITGB1)	LAMININ	ECM-Receptor	KEGG: hsa04512
1044	NC	NC	LAMC1	ITGA1_ITGB1	0.0529321	0	LAMC1_ITGA1_ITGB1	LAMC1 - (ITGA1+ITGB1)	LAMININ	ECM-Receptor	KEGG: hsa04512
1045	Adipo	NC	LAMC1	ITGA1_ITGB1	0.0193904	0	LAMC1_ITGA1_ITGB1	LAMC1 - (ITGA1+ITGB1)	LAMININ	ECM-Receptor	KEGG: hsa04512
1046	ProC	NC	LAMC1	ITGA1_ITGB1	0.063561	0	LAMC1_ITGA1_ITGB1	LAMC1 - (ITGA1+ITGB1)	LAMININ	ECM-Receptor	KEGG: hsa04512
1047	EC	ProC	LAMC1	ITGA1_ITGB1	0.00692964	0	LAMC1_ITGA1_ITGB1	LAMC1 - (ITGA1+ITGB1)	LAMININ	ECM-Receptor	KEGG: hsa04512
1048	FB	ProC	LAMC1	ITGA1_ITGB1	0.0232407	0	LAMC1_ITGA1_ITGB1	LAMC1 - (ITGA1+ITGB1)	LAMININ	ECM-Receptor	KEGG: hsa04512
1049	SMC	ProC	LAMC1	ITGA1_ITGB1	0.0771301	0	LAMC1_ITGA1_ITGB1	LAMC1 - (ITGA1+ITGB1)	LAMININ	ECM-Receptor	KEGG: hsa04512
1050	MC	ProC	LAMC1	ITGA1_ITGB1	0.0206934	0	LAMC1_ITGA1_ITGB1	LAMC1 - (ITGA1+ITGB1)	LAMININ	ECM-Receptor	KEGG: hsa04512
1051	LEC	ProC	LAMC1	ITGA1_ITGB1	0.0570745	0	LAMC1_ITGA1_ITGB1	LAMC1 - (ITGA1+ITGB1)	LAMININ	ECM-Receptor	KEGG: hsa04512
1052	NC	ProC	LAMC1	ITGA1_ITGB1	0.0391608	0	LAMC1_ITGA1_ITGB1	LAMC1 - (ITGA1+ITGB1)	LAMININ	ECM-Receptor	KEGG: hsa04512
1053	Adipo	ProC	LAMC1	ITGA1_ITGB1	0.0142147	0	LAMC1_ITGA1_ITGB1	LAMC1 - (ITGA1+ITGB1)	LAMININ	ECM-Receptor	KEGG: hsa04512
1054	ProC	ProC	LAMC1	ITGA1_ITGB1	0.0471621	0	LAMC1_ITGA1_ITGB1	LAMC1 - (ITGA1+ITGB1)	LAMININ	ECM-Receptor	KEGG: hsa04512
1055	CM	LEC	LAMA2	ITGA2_ITGB1	0.0725469	0	LAMA2_ITGA2_ITGB1	LAMA2 - (ITGA2+ITGB1)	LAMININ	ECM-Receptor	KEGG: hsa04512
1056	EC	LEC	LAMA2	ITGA2_ITGB1	0.0807001	0	LAMA2_ITGA2_ITGB1	LAMA2 - (ITGA2+ITGB1)	LAMININ	ECM-Receptor	KEGG: hsa04512
1057	FB	LEC	LAMA2	ITGA2_ITGB1	3.03523e-15	0	LAMA2_ITGA2_ITGB1	LAMA2 - (ITGA2+ITGB1)	LAMININ	ECM-Receptor	KEGG: hsa04512
1058	SMC	LEC	LAMA2	ITGA2_ITGB1	0.0580718	0	LAMA2_ITGA2_ITGB1	LAMA2 - (ITGA2+ITGB1)	LAMININ	ECM-Receptor	KEGG: hsa04512
1059	PC	LEC	LAMA2	ITGA2_ITGB1	0.00339544	0	LAMA2_ITGA2_ITGB1	LAMA2 - (ITGA2+ITGB1)	LAMININ	ECM-Receptor	KEGG: hsa04512
1060	MC	LEC	LAMA2	ITGA2_ITGB1	6.40887e-07	0	LAMA2_ITGA2_ITGB1	LAMA2 - (ITGA2+ITGB1)	LAMININ	ECM-Receptor	KEGG: hsa04512
1061	LC	LEC	LAMA2	ITGA2_ITGB1	0.000840522	0	LAMA2_ITGA2_ITGB1	LAMA2 - (ITGA2+ITGB1)	LAMININ	ECM-Receptor	KEGG: hsa04512
1062	LEC	LEC	LAMA2	ITGA2_ITGB1	0.0676816	0	LAMA2_ITGA2_ITGB1	LAMA2 - (ITGA2+ITGB1)	LAMININ	ECM-Receptor	KEGG: hsa04512
1063	NC	LEC	LAMA2	ITGA2_ITGB1	0.00265955	0	LAMA2_ITGA2_ITGB1	LAMA2 - (ITGA2+ITGB1)	LAMININ	ECM-Receptor	KEGG: hsa04512
1064	Adipo	LEC	LAMA2	ITGA2_ITGB1	0.0658102	0	LAMA2_ITGA2_ITGB1	LAMA2 - (ITGA2+ITGB1)	LAMININ	ECM-Receptor	KEGG: hsa04512
1065	ProC	LEC	LAMA2	ITGA2_ITGB1	0.0642178	0	LAMA2_ITGA2_ITGB1	LAMA2 - (ITGA2+ITGB1)	LAMININ	ECM-Receptor	KEGG: hsa04512
1066	CM	LEC	LAMA3	ITGA2_ITGB1	0.0021947	0	LAMA3_ITGA2_ITGB1	LAMA3 - (ITGA2+ITGB1)	LAMININ	ECM-Receptor	KEGG: hsa04512
1067	Adipo	LEC	LAMA3	ITGA2_ITGB1	0.00760838	0	LAMA3_ITGA2_ITGB1	LAMA3 - (ITGA2+ITGB1)	LAMININ	ECM-Receptor	KEGG: hsa04512
1068	ProC	LEC	LAMA3	ITGA2_ITGB1	0.0252024	0	LAMA3_ITGA2_ITGB1	LAMA3 - (ITGA2+ITGB1)	LAMININ	ECM-Receptor	KEGG: hsa04512
1069	CM	LEC	LAMA4	ITGA2_ITGB1	0.00707153	0	LAMA4_ITGA2_ITGB1	LAMA4 - (ITGA2+ITGB1)	LAMININ	ECM-Receptor	KEGG: hsa04512
1070	FB	LEC	LAMA4	ITGA2_ITGB1	0.00894032	0	LAMA4_ITGA2_ITGB1	LAMA4 - (ITGA2+ITGB1)	LAMININ	ECM-Receptor	KEGG: hsa04512
1071	SMC	LEC	LAMA4	ITGA2_ITGB1	0.024918	0	LAMA4_ITGA2_ITGB1	LAMA4 - (ITGA2+ITGB1)	LAMININ	ECM-Receptor	KEGG: hsa04512
1072	MC	LEC	LAMA4	ITGA2_ITGB1	0.0371574	0	LAMA4_ITGA2_ITGB1	LAMA4 - (ITGA2+ITGB1)	LAMININ	ECM-Receptor	KEGG: hsa04512
1073	LEC	LEC	LAMA4	ITGA2_ITGB1	0.034166	0	LAMA4_ITGA2_ITGB1	LAMA4 - (ITGA2+ITGB1)	LAMININ	ECM-Receptor	KEGG: hsa04512
1074	NC	LEC	LAMA4	ITGA2_ITGB1	0.0335155	0	LAMA4_ITGA2_ITGB1	LAMA4 - (ITGA2+ITGB1)	LAMININ	ECM-Receptor	KEGG: hsa04512
1075	Adipo	LEC	LAMA4	ITGA2_ITGB1	0.00522041	0	LAMA4_ITGA2_ITGB1	LAMA4 - (ITGA2+ITGB1)	LAMININ	ECM-Receptor	KEGG: hsa04512
1076	ProC	LEC	LAMA4	ITGA2_ITGB1	0.0237604	0	LAMA4_ITGA2_ITGB1	LAMA4 - (ITGA2+ITGB1)	LAMININ	ECM-Receptor	KEGG: hsa04512
1077	ProC	LEC	LAMA5	ITGA2_ITGB1	0.00200108	0	LAMA5_ITGA2_ITGB1	LAMA5 - (ITGA2+ITGB1)	LAMININ	ECM-Receptor	KEGG: hsa04512
1078	CM	LEC	LAMB1	ITGA2_ITGB1	0.0091908	0	LAMB1_ITGA2_ITGB1	LAMB1 - (ITGA2+ITGB1)	LAMININ	ECM-Receptor	KEGG: hsa04512
1079	EC	LEC	LAMB1	ITGA2_ITGB1	0.00456519	0	LAMB1_ITGA2_ITGB1	LAMB1 - (ITGA2+ITGB1)	LAMININ	ECM-Receptor	KEGG: hsa04512
1080	FB	LEC	LAMB1	ITGA2_ITGB1	0.0117278	0	LAMB1_ITGA2_ITGB1	LAMB1 - (ITGA2+ITGB1)	LAMININ	ECM-Receptor	KEGG: hsa04512
1081	SMC	LEC	LAMB1	ITGA2_ITGB1	0.0557187	0	LAMB1_ITGA2_ITGB1	LAMB1 - (ITGA2+ITGB1)	LAMININ	ECM-Receptor	KEGG: hsa04512
1082	MC	LEC	LAMB1	ITGA2_ITGB1	0.0303722	0	LAMB1_ITGA2_ITGB1	LAMB1 - (ITGA2+ITGB1)	LAMININ	ECM-Receptor	KEGG: hsa04512
1083	LEC	LEC	LAMB1	ITGA2_ITGB1	0.0421143	0	LAMB1_ITGA2_ITGB1	LAMB1 - (ITGA2+ITGB1)	LAMININ	ECM-Receptor	KEGG: hsa04512
1084	NC	LEC	LAMB1	ITGA2_ITGB1	0.00912359	0	LAMB1_ITGA2_ITGB1	LAMB1 - (ITGA2+ITGB1)	LAMININ	ECM-Receptor	KEGG: hsa04512
1085	Adipo	LEC	LAMB1	ITGA2_ITGB1	0.00679715	0	LAMB1_ITGA2_ITGB1	LAMB1 - (ITGA2+ITGB1)	LAMININ	ECM-Receptor	KEGG: hsa04512
1086	ProC	LEC	LAMB1	ITGA2_ITGB1	0.0252372	0	LAMB1_ITGA2_ITGB1	LAMB1 - (ITGA2+ITGB1)	LAMININ	ECM-Receptor	KEGG: hsa04512
1087	EC	LEC	LAMC1	ITGA2_ITGB1	0.00353238	0	LAMC1_ITGA2_ITGB1	LAMC1 - (ITGA2+ITGB1)	LAMININ	ECM-Receptor	KEGG: hsa04512
1088	FB	LEC	LAMC1	ITGA2_ITGB1	0.0119431	0	LAMC1_ITGA2_ITGB1	LAMC1 - (ITGA2+ITGB1)	LAMININ	ECM-Receptor	KEGG: hsa04512
1089	SMC	LEC	LAMC1	ITGA2_ITGB1	0.0407285	0	LAMC1_ITGA2_ITGB1	LAMC1 - (ITGA2+ITGB1)	LAMININ	ECM-Receptor	KEGG: hsa04512
1090	MC	LEC	LAMC1	ITGA2_ITGB1	0.0106206	0	LAMC1_ITGA2_ITGB1	LAMC1 - (ITGA2+ITGB1)	LAMININ	ECM-Receptor	KEGG: hsa04512
1091	LEC	LEC	LAMC1	ITGA2_ITGB1	0.0298322	0	LAMC1_ITGA2_ITGB1	LAMC1 - (ITGA2+ITGB1)	LAMININ	ECM-Receptor	KEGG: hsa04512
1092	NC	LEC	LAMC1	ITGA2_ITGB1	0.020285	0	LAMC1_ITGA2_ITGB1	LAMC1 - (ITGA2+ITGB1)	LAMININ	ECM-Receptor	KEGG: hsa04512
1093	Adipo	LEC	LAMC1	ITGA2_ITGB1	0.00727207	0	LAMC1_ITGA2_ITGB1	LAMC1 - (ITGA2+ITGB1)	LAMININ	ECM-Receptor	KEGG: hsa04512
1094	ProC	LEC	LAMC1	ITGA2_ITGB1	0.024528	0	LAMC1_ITGA2_ITGB1	LAMC1 - (ITGA2+ITGB1)	LAMININ	ECM-Receptor	KEGG: hsa04512
1095	CM	FB	LAMA2	ITGA6_ITGB1	0.099149	0	LAMA2_ITGA6_ITGB1	LAMA2 - (ITGA6+ITGB1)	LAMININ	ECM-Receptor	KEGG: hsa04512
1096	EC	FB	LAMA2	ITGA6_ITGB1	0.109937	0	LAMA2_ITGA6_ITGB1	LAMA2 - (ITGA6+ITGB1)	LAMININ	ECM-Receptor	KEGG: hsa04512
1097	FB	FB	LAMA2	ITGA6_ITGB1	4.27072e-15	0	LAMA2_ITGA6_ITGB1	LAMA2 - (ITGA6+ITGB1)	LAMININ	ECM-Receptor	KEGG: hsa04512
1098	SMC	FB	LAMA2	ITGA6_ITGB1	0.0798229	0	LAMA2_ITGA6_ITGB1	LAMA2 - (ITGA6+ITGB1)	LAMININ	ECM-Receptor	KEGG: hsa04512
1099	PC	FB	LAMA2	ITGA6_ITGB1	0.00477095	0	LAMA2_ITGA6_ITGB1	LAMA2 - (ITGA6+ITGB1)	LAMININ	ECM-Receptor	KEGG: hsa04512
1100	MC	FB	LAMA2	ITGA6_ITGB1	9.01757e-07	0	LAMA2_ITGA6_ITGB1	LAMA2 - (ITGA6+ITGB1)	LAMININ	ECM-Receptor	KEGG: hsa04512
1101	LC	FB	LAMA2	ITGA6_ITGB1	0.00118225	0	LAMA2_ITGA6_ITGB1	LAMA2 - (ITGA6+ITGB1)	LAMININ	ECM-Receptor	KEGG: hsa04512
1102	LEC	FB	LAMA2	ITGA6_ITGB1	0.0926779	0	LAMA2_ITGA6_ITGB1	LAMA2 - (ITGA6+ITGB1)	LAMININ	ECM-Receptor	KEGG: hsa04512
1103	NC	FB	LAMA2	ITGA6_ITGB1	0.00373806	0	LAMA2_ITGA6_ITGB1	LAMA2 - (ITGA6+ITGB1)	LAMININ	ECM-Receptor	KEGG: hsa04512
1104	Adipo	FB	LAMA2	ITGA6_ITGB1	0.0901822	0	LAMA2_ITGA6_ITGB1	LAMA2 - (ITGA6+ITGB1)	LAMININ	ECM-Receptor	KEGG: hsa04512
1105	ProC	FB	LAMA2	ITGA6_ITGB1	0.0880556	0	LAMA2_ITGA6_ITGB1	LAMA2 - (ITGA6+ITGB1)	LAMININ	ECM-Receptor	KEGG: hsa04512
1106	CM	MC	LAMA2	ITGA6_ITGB1	0.0418348	0	LAMA2_ITGA6_ITGB1	LAMA2 - (ITGA6+ITGB1)	LAMININ	ECM-Receptor	KEGG: hsa04512
1107	EC	MC	LAMA2	ITGA6_ITGB1	0.0467103	0	LAMA2_ITGA6_ITGB1	LAMA2 - (ITGA6+ITGB1)	LAMININ	ECM-Receptor	KEGG: hsa04512
1108	FB	MC	LAMA2	ITGA6_ITGB1	1.69419e-15	0	LAMA2_ITGA6_ITGB1	LAMA2 - (ITGA6+ITGB1)	LAMININ	ECM-Receptor	KEGG: hsa04512
1109	SMC	MC	LAMA2	ITGA6_ITGB1	0.0332678	0	LAMA2_ITGA6_ITGB1	LAMA2 - (ITGA6+ITGB1)	LAMININ	ECM-Receptor	KEGG: hsa04512
1110	PC	MC	LAMA2	ITGA6_ITGB1	0.0018981	0	LAMA2_ITGA6_ITGB1	LAMA2 - (ITGA6+ITGB1)	LAMININ	ECM-Receptor	KEGG: hsa04512
1111	MC	MC	LAMA2	ITGA6_ITGB1	3.57727e-07	0	LAMA2_ITGA6_ITGB1	LAMA2 - (ITGA6+ITGB1)	LAMININ	ECM-Receptor	KEGG: hsa04512
1112	LC	MC	LAMA2	ITGA6_ITGB1	0.000469333	0	LAMA2_ITGA6_ITGB1	LAMA2 - (ITGA6+ITGB1)	LAMININ	ECM-Receptor	KEGG: hsa04512
1113	LEC	MC	LAMA2	ITGA6_ITGB1	0.0389427	0	LAMA2_ITGA6_ITGB1	LAMA2 - (ITGA6+ITGB1)	LAMININ	ECM-Receptor	KEGG: hsa04512
1114	NC	MC	LAMA2	ITGA6_ITGB1	0.00148624	0	LAMA2_ITGA6_ITGB1	LAMA2 - (ITGA6+ITGB1)	LAMININ	ECM-Receptor	KEGG: hsa04512
1115	Adipo	MC	LAMA2	ITGA6_ITGB1	0.0378337	0	LAMA2_ITGA6_ITGB1	LAMA2 - (ITGA6+ITGB1)	LAMININ	ECM-Receptor	KEGG: hsa04512
1116	ProC	MC	LAMA2	ITGA6_ITGB1	0.0368915	0	LAMA2_ITGA6_ITGB1	LAMA2 - (ITGA6+ITGB1)	LAMININ	ECM-Receptor	KEGG: hsa04512
1117	CM	LEC	LAMA2	ITGA6_ITGB1	0.0443038	0	LAMA2_ITGA6_ITGB1	LAMA2 - (ITGA6+ITGB1)	LAMININ	ECM-Receptor	KEGG: hsa04512
1118	EC	LEC	LAMA2	ITGA6_ITGB1	0.0494521	0	LAMA2_ITGA6_ITGB1	LAMA2 - (ITGA6+ITGB1)	LAMININ	ECM-Receptor	KEGG: hsa04512
1119	FB	LEC	LAMA2	ITGA6_ITGB1	1.79881e-15	0	LAMA2_ITGA6_ITGB1	LAMA2 - (ITGA6+ITGB1)	LAMININ	ECM-Receptor	KEGG: hsa04512
1120	SMC	LEC	LAMA2	ITGA6_ITGB1	0.0352498	0	LAMA2_ITGA6_ITGB1	LAMA2 - (ITGA6+ITGB1)	LAMININ	ECM-Receptor	KEGG: hsa04512
1121	PC	LEC	LAMA2	ITGA6_ITGB1	0.00201508	0	LAMA2_ITGA6_ITGB1	LAMA2 - (ITGA6+ITGB1)	LAMININ	ECM-Receptor	KEGG: hsa04512
1122	MC	LEC	LAMA2	ITGA6_ITGB1	3.79818e-07	0	LAMA2_ITGA6_ITGB1	LAMA2 - (ITGA6+ITGB1)	LAMININ	ECM-Receptor	KEGG: hsa04512
1123	LC	LEC	LAMA2	ITGA6_ITGB1	0.000498301	0	LAMA2_ITGA6_ITGB1	LAMA2 - (ITGA6+ITGB1)	LAMININ	ECM-Receptor	KEGG: hsa04512
1124	LEC	LEC	LAMA2	ITGA6_ITGB1	0.0412483	0	LAMA2_ITGA6_ITGB1	LAMA2 - (ITGA6+ITGB1)	LAMININ	ECM-Receptor	KEGG: hsa04512
1125	NC	LEC	LAMA2	ITGA6_ITGB1	0.00157788	0	LAMA2_ITGA6_ITGB1	LAMA2 - (ITGA6+ITGB1)	LAMININ	ECM-Receptor	KEGG: hsa04512
1126	Adipo	LEC	LAMA2	ITGA6_ITGB1	0.0400764	0	LAMA2_ITGA6_ITGB1	LAMA2 - (ITGA6+ITGB1)	LAMININ	ECM-Receptor	KEGG: hsa04512
1127	ProC	LEC	LAMA2	ITGA6_ITGB1	0.0390806	0	LAMA2_ITGA6_ITGB1	LAMA2 - (ITGA6+ITGB1)	LAMININ	ECM-Receptor	KEGG: hsa04512
1128	CM	FB	LAMA3	ITGA6_ITGB1	0.00308529	0	LAMA3_ITGA6_ITGB1	LAMA3 - (ITGA6+ITGB1)	LAMININ	ECM-Receptor	KEGG: hsa04512
1129	Adipo	FB	LAMA3	ITGA6_ITGB1	0.0106723	0	LAMA3_ITGA6_ITGB1	LAMA3 - (ITGA6+ITGB1)	LAMININ	ECM-Receptor	KEGG: hsa04512
1130	ProC	FB	LAMA3	ITGA6_ITGB1	0.0351009	0	LAMA3_ITGA6_ITGB1	LAMA3 - (ITGA6+ITGB1)	LAMININ	ECM-Receptor	KEGG: hsa04512
1131	CM	MC	LAMA3	ITGA6_ITGB1	0.00122622	0	LAMA3_ITGA6_ITGB1	LAMA3 - (ITGA6+ITGB1)	LAMININ	ECM-Receptor	KEGG: hsa04512
1132	Adipo	MC	LAMA3	ITGA6_ITGB1	0.00426114	0	LAMA3_ITGA6_ITGB1	LAMA3 - (ITGA6+ITGB1)	LAMININ	ECM-Receptor	KEGG: hsa04512
1133	ProC	MC	LAMA3	ITGA6_ITGB1	0.0142258	0	LAMA3_ITGA6_ITGB1	LAMA3 - (ITGA6+ITGB1)	LAMININ	ECM-Receptor	KEGG: hsa04512
1134	CM	LEC	LAMA3	ITGA6_ITGB1	0.00130184	0	LAMA3_ITGA6_ITGB1	LAMA3 - (ITGA6+ITGB1)	LAMININ	ECM-Receptor	KEGG: hsa04512
1135	Adipo	LEC	LAMA3	ITGA6_ITGB1	0.00452308	0	LAMA3_ITGA6_ITGB1	LAMA3 - (ITGA6+ITGB1)	LAMININ	ECM-Receptor	KEGG: hsa04512
1136	ProC	LEC	LAMA3	ITGA6_ITGB1	0.015091	0	LAMA3_ITGA6_ITGB1	LAMA3 - (ITGA6+ITGB1)	LAMININ	ECM-Receptor	KEGG: hsa04512
1137	CM	FB	LAMA4	ITGA6_ITGB1	0.00992141	0	LAMA4_ITGA6_ITGB1	LAMA4 - (ITGA6+ITGB1)	LAMININ	ECM-Receptor	KEGG: hsa04512
1138	FB	FB	LAMA4	ITGA6_ITGB1	0.0125338	0	LAMA4_ITGA6_ITGB1	LAMA4 - (ITGA6+ITGB1)	LAMININ	ECM-Receptor	KEGG: hsa04512
1139	SMC	FB	LAMA4	ITGA6_ITGB1	0.0347087	0	LAMA4_ITGA6_ITGB1	LAMA4 - (ITGA6+ITGB1)	LAMININ	ECM-Receptor	KEGG: hsa04512
1140	MC	FB	LAMA4	ITGA6_ITGB1	0.0515032	0	LAMA4_ITGA6_ITGB1	LAMA4 - (ITGA6+ITGB1)	LAMININ	ECM-Receptor	KEGG: hsa04512
1141	LEC	FB	LAMA4	ITGA6_ITGB1	0.0474138	0	LAMA4_ITGA6_ITGB1	LAMA4 - (ITGA6+ITGB1)	LAMININ	ECM-Receptor	KEGG: hsa04512
1142	NC	FB	LAMA4	ITGA6_ITGB1	0.0465233	0	LAMA4_ITGA6_ITGB1	LAMA4 - (ITGA6+ITGB1)	LAMININ	ECM-Receptor	KEGG: hsa04512
1143	Adipo	FB	LAMA4	ITGA6_ITGB1	0.00732978	0	LAMA4_ITGA6_ITGB1	LAMA4 - (ITGA6+ITGB1)	LAMININ	ECM-Receptor	KEGG: hsa04512
1144	ProC	FB	LAMA4	ITGA6_ITGB1	0.0331117	0	LAMA4_ITGA6_ITGB1	LAMA4 - (ITGA6+ITGB1)	LAMININ	ECM-Receptor	KEGG: hsa04512
1145	CM	MC	LAMA4	ITGA6_ITGB1	0.00395953	0	LAMA4_ITGA6_ITGB1	LAMA4 - (ITGA6+ITGB1)	LAMININ	ECM-Receptor	KEGG: hsa04512
1146	FB	MC	LAMA4	ITGA6_ITGB1	0.00501006	0	LAMA4_ITGA6_ITGB1	LAMA4 - (ITGA6+ITGB1)	LAMININ	ECM-Receptor	KEGG: hsa04512
1147	SMC	MC	LAMA4	ITGA6_ITGB1	0.0140634	0	LAMA4_ITGA6_ITGB1	LAMA4 - (ITGA6+ITGB1)	LAMININ	ECM-Receptor	KEGG: hsa04512
1148	MC	MC	LAMA4	ITGA6_ITGB1	0.0210865	0	LAMA4_ITGA6_ITGB1	LAMA4 - (ITGA6+ITGB1)	LAMININ	ECM-Receptor	KEGG: hsa04512
1149	LEC	MC	LAMA4	ITGA6_ITGB1	0.0193629	0	LAMA4_ITGA6_ITGB1	LAMA4 - (ITGA6+ITGB1)	LAMININ	ECM-Receptor	KEGG: hsa04512
1150	NC	MC	LAMA4	ITGA6_ITGB1	0.0189887	0	LAMA4_ITGA6_ITGB1	LAMA4 - (ITGA6+ITGB1)	LAMININ	ECM-Receptor	KEGG: hsa04512
1151	Adipo	MC	LAMA4	ITGA6_ITGB1	0.00292064	0	LAMA4_ITGA6_ITGB1	LAMA4 - (ITGA6+ITGB1)	LAMININ	ECM-Receptor	KEGG: hsa04512
1152	ProC	MC	LAMA4	ITGA6_ITGB1	0.0134032	0	LAMA4_ITGA6_ITGB1	LAMA4 - (ITGA6+ITGB1)	LAMININ	ECM-Receptor	KEGG: hsa04512
1153	CM	LEC	LAMA4	ITGA6_ITGB1	0.00420301	0	LAMA4_ITGA6_ITGB1	LAMA4 - (ITGA6+ITGB1)	LAMININ	ECM-Receptor	KEGG: hsa04512
1154	FB	LEC	LAMA4	ITGA6_ITGB1	0.0053178	0	LAMA4_ITGA6_ITGB1	LAMA4 - (ITGA6+ITGB1)	LAMININ	ECM-Receptor	KEGG: hsa04512
1155	SMC	LEC	LAMA4	ITGA6_ITGB1	0.0149189	0	LAMA4_ITGA6_ITGB1	LAMA4 - (ITGA6+ITGB1)	LAMININ	ECM-Receptor	KEGG: hsa04512
1156	MC	LEC	LAMA4	ITGA6_ITGB1	0.0223596	0	LAMA4_ITGA6_ITGB1	LAMA4 - (ITGA6+ITGB1)	LAMININ	ECM-Receptor	KEGG: hsa04512
1157	LEC	LEC	LAMA4	ITGA6_ITGB1	0.0205341	0	LAMA4_ITGA6_ITGB1	LAMA4 - (ITGA6+ITGB1)	LAMININ	ECM-Receptor	KEGG: hsa04512
1158	NC	LEC	LAMA4	ITGA6_ITGB1	0.0201377	0	LAMA4_ITGA6_ITGB1	LAMA4 - (ITGA6+ITGB1)	LAMININ	ECM-Receptor	KEGG: hsa04512
1159	Adipo	LEC	LAMA4	ITGA6_ITGB1	0.00310044	0	LAMA4_ITGA6_ITGB1	LAMA4 - (ITGA6+ITGB1)	LAMININ	ECM-Receptor	KEGG: hsa04512
1160	ProC	LEC	LAMA4	ITGA6_ITGB1	0.0142191	0	LAMA4_ITGA6_ITGB1	LAMA4 - (ITGA6+ITGB1)	LAMININ	ECM-Receptor	KEGG: hsa04512
1161	ProC	FB	LAMA5	ITGA6_ITGB1	0.00281332	0	LAMA5_ITGA6_ITGB1	LAMA5 - (ITGA6+ITGB1)	LAMININ	ECM-Receptor	KEGG: hsa04512
1162	ProC	MC	LAMA5	ITGA6_ITGB1	0.00111794	0	LAMA5_ITGA6_ITGB1	LAMA5 - (ITGA6+ITGB1)	LAMININ	ECM-Receptor	KEGG: hsa04512
1163	ProC	LEC	LAMA5	ITGA6_ITGB1	0.0011869	0	LAMA5_ITGA6_ITGB1	LAMA5 - (ITGA6+ITGB1)	LAMININ	ECM-Receptor	KEGG: hsa04512
1164	CM	FB	LAMB1	ITGA6_ITGB1	0.0128837	0	LAMB1_ITGA6_ITGB1	LAMB1 - (ITGA6+ITGB1)	LAMININ	ECM-Receptor	KEGG: hsa04512
1165	EC	FB	LAMB1	ITGA6_ITGB1	0.00641153	0	LAMB1_ITGA6_ITGB1	LAMB1 - (ITGA6+ITGB1)	LAMININ	ECM-Receptor	KEGG: hsa04512
1166	FB	FB	LAMB1	ITGA6_ITGB1	0.0164232	0	LAMB1_ITGA6_ITGB1	LAMB1 - (ITGA6+ITGB1)	LAMININ	ECM-Receptor	KEGG: hsa04512
1167	SMC	FB	LAMB1	ITGA6_ITGB1	0.0766601	0	LAMB1_ITGA6_ITGB1	LAMB1 - (ITGA6+ITGB1)	LAMININ	ECM-Receptor	KEGG: hsa04512
1168	MC	FB	LAMB1	ITGA6_ITGB1	0.0422132	0	LAMB1_ITGA6_ITGB1	LAMB1 - (ITGA6+ITGB1)	LAMININ	ECM-Receptor	KEGG: hsa04512
1169	LEC	FB	LAMB1	ITGA6_ITGB1	0.0582581	0	LAMB1_ITGA6_ITGB1	LAMB1 - (ITGA6+ITGB1)	LAMININ	ECM-Receptor	KEGG: hsa04512
1170	NC	FB	LAMB1	ITGA6_ITGB1	0.0127898	0	LAMB1_ITGA6_ITGB1	LAMB1 - (ITGA6+ITGB1)	LAMININ	ECM-Receptor	KEGG: hsa04512
1171	Adipo	FB	LAMB1	ITGA6_ITGB1	0.00953752	0	LAMB1_ITGA6_ITGB1	LAMB1 - (ITGA6+ITGB1)	LAMININ	ECM-Receptor	KEGG: hsa04512
1172	ProC	FB	LAMB1	ITGA6_ITGB1	0.0351489	0	LAMB1_ITGA6_ITGB1	LAMB1 - (ITGA6+ITGB1)	LAMININ	ECM-Receptor	KEGG: hsa04512
1173	CM	MC	LAMB1	ITGA6_ITGB1	0.005151	0	LAMB1_ITGA6_ITGB1	LAMB1 - (ITGA6+ITGB1)	LAMININ	ECM-Receptor	KEGG: hsa04512
1174	EC	MC	LAMB1	ITGA6_ITGB1	0.00255333	0	LAMB1_ITGA6_ITGB1	LAMB1 - (ITGA6+ITGB1)	LAMININ	ECM-Receptor	KEGG: hsa04512
1175	FB	MC	LAMB1	ITGA6_ITGB1	0.00658029	0	LAMB1_ITGA6_ITGB1	LAMB1 - (ITGA6+ITGB1)	LAMININ	ECM-Receptor	KEGG: hsa04512
1176	SMC	MC	LAMB1	ITGA6_ITGB1	0.0318858	0	LAMB1_ITGA6_ITGB1	LAMB1 - (ITGA6+ITGB1)	LAMININ	ECM-Receptor	KEGG: hsa04512
1177	MC	MC	LAMB1	ITGA6_ITGB1	0.0171836	0	LAMB1_ITGA6_ITGB1	LAMB1 - (ITGA6+ITGB1)	LAMININ	ECM-Receptor	KEGG: hsa04512
1178	LEC	MC	LAMB1	ITGA6_ITGB1	0.0239529	0	LAMB1_ITGA6_ITGB1	LAMB1 - (ITGA6+ITGB1)	LAMININ	ECM-Receptor	KEGG: hsa04512
1179	NC	MC	LAMB1	ITGA6_ITGB1	0.00511318	0	LAMB1_ITGA6_ITGB1	LAMB1 - (ITGA6+ITGB1)	LAMININ	ECM-Receptor	KEGG: hsa04512
1180	Adipo	MC	LAMB1	ITGA6_ITGB1	0.00380543	0	LAMB1_ITGA6_ITGB1	LAMB1 - (ITGA6+ITGB1)	LAMININ	ECM-Receptor	KEGG: hsa04512
1181	ProC	MC	LAMB1	ITGA6_ITGB1	0.0142457	0	LAMB1_ITGA6_ITGB1	LAMB1 - (ITGA6+ITGB1)	LAMININ	ECM-Receptor	KEGG: hsa04512
1182	CM	LEC	LAMB1	ITGA6_ITGB1	0.00546735	0	LAMB1_ITGA6_ITGB1	LAMB1 - (ITGA6+ITGB1)	LAMININ	ECM-Receptor	KEGG: hsa04512
1183	EC	LEC	LAMB1	ITGA6_ITGB1	0.00271058	0	LAMB1_ITGA6_ITGB1	LAMB1 - (ITGA6+ITGB1)	LAMININ	ECM-Receptor	KEGG: hsa04512
1184	FB	LEC	LAMB1	ITGA6_ITGB1	0.0069838	0	LAMB1_ITGA6_ITGB1	LAMB1 - (ITGA6+ITGB1)	LAMININ	ECM-Receptor	KEGG: hsa04512
1185	SMC	LEC	LAMB1	ITGA6_ITGB1	0.0337883	0	LAMB1_ITGA6_ITGB1	LAMB1 - (ITGA6+ITGB1)	LAMININ	ECM-Receptor	KEGG: hsa04512
1186	MC	LEC	LAMB1	ITGA6_ITGB1	0.0182254	0	LAMB1_ITGA6_ITGB1	LAMB1 - (ITGA6+ITGB1)	LAMININ	ECM-Receptor	KEGG: hsa04512
1187	LEC	LEC	LAMB1	ITGA6_ITGB1	0.0253945	0	LAMB1_ITGA6_ITGB1	LAMB1 - (ITGA6+ITGB1)	LAMININ	ECM-Receptor	KEGG: hsa04512
1188	NC	LEC	LAMB1	ITGA6_ITGB1	0.00542721	0	LAMB1_ITGA6_ITGB1	LAMB1 - (ITGA6+ITGB1)	LAMININ	ECM-Receptor	KEGG: hsa04512
1189	Adipo	LEC	LAMB1	ITGA6_ITGB1	0.00403948	0	LAMB1_ITGA6_ITGB1	LAMB1 - (ITGA6+ITGB1)	LAMININ	ECM-Receptor	KEGG: hsa04512
1190	ProC	LEC	LAMB1	ITGA6_ITGB1	0.0151121	0	LAMB1_ITGA6_ITGB1	LAMB1 - (ITGA6+ITGB1)	LAMININ	ECM-Receptor	KEGG: hsa04512
1191	EC	FB	LAMC1	ITGA6_ITGB1	0.00496309	0	LAMC1_ITGA6_ITGB1	LAMC1 - (ITGA6+ITGB1)	LAMININ	ECM-Receptor	KEGG: hsa04512
1192	FB	FB	LAMC1	ITGA6_ITGB1	0.0167232	0	LAMC1_ITGA6_ITGB1	LAMC1 - (ITGA6+ITGB1)	LAMININ	ECM-Receptor	KEGG: hsa04512
1193	SMC	FB	LAMC1	ITGA6_ITGB1	0.0563723	0	LAMC1_ITGA6_ITGB1	LAMC1 - (ITGA6+ITGB1)	LAMININ	ECM-Receptor	KEGG: hsa04512
1194	MC	FB	LAMC1	ITGA6_ITGB1	0.0148794	0	LAMC1_ITGA6_ITGB1	LAMC1 - (ITGA6+ITGB1)	LAMININ	ECM-Receptor	KEGG: hsa04512
1195	LEC	FB	LAMC1	ITGA6_ITGB1	0.0414717	0	LAMC1_ITGA6_ITGB1	LAMC1 - (ITGA6+ITGB1)	LAMININ	ECM-Receptor	KEGG: hsa04512
1196	NC	FB	LAMC1	ITGA6_ITGB1	0.0283081	0	LAMC1_ITGA6_ITGB1	LAMC1 - (ITGA6+ITGB1)	LAMININ	ECM-Receptor	KEGG: hsa04512
1197	Adipo	FB	LAMC1	ITGA6_ITGB1	0.0102019	0	LAMC1_ITGA6_ITGB1	LAMC1 - (ITGA6+ITGB1)	LAMININ	ECM-Receptor	KEGG: hsa04512
1198	ProC	FB	LAMC1	ITGA6_ITGB1	0.0341709	0	LAMC1_ITGA6_ITGB1	LAMC1 - (ITGA6+ITGB1)	LAMININ	ECM-Receptor	KEGG: hsa04512
1199	EC	MC	LAMC1	ITGA6_ITGB1	0.00197477	0	LAMC1_ITGA6_ITGB1	LAMC1 - (ITGA6+ITGB1)	LAMININ	ECM-Receptor	KEGG: hsa04512
1200	FB	MC	LAMC1	ITGA6_ITGB1	0.0067017	0	LAMC1_ITGA6_ITGB1	LAMC1 - (ITGA6+ITGB1)	LAMININ	ECM-Receptor	KEGG: hsa04512
1201	SMC	MC	LAMC1	ITGA6_ITGB1	0.0231502	0	LAMC1_ITGA6_ITGB1	LAMC1 - (ITGA6+ITGB1)	LAMININ	ECM-Receptor	KEGG: hsa04512
1202	MC	MC	LAMC1	ITGA6_ITGB1	0.00595612	0	LAMC1_ITGA6_ITGB1	LAMC1 - (ITGA6+ITGB1)	LAMININ	ECM-Receptor	KEGG: hsa04512
1203	LEC	MC	LAMC1	ITGA6_ITGB1	0.016874	0	LAMC1_ITGA6_ITGB1	LAMC1 - (ITGA6+ITGB1)	LAMININ	ECM-Receptor	KEGG: hsa04512
1204	NC	MC	LAMC1	ITGA6_ITGB1	0.011425	0	LAMC1_ITGA6_ITGB1	LAMC1 - (ITGA6+ITGB1)	LAMININ	ECM-Receptor	KEGG: hsa04512
1205	Adipo	MC	LAMC1	ITGA6_ITGB1	0.00407217	0	LAMC1_ITGA6_ITGB1	LAMC1 - (ITGA6+ITGB1)	LAMININ	ECM-Receptor	KEGG: hsa04512
1206	ProC	MC	LAMC1	ITGA6_ITGB1	0.0138409	0	LAMC1_ITGA6_ITGB1	LAMC1 - (ITGA6+ITGB1)	LAMININ	ECM-Receptor	KEGG: hsa04512
1207	EC	LEC	LAMC1	ITGA6_ITGB1	0.00209646	0	LAMC1_ITGA6_ITGB1	LAMC1 - (ITGA6+ITGB1)	LAMININ	ECM-Receptor	KEGG: hsa04512
1208	FB	LEC	LAMC1	ITGA6_ITGB1	0.0071126	0	LAMC1_ITGA6_ITGB1	LAMC1 - (ITGA6+ITGB1)	LAMININ	ECM-Receptor	KEGG: hsa04512
1209	SMC	LEC	LAMC1	ITGA6_ITGB1	0.0245447	0	LAMC1_ITGA6_ITGB1	LAMC1 - (ITGA6+ITGB1)	LAMININ	ECM-Receptor	KEGG: hsa04512
1210	MC	LEC	LAMC1	ITGA6_ITGB1	0.0063216	0	LAMC1_ITGA6_ITGB1	LAMC1 - (ITGA6+ITGB1)	LAMININ	ECM-Receptor	KEGG: hsa04512
1211	LEC	LEC	LAMC1	ITGA6_ITGB1	0.0178974	0	LAMC1_ITGA6_ITGB1	LAMC1 - (ITGA6+ITGB1)	LAMININ	ECM-Receptor	KEGG: hsa04512
1212	NC	LEC	LAMC1	ITGA6_ITGB1	0.0121219	0	LAMC1_ITGA6_ITGB1	LAMC1 - (ITGA6+ITGB1)	LAMININ	ECM-Receptor	KEGG: hsa04512
1213	Adipo	LEC	LAMC1	ITGA6_ITGB1	0.00432255	0	LAMC1_ITGA6_ITGB1	LAMC1 - (ITGA6+ITGB1)	LAMININ	ECM-Receptor	KEGG: hsa04512
1214	ProC	LEC	LAMC1	ITGA6_ITGB1	0.0146831	0	LAMC1_ITGA6_ITGB1	LAMC1 - (ITGA6+ITGB1)	LAMININ	ECM-Receptor	KEGG: hsa04512
1215	CM	EC	LAMA2	ITGA7_ITGB1	0.0257031	0	LAMA2_ITGA7_ITGB1	LAMA2 - (ITGA7+ITGB1)	LAMININ	ECM-Receptor	KEGG: hsa04512
1216	EC	EC	LAMA2	ITGA7_ITGB1	0.0287549	0	LAMA2_ITGA7_ITGB1	LAMA2 - (ITGA7+ITGB1)	LAMININ	ECM-Receptor	KEGG: hsa04512
1217	FB	EC	LAMA2	ITGA7_ITGB1	1.02367e-15	0	LAMA2_ITGA7_ITGB1	LAMA2 - (ITGA7+ITGB1)	LAMININ	ECM-Receptor	KEGG: hsa04512
1218	SMC	EC	LAMA2	ITGA7_ITGB1	0.0203693	0	LAMA2_ITGA7_ITGB1	LAMA2 - (ITGA7+ITGB1)	LAMININ	ECM-Receptor	KEGG: hsa04512
1219	PC	EC	LAMA2	ITGA7_ITGB1	0.00114774	0	LAMA2_ITGA7_ITGB1	LAMA2 - (ITGA7+ITGB1)	LAMININ	ECM-Receptor	KEGG: hsa04512
1220	MC	EC	LAMA2	ITGA7_ITGB1	2.16147e-07	0	LAMA2_ITGA7_ITGB1	LAMA2 - (ITGA7+ITGB1)	LAMININ	ECM-Receptor	KEGG: hsa04512
1221	LC	EC	LAMA2	ITGA7_ITGB1	0.000283634	0	LAMA2_ITGA7_ITGB1	LAMA2 - (ITGA7+ITGB1)	LAMININ	ECM-Receptor	KEGG: hsa04512
1222	LEC	EC	LAMA2	ITGA7_ITGB1	0.0238984	0	LAMA2_ITGA7_ITGB1	LAMA2 - (ITGA7+ITGB1)	LAMININ	ECM-Receptor	KEGG: hsa04512
1223	NC	EC	LAMA2	ITGA7_ITGB1	0.000898548	0	LAMA2_ITGA7_ITGB1	LAMA2 - (ITGA7+ITGB1)	LAMININ	ECM-Receptor	KEGG: hsa04512
1224	Adipo	EC	LAMA2	ITGA7_ITGB1	0.0232074	0	LAMA2_ITGA7_ITGB1	LAMA2 - (ITGA7+ITGB1)	LAMININ	ECM-Receptor	KEGG: hsa04512
1225	ProC	EC	LAMA2	ITGA7_ITGB1	0.0226209	0	LAMA2_ITGA7_ITGB1	LAMA2 - (ITGA7+ITGB1)	LAMININ	ECM-Receptor	KEGG: hsa04512
1226	CM	NC	LAMA2	ITGA7_ITGB1	0.0732437	0	LAMA2_ITGA7_ITGB1	LAMA2 - (ITGA7+ITGB1)	LAMININ	ECM-Receptor	KEGG: hsa04512
1227	EC	NC	LAMA2	ITGA7_ITGB1	0.0814683	0	LAMA2_ITGA7_ITGB1	LAMA2 - (ITGA7+ITGB1)	LAMININ	ECM-Receptor	KEGG: hsa04512
1228	FB	NC	LAMA2	ITGA7_ITGB1	3.06669e-15	0	LAMA2_ITGA7_ITGB1	LAMA2 - (ITGA7+ITGB1)	LAMININ	ECM-Receptor	KEGG: hsa04512
1229	SMC	NC	LAMA2	ITGA7_ITGB1	0.0586384	0	LAMA2_ITGA7_ITGB1	LAMA2 - (ITGA7+ITGB1)	LAMININ	ECM-Receptor	KEGG: hsa04512
1230	PC	NC	LAMA2	ITGA7_ITGB1	0.00343051	0	LAMA2_ITGA7_ITGB1	LAMA2 - (ITGA7+ITGB1)	LAMININ	ECM-Receptor	KEGG: hsa04512
1231	MC	NC	LAMA2	ITGA7_ITGB1	6.47528e-07	0	LAMA2_ITGA7_ITGB1	LAMA2 - (ITGA7+ITGB1)	LAMININ	ECM-Receptor	KEGG: hsa04512
1232	LC	NC	LAMA2	ITGA7_ITGB1	0.000849225	0	LAMA2_ITGA7_ITGB1	LAMA2 - (ITGA7+ITGB1)	LAMININ	ECM-Receptor	KEGG: hsa04512
1233	LEC	NC	LAMA2	ITGA7_ITGB1	0.0683351	0	LAMA2_ITGA7_ITGB1	LAMA2 - (ITGA7+ITGB1)	LAMININ	ECM-Receptor	KEGG: hsa04512
1234	NC	NC	LAMA2	ITGA7_ITGB1	0.00268704	0	LAMA2_ITGA7_ITGB1	LAMA2 - (ITGA7+ITGB1)	LAMININ	ECM-Receptor	KEGG: hsa04512
1235	Adipo	NC	LAMA2	ITGA7_ITGB1	0.0664469	0	LAMA2_ITGA7_ITGB1	LAMA2 - (ITGA7+ITGB1)	LAMININ	ECM-Receptor	KEGG: hsa04512
1236	ProC	NC	LAMA2	ITGA7_ITGB1	0.0648401	0	LAMA2_ITGA7_ITGB1	LAMA2 - (ITGA7+ITGB1)	LAMININ	ECM-Receptor	KEGG: hsa04512
1237	CM	Adipo	LAMA2	ITGA7_ITGB1	0.0426386	0	LAMA2_ITGA7_ITGB1	LAMA2 - (ITGA7+ITGB1)	LAMININ	ECM-Receptor	KEGG: hsa04512
1238	EC	Adipo	LAMA2	ITGA7_ITGB1	0.0476031	0	LAMA2_ITGA7_ITGB1	LAMA2 - (ITGA7+ITGB1)	LAMININ	ECM-Receptor	KEGG: hsa04512
1239	FB	Adipo	LAMA2	ITGA7_ITGB1	1.72819e-15	0	LAMA2_ITGA7_ITGB1	LAMA2 - (ITGA7+ITGB1)	LAMININ	ECM-Receptor	KEGG: hsa04512
1240	SMC	Adipo	LAMA2	ITGA7_ITGB1	0.0339129	0	LAMA2_ITGA7_ITGB1	LAMA2 - (ITGA7+ITGB1)	LAMININ	ECM-Receptor	KEGG: hsa04512
1241	PC	Adipo	LAMA2	ITGA7_ITGB1	0.00193612	0	LAMA2_ITGA7_ITGB1	LAMA2 - (ITGA7+ITGB1)	LAMININ	ECM-Receptor	KEGG: hsa04512
1242	MC	Adipo	LAMA2	ITGA7_ITGB1	3.64907e-07	0	LAMA2_ITGA7_ITGB1	LAMA2 - (ITGA7+ITGB1)	LAMININ	ECM-Receptor	KEGG: hsa04512
1243	LC	Adipo	LAMA2	ITGA7_ITGB1	0.000478748	0	LAMA2_ITGA7_ITGB1	LAMA2 - (ITGA7+ITGB1)	LAMININ	ECM-Receptor	KEGG: hsa04512
1244	LEC	Adipo	LAMA2	ITGA7_ITGB1	0.0396933	0	LAMA2_ITGA7_ITGB1	LAMA2 - (ITGA7+ITGB1)	LAMININ	ECM-Receptor	KEGG: hsa04512
1245	NC	Adipo	LAMA2	ITGA7_ITGB1	0.00151603	0	LAMA2_ITGA7_ITGB1	LAMA2 - (ITGA7+ITGB1)	LAMININ	ECM-Receptor	KEGG: hsa04512
1246	Adipo	Adipo	LAMA2	ITGA7_ITGB1	0.0385637	0	LAMA2_ITGA7_ITGB1	LAMA2 - (ITGA7+ITGB1)	LAMININ	ECM-Receptor	KEGG: hsa04512
1247	ProC	Adipo	LAMA2	ITGA7_ITGB1	0.0376041	0	LAMA2_ITGA7_ITGB1	LAMA2 - (ITGA7+ITGB1)	LAMININ	ECM-Receptor	KEGG: hsa04512
1248	CM	ProC	LAMA2	ITGA7_ITGB1	0.048146	0.02	LAMA2_ITGA7_ITGB1	LAMA2 - (ITGA7+ITGB1)	LAMININ	ECM-Receptor	KEGG: hsa04512
1249	EC	ProC	LAMA2	ITGA7_ITGB1	0.0537157	0.02	LAMA2_ITGA7_ITGB1	LAMA2 - (ITGA7+ITGB1)	LAMININ	ECM-Receptor	KEGG: hsa04512
1250	LEC	ProC	LAMA2	ITGA7_ITGB1	0.044838	0.03	LAMA2_ITGA7_ITGB1	LAMA2 - (ITGA7+ITGB1)	LAMININ	ECM-Receptor	KEGG: hsa04512
1251	Adipo	ProC	LAMA2	ITGA7_ITGB1	0.0435687	0.03	LAMA2_ITGA7_ITGB1	LAMA2 - (ITGA7+ITGB1)	LAMININ	ECM-Receptor	KEGG: hsa04512
1252	ProC	ProC	LAMA2	ITGA7_ITGB1	0.04249	0.03	LAMA2_ITGA7_ITGB1	LAMA2 - (ITGA7+ITGB1)	LAMININ	ECM-Receptor	KEGG: hsa04512
1253	Adipo	CM	LAMA3	ITGA7_ITGB1	0.00292547	0	LAMA3_ITGA7_ITGB1	LAMA3 - (ITGA7+ITGB1)	LAMININ	ECM-Receptor	KEGG: hsa04512
1254	ProC	CM	LAMA3	ITGA7_ITGB1	0.00979739	0	LAMA3_ITGA7_ITGB1	LAMA3 - (ITGA7+ITGB1)	LAMININ	ECM-Receptor	KEGG: hsa04512
1255	CM	EC	LAMA3	ITGA7_ITGB1	0.000741267	0	LAMA3_ITGA7_ITGB1	LAMA3 - (ITGA7+ITGB1)	LAMININ	ECM-Receptor	KEGG: hsa04512
1256	Adipo	EC	LAMA3	ITGA7_ITGB1	0.00257902	0	LAMA3_ITGA7_ITGB1	LAMA3 - (ITGA7+ITGB1)	LAMININ	ECM-Receptor	KEGG: hsa04512
1257	ProC	EC	LAMA3	ITGA7_ITGB1	0.00864419	0	LAMA3_ITGA7_ITGB1	LAMA3 - (ITGA7+ITGB1)	LAMININ	ECM-Receptor	KEGG: hsa04512
1258	CM	NC	LAMA3	ITGA7_ITGB1	0.0022174	0	LAMA3_ITGA7_ITGB1	LAMA3 - (ITGA7+ITGB1)	LAMININ	ECM-Receptor	KEGG: hsa04512
1259	Adipo	NC	LAMA3	ITGA7_ITGB1	0.00768662	0	LAMA3_ITGA7_ITGB1	LAMA3 - (ITGA7+ITGB1)	LAMININ	ECM-Receptor	KEGG: hsa04512
1260	ProC	NC	LAMA3	ITGA7_ITGB1	0.025457	0	LAMA3_ITGA7_ITGB1	LAMA3 - (ITGA7+ITGB1)	LAMININ	ECM-Receptor	KEGG: hsa04512
1261	CM	Adipo	LAMA3	ITGA7_ITGB1	0.0012508	0	LAMA3_ITGA7_ITGB1	LAMA3 - (ITGA7+ITGB1)	LAMININ	ECM-Receptor	KEGG: hsa04512
1262	Adipo	Adipo	LAMA3	ITGA7_ITGB1	0.00434628	0	LAMA3_ITGA7_ITGB1	LAMA3 - (ITGA7+ITGB1)	LAMININ	ECM-Receptor	KEGG: hsa04512
1263	ProC	Adipo	LAMA3	ITGA7_ITGB1	0.0145071	0	LAMA3_ITGA7_ITGB1	LAMA3 - (ITGA7+ITGB1)	LAMININ	ECM-Receptor	KEGG: hsa04512
1264	Adipo	ProC	LAMA3	ITGA7_ITGB1	0.00493315	0	LAMA3_ITGA7_ITGB1	LAMA3 - (ITGA7+ITGB1)	LAMININ	ECM-Receptor	KEGG: hsa04512
1265	ProC	ProC	LAMA3	ITGA7_ITGB1	0.0164433	0	LAMA3_ITGA7_ITGB1	LAMA3 - (ITGA7+ITGB1)	LAMININ	ECM-Receptor	KEGG: hsa04512
1266	FB	CM	LAMA4	ITGA7_ITGB1	0.00344045	0.04	LAMA4_ITGA7_ITGB1	LAMA4 - (ITGA7+ITGB1)	LAMININ	ECM-Receptor	KEGG: hsa04512
1267	SMC	CM	LAMA4	ITGA7_ITGB1	0.00968509	0	LAMA4_ITGA7_ITGB1	LAMA4 - (ITGA7+ITGB1)	LAMININ	ECM-Receptor	KEGG: hsa04512
1268	MC	CM	LAMA4	ITGA7_ITGB1	0.014554	0	LAMA4_ITGA7_ITGB1	LAMA4 - (ITGA7+ITGB1)	LAMININ	ECM-Receptor	KEGG: hsa04512
1269	LEC	CM	LAMA4	ITGA7_ITGB1	0.0133571	0	LAMA4_ITGA7_ITGB1	LAMA4 - (ITGA7+ITGB1)	LAMININ	ECM-Receptor	KEGG: hsa04512
1270	NC	CM	LAMA4	ITGA7_ITGB1	0.0130974	0	LAMA4_ITGA7_ITGB1	LAMA4 - (ITGA7+ITGB1)	LAMININ	ECM-Receptor	KEGG: hsa04512
1271	ProC	CM	LAMA4	ITGA7_ITGB1	0.00922845	0	LAMA4_ITGA7_ITGB1	LAMA4 - (ITGA7+ITGB1)	LAMININ	ECM-Receptor	KEGG: hsa04512
1272	CM	EC	LAMA4	ITGA7_ITGB1	0.00239619	0	LAMA4_ITGA7_ITGB1	LAMA4 - (ITGA7+ITGB1)	LAMININ	ECM-Receptor	KEGG: hsa04512
1273	FB	EC	LAMA4	ITGA7_ITGB1	0.0030332	0	LAMA4_ITGA7_ITGB1	LAMA4 - (ITGA7+ITGB1)	LAMININ	ECM-Receptor	KEGG: hsa04512
1274	SMC	EC	LAMA4	ITGA7_ITGB1	0.00854499	0	LAMA4_ITGA7_ITGB1	LAMA4 - (ITGA7+ITGB1)	LAMININ	ECM-Receptor	KEGG: hsa04512
1275	MC	EC	LAMA4	ITGA7_ITGB1	0.0128482	0	LAMA4_ITGA7_ITGB1	LAMA4 - (ITGA7+ITGB1)	LAMININ	ECM-Receptor	KEGG: hsa04512
1276	LEC	EC	LAMA4	ITGA7_ITGB1	0.0117899	0	LAMA4_ITGA7_ITGB1	LAMA4 - (ITGA7+ITGB1)	LAMININ	ECM-Receptor	KEGG: hsa04512
1277	NC	EC	LAMA4	ITGA7_ITGB1	0.0115603	0	LAMA4_ITGA7_ITGB1	LAMA4 - (ITGA7+ITGB1)	LAMININ	ECM-Receptor	KEGG: hsa04512
1278	Adipo	EC	LAMA4	ITGA7_ITGB1	0.00176675	0	LAMA4_ITGA7_ITGB1	LAMA4 - (ITGA7+ITGB1)	LAMININ	ECM-Receptor	KEGG: hsa04512
1279	ProC	EC	LAMA4	ITGA7_ITGB1	0.00814166	0	LAMA4_ITGA7_ITGB1	LAMA4 - (ITGA7+ITGB1)	LAMININ	ECM-Receptor	KEGG: hsa04512
1280	CM	NC	LAMA4	ITGA7_ITGB1	0.00714429	0	LAMA4_ITGA7_ITGB1	LAMA4 - (ITGA7+ITGB1)	LAMININ	ECM-Receptor	KEGG: hsa04512
1281	FB	NC	LAMA4	ITGA7_ITGB1	0.00903214	0	LAMA4_ITGA7_ITGB1	LAMA4 - (ITGA7+ITGB1)	LAMININ	ECM-Receptor	KEGG: hsa04512
1282	SMC	NC	LAMA4	ITGA7_ITGB1	0.0251697	0	LAMA4_ITGA7_ITGB1	LAMA4 - (ITGA7+ITGB1)	LAMININ	ECM-Receptor	KEGG: hsa04512
1283	MC	NC	LAMA4	ITGA7_ITGB1	0.037528	0	LAMA4_ITGA7_ITGB1	LAMA4 - (ITGA7+ITGB1)	LAMININ	ECM-Receptor	KEGG: hsa04512
1284	LEC	NC	LAMA4	ITGA7_ITGB1	0.0345079	0	LAMA4_ITGA7_ITGB1	LAMA4 - (ITGA7+ITGB1)	LAMININ	ECM-Receptor	KEGG: hsa04512
1285	NC	NC	LAMA4	ITGA7_ITGB1	0.0338511	0	LAMA4_ITGA7_ITGB1	LAMA4 - (ITGA7+ITGB1)	LAMININ	ECM-Receptor	KEGG: hsa04512
1286	Adipo	NC	LAMA4	ITGA7_ITGB1	0.00527422	0	LAMA4_ITGA7_ITGB1	LAMA4 - (ITGA7+ITGB1)	LAMININ	ECM-Receptor	KEGG: hsa04512
1287	ProC	NC	LAMA4	ITGA7_ITGB1	0.0240007	0	LAMA4_ITGA7_ITGB1	LAMA4 - (ITGA7+ITGB1)	LAMININ	ECM-Receptor	KEGG: hsa04512
1288	CM	Adipo	LAMA4	ITGA7_ITGB1	0.00403867	0	LAMA4_ITGA7_ITGB1	LAMA4 - (ITGA7+ITGB1)	LAMININ	ECM-Receptor	KEGG: hsa04512
1289	FB	Adipo	LAMA4	ITGA7_ITGB1	0.0051101	0	LAMA4_ITGA7_ITGB1	LAMA4 - (ITGA7+ITGB1)	LAMININ	ECM-Receptor	KEGG: hsa04512
1290	SMC	Adipo	LAMA4	ITGA7_ITGB1	0.0143416	0	LAMA4_ITGA7_ITGB1	LAMA4 - (ITGA7+ITGB1)	LAMININ	ECM-Receptor	KEGG: hsa04512
1291	MC	Adipo	LAMA4	ITGA7_ITGB1	0.0215006	0	LAMA4_ITGA7_ITGB1	LAMA4 - (ITGA7+ITGB1)	LAMININ	ECM-Receptor	KEGG: hsa04512
1292	LEC	Adipo	LAMA4	ITGA7_ITGB1	0.0197439	0	LAMA4_ITGA7_ITGB1	LAMA4 - (ITGA7+ITGB1)	LAMININ	ECM-Receptor	KEGG: hsa04512
1293	NC	Adipo	LAMA4	ITGA7_ITGB1	0.0193625	0	LAMA4_ITGA7_ITGB1	LAMA4 - (ITGA7+ITGB1)	LAMININ	ECM-Receptor	KEGG: hsa04512
1294	Adipo	Adipo	LAMA4	ITGA7_ITGB1	0.00297908	0	LAMA4_ITGA7_ITGB1	LAMA4 - (ITGA7+ITGB1)	LAMININ	ECM-Receptor	KEGG: hsa04512
1295	ProC	Adipo	LAMA4	ITGA7_ITGB1	0.0136685	0	LAMA4_ITGA7_ITGB1	LAMA4 - (ITGA7+ITGB1)	LAMININ	ECM-Receptor	KEGG: hsa04512
1296	CM	ProC	LAMA4	ITGA7_ITGB1	0.00458419	0.02	LAMA4_ITGA7_ITGB1	LAMA4 - (ITGA7+ITGB1)	LAMININ	ECM-Receptor	KEGG: hsa04512
1297	FB	ProC	LAMA4	ITGA7_ITGB1	0.0057995	0	LAMA4_ITGA7_ITGB1	LAMA4 - (ITGA7+ITGB1)	LAMININ	ECM-Receptor	KEGG: hsa04512
1298	SMC	ProC	LAMA4	ITGA7_ITGB1	0.0162561	0	LAMA4_ITGA7_ITGB1	LAMA4 - (ITGA7+ITGB1)	LAMININ	ECM-Receptor	KEGG: hsa04512
1299	MC	ProC	LAMA4	ITGA7_ITGB1	0.0243471	0	LAMA4_ITGA7_ITGB1	LAMA4 - (ITGA7+ITGB1)	LAMININ	ECM-Receptor	KEGG: hsa04512
1300	LEC	ProC	LAMA4	ITGA7_ITGB1	0.0223631	0	LAMA4_ITGA7_ITGB1	LAMA4 - (ITGA7+ITGB1)	LAMININ	ECM-Receptor	KEGG: hsa04512
1301	NC	ProC	LAMA4	ITGA7_ITGB1	0.0219323	0	LAMA4_ITGA7_ITGB1	LAMA4 - (ITGA7+ITGB1)	LAMININ	ECM-Receptor	KEGG: hsa04512
1302	Adipo	ProC	LAMA4	ITGA7_ITGB1	0.00338196	0.03	LAMA4_ITGA7_ITGB1	LAMA4 - (ITGA7+ITGB1)	LAMININ	ECM-Receptor	KEGG: hsa04512
1303	ProC	ProC	LAMA4	ITGA7_ITGB1	0.0154945	0	LAMA4_ITGA7_ITGB1	LAMA4 - (ITGA7+ITGB1)	LAMININ	ECM-Receptor	KEGG: hsa04512
1304	ProC	CM	LAMA5	ITGA7_ITGB1	0.000766761	0	LAMA5_ITGA7_ITGB1	LAMA5 - (ITGA7+ITGB1)	LAMININ	ECM-Receptor	KEGG: hsa04512
1305	ProC	EC	LAMA5	ITGA7_ITGB1	0.000675784	0	LAMA5_ITGA7_ITGB1	LAMA5 - (ITGA7+ITGB1)	LAMININ	ECM-Receptor	KEGG: hsa04512
1306	ProC	NC	LAMA5	ITGA7_ITGB1	0.00202178	0	LAMA5_ITGA7_ITGB1	LAMA5 - (ITGA7+ITGB1)	LAMININ	ECM-Receptor	KEGG: hsa04512
1307	ProC	Adipo	LAMA5	ITGA7_ITGB1	0.00114035	0	LAMA5_ITGA7_ITGB1	LAMA5 - (ITGA7+ITGB1)	LAMININ	ECM-Receptor	KEGG: hsa04512
1308	ProC	ProC	LAMA5	ITGA7_ITGB1	0.0012949	0	LAMA5_ITGA7_ITGB1	LAMA5 - (ITGA7+ITGB1)	LAMININ	ECM-Receptor	KEGG: hsa04512
1309	FB	CM	LAMB1	ITGA7_ITGB1	0.00452098	0.03	LAMB1_ITGA7_ITGB1	LAMB1 - (ITGA7+ITGB1)	LAMININ	ECM-Receptor	KEGG: hsa04512
1310	SMC	CM	LAMB1	ITGA7_ITGB1	0.0220831	0	LAMB1_ITGA7_ITGB1	LAMB1 - (ITGA7+ITGB1)	LAMININ	ECM-Receptor	KEGG: hsa04512
1311	MC	CM	LAMB1	ITGA7_ITGB1	0.0118455	0	LAMB1_ITGA7_ITGB1	LAMB1 - (ITGA7+ITGB1)	LAMININ	ECM-Receptor	KEGG: hsa04512
1312	LEC	CM	LAMB1	ITGA7_ITGB1	0.0165473	0	LAMB1_ITGA7_ITGB1	LAMB1 - (ITGA7+ITGB1)	LAMININ	ECM-Receptor	KEGG: hsa04512
1313	ProC	CM	LAMB1	ITGA7_ITGB1	0.00981114	0	LAMB1_ITGA7_ITGB1	LAMB1 - (ITGA7+ITGB1)	LAMININ	ECM-Receptor	KEGG: hsa04512
1314	CM	EC	LAMB1	ITGA7_ITGB1	0.0031187	0	LAMB1_ITGA7_ITGB1	LAMB1 - (ITGA7+ITGB1)	LAMININ	ECM-Receptor	KEGG: hsa04512
1315	EC	EC	LAMB1	ITGA7_ITGB1	0.00154434	0	LAMB1_ITGA7_ITGB1	LAMB1 - (ITGA7+ITGB1)	LAMININ	ECM-Receptor	KEGG: hsa04512
1316	FB	EC	LAMB1	ITGA7_ITGB1	0.00398633	0	LAMB1_ITGA7_ITGB1	LAMB1 - (ITGA7+ITGB1)	LAMININ	ECM-Receptor	KEGG: hsa04512
1317	SMC	EC	LAMB1	ITGA7_ITGB1	0.0195123	0	LAMB1_ITGA7_ITGB1	LAMB1 - (ITGA7+ITGB1)	LAMININ	ECM-Receptor	KEGG: hsa04512
1318	MC	EC	LAMB1	ITGA7_ITGB1	0.0104538	0	LAMB1_ITGA7_ITGB1	LAMB1 - (ITGA7+ITGB1)	LAMININ	ECM-Receptor	KEGG: hsa04512
1319	LEC	EC	LAMB1	ITGA7_ITGB1	0.0146113	0	LAMB1_ITGA7_ITGB1	LAMB1 - (ITGA7+ITGB1)	LAMININ	ECM-Receptor	KEGG: hsa04512
1320	NC	EC	LAMB1	ITGA7_ITGB1	0.00309575	0	LAMB1_ITGA7_ITGB1	LAMB1 - (ITGA7+ITGB1)	LAMININ	ECM-Receptor	KEGG: hsa04512
1321	Adipo	EC	LAMB1	ITGA7_ITGB1	0.00230279	0	LAMB1_ITGA7_ITGB1	LAMB1 - (ITGA7+ITGB1)	LAMININ	ECM-Receptor	KEGG: hsa04512
1322	ProC	EC	LAMB1	ITGA7_ITGB1	0.00865633	0	LAMB1_ITGA7_ITGB1	LAMB1 - (ITGA7+ITGB1)	LAMININ	ECM-Receptor	KEGG: hsa04512
1323	CM	NC	LAMB1	ITGA7_ITGB1	0.00928517	0	LAMB1_ITGA7_ITGB1	LAMB1 - (ITGA7+ITGB1)	LAMININ	ECM-Receptor	KEGG: hsa04512
1324	EC	NC	LAMB1	ITGA7_ITGB1	0.00461229	0	LAMB1_ITGA7_ITGB1	LAMB1 - (ITGA7+ITGB1)	LAMININ	ECM-Receptor	KEGG: hsa04512
1325	FB	NC	LAMB1	ITGA7_ITGB1	0.0118479	0	LAMB1_ITGA7_ITGB1	LAMB1 - (ITGA7+ITGB1)	LAMININ	ECM-Receptor	KEGG: hsa04512
1326	SMC	NC	LAMB1	ITGA7_ITGB1	0.0562637	0	LAMB1_ITGA7_ITGB1	LAMB1 - (ITGA7+ITGB1)	LAMININ	ECM-Receptor	KEGG: hsa04512
1327	MC	NC	LAMB1	ITGA7_ITGB1	0.0306773	0	LAMB1_ITGA7_ITGB1	LAMB1 - (ITGA7+ITGB1)	LAMININ	ECM-Receptor	KEGG: hsa04512
1328	LEC	NC	LAMB1	ITGA7_ITGB1	0.0425322	0	LAMB1_ITGA7_ITGB1	LAMB1 - (ITGA7+ITGB1)	LAMININ	ECM-Receptor	KEGG: hsa04512
1329	NC	NC	LAMB1	ITGA7_ITGB1	0.00921727	0	LAMB1_ITGA7_ITGB1	LAMB1 - (ITGA7+ITGB1)	LAMININ	ECM-Receptor	KEGG: hsa04512
1330	Adipo	NC	LAMB1	ITGA7_ITGB1	0.00686711	0	LAMB1_ITGA7_ITGB1	LAMB1 - (ITGA7+ITGB1)	LAMININ	ECM-Receptor	KEGG: hsa04512
1331	ProC	NC	LAMB1	ITGA7_ITGB1	0.0254921	0	LAMB1_ITGA7_ITGB1	LAMB1 - (ITGA7+ITGB1)	LAMININ	ECM-Receptor	KEGG: hsa04512
1332	CM	Adipo	LAMB1	ITGA7_ITGB1	0.00525383	0	LAMB1_ITGA7_ITGB1	LAMB1 - (ITGA7+ITGB1)	LAMININ	ECM-Receptor	KEGG: hsa04512
1333	EC	Adipo	LAMB1	ITGA7_ITGB1	0.00260444	0	LAMB1_ITGA7_ITGB1	LAMB1 - (ITGA7+ITGB1)	LAMININ	ECM-Receptor	KEGG: hsa04512
1334	FB	Adipo	LAMB1	ITGA7_ITGB1	0.00671147	0	LAMB1_ITGA7_ITGB1	LAMB1 - (ITGA7+ITGB1)	LAMININ	ECM-Receptor	KEGG: hsa04512
1335	SMC	Adipo	LAMB1	ITGA7_ITGB1	0.0325049	0	LAMB1_ITGA7_ITGB1	LAMB1 - (ITGA7+ITGB1)	LAMININ	ECM-Receptor	KEGG: hsa04512
1336	MC	Adipo	LAMB1	ITGA7_ITGB1	0.0175224	0	LAMB1_ITGA7_ITGB1	LAMB1 - (ITGA7+ITGB1)	LAMININ	ECM-Receptor	KEGG: hsa04512
1337	LEC	Adipo	LAMB1	ITGA7_ITGB1	0.0244218	0	LAMB1_ITGA7_ITGB1	LAMB1 - (ITGA7+ITGB1)	LAMININ	ECM-Receptor	KEGG: hsa04512
1338	NC	Adipo	LAMB1	ITGA7_ITGB1	0.00521526	0	LAMB1_ITGA7_ITGB1	LAMB1 - (ITGA7+ITGB1)	LAMININ	ECM-Receptor	KEGG: hsa04512
1339	Adipo	Adipo	LAMB1	ITGA7_ITGB1	0.00388151	0	LAMB1_ITGA7_ITGB1	LAMB1 - (ITGA7+ITGB1)	LAMININ	ECM-Receptor	KEGG: hsa04512
1340	ProC	Adipo	LAMB1	ITGA7_ITGB1	0.0145274	0	LAMB1_ITGA7_ITGB1	LAMB1 - (ITGA7+ITGB1)	LAMININ	ECM-Receptor	KEGG: hsa04512
[truncated: 1,900 more rows]

## Sheet: LV_AG2_interaction_weights
	CM	EC	FB	SMC	PC	MC	LC	LEC	NC	Adipo	ProC
[truncated: 11 more rows]

## Sheet: LV_AG2_number_of_interactions
	CM	EC	FB	SMC	PC	MC	LC	LEC	NC	Adipo	ProC
[truncated: 11 more rows]

## Sheet: LV_AG3_all_inferred_commun
	source	target	ligand	receptor	prob	pval	interaction_name	interaction_name_2	pathway_name	annotation	evidence
[truncated: 2,524 more rows]

[truncated: 11 more sheets: LV_AG3_interaction_weights, LV_AG3_number_of_interactions, LV_AG4_all_inferred_commun, LV_AG4_interaction_weights, LV_AG4_number_of_interactions, LV_AG5_all_inferred_commun, LV_AG5_interaction_weights, LV_AG5_number_of_interactions, LV_AG6_all_inferred_commun, LV_AG6_interaction_weights, LV_AG6_number_of_interactions]
