# Supplementary material for: Life-span–dependent transcriptional dynamics of the human heart
Source: Sci Adv. 2026 Jun 17;12(25):eaeg2614. doi: 10.1126/sciadv.aeg2614 (PMC13274588; doi:10.1126/sciadv.aeg2614)
Supplement: Supplementary file 2 — Tables S1 to S55 [file sciadv.aeg2614_tables_s1_to_s55.zip › Tables/Supplementary_Table_54.xlsx]

## Sheet: RV_AG1_all_inferred_commun
	source	target	ligand	receptor	prob	pval	interaction_name	interaction_name_2	pathway_name	annotation	evidence
1	FB	LC	TGFB1	TGFbR1_R2	0.00242856	0	TGFB1_TGFBR1_TGFBR2	TGFB1 - (TGFBR1+TGFBR2)	TGFb	Secreted Signaling	KEGG: hsa04350
2	PC	LC	TGFB1	TGFbR1_R2	0.00706037	0	TGFB1_TGFBR1_TGFBR2	TGFB1 - (TGFBR1+TGFBR2)	TGFb	Secreted Signaling	KEGG: hsa04350
3	MC	LC	TGFB1	TGFbR1_R2	0.00286969	0	TGFB1_TGFBR1_TGFBR2	TGFB1 - (TGFBR1+TGFBR2)	TGFb	Secreted Signaling	KEGG: hsa04350
4	LC	LC	TGFB1	TGFbR1_R2	0.00510968	0	TGFB1_TGFBR1_TGFBR2	TGFB1 - (TGFBR1+TGFBR2)	TGFb	Secreted Signaling	KEGG: hsa04350
5	ProC	LC	TGFB1	TGFbR1_R2	0.000217705	0	TGFB1_TGFBR1_TGFBR2	TGFB1 - (TGFBR1+TGFBR2)	TGFb	Secreted Signaling	KEGG: hsa04350
6	FB	Adipo	TGFB1	TGFbR1_R2	0.000776987	0	TGFB1_TGFBR1_TGFBR2	TGFB1 - (TGFBR1+TGFBR2)	TGFb	Secreted Signaling	KEGG: hsa04350
7	PC	Adipo	TGFB1	TGFbR1_R2	0.00226346	0	TGFB1_TGFBR1_TGFBR2	TGFB1 - (TGFBR1+TGFBR2)	TGFb	Secreted Signaling	KEGG: hsa04350
8	MC	Adipo	TGFB1	TGFbR1_R2	0.000918548	0	TGFB1_TGFBR1_TGFBR2	TGFB1 - (TGFBR1+TGFBR2)	TGFb	Secreted Signaling	KEGG: hsa04350
9	LC	Adipo	TGFB1	TGFbR1_R2	0.00163663	0	TGFB1_TGFBR1_TGFBR2	TGFB1 - (TGFBR1+TGFBR2)	TGFb	Secreted Signaling	KEGG: hsa04350
10	ProC	Adipo	TGFB1	TGFbR1_R2	6.95415e-05	0	TGFB1_TGFBR1_TGFBR2	TGFB1 - (TGFBR1+TGFBR2)	TGFb	Secreted Signaling	KEGG: hsa04350
11	FB	ProC	TGFB1	TGFbR1_R2	0.000708312	0	TGFB1_TGFBR1_TGFBR2	TGFB1 - (TGFBR1+TGFBR2)	TGFb	Secreted Signaling	KEGG: hsa04350
12	PC	ProC	TGFB1	TGFbR1_R2	0.00206347	0	TGFB1_TGFBR1_TGFBR2	TGFB1 - (TGFBR1+TGFBR2)	TGFb	Secreted Signaling	KEGG: hsa04350
13	MC	ProC	TGFB1	TGFbR1_R2	0.000837367	0	TGFB1_TGFBR1_TGFBR2	TGFB1 - (TGFBR1+TGFBR2)	TGFb	Secreted Signaling	KEGG: hsa04350
14	LC	ProC	TGFB1	TGFbR1_R2	0.001492	0	TGFB1_TGFBR1_TGFBR2	TGFB1 - (TGFBR1+TGFBR2)	TGFb	Secreted Signaling	KEGG: hsa04350
15	ProC	ProC	TGFB1	TGFbR1_R2	6.33931e-05	0	TGFB1_TGFBR1_TGFBR2	TGFB1 - (TGFBR1+TGFBR2)	TGFb	Secreted Signaling	KEGG: hsa04350
16	ProC	LC	TGFB2	TGFbR1_R2	0.00235168	0	TGFB2_TGFBR1_TGFBR2	TGFB2 - (TGFBR1+TGFBR2)	TGFb	Secreted Signaling	KEGG: hsa04350
17	ProC	Adipo	TGFB2	TGFbR1_R2	0.000752715	0	TGFB2_TGFBR1_TGFBR2	TGFB2 - (TGFBR1+TGFBR2)	TGFb	Secreted Signaling	KEGG: hsa04350
18	ProC	ProC	TGFB2	TGFbR1_R2	0.000686189	0	TGFB2_TGFBR1_TGFBR2	TGFB2 - (TGFBR1+TGFBR2)	TGFb	Secreted Signaling	KEGG: hsa04350
19	ProC	LC	TGFB3	TGFbR1_R2	0.00178711	0	TGFB3_TGFBR1_TGFBR2	TGFB3 - (TGFBR1+TGFBR2)	TGFb	Secreted Signaling	KEGG: hsa04350
20	ProC	Adipo	TGFB3	TGFbR1_R2	0.000571705	0	TGFB3_TGFBR1_TGFBR2	TGFB3 - (TGFBR1+TGFBR2)	TGFb	Secreted Signaling	KEGG: hsa04350
21	ProC	ProC	TGFB3	TGFbR1_R2	0.000521172	0	TGFB3_TGFBR1_TGFBR2	TGFB3 - (TGFBR1+TGFBR2)	TGFb	Secreted Signaling	KEGG: hsa04350
22	FB	CM	TGFB1	ACVR1B_TGFbR2	0.000695335	0	TGFB1_ACVR1B_TGFBR2	TGFB1 - (ACVR1B+TGFBR2)	TGFb	Secreted Signaling	PMID: 27449815
23	PC	CM	TGFB1	ACVR1B_TGFbR2	0.0020258	0	TGFB1_ACVR1B_TGFBR2	TGFB1 - (ACVR1B+TGFBR2)	TGFb	Secreted Signaling	PMID: 27449815
24	MC	CM	TGFB1	ACVR1B_TGFbR2	0.000822039	0	TGFB1_ACVR1B_TGFBR2	TGFB1 - (ACVR1B+TGFBR2)	TGFb	Secreted Signaling	PMID: 27449815
25	LC	CM	TGFB1	ACVR1B_TGFbR2	0.00146472	0	TGFB1_ACVR1B_TGFBR2	TGFB1 - (ACVR1B+TGFBR2)	TGFb	Secreted Signaling	PMID: 27449815
26	ProC	CM	TGFB1	ACVR1B_TGFbR2	6.22285e-05	0	TGFB1_ACVR1B_TGFBR2	TGFB1 - (ACVR1B+TGFBR2)	TGFb	Secreted Signaling	PMID: 27449815
27	FB	ProC	TGFB1	ACVR1B_TGFbR2	0.000748721	0	TGFB1_ACVR1B_TGFBR2	TGFB1 - (ACVR1B+TGFBR2)	TGFb	Secreted Signaling	PMID: 27449815
28	PC	ProC	TGFB1	ACVR1B_TGFbR2	0.00218095	0	TGFB1_ACVR1B_TGFBR2	TGFB1 - (ACVR1B+TGFBR2)	TGFb	Secreted Signaling	PMID: 27449815
29	MC	ProC	TGFB1	ACVR1B_TGFbR2	0.000885117	0	TGFB1_ACVR1B_TGFBR2	TGFB1 - (ACVR1B+TGFBR2)	TGFb	Secreted Signaling	PMID: 27449815
30	LC	ProC	TGFB1	ACVR1B_TGFbR2	0.00157703	0	TGFB1_ACVR1B_TGFBR2	TGFB1 - (ACVR1B+TGFBR2)	TGFb	Secreted Signaling	PMID: 27449815
31	ProC	ProC	TGFB1	ACVR1B_TGFbR2	6.70155e-05	0.01	TGFB1_ACVR1B_TGFBR2	TGFB1 - (ACVR1B+TGFBR2)	TGFb	Secreted Signaling	PMID: 27449815
32	ProC	CM	TGFB2	ACVR1B_TGFbR2	0.000673628	0	TGFB2_ACVR1B_TGFBR2	TGFB2 - (ACVR1B+TGFBR2)	TGFb	Secreted Signaling	PMID: 27449815
33	ProC	ProC	TGFB2	ACVR1B_TGFbR2	0.00072532	0	TGFB2_ACVR1B_TGFBR2	TGFB2 - (ACVR1B+TGFBR2)	TGFb	Secreted Signaling	PMID: 27449815
34	ProC	CM	TGFB3	ACVR1B_TGFbR2	0.000511622	0	TGFB3_ACVR1B_TGFBR2	TGFB3 - (ACVR1B+TGFBR2)	TGFb	Secreted Signaling	PMID: 27449815
35	ProC	ProC	TGFB3	ACVR1B_TGFbR2	0.000550909	0	TGFB3_ACVR1B_TGFBR2	TGFB3 - (ACVR1B+TGFBR2)	TGFb	Secreted Signaling	PMID: 27449815
36	FB	Adipo	TGFB1	ACVR1_TGFbR	0.0017306	0	TGFB1_ACVR1_TGFBR1	TGFB1 - (ACVR1+TGFBR1)	TGFb	Secreted Signaling	PMID: 29376829
37	PC	Adipo	TGFB1	ACVR1_TGFbR	0.00368405	0	TGFB1_ACVR1_TGFBR1	TGFB1 - (ACVR1+TGFBR1)	TGFb	Secreted Signaling	PMID: 29376829
38	MC	Adipo	TGFB1	ACVR1_TGFbR	0.00217857	0	TGFB1_ACVR1_TGFBR1	TGFB1 - (ACVR1+TGFBR1)	TGFb	Secreted Signaling	PMID: 29376829
39	LC	Adipo	TGFB1	ACVR1_TGFbR	0.00282092	0	TGFB1_ACVR1_TGFBR1	TGFB1 - (ACVR1+TGFBR1)	TGFb	Secreted Signaling	PMID: 29376829
40	ProC	Adipo	TGFB1	ACVR1_TGFbR	0.000198225	0	TGFB1_ACVR1_TGFBR1	TGFB1 - (ACVR1+TGFBR1)	TGFb	Secreted Signaling	PMID: 29376829
41	FB	ProC	TGFB1	ACVR1_TGFbR	0.00226509	0	TGFB1_ACVR1_TGFBR1	TGFB1 - (ACVR1+TGFBR1)	TGFb	Secreted Signaling	PMID: 29376829
42	PC	ProC	TGFB1	ACVR1_TGFbR	0.00481893	0	TGFB1_ACVR1_TGFBR1	TGFB1 - (ACVR1+TGFBR1)	TGFb	Secreted Signaling	PMID: 29376829
43	MC	ProC	TGFB1	ACVR1_TGFbR	0.00285102	0	TGFB1_ACVR1_TGFBR1	TGFB1 - (ACVR1+TGFBR1)	TGFb	Secreted Signaling	PMID: 29376829
44	LC	ProC	TGFB1	ACVR1_TGFbR	0.0036909	0	TGFB1_ACVR1_TGFBR1	TGFB1 - (ACVR1+TGFBR1)	TGFb	Secreted Signaling	PMID: 29376829
45	ProC	ProC	TGFB1	ACVR1_TGFbR	0.000259568	0	TGFB1_ACVR1_TGFBR1	TGFB1 - (ACVR1+TGFBR1)	TGFb	Secreted Signaling	PMID: 29376829
46	ProC	Adipo	TGFB2	ACVR1_TGFbR	0.00214557	0	TGFB2_ACVR1_TGFBR1	TGFB2 - (ACVR1+TGFBR1)	TGFb	Secreted Signaling	PMID: 29376829
47	ProC	ProC	TGFB2	ACVR1_TGFbR	0.00280786	0	TGFB2_ACVR1_TGFBR1	TGFB2 - (ACVR1+TGFBR1)	TGFb	Secreted Signaling	PMID: 29376829
48	ProC	Adipo	TGFB3	ACVR1_TGFbR	0.00162961	0	TGFB3_ACVR1_TGFBR1	TGFB3 - (ACVR1+TGFBR1)	TGFb	Secreted Signaling	PMID: 29376829
49	ProC	ProC	TGFB3	ACVR1_TGFbR	0.00213298	0	TGFB3_ACVR1_TGFBR1	TGFB3 - (ACVR1+TGFBR1)	TGFb	Secreted Signaling	PMID: 29376829
50	CM	CM	BMP5	ACVR1_ACVR2A	0.00572986	0.02	BMP5_ACVR1_ACVR2A	BMP5 - (ACVR1+ACVR2A)	BMP	Secreted Signaling	KEGG: hsa04350; PMID:26893264
51	EC	CM	BMP5	ACVR1_ACVR2A	0.00744193	0	BMP5_ACVR1_ACVR2A	BMP5 - (ACVR1+ACVR2A)	BMP	Secreted Signaling	KEGG: hsa04350; PMID:26893264
52	NC	CM	BMP5	ACVR1_ACVR2A	0.0105045	0	BMP5_ACVR1_ACVR2A	BMP5 - (ACVR1+ACVR2A)	BMP	Secreted Signaling	KEGG: hsa04350; PMID:26893264
53	ProC	CM	BMP5	ACVR1_ACVR2A	0.00527061	0.04	BMP5_ACVR1_ACVR2A	BMP5 - (ACVR1+ACVR2A)	BMP	Secreted Signaling	KEGG: hsa04350; PMID:26893264
54	EC	CM	BMP5	ACVR1_BMPR2	0.0208481	0	BMP5_ACVR1_BMPR2	BMP5 - (ACVR1+BMPR2)	BMP	Secreted Signaling	KEGG: hsa04350; PMID:26893264
55	NC	CM	BMP5	ACVR1_BMPR2	0.0292652	0	BMP5_ACVR1_BMPR2	BMP5 - (ACVR1+BMPR2)	BMP	Secreted Signaling	KEGG: hsa04350; PMID:26893264
56	EC	EC	BMP5	ACVR1_BMPR2	0.0241504	0	BMP5_ACVR1_BMPR2	BMP5 - (ACVR1+BMPR2)	BMP	Secreted Signaling	KEGG: hsa04350; PMID:26893264
57	NC	EC	BMP5	ACVR1_BMPR2	0.0338546	0	BMP5_ACVR1_BMPR2	BMP5 - (ACVR1+BMPR2)	BMP	Secreted Signaling	KEGG: hsa04350; PMID:26893264
58	CM	FB	BMP5	ACVR1_BMPR2	0.0241944	0.01	BMP5_ACVR1_BMPR2	BMP5 - (ACVR1+BMPR2)	BMP	Secreted Signaling	KEGG: hsa04350; PMID:26893264
59	EC	FB	BMP5	ACVR1_BMPR2	0.0312502	0	BMP5_ACVR1_BMPR2	BMP5 - (ACVR1+BMPR2)	BMP	Secreted Signaling	KEGG: hsa04350; PMID:26893264
60	NC	FB	BMP5	ACVR1_BMPR2	0.0436795	0	BMP5_ACVR1_BMPR2	BMP5 - (ACVR1+BMPR2)	BMP	Secreted Signaling	KEGG: hsa04350; PMID:26893264
61	EC	SMC	BMP5	ACVR1_BMPR2	0.0269012	0	BMP5_ACVR1_BMPR2	BMP5 - (ACVR1+BMPR2)	BMP	Secreted Signaling	KEGG: hsa04350; PMID:26893264
62	NC	SMC	BMP5	ACVR1_BMPR2	0.037668	0	BMP5_ACVR1_BMPR2	BMP5 - (ACVR1+BMPR2)	BMP	Secreted Signaling	KEGG: hsa04350; PMID:26893264
63	CM	MC	BMP5	ACVR1_BMPR2	0.0260608	0	BMP5_ACVR1_BMPR2	BMP5 - (ACVR1+BMPR2)	BMP	Secreted Signaling	KEGG: hsa04350; PMID:26893264
64	EC	MC	BMP5	ACVR1_BMPR2	0.0336215	0	BMP5_ACVR1_BMPR2	BMP5 - (ACVR1+BMPR2)	BMP	Secreted Signaling	KEGG: hsa04350; PMID:26893264
65	NC	MC	BMP5	ACVR1_BMPR2	0.0468974	0	BMP5_ACVR1_BMPR2	BMP5 - (ACVR1+BMPR2)	BMP	Secreted Signaling	KEGG: hsa04350; PMID:26893264
66	EC	Adipo	BMP5	ACVR1_BMPR2	0.0229855	0	BMP5_ACVR1_BMPR2	BMP5 - (ACVR1+BMPR2)	BMP	Secreted Signaling	KEGG: hsa04350; PMID:26893264
67	NC	Adipo	BMP5	ACVR1_BMPR2	0.0322371	0	BMP5_ACVR1_BMPR2	BMP5 - (ACVR1+BMPR2)	BMP	Secreted Signaling	KEGG: hsa04350; PMID:26893264
68	CM	ProC	BMP5	ACVR1_BMPR2	0.0309425	0	BMP5_ACVR1_BMPR2	BMP5 - (ACVR1+BMPR2)	BMP	Secreted Signaling	KEGG: hsa04350; PMID:26893264
69	EC	ProC	BMP5	ACVR1_BMPR2	0.0398859	0	BMP5_ACVR1_BMPR2	BMP5 - (ACVR1+BMPR2)	BMP	Secreted Signaling	KEGG: hsa04350; PMID:26893264
70	NC	ProC	BMP5	ACVR1_BMPR2	0.055553	0	BMP5_ACVR1_BMPR2	BMP5 - (ACVR1+BMPR2)	BMP	Secreted Signaling	KEGG: hsa04350; PMID:26893264
71	ProC	ProC	BMP5	ACVR1_BMPR2	0.0285204	0.02	BMP5_ACVR1_BMPR2	BMP5 - (ACVR1+BMPR2)	BMP	Secreted Signaling	KEGG: hsa04350; PMID:26893264
72	CM	CM	BMP5	BMPR1A_ACVR2A	0.0144437	0.01	BMP5_BMPR1A_ACVR2A	BMP5 - (BMPR1A+ACVR2A)	BMP	Secreted Signaling	KEGG: hsa04350; PMID:26893264
73	EC	CM	BMP5	BMPR1A_ACVR2A	0.0187104	0	BMP5_BMPR1A_ACVR2A	BMP5 - (BMPR1A+ACVR2A)	BMP	Secreted Signaling	KEGG: hsa04350; PMID:26893264
74	NC	CM	BMP5	BMPR1A_ACVR2A	0.0262876	0	BMP5_BMPR1A_ACVR2A	BMP5 - (BMPR1A+ACVR2A)	BMP	Secreted Signaling	KEGG: hsa04350; PMID:26893264
75	EC	CM	BMP5	BMPR1A_BMPR2	0.0513657	0	BMP5_BMPR1A_BMPR2	BMP5 - (BMPR1A+BMPR2)	BMP	Secreted Signaling	KEGG: hsa04350; PMID:26893264
76	NC	CM	BMP5	BMPR1A_BMPR2	0.0712075	0	BMP5_BMPR1A_BMPR2	BMP5 - (BMPR1A+BMPR2)	BMP	Secreted Signaling	KEGG: hsa04350; PMID:26893264
77	EC	EC	BMP5	BMPR1A_BMPR2	0.0601479	0	BMP5_BMPR1A_BMPR2	BMP5 - (BMPR1A+BMPR2)	BMP	Secreted Signaling	KEGG: hsa04350; PMID:26893264
78	NC	EC	BMP5	BMPR1A_BMPR2	0.0830851	0	BMP5_BMPR1A_BMPR2	BMP5 - (BMPR1A+BMPR2)	BMP	Secreted Signaling	KEGG: hsa04350; PMID:26893264
79	EC	SMC	BMP5	BMPR1A_BMPR2	0.055998	0	BMP5_BMPR1A_BMPR2	BMP5 - (BMPR1A+BMPR2)	BMP	Secreted Signaling	KEGG: hsa04350; PMID:26893264
80	NC	SMC	BMP5	BMPR1A_BMPR2	0.0774831	0	BMP5_BMPR1A_BMPR2	BMP5 - (BMPR1A+BMPR2)	BMP	Secreted Signaling	KEGG: hsa04350; PMID:26893264
81	EC	MC	BMP5	BMPR1A_BMPR2	0.0500199	0	BMP5_BMPR1A_BMPR2	BMP5 - (BMPR1A+BMPR2)	BMP	Secreted Signaling	KEGG: hsa04350; PMID:26893264
82	NC	MC	BMP5	BMPR1A_BMPR2	0.0692689	0	BMP5_BMPR1A_BMPR2	BMP5 - (BMPR1A+BMPR2)	BMP	Secreted Signaling	KEGG: hsa04350; PMID:26893264
83	EC	LEC	BMP5	BMPR1A_BMPR2	0.0440092	0	BMP5_BMPR1A_BMPR2	BMP5 - (BMPR1A+BMPR2)	BMP	Secreted Signaling	KEGG: hsa04350; PMID:26893264
84	NC	LEC	BMP5	BMPR1A_BMPR2	0.0611927	0	BMP5_BMPR1A_BMPR2	BMP5 - (BMPR1A+BMPR2)	BMP	Secreted Signaling	KEGG: hsa04350; PMID:26893264
85	CM	NC	BMP5	BMPR1A_BMPR2	0.0478847	0.04	BMP5_BMPR1A_BMPR2	BMP5 - (BMPR1A+BMPR2)	BMP	Secreted Signaling	KEGG: hsa04350; PMID:26893264
86	EC	NC	BMP5	BMPR1A_BMPR2	0.0614145	0	BMP5_BMPR1A_BMPR2	BMP5 - (BMPR1A+BMPR2)	BMP	Secreted Signaling	KEGG: hsa04350; PMID:26893264
87	NC	NC	BMP5	BMPR1A_BMPR2	0.0847912	0	BMP5_BMPR1A_BMPR2	BMP5 - (BMPR1A+BMPR2)	BMP	Secreted Signaling	KEGG: hsa04350; PMID:26893264
88	CM	Adipo	BMP5	BMPR1A_BMPR2	0.050771	0.02	BMP5_BMPR1A_BMPR2	BMP5 - (BMPR1A+BMPR2)	BMP	Secreted Signaling	KEGG: hsa04350; PMID:26893264
89	EC	Adipo	BMP5	BMPR1A_BMPR2	0.0650607	0	BMP5_BMPR1A_BMPR2	BMP5 - (BMPR1A+BMPR2)	BMP	Secreted Signaling	KEGG: hsa04350; PMID:26893264
90	NC	Adipo	BMP5	BMPR1A_BMPR2	0.0896926	0	BMP5_BMPR1A_BMPR2	BMP5 - (BMPR1A+BMPR2)	BMP	Secreted Signaling	KEGG: hsa04350; PMID:26893264
91	EC	ProC	BMP5	BMPR1A_BMPR2	0.0587202	0	BMP5_BMPR1A_BMPR2	BMP5 - (BMPR1A+BMPR2)	BMP	Secreted Signaling	KEGG: hsa04350; PMID:26893264
92	NC	ProC	BMP5	BMPR1A_BMPR2	0.0811599	0	BMP5_BMPR1A_BMPR2	BMP5 - (BMPR1A+BMPR2)	BMP	Secreted Signaling	KEGG: hsa04350; PMID:26893264
93	CM	MC	BMP5	BMPR1B_BMPR2	0.0253311	0	BMP5_BMPR1B_BMPR2	BMP5 - (BMPR1B+BMPR2)	BMP	Secreted Signaling	KEGG: hsa04350; PMID:26893264
94	EC	MC	BMP5	BMPR1B_BMPR2	0.0326879	0	BMP5_BMPR1B_BMPR2	BMP5 - (BMPR1B+BMPR2)	BMP	Secreted Signaling	KEGG: hsa04350; PMID:26893264
95	NC	MC	BMP5	BMPR1B_BMPR2	0.0456139	0	BMP5_BMPR1B_BMPR2	BMP5 - (BMPR1B+BMPR2)	BMP	Secreted Signaling	KEGG: hsa04350; PMID:26893264
96	Adipo	MC	BMP5	BMPR1B_BMPR2	0.00933575	0	BMP5_BMPR1B_BMPR2	BMP5 - (BMPR1B+BMPR2)	BMP	Secreted Signaling	KEGG: hsa04350; PMID:26893264
97	ProC	MC	BMP5	BMPR1B_BMPR2	0.0233414	0	BMP5_BMPR1B_BMPR2	BMP5 - (BMPR1B+BMPR2)	BMP	Secreted Signaling	KEGG: hsa04350; PMID:26893264
98	CM	NC	BMP5	BMPR1B_BMPR2	0.0234155	0	BMP5_BMPR1B_BMPR2	BMP5 - (BMPR1B+BMPR2)	BMP	Secreted Signaling	KEGG: hsa04350; PMID:26893264
99	EC	NC	BMP5	BMPR1B_BMPR2	0.0302513	0	BMP5_BMPR1B_BMPR2	BMP5 - (BMPR1B+BMPR2)	BMP	Secreted Signaling	KEGG: hsa04350; PMID:26893264
100	NC	NC	BMP5	BMPR1B_BMPR2	0.0423007	0	BMP5_BMPR1B_BMPR2	BMP5 - (BMPR1B+BMPR2)	BMP	Secreted Signaling	KEGG: hsa04350; PMID:26893264
101	Adipo	NC	BMP5	BMPR1B_BMPR2	0.00860793	0	BMP5_BMPR1B_BMPR2	BMP5 - (BMPR1B+BMPR2)	BMP	Secreted Signaling	KEGG: hsa04350; PMID:26893264
102	ProC	NC	BMP5	BMPR1B_BMPR2	0.0215695	0	BMP5_BMPR1B_BMPR2	BMP5 - (BMPR1B+BMPR2)	BMP	Secreted Signaling	KEGG: hsa04350; PMID:26893264
103	CM	CM	BMP7	ACVR1_ACVR2A	0.00500444	0.02	BMP7_ACVR1_ACVR2A	BMP7 - (ACVR1+ACVR2A)	BMP	Secreted Signaling	KEGG: hsa04350; PMID:26893264
104	EC	CM	BMP7	ACVR1_ACVR2A	0.00678661	0	BMP7_ACVR1_ACVR2A	BMP7 - (ACVR1+ACVR2A)	BMP	Secreted Signaling	KEGG: hsa04350; PMID:26893264
105	ProC	CM	BMP7	ACVR1_ACVR2A	0.0039625	0.02	BMP7_ACVR1_ACVR2A	BMP7 - (ACVR1+ACVR2A)	BMP	Secreted Signaling	KEGG: hsa04350; PMID:26893264
106	EC	CM	BMP7	ACVR1_BMPR2	0.0190349	0	BMP7_ACVR1_BMPR2	BMP7 - (ACVR1+BMPR2)	BMP	Secreted Signaling	KEGG: hsa04350; PMID:26893264
107	EC	EC	BMP7	ACVR1_BMPR2	0.0220565	0	BMP7_ACVR1_BMPR2	BMP7 - (ACVR1+BMPR2)	BMP	Secreted Signaling	KEGG: hsa04350; PMID:26893264
108	CM	FB	BMP7	ACVR1_BMPR2	0.0211811	0	BMP7_ACVR1_BMPR2	BMP7 - (ACVR1+BMPR2)	BMP	Secreted Signaling	KEGG: hsa04350; PMID:26893264
109	EC	FB	BMP7	ACVR1_BMPR2	0.0285587	0	BMP7_ACVR1_BMPR2	BMP7 - (ACVR1+BMPR2)	BMP	Secreted Signaling	KEGG: hsa04350; PMID:26893264
110	Adipo	FB	BMP7	ACVR1_BMPR2	0.0105846	0	BMP7_ACVR1_BMPR2	BMP7 - (ACVR1+BMPR2)	BMP	Secreted Signaling	KEGG: hsa04350; PMID:26893264
111	CM	SMC	BMP7	ACVR1_BMPR2	0.018207	0.03	BMP7_ACVR1_BMPR2	BMP7 - (ACVR1+BMPR2)	BMP	Secreted Signaling	KEGG: hsa04350; PMID:26893264
112	EC	SMC	BMP7	ACVR1_BMPR2	0.0245747	0	BMP7_ACVR1_BMPR2	BMP7 - (ACVR1+BMPR2)	BMP	Secreted Signaling	KEGG: hsa04350; PMID:26893264
113	Adipo	SMC	BMP7	ACVR1_BMPR2	0.00908464	0	BMP7_ACVR1_BMPR2	BMP7 - (ACVR1+BMPR2)	BMP	Secreted Signaling	KEGG: hsa04350; PMID:26893264
114	CM	MC	BMP7	ACVR1_BMPR2	0.0228264	0	BMP7_ACVR1_BMPR2	BMP7 - (ACVR1+BMPR2)	BMP	Secreted Signaling	KEGG: hsa04350; PMID:26893264
115	EC	MC	BMP7	ACVR1_BMPR2	0.0307395	0	BMP7_ACVR1_BMPR2	BMP7 - (ACVR1+BMPR2)	BMP	Secreted Signaling	KEGG: hsa04350; PMID:26893264
116	Adipo	MC	BMP7	ACVR1_BMPR2	0.011427	0	BMP7_ACVR1_BMPR2	BMP7 - (ACVR1+BMPR2)	BMP	Secreted Signaling	KEGG: hsa04350; PMID:26893264
117	EC	Adipo	BMP7	ACVR1_BMPR2	0.0209904	0	BMP7_ACVR1_BMPR2	BMP7 - (ACVR1+BMPR2)	BMP	Secreted Signaling	KEGG: hsa04350; PMID:26893264
118	CM	ProC	BMP7	ACVR1_BMPR2	0.0271122	0	BMP7_ACVR1_BMPR2	BMP7 - (ACVR1+BMPR2)	BMP	Secreted Signaling	KEGG: hsa04350; PMID:26893264
119	EC	ProC	BMP7	ACVR1_BMPR2	0.0364786	0	BMP7_ACVR1_BMPR2	BMP7 - (ACVR1+BMPR2)	BMP	Secreted Signaling	KEGG: hsa04350; PMID:26893264
120	Adipo	ProC	BMP7	ACVR1_BMPR2	0.0135897	0	BMP7_ACVR1_BMPR2	BMP7 - (ACVR1+BMPR2)	BMP	Secreted Signaling	KEGG: hsa04350; PMID:26893264
121	CM	CM	BMP7	BMPR1A_ACVR2A	0.0126291	0.02	BMP7_BMPR1A_ACVR2A	BMP7 - (BMPR1A+ACVR2A)	BMP	Secreted Signaling	KEGG: hsa04350; PMID:26893264
122	EC	CM	BMP7	BMPR1A_ACVR2A	0.0170799	0	BMP7_BMPR1A_ACVR2A	BMP7 - (BMPR1A+ACVR2A)	BMP	Secreted Signaling	KEGG: hsa04350; PMID:26893264
123	ProC	CM	BMP7	BMPR1A_ACVR2A	0.0100156	0.03	BMP7_BMPR1A_ACVR2A	BMP7 - (BMPR1A+ACVR2A)	BMP	Secreted Signaling	KEGG: hsa04350; PMID:26893264
124	EC	CM	BMP7	BMPR1A_BMPR2	0.0470257	0	BMP7_BMPR1A_BMPR2	BMP7 - (BMPR1A+BMPR2)	BMP	Secreted Signaling	KEGG: hsa04350; PMID:26893264
125	CM	EC	BMP7	BMPR1A_BMPR2	0.0411633	0.02	BMP7_BMPR1A_BMPR2	BMP7 - (BMPR1A+BMPR2)	BMP	Secreted Signaling	KEGG: hsa04350; PMID:26893264
126	EC	EC	BMP7	BMPR1A_BMPR2	0.0551091	0	BMP7_BMPR1A_BMPR2	BMP7 - (BMPR1A+BMPR2)	BMP	Secreted Signaling	KEGG: hsa04350; PMID:26893264
127	Adipo	EC	BMP7	BMPR1A_BMPR2	0.0207825	0	BMP7_BMPR1A_BMPR2	BMP7 - (BMPR1A+BMPR2)	BMP	Secreted Signaling	KEGG: hsa04350; PMID:26893264
128	EC	SMC	BMP7	BMPR1A_BMPR2	0.0512878	0	BMP7_BMPR1A_BMPR2	BMP7 - (BMPR1A+BMPR2)	BMP	Secreted Signaling	KEGG: hsa04350; PMID:26893264
129	Adipo	SMC	BMP7	BMPR1A_BMPR2	0.0192928	0	BMP7_BMPR1A_BMPR2	BMP7 - (BMPR1A+BMPR2)	BMP	Secreted Signaling	KEGG: hsa04350; PMID:26893264
130	EC	MC	BMP7	BMPR1A_BMPR2	0.0458043	0	BMP7_BMPR1A_BMPR2	BMP7 - (BMPR1A+BMPR2)	BMP	Secreted Signaling	KEGG: hsa04350; PMID:26893264
131	EC	LEC	BMP7	BMPR1A_BMPR2	0.0402645	0	BMP7_BMPR1A_BMPR2	BMP7 - (BMPR1A+BMPR2)	BMP	Secreted Signaling	KEGG: hsa04350; PMID:26893264
132	CM	NC	BMP7	BMPR1A_BMPR2	0.042048	0.02	BMP7_BMPR1A_BMPR2	BMP7 - (BMPR1A+BMPR2)	BMP	Secreted Signaling	KEGG: hsa04350; PMID:26893264
133	EC	NC	BMP7	BMPR1A_BMPR2	0.0562759	0	BMP7_BMPR1A_BMPR2	BMP7 - (BMPR1A+BMPR2)	BMP	Secreted Signaling	KEGG: hsa04350; PMID:26893264
134	Adipo	NC	BMP7	BMPR1A_BMPR2	0.0212388	0	BMP7_BMPR1A_BMPR2	BMP7 - (BMPR1A+BMPR2)	BMP	Secreted Signaling	KEGG: hsa04350; PMID:26893264
135	CM	Adipo	BMP7	BMPR1A_BMPR2	0.044599	0	BMP7_BMPR1A_BMPR2	BMP7 - (BMPR1A+BMPR2)	BMP	Secreted Signaling	KEGG: hsa04350; PMID:26893264
136	EC	Adipo	BMP7	BMPR1A_BMPR2	0.0596364	0	BMP7_BMPR1A_BMPR2	BMP7 - (BMPR1A+BMPR2)	BMP	Secreted Signaling	KEGG: hsa04350; PMID:26893264
137	Adipo	Adipo	BMP7	BMPR1A_BMPR2	0.0225571	0	BMP7_BMPR1A_BMPR2	BMP7 - (BMPR1A+BMPR2)	BMP	Secreted Signaling	KEGG: hsa04350; PMID:26893264
138	CM	ProC	BMP7	BMPR1A_BMPR2	0.0401669	0.03	BMP7_BMPR1A_BMPR2	BMP7 - (BMPR1A+BMPR2)	BMP	Secreted Signaling	KEGG: hsa04350; PMID:26893264
139	EC	ProC	BMP7	BMPR1A_BMPR2	0.0537941	0	BMP7_BMPR1A_BMPR2	BMP7 - (BMPR1A+BMPR2)	BMP	Secreted Signaling	KEGG: hsa04350; PMID:26893264
140	CM	MC	BMP7	BMPR1B_BMPR2	0.0221851	0	BMP7_BMPR1B_BMPR2	BMP7 - (BMPR1B+BMPR2)	BMP	Secreted Signaling	KEGG: hsa04350; PMID:26893264
141	EC	MC	BMP7	BMPR1B_BMPR2	0.0298832	0	BMP7_BMPR1B_BMPR2	BMP7 - (BMPR1B+BMPR2)	BMP	Secreted Signaling	KEGG: hsa04350; PMID:26893264
142	Adipo	MC	BMP7	BMPR1B_BMPR2	0.011102	0	BMP7_BMPR1B_BMPR2	BMP7 - (BMPR1B+BMPR2)	BMP	Secreted Signaling	KEGG: hsa04350; PMID:26893264
143	ProC	MC	BMP7	BMPR1B_BMPR2	0.017636	0	BMP7_BMPR1B_BMPR2	BMP7 - (BMPR1B+BMPR2)	BMP	Secreted Signaling	KEGG: hsa04350; PMID:26893264
144	CM	NC	BMP7	BMPR1B_BMPR2	0.0204972	0	BMP7_BMPR1B_BMPR2	BMP7 - (BMPR1B+BMPR2)	BMP	Secreted Signaling	KEGG: hsa04350; PMID:26893264
145	EC	NC	BMP7	BMPR1B_BMPR2	0.0276434	0	BMP7_BMPR1B_BMPR2	BMP7 - (BMPR1B+BMPR2)	BMP	Secreted Signaling	KEGG: hsa04350; PMID:26893264
146	Adipo	NC	BMP7	BMPR1B_BMPR2	0.0102393	0	BMP7_BMPR1B_BMPR2	BMP7 - (BMPR1B+BMPR2)	BMP	Secreted Signaling	KEGG: hsa04350; PMID:26893264
147	ProC	NC	BMP7	BMPR1B_BMPR2	0.0162824	0	BMP7_BMPR1B_BMPR2	BMP7 - (BMPR1B+BMPR2)	BMP	Secreted Signaling	KEGG: hsa04350; PMID:26893264
148	CM	ProC	WNT9A	FZD1_LRP5	0.00151104	0	WNT9A_FZD1_LRP5	WNT9A - (FZD1+LRP5)	WNT	Secreted Signaling	KEGG: hsa04310; PMID: 23209147
149	EC	ProC	WNT9A	FZD1_LRP5	0.00121182	0	WNT9A_FZD1_LRP5	WNT9A - (FZD1+LRP5)	WNT	Secreted Signaling	KEGG: hsa04310; PMID: 23209147
150	ProC	ProC	WNT9A	FZD1_LRP5	0.000810419	0	WNT9A_FZD1_LRP5	WNT9A - (FZD1+LRP5)	WNT	Secreted Signaling	KEGG: hsa04310; PMID: 23209147
151	CM	FB	WNT9A	FZD4_LRP5	0.00194867	0	WNT9A_FZD4_LRP5	WNT9A - (FZD4+LRP5)	WNT	Secreted Signaling	KEGG: hsa04310; PMID: 23209147
152	EC	FB	WNT9A	FZD4_LRP5	0.00156292	0	WNT9A_FZD4_LRP5	WNT9A - (FZD4+LRP5)	WNT	Secreted Signaling	KEGG: hsa04310; PMID: 23209147
153	ProC	FB	WNT9A	FZD4_LRP5	0.00104543	0	WNT9A_FZD4_LRP5	WNT9A - (FZD4+LRP5)	WNT	Secreted Signaling	KEGG: hsa04310; PMID: 23209147
154	CM	ProC	WNT9A	FZD4_LRP5	0.0018883	0	WNT9A_FZD4_LRP5	WNT9A - (FZD4+LRP5)	WNT	Secreted Signaling	KEGG: hsa04310; PMID: 23209147
155	EC	ProC	WNT9A	FZD4_LRP5	0.00151449	0	WNT9A_FZD4_LRP5	WNT9A - (FZD4+LRP5)	WNT	Secreted Signaling	KEGG: hsa04310; PMID: 23209147
156	ProC	ProC	WNT9A	FZD4_LRP5	0.00101301	0	WNT9A_FZD4_LRP5	WNT9A - (FZD4+LRP5)	WNT	Secreted Signaling	KEGG: hsa04310; PMID: 23209147
157	CM	MC	WNT9A	FZD6_LRP5	0.00482115	0	WNT9A_FZD6_LRP5	WNT9A - (FZD6+LRP5)	WNT	Secreted Signaling	KEGG: hsa04310; PMID: 23209147
158	EC	MC	WNT9A	FZD6_LRP5	0.00386887	0	WNT9A_FZD6_LRP5	WNT9A - (FZD6+LRP5)	WNT	Secreted Signaling	KEGG: hsa04310; PMID: 23209147
159	ProC	MC	WNT9A	FZD6_LRP5	0.00259115	0	WNT9A_FZD6_LRP5	WNT9A - (FZD6+LRP5)	WNT	Secreted Signaling	KEGG: hsa04310; PMID: 23209147
160	CM	ProC	WNT9A	FZD1_LRP6	0.00195025	0	WNT9A_FZD1_LRP6	WNT9A - (FZD1+LRP6)	WNT	Secreted Signaling	KEGG: hsa04310; PMID: 23209147
161	EC	ProC	WNT9A	FZD1_LRP6	0.00156419	0	WNT9A_FZD1_LRP6	WNT9A - (FZD1+LRP6)	WNT	Secreted Signaling	KEGG: hsa04310; PMID: 23209147
162	ProC	ProC	WNT9A	FZD1_LRP6	0.00104629	0	WNT9A_FZD1_LRP6	WNT9A - (FZD1+LRP6)	WNT	Secreted Signaling	KEGG: hsa04310; PMID: 23209147
163	CM	FB	WNT9A	FZD4_LRP6	0.00193441	0	WNT9A_FZD4_LRP6	WNT9A - (FZD4+LRP6)	WNT	Secreted Signaling	KEGG: hsa04310; PMID: 23209147
164	EC	FB	WNT9A	FZD4_LRP6	0.00155147	0	WNT9A_FZD4_LRP6	WNT9A - (FZD4+LRP6)	WNT	Secreted Signaling	KEGG: hsa04310; PMID: 23209147
165	ProC	FB	WNT9A	FZD4_LRP6	0.00103776	0	WNT9A_FZD4_LRP6	WNT9A - (FZD4+LRP6)	WNT	Secreted Signaling	KEGG: hsa04310; PMID: 23209147
166	CM	NC	WNT9A	FZD4_LRP6	0.00160118	0	WNT9A_FZD4_LRP6	WNT9A - (FZD4+LRP6)	WNT	Secreted Signaling	KEGG: hsa04310; PMID: 23209147
167	EC	NC	WNT9A	FZD4_LRP6	0.00128408	0	WNT9A_FZD4_LRP6	WNT9A - (FZD4+LRP6)	WNT	Secreted Signaling	KEGG: hsa04310; PMID: 23209147
168	ProC	NC	WNT9A	FZD4_LRP6	0.000858707	0	WNT9A_FZD4_LRP6	WNT9A - (FZD4+LRP6)	WNT	Secreted Signaling	KEGG: hsa04310; PMID: 23209147
169	CM	ProC	WNT9A	FZD4_LRP6	0.00243681	0	WNT9A_FZD4_LRP6	WNT9A - (FZD4+LRP6)	WNT	Secreted Signaling	KEGG: hsa04310; PMID: 23209147
170	EC	ProC	WNT9A	FZD4_LRP6	0.00195462	0	WNT9A_FZD4_LRP6	WNT9A - (FZD4+LRP6)	WNT	Secreted Signaling	KEGG: hsa04310; PMID: 23209147
171	ProC	ProC	WNT9A	FZD4_LRP6	0.00130775	0	WNT9A_FZD4_LRP6	WNT9A - (FZD4+LRP6)	WNT	Secreted Signaling	KEGG: hsa04310; PMID: 23209147
172	CM	MC	WNT9A	FZD6_LRP6	0.00560197	0	WNT9A_FZD6_LRP6	WNT9A - (FZD6+LRP6)	WNT	Secreted Signaling	KEGG: hsa04310; PMID: 23209147
173	EC	MC	WNT9A	FZD6_LRP6	0.00449614	0	WNT9A_FZD6_LRP6	WNT9A - (FZD6+LRP6)	WNT	Secreted Signaling	KEGG: hsa04310; PMID: 23209147
174	ProC	MC	WNT9A	FZD6_LRP6	0.00301233	0	WNT9A_FZD6_LRP6	WNT9A - (FZD6+LRP6)	WNT	Secreted Signaling	KEGG: hsa04310; PMID: 23209147
175	SMC	ProC	WNT5B	FZD1	0.0035489	0	WNT5B_FZD1	WNT5B - FZD1	ncWNT	Secreted Signaling	KEGG: hsa04310
176	NC	ProC	WNT5B	FZD1	0.0029317	0	WNT5B_FZD1	WNT5B - FZD1	ncWNT	Secreted Signaling	KEGG: hsa04310
177	Adipo	ProC	WNT5B	FZD1	0.00212665	0	WNT5B_FZD1	WNT5B - FZD1	ncWNT	Secreted Signaling	KEGG: hsa04310
178	ProC	ProC	WNT5B	FZD1	0.00439366	0	WNT5B_FZD1	WNT5B - FZD1	ncWNT	Secreted Signaling	KEGG: hsa04310
179	SMC	FB	WNT5B	FZD4	0.00545337	0	WNT5B_FZD4	WNT5B - FZD4	ncWNT	Secreted Signaling	KEGG: hsa04310
180	NC	FB	WNT5B	FZD4	0.00450646	0	WNT5B_FZD4	WNT5B - FZD4	ncWNT	Secreted Signaling	KEGG: hsa04310
181	Adipo	FB	WNT5B	FZD4	0.0032704	0	WNT5B_FZD4	WNT5B - FZD4	ncWNT	Secreted Signaling	KEGG: hsa04310
182	ProC	FB	WNT5B	FZD4	0.0067484	0	WNT5B_FZD4	WNT5B - FZD4	ncWNT	Secreted Signaling	KEGG: hsa04310
183	SMC	NC	WNT5B	FZD4	0.00489922	0	WNT5B_FZD4	WNT5B - FZD4	ncWNT	Secreted Signaling	KEGG: hsa04310
184	NC	NC	WNT5B	FZD4	0.00404814	0	WNT5B_FZD4	WNT5B - FZD4	ncWNT	Secreted Signaling	KEGG: hsa04310
185	Adipo	NC	WNT5B	FZD4	0.00293742	0	WNT5B_FZD4	WNT5B - FZD4	ncWNT	Secreted Signaling	KEGG: hsa04310
186	ProC	NC	WNT5B	FZD4	0.00606346	0	WNT5B_FZD4	WNT5B - FZD4	ncWNT	Secreted Signaling	KEGG: hsa04310
187	SMC	ProC	WNT5B	FZD4	0.00553689	0	WNT5B_FZD4	WNT5B - FZD4	ncWNT	Secreted Signaling	KEGG: hsa04310
188	NC	ProC	WNT5B	FZD4	0.00457554	0	WNT5B_FZD4	WNT5B - FZD4	ncWNT	Secreted Signaling	KEGG: hsa04310
189	Adipo	ProC	WNT5B	FZD4	0.00332059	0	WNT5B_FZD4	WNT5B - FZD4	ncWNT	Secreted Signaling	KEGG: hsa04310
190	ProC	ProC	WNT5B	FZD4	0.00685161	0	WNT5B_FZD4	WNT5B - FZD4	ncWNT	Secreted Signaling	KEGG: hsa04310
191	SMC	MC	WNT5B	FZD6	0.0131923	0	WNT5B_FZD6	WNT5B - FZD6	ncWNT	Secreted Signaling	KEGG: hsa04310
192	NC	MC	WNT5B	FZD6	0.0109164	0	WNT5B_FZD6	WNT5B - FZD6	ncWNT	Secreted Signaling	KEGG: hsa04310
193	Adipo	MC	WNT5B	FZD6	0.00793619	0	WNT5B_FZD6	WNT5B - FZD6	ncWNT	Secreted Signaling	KEGG: hsa04310
194	ProC	MC	WNT5B	FZD6	0.016295	0	WNT5B_FZD6	WNT5B - FZD6	ncWNT	Secreted Signaling	KEGG: hsa04310
195	CM	SMC	EGF	EGFR	0.000991377	0	EGF_EGFR	EGF - EGFR	EGF	Secreted Signaling	KEGG: hsa04012
196	Adipo	SMC	EGF	EGFR	9.75693e-11	0	EGF_EGFR	EGF - EGFR	EGF	Secreted Signaling	KEGG: hsa04012
197	ProC	SMC	EGF	EGFR	0.000233175	0	EGF_EGFR	EGF - EGFR	EGF	Secreted Signaling	KEGG: hsa04012
198	CM	MC	EGF	EGFR	0.00033008	0	EGF_EGFR	EGF - EGFR	EGF	Secreted Signaling	KEGG: hsa04012
199	Adipo	MC	EGF	EGFR	3.24644e-11	0	EGF_EGFR	EGF - EGFR	EGF	Secreted Signaling	KEGG: hsa04012
200	ProC	MC	EGF	EGFR	7.75967e-05	0	EGF_EGFR	EGF - EGFR	EGF	Secreted Signaling	KEGG: hsa04012
201	CM	NC	EGF	EGFR	0.000644383	0	EGF_EGFR	EGF - EGFR	EGF	Secreted Signaling	KEGG: hsa04012
202	Adipo	NC	EGF	EGFR	6.33968e-11	0	EGF_EGFR	EGF - EGFR	EGF	Secreted Signaling	KEGG: hsa04012
203	ProC	NC	EGF	EGFR	0.000151521	0	EGF_EGFR	EGF - EGFR	EGF	Secreted Signaling	KEGG: hsa04012
204	CM	ProC	EGF	EGFR	0.000554746	0	EGF_EGFR	EGF - EGFR	EGF	Secreted Signaling	KEGG: hsa04012
205	Adipo	ProC	EGF	EGFR	5.45731e-11	0	EGF_EGFR	EGF - EGFR	EGF	Secreted Signaling	KEGG: hsa04012
206	ProC	ProC	EGF	EGFR	0.000130435	0.03	EGF_EGFR	EGF - EGFR	EGF	Secreted Signaling	KEGG: hsa04012
207	CM	ProC	EGF	EGFR_ERBB2	0.000377178	0	EGF_EGFR_ERBB2	EGF - (EGFR+ERBB2)	EGF	Secreted Signaling	KEGG: hsa04012
208	Adipo	ProC	EGF	EGFR_ERBB2	3.70983e-11	0	EGF_EGFR_ERBB2	EGF - (EGFR+ERBB2)	EGF	Secreted Signaling	KEGG: hsa04012
209	ProC	ProC	EGF	EGFR_ERBB2	8.86719e-05	0.02	EGF_EGFR_ERBB2	EGF - (EGFR+ERBB2)	EGF	Secreted Signaling	KEGG: hsa04012
210	CM	SMC	TGFA	EGFR	0.00417147	0	TGFA_EGFR	TGFA - EGFR	EGF	Secreted Signaling	KEGG: hsa04012
211	CM	MC	TGFA	EGFR	0.00139185	0	TGFA_EGFR	TGFA - EGFR	EGF	Secreted Signaling	KEGG: hsa04012
212	CM	NC	TGFA	EGFR	0.00271443	0	TGFA_EGFR	TGFA - EGFR	EGF	Secreted Signaling	KEGG: hsa04012
213	CM	ProC	TGFA	EGFR	0.00233751	0	TGFA_EGFR	TGFA - EGFR	EGF	Secreted Signaling	KEGG: hsa04012
214	CM	ProC	TGFA	EGFR_ERBB2	0.00159021	0	TGFA_EGFR_ERBB2	TGFA - (EGFR+ERBB2)	EGF	Secreted Signaling	KEGG: hsa04012
215	SMC	LEC	NRG1	ERBB3	0.0297389	0	NRG1_ERBB3	NRG1 - ERBB3	NRG	Secreted Signaling	KEGG: hsa04012
216	SMC	CM	NRG1	ERBB4	0.107553	0	NRG1_ERBB4	NRG1 - ERBB4	NRG	Secreted Signaling	KEGG: hsa04012
217	SMC	EC	NRG1	ERBB4	0.107283	0	NRG1_ERBB4	NRG1 - ERBB4	NRG	Secreted Signaling	KEGG: hsa04012
218	SMC	FB	NRG1	ERBB4	4.7136e-13	0	NRG1_ERBB4	NRG1 - ERBB4	NRG	Secreted Signaling	KEGG: hsa04012
219	SMC	SMC	NRG1	ERBB4	3.06693e-17	0	NRG1_ERBB4	NRG1 - ERBB4	NRG	Secreted Signaling	KEGG: hsa04012
220	SMC	PC	NRG1	ERBB4	1.11846e-05	0	NRG1_ERBB4	NRG1 - ERBB4	NRG	Secreted Signaling	KEGG: hsa04012
221	SMC	MC	NRG1	ERBB4	0.000122328	0	NRG1_ERBB4	NRG1 - ERBB4	NRG	Secreted Signaling	KEGG: hsa04012
222	SMC	LC	NRG1	ERBB4	0.000249047	0	NRG1_ERBB4	NRG1 - ERBB4	NRG	Secreted Signaling	KEGG: hsa04012
223	SMC	LEC	NRG1	ERBB4	0.033501	0	NRG1_ERBB4	NRG1 - ERBB4	NRG	Secreted Signaling	KEGG: hsa04012
224	SMC	NC	NRG1	ERBB4	1.14535e-16	0	NRG1_ERBB4	NRG1 - ERBB4	NRG	Secreted Signaling	KEGG: hsa04012
225	SMC	Adipo	NRG1	ERBB4	0.0673653	0	NRG1_ERBB4	NRG1 - ERBB4	NRG	Secreted Signaling	KEGG: hsa04012
226	SMC	ProC	NRG1	ERBB4	0.0614096	0	NRG1_ERBB4	NRG1 - ERBB4	NRG	Secreted Signaling	KEGG: hsa04012
227	SMC	CM	NRG1	ERBB2_ERBB4	0.0245483	0	NRG1_ERBB2_ERBB4	NRG1 - (ERBB2+ERBB4)	NRG	Secreted Signaling	KEGG: hsa04012
228	SMC	EC	NRG1	ERBB2_ERBB4	0.0278019	0	NRG1_ERBB2_ERBB4	NRG1 - (ERBB2+ERBB4)	NRG	Secreted Signaling	KEGG: hsa04012
229	SMC	Adipo	NRG1	ERBB2_ERBB4	0.0176329	0	NRG1_ERBB2_ERBB4	NRG1 - (ERBB2+ERBB4)	NRG	Secreted Signaling	KEGG: hsa04012
230	SMC	ProC	NRG1	ERBB2_ERBB4	0.0160624	0	NRG1_ERBB2_ERBB4	NRG1 - (ERBB2+ERBB4)	NRG	Secreted Signaling	KEGG: hsa04012
231	MC	CM	NRG3	ERBB4	0.306934	0	NRG3_ERBB4	NRG3 - ERBB4	NRG	Secreted Signaling	KEGG: hsa04012
232	LEC	CM	NRG3	ERBB4	0.10658	0	NRG3_ERBB4	NRG3 - ERBB4	NRG	Secreted Signaling	KEGG: hsa04012
233	MC	EC	NRG3	ERBB4	0.306336	0	NRG3_ERBB4	NRG3 - ERBB4	NRG	Secreted Signaling	KEGG: hsa04012
234	LEC	EC	NRG3	ERBB4	0.106312	0	NRG3_ERBB4	NRG3 - ERBB4	NRG	Secreted Signaling	KEGG: hsa04012
235	MC	FB	NRG3	ERBB4	1.73215e-12	0	NRG3_ERBB4	NRG3 - ERBB4	NRG	Secreted Signaling	KEGG: hsa04012
236	LEC	FB	NRG3	ERBB4	4.66588e-13	0	NRG3_ERBB4	NRG3 - ERBB4	NRG	Secreted Signaling	KEGG: hsa04012
237	MC	SMC	NRG3	ERBB4	1.12703e-16	0	NRG3_ERBB4	NRG3 - ERBB4	NRG	Secreted Signaling	KEGG: hsa04012
238	LEC	SMC	NRG3	ERBB4	3.03588e-17	0	NRG3_ERBB4	NRG3 - ERBB4	NRG	Secreted Signaling	KEGG: hsa04012
239	MC	PC	NRG3	ERBB4	4.10996e-05	0	NRG3_ERBB4	NRG3 - ERBB4	NRG	Secreted Signaling	KEGG: hsa04012
240	LEC	PC	NRG3	ERBB4	1.10713e-05	0	NRG3_ERBB4	NRG3 - ERBB4	NRG	Secreted Signaling	KEGG: hsa04012
241	MC	MC	NRG3	ERBB4	0.00044938	0	NRG3_ERBB4	NRG3 - ERBB4	NRG	Secreted Signaling	KEGG: hsa04012
242	LEC	MC	NRG3	ERBB4	0.000121089	0	NRG3_ERBB4	NRG3 - ERBB4	NRG	Secreted Signaling	KEGG: hsa04012
243	MC	LC	NRG3	ERBB4	0.000914585	0	NRG3_ERBB4	NRG3 - ERBB4	NRG	Secreted Signaling	KEGG: hsa04012
244	LEC	LC	NRG3	ERBB4	0.000246527	0	NRG3_ERBB4	NRG3 - ERBB4	NRG	Secreted Signaling	KEGG: hsa04012
245	MC	LEC	NRG3	ERBB4	0.112985	0	NRG3_ERBB4	NRG3 - ERBB4	NRG	Secreted Signaling	KEGG: hsa04012
246	LEC	LEC	NRG3	ERBB4	0.0331731	0	NRG3_ERBB4	NRG3 - ERBB4	NRG	Secreted Signaling	KEGG: hsa04012
247	MC	NC	NRG3	ERBB4	4.20891e-16	0	NRG3_ERBB4	NRG3 - ERBB4	NRG	Secreted Signaling	KEGG: hsa04012
248	LEC	NC	NRG3	ERBB4	1.13375e-16	0	NRG3_ERBB4	NRG3 - ERBB4	NRG	Secreted Signaling	KEGG: hsa04012
249	MC	Adipo	NRG3	ERBB4	0.209757	0	NRG3_ERBB4	NRG3 - ERBB4	NRG	Secreted Signaling	KEGG: hsa04012
250	LEC	Adipo	NRG3	ERBB4	0.0667287	0	NRG3_ERBB4	NRG3 - ERBB4	NRG	Secreted Signaling	KEGG: hsa04012
251	MC	ProC	NRG3	ERBB4	0.193829	0	NRG3_ERBB4	NRG3 - ERBB4	NRG	Secreted Signaling	KEGG: hsa04012
252	LEC	ProC	NRG3	ERBB4	0.0608256	0	NRG3_ERBB4	NRG3 - ERBB4	NRG	Secreted Signaling	KEGG: hsa04012
253	MC	CM	NRG3	ERBB2_ERBB4	0.0846513	0	NRG3_ERBB2_ERBB4	NRG3 - (ERBB2+ERBB4)	NRG	Secreted Signaling	KEGG: hsa04012
254	LEC	CM	NRG3	ERBB2_ERBB4	0.0243058	0	NRG3_ERBB2_ERBB4	NRG3 - (ERBB2+ERBB4)	NRG	Secreted Signaling	KEGG: hsa04012
255	MC	EC	NRG3	ERBB2_ERBB4	0.0950943	0	NRG3_ERBB2_ERBB4	NRG3 - (ERBB2+ERBB4)	NRG	Secreted Signaling	KEGG: hsa04012
256	LEC	EC	NRG3	ERBB2_ERBB4	0.0275282	0	NRG3_ERBB2_ERBB4	NRG3 - (ERBB2+ERBB4)	NRG	Secreted Signaling	KEGG: hsa04012
257	MC	Adipo	NRG3	ERBB2_ERBB4	0.0618785	0	NRG3_ERBB2_ERBB4	NRG3 - (ERBB2+ERBB4)	NRG	Secreted Signaling	KEGG: hsa04012
258	LEC	Adipo	NRG3	ERBB2_ERBB4	0.0174575	0	NRG3_ERBB2_ERBB4	NRG3 - (ERBB2+ERBB4)	NRG	Secreted Signaling	KEGG: hsa04012
259	MC	ProC	NRG3	ERBB2_ERBB4	0.0565944	0	NRG3_ERBB2_ERBB4	NRG3 - (ERBB2+ERBB4)	NRG	Secreted Signaling	KEGG: hsa04012
260	LEC	ProC	NRG3	ERBB2_ERBB4	0.0159024	0	NRG3_ERBB2_ERBB4	NRG3 - (ERBB2+ERBB4)	NRG	Secreted Signaling	KEGG: hsa04012
261	SMC	CM	NRG1	ITGAV_ITGB3	0.0107007	0	NRG1_ITGAV_ITGB3	NRG1 - (ITGAV+ITGB3)	NRG	Secreted Signaling	PMID: 20682778
262	SMC	EC	NRG1	ITGAV_ITGB3	0.0119593	0	NRG1_ITGAV_ITGB3	NRG1 - (ITGAV+ITGB3)	NRG	Secreted Signaling	PMID: 20682778
263	SMC	ProC	NRG1	ITGAV_ITGB3	0.00546305	0	NRG1_ITGAV_ITGB3	NRG1 - (ITGAV+ITGB3)	NRG	Secreted Signaling	PMID: 20682778
264	EC	EC	FGF1	FGFR1	0.0239132	0	FGF1_FGFR1	FGF1 - FGFR1	FGF	Secreted Signaling	PMC: 4393358
265	CM	FB	FGF1	FGFR1	0.0376314	0	FGF1_FGFR1	FGF1 - FGFR1	FGF	Secreted Signaling	PMC: 4393358
266	EC	FB	FGF1	FGFR1	0.0443839	0	FGF1_FGFR1	FGF1 - FGFR1	FGF	Secreted Signaling	PMC: 4393358
267	Adipo	FB	FGF1	FGFR1	0.0127581	0	FGF1_FGFR1	FGF1 - FGFR1	FGF	Secreted Signaling	PMC: 4393358
268	CM	SMC	FGF1	FGFR1	0.0434651	0	FGF1_FGFR1	FGF1 - FGFR1	FGF	Secreted Signaling	PMC: 4393358
269	EC	SMC	FGF1	FGFR1	0.0512087	0	FGF1_FGFR1	FGF1 - FGFR1	FGF	Secreted Signaling	PMC: 4393358
270	Adipo	SMC	FGF1	FGFR1	0.0147951	0	FGF1_FGFR1	FGF1 - FGFR1	FGF	Secreted Signaling	PMC: 4393358
271	CM	MC	FGF1	FGFR1	0.0342127	0	FGF1_FGFR1	FGF1 - FGFR1	FGF	Secreted Signaling	PMC: 4393358
272	EC	MC	FGF1	FGFR1	0.0403776	0	FGF1_FGFR1	FGF1 - FGFR1	FGF	Secreted Signaling	PMC: 4393358
273	Adipo	MC	FGF1	FGFR1	0.0115719	0.04	FGF1_FGFR1	FGF1 - FGFR1	FGF	Secreted Signaling	PMC: 4393358
274	EC	Adipo	FGF1	FGFR1	0.0324256	0	FGF1_FGFR1	FGF1 - FGFR1	FGF	Secreted Signaling	PMC: 4393358
275	CM	ProC	FGF1	FGFR1	0.0231902	0.04	FGF1_FGFR1	FGF1 - FGFR1	FGF	Secreted Signaling	PMC: 4393358
276	EC	ProC	FGF1	FGFR1	0.0274253	0	FGF1_FGFR1	FGF1 - FGFR1	FGF	Secreted Signaling	PMC: 4393358
277	EC	EC	FGF18	FGFR1	0.0275544	0	FGF18_FGFR1	FGF18 - FGFR1	FGF	Secreted Signaling	PMC: 4393358
278	EC	FB	FGF18	FGFR1	0.0509793	0	FGF18_FGFR1	FGF18 - FGFR1	FGF	Secreted Signaling	PMC: 4393358
279	EC	SMC	FGF18	FGFR1	0.0587559	0	FGF18_FGFR1	FGF18 - FGFR1	FGF	Secreted Signaling	PMC: 4393358
280	Adipo	SMC	FGF18	FGFR1	0.0133737	0	FGF18_FGFR1	FGF18 - FGFR1	FGF	Secreted Signaling	PMC: 4393358
281	EC	MC	FGF18	FGFR1	0.0464066	0	FGF18_FGFR1	FGF18 - FGFR1	FGF	Secreted Signaling	PMC: 4393358
282	EC	Adipo	FGF18	FGFR1	0.0373134	0	FGF18_FGFR1	FGF18 - FGFR1	FGF	Secreted Signaling	PMC: 4393358
283	EC	ProC	FGF18	FGFR1	0.0315839	0	FGF18_FGFR1	FGF18 - FGFR1	FGF	Secreted Signaling	PMC: 4393358
284	FB	SMC	PDGFB	PDGFRA	0.0284601	0	PDGFB_PDGFRA	PDGFB - PDGFRA	PDGF	Secreted Signaling	PMID: 15207812
285	ProC	SMC	PDGFB	PDGFRA	0.0142745	0	PDGFB_PDGFRA	PDGFB - PDGFRA	PDGF	Secreted Signaling	PMID: 15207812
286	FB	ProC	PDGFB	PDGFRA	0.000523002	0	PDGFB_PDGFRA	PDGFB - PDGFRA	PDGF	Secreted Signaling	PMID: 15207812
287	ProC	ProC	PDGFB	PDGFRA	0.00025911	0	PDGFB_PDGFRA	PDGFB - PDGFRA	PDGF	Secreted Signaling	PMID: 15207812
288	FB	MC	PDGFB	PDGFRB	0.00389571	0	PDGFB_PDGFRB	PDGFB - PDGFRB	PDGF	Secreted Signaling	PMID: 15207812
289	ProC	MC	PDGFB	PDGFRB	0.00193258	0	PDGFB_PDGFRB	PDGFB - PDGFRB	PDGF	Secreted Signaling	PMID: 15207812
290	FB	NC	PDGFB	PDGFRB	0.0307118	0	PDGFB_PDGFRB	PDGFB - PDGFRB	PDGF	Secreted Signaling	PMID: 15207812
291	ProC	NC	PDGFB	PDGFRB	0.0154769	0	PDGFB_PDGFRB	PDGFB - PDGFRB	PDGF	Secreted Signaling	PMID: 15207812
292	FB	ProC	PDGFB	PDGFRB	0.0172708	0	PDGFB_PDGFRB	PDGFB - PDGFRB	PDGF	Secreted Signaling	PMID: 15207812
293	ProC	ProC	PDGFB	PDGFRB	0.00863717	0	PDGFB_PDGFRB	PDGFB - PDGFRB	PDGF	Secreted Signaling	PMID: 15207812
294	CM	SMC	PDGFC	PDGFRA	0.0528643	0	PDGFC_PDGFRA	PDGFC - PDGFRA	PDGF	Secreted Signaling	PMID: 15207812
295	EC	SMC	PDGFC	PDGFRA	0.0545262	0	PDGFC_PDGFRA	PDGFC - PDGFRA	PDGF	Secreted Signaling	PMID: 15207812
296	LC	SMC	PDGFC	PDGFRA	0.0270249	0	PDGFC_PDGFRA	PDGFC - PDGFRA	PDGF	Secreted Signaling	PMID: 15207812
297	LEC	SMC	PDGFC	PDGFRA	0.0213861	0	PDGFC_PDGFRA	PDGFC - PDGFRA	PDGF	Secreted Signaling	PMID: 15207812
298	Adipo	SMC	PDGFC	PDGFRA	0.0575299	0	PDGFC_PDGFRA	PDGFC - PDGFRA	PDGF	Secreted Signaling	PMID: 15207812
299	ProC	SMC	PDGFC	PDGFRA	0.0413845	0	PDGFC_PDGFRA	PDGFC - PDGFRA	PDGF	Secreted Signaling	PMID: 15207812
300	CM	MC	PDGFD	PDGFRB	0.00901961	0	PDGFD_PDGFRB	PDGFD - PDGFRB	PDGF	Secreted Signaling	PMID: 15207812
301	EC	MC	PDGFD	PDGFRB	0.0110928	0	PDGFD_PDGFRB	PDGFD - PDGFRB	PDGF	Secreted Signaling	PMID: 15207812
302	Adipo	MC	PDGFD	PDGFRB	0.00346956	0	PDGFD_PDGFRB	PDGFD - PDGFRB	PDGF	Secreted Signaling	PMID: 15207812
303	ProC	MC	PDGFD	PDGFRB	0.00223926	0	PDGFD_PDGFRB	PDGFD - PDGFRB	PDGF	Secreted Signaling	PMID: 15207812
304	CM	NC	PDGFD	PDGFRB	0.067813	0	PDGFD_PDGFRB	PDGFD - PDGFRB	PDGF	Secreted Signaling	PMID: 15207812
305	EC	NC	PDGFD	PDGFRB	0.0817479	0	PDGFD_PDGFRB	PDGFD - PDGFRB	PDGF	Secreted Signaling	PMID: 15207812
306	Adipo	NC	PDGFD	PDGFRB	0.0275778	0	PDGFD_PDGFRB	PDGFD - PDGFRB	PDGF	Secreted Signaling	PMID: 15207812
307	ProC	NC	PDGFD	PDGFRB	0.0178522	0	PDGFD_PDGFRB	PDGFD - PDGFRB	PDGF	Secreted Signaling	PMID: 15207812
308	CM	ProC	PDGFD	PDGFRB	0.0390095	0	PDGFD_PDGFRB	PDGFD - PDGFRB	PDGF	Secreted Signaling	PMID: 15207812
309	EC	ProC	PDGFD	PDGFRB	0.0474699	0	PDGFD_PDGFRB	PDGFD - PDGFRB	PDGF	Secreted Signaling	PMID: 15207812
310	Adipo	ProC	PDGFD	PDGFRB	0.0154467	0	PDGFD_PDGFRB	PDGFD - PDGFRB	PDGF	Secreted Signaling	PMID: 15207812
311	ProC	ProC	PDGFD	PDGFRB	0.00998472	0	PDGFD_PDGFRB	PDGFD - PDGFRB	PDGF	Secreted Signaling	PMID: 15207812
312	CM	FB	VEGFA	FLT1	0.181006	0	VEGFA_VEGFR1	VEGFA - VEGFR1	VEGF	Secreted Signaling	KEGG: hsa04370; PMID: 16633338
313	EC	FB	VEGFA	FLT1	0.136817	0	VEGFA_VEGFR1	VEGFA - VEGFR1	VEGF	Secreted Signaling	KEGG: hsa04370; PMID: 16633338
314	SMC	FB	VEGFA	FLT1	0.0357431	0	VEGFA_VEGFR1	VEGFA - VEGFR1	VEGF	Secreted Signaling	KEGG: hsa04370; PMID: 16633338
315	MC	FB	VEGFA	FLT1	0.027651	0	VEGFA_VEGFR1	VEGFA - VEGFR1	VEGF	Secreted Signaling	KEGG: hsa04370; PMID: 16633338
316	LC	FB	VEGFA	FLT1	0.138315	0	VEGFA_VEGFR1	VEGFA - VEGFR1	VEGF	Secreted Signaling	KEGG: hsa04370; PMID: 16633338
317	Adipo	FB	VEGFA	FLT1	0.119849	0	VEGFA_VEGFR1	VEGFA - VEGFR1	VEGF	Secreted Signaling	KEGG: hsa04370; PMID: 16633338
318	ProC	FB	VEGFA	FLT1	0.0471131	0	VEGFA_VEGFR1	VEGFA - VEGFR1	VEGF	Secreted Signaling	KEGG: hsa04370; PMID: 16633338
319	CM	MC	VEGFA	FLT1	0.0891176	0	VEGFA_VEGFR1	VEGFA - VEGFR1	VEGF	Secreted Signaling	KEGG: hsa04370; PMID: 16633338
320	EC	MC	VEGFA	FLT1	0.0655653	0	VEGFA_VEGFR1	VEGFA - VEGFR1	VEGF	Secreted Signaling	KEGG: hsa04370; PMID: 16633338
321	SMC	MC	VEGFA	FLT1	0.0161443	0	VEGFA_VEGFR1	VEGFA - VEGFR1	VEGF	Secreted Signaling	KEGG: hsa04370; PMID: 16633338
322	MC	MC	VEGFA	FLT1	0.0124321	0	VEGFA_VEGFR1	VEGFA - VEGFR1	VEGF	Secreted Signaling	KEGG: hsa04370; PMID: 16633338
323	LC	MC	VEGFA	FLT1	0.0663431	0	VEGFA_VEGFR1	VEGFA - VEGFR1	VEGF	Secreted Signaling	KEGG: hsa04370; PMID: 16633338
324	Adipo	MC	VEGFA	FLT1	0.0568516	0	VEGFA_VEGFR1	VEGFA - VEGFR1	VEGF	Secreted Signaling	KEGG: hsa04370; PMID: 16633338
325	ProC	MC	VEGFA	FLT1	0.0214183	0	VEGFA_VEGFR1	VEGFA - VEGFR1	VEGF	Secreted Signaling	KEGG: hsa04370; PMID: 16633338
326	CM	NC	VEGFA	FLT1	0.0329646	0	VEGFA_VEGFR1	VEGFA - VEGFR1	VEGF	Secreted Signaling	KEGG: hsa04370; PMID: 16633338
327	EC	NC	VEGFA	FLT1	0.0238638	0	VEGFA_VEGFR1	VEGFA - VEGFR1	VEGF	Secreted Signaling	KEGG: hsa04370; PMID: 16633338
328	SMC	NC	VEGFA	FLT1	0.0056848	0	VEGFA_VEGFR1	VEGFA - VEGFR1	VEGF	Secreted Signaling	KEGG: hsa04370; PMID: 16633338
329	MC	NC	VEGFA	FLT1	0.00436696	0	VEGFA_VEGFR1	VEGFA - VEGFR1	VEGF	Secreted Signaling	KEGG: hsa04370; PMID: 16633338
330	LC	NC	VEGFA	FLT1	0.0241597	0	VEGFA_VEGFR1	VEGFA - VEGFR1	VEGF	Secreted Signaling	KEGG: hsa04370; PMID: 16633338
331	Adipo	NC	VEGFA	FLT1	0.0205703	0	VEGFA_VEGFR1	VEGFA - VEGFR1	VEGF	Secreted Signaling	KEGG: hsa04370; PMID: 16633338
332	ProC	NC	VEGFA	FLT1	0.00756819	0	VEGFA_VEGFR1	VEGFA - VEGFR1	VEGF	Secreted Signaling	KEGG: hsa04370; PMID: 16633338
333	CM	ProC	VEGFA	FLT1	0.0362746	0	VEGFA_VEGFR1	VEGFA - VEGFR1	VEGF	Secreted Signaling	KEGG: hsa04370; PMID: 16633338
334	EC	ProC	VEGFA	FLT1	0.0262848	0.02	VEGFA_VEGFR1	VEGFA - VEGFR1	VEGF	Secreted Signaling	KEGG: hsa04370; PMID: 16633338
335	LC	ProC	VEGFA	FLT1	0.02661	0.02	VEGFA_VEGFR1	VEGFA - VEGFR1	VEGF	Secreted Signaling	KEGG: hsa04370; PMID: 16633338
336	Adipo	ProC	VEGFA	FLT1	0.022665	0.02	VEGFA_VEGFR1	VEGFA - VEGFR1	VEGF	Secreted Signaling	KEGG: hsa04370; PMID: 16633338
337	CM	FB	VEGFA	KDR	0.118377	0	VEGFA_VEGFR2	VEGFA - VEGFR2	VEGF	Secreted Signaling	KEGG: hsa04370; PMID: 16633338
338	EC	FB	VEGFA	KDR	0.0878379	0	VEGFA_VEGFR2	VEGFA - VEGFR2	VEGF	Secreted Signaling	KEGG: hsa04370; PMID: 16633338
339	SMC	FB	VEGFA	KDR	0.0220242	0	VEGFA_VEGFR2	VEGFA - VEGFR2	VEGF	Secreted Signaling	KEGG: hsa04370; PMID: 16633338
340	MC	FB	VEGFA	KDR	0.0169833	0	VEGFA_VEGFR2	VEGFA - VEGFR2	VEGF	Secreted Signaling	KEGG: hsa04370; PMID: 16633338
341	LC	FB	VEGFA	KDR	0.0888549	0	VEGFA_VEGFR2	VEGFA - VEGFR2	VEGF	Secreted Signaling	KEGG: hsa04370; PMID: 16633338
342	Adipo	FB	VEGFA	KDR	0.0764062	0	VEGFA_VEGFR2	VEGFA - VEGFR2	VEGF	Secreted Signaling	KEGG: hsa04370; PMID: 16633338
343	ProC	FB	VEGFA	KDR	0.0291621	0	VEGFA_VEGFR2	VEGFA - VEGFR2	VEGF	Secreted Signaling	KEGG: hsa04370; PMID: 16633338
344	CM	MC	VEGFA	KDR	0.0321764	0	VEGFA_VEGFR2	VEGFA - VEGFR2	VEGF	Secreted Signaling	KEGG: hsa04370; PMID: 16633338
345	EC	MC	VEGFA	KDR	0.023288	0	VEGFA_VEGFR2	VEGFA - VEGFR2	VEGF	Secreted Signaling	KEGG: hsa04370; PMID: 16633338
346	SMC	MC	VEGFA	KDR	0.00554514	0	VEGFA_VEGFR2	VEGFA - VEGFR2	VEGF	Secreted Signaling	KEGG: hsa04370; PMID: 16633338
347	MC	MC	VEGFA	KDR	0.00425954	0	VEGFA_VEGFR2	VEGFA - VEGFR2	VEGF	Secreted Signaling	KEGG: hsa04370; PMID: 16633338
348	LC	MC	VEGFA	KDR	0.0235769	0	VEGFA_VEGFR2	VEGFA - VEGFR2	VEGF	Secreted Signaling	KEGG: hsa04370; PMID: 16633338
349	Adipo	MC	VEGFA	KDR	0.0200723	0	VEGFA_VEGFR2	VEGFA - VEGFR2	VEGF	Secreted Signaling	KEGG: hsa04370; PMID: 16633338
350	ProC	MC	VEGFA	KDR	0.00738261	0	VEGFA_VEGFR2	VEGFA - VEGFR2	VEGF	Secreted Signaling	KEGG: hsa04370; PMID: 16633338
351	ProC	FB	VEGFB	FLT1	0.021237	0	VEGFB_VEGFR1	VEGFB - VEGFR1	VEGF	Secreted Signaling	KEGG: hsa04370; PMID: 16633338
352	ProC	MC	VEGFB	FLT1	0.00951376	0	VEGFB_VEGFR1	VEGFB - VEGFR1	VEGF	Secreted Signaling	KEGG: hsa04370; PMID: 16633338
353	ProC	NC	VEGFB	FLT1	0.00333547	0	VEGFB_VEGFR1	VEGFB - VEGFR1	VEGF	Secreted Signaling	KEGG: hsa04370; PMID: 16633338
354	ProC	ProC	VEGFB	FLT1	0.00368172	0	VEGFB_VEGFR1	VEGFB - VEGFR1	VEGF	Secreted Signaling	KEGG: hsa04370; PMID: 16633338
355	FB	FB	VEGFC	KDR	0.0449634	0	VEGFC_VEGFR2	VEGFC - VEGFR2	VEGF	Secreted Signaling	KEGG: hsa04370; PMID: 16633338
356	MC	FB	VEGFC	KDR	0.0259515	0	VEGFC_VEGFR2	VEGFC - VEGFR2	VEGF	Secreted Signaling	KEGG: hsa04370; PMID: 16633338
357	FB	MC	VEGFC	KDR	0.0115229	0	VEGFC_VEGFR2	VEGFC - VEGFR2	VEGF	Secreted Signaling	KEGG: hsa04370; PMID: 16633338
358	MC	MC	VEGFC	KDR	0.00655364	0	VEGFC_VEGFR2	VEGFC - VEGFR2	VEGF	Secreted Signaling	KEGG: hsa04370; PMID: 16633338
359	FB	ProC	VEGFC	KDR	3.10189e-18	0	VEGFC_VEGFR2	VEGFC - VEGFR2	VEGF	Secreted Signaling	KEGG: hsa04370; PMID: 16633338
360	MC	ProC	VEGFC	KDR	1.75537e-18	0	VEGFC_VEGFR2	VEGFC - VEGFR2	VEGF	Secreted Signaling	KEGG: hsa04370; PMID: 16633338
361	CM	FB	VEGFA	FLT1_KDR	0.181274	0	VEGFA_VEGFR1R2	VEGFA - VEGFR1R2	VEGF	Secreted Signaling	PMID: 16633338
362	EC	FB	VEGFA	FLT1_KDR	0.13703	0	VEGFA_VEGFR1R2	VEGFA - VEGFR1R2	VEGF	Secreted Signaling	PMID: 16633338
363	SMC	FB	VEGFA	FLT1_KDR	0.0358054	0	VEGFA_VEGFR1R2	VEGFA - VEGFR1R2	VEGF	Secreted Signaling	PMID: 16633338
364	MC	FB	VEGFA	FLT1_KDR	0.0276996	0	VEGFA_VEGFR1R2	VEGFA - VEGFR1R2	VEGF	Secreted Signaling	PMID: 16633338
365	LC	FB	VEGFA	FLT1_KDR	0.138531	0	VEGFA_VEGFR1R2	VEGFA - VEGFR1R2	VEGF	Secreted Signaling	PMID: 16633338
366	Adipo	FB	VEGFA	FLT1_KDR	0.120039	0	VEGFA_VEGFR1R2	VEGFA - VEGFR1R2	VEGF	Secreted Signaling	PMID: 16633338
367	ProC	FB	VEGFA	FLT1_KDR	0.0471942	0	VEGFA_VEGFR1R2	VEGFA - VEGFR1R2	VEGF	Secreted Signaling	PMID: 16633338
368	CM	MC	VEGFA	FLT1_KDR	0.061265	0	VEGFA_VEGFR1R2	VEGFA - VEGFR1R2	VEGF	Secreted Signaling	PMID: 16633338
369	EC	MC	VEGFA	FLT1_KDR	0.0447124	0	VEGFA_VEGFR1R2	VEGFA - VEGFR1R2	VEGF	Secreted Signaling	PMID: 16633338
370	SMC	MC	VEGFA	FLT1_KDR	0.0108275	0	VEGFA_VEGFR1R2	VEGFA - VEGFR1R2	VEGF	Secreted Signaling	PMID: 16633338
371	MC	MC	VEGFA	FLT1_KDR	0.00832747	0	VEGFA_VEGFR1R2	VEGFA - VEGFR1R2	VEGF	Secreted Signaling	PMID: 16633338
372	LC	MC	VEGFA	FLT1_KDR	0.0452548	0	VEGFA_VEGFR1R2	VEGFA - VEGFR1R2	VEGF	Secreted Signaling	PMID: 16633338
373	Adipo	MC	VEGFA	FLT1_KDR	0.0386554	0	VEGFA_VEGFR1R2	VEGFA - VEGFR1R2	VEGF	Secreted Signaling	PMID: 16633338
374	ProC	MC	VEGFA	FLT1_KDR	0.01439	0	VEGFA_VEGFR1R2	VEGFA - VEGFR1R2	VEGF	Secreted Signaling	PMID: 16633338
375	CM	ProC	VEGFA	FLT1_KDR	6.61741e-10	0.03	VEGFA_VEGFR1R2	VEGFA - VEGFR1R2	VEGF	Secreted Signaling	PMID: 16633338
376	EC	ProC	VEGFA	FLT1_KDR	4.74583e-10	0.03	VEGFA_VEGFR1R2	VEGFA - VEGFR1R2	VEGF	Secreted Signaling	PMID: 16633338
377	LC	ProC	VEGFA	FLT1_KDR	4.80613e-10	0.03	VEGFA_VEGFR1R2	VEGFA - VEGFR1R2	VEGF	Secreted Signaling	PMID: 16633338
378	Adipo	ProC	VEGFA	FLT1_KDR	4.07709e-10	0.03	VEGFA_VEGFR1R2	VEGFA - VEGFR1R2	VEGF	Secreted Signaling	PMID: 16633338
379	FB	CM	IGF2	IGF1R	0.0161797	0	IGF2_IGF1R	IGF2 - IGF1R	IGF	Secreted Signaling	PMID: 14604834
380	FB	EC	IGF2	IGF1R	0.016141	0	IGF2_IGF1R	IGF2 - IGF1R	IGF	Secreted Signaling	PMID: 14604834
381	FB	FB	IGF2	IGF1R	0.00640064	0	IGF2_IGF1R	IGF2 - IGF1R	IGF	Secreted Signaling	PMID: 14604834
382	FB	SMC	IGF2	IGF1R	0.0121732	0	IGF2_IGF1R	IGF2 - IGF1R	IGF	Secreted Signaling	PMID: 14604834
383	FB	PC	IGF2	IGF1R	0.011811	0	IGF2_IGF1R	IGF2 - IGF1R	IGF	Secreted Signaling	PMID: 14604834
384	FB	MC	IGF2	IGF1R	0.00512439	0	IGF2_IGF1R	IGF2 - IGF1R	IGF	Secreted Signaling	PMID: 14604834
385	FB	LC	IGF2	IGF1R	0.00618269	0	IGF2_IGF1R	IGF2 - IGF1R	IGF	Secreted Signaling	PMID: 14604834
386	FB	LEC	IGF2	IGF1R	0.0076969	0	IGF2_IGF1R	IGF2 - IGF1R	IGF	Secreted Signaling	PMID: 14604834
387	FB	NC	IGF2	IGF1R	0.00755931	0	IGF2_IGF1R	IGF2 - IGF1R	IGF	Secreted Signaling	PMID: 14604834
388	FB	Adipo	IGF2	IGF1R	0.015063	0	IGF2_IGF1R	IGF2 - IGF1R	IGF	Secreted Signaling	PMID: 14604834
389	FB	ProC	IGF2	IGF1R	0.00894356	0	IGF2_IGF1R	IGF2 - IGF1R	IGF	Secreted Signaling	PMID: 14604834
390	FB	CM	IGF2	IGF2R	0.00104717	0	IGF2_IGF2R	IGF2 - IGF2R	IGF	Secreted Signaling	PMID: 14604834
391	FB	EC	IGF2	IGF2R	0.00153711	0	IGF2_IGF2R	IGF2 - IGF2R	IGF	Secreted Signaling	PMID: 14604834
392	FB	FB	IGF2	IGF2R	0.00317026	0	IGF2_IGF2R	IGF2 - IGF2R	IGF	Secreted Signaling	PMID: 14604834
393	FB	SMC	IGF2	IGF2R	0.00197766	0	IGF2_IGF2R	IGF2 - IGF2R	IGF	Secreted Signaling	PMID: 14604834
394	FB	PC	IGF2	IGF2R	0.00169463	0	IGF2_IGF2R	IGF2 - IGF2R	IGF	Secreted Signaling	PMID: 14604834
395	FB	MC	IGF2	IGF2R	0.00168195	0	IGF2_IGF2R	IGF2 - IGF2R	IGF	Secreted Signaling	PMID: 14604834
396	FB	LEC	IGF2	IGF2R	0.00141365	0	IGF2_IGF2R	IGF2 - IGF2R	IGF	Secreted Signaling	PMID: 14604834
397	FB	NC	IGF2	IGF2R	0.00578477	0	IGF2_IGF2R	IGF2 - IGF2R	IGF	Secreted Signaling	PMID: 14604834
398	FB	Adipo	IGF2	IGF2R	0.0015347	0	IGF2_IGF2R	IGF2 - IGF2R	IGF	Secreted Signaling	PMID: 14604834
399	FB	ProC	IGF2	IGF2R	0.00400428	0	IGF2_IGF2R	IGF2 - IGF2R	IGF	Secreted Signaling	PMID: 14604834
400	FB	CM	IGF2	ITGAV_ITGB3	0.00208248	0	IGF2_ITGAV_ITGB3	IGF2 - (ITGAV+ITGB3)	IGF	Secreted Signaling	PMID: 28190785; PMID: 28873464
401	FB	EC	IGF2	ITGAV_ITGB3	0.00232951	0	IGF2_ITGAV_ITGB3	IGF2 - (ITGAV+ITGB3)	IGF	Secreted Signaling	PMID: 28190785; PMID: 28873464
402	FB	ProC	IGF2	ITGAV_ITGB3	0.000843694	0	IGF2_ITGAV_ITGB3	IGF2 - (ITGAV+ITGB3)	IGF	Secreted Signaling	PMID: 28190785; PMID: 28873464
403	ProC	MC	CXCL12	ACKR3	0.000665307	0	CXCL12_ACKR3	CXCL12 - ACKR3	CXCL	Secreted Signaling	KEGG: hsa04060
404	FB	LC	IL16	CD4	0.00427736	0	IL16_CD4	IL16 - CD4	IL16	Secreted Signaling	KEGG: hsa04060
405	PC	LC	IL16	CD4	0.00436524	0	IL16_CD4	IL16 - CD4	IL16	Secreted Signaling	KEGG: hsa04060
406	NC	LEC	NGF	NGFR	0.0178214	0	NGF_NGFR	NGF - NGFR	NGF	Secreted Signaling	KEGG: hsa04060
407	ProC	LEC	NGF	NGFR	0.0122942	0	NGF_NGFR	NGF - NGFR	NGF	Secreted Signaling	KEGG: hsa04060
408	LC	PC	SPP1	CD44	0.0219712	0	SPP1_CD44	SPP1 - CD44	SPP1	Secreted Signaling	PMID: 21907263
409	LC	LEC	SPP1	CD44	0.00522813	0	SPP1_CD44	SPP1 - CD44	SPP1	Secreted Signaling	PMID: 21907263
410	LC	ProC	SPP1	CD44	0.000646842	0	SPP1_CD44	SPP1 - CD44	SPP1	Secreted Signaling	PMID: 21907263
411	LC	CM	SPP1	ITGAV_ITGB3	0.00652158	0	SPP1_ITGAV_ITGB3	SPP1 - (ITGAV+ITGB3)	SPP1	Secreted Signaling	PMID: 21907263
412	LC	EC	SPP1	ITGAV_ITGB3	0.00729231	0	SPP1_ITGAV_ITGB3	SPP1 - (ITGAV+ITGB3)	SPP1	Secreted Signaling	PMID: 21907263
413	LC	ProC	SPP1	ITGAV_ITGB3	0.00332262	0	SPP1_ITGAV_ITGB3	SPP1 - (ITGAV+ITGB3)	SPP1	Secreted Signaling	PMID: 21907263
414	LC	CM	SPP1	ITGAV_ITGB1	0.00714326	0	SPP1_ITGAV_ITGB1	SPP1 - (ITGAV+ITGB1)	SPP1	Secreted Signaling	PMID: 21907263
415	LC	EC	SPP1	ITGAV_ITGB1	0.00715149	0	SPP1_ITGAV_ITGB1	SPP1 - (ITGAV+ITGB1)	SPP1	Secreted Signaling	PMID: 21907263
416	LC	FB	SPP1	ITGAV_ITGB1	0.00887364	0	SPP1_ITGAV_ITGB1	SPP1 - (ITGAV+ITGB1)	SPP1	Secreted Signaling	PMID: 21907263
417	LC	MC	SPP1	ITGAV_ITGB1	0.0083951	0	SPP1_ITGAV_ITGB1	SPP1 - (ITGAV+ITGB1)	SPP1	Secreted Signaling	PMID: 21907263
418	LC	LEC	SPP1	ITGAV_ITGB1	0.00568802	0	SPP1_ITGAV_ITGB1	SPP1 - (ITGAV+ITGB1)	SPP1	Secreted Signaling	PMID: 21907263
419	LC	NC	SPP1	ITGAV_ITGB1	0.00817917	0	SPP1_ITGAV_ITGB1	SPP1 - (ITGAV+ITGB1)	SPP1	Secreted Signaling	PMID: 21907263
420	LC	Adipo	SPP1	ITGAV_ITGB1	0.00802698	0	SPP1_ITGAV_ITGB1	SPP1 - (ITGAV+ITGB1)	SPP1	Secreted Signaling	PMID: 21907263
421	LC	ProC	SPP1	ITGAV_ITGB1	0.00766015	0	SPP1_ITGAV_ITGB1	SPP1 - (ITGAV+ITGB1)	SPP1	Secreted Signaling	PMID: 21907263
422	LC	CM	SPP1	ITGAV_ITGB5	0.00800365	0	SPP1_ITGAV_ITGB5	SPP1 - (ITGAV+ITGB5)	SPP1	Secreted Signaling	PMID: 21907263
423	LC	EC	SPP1	ITGAV_ITGB5	0.00738143	0	SPP1_ITGAV_ITGB5	SPP1 - (ITGAV+ITGB5)	SPP1	Secreted Signaling	PMID: 21907263
424	LC	NC	SPP1	ITGAV_ITGB5	0.00526579	0	SPP1_ITGAV_ITGB5	SPP1 - (ITGAV+ITGB5)	SPP1	Secreted Signaling	PMID: 21907263
425	LC	Adipo	SPP1	ITGAV_ITGB5	0.00703124	0	SPP1_ITGAV_ITGB5	SPP1 - (ITGAV+ITGB5)	SPP1	Secreted Signaling	PMID: 21907263
426	LC	ProC	SPP1	ITGAV_ITGB5	0.0082427	0	SPP1_ITGAV_ITGB5	SPP1 - (ITGAV+ITGB5)	SPP1	Secreted Signaling	PMID: 21907263
427	LC	ProC	SPP1	ITGA4_ITGB1	0.00384219	0	SPP1_ITGA4_ITGB1	SPP1 - (ITGA4+ITGB1)	SPP1	Secreted Signaling	PMID: 21907263
428	LC	CM	SPP1	ITGA9_ITGB1	0.0114144	0	SPP1_ITGA9_ITGB1	SPP1 - (ITGA9+ITGB1)	SPP1	Secreted Signaling	PMID: 21907263
429	LC	EC	SPP1	ITGA9_ITGB1	0.0110958	0	SPP1_ITGA9_ITGB1	SPP1 - (ITGA9+ITGB1)	SPP1	Secreted Signaling	PMID: 21907263
430	LC	FB	SPP1	ITGA9_ITGB1	0.0165743	0	SPP1_ITGA9_ITGB1	SPP1 - (ITGA9+ITGB1)	SPP1	Secreted Signaling	PMID: 21907263
431	LC	SMC	SPP1	ITGA9_ITGB1	0.00414113	0	SPP1_ITGA9_ITGB1	SPP1 - (ITGA9+ITGB1)	SPP1	Secreted Signaling	PMID: 21907263
432	LC	MC	SPP1	ITGA9_ITGB1	0.0134503	0	SPP1_ITGA9_ITGB1	SPP1 - (ITGA9+ITGB1)	SPP1	Secreted Signaling	PMID: 21907263
433	LC	LC	SPP1	ITGA9_ITGB1	0.00703243	0	SPP1_ITGA9_ITGB1	SPP1 - (ITGA9+ITGB1)	SPP1	Secreted Signaling	PMID: 21907263
434	LC	Adipo	SPP1	ITGA9_ITGB1	0.00913262	0	SPP1_ITGA9_ITGB1	SPP1 - (ITGA9+ITGB1)	SPP1	Secreted Signaling	PMID: 21907263
435	LC	ProC	SPP1	ITGA9_ITGB1	0.0159771	0	SPP1_ITGA9_ITGB1	SPP1 - (ITGA9+ITGB1)	SPP1	Secreted Signaling	PMID: 21907263
436	LC	SMC	SPP1	ITGA8_ITGB1	0.00535525	0	SPP1_ITGA8_ITGB1	SPP1 - (ITGA8+ITGB1)	SPP1	Secreted Signaling	PMID: 21907263
437	LC	MC	SPP1	ITGA8_ITGB1	0.0130262	0	SPP1_ITGA8_ITGB1	SPP1 - (ITGA8+ITGB1)	SPP1	Secreted Signaling	PMID: 21907263
438	LC	ProC	SPP1	ITGA8_ITGB1	0.0169391	0	SPP1_ITGA8_ITGB1	SPP1 - (ITGA8+ITGB1)	SPP1	Secreted Signaling	PMID: 21907263
439	LC	CM	SPP1	ITGA5_ITGB1	0.00356331	0	SPP1_ITGA5_ITGB1	SPP1 - (ITGA5+ITGB1)	SPP1	Secreted Signaling	PMID: 21907263
440	LC	FB	SPP1	ITGA5_ITGB1	0.0092457	0	SPP1_ITGA5_ITGB1	SPP1 - (ITGA5+ITGB1)	SPP1	Secreted Signaling	PMID: 21907263
441	LC	MC	SPP1	ITGA5_ITGB1	0.00494548	0	SPP1_ITGA5_ITGB1	SPP1 - (ITGA5+ITGB1)	SPP1	Secreted Signaling	PMID: 21907263
442	LC	ProC	SPP1	ITGA5_ITGB1	0.00237064	0	SPP1_ITGA5_ITGB1	SPP1 - (ITGA5+ITGB1)	SPP1	Secreted Signaling	PMID: 21907263
443	LC	CM	NAMPT	INSR	0.143374	0	NAMPT_INSR	NAMPT - INSR	VISFATIN	Secreted Signaling	PMID: 28490838
444	CM	EC	NAMPT	INSR	0.0164496	0.04	NAMPT_INSR	NAMPT - INSR	VISFATIN	Secreted Signaling	PMID: 28490838
445	LC	EC	NAMPT	INSR	0.157244	0	NAMPT_INSR	NAMPT - INSR	VISFATIN	Secreted Signaling	PMID: 28490838
446	LC	FB	NAMPT	INSR	0.107028	0	NAMPT_INSR	NAMPT - INSR	VISFATIN	Secreted Signaling	PMID: 28490838
447	LC	SMC	NAMPT	INSR	0.104046	0	NAMPT_INSR	NAMPT - INSR	VISFATIN	Secreted Signaling	PMID: 28490838
448	LC	PC	NAMPT	INSR	0.0250627	0	NAMPT_INSR	NAMPT - INSR	VISFATIN	Secreted Signaling	PMID: 28490838
449	LC	MC	NAMPT	INSR	0.0880149	0	NAMPT_INSR	NAMPT - INSR	VISFATIN	Secreted Signaling	PMID: 28490838
450	LC	LC	NAMPT	INSR	0.0613182	0	NAMPT_INSR	NAMPT - INSR	VISFATIN	Secreted Signaling	PMID: 28490838
451	LC	LEC	NAMPT	INSR	0.090479	0	NAMPT_INSR	NAMPT - INSR	VISFATIN	Secreted Signaling	PMID: 28490838
452	LC	NC	NAMPT	INSR	0.0950821	0	NAMPT_INSR	NAMPT - INSR	VISFATIN	Secreted Signaling	PMID: 28490838
453	CM	Adipo	NAMPT	INSR	0.0156206	0.04	NAMPT_INSR	NAMPT - INSR	VISFATIN	Secreted Signaling	PMID: 28490838
454	LC	Adipo	NAMPT	INSR	0.150404	0	NAMPT_INSR	NAMPT - INSR	VISFATIN	Secreted Signaling	PMID: 28490838
455	CM	ProC	NAMPT	INSR	0.014875	0.04	NAMPT_INSR	NAMPT - INSR	VISFATIN	Secreted Signaling	PMID: 28490838
456	LC	ProC	NAMPT	INSR	0.144168	0	NAMPT_INSR	NAMPT - INSR	VISFATIN	Secreted Signaling	PMID: 28490838
457	CM	CM	NAMPT	ITGA5_ITGB1	0.00147467	0	NAMPT_ITGA5_ITGB1	NAMPT - (ITGA5+ITGB1)	VISFATIN	Secreted Signaling	PMID: 28490838
458	LC	CM	NAMPT	ITGA5_ITGB1	0.0162088	0	NAMPT_ITGA5_ITGB1	NAMPT - (ITGA5+ITGB1)	VISFATIN	Secreted Signaling	PMID: 28490838
459	ProC	CM	NAMPT	ITGA5_ITGB1	0.000275933	0	NAMPT_ITGA5_ITGB1	NAMPT - (ITGA5+ITGB1)	VISFATIN	Secreted Signaling	PMID: 28490838
460	CM	FB	NAMPT	ITGA5_ITGB1	0.00383914	0	NAMPT_ITGA5_ITGB1	NAMPT - (ITGA5+ITGB1)	VISFATIN	Secreted Signaling	PMID: 28490838
461	LC	FB	NAMPT	ITGA5_ITGB1	0.0412226	0	NAMPT_ITGA5_ITGB1	NAMPT - (ITGA5+ITGB1)	VISFATIN	Secreted Signaling	PMID: 28490838
462	ProC	FB	NAMPT	ITGA5_ITGB1	0.000719749	0	NAMPT_ITGA5_ITGB1	NAMPT - (ITGA5+ITGB1)	VISFATIN	Secreted Signaling	PMID: 28490838
463	CM	MC	NAMPT	ITGA5_ITGB1	0.00204834	0	NAMPT_ITGA5_ITGB1	NAMPT - (ITGA5+ITGB1)	VISFATIN	Secreted Signaling	PMID: 28490838
464	LC	MC	NAMPT	ITGA5_ITGB1	0.0223858	0	NAMPT_ITGA5_ITGB1	NAMPT - (ITGA5+ITGB1)	VISFATIN	Secreted Signaling	PMID: 28490838
465	ProC	MC	NAMPT	ITGA5_ITGB1	0.000383456	0	NAMPT_ITGA5_ITGB1	NAMPT - (ITGA5+ITGB1)	VISFATIN	Secreted Signaling	PMID: 28490838
466	CM	ProC	NAMPT	ITGA5_ITGB1	0.000980395	0.02	NAMPT_ITGA5_ITGB1	NAMPT - (ITGA5+ITGB1)	VISFATIN	Secreted Signaling	PMID: 28490838
467	LC	ProC	NAMPT	ITGA5_ITGB1	0.0108296	0	NAMPT_ITGA5_ITGB1	NAMPT - (ITGA5+ITGB1)	VISFATIN	Secreted Signaling	PMID: 28490838
468	NC	FB	ANGPT1	TEK	0.0201088	0	ANGPT1_TEK	ANGPT1 - TEK	ANGPT	Secreted Signaling	PMID: 20651738
469	ProC	FB	ANGPT1	TEK	0.0256047	0	ANGPT1_TEK	ANGPT1 - TEK	ANGPT	Secreted Signaling	PMID: 20651738
470	NC	MC	ANGPT1	TEK	0.0192594	0	ANGPT1_TEK	ANGPT1 - TEK	ANGPT	Secreted Signaling	PMID: 20651738
471	ProC	MC	ANGPT1	TEK	0.0245289	0	ANGPT1_TEK	ANGPT1 - TEK	ANGPT	Secreted Signaling	PMID: 20651738
472	NC	ProC	ANGPT1	TEK	0.00101979	0	ANGPT1_TEK	ANGPT1 - TEK	ANGPT	Secreted Signaling	PMID: 20651738
473	ProC	ProC	ANGPT1	TEK	0.00130545	0	ANGPT1_TEK	ANGPT1 - TEK	ANGPT	Secreted Signaling	PMID: 20651738
474	NC	FB	ANGPT2	TEK	0.0158546	0	ANGPT2_TEK	ANGPT2 - TEK	ANGPT	Secreted Signaling	PMID: 20651738
475	NC	MC	ANGPT2	TEK	0.0151822	0	ANGPT2_TEK	ANGPT2 - TEK	ANGPT	Secreted Signaling	PMID: 20651738
476	NC	ProC	ANGPT2	TEK	0.000800745	0	ANGPT2_TEK	ANGPT2 - TEK	ANGPT	Secreted Signaling	PMID: 20651738
477	NC	CM	ANGPT2	ITGA5_ITGB1	0.00241731	0	ANGPT2_ITGA5_ITGB1	ANGPT2 - (ITGA5+ITGB1)	ANGPT	Secreted Signaling	PMID: 20651738; PMID: 25635707
478	NC	FB	ANGPT2	ITGA5_ITGB1	0.00473245	0	ANGPT2_ITGA5_ITGB1	ANGPT2 - (ITGA5+ITGB1)	ANGPT	Secreted Signaling	PMID: 20651738; PMID: 25635707
479	NC	MC	ANGPT2	ITGA5_ITGB1	0.00290203	0	ANGPT2_ITGA5_ITGB1	ANGPT2 - (ITGA5+ITGB1)	ANGPT	Secreted Signaling	PMID: 20651738; PMID: 25635707
480	NC	ProC	ANGPT2	ITGA5_ITGB1	0.0016076	0	ANGPT2_ITGA5_ITGB1	ANGPT2 - (ITGA5+ITGB1)	ANGPT	Secreted Signaling	PMID: 20651738; PMID: 25635707
481	ProC	SMC	MDK	SDC2	0.00348865	0	MDK_SDC2	MDK - SDC2	MK	Secreted Signaling	PMID: 28356350
482	ProC	NC	MDK	SDC2	0.00255394	0	MDK_SDC2	MDK - SDC2	MK	Secreted Signaling	PMID: 28356350
483	ProC	Adipo	MDK	SDC2	0.00134488	0	MDK_SDC2	MDK - SDC2	MK	Secreted Signaling	PMID: 28356350
484	ProC	ProC	MDK	SDC2	0.0101321	0	MDK_SDC2	MDK - SDC2	MK	Secreted Signaling	PMID: 28356350
485	ProC	LEC	MDK	PTPRZ1	0.02062	0	MDK_PTPRZ1	MDK - PTPRZ1	MK	Secreted Signaling	PMID: 28356350
486	ProC	ProC	MDK	ITGA4_ITGB1	0.00209435	0	MDK_ITGA4_ITGB1	MDK - (ITGA4+ITGB1)	MK	Secreted Signaling	PMID: 28356350
487	ProC	FB	MDK	ITGA6_ITGB1	0.0108651	0	MDK_ITGA6_ITGB1	MDK - (ITGA6+ITGB1)	MK	Secreted Signaling	PMID: 28356350
488	ProC	LEC	MDK	ITGA6_ITGB1	0.00330882	0	MDK_ITGA6_ITGB1	MDK - (ITGA6+ITGB1)	MK	Secreted Signaling	PMID: 28356350
489	ProC	ProC	MDK	ITGA6_ITGB1	0.0029935	0.01	MDK_ITGA6_ITGB1	MDK - (ITGA6+ITGB1)	MK	Secreted Signaling	PMID: 28356350
490	ProC	SMC	MDK	LRP1	0.0104414	0	MDK_LRP1	MDK - LRP1	MK	Secreted Signaling	PMID: 28356350
491	ProC	LC	MDK	LRP1	0.00451782	0	MDK_LRP1	MDK - LRP1	MK	Secreted Signaling	PMID: 28356350
492	ProC	NC	MDK	LRP1	0.00334374	0	MDK_LRP1	MDK - LRP1	MK	Secreted Signaling	PMID: 28356350
493	ProC	PC	MDK	NCL	0.0031768	0	MDK_NCL	MDK - NCL	MK	Secreted Signaling	PMID: 28356350
494	ProC	MC	MDK	NCL	0.00155619	0	MDK_NCL	MDK - NCL	MK	Secreted Signaling	PMID: 28356350
495	ProC	ProC	MDK	NCL	0.00170002	0.01	MDK_NCL	MDK - NCL	MK	Secreted Signaling	PMID: 28356350
496	SMC	LEC	PTN	PTPRZ1	0.0936661	0	PTN_PTPRZ1	PTN - PTPRZ1	PTN	Secreted Signaling	PMID: 28356350; PMID: 25620911
497	LEC	LEC	PTN	PTPRZ1	0.021933	0	PTN_PTPRZ1	PTN - PTPRZ1	PTN	Secreted Signaling	PMID: 28356350; PMID: 25620911
498	Adipo	LEC	PTN	PTPRZ1	0.017579	0	PTN_PTPRZ1	PTN - PTPRZ1	PTN	Secreted Signaling	PMID: 28356350; PMID: 25620911
499	ProC	LEC	PTN	PTPRZ1	0.0310533	0	PTN_PTPRZ1	PTN - PTPRZ1	PTN	Secreted Signaling	PMID: 28356350; PMID: 25620911
500	SMC	SMC	PTN	SDC2	0.016894	0	PTN_SDC2	PTN - SDC2	PTN	Secreted Signaling	PMID: 28356350; PMID: 25620911
501	LEC	SMC	PTN	SDC2	0.00371492	0	PTN_SDC2	PTN - SDC2	PTN	Secreted Signaling	PMID: 28356350; PMID: 25620911
502	Adipo	SMC	PTN	SDC2	0.0029665	0	PTN_SDC2	PTN - SDC2	PTN	Secreted Signaling	PMID: 28356350; PMID: 25620911
503	ProC	SMC	PTN	SDC2	0.00530073	0	PTN_SDC2	PTN - SDC2	PTN	Secreted Signaling	PMID: 28356350; PMID: 25620911
504	SMC	NC	PTN	SDC2	0.0124123	0	PTN_SDC2	PTN - SDC2	PTN	Secreted Signaling	PMID: 28356350; PMID: 25620911
505	LEC	NC	PTN	SDC2	0.00271975	0	PTN_SDC2	PTN - SDC2	PTN	Secreted Signaling	PMID: 28356350; PMID: 25620911
506	Adipo	NC	PTN	SDC2	0.00217138	0	PTN_SDC2	PTN - SDC2	PTN	Secreted Signaling	PMID: 28356350; PMID: 25620911
507	ProC	NC	PTN	SDC2	0.0038824	0	PTN_SDC2	PTN - SDC2	PTN	Secreted Signaling	PMID: 28356350; PMID: 25620911
508	SMC	Adipo	PTN	SDC2	0.00656692	0	PTN_SDC2	PTN - SDC2	PTN	Secreted Signaling	PMID: 28356350; PMID: 25620911
509	LEC	Adipo	PTN	SDC2	0.0014323	0	PTN_SDC2	PTN - SDC2	PTN	Secreted Signaling	PMID: 28356350; PMID: 25620911
510	Adipo	Adipo	PTN	SDC2	0.00114322	0	PTN_SDC2	PTN - SDC2	PTN	Secreted Signaling	PMID: 28356350; PMID: 25620911
511	ProC	Adipo	PTN	SDC2	0.00204572	0	PTN_SDC2	PTN - SDC2	PTN	Secreted Signaling	PMID: 28356350; PMID: 25620911
512	SMC	ProC	PTN	SDC2	0.0478396	0	PTN_SDC2	PTN - SDC2	PTN	Secreted Signaling	PMID: 28356350; PMID: 25620911
513	LEC	ProC	PTN	SDC2	0.0107846	0	PTN_SDC2	PTN - SDC2	PTN	Secreted Signaling	PMID: 28356350; PMID: 25620911
514	Adipo	ProC	PTN	SDC2	0.00862421	0	PTN_SDC2	PTN - SDC2	PTN	Secreted Signaling	PMID: 28356350; PMID: 25620911
515	ProC	ProC	PTN	SDC2	0.0153418	0	PTN_SDC2	PTN - SDC2	PTN	Secreted Signaling	PMID: 28356350; PMID: 25620911
516	SMC	CM	PTN	ITGAV_ITGB3	0.017231	0	PTN_ITGAV_ITGB3	PTN - (ITGAV+ITGB3)	PTN	Secreted Signaling	PMID: 28356350; PMID: 25620911
517	LEC	CM	PTN	ITGAV_ITGB3	0.00379005	0	PTN_ITGAV_ITGB3	PTN - (ITGAV+ITGB3)	PTN	Secreted Signaling	PMID: 28356350; PMID: 25620911
518	Adipo	CM	PTN	ITGAV_ITGB3	0.00302654	0	PTN_ITGAV_ITGB3	PTN - (ITGAV+ITGB3)	PTN	Secreted Signaling	PMID: 28356350; PMID: 25620911
519	ProC	CM	PTN	ITGAV_ITGB3	0.00540776	0	PTN_ITGAV_ITGB3	PTN - (ITGAV+ITGB3)	PTN	Secreted Signaling	PMID: 28356350; PMID: 25620911
520	SMC	EC	PTN	ITGAV_ITGB3	0.0192429	0	PTN_ITGAV_ITGB3	PTN - (ITGAV+ITGB3)	PTN	Secreted Signaling	PMID: 28356350; PMID: 25620911
521	LEC	EC	PTN	ITGAV_ITGB3	0.00423934	0	PTN_ITGAV_ITGB3	PTN - (ITGAV+ITGB3)	PTN	Secreted Signaling	PMID: 28356350; PMID: 25620911
522	Adipo	EC	PTN	ITGAV_ITGB3	0.00338563	0	PTN_ITGAV_ITGB3	PTN - (ITGAV+ITGB3)	PTN	Secreted Signaling	PMID: 28356350; PMID: 25620911
523	ProC	EC	PTN	ITGAV_ITGB3	0.00604766	0	PTN_ITGAV_ITGB3	PTN - (ITGAV+ITGB3)	PTN	Secreted Signaling	PMID: 28356350; PMID: 25620911
524	SMC	ProC	PTN	ITGAV_ITGB3	0.00882554	0	PTN_ITGAV_ITGB3	PTN - (ITGAV+ITGB3)	PTN	Secreted Signaling	PMID: 28356350; PMID: 25620911
525	LEC	ProC	PTN	ITGAV_ITGB3	0.00192836	0	PTN_ITGAV_ITGB3	PTN - (ITGAV+ITGB3)	PTN	Secreted Signaling	PMID: 28356350; PMID: 25620911
526	Adipo	ProC	PTN	ITGAV_ITGB3	0.00153931	0	PTN_ITGAV_ITGB3	PTN - (ITGAV+ITGB3)	PTN	Secreted Signaling	PMID: 28356350; PMID: 25620911
527	SMC	PC	PTN	NCL	0.0154023	0	PTN_NCL	PTN - NCL	PTN	Secreted Signaling	PMID: 28356350; PMID: 25620911
528	LEC	PC	PTN	NCL	0.00338291	0	PTN_NCL	PTN - NCL	PTN	Secreted Signaling	PMID: 28356350; PMID: 25620911
529	Adipo	PC	PTN	NCL	0.00270119	0	PTN_NCL	PTN - NCL	PTN	Secreted Signaling	PMID: 28356350; PMID: 25620911
530	ProC	PC	PTN	NCL	0.00482768	0	PTN_NCL	PTN - NCL	PTN	Secreted Signaling	PMID: 28356350; PMID: 25620911
531	SMC	MC	PTN	NCL	0.00759253	0	PTN_NCL	PTN - NCL	PTN	Secreted Signaling	PMID: 28356350; PMID: 25620911
532	LEC	MC	PTN	NCL	0.00165733	0	PTN_NCL	PTN - NCL	PTN	Secreted Signaling	PMID: 28356350; PMID: 25620911
533	Adipo	MC	PTN	NCL	0.00132289	0	PTN_NCL	PTN - NCL	PTN	Secreted Signaling	PMID: 28356350; PMID: 25620911
534	ProC	MC	PTN	NCL	0.0023669	0	PTN_NCL	PTN - NCL	PTN	Secreted Signaling	PMID: 28356350; PMID: 25620911
535	SMC	ProC	PTN	NCL	0.0082896	0	PTN_NCL	PTN - NCL	PTN	Secreted Signaling	PMID: 28356350; PMID: 25620911
536	LEC	ProC	PTN	NCL	0.00181049	0	PTN_NCL	PTN - NCL	PTN	Secreted Signaling	PMID: 28356350; PMID: 25620911
537	Adipo	ProC	PTN	NCL	0.00144519	0	PTN_NCL	PTN - NCL	PTN	Secreted Signaling	PMID: 28356350; PMID: 25620911
538	ProC	ProC	PTN	NCL	0.00258546	0.01	PTN_NCL	PTN - NCL	PTN	Secreted Signaling	PMID: 28356350; PMID: 25620911
539	SMC	CM	POSTN	ITGAV_ITGB3	0.00753062	0	POSTN_ITGAV_ITGB3	POSTN - (ITGAV+ITGB3)	PERIOSTIN	Secreted Signaling	PMID: 26721738
540	MC	CM	POSTN	ITGAV_ITGB3	0.0169689	0	POSTN_ITGAV_ITGB3	POSTN - (ITGAV+ITGB3)	PERIOSTIN	Secreted Signaling	PMID: 26721738
541	LEC	CM	POSTN	ITGAV_ITGB3	0.00350658	0	POSTN_ITGAV_ITGB3	POSTN - (ITGAV+ITGB3)	PERIOSTIN	Secreted Signaling	PMID: 26721738
542	ProC	CM	POSTN	ITGAV_ITGB3	0.00309848	0.01	POSTN_ITGAV_ITGB3	POSTN - (ITGAV+ITGB3)	PERIOSTIN	Secreted Signaling	PMID: 26721738
543	SMC	EC	POSTN	ITGAV_ITGB3	0.00841959	0	POSTN_ITGAV_ITGB3	POSTN - (ITGAV+ITGB3)	PERIOSTIN	Secreted Signaling	PMID: 26721738
544	MC	EC	POSTN	ITGAV_ITGB3	0.0189508	0	POSTN_ITGAV_ITGB3	POSTN - (ITGAV+ITGB3)	PERIOSTIN	Secreted Signaling	PMID: 26721738
545	LEC	EC	POSTN	ITGAV_ITGB3	0.0039224	0	POSTN_ITGAV_ITGB3	POSTN - (ITGAV+ITGB3)	PERIOSTIN	Secreted Signaling	PMID: 26721738
546	ProC	EC	POSTN	ITGAV_ITGB3	0.00346607	0	POSTN_ITGAV_ITGB3	POSTN - (ITGAV+ITGB3)	PERIOSTIN	Secreted Signaling	PMID: 26721738
547	SMC	ProC	POSTN	ITGAV_ITGB3	0.00383862	0	POSTN_ITGAV_ITGB3	POSTN - (ITGAV+ITGB3)	PERIOSTIN	Secreted Signaling	PMID: 26721738
548	MC	ProC	POSTN	ITGAV_ITGB3	0.00869016	0	POSTN_ITGAV_ITGB3	POSTN - (ITGAV+ITGB3)	PERIOSTIN	Secreted Signaling	PMID: 26721738
549	LEC	ProC	POSTN	ITGAV_ITGB3	0.00178388	0	POSTN_ITGAV_ITGB3	POSTN - (ITGAV+ITGB3)	PERIOSTIN	Secreted Signaling	PMID: 26721738
550	ProC	ProC	POSTN	ITGAV_ITGB3	0.00157595	0.01	POSTN_ITGAV_ITGB3	POSTN - (ITGAV+ITGB3)	PERIOSTIN	Secreted Signaling	PMID: 26721738
551	SMC	CM	POSTN	ITGAV_ITGB5	0.00923987	0	POSTN_ITGAV_ITGB5	POSTN - (ITGAV+ITGB5)	PERIOSTIN	Secreted Signaling	PMID: 26721738
552	MC	CM	POSTN	ITGAV_ITGB5	0.0207756	0	POSTN_ITGAV_ITGB5	POSTN - (ITGAV+ITGB5)	PERIOSTIN	Secreted Signaling	PMID: 26721738
553	LEC	CM	POSTN	ITGAV_ITGB5	0.00430644	0	POSTN_ITGAV_ITGB5	POSTN - (ITGAV+ITGB5)	PERIOSTIN	Secreted Signaling	PMID: 26721738
554	ProC	CM	POSTN	ITGAV_ITGB5	0.00380561	0.02	POSTN_ITGAV_ITGB5	POSTN - (ITGAV+ITGB5)	PERIOSTIN	Secreted Signaling	PMID: 26721738
555	SMC	EC	POSTN	ITGAV_ITGB5	0.00852237	0	POSTN_ITGAV_ITGB5	POSTN - (ITGAV+ITGB5)	PERIOSTIN	Secreted Signaling	PMID: 26721738
556	MC	EC	POSTN	ITGAV_ITGB5	0.0191796	0	POSTN_ITGAV_ITGB5	POSTN - (ITGAV+ITGB5)	PERIOSTIN	Secreted Signaling	PMID: 26721738
557	LEC	EC	POSTN	ITGAV_ITGB5	0.0039705	0	POSTN_ITGAV_ITGB5	POSTN - (ITGAV+ITGB5)	PERIOSTIN	Secreted Signaling	PMID: 26721738
558	ProC	EC	POSTN	ITGAV_ITGB5	0.0035086	0.03	POSTN_ITGAV_ITGB5	POSTN - (ITGAV+ITGB5)	PERIOSTIN	Secreted Signaling	PMID: 26721738
559	SMC	NC	POSTN	ITGAV_ITGB5	0.00608172	0	POSTN_ITGAV_ITGB5	POSTN - (ITGAV+ITGB5)	PERIOSTIN	Secreted Signaling	PMID: 26721738
560	MC	NC	POSTN	ITGAV_ITGB5	0.0137292	0	POSTN_ITGAV_ITGB5	POSTN - (ITGAV+ITGB5)	PERIOSTIN	Secreted Signaling	PMID: 26721738
561	LEC	NC	POSTN	ITGAV_ITGB5	0.0028297	0	POSTN_ITGAV_ITGB5	POSTN - (ITGAV+ITGB5)	PERIOSTIN	Secreted Signaling	PMID: 26721738
562	ProC	NC	POSTN	ITGAV_ITGB5	0.00250018	0.04	POSTN_ITGAV_ITGB5	POSTN - (ITGAV+ITGB5)	PERIOSTIN	Secreted Signaling	PMID: 26721738
563	SMC	Adipo	POSTN	ITGAV_ITGB5	0.00811849	0	POSTN_ITGAV_ITGB5	POSTN - (ITGAV+ITGB5)	PERIOSTIN	Secreted Signaling	PMID: 26721738
564	MC	Adipo	POSTN	ITGAV_ITGB5	0.01828	0	POSTN_ITGAV_ITGB5	POSTN - (ITGAV+ITGB5)	PERIOSTIN	Secreted Signaling	PMID: 26721738
565	LEC	Adipo	POSTN	ITGAV_ITGB5	0.00378151	0	POSTN_ITGAV_ITGB5	POSTN - (ITGAV+ITGB5)	PERIOSTIN	Secreted Signaling	PMID: 26721738
566	ProC	Adipo	POSTN	ITGAV_ITGB5	0.00334152	0.03	POSTN_ITGAV_ITGB5	POSTN - (ITGAV+ITGB5)	PERIOSTIN	Secreted Signaling	PMID: 26721738
567	SMC	ProC	POSTN	ITGAV_ITGB5	0.00951549	0	POSTN_ITGAV_ITGB5	POSTN - (ITGAV+ITGB5)	PERIOSTIN	Secreted Signaling	PMID: 26721738
568	MC	ProC	POSTN	ITGAV_ITGB5	0.0213879	0	POSTN_ITGAV_ITGB5	POSTN - (ITGAV+ITGB5)	PERIOSTIN	Secreted Signaling	PMID: 26721738
569	LEC	ProC	POSTN	ITGAV_ITGB5	0.00443556	0	POSTN_ITGAV_ITGB5	POSTN - (ITGAV+ITGB5)	PERIOSTIN	Secreted Signaling	PMID: 26721738
570	ProC	ProC	POSTN	ITGAV_ITGB5	0.00391977	0.02	POSTN_ITGAV_ITGB5	POSTN - (ITGAV+ITGB5)	PERIOSTIN	Secreted Signaling	PMID: 26721738
571	FB	ProC	KITLG	KIT	0.00206137	0	KITL_KIT	KITL - KIT	KIT	Secreted Signaling	KEGG: hsa04080
572	NC	ProC	KITLG	KIT	0.000553918	0	KITL_KIT	KITL - KIT	KIT	Secreted Signaling	KEGG: hsa04080
573	ProC	ProC	KITLG	KIT	0.000269601	0	KITL_KIT	KITL - KIT	KIT	Secreted Signaling	KEGG: hsa04080
574	NC	ProC	NTF3	NTRK2	0.00283805	0	NTF3_NTRK2	NTF3 - NTRK2	NT	Secreted Signaling	PMID: 27908981
575	ProC	ProC	NTF3	NTRK2	0.0148581	0	NTF3_NTRK2	NTF3 - NTRK2	NT	Secreted Signaling	PMID: 27908981
576	NC	LEC	NTF3	NTRK3	0.00508024	0	NTF3_NTRK3	NTF3 - NTRK3	NT	Secreted Signaling	PMID: 27908981
577	ProC	LEC	NTF3	NTRK3	0.0263457	0	NTF3_NTRK3	NTF3 - NTRK3	NT	Secreted Signaling	PMID: 27908981
578	NC	ProC	NTF3	NTRK3	0.00506452	0	NTF3_NTRK3	NTF3 - NTRK3	NT	Secreted Signaling	PMID: 27908981
579	ProC	ProC	NTF3	NTRK3	0.0262659	0	NTF3_NTRK3	NTF3 - NTRK3	NT	Secreted Signaling	PMID: 27908981
580	MC	CM	SEMA3A	NRP1_PLXNA1	0.00643784	0	SEMA3A_NRP1_PLXNA1	SEMA3A - (NRP1+PLXNA1)	SEMA3	Secreted Signaling	PMID: 27533782
581	ProC	CM	SEMA3A	NRP1_PLXNA1	0.000592422	0.01	SEMA3A_NRP1_PLXNA1	SEMA3A - (NRP1+PLXNA1)	SEMA3	Secreted Signaling	PMID: 27533782
582	MC	CM	SEMA3A	NRP1_PLXNA2	0.0131834	0	SEMA3A_NRP1_PLXNA2	SEMA3A - (NRP1+PLXNA2)	SEMA3	Secreted Signaling	PMID: 27533782
583	MC	EC	SEMA3A	NRP1_PLXNA2	0.0158332	0	SEMA3A_NRP1_PLXNA2	SEMA3A - (NRP1+PLXNA2)	SEMA3	Secreted Signaling	PMID: 27533782
584	MC	FB	SEMA3A	NRP1_PLXNA2	0.0402225	0	SEMA3A_NRP1_PLXNA2	SEMA3A - (NRP1+PLXNA2)	SEMA3	Secreted Signaling	PMID: 27533782
585	MC	MC	SEMA3A	NRP1_PLXNA2	0.0121224	0	SEMA3A_NRP1_PLXNA2	SEMA3A - (NRP1+PLXNA2)	SEMA3	Secreted Signaling	PMID: 27533782
586	MC	Adipo	SEMA3A	NRP1_PLXNA2	0.011583	0	SEMA3A_NRP1_PLXNA2	SEMA3A - (NRP1+PLXNA2)	SEMA3	Secreted Signaling	PMID: 27533782
587	MC	ProC	SEMA3A	NRP1_PLXNA2	0.0294801	0	SEMA3A_NRP1_PLXNA2	SEMA3A - (NRP1+PLXNA2)	SEMA3	Secreted Signaling	PMID: 27533782
588	MC	CM	SEMA3A	NRP1_PLXNA4	0.0313442	0	SEMA3A_NRP1_PLXNA4	SEMA3A - (NRP1+PLXNA4)	SEMA3	Secreted Signaling	PMID: 27533782
589	MC	EC	SEMA3A	NRP1_PLXNA4	0.0352426	0	SEMA3A_NRP1_PLXNA4	SEMA3A - (NRP1+PLXNA4)	SEMA3	Secreted Signaling	PMID: 27533782
590	MC	SMC	SEMA3A	NRP1_PLXNA4	0.00751759	0	SEMA3A_NRP1_PLXNA4	SEMA3A - (NRP1+PLXNA4)	SEMA3	Secreted Signaling	PMID: 27533782
591	MC	MC	SEMA3A	NRP1_PLXNA4	0.0280432	0	SEMA3A_NRP1_PLXNA4	SEMA3A - (NRP1+PLXNA4)	SEMA3	Secreted Signaling	PMID: 27533782
592	MC	LEC	SEMA3A	NRP1_PLXNA4	0.0169552	0	SEMA3A_NRP1_PLXNA4	SEMA3A - (NRP1+PLXNA4)	SEMA3	Secreted Signaling	PMID: 27533782
593	MC	Adipo	SEMA3A	NRP1_PLXNA4	0.030528	0	SEMA3A_NRP1_PLXNA4	SEMA3A - (NRP1+PLXNA4)	SEMA3	Secreted Signaling	PMID: 27533782
594	MC	ProC	SEMA3A	NRP1_PLXNA4	0.0251329	0	SEMA3A_NRP1_PLXNA4	SEMA3A - (NRP1+PLXNA4)	SEMA3	Secreted Signaling	PMID: 27533782
595	LEC	CM	SEMA3B	NRP1_PLXNA1	0.00453739	0	SEMA3B_NRP1_PLXNA1	SEMA3B - (NRP1+PLXNA1)	SEMA3	Secreted Signaling	PMID: 27533782
596	LEC	CM	SEMA3B	NRP1_PLXNA2	0.00931031	0	SEMA3B_NRP1_PLXNA2	SEMA3B - (NRP1+PLXNA2)	SEMA3	Secreted Signaling	PMID: 27533782
597	LEC	EC	SEMA3B	NRP1_PLXNA2	0.0111905	0	SEMA3B_NRP1_PLXNA2	SEMA3B - (NRP1+PLXNA2)	SEMA3	Secreted Signaling	PMID: 27533782
598	LEC	FB	SEMA3B	NRP1_PLXNA2	0.0286363	0	SEMA3B_NRP1_PLXNA2	SEMA3B - (NRP1+PLXNA2)	SEMA3	Secreted Signaling	PMID: 27533782
599	LEC	MC	SEMA3B	NRP1_PLXNA2	0.00855834	0	SEMA3B_NRP1_PLXNA2	SEMA3B - (NRP1+PLXNA2)	SEMA3	Secreted Signaling	PMID: 27533782
600	LEC	Adipo	SEMA3B	NRP1_PLXNA2	0.00817621	0	SEMA3B_NRP1_PLXNA2	SEMA3B - (NRP1+PLXNA2)	SEMA3	Secreted Signaling	PMID: 27533782
601	LEC	ProC	SEMA3B	NRP1_PLXNA2	0.0209209	0	SEMA3B_NRP1_PLXNA2	SEMA3B - (NRP1+PLXNA2)	SEMA3	Secreted Signaling	PMID: 27533782
602	LEC	CM	SEMA3B	NRP1_PLXNA4	0.0222561	0	SEMA3B_NRP1_PLXNA4	SEMA3B - (NRP1+PLXNA4)	SEMA3	Secreted Signaling	PMID: 27533782
603	LEC	EC	SEMA3B	NRP1_PLXNA4	0.0250534	0	SEMA3B_NRP1_PLXNA4	SEMA3B - (NRP1+PLXNA4)	SEMA3	Secreted Signaling	PMID: 27533782
604	LEC	SMC	SEMA3B	NRP1_PLXNA4	0.0053001	0	SEMA3B_NRP1_PLXNA4	SEMA3B - (NRP1+PLXNA4)	SEMA3	Secreted Signaling	PMID: 27533782
605	LEC	MC	SEMA3B	NRP1_PLXNA4	0.0198926	0	SEMA3B_NRP1_PLXNA4	SEMA3B - (NRP1+PLXNA4)	SEMA3	Secreted Signaling	PMID: 27533782
606	LEC	LEC	SEMA3B	NRP1_PLXNA4	0.0119875	0	SEMA3B_NRP1_PLXNA4	SEMA3B - (NRP1+PLXNA4)	SEMA3	Secreted Signaling	PMID: 27533782
607	LEC	Adipo	SEMA3B	NRP1_PLXNA4	0.0216713	0	SEMA3B_NRP1_PLXNA4	SEMA3B - (NRP1+PLXNA4)	SEMA3	Secreted Signaling	PMID: 27533782
608	LEC	ProC	SEMA3B	NRP1_PLXNA4	0.0178126	0	SEMA3B_NRP1_PLXNA4	SEMA3B - (NRP1+PLXNA4)	SEMA3	Secreted Signaling	PMID: 27533782
609	SMC	CM	SEMA3C	NRP1_PLXNA1	0.00321885	0	SEMA3C_NRP1_PLXNA1	SEMA3C - (NRP1+PLXNA1)	SEMA3	Secreted Signaling	PMID: 27533782
610	LEC	CM	SEMA3C	NRP1_PLXNA1	0.0176529	0	SEMA3C_NRP1_PLXNA1	SEMA3C - (NRP1+PLXNA1)	SEMA3	Secreted Signaling	PMID: 27533782
611	SMC	CM	SEMA3C	NRP1_PLXNA2	0.00661399	0	SEMA3C_NRP1_PLXNA2	SEMA3C - (NRP1+PLXNA2)	SEMA3	Secreted Signaling	PMID: 27533782
612	LEC	CM	SEMA3C	NRP1_PLXNA2	0.035727	0	SEMA3C_NRP1_PLXNA2	SEMA3C - (NRP1+PLXNA2)	SEMA3	Secreted Signaling	PMID: 27533782
613	SMC	EC	SEMA3C	NRP1_PLXNA2	0.00795403	0	SEMA3C_NRP1_PLXNA2	SEMA3C - (NRP1+PLXNA2)	SEMA3	Secreted Signaling	PMID: 27533782
614	LEC	EC	SEMA3C	NRP1_PLXNA2	0.0427119	0	SEMA3C_NRP1_PLXNA2	SEMA3C - (NRP1+PLXNA2)	SEMA3	Secreted Signaling	PMID: 27533782
615	SMC	FB	SEMA3C	NRP1_PLXNA2	0.0204586	0	SEMA3C_NRP1_PLXNA2	SEMA3C - (NRP1+PLXNA2)	SEMA3	Secreted Signaling	PMID: 27533782
616	LEC	FB	SEMA3C	NRP1_PLXNA2	0.104124	0	SEMA3C_NRP1_PLXNA2	SEMA3C - (NRP1+PLXNA2)	SEMA3	Secreted Signaling	PMID: 27533782
617	SMC	MC	SEMA3C	NRP1_PLXNA2	0.00607846	0	SEMA3C_NRP1_PLXNA2	SEMA3C - (NRP1+PLXNA2)	SEMA3	Secreted Signaling	PMID: 27533782
618	LEC	MC	SEMA3C	NRP1_PLXNA2	0.0329123	0	SEMA3C_NRP1_PLXNA2	SEMA3C - (NRP1+PLXNA2)	SEMA3	Secreted Signaling	PMID: 27533782
619	SMC	Adipo	SEMA3C	NRP1_PLXNA2	0.00580641	0	SEMA3C_NRP1_PLXNA2	SEMA3C - (NRP1+PLXNA2)	SEMA3	Secreted Signaling	PMID: 27533782
620	LEC	Adipo	SEMA3C	NRP1_PLXNA2	0.0314772	0	SEMA3C_NRP1_PLXNA2	SEMA3C - (NRP1+PLXNA2)	SEMA3	Secreted Signaling	PMID: 27533782
621	SMC	ProC	SEMA3C	NRP1_PLXNA2	0.0149127	0	SEMA3C_NRP1_PLXNA2	SEMA3C - (NRP1+PLXNA2)	SEMA3	Secreted Signaling	PMID: 27533782
622	LEC	ProC	SEMA3C	NRP1_PLXNA2	0.0776971	0	SEMA3C_NRP1_PLXNA2	SEMA3C - (NRP1+PLXNA2)	SEMA3	Secreted Signaling	PMID: 27533782
623	SMC	CM	SEMA3C	NRP1_PLXNA4	0.0158707	0	SEMA3C_NRP1_PLXNA4	SEMA3C - (NRP1+PLXNA4)	SEMA3	Secreted Signaling	PMID: 27533782
624	LEC	CM	SEMA3C	NRP1_PLXNA4	0.0823512	0	SEMA3C_NRP1_PLXNA4	SEMA3C - (NRP1+PLXNA4)	SEMA3	Secreted Signaling	PMID: 27533782
625	SMC	EC	SEMA3C	NRP1_PLXNA4	0.0178801	0	SEMA3C_NRP1_PLXNA4	SEMA3C - (NRP1+PLXNA4)	SEMA3	Secreted Signaling	PMID: 27533782
626	LEC	EC	SEMA3C	NRP1_PLXNA4	0.0919911	0	SEMA3C_NRP1_PLXNA4	SEMA3C - (NRP1+PLXNA4)	SEMA3	Secreted Signaling	PMID: 27533782
627	SMC	SMC	SEMA3C	NRP1_PLXNA4	0.00376075	0	SEMA3C_NRP1_PLXNA4	SEMA3C - (NRP1+PLXNA4)	SEMA3	Secreted Signaling	PMID: 27533782
628	LEC	SMC	SEMA3C	NRP1_PLXNA4	0.0205747	0	SEMA3C_NRP1_PLXNA4	SEMA3C - (NRP1+PLXNA4)	SEMA3	Secreted Signaling	PMID: 27533782
629	SMC	MC	SEMA3C	NRP1_PLXNA4	0.0141754	0	SEMA3C_NRP1_PLXNA4	SEMA3C - (NRP1+PLXNA4)	SEMA3	Secreted Signaling	PMID: 27533782
630	LEC	MC	SEMA3C	NRP1_PLXNA4	0.0740894	0	SEMA3C_NRP1_PLXNA4	SEMA3C - (NRP1+PLXNA4)	SEMA3	Secreted Signaling	PMID: 27533782
631	SMC	LEC	SEMA3C	NRP1_PLXNA4	0.00852252	0	SEMA3C_NRP1_PLXNA4	SEMA3C - (NRP1+PLXNA4)	SEMA3	Secreted Signaling	PMID: 27533782
632	LEC	LEC	SEMA3C	NRP1_PLXNA4	0.0456502	0	SEMA3C_NRP1_PLXNA4	SEMA3C - (NRP1+PLXNA4)	SEMA3	Secreted Signaling	PMID: 27533782
633	SMC	Adipo	SEMA3C	NRP1_PLXNA4	0.015451	0	SEMA3C_NRP1_PLXNA4	SEMA3C - (NRP1+PLXNA4)	SEMA3	Secreted Signaling	PMID: 27533782
634	LEC	Adipo	SEMA3C	NRP1_PLXNA4	0.080317	0	SEMA3C_NRP1_PLXNA4	SEMA3C - (NRP1+PLXNA4)	SEMA3	Secreted Signaling	PMID: 27533782
635	SMC	ProC	SEMA3C	NRP1_PLXNA4	0.0126855	0	SEMA3C_NRP1_PLXNA4	SEMA3C - (NRP1+PLXNA4)	SEMA3	Secreted Signaling	PMID: 27533782
636	LEC	ProC	SEMA3C	NRP1_PLXNA4	0.0667284	0	SEMA3C_NRP1_PLXNA4	SEMA3C - (NRP1+PLXNA4)	SEMA3	Secreted Signaling	PMID: 27533782
637	SMC	CM	SEMA3D	NRP1_PLXNA1	0.00349868	0	SEMA3D_NRP1_PLXNA1	SEMA3D - (NRP1+PLXNA1)	SEMA3	Secreted Signaling	PMID: 27533782
638	SMC	CM	SEMA3D	NRP1_PLXNA2	0.00718685	0	SEMA3D_NRP1_PLXNA2	SEMA3D - (NRP1+PLXNA2)	SEMA3	Secreted Signaling	PMID: 27533782
639	SMC	EC	SEMA3D	NRP1_PLXNA2	0.00864195	0	SEMA3D_NRP1_PLXNA2	SEMA3D - (NRP1+PLXNA2)	SEMA3	Secreted Signaling	PMID: 27533782
640	SMC	FB	SEMA3D	NRP1_PLXNA2	0.0222038	0	SEMA3D_NRP1_PLXNA2	SEMA3D - (NRP1+PLXNA2)	SEMA3	Secreted Signaling	PMID: 27533782
641	SMC	MC	SEMA3D	NRP1_PLXNA2	0.00660525	0	SEMA3D_NRP1_PLXNA2	SEMA3D - (NRP1+PLXNA2)	SEMA3	Secreted Signaling	PMID: 27533782
642	SMC	Adipo	SEMA3D	NRP1_PLXNA2	0.00630976	0	SEMA3D_NRP1_PLXNA2	SEMA3D - (NRP1+PLXNA2)	SEMA3	Secreted Signaling	PMID: 27533782
643	SMC	ProC	SEMA3D	NRP1_PLXNA2	0.0161926	0	SEMA3D_NRP1_PLXNA2	SEMA3D - (NRP1+PLXNA2)	SEMA3	Secreted Signaling	PMID: 27533782
644	SMC	CM	SEMA3D	NRP1_PLXNA4	0.0172314	0	SEMA3D_NRP1_PLXNA4	SEMA3D - (NRP1+PLXNA4)	SEMA3	Secreted Signaling	PMID: 27533782
645	SMC	EC	SEMA3D	NRP1_PLXNA4	0.0194097	0	SEMA3D_NRP1_PLXNA4	SEMA3D - (NRP1+PLXNA4)	SEMA3	Secreted Signaling	PMID: 27533782
646	SMC	SMC	SEMA3D	NRP1_PLXNA4	0.0040875	0	SEMA3D_NRP1_PLXNA4	SEMA3D - (NRP1+PLXNA4)	SEMA3	Secreted Signaling	PMID: 27533782
647	SMC	MC	SEMA3D	NRP1_PLXNA4	0.0153931	0	SEMA3D_NRP1_PLXNA4	SEMA3D - (NRP1+PLXNA4)	SEMA3	Secreted Signaling	PMID: 27533782
648	SMC	LEC	SEMA3D	NRP1_PLXNA4	0.00925913	0	SEMA3D_NRP1_PLXNA4	SEMA3D - (NRP1+PLXNA4)	SEMA3	Secreted Signaling	PMID: 27533782
649	SMC	Adipo	SEMA3D	NRP1_PLXNA4	0.0167763	0	SEMA3D_NRP1_PLXNA4	SEMA3D - (NRP1+PLXNA4)	SEMA3	Secreted Signaling	PMID: 27533782
650	SMC	ProC	SEMA3D	NRP1_PLXNA4	0.0137769	0	SEMA3D_NRP1_PLXNA4	SEMA3D - (NRP1+PLXNA4)	SEMA3	Secreted Signaling	PMID: 27533782
651	LEC	FB	SEMA3B	NRP2_PLXNA2	0.0173378	0	SEMA3B_NRP2_PLXNA2	SEMA3B - (NRP2+PLXNA2)	SEMA3	Secreted Signaling	PMID: 27533782
652	LEC	MC	SEMA3B	NRP2_PLXNA2	0.00868693	0	SEMA3B_NRP2_PLXNA2	SEMA3B - (NRP2+PLXNA2)	SEMA3	Secreted Signaling	PMID: 27533782
653	LEC	MC	SEMA3B	NRP2_PLXNA4	0.020188	0	SEMA3B_NRP2_PLXNA4	SEMA3B - (NRP2+PLXNA4)	SEMA3	Secreted Signaling	PMID: 27533782
654	SMC	FB	SEMA3C	NRP2_PLXNA2	0.0123456	0	SEMA3C_NRP2_PLXNA2	SEMA3C - (NRP2+PLXNA2)	SEMA3	Secreted Signaling	PMID: 27533782
655	LEC	FB	SEMA3C	NRP2_PLXNA2	0.065036	0	SEMA3C_NRP2_PLXNA2	SEMA3C - (NRP2+PLXNA2)	SEMA3	Secreted Signaling	PMID: 27533782
656	SMC	MC	SEMA3C	NRP2_PLXNA2	0.00617002	0	SEMA3C_NRP2_PLXNA2	SEMA3C - (NRP2+PLXNA2)	SEMA3	Secreted Signaling	PMID: 27533782
657	LEC	MC	SEMA3C	NRP2_PLXNA2	0.0333945	0	SEMA3C_NRP2_PLXNA2	SEMA3C - (NRP2+PLXNA2)	SEMA3	Secreted Signaling	PMID: 27533782
658	SMC	MC	SEMA3C	NRP2_PLXNA4	0.0143872	0	SEMA3C_NRP2_PLXNA4	SEMA3C - (NRP2+PLXNA4)	SEMA3	Secreted Signaling	PMID: 27533782
659	LEC	MC	SEMA3C	NRP2_PLXNA4	0.0751279	0	SEMA3C_NRP2_PLXNA4	SEMA3C - (NRP2+PLXNA4)	SEMA3	Secreted Signaling	PMID: 27533782
660	SMC	FB	SEMA3D	NRP2_PLXNA2	0.0134082	0	SEMA3D_NRP2_PLXNA2	SEMA3D - (NRP2+PLXNA2)	SEMA3	Secreted Signaling	PMID: 27533782
661	SMC	MC	SEMA3D	NRP2_PLXNA2	0.00670468	0	SEMA3D_NRP2_PLXNA2	SEMA3D - (NRP2+PLXNA2)	SEMA3	Secreted Signaling	PMID: 27533782
662	SMC	MC	SEMA3D	NRP2_PLXNA4	0.0156227	0	SEMA3D_NRP2_PLXNA4	SEMA3D - (NRP2+PLXNA4)	SEMA3	Secreted Signaling	PMID: 27533782
663	SMC	FB	SEMA3C	NRP1_NRP2	0.0153408	0	SEMA3C_NRP1_NRP2	SEMA3C - (NRP1+NRP2)	SEMA3	Secreted Signaling	PMID: 27533782
664	LEC	FB	SEMA3C	NRP1_NRP2	0.0797815	0	SEMA3C_NRP1_NRP2	SEMA3C - (NRP1+NRP2)	SEMA3	Secreted Signaling	PMID: 27533782
665	SMC	MC	SEMA3C	NRP1_NRP2	0.0101019	0	SEMA3C_NRP1_NRP2	SEMA3C - (NRP1+NRP2)	SEMA3	Secreted Signaling	PMID: 27533782
666	LEC	MC	SEMA3C	NRP1_NRP2	0.0537372	0	SEMA3C_NRP1_NRP2	SEMA3C - (NRP1+NRP2)	SEMA3	Secreted Signaling	PMID: 27533782
667	SMC	LC	SEMA3C	NRP1_NRP2	0.00857488	0	SEMA3C_NRP1_NRP2	SEMA3C - (NRP1+NRP2)	SEMA3	Secreted Signaling	PMID: 27533782
668	LEC	LC	SEMA3C	NRP1_NRP2	0.0459201	0	SEMA3C_NRP1_NRP2	SEMA3C - (NRP1+NRP2)	SEMA3	Secreted Signaling	PMID: 27533782
669	SMC	FB	SEMA3C	PLXND1	0.0114574	0	SEMA3C_PLXND1	SEMA3C - PLXND1	SEMA3	Secreted Signaling	PMID: 27533782
670	LEC	FB	SEMA3C	PLXND1	0.0605894	0	SEMA3C_PLXND1	SEMA3C - PLXND1	SEMA3	Secreted Signaling	PMID: 27533782
671	SMC	MC	SEMA3C	PLXND1	0.0103007	0	SEMA3C_PLXND1	SEMA3C - PLXND1	SEMA3	Secreted Signaling	PMID: 27533782
672	LEC	MC	SEMA3C	PLXND1	0.0547474	0	SEMA3C_PLXND1	SEMA3C - PLXND1	SEMA3	Secreted Signaling	PMID: 27533782
673	SMC	LC	SEMA3C	PLXND1	0.0105636	0	SEMA3C_PLXND1	SEMA3C - PLXND1	SEMA3	Secreted Signaling	PMID: 27533782
674	LEC	LC	SEMA3C	PLXND1	0.0560801	0	SEMA3C_PLXND1	SEMA3C - PLXND1	SEMA3	Secreted Signaling	PMID: 27533782
675	SMC	NC	SEMA3C	PLXND1	0.00217358	0	SEMA3C_PLXND1	SEMA3C - PLXND1	SEMA3	Secreted Signaling	PMID: 27533782
676	LEC	NC	SEMA3C	PLXND1	0.0119767	0	SEMA3C_PLXND1	SEMA3C - PLXND1	SEMA3	Secreted Signaling	PMID: 27533782
677	SMC	ProC	SEMA3C	PLXND1	0.00300964	0	SEMA3C_PLXND1	SEMA3C - PLXND1	SEMA3	Secreted Signaling	PMID: 27533782
678	LEC	ProC	SEMA3C	PLXND1	0.0165211	0	SEMA3C_PLXND1	SEMA3C - PLXND1	SEMA3	Secreted Signaling	PMID: 27533782
679	CM	SMC	GAS6	AXL	0.00426182	0	GAS6_AXL	GAS6 - AXL	GAS	Secreted Signaling	PMID: 27801848
680	EC	SMC	GAS6	AXL	0.00451169	0	GAS6_AXL	GAS6 - AXL	GAS	Secreted Signaling	PMID: 27801848
681	LC	SMC	GAS6	AXL	0.00561373	0	GAS6_AXL	GAS6 - AXL	GAS	Secreted Signaling	PMID: 27801848
682	Adipo	SMC	GAS6	AXL	0.00387805	0	GAS6_AXL	GAS6 - AXL	GAS	Secreted Signaling	PMID: 27801848
683	ProC	SMC	GAS6	AXL	0.00504651	0	GAS6_AXL	GAS6 - AXL	GAS	Secreted Signaling	PMID: 27801848
684	CM	LC	GAS6	AXL	0.00487994	0	GAS6_AXL	GAS6 - AXL	GAS	Secreted Signaling	PMID: 27801848
685	EC	LC	GAS6	AXL	0.00516586	0	GAS6_AXL	GAS6 - AXL	GAS	Secreted Signaling	PMID: 27801848
686	LC	LC	GAS6	AXL	0.00642666	0	GAS6_AXL	GAS6 - AXL	GAS	Secreted Signaling	PMID: 27801848
687	Adipo	LC	GAS6	AXL	0.00444076	0	GAS6_AXL	GAS6 - AXL	GAS	Secreted Signaling	PMID: 27801848
688	ProC	LC	GAS6	AXL	0.00577778	0	GAS6_AXL	GAS6 - AXL	GAS	Secreted Signaling	PMID: 27801848
689	CM	NC	GAS6	AXL	0.00429624	0	GAS6_AXL	GAS6 - AXL	GAS	Secreted Signaling	PMID: 27801848
690	EC	NC	GAS6	AXL	0.00454812	0	GAS6_AXL	GAS6 - AXL	GAS	Secreted Signaling	PMID: 27801848
691	LC	NC	GAS6	AXL	0.00565901	0	GAS6_AXL	GAS6 - AXL	GAS	Secreted Signaling	PMID: 27801848
692	Adipo	NC	GAS6	AXL	0.00390939	0	GAS6_AXL	GAS6 - AXL	GAS	Secreted Signaling	PMID: 27801848
693	ProC	NC	GAS6	AXL	0.00508724	0	GAS6_AXL	GAS6 - AXL	GAS	Secreted Signaling	PMID: 27801848
694	LC	ProC	GAS6	AXL	0.00399989	0.03	GAS6_AXL	GAS6 - AXL	GAS	Secreted Signaling	PMID: 27801848
695	CM	LC	GAS6	MERTK	0.00609772	0	GAS6_MERTK	GAS6 - MERTK	GAS	Secreted Signaling	PMID: 27801848
696	EC	LC	GAS6	MERTK	0.00645453	0	GAS6_MERTK	GAS6 - MERTK	GAS	Secreted Signaling	PMID: 27801848
697	LC	LC	GAS6	MERTK	0.00802731	0	GAS6_MERTK	GAS6 - MERTK	GAS	Secreted Signaling	PMID: 27801848
698	Adipo	LC	GAS6	MERTK	0.00554956	0	GAS6_MERTK	GAS6 - MERTK	GAS	Secreted Signaling	PMID: 27801848
699	ProC	LC	GAS6	MERTK	0.007218	0	GAS6_MERTK	GAS6 - MERTK	GAS	Secreted Signaling	PMID: 27801848
700	CM	ProC	GAS6	MERTK	0.000363668	0.03	GAS6_MERTK	GAS6 - MERTK	GAS	Secreted Signaling	PMID: 27801848
701	EC	ProC	GAS6	MERTK	0.000385078	0.04	GAS6_MERTK	GAS6 - MERTK	GAS	Secreted Signaling	PMID: 27801848
702	LC	ProC	GAS6	MERTK	0.000479624	0.03	GAS6_MERTK	GAS6 - MERTK	GAS	Secreted Signaling	PMID: 27801848
703	Adipo	ProC	GAS6	MERTK	0.000330804	0.04	GAS6_MERTK	GAS6 - MERTK	GAS	Secreted Signaling	PMID: 27801848
704	ProC	ProC	GAS6	MERTK	0.000430937	0.03	GAS6_MERTK	GAS6 - MERTK	GAS	Secreted Signaling	PMID: 27801848
705	ProC	CM	GRN	SORT1	0.000755847	0.01	GRN_SORT1	GRN - SORT1	GRN	Secreted Signaling	PMID: 29555433
706	ProC	EC	GRN	SORT1	0.000334729	0.02	GRN_SORT1	GRN - SORT1	GRN	Secreted Signaling	PMID: 29555433
707	ProC	NC	GRN	SORT1	0.000213638	0.02	GRN_SORT1	GRN - SORT1	GRN	Secreted Signaling	PMID: 29555433
708	ProC	Adipo	GRN	SORT1	0.000657446	0.01	GRN_SORT1	GRN - SORT1	GRN	Secreted Signaling	PMID: 29555433
709	ProC	ProC	GRN	SORT1	0.000766389	0	GRN_SORT1	GRN - SORT1	GRN	Secreted Signaling	PMID: 29555433
710	FB	SMC	PROS1	AXL	0.00309698	0	PROS1_AXL	PROS1 - AXL	PROS	Secreted Signaling	PMID: 29531161
711	SMC	SMC	PROS1	AXL	0.00526551	0	PROS1_AXL	PROS1 - AXL	PROS	Secreted Signaling	PMID: 29531161
712	MC	SMC	PROS1	AXL	0.00369634	0	PROS1_AXL	PROS1 - AXL	PROS	Secreted Signaling	PMID: 29531161
713	ProC	SMC	PROS1	AXL	0.00373128	0	PROS1_AXL	PROS1 - AXL	PROS	Secreted Signaling	PMID: 29531161
714	FB	LC	PROS1	AXL	0.00354676	0	PROS1_AXL	PROS1 - AXL	PROS	Secreted Signaling	PMID: 29531161
715	SMC	LC	PROS1	AXL	0.00602832	0	PROS1_AXL	PROS1 - AXL	PROS	Secreted Signaling	PMID: 29531161
716	MC	LC	PROS1	AXL	0.00423279	0	PROS1_AXL	PROS1 - AXL	PROS	Secreted Signaling	PMID: 29531161
717	ProC	LC	PROS1	AXL	0.00427278	0	PROS1_AXL	PROS1 - AXL	PROS	Secreted Signaling	PMID: 29531161
718	FB	NC	PROS1	AXL	0.00312202	0	PROS1_AXL	PROS1 - AXL	PROS	Secreted Signaling	PMID: 29531161
719	SMC	NC	PROS1	AXL	0.005308	0	PROS1_AXL	PROS1 - AXL	PROS	Secreted Signaling	PMID: 29531161
720	MC	NC	PROS1	AXL	0.00372622	0	PROS1_AXL	PROS1 - AXL	PROS	Secreted Signaling	PMID: 29531161
721	ProC	NC	PROS1	AXL	0.00376143	0	PROS1_AXL	PROS1 - AXL	PROS	Secreted Signaling	PMID: 29531161
722	FB	ProC	PROS1	AXL	0.00220506	0	PROS1_AXL	PROS1 - AXL	PROS	Secreted Signaling	PMID: 29531161
723	SMC	ProC	PROS1	AXL	0.00375141	0	PROS1_AXL	PROS1 - AXL	PROS	Secreted Signaling	PMID: 29531161
724	MC	ProC	PROS1	AXL	0.00263226	0	PROS1_AXL	PROS1 - AXL	PROS	Secreted Signaling	PMID: 29531161
725	ProC	ProC	PROS1	AXL	0.00265717	0.03	PROS1_AXL	PROS1 - AXL	PROS	Secreted Signaling	PMID: 29531161
726	SMC	FB	COL1A1	ITGA1_ITGB1	0.0986085	0	COL1A1_ITGA1_ITGB1	COL1A1 - (ITGA1+ITGB1)	COLLAGEN	ECM-Receptor	KEGG: hsa04512
727	LEC	FB	COL1A1	ITGA1_ITGB1	0.0162644	0	COL1A1_ITGA1_ITGB1	COL1A1 - (ITGA1+ITGB1)	COLLAGEN	ECM-Receptor	KEGG: hsa04512
728	NC	FB	COL1A1	ITGA1_ITGB1	0.0398589	0	COL1A1_ITGA1_ITGB1	COL1A1 - (ITGA1+ITGB1)	COLLAGEN	ECM-Receptor	KEGG: hsa04512
729	Adipo	FB	COL1A1	ITGA1_ITGB1	0.0144301	0	COL1A1_ITGA1_ITGB1	COL1A1 - (ITGA1+ITGB1)	COLLAGEN	ECM-Receptor	KEGG: hsa04512
730	ProC	FB	COL1A1	ITGA1_ITGB1	0.0565302	0	COL1A1_ITGA1_ITGB1	COL1A1 - (ITGA1+ITGB1)	COLLAGEN	ECM-Receptor	KEGG: hsa04512
731	SMC	SMC	COL1A1	ITGA1_ITGB1	0.0243199	0	COL1A1_ITGA1_ITGB1	COL1A1 - (ITGA1+ITGB1)	COLLAGEN	ECM-Receptor	KEGG: hsa04512
732	LEC	SMC	COL1A1	ITGA1_ITGB1	0.003753	0	COL1A1_ITGA1_ITGB1	COL1A1 - (ITGA1+ITGB1)	COLLAGEN	ECM-Receptor	KEGG: hsa04512
733	NC	SMC	COL1A1	ITGA1_ITGB1	0.00937033	0	COL1A1_ITGA1_ITGB1	COL1A1 - (ITGA1+ITGB1)	COLLAGEN	ECM-Receptor	KEGG: hsa04512
734	Adipo	SMC	COL1A1	ITGA1_ITGB1	0.00332496	0	COL1A1_ITGA1_ITGB1	COL1A1 - (ITGA1+ITGB1)	COLLAGEN	ECM-Receptor	KEGG: hsa04512
735	ProC	SMC	COL1A1	ITGA1_ITGB1	0.0134684	0	COL1A1_ITGA1_ITGB1	COL1A1 - (ITGA1+ITGB1)	COLLAGEN	ECM-Receptor	KEGG: hsa04512
736	SMC	MC	COL1A1	ITGA1_ITGB1	0.0357563	0	COL1A1_ITGA1_ITGB1	COL1A1 - (ITGA1+ITGB1)	COLLAGEN	ECM-Receptor	KEGG: hsa04512
737	LEC	MC	COL1A1	ITGA1_ITGB1	0.0055731	0	COL1A1_ITGA1_ITGB1	COL1A1 - (ITGA1+ITGB1)	COLLAGEN	ECM-Receptor	KEGG: hsa04512
738	NC	MC	COL1A1	ITGA1_ITGB1	0.0138767	0	COL1A1_ITGA1_ITGB1	COL1A1 - (ITGA1+ITGB1)	COLLAGEN	ECM-Receptor	KEGG: hsa04512
739	Adipo	MC	COL1A1	ITGA1_ITGB1	0.00493851	0	COL1A1_ITGA1_ITGB1	COL1A1 - (ITGA1+ITGB1)	COLLAGEN	ECM-Receptor	KEGG: hsa04512
740	ProC	MC	COL1A1	ITGA1_ITGB1	0.0199061	0	COL1A1_ITGA1_ITGB1	COL1A1 - (ITGA1+ITGB1)	COLLAGEN	ECM-Receptor	KEGG: hsa04512
741	SMC	LEC	COL1A1	ITGA1_ITGB1	0.0862931	0	COL1A1_ITGA1_ITGB1	COL1A1 - (ITGA1+ITGB1)	COLLAGEN	ECM-Receptor	KEGG: hsa04512
742	LEC	LEC	COL1A1	ITGA1_ITGB1	0.0140725	0	COL1A1_ITGA1_ITGB1	COL1A1 - (ITGA1+ITGB1)	COLLAGEN	ECM-Receptor	KEGG: hsa04512
743	NC	LEC	COL1A1	ITGA1_ITGB1	0.0345992	0	COL1A1_ITGA1_ITGB1	COL1A1 - (ITGA1+ITGB1)	COLLAGEN	ECM-Receptor	KEGG: hsa04512
744	Adipo	LEC	COL1A1	ITGA1_ITGB1	0.0124823	0	COL1A1_ITGA1_ITGB1	COL1A1 - (ITGA1+ITGB1)	COLLAGEN	ECM-Receptor	KEGG: hsa04512
745	ProC	LEC	COL1A1	ITGA1_ITGB1	0.0491833	0	COL1A1_ITGA1_ITGB1	COL1A1 - (ITGA1+ITGB1)	COLLAGEN	ECM-Receptor	KEGG: hsa04512
746	SMC	NC	COL1A1	ITGA1_ITGB1	0.160077	0	COL1A1_ITGA1_ITGB1	COL1A1 - (ITGA1+ITGB1)	COLLAGEN	ECM-Receptor	KEGG: hsa04512
747	LEC	NC	COL1A1	ITGA1_ITGB1	0.0279971	0	COL1A1_ITGA1_ITGB1	COL1A1 - (ITGA1+ITGB1)	COLLAGEN	ECM-Receptor	KEGG: hsa04512
748	NC	NC	COL1A1	ITGA1_ITGB1	0.0674453	0	COL1A1_ITGA1_ITGB1	COL1A1 - (ITGA1+ITGB1)	COLLAGEN	ECM-Receptor	KEGG: hsa04512
749	Adipo	NC	COL1A1	ITGA1_ITGB1	0.024873	0	COL1A1_ITGA1_ITGB1	COL1A1 - (ITGA1+ITGB1)	COLLAGEN	ECM-Receptor	KEGG: hsa04512
750	ProC	NC	COL1A1	ITGA1_ITGB1	0.0945189	0	COL1A1_ITGA1_ITGB1	COL1A1 - (ITGA1+ITGB1)	COLLAGEN	ECM-Receptor	KEGG: hsa04512
751	SMC	ProC	COL1A1	ITGA1_ITGB1	0.133717	0	COL1A1_ITGA1_ITGB1	COL1A1 - (ITGA1+ITGB1)	COLLAGEN	ECM-Receptor	KEGG: hsa04512
752	LEC	ProC	COL1A1	ITGA1_ITGB1	0.0227965	0	COL1A1_ITGA1_ITGB1	COL1A1 - (ITGA1+ITGB1)	COLLAGEN	ECM-Receptor	KEGG: hsa04512
753	NC	ProC	COL1A1	ITGA1_ITGB1	0.0553342	0	COL1A1_ITGA1_ITGB1	COL1A1 - (ITGA1+ITGB1)	COLLAGEN	ECM-Receptor	KEGG: hsa04512
754	Adipo	ProC	COL1A1	ITGA1_ITGB1	0.0202407	0	COL1A1_ITGA1_ITGB1	COL1A1 - (ITGA1+ITGB1)	COLLAGEN	ECM-Receptor	KEGG: hsa04512
755	ProC	ProC	COL1A1	ITGA1_ITGB1	0.0779525	0	COL1A1_ITGA1_ITGB1	COL1A1 - (ITGA1+ITGB1)	COLLAGEN	ECM-Receptor	KEGG: hsa04512
756	SMC	FB	COL1A2	ITGA1_ITGB1	0.0918281	0	COL1A2_ITGA1_ITGB1	COL1A2 - (ITGA1+ITGB1)	COLLAGEN	ECM-Receptor	KEGG: hsa04512
757	MC	FB	COL1A2	ITGA1_ITGB1	0.00949075	0	COL1A2_ITGA1_ITGB1	COL1A2 - (ITGA1+ITGB1)	COLLAGEN	ECM-Receptor	KEGG: hsa04512
758	LEC	FB	COL1A2	ITGA1_ITGB1	0.0172237	0	COL1A2_ITGA1_ITGB1	COL1A2 - (ITGA1+ITGB1)	COLLAGEN	ECM-Receptor	KEGG: hsa04512
759	NC	FB	COL1A2	ITGA1_ITGB1	0.0547148	0	COL1A2_ITGA1_ITGB1	COL1A2 - (ITGA1+ITGB1)	COLLAGEN	ECM-Receptor	KEGG: hsa04512
760	Adipo	FB	COL1A2	ITGA1_ITGB1	0.0156894	0	COL1A2_ITGA1_ITGB1	COL1A2 - (ITGA1+ITGB1)	COLLAGEN	ECM-Receptor	KEGG: hsa04512
761	ProC	FB	COL1A2	ITGA1_ITGB1	0.0469726	0	COL1A2_ITGA1_ITGB1	COL1A2 - (ITGA1+ITGB1)	COLLAGEN	ECM-Receptor	KEGG: hsa04512
762	SMC	SMC	COL1A2	ITGA1_ITGB1	0.02252	0	COL1A2_ITGA1_ITGB1	COL1A2 - (ITGA1+ITGB1)	COLLAGEN	ECM-Receptor	KEGG: hsa04512
763	MC	SMC	COL1A2	ITGA1_ITGB1	0.00217845	0	COL1A2_ITGA1_ITGB1	COL1A2 - (ITGA1+ITGB1)	COLLAGEN	ECM-Receptor	KEGG: hsa04512
764	LEC	SMC	COL1A2	ITGA1_ITGB1	0.00397734	0	COL1A2_ITGA1_ITGB1	COL1A2 - (ITGA1+ITGB1)	COLLAGEN	ECM-Receptor	KEGG: hsa04512
765	NC	SMC	COL1A2	ITGA1_ITGB1	0.0130168	0	COL1A2_ITGA1_ITGB1	COL1A2 - (ITGA1+ITGB1)	COLLAGEN	ECM-Receptor	KEGG: hsa04512
766	Adipo	SMC	COL1A2	ITGA1_ITGB1	0.0036187	0	COL1A2_ITGA1_ITGB1	COL1A2 - (ITGA1+ITGB1)	COLLAGEN	ECM-Receptor	KEGG: hsa04512
767	ProC	SMC	COL1A2	ITGA1_ITGB1	0.0111056	0	COL1A2_ITGA1_ITGB1	COL1A2 - (ITGA1+ITGB1)	COLLAGEN	ECM-Receptor	KEGG: hsa04512
768	SMC	MC	COL1A2	ITGA1_ITGB1	0.0331388	0	COL1A2_ITGA1_ITGB1	COL1A2 - (ITGA1+ITGB1)	COLLAGEN	ECM-Receptor	KEGG: hsa04512
769	MC	MC	COL1A2	ITGA1_ITGB1	0.00323742	0	COL1A2_ITGA1_ITGB1	COL1A2 - (ITGA1+ITGB1)	COLLAGEN	ECM-Receptor	KEGG: hsa04512
770	LEC	MC	COL1A2	ITGA1_ITGB1	0.0059056	0	COL1A2_ITGA1_ITGB1	COL1A2 - (ITGA1+ITGB1)	COLLAGEN	ECM-Receptor	KEGG: hsa04512
771	NC	MC	COL1A2	ITGA1_ITGB1	0.0192428	0	COL1A2_ITGA1_ITGB1	COL1A2 - (ITGA1+ITGB1)	COLLAGEN	ECM-Receptor	KEGG: hsa04512
772	Adipo	MC	COL1A2	ITGA1_ITGB1	0.00537403	0	COL1A2_ITGA1_ITGB1	COL1A2 - (ITGA1+ITGB1)	COLLAGEN	ECM-Receptor	KEGG: hsa04512
773	ProC	MC	COL1A2	ITGA1_ITGB1	0.0164327	0	COL1A2_ITGA1_ITGB1	COL1A2 - (ITGA1+ITGB1)	COLLAGEN	ECM-Receptor	KEGG: hsa04512
774	SMC	LEC	COL1A2	ITGA1_ITGB1	0.0802841	0	COL1A2_ITGA1_ITGB1	COL1A2 - (ITGA1+ITGB1)	COLLAGEN	ECM-Receptor	KEGG: hsa04512
775	MC	LEC	COL1A2	ITGA1_ITGB1	0.00820413	0	COL1A2_ITGA1_ITGB1	COL1A2 - (ITGA1+ITGB1)	COLLAGEN	ECM-Receptor	KEGG: hsa04512
776	LEC	LEC	COL1A2	ITGA1_ITGB1	0.0149045	0	COL1A2_ITGA1_ITGB1	COL1A2 - (ITGA1+ITGB1)	COLLAGEN	ECM-Receptor	KEGG: hsa04512
777	NC	LEC	COL1A2	ITGA1_ITGB1	0.047592	0	COL1A2_ITGA1_ITGB1	COL1A2 - (ITGA1+ITGB1)	COLLAGEN	ECM-Receptor	KEGG: hsa04512
778	Adipo	LEC	COL1A2	ITGA1_ITGB1	0.013574	0	COL1A2_ITGA1_ITGB1	COL1A2 - (ITGA1+ITGB1)	COLLAGEN	ECM-Receptor	KEGG: hsa04512
779	ProC	LEC	COL1A2	ITGA1_ITGB1	0.0408141	0	COL1A2_ITGA1_ITGB1	COL1A2 - (ITGA1+ITGB1)	COLLAGEN	ECM-Receptor	KEGG: hsa04512
780	SMC	NC	COL1A2	ITGA1_ITGB1	0.149772	0	COL1A2_ITGA1_ITGB1	COL1A2 - (ITGA1+ITGB1)	COLLAGEN	ECM-Receptor	KEGG: hsa04512
781	MC	NC	COL1A2	ITGA1_ITGB1	0.0164187	0	COL1A2_ITGA1_ITGB1	COL1A2 - (ITGA1+ITGB1)	COLLAGEN	ECM-Receptor	KEGG: hsa04512
782	LEC	NC	COL1A2	ITGA1_ITGB1	0.0296276	0	COL1A2_ITGA1_ITGB1	COL1A2 - (ITGA1+ITGB1)	COLLAGEN	ECM-Receptor	KEGG: hsa04512
783	NC	NC	COL1A2	ITGA1_ITGB1	0.0916021	0	COL1A2_ITGA1_ITGB1	COL1A2 - (ITGA1+ITGB1)	COLLAGEN	ECM-Receptor	KEGG: hsa04512
784	Adipo	NC	COL1A2	ITGA1_ITGB1	0.0270188	0	COL1A2_ITGA1_ITGB1	COL1A2 - (ITGA1+ITGB1)	COLLAGEN	ECM-Receptor	KEGG: hsa04512
785	ProC	NC	COL1A2	ITGA1_ITGB1	0.0790769	0	COL1A2_ITGA1_ITGB1	COL1A2 - (ITGA1+ITGB1)	COLLAGEN	ECM-Receptor	KEGG: hsa04512
786	SMC	ProC	COL1A2	ITGA1_ITGB1	0.124857	0	COL1A2_ITGA1_ITGB1	COL1A2 - (ITGA1+ITGB1)	COLLAGEN	ECM-Receptor	KEGG: hsa04512
787	MC	ProC	COL1A2	ITGA1_ITGB1	0.0133393	0	COL1A2_ITGA1_ITGB1	COL1A2 - (ITGA1+ITGB1)	COLLAGEN	ECM-Receptor	KEGG: hsa04512
788	LEC	ProC	COL1A2	ITGA1_ITGB1	0.0241317	0	COL1A2_ITGA1_ITGB1	COL1A2 - (ITGA1+ITGB1)	COLLAGEN	ECM-Receptor	KEGG: hsa04512
789	NC	ProC	COL1A2	ITGA1_ITGB1	0.0755043	0	COL1A2_ITGA1_ITGB1	COL1A2 - (ITGA1+ITGB1)	COLLAGEN	ECM-Receptor	KEGG: hsa04512
790	Adipo	ProC	COL1A2	ITGA1_ITGB1	0.0219958	0	COL1A2_ITGA1_ITGB1	COL1A2 - (ITGA1+ITGB1)	COLLAGEN	ECM-Receptor	KEGG: hsa04512
791	ProC	ProC	COL1A2	ITGA1_ITGB1	0.0650226	0	COL1A2_ITGA1_ITGB1	COL1A2 - (ITGA1+ITGB1)	COLLAGEN	ECM-Receptor	KEGG: hsa04512
792	CM	FB	COL4A1	ITGA1_ITGB1	0.0337153	0	COL4A1_ITGA1_ITGB1	COL4A1 - (ITGA1+ITGB1)	COLLAGEN	ECM-Receptor	KEGG: hsa04512
793	EC	FB	COL4A1	ITGA1_ITGB1	0.0309863	0	COL4A1_ITGA1_ITGB1	COL4A1 - (ITGA1+ITGB1)	COLLAGEN	ECM-Receptor	KEGG: hsa04512
794	FB	FB	COL4A1	ITGA1_ITGB1	0.111245	0	COL4A1_ITGA1_ITGB1	COL4A1 - (ITGA1+ITGB1)	COLLAGEN	ECM-Receptor	KEGG: hsa04512
795	SMC	FB	COL4A1	ITGA1_ITGB1	0.0487829	0	COL4A1_ITGA1_ITGB1	COL4A1 - (ITGA1+ITGB1)	COLLAGEN	ECM-Receptor	KEGG: hsa04512
796	MC	FB	COL4A1	ITGA1_ITGB1	0.041522	0	COL4A1_ITGA1_ITGB1	COL4A1 - (ITGA1+ITGB1)	COLLAGEN	ECM-Receptor	KEGG: hsa04512
797	LEC	FB	COL4A1	ITGA1_ITGB1	0.0502154	0	COL4A1_ITGA1_ITGB1	COL4A1 - (ITGA1+ITGB1)	COLLAGEN	ECM-Receptor	KEGG: hsa04512
798	NC	FB	COL4A1	ITGA1_ITGB1	0.0995483	0	COL4A1_ITGA1_ITGB1	COL4A1 - (ITGA1+ITGB1)	COLLAGEN	ECM-Receptor	KEGG: hsa04512
799	Adipo	FB	COL4A1	ITGA1_ITGB1	0.0483262	0	COL4A1_ITGA1_ITGB1	COL4A1 - (ITGA1+ITGB1)	COLLAGEN	ECM-Receptor	KEGG: hsa04512
800	ProC	FB	COL4A1	ITGA1_ITGB1	0.0879677	0	COL4A1_ITGA1_ITGB1	COL4A1 - (ITGA1+ITGB1)	COLLAGEN	ECM-Receptor	KEGG: hsa04512
801	CM	SMC	COL4A1	ITGA1_ITGB1	0.00788743	0	COL4A1_ITGA1_ITGB1	COL4A1 - (ITGA1+ITGB1)	COLLAGEN	ECM-Receptor	KEGG: hsa04512
802	EC	SMC	COL4A1	ITGA1_ITGB1	0.00723335	0	COL4A1_ITGA1_ITGB1	COL4A1 - (ITGA1+ITGB1)	COLLAGEN	ECM-Receptor	KEGG: hsa04512
803	FB	SMC	COL4A1	ITGA1_ITGB1	0.0277293	0	COL4A1_ITGA1_ITGB1	COL4A1 - (ITGA1+ITGB1)	COLLAGEN	ECM-Receptor	KEGG: hsa04512
804	SMC	SMC	COL4A1	ITGA1_ITGB1	0.0115503	0	COL4A1_ITGA1_ITGB1	COL4A1 - (ITGA1+ITGB1)	COLLAGEN	ECM-Receptor	KEGG: hsa04512
805	MC	SMC	COL4A1	ITGA1_ITGB1	0.00977425	0	COL4A1_ITGA1_ITGB1	COL4A1 - (ITGA1+ITGB1)	COLLAGEN	ECM-Receptor	KEGG: hsa04512
806	LEC	SMC	COL4A1	ITGA1_ITGB1	0.0119032	0	COL4A1_ITGA1_ITGB1	COL4A1 - (ITGA1+ITGB1)	COLLAGEN	ECM-Receptor	KEGG: hsa04512
807	NC	SMC	COL4A1	ITGA1_ITGB1	0.0245709	0	COL4A1_ITGA1_ITGB1	COL4A1 - (ITGA1+ITGB1)	COLLAGEN	ECM-Receptor	KEGG: hsa04512
808	Adipo	SMC	COL4A1	ITGA1_ITGB1	0.011438	0	COL4A1_ITGA1_ITGB1	COL4A1 - (ITGA1+ITGB1)	COLLAGEN	ECM-Receptor	KEGG: hsa04512
809	ProC	SMC	COL4A1	ITGA1_ITGB1	0.0215043	0	COL4A1_ITGA1_ITGB1	COL4A1 - (ITGA1+ITGB1)	COLLAGEN	ECM-Receptor	KEGG: hsa04512
810	CM	MC	COL4A1	ITGA1_ITGB1	0.0116891	0	COL4A1_ITGA1_ITGB1	COL4A1 - (ITGA1+ITGB1)	COLLAGEN	ECM-Receptor	KEGG: hsa04512
811	EC	MC	COL4A1	ITGA1_ITGB1	0.0107232	0	COL4A1_ITGA1_ITGB1	COL4A1 - (ITGA1+ITGB1)	COLLAGEN	ECM-Receptor	KEGG: hsa04512
812	FB	MC	COL4A1	ITGA1_ITGB1	0.0407022	0	COL4A1_ITGA1_ITGB1	COL4A1 - (ITGA1+ITGB1)	COLLAGEN	ECM-Receptor	KEGG: hsa04512
813	SMC	MC	COL4A1	ITGA1_ITGB1	0.0170871	0	COL4A1_ITGA1_ITGB1	COL4A1 - (ITGA1+ITGB1)	COLLAGEN	ECM-Receptor	KEGG: hsa04512
814	MC	MC	COL4A1	ITGA1_ITGB1	0.0144721	0	COL4A1_ITGA1_ITGB1	COL4A1 - (ITGA1+ITGB1)	COLLAGEN	ECM-Receptor	KEGG: hsa04512
815	LEC	MC	COL4A1	ITGA1_ITGB1	0.0176061	0	COL4A1_ITGA1_ITGB1	COL4A1 - (ITGA1+ITGB1)	COLLAGEN	ECM-Receptor	KEGG: hsa04512
816	NC	MC	COL4A1	ITGA1_ITGB1	0.0361211	0	COL4A1_ITGA1_ITGB1	COL4A1 - (ITGA1+ITGB1)	COLLAGEN	ECM-Receptor	KEGG: hsa04512
817	Adipo	MC	COL4A1	ITGA1_ITGB1	0.0169219	0	COL4A1_ITGA1_ITGB1	COL4A1 - (ITGA1+ITGB1)	COLLAGEN	ECM-Receptor	KEGG: hsa04512
818	ProC	MC	COL4A1	ITGA1_ITGB1	0.0316597	0	COL4A1_ITGA1_ITGB1	COL4A1 - (ITGA1+ITGB1)	COLLAGEN	ECM-Receptor	KEGG: hsa04512
819	CM	LEC	COL4A1	ITGA1_ITGB1	0.0292416	0	COL4A1_ITGA1_ITGB1	COL4A1 - (ITGA1+ITGB1)	COLLAGEN	ECM-Receptor	KEGG: hsa04512
820	EC	LEC	COL4A1	ITGA1_ITGB1	0.0268646	0	COL4A1_ITGA1_ITGB1	COL4A1 - (ITGA1+ITGB1)	COLLAGEN	ECM-Receptor	KEGG: hsa04512
821	FB	LEC	COL4A1	ITGA1_ITGB1	0.0975223	0	COL4A1_ITGA1_ITGB1	COL4A1 - (ITGA1+ITGB1)	COLLAGEN	ECM-Receptor	KEGG: hsa04512
822	SMC	LEC	COL4A1	ITGA1_ITGB1	0.0423976	0	COL4A1_ITGA1_ITGB1	COL4A1 - (ITGA1+ITGB1)	COLLAGEN	ECM-Receptor	KEGG: hsa04512
823	MC	LEC	COL4A1	ITGA1_ITGB1	0.0360511	0	COL4A1_ITGA1_ITGB1	COL4A1 - (ITGA1+ITGB1)	COLLAGEN	ECM-Receptor	KEGG: hsa04512
824	LEC	LEC	COL4A1	ITGA1_ITGB1	0.0436513	0	COL4A1_ITGA1_ITGB1	COL4A1 - (ITGA1+ITGB1)	COLLAGEN	ECM-Receptor	KEGG: hsa04512
825	NC	LEC	COL4A1	ITGA1_ITGB1	0.0871269	0	COL4A1_ITGA1_ITGB1	COL4A1 - (ITGA1+ITGB1)	COLLAGEN	ECM-Receptor	KEGG: hsa04512
826	Adipo	LEC	COL4A1	ITGA1_ITGB1	0.0419981	0	COL4A1_ITGA1_ITGB1	COL4A1 - (ITGA1+ITGB1)	COLLAGEN	ECM-Receptor	KEGG: hsa04512
827	ProC	LEC	COL4A1	ITGA1_ITGB1	0.0768679	0	COL4A1_ITGA1_ITGB1	COL4A1 - (ITGA1+ITGB1)	COLLAGEN	ECM-Receptor	KEGG: hsa04512
828	CM	NC	COL4A1	ITGA1_ITGB1	0.0573035	0	COL4A1_ITGA1_ITGB1	COL4A1 - (ITGA1+ITGB1)	COLLAGEN	ECM-Receptor	KEGG: hsa04512
829	EC	NC	COL4A1	ITGA1_ITGB1	0.0527694	0	COL4A1_ITGA1_ITGB1	COL4A1 - (ITGA1+ITGB1)	COLLAGEN	ECM-Receptor	KEGG: hsa04512
830	FB	NC	COL4A1	ITGA1_ITGB1	0.179026	0	COL4A1_ITGA1_ITGB1	COL4A1 - (ITGA1+ITGB1)	COLLAGEN	ECM-Receptor	KEGG: hsa04512
831	SMC	NC	COL4A1	ITGA1_ITGB1	0.082018	0	COL4A1_ITGA1_ITGB1	COL4A1 - (ITGA1+ITGB1)	COLLAGEN	ECM-Receptor	KEGG: hsa04512
832	MC	NC	COL4A1	ITGA1_ITGB1	0.0701753	0	COL4A1_ITGA1_ITGB1	COL4A1 - (ITGA1+ITGB1)	COLLAGEN	ECM-Receptor	KEGG: hsa04512
833	LEC	NC	COL4A1	ITGA1_ITGB1	0.08434	0	COL4A1_ITGA1_ITGB1	COL4A1 - (ITGA1+ITGB1)	COLLAGEN	ECM-Receptor	KEGG: hsa04512
834	NC	NC	COL4A1	ITGA1_ITGB1	0.161497	0	COL4A1_ITGA1_ITGB1	COL4A1 - (ITGA1+ITGB1)	COLLAGEN	ECM-Receptor	KEGG: hsa04512
835	Adipo	NC	COL4A1	ITGA1_ITGB1	0.0812767	0	COL4A1_ITGA1_ITGB1	COL4A1 - (ITGA1+ITGB1)	COLLAGEN	ECM-Receptor	KEGG: hsa04512
836	ProC	NC	COL4A1	ITGA1_ITGB1	0.143861	0	COL4A1_ITGA1_ITGB1	COL4A1 - (ITGA1+ITGB1)	COLLAGEN	ECM-Receptor	KEGG: hsa04512
837	CM	ProC	COL4A1	ITGA1_ITGB1	0.0469218	0	COL4A1_ITGA1_ITGB1	COL4A1 - (ITGA1+ITGB1)	COLLAGEN	ECM-Receptor	KEGG: hsa04512
838	EC	ProC	COL4A1	ITGA1_ITGB1	0.0431716	0	COL4A1_ITGA1_ITGB1	COL4A1 - (ITGA1+ITGB1)	COLLAGEN	ECM-Receptor	KEGG: hsa04512
839	FB	ProC	COL4A1	ITGA1_ITGB1	0.150103	0	COL4A1_ITGA1_ITGB1	COL4A1 - (ITGA1+ITGB1)	COLLAGEN	ECM-Receptor	KEGG: hsa04512
840	SMC	ProC	COL4A1	ITGA1_ITGB1	0.0674794	0	COL4A1_ITGA1_ITGB1	COL4A1 - (ITGA1+ITGB1)	COLLAGEN	ECM-Receptor	KEGG: hsa04512
841	MC	ProC	COL4A1	ITGA1_ITGB1	0.0576042	0	COL4A1_ITGA1_ITGB1	COL4A1 - (ITGA1+ITGB1)	COLLAGEN	ECM-Receptor	KEGG: hsa04512
842	LEC	ProC	COL4A1	ITGA1_ITGB1	0.0694209	0	COL4A1_ITGA1_ITGB1	COL4A1 - (ITGA1+ITGB1)	COLLAGEN	ECM-Receptor	KEGG: hsa04512
843	NC	ProC	COL4A1	ITGA1_ITGB1	0.134941	0	COL4A1_ITGA1_ITGB1	COL4A1 - (ITGA1+ITGB1)	COLLAGEN	ECM-Receptor	KEGG: hsa04512
844	Adipo	ProC	COL4A1	ITGA1_ITGB1	0.0668599	0	COL4A1_ITGA1_ITGB1	COL4A1 - (ITGA1+ITGB1)	COLLAGEN	ECM-Receptor	KEGG: hsa04512
845	ProC	ProC	COL4A1	ITGA1_ITGB1	0.119791	0	COL4A1_ITGA1_ITGB1	COL4A1 - (ITGA1+ITGB1)	COLLAGEN	ECM-Receptor	KEGG: hsa04512
846	CM	FB	COL4A2	ITGA1_ITGB1	0.061055	0	COL4A2_ITGA1_ITGB1	COL4A2 - (ITGA1+ITGB1)	COLLAGEN	ECM-Receptor	KEGG: hsa04512
847	EC	FB	COL4A2	ITGA1_ITGB1	0.0660801	0	COL4A2_ITGA1_ITGB1	COL4A2 - (ITGA1+ITGB1)	COLLAGEN	ECM-Receptor	KEGG: hsa04512
848	FB	FB	COL4A2	ITGA1_ITGB1	0.107039	0	COL4A2_ITGA1_ITGB1	COL4A2 - (ITGA1+ITGB1)	COLLAGEN	ECM-Receptor	KEGG: hsa04512
849	SMC	FB	COL4A2	ITGA1_ITGB1	0.0572876	0	COL4A2_ITGA1_ITGB1	COL4A2 - (ITGA1+ITGB1)	COLLAGEN	ECM-Receptor	KEGG: hsa04512
850	MC	FB	COL4A2	ITGA1_ITGB1	0.0492469	0	COL4A2_ITGA1_ITGB1	COL4A2 - (ITGA1+ITGB1)	COLLAGEN	ECM-Receptor	KEGG: hsa04512
851	LEC	FB	COL4A2	ITGA1_ITGB1	0.0588503	0	COL4A2_ITGA1_ITGB1	COL4A2 - (ITGA1+ITGB1)	COLLAGEN	ECM-Receptor	KEGG: hsa04512
852	NC	FB	COL4A2	ITGA1_ITGB1	0.104498	0	COL4A2_ITGA1_ITGB1	COL4A2 - (ITGA1+ITGB1)	COLLAGEN	ECM-Receptor	KEGG: hsa04512
853	Adipo	FB	COL4A2	ITGA1_ITGB1	0.0737111	0	COL4A2_ITGA1_ITGB1	COL4A2 - (ITGA1+ITGB1)	COLLAGEN	ECM-Receptor	KEGG: hsa04512
854	ProC	FB	COL4A2	ITGA1_ITGB1	0.0985783	0	COL4A2_ITGA1_ITGB1	COL4A2 - (ITGA1+ITGB1)	COLLAGEN	ECM-Receptor	KEGG: hsa04512
855	CM	SMC	COL4A2	ITGA1_ITGB1	0.0145998	0	COL4A2_ITGA1_ITGB1	COL4A2 - (ITGA1+ITGB1)	COLLAGEN	ECM-Receptor	KEGG: hsa04512
856	EC	SMC	COL4A2	ITGA1_ITGB1	0.015866	0	COL4A2_ITGA1_ITGB1	COL4A2 - (ITGA1+ITGB1)	COLLAGEN	ECM-Receptor	KEGG: hsa04512
857	FB	SMC	COL4A2	ITGA1_ITGB1	0.0265863	0	COL4A2_ITGA1_ITGB1	COL4A2 - (ITGA1+ITGB1)	COLLAGEN	ECM-Receptor	KEGG: hsa04512
858	SMC	SMC	COL4A2	ITGA1_ITGB1	0.0136572	0	COL4A2_ITGA1_ITGB1	COL4A2 - (ITGA1+ITGB1)	COLLAGEN	ECM-Receptor	KEGG: hsa04512
859	MC	SMC	COL4A2	ITGA1_ITGB1	0.0116645	0	COL4A2_ITGA1_ITGB1	COL4A2 - (ITGA1+ITGB1)	COLLAGEN	ECM-Receptor	KEGG: hsa04512
860	LEC	SMC	COL4A2	ITGA1_ITGB1	0.0140475	0	COL4A2_ITGA1_ITGB1	COL4A2 - (ITGA1+ITGB1)	COLLAGEN	ECM-Receptor	KEGG: hsa04512
861	NC	SMC	COL4A2	ITGA1_ITGB1	0.0258998	0	COL4A2_ITGA1_ITGB1	COL4A2 - (ITGA1+ITGB1)	COLLAGEN	ECM-Receptor	KEGG: hsa04512
862	Adipo	SMC	COL4A2	ITGA1_ITGB1	0.0178088	0	COL4A2_ITGA1_ITGB1	COL4A2 - (ITGA1+ITGB1)	COLLAGEN	ECM-Receptor	KEGG: hsa04512
863	ProC	SMC	COL4A2	ITGA1_ITGB1	0.0243118	0	COL4A2_ITGA1_ITGB1	COL4A2 - (ITGA1+ITGB1)	COLLAGEN	ECM-Receptor	KEGG: hsa04512
864	CM	MC	COL4A2	ITGA1_ITGB1	0.0215664	0	COL4A2_ITGA1_ITGB1	COL4A2 - (ITGA1+ITGB1)	COLLAGEN	ECM-Receptor	KEGG: hsa04512
865	EC	MC	COL4A2	ITGA1_ITGB1	0.0234225	0	COL4A2_ITGA1_ITGB1	COL4A2 - (ITGA1+ITGB1)	COLLAGEN	ECM-Receptor	KEGG: hsa04512
866	FB	MC	COL4A2	ITGA1_ITGB1	0.039046	0	COL4A2_ITGA1_ITGB1	COL4A2 - (ITGA1+ITGB1)	COLLAGEN	ECM-Receptor	KEGG: hsa04512
867	SMC	MC	COL4A2	ITGA1_ITGB1	0.0201833	0	COL4A2_ITGA1_ITGB1	COL4A2 - (ITGA1+ITGB1)	COLLAGEN	ECM-Receptor	KEGG: hsa04512
868	MC	MC	COL4A2	ITGA1_ITGB1	0.0172551	0	COL4A2_ITGA1_ITGB1	COL4A2 - (ITGA1+ITGB1)	COLLAGEN	ECM-Receptor	KEGG: hsa04512
869	LEC	MC	COL4A2	ITGA1_ITGB1	0.0207561	0	COL4A2_ITGA1_ITGB1	COL4A2 - (ITGA1+ITGB1)	COLLAGEN	ECM-Receptor	KEGG: hsa04512
870	NC	MC	COL4A2	ITGA1_ITGB1	0.0380503	0	COL4A2_ITGA1_ITGB1	COL4A2 - (ITGA1+ITGB1)	COLLAGEN	ECM-Receptor	KEGG: hsa04512
871	Adipo	MC	COL4A2	ITGA1_ITGB1	0.0262659	0	COL4A2_ITGA1_ITGB1	COL4A2 - (ITGA1+ITGB1)	COLLAGEN	ECM-Receptor	KEGG: hsa04512
872	ProC	MC	COL4A2	ITGA1_ITGB1	0.0357446	0	COL4A2_ITGA1_ITGB1	COL4A2 - (ITGA1+ITGB1)	COLLAGEN	ECM-Receptor	KEGG: hsa04512
873	CM	LEC	COL4A2	ITGA1_ITGB1	0.0531532	0	COL4A2_ITGA1_ITGB1	COL4A2 - (ITGA1+ITGB1)	COLLAGEN	ECM-Receptor	KEGG: hsa04512
874	EC	LEC	COL4A2	ITGA1_ITGB1	0.0575678	0	COL4A2_ITGA1_ITGB1	COL4A2 - (ITGA1+ITGB1)	COLLAGEN	ECM-Receptor	KEGG: hsa04512
875	FB	LEC	COL4A2	ITGA1_ITGB1	0.09378	0	COL4A2_ITGA1_ITGB1	COL4A2 - (ITGA1+ITGB1)	COLLAGEN	ECM-Receptor	KEGG: hsa04512
876	SMC	LEC	COL4A2	ITGA1_ITGB1	0.0498475	0	COL4A2_ITGA1_ITGB1	COL4A2 - (ITGA1+ITGB1)	COLLAGEN	ECM-Receptor	KEGG: hsa04512
877	MC	LEC	COL4A2	ITGA1_ITGB1	0.0428036	0	COL4A2_ITGA1_ITGB1	COL4A2 - (ITGA1+ITGB1)	COLLAGEN	ECM-Receptor	KEGG: hsa04512
878	LEC	LEC	COL4A2	ITGA1_ITGB1	0.0512182	0	COL4A2_ITGA1_ITGB1	COL4A2 - (ITGA1+ITGB1)	COLLAGEN	ECM-Receptor	KEGG: hsa04512
879	NC	LEC	COL4A2	ITGA1_ITGB1	0.0915215	0	COL4A2_ITGA1_ITGB1	COL4A2 - (ITGA1+ITGB1)	COLLAGEN	ECM-Receptor	KEGG: hsa04512
880	Adipo	LEC	COL4A2	ITGA1_ITGB1	0.0642834	0	COL4A2_ITGA1_ITGB1	COL4A2 - (ITGA1+ITGB1)	COLLAGEN	ECM-Receptor	KEGG: hsa04512
881	ProC	LEC	COL4A2	ITGA1_ITGB1	0.0862663	0	COL4A2_ITGA1_ITGB1	COL4A2 - (ITGA1+ITGB1)	COLLAGEN	ECM-Receptor	KEGG: hsa04512
882	CM	NC	COL4A2	ITGA1_ITGB1	0.101757	0	COL4A2_ITGA1_ITGB1	COL4A2 - (ITGA1+ITGB1)	COLLAGEN	ECM-Receptor	KEGG: hsa04512
883	EC	NC	COL4A2	ITGA1_ITGB1	0.10974	0	COL4A2_ITGA1_ITGB1	COL4A2 - (ITGA1+ITGB1)	COLLAGEN	ECM-Receptor	KEGG: hsa04512
884	FB	NC	COL4A2	ITGA1_ITGB1	0.172755	0	COL4A2_ITGA1_ITGB1	COL4A2 - (ITGA1+ITGB1)	COLLAGEN	ECM-Receptor	KEGG: hsa04512
885	SMC	NC	COL4A2	ITGA1_ITGB1	0.0957337	0	COL4A2_ITGA1_ITGB1	COL4A2 - (ITGA1+ITGB1)	COLLAGEN	ECM-Receptor	KEGG: hsa04512
886	MC	NC	COL4A2	ITGA1_ITGB1	0.0827706	0	COL4A2_ITGA1_ITGB1	COL4A2 - (ITGA1+ITGB1)	COLLAGEN	ECM-Receptor	KEGG: hsa04512
887	LEC	NC	COL4A2	ITGA1_ITGB1	0.0982358	0	COL4A2_ITGA1_ITGB1	COL4A2 - (ITGA1+ITGB1)	COLLAGEN	ECM-Receptor	KEGG: hsa04512
888	NC	NC	COL4A2	ITGA1_ITGB1	0.168949	0	COL4A2_ITGA1_ITGB1	COL4A2 - (ITGA1+ITGB1)	COLLAGEN	ECM-Receptor	KEGG: hsa04512
889	Adipo	NC	COL4A2	ITGA1_ITGB1	0.121756	0	COL4A2_ITGA1_ITGB1	COL4A2 - (ITGA1+ITGB1)	COLLAGEN	ECM-Receptor	KEGG: hsa04512
890	ProC	NC	COL4A2	ITGA1_ITGB1	0.160031	0	COL4A2_ITGA1_ITGB1	COL4A2 - (ITGA1+ITGB1)	COLLAGEN	ECM-Receptor	KEGG: hsa04512
891	CM	ProC	COL4A2	ITGA1_ITGB1	0.0840393	0	COL4A2_ITGA1_ITGB1	COL4A2 - (ITGA1+ITGB1)	COLLAGEN	ECM-Receptor	KEGG: hsa04512
892	EC	ProC	COL4A2	ITGA1_ITGB1	0.0907733	0	COL4A2_ITGA1_ITGB1	COL4A2 - (ITGA1+ITGB1)	COLLAGEN	ECM-Receptor	KEGG: hsa04512
893	FB	ProC	COL4A2	ITGA1_ITGB1	0.144667	0	COL4A2_ITGA1_ITGB1	COL4A2 - (ITGA1+ITGB1)	COLLAGEN	ECM-Receptor	KEGG: hsa04512
894	SMC	ProC	COL4A2	ITGA1_ITGB1	0.078973	0	COL4A2_ITGA1_ITGB1	COL4A2 - (ITGA1+ITGB1)	COLLAGEN	ECM-Receptor	KEGG: hsa04512
895	MC	ProC	COL4A2	ITGA1_ITGB1	0.0681084	0	COL4A2_ITGA1_ITGB1	COL4A2 - (ITGA1+ITGB1)	COLLAGEN	ECM-Receptor	KEGG: hsa04512
896	LEC	ProC	COL4A2	ITGA1_ITGB1	0.0810763	0	COL4A2_ITGA1_ITGB1	COL4A2 - (ITGA1+ITGB1)	COLLAGEN	ECM-Receptor	KEGG: hsa04512
897	NC	ProC	COL4A2	ITGA1_ITGB1	0.141374	0	COL4A2_ITGA1_ITGB1	COL4A2 - (ITGA1+ITGB1)	COLLAGEN	ECM-Receptor	KEGG: hsa04512
898	Adipo	ProC	COL4A2	ITGA1_ITGB1	0.100948	0	COL4A2_ITGA1_ITGB1	COL4A2 - (ITGA1+ITGB1)	COLLAGEN	ECM-Receptor	KEGG: hsa04512
899	ProC	ProC	COL4A2	ITGA1_ITGB1	0.133677	0	COL4A2_ITGA1_ITGB1	COL4A2 - (ITGA1+ITGB1)	COLLAGEN	ECM-Receptor	KEGG: hsa04512
900	CM	FB	COL4A5	ITGA1_ITGB1	0.0274434	0	COL4A5_ITGA1_ITGB1	COL4A5 - (ITGA1+ITGB1)	COLLAGEN	ECM-Receptor	KEGG: hsa04512
901	EC	FB	COL4A5	ITGA1_ITGB1	0.0323952	0	COL4A5_ITGA1_ITGB1	COL4A5 - (ITGA1+ITGB1)	COLLAGEN	ECM-Receptor	KEGG: hsa04512
902	MC	FB	COL4A5	ITGA1_ITGB1	0.0129881	0	COL4A5_ITGA1_ITGB1	COL4A5 - (ITGA1+ITGB1)	COLLAGEN	ECM-Receptor	KEGG: hsa04512
903	Adipo	FB	COL4A5	ITGA1_ITGB1	0.0090364	0	COL4A5_ITGA1_ITGB1	COL4A5 - (ITGA1+ITGB1)	COLLAGEN	ECM-Receptor	KEGG: hsa04512
904	ProC	FB	COL4A5	ITGA1_ITGB1	0.02287	0	COL4A5_ITGA1_ITGB1	COL4A5 - (ITGA1+ITGB1)	COLLAGEN	ECM-Receptor	KEGG: hsa04512
905	CM	SMC	COL4A5	ITGA1_ITGB1	0.00638841	0	COL4A5_ITGA1_ITGB1	COL4A5 - (ITGA1+ITGB1)	COLLAGEN	ECM-Receptor	KEGG: hsa04512
906	EC	SMC	COL4A5	ITGA1_ITGB1	0.00757069	0	COL4A5_ITGA1_ITGB1	COL4A5 - (ITGA1+ITGB1)	COLLAGEN	ECM-Receptor	KEGG: hsa04512
907	MC	SMC	COL4A5	ITGA1_ITGB1	0.00298935	0	COL4A5_ITGA1_ITGB1	COL4A5 - (ITGA1+ITGB1)	COLLAGEN	ECM-Receptor	KEGG: hsa04512
908	Adipo	SMC	COL4A5	ITGA1_ITGB1	0.00207343	0	COL4A5_ITGA1_ITGB1	COL4A5 - (ITGA1+ITGB1)	COLLAGEN	ECM-Receptor	KEGG: hsa04512
909	ProC	SMC	COL4A5	ITGA1_ITGB1	0.00530464	0	COL4A5_ITGA1_ITGB1	COL4A5 - (ITGA1+ITGB1)	COLLAGEN	ECM-Receptor	KEGG: hsa04512
910	CM	MC	COL4A5	ITGA1_ITGB1	0.00947446	0	COL4A5_ITGA1_ITGB1	COL4A5 - (ITGA1+ITGB1)	COLLAGEN	ECM-Receptor	KEGG: hsa04512
911	EC	MC	COL4A5	ITGA1_ITGB1	0.0112214	0	COL4A5_ITGA1_ITGB1	COL4A5 - (ITGA1+ITGB1)	COLLAGEN	ECM-Receptor	KEGG: hsa04512
912	MC	MC	COL4A5	ITGA1_ITGB1	0.00444076	0	COL4A5_ITGA1_ITGB1	COL4A5 - (ITGA1+ITGB1)	COLLAGEN	ECM-Receptor	KEGG: hsa04512
913	Adipo	MC	COL4A5	ITGA1_ITGB1	0.0030815	0	COL4A5_ITGA1_ITGB1	COL4A5 - (ITGA1+ITGB1)	COLLAGEN	ECM-Receptor	KEGG: hsa04512
914	ProC	MC	COL4A5	ITGA1_ITGB1	0.0078713	0	COL4A5_ITGA1_ITGB1	COL4A5 - (ITGA1+ITGB1)	COLLAGEN	ECM-Receptor	KEGG: hsa04512
915	CM	LEC	COL4A5	ITGA1_ITGB1	0.0237815	0	COL4A5_ITGA1_ITGB1	COL4A5 - (ITGA1+ITGB1)	COLLAGEN	ECM-Receptor	KEGG: hsa04512
916	EC	LEC	COL4A5	ITGA1_ITGB1	0.0280916	0	COL4A5_ITGA1_ITGB1	COL4A5 - (ITGA1+ITGB1)	COLLAGEN	ECM-Receptor	KEGG: hsa04512
917	MC	LEC	COL4A5	ITGA1_ITGB1	0.0112328	0	COL4A5_ITGA1_ITGB1	COL4A5 - (ITGA1+ITGB1)	COLLAGEN	ECM-Receptor	KEGG: hsa04512
918	Adipo	LEC	COL4A5	ITGA1_ITGB1	0.00781089	0	COL4A5_ITGA1_ITGB1	COL4A5 - (ITGA1+ITGB1)	COLLAGEN	ECM-Receptor	KEGG: hsa04512
919	ProC	LEC	COL4A5	ITGA1_ITGB1	0.0198058	0	COL4A5_ITGA1_ITGB1	COL4A5 - (ITGA1+ITGB1)	COLLAGEN	ECM-Receptor	KEGG: hsa04512
920	CM	NC	COL4A5	ITGA1_ITGB1	0.0468564	0	COL4A5_ITGA1_ITGB1	COL4A5 - (ITGA1+ITGB1)	COLLAGEN	ECM-Receptor	KEGG: hsa04512
921	EC	NC	COL4A5	ITGA1_ITGB1	0.0551125	0	COL4A5_ITGA1_ITGB1	COL4A5 - (ITGA1+ITGB1)	COLLAGEN	ECM-Receptor	KEGG: hsa04512
922	MC	NC	COL4A5	ITGA1_ITGB1	0.0224113	0	COL4A5_ITGA1_ITGB1	COL4A5 - (ITGA1+ITGB1)	COLLAGEN	ECM-Receptor	KEGG: hsa04512
923	Adipo	NC	COL4A5	ITGA1_ITGB1	0.0156379	0	COL4A5_ITGA1_ITGB1	COL4A5 - (ITGA1+ITGB1)	COLLAGEN	ECM-Receptor	KEGG: hsa04512
924	ProC	NC	COL4A5	ITGA1_ITGB1	0.0391781	0	COL4A5_ITGA1_ITGB1	COL4A5 - (ITGA1+ITGB1)	COLLAGEN	ECM-Receptor	KEGG: hsa04512
925	CM	ProC	COL4A5	ITGA1_ITGB1	0.0382906	0	COL4A5_ITGA1_ITGB1	COL4A5 - (ITGA1+ITGB1)	COLLAGEN	ECM-Receptor	KEGG: hsa04512
926	EC	ProC	COL4A5	ITGA1_ITGB1	0.0451088	0	COL4A5_ITGA1_ITGB1	COL4A5 - (ITGA1+ITGB1)	COLLAGEN	ECM-Receptor	KEGG: hsa04512
927	MC	ProC	COL4A5	ITGA1_ITGB1	0.0182289	0	COL4A5_ITGA1_ITGB1	COL4A5 - (ITGA1+ITGB1)	COLLAGEN	ECM-Receptor	KEGG: hsa04512
928	Adipo	ProC	COL4A5	ITGA1_ITGB1	0.0127031	0	COL4A5_ITGA1_ITGB1	COL4A5 - (ITGA1+ITGB1)	COLLAGEN	ECM-Receptor	KEGG: hsa04512
929	ProC	ProC	COL4A5	ITGA1_ITGB1	0.0319688	0	COL4A5_ITGA1_ITGB1	COL4A5 - (ITGA1+ITGB1)	COLLAGEN	ECM-Receptor	KEGG: hsa04512
930	ProC	FB	COL4A6	ITGA1_ITGB1	0.00106291	0	COL4A6_ITGA1_ITGB1	COL4A6 - (ITGA1+ITGB1)	COLLAGEN	ECM-Receptor	KEGG: hsa04512
931	ProC	SMC	COL4A6	ITGA1_ITGB1	0.000242385	0	COL4A6_ITGA1_ITGB1	COL4A6 - (ITGA1+ITGB1)	COLLAGEN	ECM-Receptor	KEGG: hsa04512
932	ProC	MC	COL4A6	ITGA1_ITGB1	0.000360552	0	COL4A6_ITGA1_ITGB1	COL4A6 - (ITGA1+ITGB1)	COLLAGEN	ECM-Receptor	KEGG: hsa04512
933	ProC	LEC	COL4A6	ITGA1_ITGB1	0.000917759	0	COL4A6_ITGA1_ITGB1	COL4A6 - (ITGA1+ITGB1)	COLLAGEN	ECM-Receptor	KEGG: hsa04512
934	ProC	NC	COL4A6	ITGA1_ITGB1	0.0018503	0	COL4A6_ITGA1_ITGB1	COL4A6 - (ITGA1+ITGB1)	COLLAGEN	ECM-Receptor	KEGG: hsa04512
935	ProC	ProC	COL4A6	ITGA1_ITGB1	0.00149911	0	COL4A6_ITGA1_ITGB1	COL4A6 - (ITGA1+ITGB1)	COLLAGEN	ECM-Receptor	KEGG: hsa04512
936	SMC	FB	COL6A1	ITGA1_ITGB1	0.0348338	0	COL6A1_ITGA1_ITGB1	COL6A1 - (ITGA1+ITGB1)	COLLAGEN	ECM-Receptor	KEGG: hsa04512
937	NC	FB	COL6A1	ITGA1_ITGB1	0.0127783	0	COL6A1_ITGA1_ITGB1	COL6A1 - (ITGA1+ITGB1)	COLLAGEN	ECM-Receptor	KEGG: hsa04512
938	Adipo	FB	COL6A1	ITGA1_ITGB1	0.00481193	0	COL6A1_ITGA1_ITGB1	COL6A1 - (ITGA1+ITGB1)	COLLAGEN	ECM-Receptor	KEGG: hsa04512
939	ProC	FB	COL6A1	ITGA1_ITGB1	0.0103353	0	COL6A1_ITGA1_ITGB1	COL6A1 - (ITGA1+ITGB1)	COLLAGEN	ECM-Receptor	KEGG: hsa04512
940	SMC	SMC	COL6A1	ITGA1_ITGB1	0.00815633	0	COL6A1_ITGA1_ITGB1	COL6A1 - (ITGA1+ITGB1)	COLLAGEN	ECM-Receptor	KEGG: hsa04512
941	NC	SMC	COL6A1	ITGA1_ITGB1	0.00294057	0	COL6A1_ITGA1_ITGB1	COL6A1 - (ITGA1+ITGB1)	COLLAGEN	ECM-Receptor	KEGG: hsa04512
942	Adipo	SMC	COL6A1	ITGA1_ITGB1	0.0011005	0	COL6A1_ITGA1_ITGB1	COL6A1 - (ITGA1+ITGB1)	COLLAGEN	ECM-Receptor	KEGG: hsa04512
943	ProC	SMC	COL6A1	ITGA1_ITGB1	0.00237385	0	COL6A1_ITGA1_ITGB1	COL6A1 - (ITGA1+ITGB1)	COLLAGEN	ECM-Receptor	KEGG: hsa04512
944	SMC	MC	COL6A1	ITGA1_ITGB1	0.012086	0	COL6A1_ITGA1_ITGB1	COL6A1 - (ITGA1+ITGB1)	COLLAGEN	ECM-Receptor	KEGG: hsa04512
945	NC	MC	COL6A1	ITGA1_ITGB1	0.0043684	0	COL6A1_ITGA1_ITGB1	COL6A1 - (ITGA1+ITGB1)	COLLAGEN	ECM-Receptor	KEGG: hsa04512
946	Adipo	MC	COL6A1	ITGA1_ITGB1	0.00163632	0	COL6A1_ITGA1_ITGB1	COL6A1 - (ITGA1+ITGB1)	COLLAGEN	ECM-Receptor	KEGG: hsa04512
947	ProC	MC	COL6A1	ITGA1_ITGB1	0.00352748	0	COL6A1_ITGA1_ITGB1	COL6A1 - (ITGA1+ITGB1)	COLLAGEN	ECM-Receptor	KEGG: hsa04512
948	SMC	LEC	COL6A1	ITGA1_ITGB1	0.0302163	0	COL6A1_ITGA1_ITGB1	COL6A1 - (ITGA1+ITGB1)	COLLAGEN	ECM-Receptor	KEGG: hsa04512
949	NC	LEC	COL6A1	ITGA1_ITGB1	0.011051	0	COL6A1_ITGA1_ITGB1	COL6A1 - (ITGA1+ITGB1)	COLLAGEN	ECM-Receptor	KEGG: hsa04512
950	Adipo	LEC	COL6A1	ITGA1_ITGB1	0.00415693	0	COL6A1_ITGA1_ITGB1	COL6A1 - (ITGA1+ITGB1)	COLLAGEN	ECM-Receptor	KEGG: hsa04512
951	ProC	LEC	COL6A1	ITGA1_ITGB1	0.00893519	0	COL6A1_ITGA1_ITGB1	COL6A1 - (ITGA1+ITGB1)	COLLAGEN	ECM-Receptor	KEGG: hsa04512
952	SMC	NC	COL6A1	ITGA1_ITGB1	0.0591566	0	COL6A1_ITGA1_ITGB1	COL6A1 - (ITGA1+ITGB1)	COLLAGEN	ECM-Receptor	KEGG: hsa04512
953	NC	NC	COL6A1	ITGA1_ITGB1	0.0220527	0	COL6A1_ITGA1_ITGB1	COL6A1 - (ITGA1+ITGB1)	COLLAGEN	ECM-Receptor	KEGG: hsa04512
954	Adipo	NC	COL6A1	ITGA1_ITGB1	0.00835329	0	COL6A1_ITGA1_ITGB1	COL6A1 - (ITGA1+ITGB1)	COLLAGEN	ECM-Receptor	KEGG: hsa04512
955	ProC	NC	COL6A1	ITGA1_ITGB1	0.0178686	0	COL6A1_ITGA1_ITGB1	COL6A1 - (ITGA1+ITGB1)	COLLAGEN	ECM-Receptor	KEGG: hsa04512
956	SMC	ProC	COL6A1	ITGA1_ITGB1	0.0484565	0	COL6A1_ITGA1_ITGB1	COL6A1 - (ITGA1+ITGB1)	COLLAGEN	ECM-Receptor	KEGG: hsa04512
957	NC	ProC	COL6A1	ITGA1_ITGB1	0.0179359	0	COL6A1_ITGA1_ITGB1	COL6A1 - (ITGA1+ITGB1)	COLLAGEN	ECM-Receptor	KEGG: hsa04512
958	Adipo	ProC	COL6A1	ITGA1_ITGB1	0.00677619	0	COL6A1_ITGA1_ITGB1	COL6A1 - (ITGA1+ITGB1)	COLLAGEN	ECM-Receptor	KEGG: hsa04512
959	ProC	ProC	COL6A1	ITGA1_ITGB1	0.0145213	0	COL6A1_ITGA1_ITGB1	COL6A1 - (ITGA1+ITGB1)	COLLAGEN	ECM-Receptor	KEGG: hsa04512
960	FB	FB	COL6A2	ITGA1_ITGB1	0.0147515	0	COL6A2_ITGA1_ITGB1	COL6A2 - (ITGA1+ITGB1)	COLLAGEN	ECM-Receptor	KEGG: hsa04512
961	SMC	FB	COL6A2	ITGA1_ITGB1	0.045548	0	COL6A2_ITGA1_ITGB1	COL6A2 - (ITGA1+ITGB1)	COLLAGEN	ECM-Receptor	KEGG: hsa04512
962	MC	FB	COL6A2	ITGA1_ITGB1	0.0100066	0	COL6A2_ITGA1_ITGB1	COL6A2 - (ITGA1+ITGB1)	COLLAGEN	ECM-Receptor	KEGG: hsa04512
963	NC	FB	COL6A2	ITGA1_ITGB1	0.0299147	0	COL6A2_ITGA1_ITGB1	COL6A2 - (ITGA1+ITGB1)	COLLAGEN	ECM-Receptor	KEGG: hsa04512
964	Adipo	FB	COL6A2	ITGA1_ITGB1	0.00266942	0	COL6A2_ITGA1_ITGB1	COL6A2 - (ITGA1+ITGB1)	COLLAGEN	ECM-Receptor	KEGG: hsa04512
965	ProC	FB	COL6A2	ITGA1_ITGB1	0.0438898	0	COL6A2_ITGA1_ITGB1	COL6A2 - (ITGA1+ITGB1)	COLLAGEN	ECM-Receptor	KEGG: hsa04512
966	FB	SMC	COL6A2	ITGA1_ITGB1	0.00339988	0	COL6A2_ITGA1_ITGB1	COL6A2 - (ITGA1+ITGB1)	COLLAGEN	ECM-Receptor	KEGG: hsa04512
967	SMC	SMC	COL6A2	ITGA1_ITGB1	0.0107565	0	COL6A2_ITGA1_ITGB1	COL6A2 - (ITGA1+ITGB1)	COLLAGEN	ECM-Receptor	KEGG: hsa04512
968	MC	SMC	COL6A2	ITGA1_ITGB1	0.00229778	0	COL6A2_ITGA1_ITGB1	COL6A2 - (ITGA1+ITGB1)	COLLAGEN	ECM-Receptor	KEGG: hsa04512
969	NC	SMC	COL6A2	ITGA1_ITGB1	0.00697728	0	COL6A2_ITGA1_ITGB1	COL6A2 - (ITGA1+ITGB1)	COLLAGEN	ECM-Receptor	KEGG: hsa04512
970	Adipo	SMC	COL6A2	ITGA1_ITGB1	0.000609488	0	COL6A2_ITGA1_ITGB1	COL6A2 - (ITGA1+ITGB1)	COLLAGEN	ECM-Receptor	KEGG: hsa04512
971	ProC	SMC	COL6A2	ITGA1_ITGB1	0.0103512	0	COL6A2_ITGA1_ITGB1	COL6A2 - (ITGA1+ITGB1)	COLLAGEN	ECM-Receptor	KEGG: hsa04512
972	FB	MC	COL6A2	ITGA1_ITGB1	0.0050496	0	COL6A2_ITGA1_ITGB1	COL6A2 - (ITGA1+ITGB1)	COLLAGEN	ECM-Receptor	KEGG: hsa04512
973	SMC	MC	COL6A2	ITGA1_ITGB1	0.0159188	0	COL6A2_ITGA1_ITGB1	COL6A2 - (ITGA1+ITGB1)	COLLAGEN	ECM-Receptor	KEGG: hsa04512
974	MC	MC	COL6A2	ITGA1_ITGB1	0.00341455	0	COL6A2_ITGA1_ITGB1	COL6A2 - (ITGA1+ITGB1)	COLLAGEN	ECM-Receptor	KEGG: hsa04512
975	NC	MC	COL6A2	ITGA1_ITGB1	0.0103448	0	COL6A2_ITGA1_ITGB1	COL6A2 - (ITGA1+ITGB1)	COLLAGEN	ECM-Receptor	KEGG: hsa04512
976	Adipo	MC	COL6A2	ITGA1_ITGB1	0.00090646	0	COL6A2_ITGA1_ITGB1	COL6A2 - (ITGA1+ITGB1)	COLLAGEN	ECM-Receptor	KEGG: hsa04512
977	ProC	MC	COL6A2	ITGA1_ITGB1	0.015322	0	COL6A2_ITGA1_ITGB1	COL6A2 - (ITGA1+ITGB1)	COLLAGEN	ECM-Receptor	KEGG: hsa04512
978	FB	LEC	COL6A2	ITGA1_ITGB1	0.0127609	0	COL6A2_ITGA1_ITGB1	COL6A2 - (ITGA1+ITGB1)	COLLAGEN	ECM-Receptor	KEGG: hsa04512
979	SMC	LEC	COL6A2	ITGA1_ITGB1	0.0395685	0	COL6A2_ITGA1_ITGB1	COL6A2 - (ITGA1+ITGB1)	COLLAGEN	ECM-Receptor	KEGG: hsa04512
980	MC	LEC	COL6A2	ITGA1_ITGB1	0.00865066	0	COL6A2_ITGA1_ITGB1	COL6A2 - (ITGA1+ITGB1)	COLLAGEN	ECM-Receptor	KEGG: hsa04512
981	NC	LEC	COL6A2	ITGA1_ITGB1	0.0259318	0	COL6A2_ITGA1_ITGB1	COL6A2 - (ITGA1+ITGB1)	COLLAGEN	ECM-Receptor	KEGG: hsa04512
982	Adipo	LEC	COL6A2	ITGA1_ITGB1	0.00230538	0	COL6A2_ITGA1_ITGB1	COL6A2 - (ITGA1+ITGB1)	COLLAGEN	ECM-Receptor	KEGG: hsa04512
983	ProC	LEC	COL6A2	ITGA1_ITGB1	0.0381193	0	COL6A2_ITGA1_ITGB1	COL6A2 - (ITGA1+ITGB1)	COLLAGEN	ECM-Receptor	KEGG: hsa04512
984	FB	NC	COL6A2	ITGA1_ITGB1	0.0254211	0	COL6A2_ITGA1_ITGB1	COL6A2 - (ITGA1+ITGB1)	COLLAGEN	ECM-Receptor	KEGG: hsa04512
985	SMC	NC	COL6A2	ITGA1_ITGB1	0.076757	0	COL6A2_ITGA1_ITGB1	COL6A2 - (ITGA1+ITGB1)	COLLAGEN	ECM-Receptor	KEGG: hsa04512
986	MC	NC	COL6A2	ITGA1_ITGB1	0.0173045	0	COL6A2_ITGA1_ITGB1	COL6A2 - (ITGA1+ITGB1)	COLLAGEN	ECM-Receptor	KEGG: hsa04512
987	NC	NC	COL6A2	ITGA1_ITGB1	0.0509841	0	COL6A2_ITGA1_ITGB1	COL6A2 - (ITGA1+ITGB1)	COLLAGEN	ECM-Receptor	KEGG: hsa04512
988	Adipo	NC	COL6A2	ITGA1_ITGB1	0.00464135	0	COL6A2_ITGA1_ITGB1	COL6A2 - (ITGA1+ITGB1)	COLLAGEN	ECM-Receptor	KEGG: hsa04512
989	ProC	NC	COL6A2	ITGA1_ITGB1	0.0740507	0	COL6A2_ITGA1_ITGB1	COL6A2 - (ITGA1+ITGB1)	COLLAGEN	ECM-Receptor	KEGG: hsa04512
990	FB	ProC	COL6A2	ITGA1_ITGB1	0.0206888	0	COL6A2_ITGA1_ITGB1	COL6A2 - (ITGA1+ITGB1)	COLLAGEN	ECM-Receptor	KEGG: hsa04512
991	SMC	ProC	COL6A2	ITGA1_ITGB1	0.0630868	0	COL6A2_ITGA1_ITGB1	COL6A2 - (ITGA1+ITGB1)	COLLAGEN	ECM-Receptor	KEGG: hsa04512
992	MC	ProC	COL6A2	ITGA1_ITGB1	0.0140614	0	COL6A2_ITGA1_ITGB1	COL6A2 - (ITGA1+ITGB1)	COLLAGEN	ECM-Receptor	KEGG: hsa04512
993	NC	ProC	COL6A2	ITGA1_ITGB1	0.0416967	0	COL6A2_ITGA1_ITGB1	COL6A2 - (ITGA1+ITGB1)	COLLAGEN	ECM-Receptor	KEGG: hsa04512
994	Adipo	ProC	COL6A2	ITGA1_ITGB1	0.0037624	0	COL6A2_ITGA1_ITGB1	COL6A2 - (ITGA1+ITGB1)	COLLAGEN	ECM-Receptor	KEGG: hsa04512
995	ProC	ProC	COL6A2	ITGA1_ITGB1	0.0608308	0	COL6A2_ITGA1_ITGB1	COL6A2 - (ITGA1+ITGB1)	COLLAGEN	ECM-Receptor	KEGG: hsa04512
996	SMC	FB	COL6A3	ITGA1_ITGB1	0.0923695	0	COL6A3_ITGA1_ITGB1	COL6A3 - (ITGA1+ITGB1)	COLLAGEN	ECM-Receptor	KEGG: hsa04512
997	NC	FB	COL6A3	ITGA1_ITGB1	0.0724545	0	COL6A3_ITGA1_ITGB1	COL6A3 - (ITGA1+ITGB1)	COLLAGEN	ECM-Receptor	KEGG: hsa04512
998	Adipo	FB	COL6A3	ITGA1_ITGB1	0.0137078	0	COL6A3_ITGA1_ITGB1	COL6A3 - (ITGA1+ITGB1)	COLLAGEN	ECM-Receptor	KEGG: hsa04512
999	ProC	FB	COL6A3	ITGA1_ITGB1	0.0450676	0	COL6A3_ITGA1_ITGB1	COL6A3 - (ITGA1+ITGB1)	COLLAGEN	ECM-Receptor	KEGG: hsa04512
1000	SMC	SMC	COL6A3	ITGA1_ITGB1	0.022663	0	COL6A3_ITGA1_ITGB1	COL6A3 - (ITGA1+ITGB1)	COLLAGEN	ECM-Receptor	KEGG: hsa04512
1001	NC	SMC	COL6A3	ITGA1_ITGB1	0.0174872	0	COL6A3_ITGA1_ITGB1	COL6A3 - (ITGA1+ITGB1)	COLLAGEN	ECM-Receptor	KEGG: hsa04512
1002	Adipo	SMC	COL6A3	ITGA1_ITGB1	0.00315677	0	COL6A3_ITGA1_ITGB1	COL6A3 - (ITGA1+ITGB1)	COLLAGEN	ECM-Receptor	KEGG: hsa04512
1003	ProC	SMC	COL6A3	ITGA1_ITGB1	0.010639	0	COL6A3_ITGA1_ITGB1	COL6A3 - (ITGA1+ITGB1)	COLLAGEN	ECM-Receptor	KEGG: hsa04512
1004	SMC	MC	COL6A3	ITGA1_ITGB1	0.0333469	0	COL6A3_ITGA1_ITGB1	COL6A3 - (ITGA1+ITGB1)	COLLAGEN	ECM-Receptor	KEGG: hsa04512
1005	NC	MC	COL6A3	ITGA1_ITGB1	0.0257956	0	COL6A3_ITGA1_ITGB1	COL6A3 - (ITGA1+ITGB1)	COLLAGEN	ECM-Receptor	KEGG: hsa04512
1006	Adipo	MC	COL6A3	ITGA1_ITGB1	0.00468907	0	COL6A3_ITGA1_ITGB1	COL6A3 - (ITGA1+ITGB1)	COLLAGEN	ECM-Receptor	KEGG: hsa04512
1007	ProC	MC	COL6A3	ITGA1_ITGB1	0.0157458	0	COL6A3_ITGA1_ITGB1	COL6A3 - (ITGA1+ITGB1)	COLLAGEN	ECM-Receptor	KEGG: hsa04512
1008	SMC	LEC	COL6A3	ITGA1_ITGB1	0.0807635	0	COL6A3_ITGA1_ITGB1	COL6A3 - (ITGA1+ITGB1)	COLLAGEN	ECM-Receptor	KEGG: hsa04512
1009	NC	LEC	COL6A3	ITGA1_ITGB1	0.0631766	0	COL6A3_ITGA1_ITGB1	COL6A3 - (ITGA1+ITGB1)	COLLAGEN	ECM-Receptor	KEGG: hsa04512
1010	Adipo	LEC	COL6A3	ITGA1_ITGB1	0.0118564	0	COL6A3_ITGA1_ITGB1	COL6A3 - (ITGA1+ITGB1)	COLLAGEN	ECM-Receptor	KEGG: hsa04512
1011	ProC	LEC	COL6A3	ITGA1_ITGB1	0.0391486	0	COL6A3_ITGA1_ITGB1	COL6A3 - (ITGA1+ITGB1)	COLLAGEN	ECM-Receptor	KEGG: hsa04512
1012	SMC	NC	COL6A3	ITGA1_ITGB1	0.150598	0	COL6A3_ITGA1_ITGB1	COL6A3 - (ITGA1+ITGB1)	COLLAGEN	ECM-Receptor	KEGG: hsa04512
1013	NC	NC	COL6A3	ITGA1_ITGB1	0.119786	0	COL6A3_ITGA1_ITGB1	COL6A3 - (ITGA1+ITGB1)	COLLAGEN	ECM-Receptor	KEGG: hsa04512
1014	Adipo	NC	COL6A3	ITGA1_ITGB1	0.0236407	0	COL6A3_ITGA1_ITGB1	COL6A3 - (ITGA1+ITGB1)	COLLAGEN	ECM-Receptor	KEGG: hsa04512
1015	ProC	NC	COL6A3	ITGA1_ITGB1	0.0759737	0	COL6A3_ITGA1_ITGB1	COL6A3 - (ITGA1+ITGB1)	COLLAGEN	ECM-Receptor	KEGG: hsa04512
1016	SMC	ProC	COL6A3	ITGA1_ITGB1	0.125566	0	COL6A3_ITGA1_ITGB1	COL6A3 - (ITGA1+ITGB1)	COLLAGEN	ECM-Receptor	KEGG: hsa04512
1017	NC	ProC	COL6A3	ITGA1_ITGB1	0.0992765	0	COL6A3_ITGA1_ITGB1	COL6A3 - (ITGA1+ITGB1)	COLLAGEN	ECM-Receptor	KEGG: hsa04512
1018	Adipo	ProC	COL6A3	ITGA1_ITGB1	0.0192333	0	COL6A3_ITGA1_ITGB1	COL6A3 - (ITGA1+ITGB1)	COLLAGEN	ECM-Receptor	KEGG: hsa04512
1019	ProC	ProC	COL6A3	ITGA1_ITGB1	0.0624337	0	COL6A3_ITGA1_ITGB1	COL6A3 - (ITGA1+ITGB1)	COLLAGEN	ECM-Receptor	KEGG: hsa04512
1020	SMC	FB	COL6A6	ITGA1_ITGB1	0.0882173	0	COL6A6_ITGA1_ITGB1	COL6A6 - (ITGA1+ITGB1)	COLLAGEN	ECM-Receptor	KEGG: hsa04512
1021	Adipo	FB	COL6A6	ITGA1_ITGB1	7.46471e-16	0	COL6A6_ITGA1_ITGB1	COL6A6 - (ITGA1+ITGB1)	COLLAGEN	ECM-Receptor	KEGG: hsa04512
1022	ProC	FB	COL6A6	ITGA1_ITGB1	0.0260415	0	COL6A6_ITGA1_ITGB1	COL6A6 - (ITGA1+ITGB1)	COLLAGEN	ECM-Receptor	KEGG: hsa04512
1023	SMC	SMC	COL6A6	ITGA1_ITGB1	0.0215697	0	COL6A6_ITGA1_ITGB1	COL6A6 - (ITGA1+ITGB1)	COLLAGEN	ECM-Receptor	KEGG: hsa04512
1024	Adipo	SMC	COL6A6	ITGA1_ITGB1	1.70085e-16	0	COL6A6_ITGA1_ITGB1	COL6A6 - (ITGA1+ITGB1)	COLLAGEN	ECM-Receptor	KEGG: hsa04512
1025	ProC	SMC	COL6A6	ITGA1_ITGB1	0.00605538	0	COL6A6_ITGA1_ITGB1	COL6A6 - (ITGA1+ITGB1)	COLLAGEN	ECM-Receptor	KEGG: hsa04512
1026	SMC	MC	COL6A6	ITGA1_ITGB1	0.0317551	0	COL6A6_ITGA1_ITGB1	COL6A6 - (ITGA1+ITGB1)	COLLAGEN	ECM-Receptor	KEGG: hsa04512
1027	Adipo	MC	COL6A6	ITGA1_ITGB1	2.53034e-16	0	COL6A6_ITGA1_ITGB1	COL6A6 - (ITGA1+ITGB1)	COLLAGEN	ECM-Receptor	KEGG: hsa04512
1028	ProC	MC	COL6A6	ITGA1_ITGB1	0.008982	0	COL6A6_ITGA1_ITGB1	COL6A6 - (ITGA1+ITGB1)	COLLAGEN	ECM-Receptor	KEGG: hsa04512
1029	SMC	LEC	COL6A6	ITGA1_ITGB1	0.0770887	0	COL6A6_ITGA1_ITGB1	COL6A6 - (ITGA1+ITGB1)	COLLAGEN	ECM-Receptor	KEGG: hsa04512
1030	Adipo	LEC	COL6A6	ITGA1_ITGB1	6.44438e-16	0	COL6A6_ITGA1_ITGB1	COL6A6 - (ITGA1+ITGB1)	COLLAGEN	ECM-Receptor	KEGG: hsa04512
1031	ProC	LEC	COL6A6	ITGA1_ITGB1	0.0225623	0	COL6A6_ITGA1_ITGB1	COL6A6 - (ITGA1+ITGB1)	COLLAGEN	ECM-Receptor	KEGG: hsa04512
1032	SMC	NC	COL6A6	ITGA1_ITGB1	0.144244	0	COL6A6_ITGA1_ITGB1	COL6A6 - (ITGA1+ITGB1)	COLLAGEN	ECM-Receptor	KEGG: hsa04512
1033	Adipo	NC	COL6A6	ITGA1_ITGB1	1.30047e-15	0	COL6A6_ITGA1_ITGB1	COL6A6 - (ITGA1+ITGB1)	COLLAGEN	ECM-Receptor	KEGG: hsa04512
1034	ProC	NC	COL6A6	ITGA1_ITGB1	0.0445082	0	COL6A6_ITGA1_ITGB1	COL6A6 - (ITGA1+ITGB1)	COLLAGEN	ECM-Receptor	KEGG: hsa04512
1035	SMC	ProC	COL6A6	ITGA1_ITGB1	0.120119	0	COL6A6_ITGA1_ITGB1	COL6A6 - (ITGA1+ITGB1)	COLLAGEN	ECM-Receptor	KEGG: hsa04512
1036	Adipo	ProC	COL6A6	ITGA1_ITGB1	1.05326e-15	0	COL6A6_ITGA1_ITGB1	COL6A6 - (ITGA1+ITGB1)	COLLAGEN	ECM-Receptor	KEGG: hsa04512
1037	ProC	ProC	COL6A6	ITGA1_ITGB1	0.0363553	0	COL6A6_ITGA1_ITGB1	COL6A6 - (ITGA1+ITGB1)	COLLAGEN	ECM-Receptor	KEGG: hsa04512
1038	SMC	FB	COL1A1	ITGA2_ITGB1	0.0567121	0	COL1A1_ITGA2_ITGB1	COL1A1 - (ITGA2+ITGB1)	COLLAGEN	ECM-Receptor	KEGG: hsa04512
1039	LEC	FB	COL1A1	ITGA2_ITGB1	0.00900452	0	COL1A1_ITGA2_ITGB1	COL1A1 - (ITGA2+ITGB1)	COLLAGEN	ECM-Receptor	KEGG: hsa04512
1040	NC	FB	COL1A1	ITGA2_ITGB1	0.0223061	0	COL1A1_ITGA2_ITGB1	COL1A1 - (ITGA2+ITGB1)	COLLAGEN	ECM-Receptor	KEGG: hsa04512
1041	Adipo	FB	COL1A1	ITGA2_ITGB1	0.00798235	0	COL1A1_ITGA2_ITGB1	COL1A1 - (ITGA2+ITGB1)	COLLAGEN	ECM-Receptor	KEGG: hsa04512
1042	ProC	FB	COL1A1	ITGA2_ITGB1	0.0318795	0	COL1A1_ITGA2_ITGB1	COL1A1 - (ITGA2+ITGB1)	COLLAGEN	ECM-Receptor	KEGG: hsa04512
1043	SMC	MC	COL1A1	ITGA2_ITGB1	0.0294814	0	COL1A1_ITGA2_ITGB1	COL1A1 - (ITGA2+ITGB1)	COLLAGEN	ECM-Receptor	KEGG: hsa04512
1044	LEC	MC	COL1A1	ITGA2_ITGB1	0.00456997	0	COL1A1_ITGA2_ITGB1	COL1A1 - (ITGA2+ITGB1)	COLLAGEN	ECM-Receptor	KEGG: hsa04512
1045	NC	MC	COL1A1	ITGA2_ITGB1	0.0113961	0	COL1A1_ITGA2_ITGB1	COL1A1 - (ITGA2+ITGB1)	COLLAGEN	ECM-Receptor	KEGG: hsa04512
1046	Adipo	MC	COL1A1	ITGA2_ITGB1	0.00404914	0	COL1A1_ITGA2_ITGB1	COL1A1 - (ITGA2+ITGB1)	COLLAGEN	ECM-Receptor	KEGG: hsa04512
1047	ProC	MC	COL1A1	ITGA2_ITGB1	0.0163655	0	COL1A1_ITGA2_ITGB1	COL1A1 - (ITGA2+ITGB1)	COLLAGEN	ECM-Receptor	KEGG: hsa04512
1048	SMC	LEC	COL1A1	ITGA2_ITGB1	0.0451841	0	COL1A1_ITGA2_ITGB1	COL1A1 - (ITGA2+ITGB1)	COLLAGEN	ECM-Receptor	KEGG: hsa04512
1049	LEC	LEC	COL1A1	ITGA2_ITGB1	0.00710116	0	COL1A1_ITGA2_ITGB1	COL1A1 - (ITGA2+ITGB1)	COLLAGEN	ECM-Receptor	KEGG: hsa04512
1050	NC	LEC	COL1A1	ITGA2_ITGB1	0.0176411	0	COL1A1_ITGA2_ITGB1	COL1A1 - (ITGA2+ITGB1)	COLLAGEN	ECM-Receptor	KEGG: hsa04512
1051	Adipo	LEC	COL1A1	ITGA2_ITGB1	0.00629368	0	COL1A1_ITGA2_ITGB1	COL1A1 - (ITGA2+ITGB1)	COLLAGEN	ECM-Receptor	KEGG: hsa04512
1052	ProC	LEC	COL1A1	ITGA2_ITGB1	0.0252641	0	COL1A1_ITGA2_ITGB1	COL1A1 - (ITGA2+ITGB1)	COLLAGEN	ECM-Receptor	KEGG: hsa04512
1053	SMC	FB	COL1A2	ITGA2_ITGB1	0.0526443	0	COL1A2_ITGA2_ITGB1	COL1A2 - (ITGA2+ITGB1)	COLLAGEN	ECM-Receptor	KEGG: hsa04512
1054	MC	FB	COL1A2	ITGA2_ITGB1	0.00523831	0	COL1A2_ITGA2_ITGB1	COL1A2 - (ITGA2+ITGB1)	COLLAGEN	ECM-Receptor	KEGG: hsa04512
1055	LEC	FB	COL1A2	ITGA2_ITGB1	0.00953979	0	COL1A2_ITGA2_ITGB1	COL1A2 - (ITGA2+ITGB1)	COLLAGEN	ECM-Receptor	KEGG: hsa04512
1056	NC	FB	COL1A2	ITGA2_ITGB1	0.0308299	0	COL1A2_ITGA2_ITGB1	COL1A2 - (ITGA2+ITGB1)	COLLAGEN	ECM-Receptor	KEGG: hsa04512
1057	Adipo	FB	COL1A2	ITGA2_ITGB1	0.00868395	0	COL1A2_ITGA2_ITGB1	COL1A2 - (ITGA2+ITGB1)	COLLAGEN	ECM-Receptor	KEGG: hsa04512
1058	ProC	FB	COL1A2	ITGA2_ITGB1	0.0263731	0	COL1A2_ITGA2_ITGB1	COL1A2 - (ITGA2+ITGB1)	COLLAGEN	ECM-Receptor	KEGG: hsa04512
1059	SMC	MC	COL1A2	ITGA2_ITGB1	0.0273103	0	COL1A2_ITGA2_ITGB1	COL1A2 - (ITGA2+ITGB1)	COLLAGEN	ECM-Receptor	KEGG: hsa04512
1060	MC	MC	COL1A2	ITGA2_ITGB1	0.00265358	0	COL1A2_ITGA2_ITGB1	COL1A2 - (ITGA2+ITGB1)	COLLAGEN	ECM-Receptor	KEGG: hsa04512
1061	LEC	MC	COL1A2	ITGA2_ITGB1	0.00484291	0	COL1A2_ITGA2_ITGB1	COL1A2 - (ITGA2+ITGB1)	COLLAGEN	ECM-Receptor	KEGG: hsa04512
1062	NC	MC	COL1A2	ITGA2_ITGB1	0.0158184	0	COL1A2_ITGA2_ITGB1	COL1A2 - (ITGA2+ITGB1)	COLLAGEN	ECM-Receptor	KEGG: hsa04512
1063	Adipo	MC	COL1A2	ITGA2_ITGB1	0.00440657	0	COL1A2_ITGA2_ITGB1	COL1A2 - (ITGA2+ITGB1)	COLLAGEN	ECM-Receptor	KEGG: hsa04512
1064	ProC	MC	COL1A2	ITGA2_ITGB1	0.0135014	0	COL1A2_ITGA2_ITGB1	COL1A2 - (ITGA2+ITGB1)	COLLAGEN	ECM-Receptor	KEGG: hsa04512
1065	SMC	LEC	COL1A2	ITGA2_ITGB1	0.0419065	0	COL1A2_ITGA2_ITGB1	COL1A2 - (ITGA2+ITGB1)	COLLAGEN	ECM-Receptor	KEGG: hsa04512
1066	MC	LEC	COL1A2	ITGA2_ITGB1	0.00412773	0	COL1A2_ITGA2_ITGB1	COL1A2 - (ITGA2+ITGB1)	COLLAGEN	ECM-Receptor	KEGG: hsa04512
1067	LEC	LEC	COL1A2	ITGA2_ITGB1	0.00752414	0	COL1A2_ITGA2_ITGB1	COL1A2 - (ITGA2+ITGB1)	COLLAGEN	ECM-Receptor	KEGG: hsa04512
1068	NC	LEC	COL1A2	ITGA2_ITGB1	0.0244269	0	COL1A2_ITGA2_ITGB1	COL1A2 - (ITGA2+ITGB1)	COLLAGEN	ECM-Receptor	KEGG: hsa04512
1069	Adipo	LEC	COL1A2	ITGA2_ITGB1	0.00684788	0	COL1A2_ITGA2_ITGB1	COL1A2 - (ITGA2+ITGB1)	COLLAGEN	ECM-Receptor	KEGG: hsa04512
1070	ProC	LEC	COL1A2	ITGA2_ITGB1	0.0208758	0	COL1A2_ITGA2_ITGB1	COL1A2 - (ITGA2+ITGB1)	COLLAGEN	ECM-Receptor	KEGG: hsa04512
1071	CM	FB	COL4A1	ITGA2_ITGB1	0.018815	0	COL4A1_ITGA2_ITGB1	COL4A1 - (ITGA2+ITGB1)	COLLAGEN	ECM-Receptor	KEGG: hsa04512
1072	EC	FB	COL4A1	ITGA2_ITGB1	0.0172705	0	COL4A1_ITGA2_ITGB1	COL4A1 - (ITGA2+ITGB1)	COLLAGEN	ECM-Receptor	KEGG: hsa04512
1073	FB	FB	COL4A1	ITGA2_ITGB1	0.0643631	0	COL4A1_ITGA2_ITGB1	COL4A1 - (ITGA2+ITGB1)	COLLAGEN	ECM-Receptor	KEGG: hsa04512
1074	SMC	FB	COL4A1	ITGA2_ITGB1	0.0274124	0	COL4A1_ITGA2_ITGB1	COL4A1 - (ITGA2+ITGB1)	COLLAGEN	ECM-Receptor	KEGG: hsa04512
1075	MC	FB	COL4A1	ITGA2_ITGB1	0.0232546	0	COL4A1_ITGA2_ITGB1	COL4A1 - (ITGA2+ITGB1)	COLLAGEN	ECM-Receptor	KEGG: hsa04512
1076	LEC	FB	COL4A1	ITGA2_ITGB1	0.028236	0	COL4A1_ITGA2_ITGB1	COL4A1 - (ITGA2+ITGB1)	COLLAGEN	ECM-Receptor	KEGG: hsa04512
1077	NC	FB	COL4A1	ITGA2_ITGB1	0.057278	0	COL4A1_ITGA2_ITGB1	COL4A1 - (ITGA2+ITGB1)	COLLAGEN	ECM-Receptor	KEGG: hsa04512
1078	Adipo	FB	COL4A1	ITGA2_ITGB1	0.0271501	0	COL4A1_ITGA2_ITGB1	COL4A1 - (ITGA2+ITGB1)	COLLAGEN	ECM-Receptor	KEGG: hsa04512
1079	ProC	FB	COL4A1	ITGA2_ITGB1	0.0503398	0	COL4A1_ITGA2_ITGB1	COL4A1 - (ITGA2+ITGB1)	COLLAGEN	ECM-Receptor	KEGG: hsa04512
1080	CM	MC	COL4A1	ITGA2_ITGB1	0.00959573	0	COL4A1_ITGA2_ITGB1	COL4A1 - (ITGA2+ITGB1)	COLLAGEN	ECM-Receptor	KEGG: hsa04512
1081	EC	MC	COL4A1	ITGA2_ITGB1	0.00880125	0	COL4A1_ITGA2_ITGB1	COL4A1 - (ITGA2+ITGB1)	COLLAGEN	ECM-Receptor	KEGG: hsa04512
1082	FB	MC	COL4A1	ITGA2_ITGB1	0.0335896	0	COL4A1_ITGA2_ITGB1	COL4A1 - (ITGA2+ITGB1)	COLLAGEN	ECM-Receptor	KEGG: hsa04512
1083	SMC	MC	COL4A1	ITGA2_ITGB1	0.0140408	0	COL4A1_ITGA2_ITGB1	COL4A1 - (ITGA2+ITGB1)	COLLAGEN	ECM-Receptor	KEGG: hsa04512
1084	MC	MC	COL4A1	ITGA2_ITGB1	0.0118863	0	COL4A1_ITGA2_ITGB1	COL4A1 - (ITGA2+ITGB1)	COLLAGEN	ECM-Receptor	KEGG: hsa04512
1085	LEC	MC	COL4A1	ITGA2_ITGB1	0.0144686	0	COL4A1_ITGA2_ITGB1	COL4A1 - (ITGA2+ITGB1)	COLLAGEN	ECM-Receptor	KEGG: hsa04512
1086	NC	MC	COL4A1	ITGA2_ITGB1	0.0297842	0	COL4A1_ITGA2_ITGB1	COL4A1 - (ITGA2+ITGB1)	COLLAGEN	ECM-Receptor	KEGG: hsa04512
1087	Adipo	MC	COL4A1	ITGA2_ITGB1	0.0139046	0	COL4A1_ITGA2_ITGB1	COL4A1 - (ITGA2+ITGB1)	COLLAGEN	ECM-Receptor	KEGG: hsa04512
1088	ProC	MC	COL4A1	ITGA2_ITGB1	0.0260842	0	COL4A1_ITGA2_ITGB1	COL4A1 - (ITGA2+ITGB1)	COLLAGEN	ECM-Receptor	KEGG: hsa04512
1089	CM	LEC	COL4A1	ITGA2_ITGB1	0.014869	0	COL4A1_ITGA2_ITGB1	COL4A1 - (ITGA2+ITGB1)	COLLAGEN	ECM-Receptor	KEGG: hsa04512
1090	EC	LEC	COL4A1	ITGA2_ITGB1	0.0136439	0	COL4A1_ITGA2_ITGB1	COL4A1 - (ITGA2+ITGB1)	COLLAGEN	ECM-Receptor	KEGG: hsa04512
1091	FB	LEC	COL4A1	ITGA2_ITGB1	0.0513646	0	COL4A1_ITGA2_ITGB1	COL4A1 - (ITGA2+ITGB1)	COLLAGEN	ECM-Receptor	KEGG: hsa04512
1092	SMC	LEC	COL4A1	ITGA2_ITGB1	0.0217032	0	COL4A1_ITGA2_ITGB1	COL4A1 - (ITGA2+ITGB1)	COLLAGEN	ECM-Receptor	KEGG: hsa04512
1093	MC	LEC	COL4A1	ITGA2_ITGB1	0.018395	0	COL4A1_ITGA2_ITGB1	COL4A1 - (ITGA2+ITGB1)	COLLAGEN	ECM-Receptor	KEGG: hsa04512
1094	LEC	LEC	COL4A1	ITGA2_ITGB1	0.0223592	0	COL4A1_ITGA2_ITGB1	COL4A1 - (ITGA2+ITGB1)	COLLAGEN	ECM-Receptor	KEGG: hsa04512
1095	NC	LEC	COL4A1	ITGA2_ITGB1	0.0456406	0	COL4A1_ITGA2_ITGB1	COL4A1 - (ITGA2+ITGB1)	COLLAGEN	ECM-Receptor	KEGG: hsa04512
1096	Adipo	LEC	COL4A1	ITGA2_ITGB1	0.0214943	0	COL4A1_ITGA2_ITGB1	COL4A1 - (ITGA2+ITGB1)	COLLAGEN	ECM-Receptor	KEGG: hsa04512
1097	ProC	LEC	COL4A1	ITGA2_ITGB1	0.0400522	0	COL4A1_ITGA2_ITGB1	COL4A1 - (ITGA2+ITGB1)	COLLAGEN	ECM-Receptor	KEGG: hsa04512
1098	CM	FB	COL4A2	ITGA2_ITGB1	0.0345034	0	COL4A2_ITGA2_ITGB1	COL4A2 - (ITGA2+ITGB1)	COLLAGEN	ECM-Receptor	KEGG: hsa04512
1099	EC	FB	COL4A2	ITGA2_ITGB1	0.0374303	0	COL4A2_ITGA2_ITGB1	COL4A2 - (ITGA2+ITGB1)	COLLAGEN	ECM-Receptor	KEGG: hsa04512
1100	FB	FB	COL4A2	ITGA2_ITGB1	0.0618061	0	COL4A2_ITGA2_ITGB1	COL4A2 - (ITGA2+ITGB1)	COLLAGEN	ECM-Receptor	KEGG: hsa04512
1101	SMC	FB	COL4A2	ITGA2_ITGB1	0.032318	0	COL4A2_ITGA2_ITGB1	COL4A2 - (ITGA2+ITGB1)	COLLAGEN	ECM-Receptor	KEGG: hsa04512
1102	MC	FB	COL4A2	ITGA2_ITGB1	0.027679	0	COL4A2_ITGA2_ITGB1	COL4A2 - (ITGA2+ITGB1)	COLLAGEN	ECM-Receptor	KEGG: hsa04512
1103	LEC	FB	COL4A2	ITGA2_ITGB1	0.0332236	0	COL4A2_ITGA2_ITGB1	COL4A2 - (ITGA2+ITGB1)	COLLAGEN	ECM-Receptor	KEGG: hsa04512
1104	NC	FB	COL4A2	ITGA2_ITGB1	0.0602664	0	COL4A2_ITGA2_ITGB1	COL4A2 - (ITGA2+ITGB1)	COLLAGEN	ECM-Receptor	KEGG: hsa04512
1105	Adipo	FB	COL4A2	ITGA2_ITGB1	0.0419012	0	COL4A2_ITGA2_ITGB1	COL4A2 - (ITGA2+ITGB1)	COLLAGEN	ECM-Receptor	KEGG: hsa04512
1106	ProC	FB	COL4A2	ITGA2_ITGB1	0.0566939	0	COL4A2_ITGA2_ITGB1	COL4A2 - (ITGA2+ITGB1)	COLLAGEN	ECM-Receptor	KEGG: hsa04512
1107	CM	MC	COL4A2	ITGA2_ITGB1	0.0177359	0	COL4A2_ITGA2_ITGB1	COL4A2 - (ITGA2+ITGB1)	COLLAGEN	ECM-Receptor	KEGG: hsa04512
1108	EC	MC	COL4A2	ITGA2_ITGB1	0.0192688	0	COL4A2_ITGA2_ITGB1	COL4A2 - (ITGA2+ITGB1)	COLLAGEN	ECM-Receptor	KEGG: hsa04512
1109	FB	MC	COL4A2	ITGA2_ITGB1	0.0322131	0	COL4A2_ITGA2_ITGB1	COL4A2 - (ITGA2+ITGB1)	COLLAGEN	ECM-Receptor	KEGG: hsa04512
1110	SMC	MC	COL4A2	ITGA2_ITGB1	0.0165943	0	COL4A2_ITGA2_ITGB1	COL4A2 - (ITGA2+ITGB1)	COLLAGEN	ECM-Receptor	KEGG: hsa04512
1111	MC	MC	COL4A2	ITGA2_ITGB1	0.0141792	0	COL4A2_ITGA2_ITGB1	COL4A2 - (ITGA2+ITGB1)	COLLAGEN	ECM-Receptor	KEGG: hsa04512
1112	LEC	MC	COL4A2	ITGA2_ITGB1	0.017067	0	COL4A2_ITGA2_ITGB1	COL4A2 - (ITGA2+ITGB1)	COLLAGEN	ECM-Receptor	KEGG: hsa04512
1113	NC	MC	COL4A2	ITGA2_ITGB1	0.0313859	0	COL4A2_ITGA2_ITGB1	COL4A2 - (ITGA2+ITGB1)	COLLAGEN	ECM-Receptor	KEGG: hsa04512
1114	Adipo	MC	COL4A2	ITGA2_ITGB1	0.0216191	0	COL4A2_ITGA2_ITGB1	COL4A2 - (ITGA2+ITGB1)	COLLAGEN	ECM-Receptor	KEGG: hsa04512
1115	ProC	MC	COL4A2	ITGA2_ITGB1	0.0294717	0	COL4A2_ITGA2_ITGB1	COL4A2 - (ITGA2+ITGB1)	COLLAGEN	ECM-Receptor	KEGG: hsa04512
1116	CM	LEC	COL4A2	ITGA2_ITGB1	0.0273589	0	COL4A2_ITGA2_ITGB1	COL4A2 - (ITGA2+ITGB1)	COLLAGEN	ECM-Receptor	KEGG: hsa04512
1117	EC	LEC	COL4A2	ITGA2_ITGB1	0.0296984	0	COL4A2_ITGA2_ITGB1	COL4A2 - (ITGA2+ITGB1)	COLLAGEN	ECM-Receptor	KEGG: hsa04512
1118	FB	LEC	COL4A2	ITGA2_ITGB1	0.0492968	0	COL4A2_ITGA2_ITGB1	COL4A2 - (ITGA2+ITGB1)	COLLAGEN	ECM-Receptor	KEGG: hsa04512
1119	SMC	LEC	COL4A2	ITGA2_ITGB1	0.025614	0	COL4A2_ITGA2_ITGB1	COL4A2 - (ITGA2+ITGB1)	COLLAGEN	ECM-Receptor	KEGG: hsa04512
1120	MC	LEC	COL4A2	ITGA2_ITGB1	0.0219156	0	COL4A2_ITGA2_ITGB1	COL4A2 - (ITGA2+ITGB1)	COLLAGEN	ECM-Receptor	KEGG: hsa04512
1121	LEC	LEC	COL4A2	ITGA2_ITGB1	0.0263369	0	COL4A2_ITGA2_ITGB1	COL4A2 - (ITGA2+ITGB1)	COLLAGEN	ECM-Receptor	KEGG: hsa04512
1122	NC	LEC	COL4A2	ITGA2_ITGB1	0.0480528	0	COL4A2_ITGA2_ITGB1	COL4A2 - (ITGA2+ITGB1)	COLLAGEN	ECM-Receptor	KEGG: hsa04512
1123	Adipo	LEC	COL4A2	ITGA2_ITGB1	0.0332777	0	COL4A2_ITGA2_ITGB1	COL4A2 - (ITGA2+ITGB1)	COLLAGEN	ECM-Receptor	KEGG: hsa04512
1124	ProC	LEC	COL4A2	ITGA2_ITGB1	0.0451695	0	COL4A2_ITGA2_ITGB1	COL4A2 - (ITGA2+ITGB1)	COLLAGEN	ECM-Receptor	KEGG: hsa04512
1125	CM	FB	COL4A5	ITGA2_ITGB1	0.0152711	0	COL4A5_ITGA2_ITGB1	COL4A5 - (ITGA2+ITGB1)	COLLAGEN	ECM-Receptor	KEGG: hsa04512
1126	EC	FB	COL4A5	ITGA2_ITGB1	0.0180674	0	COL4A5_ITGA2_ITGB1	COL4A5 - (ITGA2+ITGB1)	COLLAGEN	ECM-Receptor	KEGG: hsa04512
1127	MC	FB	COL4A5	ITGA2_ITGB1	0.00718002	0	COL4A5_ITGA2_ITGB1	COL4A5 - (ITGA2+ITGB1)	COLLAGEN	ECM-Receptor	KEGG: hsa04512
1128	Adipo	FB	COL4A5	ITGA2_ITGB1	0.00498651	0	COL4A5_ITGA2_ITGB1	COL4A5 - (ITGA2+ITGB1)	COLLAGEN	ECM-Receptor	KEGG: hsa04512
1129	ProC	FB	COL4A5	ITGA2_ITGB1	0.0126997	0	COL4A5_ITGA2_ITGB1	COL4A5 - (ITGA2+ITGB1)	COLLAGEN	ECM-Receptor	KEGG: hsa04512
1130	CM	MC	COL4A5	ITGA2_ITGB1	0.00777459	0	COL4A5_ITGA2_ITGB1	COL4A5 - (ITGA2+ITGB1)	COLLAGEN	ECM-Receptor	KEGG: hsa04512
1131	EC	MC	COL4A5	ITGA2_ITGB1	0.00921102	0	COL4A5_ITGA2_ITGB1	COL4A5 - (ITGA2+ITGB1)	COLLAGEN	ECM-Receptor	KEGG: hsa04512
1132	MC	MC	COL4A5	ITGA2_ITGB1	0.0036407	0	COL4A5_ITGA2_ITGB1	COL4A5 - (ITGA2+ITGB1)	COLLAGEN	ECM-Receptor	KEGG: hsa04512
1133	Adipo	MC	COL4A5	ITGA2_ITGB1	0.00252571	0	COL4A5_ITGA2_ITGB1	COL4A5 - (ITGA2+ITGB1)	COLLAGEN	ECM-Receptor	KEGG: hsa04512
1134	ProC	MC	COL4A5	ITGA2_ITGB1	0.00645719	0	COL4A5_ITGA2_ITGB1	COL4A5 - (ITGA2+ITGB1)	COLLAGEN	ECM-Receptor	KEGG: hsa04512
1135	CM	LEC	COL4A5	ITGA2_ITGB1	0.0120592	0	COL4A5_ITGA2_ITGB1	COL4A5 - (ITGA2+ITGB1)	COLLAGEN	ECM-Receptor	KEGG: hsa04512
1136	EC	LEC	COL4A5	ITGA2_ITGB1	0.0142759	0	COL4A5_ITGA2_ITGB1	COL4A5 - (ITGA2+ITGB1)	COLLAGEN	ECM-Receptor	KEGG: hsa04512
1137	MC	LEC	COL4A5	ITGA2_ITGB1	0.00566011	0	COL4A5_ITGA2_ITGB1	COL4A5 - (ITGA2+ITGB1)	COLLAGEN	ECM-Receptor	KEGG: hsa04512
1138	Adipo	LEC	COL4A5	ITGA2_ITGB1	0.0039291	0	COL4A5_ITGA2_ITGB1	COL4A5 - (ITGA2+ITGB1)	COLLAGEN	ECM-Receptor	KEGG: hsa04512
1139	ProC	LEC	COL4A5	ITGA2_ITGB1	0.0100231	0	COL4A5_ITGA2_ITGB1	COL4A5 - (ITGA2+ITGB1)	COLLAGEN	ECM-Receptor	KEGG: hsa04512
1140	ProC	FB	COL4A6	ITGA2_ITGB1	0.000584434	0	COL4A6_ITGA2_ITGB1	COL4A6 - (ITGA2+ITGB1)	COLLAGEN	ECM-Receptor	KEGG: hsa04512
1141	ProC	MC	COL4A6	ITGA2_ITGB1	0.000295376	0	COL4A6_ITGA2_ITGB1	COL4A6 - (ITGA2+ITGB1)	COLLAGEN	ECM-Receptor	KEGG: hsa04512
1142	ProC	LEC	COL4A6	ITGA2_ITGB1	0.000460071	0	COL4A6_ITGA2_ITGB1	COL4A6 - (ITGA2+ITGB1)	COLLAGEN	ECM-Receptor	KEGG: hsa04512
1143	SMC	FB	COL6A1	ITGA2_ITGB1	0.0194491	0	COL6A1_ITGA2_ITGB1	COL6A1 - (ITGA2+ITGB1)	COLLAGEN	ECM-Receptor	KEGG: hsa04512
1144	NC	FB	COL6A1	ITGA2_ITGB1	0.00706334	0	COL6A1_ITGA2_ITGB1	COL6A1 - (ITGA2+ITGB1)	COLLAGEN	ECM-Receptor	KEGG: hsa04512
1145	Adipo	FB	COL6A1	ITGA2_ITGB1	0.00265028	0	COL6A1_ITGA2_ITGB1	COL6A1 - (ITGA2+ITGB1)	COLLAGEN	ECM-Receptor	KEGG: hsa04512
1146	ProC	FB	COL6A1	ITGA2_ITGB1	0.00570661	0	COL6A1_ITGA2_ITGB1	COL6A1 - (ITGA2+ITGB1)	COLLAGEN	ECM-Receptor	KEGG: hsa04512
1147	SMC	MC	COL6A1	ITGA2_ITGB1	0.00992228	0	COL6A1_ITGA2_ITGB1	COL6A1 - (ITGA2+ITGB1)	COLLAGEN	ECM-Receptor	KEGG: hsa04512
1148	NC	MC	COL6A1	ITGA2_ITGB1	0.00358133	0	COL6A1_ITGA2_ITGB1	COL6A1 - (ITGA2+ITGB1)	COLLAGEN	ECM-Receptor	KEGG: hsa04512
1149	Adipo	MC	COL6A1	ITGA2_ITGB1	0.00134083	0	COL6A1_ITGA2_ITGB1	COL6A1 - (ITGA2+ITGB1)	COLLAGEN	ECM-Receptor	KEGG: hsa04512
1150	ProC	MC	COL6A1	ITGA2_ITGB1	0.00289148	0	COL6A1_ITGA2_ITGB1	COL6A1 - (ITGA2+ITGB1)	COLLAGEN	ECM-Receptor	KEGG: hsa04512
1151	SMC	LEC	COL6A1	ITGA2_ITGB1	0.0153722	0	COL6A1_ITGA2_ITGB1	COL6A1 - (ITGA2+ITGB1)	COLLAGEN	ECM-Receptor	KEGG: hsa04512
1152	NC	LEC	COL6A1	ITGA2_ITGB1	0.005568	0	COL6A1_ITGA2_ITGB1	COL6A1 - (ITGA2+ITGB1)	COLLAGEN	ECM-Receptor	KEGG: hsa04512
1153	Adipo	LEC	COL6A1	ITGA2_ITGB1	0.00208724	0	COL6A1_ITGA2_ITGB1	COL6A1 - (ITGA2+ITGB1)	COLLAGEN	ECM-Receptor	KEGG: hsa04512
1154	ProC	LEC	COL6A1	ITGA2_ITGB1	0.00449719	0	COL6A1_ITGA2_ITGB1	COL6A1 - (ITGA2+ITGB1)	COLLAGEN	ECM-Receptor	KEGG: hsa04512
1155	FB	FB	COL6A2	ITGA2_ITGB1	0.00816134	0	COL6A2_ITGA2_ITGB1	COL6A2 - (ITGA2+ITGB1)	COLLAGEN	ECM-Receptor	KEGG: hsa04512
1156	SMC	FB	COL6A2	ITGA2_ITGB1	0.0255565	0	COL6A2_ITGA2_ITGB1	COL6A2 - (ITGA2+ITGB1)	COLLAGEN	ECM-Receptor	KEGG: hsa04512
1157	MC	FB	COL6A2	ITGA2_ITGB1	0.00552432	0	COL6A2_ITGA2_ITGB1	COL6A2 - (ITGA2+ITGB1)	COLLAGEN	ECM-Receptor	KEGG: hsa04512
1158	NC	FB	COL6A2	ITGA2_ITGB1	0.016665	0	COL6A2_ITGA2_ITGB1	COL6A2 - (ITGA2+ITGB1)	COLLAGEN	ECM-Receptor	KEGG: hsa04512
1159	Adipo	FB	COL6A2	ITGA2_ITGB1	0.00146882	0	COL6A2_ITGA2_ITGB1	COL6A2 - (ITGA2+ITGB1)	COLLAGEN	ECM-Receptor	KEGG: hsa04512
1160	ProC	FB	COL6A2	ITGA2_ITGB1	0.0246074	0	COL6A2_ITGA2_ITGB1	COL6A2 - (ITGA2+ITGB1)	COLLAGEN	ECM-Receptor	KEGG: hsa04512
1161	FB	MC	COL6A2	ITGA2_ITGB1	0.0041403	0	COL6A2_ITGA2_ITGB1	COL6A2 - (ITGA2+ITGB1)	COLLAGEN	ECM-Receptor	KEGG: hsa04512
1162	SMC	MC	COL6A2	ITGA2_ITGB1	0.013078	0	COL6A2_ITGA2_ITGB1	COL6A2 - (ITGA2+ITGB1)	COLLAGEN	ECM-Receptor	KEGG: hsa04512
1163	MC	MC	COL6A2	ITGA2_ITGB1	0.00279886	0	COL6A2_ITGA2_ITGB1	COL6A2 - (ITGA2+ITGB1)	COLLAGEN	ECM-Receptor	KEGG: hsa04512
1164	NC	MC	COL6A2	ITGA2_ITGB1	0.00849015	0	COL6A2_ITGA2_ITGB1	COL6A2 - (ITGA2+ITGB1)	COLLAGEN	ECM-Receptor	KEGG: hsa04512
1165	Adipo	MC	COL6A2	ITGA2_ITGB1	0.000742674	0	COL6A2_ITGA2_ITGB1	COL6A2 - (ITGA2+ITGB1)	COLLAGEN	ECM-Receptor	KEGG: hsa04512
1166	ProC	MC	COL6A2	ITGA2_ITGB1	0.0125863	0	COL6A2_ITGA2_ITGB1	COL6A2 - (ITGA2+ITGB1)	COLLAGEN	ECM-Receptor	KEGG: hsa04512
1167	FB	LEC	COL6A2	ITGA2_ITGB1	0.00643505	0	COL6A2_ITGA2_ITGB1	COL6A2 - (ITGA2+ITGB1)	COLLAGEN	ECM-Receptor	KEGG: hsa04512
1168	SMC	LEC	COL6A2	ITGA2_ITGB1	0.0202258	0	COL6A2_ITGA2_ITGB1	COL6A2 - (ITGA2+ITGB1)	COLLAGEN	ECM-Receptor	KEGG: hsa04512
1169	MC	LEC	COL6A2	ITGA2_ITGB1	0.00435336	0	COL6A2_ITGA2_ITGB1	COL6A2 - (ITGA2+ITGB1)	COLLAGEN	ECM-Receptor	KEGG: hsa04512
1170	NC	LEC	COL6A2	ITGA2_ITGB1	0.0131639	0	COL6A2_ITGA2_ITGB1	COL6A2 - (ITGA2+ITGB1)	COLLAGEN	ECM-Receptor	KEGG: hsa04512
1171	Adipo	LEC	COL6A2	ITGA2_ITGB1	0.00115649	0	COL6A2_ITGA2_ITGB1	COL6A2 - (ITGA2+ITGB1)	COLLAGEN	ECM-Receptor	KEGG: hsa04512
1172	ProC	LEC	COL6A2	ITGA2_ITGB1	0.0194707	0	COL6A2_ITGA2_ITGB1	COL6A2 - (ITGA2+ITGB1)	COLLAGEN	ECM-Receptor	KEGG: hsa04512
1173	SMC	FB	COL6A3	ITGA2_ITGB1	0.0529681	0	COL6A3_ITGA2_ITGB1	COL6A3 - (ITGA2+ITGB1)	COLLAGEN	ECM-Receptor	KEGG: hsa04512
1174	NC	FB	COL6A3	ITGA2_ITGB1	0.0411629	0	COL6A3_ITGA2_ITGB1	COL6A3 - (ITGA2+ITGB1)	COLLAGEN	ECM-Receptor	KEGG: hsa04512
1175	Adipo	FB	COL6A3	ITGA2_ITGB1	0.00758034	0	COL6A3_ITGA2_ITGB1	COL6A3 - (ITGA2+ITGB1)	COLLAGEN	ECM-Receptor	KEGG: hsa04512
1176	ProC	FB	COL6A3	ITGA2_ITGB1	0.0252814	0	COL6A3_ITGA2_ITGB1	COL6A3 - (ITGA2+ITGB1)	COLLAGEN	ECM-Receptor	KEGG: hsa04512
1177	SMC	MC	COL6A3	ITGA2_ITGB1	0.0274828	0	COL6A3_ITGA2_ITGB1	COL6A3 - (ITGA2+ITGB1)	COLLAGEN	ECM-Receptor	KEGG: hsa04512
1178	NC	MC	COL6A3	ITGA2_ITGB1	0.0212302	0	COL6A3_ITGA2_ITGB1	COL6A3 - (ITGA2+ITGB1)	COLLAGEN	ECM-Receptor	KEGG: hsa04512
1179	Adipo	MC	COL6A3	ITGA2_ITGB1	0.00384445	0	COL6A3_ITGA2_ITGB1	COL6A3 - (ITGA2+ITGB1)	COLLAGEN	ECM-Receptor	KEGG: hsa04512
1180	ProC	MC	COL6A3	ITGA2_ITGB1	0.0129354	0	COL6A3_ITGA2_ITGB1	COL6A3 - (ITGA2+ITGB1)	COLLAGEN	ECM-Receptor	KEGG: hsa04512
1181	SMC	LEC	COL6A3	ITGA2_ITGB1	0.0421672	0	COL6A3_ITGA2_ITGB1	COL6A3 - (ITGA2+ITGB1)	COLLAGEN	ECM-Receptor	KEGG: hsa04512
1182	NC	LEC	COL6A3	ITGA2_ITGB1	0.0326861	0	COL6A3_ITGA2_ITGB1	COL6A3 - (ITGA2+ITGB1)	COLLAGEN	ECM-Receptor	KEGG: hsa04512
1183	Adipo	LEC	COL6A3	ITGA2_ITGB1	0.0059762	0	COL6A3_ITGA2_ITGB1	COL6A3 - (ITGA2+ITGB1)	COLLAGEN	ECM-Receptor	KEGG: hsa04512
1184	ProC	LEC	COL6A3	ITGA2_ITGB1	0.0200069	0	COL6A3_ITGA2_ITGB1	COL6A3 - (ITGA2+ITGB1)	COLLAGEN	ECM-Receptor	KEGG: hsa04512
1185	SMC	FB	COL6A6	ITGA2_ITGB1	0.0504885	0	COL6A6_ITGA2_ITGB1	COL6A6 - (ITGA2+ITGB1)	COLLAGEN	ECM-Receptor	KEGG: hsa04512
1186	Adipo	FB	COL6A6	ITGA2_ITGB1	4.10245e-16	0	COL6A6_ITGA2_ITGB1	COL6A6 - (ITGA2+ITGB1)	COLLAGEN	ECM-Receptor	KEGG: hsa04512
1187	ProC	FB	COL6A6	ITGA2_ITGB1	0.0144818	0	COL6A6_ITGA2_ITGB1	COL6A6 - (ITGA2+ITGB1)	COLLAGEN	ECM-Receptor	KEGG: hsa04512
1188	SMC	MC	COL6A6	ITGA2_ITGB1	0.0261633	0	COL6A6_ITGA2_ITGB1	COL6A6 - (ITGA2+ITGB1)	COLLAGEN	ECM-Receptor	KEGG: hsa04512
1189	Adipo	MC	COL6A6	ITGA2_ITGB1	2.0728e-16	0	COL6A6_ITGA2_ITGB1	COL6A6 - (ITGA2+ITGB1)	COLLAGEN	ECM-Receptor	KEGG: hsa04512
1190	ProC	MC	COL6A6	ITGA2_ITGB1	0.00736983	0	COL6A6_ITGA2_ITGB1	COL6A6 - (ITGA2+ITGB1)	COLLAGEN	ECM-Receptor	KEGG: hsa04512
1191	SMC	LEC	COL6A6	ITGA2_ITGB1	0.0401718	0	COL6A6_ITGA2_ITGB1	COL6A6 - (ITGA2+ITGB1)	COLLAGEN	ECM-Receptor	KEGG: hsa04512
1192	Adipo	LEC	COL6A6	ITGA2_ITGB1	3.22907e-16	0	COL6A6_ITGA2_ITGB1	COL6A6 - (ITGA2+ITGB1)	COLLAGEN	ECM-Receptor	KEGG: hsa04512
1193	ProC	LEC	COL6A6	ITGA2_ITGB1	0.011434	0	COL6A6_ITGA2_ITGB1	COL6A6 - (ITGA2+ITGB1)	COLLAGEN	ECM-Receptor	KEGG: hsa04512
1194	FB	CM	FN1	ITGA3_ITGB1	0.00437125	0	FN1_ITGA3_ITGB1	FN1 - (ITGA3+ITGB1)	FN1	ECM-Receptor	KEGG: hsa04512
1195	SMC	CM	FN1	ITGA3_ITGB1	0.0108628	0	FN1_ITGA3_ITGB1	FN1 - (ITGA3+ITGB1)	FN1	ECM-Receptor	KEGG: hsa04512
1196	MC	CM	FN1	ITGA3_ITGB1	0.0102602	0	FN1_ITGA3_ITGB1	FN1 - (ITGA3+ITGB1)	FN1	ECM-Receptor	KEGG: hsa04512
1197	LEC	CM	FN1	ITGA3_ITGB1	0.00191281	0.01	FN1_ITGA3_ITGB1	FN1 - (ITGA3+ITGB1)	FN1	ECM-Receptor	KEGG: hsa04512
1198	NC	CM	FN1	ITGA3_ITGB1	0.0116378	0	FN1_ITGA3_ITGB1	FN1 - (ITGA3+ITGB1)	FN1	ECM-Receptor	KEGG: hsa04512
1199	ProC	CM	FN1	ITGA3_ITGB1	0.0122915	0	FN1_ITGA3_ITGB1	FN1 - (ITGA3+ITGB1)	FN1	ECM-Receptor	KEGG: hsa04512
1200	FB	EC	FN1	ITGA3_ITGB1	0.00395148	0	FN1_ITGA3_ITGB1	FN1 - (ITGA3+ITGB1)	FN1	ECM-Receptor	KEGG: hsa04512
1201	SMC	EC	FN1	ITGA3_ITGB1	0.00982577	0	FN1_ITGA3_ITGB1	FN1 - (ITGA3+ITGB1)	FN1	ECM-Receptor	KEGG: hsa04512
1202	MC	EC	FN1	ITGA3_ITGB1	0.00928017	0	FN1_ITGA3_ITGB1	FN1 - (ITGA3+ITGB1)	FN1	ECM-Receptor	KEGG: hsa04512
1203	LEC	EC	FN1	ITGA3_ITGB1	0.00172871	0	FN1_ITGA3_ITGB1	FN1 - (ITGA3+ITGB1)	FN1	ECM-Receptor	KEGG: hsa04512
1204	NC	EC	FN1	ITGA3_ITGB1	0.0105276	0	FN1_ITGA3_ITGB1	FN1 - (ITGA3+ITGB1)	FN1	ECM-Receptor	KEGG: hsa04512
1205	Adipo	EC	FN1	ITGA3_ITGB1	0.000996328	0	FN1_ITGA3_ITGB1	FN1 - (ITGA3+ITGB1)	FN1	ECM-Receptor	KEGG: hsa04512
1206	ProC	EC	FN1	ITGA3_ITGB1	0.0111196	0	FN1_ITGA3_ITGB1	FN1 - (ITGA3+ITGB1)	FN1	ECM-Receptor	KEGG: hsa04512
1207	FB	ProC	FN1	ITGA3_ITGB1	0.005091	0	FN1_ITGA3_ITGB1	FN1 - (ITGA3+ITGB1)	FN1	ECM-Receptor	KEGG: hsa04512
1208	SMC	ProC	FN1	ITGA3_ITGB1	0.0126378	0	FN1_ITGA3_ITGB1	FN1 - (ITGA3+ITGB1)	FN1	ECM-Receptor	KEGG: hsa04512
1209	MC	ProC	FN1	ITGA3_ITGB1	0.0119379	0	FN1_ITGA3_ITGB1	FN1 - (ITGA3+ITGB1)	FN1	ECM-Receptor	KEGG: hsa04512
1210	LEC	ProC	FN1	ITGA3_ITGB1	0.00222867	0.02	FN1_ITGA3_ITGB1	FN1 - (ITGA3+ITGB1)	FN1	ECM-Receptor	KEGG: hsa04512
1211	NC	ProC	FN1	ITGA3_ITGB1	0.0135377	0	FN1_ITGA3_ITGB1	FN1 - (ITGA3+ITGB1)	FN1	ECM-Receptor	KEGG: hsa04512
1212	Adipo	ProC	FN1	ITGA3_ITGB1	0.00128474	0.04	FN1_ITGA3_ITGB1	FN1 - (ITGA3+ITGB1)	FN1	ECM-Receptor	KEGG: hsa04512
1213	ProC	ProC	FN1	ITGA3_ITGB1	0.0142966	0	FN1_ITGA3_ITGB1	FN1 - (ITGA3+ITGB1)	FN1	ECM-Receptor	KEGG: hsa04512
1214	FB	ProC	FN1	ITGA4_ITGB1	0.00476034	0	FN1_ITGA4_ITGB1	FN1 - (ITGA4+ITGB1)	FN1	ECM-Receptor	KEGG: hsa04512
1215	SMC	ProC	FN1	ITGA4_ITGB1	0.0118228	0	FN1_ITGA4_ITGB1	FN1 - (ITGA4+ITGB1)	FN1	ECM-Receptor	KEGG: hsa04512
1216	MC	ProC	FN1	ITGA4_ITGB1	0.0111676	0	FN1_ITGA4_ITGB1	FN1 - (ITGA4+ITGB1)	FN1	ECM-Receptor	KEGG: hsa04512
1217	LEC	ProC	FN1	ITGA4_ITGB1	0.00208353	0	FN1_ITGA4_ITGB1	FN1 - (ITGA4+ITGB1)	FN1	ECM-Receptor	KEGG: hsa04512
1218	NC	ProC	FN1	ITGA4_ITGB1	0.0126655	0	FN1_ITGA4_ITGB1	FN1 - (ITGA4+ITGB1)	FN1	ECM-Receptor	KEGG: hsa04512
1219	Adipo	ProC	FN1	ITGA4_ITGB1	0.001201	0	FN1_ITGA4_ITGB1	FN1 - (ITGA4+ITGB1)	FN1	ECM-Receptor	KEGG: hsa04512
1220	ProC	ProC	FN1	ITGA4_ITGB1	0.0133761	0	FN1_ITGA4_ITGB1	FN1 - (ITGA4+ITGB1)	FN1	ECM-Receptor	KEGG: hsa04512
1221	FB	CM	FN1	ITGA5_ITGB1	0.00441512	0	FN1_ITGA5_ITGB1	FN1 - (ITGA5+ITGB1)	FN1	ECM-Receptor	KEGG: hsa04512
1222	SMC	CM	FN1	ITGA5_ITGB1	0.0109711	0	FN1_ITGA5_ITGB1	FN1 - (ITGA5+ITGB1)	FN1	ECM-Receptor	KEGG: hsa04512
1223	MC	CM	FN1	ITGA5_ITGB1	0.0103625	0	FN1_ITGA5_ITGB1	FN1 - (ITGA5+ITGB1)	FN1	ECM-Receptor	KEGG: hsa04512
1224	LEC	CM	FN1	ITGA5_ITGB1	0.00193205	0.01	FN1_ITGA5_ITGB1	FN1 - (ITGA5+ITGB1)	FN1	ECM-Receptor	KEGG: hsa04512
1225	NC	CM	FN1	ITGA5_ITGB1	0.0117537	0	FN1_ITGA5_ITGB1	FN1 - (ITGA5+ITGB1)	FN1	ECM-Receptor	KEGG: hsa04512
1226	Adipo	CM	FN1	ITGA5_ITGB1	0.00111362	0.03	FN1_ITGA5_ITGB1	FN1 - (ITGA5+ITGB1)	FN1	ECM-Receptor	KEGG: hsa04512
1227	ProC	CM	FN1	ITGA5_ITGB1	0.0124138	0	FN1_ITGA5_ITGB1	FN1 - (ITGA5+ITGB1)	FN1	ECM-Receptor	KEGG: hsa04512
1228	FB	FB	FN1	ITGA5_ITGB1	0.0114403	0	FN1_ITGA5_ITGB1	FN1 - (ITGA5+ITGB1)	FN1	ECM-Receptor	KEGG: hsa04512
1229	SMC	FB	FN1	ITGA5_ITGB1	0.028133	0	FN1_ITGA5_ITGB1	FN1 - (ITGA5+ITGB1)	FN1	ECM-Receptor	KEGG: hsa04512
1230	MC	FB	FN1	ITGA5_ITGB1	0.0265982	0	FN1_ITGA5_ITGB1	FN1 - (ITGA5+ITGB1)	FN1	ECM-Receptor	KEGG: hsa04512
1231	LEC	FB	FN1	ITGA5_ITGB1	0.0050262	0	FN1_ITGA5_ITGB1	FN1 - (ITGA5+ITGB1)	FN1	ECM-Receptor	KEGG: hsa04512
1232	NC	FB	FN1	ITGA5_ITGB1	0.0301027	0	FN1_ITGA5_ITGB1	FN1 - (ITGA5+ITGB1)	FN1	ECM-Receptor	KEGG: hsa04512
1233	Adipo	FB	FN1	ITGA5_ITGB1	0.00290087	0	FN1_ITGA5_ITGB1	FN1 - (ITGA5+ITGB1)	FN1	ECM-Receptor	KEGG: hsa04512
1234	ProC	FB	FN1	ITGA5_ITGB1	0.0317602	0	FN1_ITGA5_ITGB1	FN1 - (ITGA5+ITGB1)	FN1	ECM-Receptor	KEGG: hsa04512
1235	FB	MC	FN1	ITGA5_ITGB1	0.00612566	0	FN1_ITGA5_ITGB1	FN1 - (ITGA5+ITGB1)	FN1	ECM-Receptor	KEGG: hsa04512
1236	SMC	MC	FN1	ITGA5_ITGB1	0.0151828	0	FN1_ITGA5_ITGB1	FN1 - (ITGA5+ITGB1)	FN1	ECM-Receptor	KEGG: hsa04512
1237	MC	MC	FN1	ITGA5_ITGB1	0.0143441	0	FN1_ITGA5_ITGB1	FN1 - (ITGA5+ITGB1)	FN1	ECM-Receptor	KEGG: hsa04512
1238	LEC	MC	FN1	ITGA5_ITGB1	0.00268318	0	FN1_ITGA5_ITGB1	FN1 - (ITGA5+ITGB1)	FN1	ECM-Receptor	KEGG: hsa04512
1239	NC	MC	FN1	ITGA5_ITGB1	0.016261	0	FN1_ITGA5_ITGB1	FN1 - (ITGA5+ITGB1)	FN1	ECM-Receptor	KEGG: hsa04512
1240	Adipo	MC	FN1	ITGA5_ITGB1	0.00154705	0	FN1_ITGA5_ITGB1	FN1 - (ITGA5+ITGB1)	FN1	ECM-Receptor	KEGG: hsa04512
1241	ProC	MC	FN1	ITGA5_ITGB1	0.0171699	0	FN1_ITGA5_ITGB1	FN1 - (ITGA5+ITGB1)	FN1	ECM-Receptor	KEGG: hsa04512
1242	FB	ProC	FN1	ITGA5_ITGB1	0.00293818	0.01	FN1_ITGA5_ITGB1	FN1 - (ITGA5+ITGB1)	FN1	ECM-Receptor	KEGG: hsa04512
1243	SMC	ProC	FN1	ITGA5_ITGB1	0.00731716	0	FN1_ITGA5_ITGB1	FN1 - (ITGA5+ITGB1)	FN1	ECM-Receptor	KEGG: hsa04512
1244	MC	ProC	FN1	ITGA5_ITGB1	0.00690988	0	FN1_ITGA5_ITGB1	FN1 - (ITGA5+ITGB1)	FN1	ECM-Receptor	KEGG: hsa04512
1245	NC	ProC	FN1	ITGA5_ITGB1	0.00784121	0	FN1_ITGA5_ITGB1	FN1 - (ITGA5+ITGB1)	FN1	ECM-Receptor	KEGG: hsa04512
1246	ProC	ProC	FN1	ITGA5_ITGB1	0.00828345	0	FN1_ITGA5_ITGB1	FN1 - (ITGA5+ITGB1)	FN1	ECM-Receptor	KEGG: hsa04512
1247	FB	SMC	FN1	ITGA8_ITGB1	0.00663256	0	FN1_ITGA8_ITGB1	FN1 - (ITGA8+ITGB1)	FN1	ECM-Receptor	KEGG: hsa04512
1248	SMC	SMC	FN1	ITGA8_ITGB1	0.0164268	0	FN1_ITGA8_ITGB1	FN1 - (ITGA8+ITGB1)	FN1	ECM-Receptor	KEGG: hsa04512
1249	MC	SMC	FN1	ITGA8_ITGB1	0.0155204	0	FN1_ITGA8_ITGB1	FN1 - (ITGA8+ITGB1)	FN1	ECM-Receptor	KEGG: hsa04512
1250	LEC	SMC	FN1	ITGA8_ITGB1	0.00290604	0	FN1_ITGA8_ITGB1	FN1 - (ITGA8+ITGB1)	FN1	ECM-Receptor	KEGG: hsa04512
1251	NC	SMC	FN1	ITGA8_ITGB1	0.0175918	0	FN1_ITGA8_ITGB1	FN1 - (ITGA8+ITGB1)	FN1	ECM-Receptor	KEGG: hsa04512
1252	Adipo	SMC	FN1	ITGA8_ITGB1	0.00167571	0	FN1_ITGA8_ITGB1	FN1 - (ITGA8+ITGB1)	FN1	ECM-Receptor	KEGG: hsa04512
1253	ProC	SMC	FN1	ITGA8_ITGB1	0.0185736	0	FN1_ITGA8_ITGB1	FN1 - (ITGA8+ITGB1)	FN1	ECM-Receptor	KEGG: hsa04512
1254	FB	MC	FN1	ITGA8_ITGB1	0.0161035	0	FN1_ITGA8_ITGB1	FN1 - (ITGA8+ITGB1)	FN1	ECM-Receptor	KEGG: hsa04512
1255	SMC	MC	FN1	ITGA8_ITGB1	0.0393297	0	FN1_ITGA8_ITGB1	FN1 - (ITGA8+ITGB1)	FN1	ECM-Receptor	KEGG: hsa04512
1256	MC	MC	FN1	ITGA8_ITGB1	0.0372074	0	FN1_ITGA8_ITGB1	FN1 - (ITGA8+ITGB1)	FN1	ECM-Receptor	KEGG: hsa04512
1257	LEC	MC	FN1	ITGA8_ITGB1	0.00709371	0	FN1_ITGA8_ITGB1	FN1 - (ITGA8+ITGB1)	FN1	ECM-Receptor	KEGG: hsa04512
1258	NC	MC	FN1	ITGA8_ITGB1	0.0420494	0	FN1_ITGA8_ITGB1	FN1 - (ITGA8+ITGB1)	FN1	ECM-Receptor	KEGG: hsa04512
1259	Adipo	MC	FN1	ITGA8_ITGB1	0.00409773	0	FN1_ITGA8_ITGB1	FN1 - (ITGA8+ITGB1)	FN1	ECM-Receptor	KEGG: hsa04512
1260	ProC	MC	FN1	ITGA8_ITGB1	0.0443347	0	FN1_ITGA8_ITGB1	FN1 - (ITGA8+ITGB1)	FN1	ECM-Receptor	KEGG: hsa04512
1261	FB	ProC	FN1	ITGA8_ITGB1	0.0209212	0	FN1_ITGA8_ITGB1	FN1 - (ITGA8+ITGB1)	FN1	ECM-Receptor	KEGG: hsa04512
1262	SMC	ProC	FN1	ITGA8_ITGB1	0.0507378	0	FN1_ITGA8_ITGB1	FN1 - (ITGA8+ITGB1)	FN1	ECM-Receptor	KEGG: hsa04512
1263	MC	ProC	FN1	ITGA8_ITGB1	0.0480306	0	FN1_ITGA8_ITGB1	FN1 - (ITGA8+ITGB1)	FN1	ECM-Receptor	KEGG: hsa04512
1264	LEC	ProC	FN1	ITGA8_ITGB1	0.00924127	0	FN1_ITGA8_ITGB1	FN1 - (ITGA8+ITGB1)	FN1	ECM-Receptor	KEGG: hsa04512
1265	NC	ProC	FN1	ITGA8_ITGB1	0.0542018	0	FN1_ITGA8_ITGB1	FN1 - (ITGA8+ITGB1)	FN1	ECM-Receptor	KEGG: hsa04512
1266	Adipo	ProC	FN1	ITGA8_ITGB1	0.00534316	0	FN1_ITGA8_ITGB1	FN1 - (ITGA8+ITGB1)	FN1	ECM-Receptor	KEGG: hsa04512
1267	ProC	ProC	FN1	ITGA8_ITGB1	0.0571082	0	FN1_ITGA8_ITGB1	FN1 - (ITGA8+ITGB1)	FN1	ECM-Receptor	KEGG: hsa04512
1268	CM	FB	LAMA2	ITGA1_ITGB1	0.113622	0	LAMA2_ITGA1_ITGB1	LAMA2 - (ITGA1+ITGB1)	LAMININ	ECM-Receptor	KEGG: hsa04512
1269	EC	FB	LAMA2	ITGA1_ITGB1	0.121831	0	LAMA2_ITGA1_ITGB1	LAMA2 - (ITGA1+ITGB1)	LAMININ	ECM-Receptor	KEGG: hsa04512
1270	FB	FB	LAMA2	ITGA1_ITGB1	8.17279e-14	0	LAMA2_ITGA1_ITGB1	LAMA2 - (ITGA1+ITGB1)	LAMININ	ECM-Receptor	KEGG: hsa04512
1271	SMC	FB	LAMA2	ITGA1_ITGB1	0.0737753	0	LAMA2_ITGA1_ITGB1	LAMA2 - (ITGA1+ITGB1)	LAMININ	ECM-Receptor	KEGG: hsa04512
1272	PC	FB	LAMA2	ITGA1_ITGB1	1.41215e-09	0	LAMA2_ITGA1_ITGB1	LAMA2 - (ITGA1+ITGB1)	LAMININ	ECM-Receptor	KEGG: hsa04512
1273	MC	FB	LAMA2	ITGA1_ITGB1	1.44179e-14	0	LAMA2_ITGA1_ITGB1	LAMA2 - (ITGA1+ITGB1)	LAMININ	ECM-Receptor	KEGG: hsa04512
1274	LC	FB	LAMA2	ITGA1_ITGB1	0.00120666	0	LAMA2_ITGA1_ITGB1	LAMA2 - (ITGA1+ITGB1)	LAMININ	ECM-Receptor	KEGG: hsa04512
1275	LEC	FB	LAMA2	ITGA1_ITGB1	0.098192	0	LAMA2_ITGA1_ITGB1	LAMA2 - (ITGA1+ITGB1)	LAMININ	ECM-Receptor	KEGG: hsa04512
1276	NC	FB	LAMA2	ITGA1_ITGB1	1.69955e-14	0	LAMA2_ITGA1_ITGB1	LAMA2 - (ITGA1+ITGB1)	LAMININ	ECM-Receptor	KEGG: hsa04512
1277	Adipo	FB	LAMA2	ITGA1_ITGB1	0.0934934	0	LAMA2_ITGA1_ITGB1	LAMA2 - (ITGA1+ITGB1)	LAMININ	ECM-Receptor	KEGG: hsa04512
1278	ProC	FB	LAMA2	ITGA1_ITGB1	0.0723311	0	LAMA2_ITGA1_ITGB1	LAMA2 - (ITGA1+ITGB1)	LAMININ	ECM-Receptor	KEGG: hsa04512
1279	CM	SMC	LAMA2	ITGA1_ITGB1	0.0283788	0	LAMA2_ITGA1_ITGB1	LAMA2 - (ITGA1+ITGB1)	LAMININ	ECM-Receptor	KEGG: hsa04512
1280	EC	SMC	LAMA2	ITGA1_ITGB1	0.030642	0	LAMA2_ITGA1_ITGB1	LAMA2 - (ITGA1+ITGB1)	LAMININ	ECM-Receptor	KEGG: hsa04512
1281	FB	SMC	LAMA2	ITGA1_ITGB1	1.86218e-14	0	LAMA2_ITGA1_ITGB1	LAMA2 - (ITGA1+ITGB1)	LAMININ	ECM-Receptor	KEGG: hsa04512
1282	SMC	SMC	LAMA2	ITGA1_ITGB1	0.0178253	0	LAMA2_ITGA1_ITGB1	LAMA2 - (ITGA1+ITGB1)	LAMININ	ECM-Receptor	KEGG: hsa04512
1283	PC	SMC	LAMA2	ITGA1_ITGB1	3.21761e-10	0	LAMA2_ITGA1_ITGB1	LAMA2 - (ITGA1+ITGB1)	LAMININ	ECM-Receptor	KEGG: hsa04512
1284	MC	SMC	LAMA2	ITGA1_ITGB1	3.28514e-15	0	LAMA2_ITGA1_ITGB1	LAMA2 - (ITGA1+ITGB1)	LAMININ	ECM-Receptor	KEGG: hsa04512
1285	LC	SMC	LAMA2	ITGA1_ITGB1	0.000275195	0	LAMA2_ITGA1_ITGB1	LAMA2 - (ITGA1+ITGB1)	LAMININ	ECM-Receptor	KEGG: hsa04512
1286	LEC	SMC	LAMA2	ITGA1_ITGB1	0.0242087	0	LAMA2_ITGA1_ITGB1	LAMA2 - (ITGA1+ITGB1)	LAMININ	ECM-Receptor	KEGG: hsa04512
1287	NC	SMC	LAMA2	ITGA1_ITGB1	3.87245e-15	0	LAMA2_ITGA1_ITGB1	LAMA2 - (ITGA1+ITGB1)	LAMININ	ECM-Receptor	KEGG: hsa04512
1288	Adipo	SMC	LAMA2	ITGA1_ITGB1	0.0229602	0	LAMA2_ITGA1_ITGB1	LAMA2 - (ITGA1+ITGB1)	LAMININ	ECM-Receptor	KEGG: hsa04512
1289	ProC	SMC	LAMA2	ITGA1_ITGB1	0.0174557	0	LAMA2_ITGA1_ITGB1	LAMA2 - (ITGA1+ITGB1)	LAMININ	ECM-Receptor	KEGG: hsa04512
1290	CM	MC	LAMA2	ITGA1_ITGB1	0.0416426	0	LAMA2_ITGA1_ITGB1	LAMA2 - (ITGA1+ITGB1)	LAMININ	ECM-Receptor	KEGG: hsa04512
1291	EC	MC	LAMA2	ITGA1_ITGB1	0.0449146	0	LAMA2_ITGA1_ITGB1	LAMA2 - (ITGA1+ITGB1)	LAMININ	ECM-Receptor	KEGG: hsa04512
1292	FB	MC	LAMA2	ITGA1_ITGB1	2.77036e-14	0.03	LAMA2_ITGA1_ITGB1	LAMA2 - (ITGA1+ITGB1)	LAMININ	ECM-Receptor	KEGG: hsa04512
1293	SMC	MC	LAMA2	ITGA1_ITGB1	0.02629	0	LAMA2_ITGA1_ITGB1	LAMA2 - (ITGA1+ITGB1)	LAMININ	ECM-Receptor	KEGG: hsa04512
1294	PC	MC	LAMA2	ITGA1_ITGB1	4.78681e-10	0.02	LAMA2_ITGA1_ITGB1	LAMA2 - (ITGA1+ITGB1)	LAMININ	ECM-Receptor	KEGG: hsa04512
1295	MC	MC	LAMA2	ITGA1_ITGB1	4.88727e-15	0.03	LAMA2_ITGA1_ITGB1	LAMA2 - (ITGA1+ITGB1)	LAMININ	ECM-Receptor	KEGG: hsa04512
1296	LC	MC	LAMA2	ITGA1_ITGB1	0.00040935	0	LAMA2_ITGA1_ITGB1	LAMA2 - (ITGA1+ITGB1)	LAMININ	ECM-Receptor	KEGG: hsa04512
1297	LEC	MC	LAMA2	ITGA1_ITGB1	0.0355948	0	LAMA2_ITGA1_ITGB1	LAMA2 - (ITGA1+ITGB1)	LAMININ	ECM-Receptor	KEGG: hsa04512
1298	NC	MC	LAMA2	ITGA1_ITGB1	5.76102e-15	0.03	LAMA2_ITGA1_ITGB1	LAMA2 - (ITGA1+ITGB1)	LAMININ	ECM-Receptor	KEGG: hsa04512
1299	Adipo	MC	LAMA2	ITGA1_ITGB1	0.0337794	0	LAMA2_ITGA1_ITGB1	LAMA2 - (ITGA1+ITGB1)	LAMININ	ECM-Receptor	KEGG: hsa04512
1300	ProC	MC	LAMA2	ITGA1_ITGB1	0.0257495	0	LAMA2_ITGA1_ITGB1	LAMA2 - (ITGA1+ITGB1)	LAMININ	ECM-Receptor	KEGG: hsa04512
1301	CM	LEC	LAMA2	ITGA1_ITGB1	0.0996391	0	LAMA2_ITGA1_ITGB1	LAMA2 - (ITGA1+ITGB1)	LAMININ	ECM-Receptor	KEGG: hsa04512
1302	EC	LEC	LAMA2	ITGA1_ITGB1	0.10696	0	LAMA2_ITGA1_ITGB1	LAMA2 - (ITGA1+ITGB1)	LAMININ	ECM-Receptor	KEGG: hsa04512
1303	FB	LEC	LAMA2	ITGA1_ITGB1	7.05567e-14	0.01	LAMA2_ITGA1_ITGB1	LAMA2 - (ITGA1+ITGB1)	LAMININ	ECM-Receptor	KEGG: hsa04512
1304	SMC	LEC	LAMA2	ITGA1_ITGB1	0.06434	0	LAMA2_ITGA1_ITGB1	LAMA2 - (ITGA1+ITGB1)	LAMININ	ECM-Receptor	KEGG: hsa04512
1305	PC	LEC	LAMA2	ITGA1_ITGB1	1.21913e-09	0	LAMA2_ITGA1_ITGB1	LAMA2 - (ITGA1+ITGB1)	LAMININ	ECM-Receptor	KEGG: hsa04512
1306	MC	LEC	LAMA2	ITGA1_ITGB1	1.24471e-14	0.01	LAMA2_ITGA1_ITGB1	LAMA2 - (ITGA1+ITGB1)	LAMININ	ECM-Receptor	KEGG: hsa04512
1307	LC	LEC	LAMA2	ITGA1_ITGB1	0.00104189	0	LAMA2_ITGA1_ITGB1	LAMA2 - (ITGA1+ITGB1)	LAMININ	ECM-Receptor	KEGG: hsa04512
1308	LEC	LEC	LAMA2	ITGA1_ITGB1	0.0859237	0	LAMA2_ITGA1_ITGB1	LAMA2 - (ITGA1+ITGB1)	LAMININ	ECM-Receptor	KEGG: hsa04512
1309	NC	LEC	LAMA2	ITGA1_ITGB1	1.46724e-14	0.01	LAMA2_ITGA1_ITGB1	LAMA2 - (ITGA1+ITGB1)	LAMININ	ECM-Receptor	KEGG: hsa04512
1310	Adipo	LEC	LAMA2	ITGA1_ITGB1	0.0817589	0	LAMA2_ITGA1_ITGB1	LAMA2 - (ITGA1+ITGB1)	LAMININ	ECM-Receptor	KEGG: hsa04512
1311	ProC	LEC	LAMA2	ITGA1_ITGB1	0.0630679	0	LAMA2_ITGA1_ITGB1	LAMA2 - (ITGA1+ITGB1)	LAMININ	ECM-Receptor	KEGG: hsa04512
1312	CM	NC	LAMA2	ITGA1_ITGB1	0.182554	0	LAMA2_ITGA1_ITGB1	LAMA2 - (ITGA1+ITGB1)	LAMININ	ECM-Receptor	KEGG: hsa04512
1313	EC	NC	LAMA2	ITGA1_ITGB1	0.194649	0	LAMA2_ITGA1_ITGB1	LAMA2 - (ITGA1+ITGB1)	LAMININ	ECM-Receptor	KEGG: hsa04512
1314	FB	NC	LAMA2	ITGA1_ITGB1	1.42383e-13	0	LAMA2_ITGA1_ITGB1	LAMA2 - (ITGA1+ITGB1)	LAMININ	ECM-Receptor	KEGG: hsa04512
1315	SMC	NC	LAMA2	ITGA1_ITGB1	0.121856	0	LAMA2_ITGA1_ITGB1	LAMA2 - (ITGA1+ITGB1)	LAMININ	ECM-Receptor	KEGG: hsa04512
1316	PC	NC	LAMA2	ITGA1_ITGB1	2.46019e-09	0	LAMA2_ITGA1_ITGB1	LAMA2 - (ITGA1+ITGB1)	LAMININ	ECM-Receptor	KEGG: hsa04512
1317	MC	NC	LAMA2	ITGA1_ITGB1	2.51182e-14	0	LAMA2_ITGA1_ITGB1	LAMA2 - (ITGA1+ITGB1)	LAMININ	ECM-Receptor	KEGG: hsa04512
1318	LC	NC	LAMA2	ITGA1_ITGB1	0.0021003	0	LAMA2_ITGA1_ITGB1	LAMA2 - (ITGA1+ITGB1)	LAMININ	ECM-Receptor	KEGG: hsa04512
1319	LEC	NC	LAMA2	ITGA1_ITGB1	0.159446	0	LAMA2_ITGA1_ITGB1	LAMA2 - (ITGA1+ITGB1)	LAMININ	ECM-Receptor	KEGG: hsa04512
1320	NC	NC	LAMA2	ITGA1_ITGB1	2.96088e-14	0	LAMA2_ITGA1_ITGB1	LAMA2 - (ITGA1+ITGB1)	LAMININ	ECM-Receptor	KEGG: hsa04512
1321	Adipo	NC	LAMA2	ITGA1_ITGB1	0.152312	0	LAMA2_ITGA1_ITGB1	LAMA2 - (ITGA1+ITGB1)	LAMININ	ECM-Receptor	KEGG: hsa04512
1322	ProC	NC	LAMA2	ITGA1_ITGB1	0.119592	0	LAMA2_ITGA1_ITGB1	LAMA2 - (ITGA1+ITGB1)	LAMININ	ECM-Receptor	KEGG: hsa04512
1323	CM	ProC	LAMA2	ITGA1_ITGB1	0.153168	0	LAMA2_ITGA1_ITGB1	LAMA2 - (ITGA1+ITGB1)	LAMININ	ECM-Receptor	KEGG: hsa04512
1324	EC	ProC	LAMA2	ITGA1_ITGB1	0.163706	0	LAMA2_ITGA1_ITGB1	LAMA2 - (ITGA1+ITGB1)	LAMININ	ECM-Receptor	KEGG: hsa04512
1325	SMC	ProC	LAMA2	ITGA1_ITGB1	0.101033	0	LAMA2_ITGA1_ITGB1	LAMA2 - (ITGA1+ITGB1)	LAMININ	ECM-Receptor	KEGG: hsa04512
1326	LEC	ProC	LAMA2	ITGA1_ITGB1	0.133174	0	LAMA2_ITGA1_ITGB1	LAMA2 - (ITGA1+ITGB1)	LAMININ	ECM-Receptor	KEGG: hsa04512
1327	Adipo	ProC	LAMA2	ITGA1_ITGB1	0.127037	0	LAMA2_ITGA1_ITGB1	LAMA2 - (ITGA1+ITGB1)	LAMININ	ECM-Receptor	KEGG: hsa04512
1328	ProC	ProC	LAMA2	ITGA1_ITGB1	0.0991123	0	LAMA2_ITGA1_ITGB1	LAMA2 - (ITGA1+ITGB1)	LAMININ	ECM-Receptor	KEGG: hsa04512
1329	Adipo	FB	LAMA3	ITGA1_ITGB1	0.0133358	0	LAMA3_ITGA1_ITGB1	LAMA3 - (ITGA1+ITGB1)	LAMININ	ECM-Receptor	KEGG: hsa04512
1330	ProC	FB	LAMA3	ITGA1_ITGB1	0.0554771	0	LAMA3_ITGA1_ITGB1	LAMA3 - (ITGA1+ITGB1)	LAMININ	ECM-Receptor	KEGG: hsa04512
1331	Adipo	SMC	LAMA3	ITGA1_ITGB1	0.0030702	0	LAMA3_ITGA1_ITGB1	LAMA3 - (ITGA1+ITGB1)	LAMININ	ECM-Receptor	KEGG: hsa04512
1332	ProC	SMC	LAMA3	ITGA1_ITGB1	0.0132063	0	LAMA3_ITGA1_ITGB1	LAMA3 - (ITGA1+ITGB1)	LAMININ	ECM-Receptor	KEGG: hsa04512
1333	Adipo	MC	LAMA3	ITGA1_ITGB1	0.00456068	0	LAMA3_ITGA1_ITGB1	LAMA3 - (ITGA1+ITGB1)	LAMININ	ECM-Receptor	KEGG: hsa04512
1334	ProC	MC	LAMA3	ITGA1_ITGB1	0.0195211	0	LAMA3_ITGA1_ITGB1	LAMA3 - (ITGA1+ITGB1)	LAMININ	ECM-Receptor	KEGG: hsa04512
1335	Adipo	LEC	LAMA3	ITGA1_ITGB1	0.011534	0	LAMA3_ITGA1_ITGB1	LAMA3 - (ITGA1+ITGB1)	LAMININ	ECM-Receptor	KEGG: hsa04512
1336	ProC	LEC	LAMA3	ITGA1_ITGB1	0.04826	0	LAMA3_ITGA1_ITGB1	LAMA3 - (ITGA1+ITGB1)	LAMININ	ECM-Receptor	KEGG: hsa04512
1337	Adipo	NC	LAMA3	ITGA1_ITGB1	0.0230053	0	LAMA3_ITGA1_ITGB1	LAMA3 - (ITGA1+ITGB1)	LAMININ	ECM-Receptor	KEGG: hsa04512
1338	ProC	NC	LAMA3	ITGA1_ITGB1	0.0928277	0	LAMA3_ITGA1_ITGB1	LAMA3 - (ITGA1+ITGB1)	LAMININ	ECM-Receptor	KEGG: hsa04512
1339	Adipo	ProC	LAMA3	ITGA1_ITGB1	0.0187141	0	LAMA3_ITGA1_ITGB1	LAMA3 - (ITGA1+ITGB1)	LAMININ	ECM-Receptor	KEGG: hsa04512
1340	ProC	ProC	LAMA3	ITGA1_ITGB1	0.0765327	0	LAMA3_ITGA1_ITGB1	LAMA3 - (ITGA1+ITGB1)	LAMININ	ECM-Receptor	KEGG: hsa04512
1341	EC	FB	LAMA4	ITGA1_ITGB1	0.00765253	0	LAMA4_ITGA1_ITGB1	LAMA4 - (ITGA1+ITGB1)	LAMININ	ECM-Receptor	KEGG: hsa04512
1342	FB	FB	LAMA4	ITGA1_ITGB1	0.0150559	0	LAMA4_ITGA1_ITGB1	LAMA4 - (ITGA1+ITGB1)	LAMININ	ECM-Receptor	KEGG: hsa04512
1343	SMC	FB	LAMA4	ITGA1_ITGB1	0.0490128	0	LAMA4_ITGA1_ITGB1	LAMA4 - (ITGA1+ITGB1)	LAMININ	ECM-Receptor	KEGG: hsa04512
1344	MC	FB	LAMA4	ITGA1_ITGB1	0.0576413	0	LAMA4_ITGA1_ITGB1	LAMA4 - (ITGA1+ITGB1)	LAMININ	ECM-Receptor	KEGG: hsa04512
1345	LEC	FB	LAMA4	ITGA1_ITGB1	0.0554292	0	LAMA4_ITGA1_ITGB1	LAMA4 - (ITGA1+ITGB1)	LAMININ	ECM-Receptor	KEGG: hsa04512
1346	NC	FB	LAMA4	ITGA1_ITGB1	0.0692649	0	LAMA4_ITGA1_ITGB1	LAMA4 - (ITGA1+ITGB1)	LAMININ	ECM-Receptor	KEGG: hsa04512
1347	Adipo	FB	LAMA4	ITGA1_ITGB1	0.0112484	0	LAMA4_ITGA1_ITGB1	LAMA4 - (ITGA1+ITGB1)	LAMININ	ECM-Receptor	KEGG: hsa04512
1348	ProC	FB	LAMA4	ITGA1_ITGB1	0.0180538	0	LAMA4_ITGA1_ITGB1	LAMA4 - (ITGA1+ITGB1)	LAMININ	ECM-Receptor	KEGG: hsa04512
1349	EC	SMC	LAMA4	ITGA1_ITGB1	0.00175401	0	LAMA4_ITGA1_ITGB1	LAMA4 - (ITGA1+ITGB1)	LAMININ	ECM-Receptor	KEGG: hsa04512
1350	FB	SMC	LAMA4	ITGA1_ITGB1	0.00347086	0	LAMA4_ITGA1_ITGB1	LAMA4 - (ITGA1+ITGB1)	LAMININ	ECM-Receptor	KEGG: hsa04512
1351	SMC	SMC	LAMA4	ITGA1_ITGB1	0.0116069	0	LAMA4_ITGA1_ITGB1	LAMA4 - (ITGA1+ITGB1)	LAMININ	ECM-Receptor	KEGG: hsa04512
1352	MC	SMC	LAMA4	ITGA1_ITGB1	0.0137455	0	LAMA4_ITGA1_ITGB1	LAMA4 - (ITGA1+ITGB1)	LAMININ	ECM-Receptor	KEGG: hsa04512
1353	LEC	SMC	LAMA4	ITGA1_ITGB1	0.0131944	0	LAMA4_ITGA1_ITGB1	LAMA4 - (ITGA1+ITGB1)	LAMININ	ECM-Receptor	KEGG: hsa04512
1354	NC	SMC	LAMA4	ITGA1_ITGB1	0.0166739	0	LAMA4_ITGA1_ITGB1	LAMA4 - (ITGA1+ITGB1)	LAMININ	ECM-Receptor	KEGG: hsa04512
1355	Adipo	SMC	LAMA4	ITGA1_ITGB1	0.00258543	0	LAMA4_ITGA1_ITGB1	LAMA4 - (ITGA1+ITGB1)	LAMININ	ECM-Receptor	KEGG: hsa04512
1356	ProC	SMC	LAMA4	ITGA1_ITGB1	0.00417175	0	LAMA4_ITGA1_ITGB1	LAMA4 - (ITGA1+ITGB1)	LAMININ	ECM-Receptor	KEGG: hsa04512
1357	EC	MC	LAMA4	ITGA1_ITGB1	0.00260719	0	LAMA4_ITGA1_ITGB1	LAMA4 - (ITGA1+ITGB1)	LAMININ	ECM-Receptor	KEGG: hsa04512
1358	FB	MC	LAMA4	ITGA1_ITGB1	0.00515484	0	LAMA4_ITGA1_ITGB1	LAMA4 - (ITGA1+ITGB1)	LAMININ	ECM-Receptor	KEGG: hsa04512
1359	SMC	MC	LAMA4	ITGA1_ITGB1	0.0171703	0	LAMA4_ITGA1_ITGB1	LAMA4 - (ITGA1+ITGB1)	LAMININ	ECM-Receptor	KEGG: hsa04512
1360	MC	MC	LAMA4	ITGA1_ITGB1	0.0203128	0	LAMA4_ITGA1_ITGB1	LAMA4 - (ITGA1+ITGB1)	LAMININ	ECM-Receptor	KEGG: hsa04512
1361	LEC	MC	LAMA4	ITGA1_ITGB1	0.0195036	0	LAMA4_ITGA1_ITGB1	LAMA4 - (ITGA1+ITGB1)	LAMININ	ECM-Receptor	KEGG: hsa04512
1362	NC	MC	LAMA4	ITGA1_ITGB1	0.0246055	0	LAMA4_ITGA1_ITGB1	LAMA4 - (ITGA1+ITGB1)	LAMININ	ECM-Receptor	KEGG: hsa04512
1363	Adipo	MC	LAMA4	ITGA1_ITGB1	0.00384148	0	LAMA4_ITGA1_ITGB1	LAMA4 - (ITGA1+ITGB1)	LAMININ	ECM-Receptor	KEGG: hsa04512
1364	ProC	MC	LAMA4	ITGA1_ITGB1	0.00619368	0	LAMA4_ITGA1_ITGB1	LAMA4 - (ITGA1+ITGB1)	LAMININ	ECM-Receptor	KEGG: hsa04512
1365	EC	LEC	LAMA4	ITGA1_ITGB1	0.00661345	0	LAMA4_ITGA1_ITGB1	LAMA4 - (ITGA1+ITGB1)	LAMININ	ECM-Receptor	KEGG: hsa04512
1366	FB	LEC	LAMA4	ITGA1_ITGB1	0.0130247	0	LAMA4_ITGA1_ITGB1	LAMA4 - (ITGA1+ITGB1)	LAMININ	ECM-Receptor	KEGG: hsa04512
1367	SMC	LEC	LAMA4	ITGA1_ITGB1	0.0425988	0	LAMA4_ITGA1_ITGB1	LAMA4 - (ITGA1+ITGB1)	LAMININ	ECM-Receptor	KEGG: hsa04512
1368	MC	LEC	LAMA4	ITGA1_ITGB1	0.0501577	0	LAMA4_ITGA1_ITGB1	LAMA4 - (ITGA1+ITGB1)	LAMININ	ECM-Receptor	KEGG: hsa04512
1369	LEC	LEC	LAMA4	ITGA1_ITGB1	0.0482181	0	LAMA4_ITGA1_ITGB1	LAMA4 - (ITGA1+ITGB1)	LAMININ	ECM-Receptor	KEGG: hsa04512
1370	NC	LEC	LAMA4	ITGA1_ITGB1	0.0603689	0	LAMA4_ITGA1_ITGB1	LAMA4 - (ITGA1+ITGB1)	LAMININ	ECM-Receptor	KEGG: hsa04512
1371	Adipo	LEC	LAMA4	ITGA1_ITGB1	0.00972586	0	LAMA4_ITGA1_ITGB1	LAMA4 - (ITGA1+ITGB1)	LAMININ	ECM-Receptor	KEGG: hsa04512
1372	ProC	LEC	LAMA4	ITGA1_ITGB1	0.0156247	0	LAMA4_ITGA1_ITGB1	LAMA4 - (ITGA1+ITGB1)	LAMININ	ECM-Receptor	KEGG: hsa04512
1373	EC	NC	LAMA4	ITGA1_ITGB1	0.0132566	0	LAMA4_ITGA1_ITGB1	LAMA4 - (ITGA1+ITGB1)	LAMININ	ECM-Receptor	KEGG: hsa04512
1374	FB	NC	LAMA4	ITGA1_ITGB1	0.0259398	0	LAMA4_ITGA1_ITGB1	LAMA4 - (ITGA1+ITGB1)	LAMININ	ECM-Receptor	KEGG: hsa04512
1375	SMC	NC	LAMA4	ITGA1_ITGB1	0.0823909	0	LAMA4_ITGA1_ITGB1	LAMA4 - (ITGA1+ITGB1)	LAMININ	ECM-Receptor	KEGG: hsa04512
1376	MC	NC	LAMA4	ITGA1_ITGB1	0.0963006	0	LAMA4_ITGA1_ITGB1	LAMA4 - (ITGA1+ITGB1)	LAMININ	ECM-Receptor	KEGG: hsa04512
1377	LEC	NC	LAMA4	ITGA1_ITGB1	0.0927508	0	LAMA4_ITGA1_ITGB1	LAMA4 - (ITGA1+ITGB1)	LAMININ	ECM-Receptor	KEGG: hsa04512
1378	NC	NC	LAMA4	ITGA1_ITGB1	0.11477	0	LAMA4_ITGA1_ITGB1	LAMA4 - (ITGA1+ITGB1)	LAMININ	ECM-Receptor	KEGG: hsa04512
1379	Adipo	NC	LAMA4	ITGA1_ITGB1	0.0194343	0	LAMA4_ITGA1_ITGB1	LAMA4 - (ITGA1+ITGB1)	LAMININ	ECM-Receptor	KEGG: hsa04512
1380	ProC	NC	LAMA4	ITGA1_ITGB1	0.0310367	0	LAMA4_ITGA1_ITGB1	LAMA4 - (ITGA1+ITGB1)	LAMININ	ECM-Receptor	KEGG: hsa04512
1381	EC	ProC	LAMA4	ITGA1_ITGB1	0.0107638	0	LAMA4_ITGA1_ITGB1	LAMA4 - (ITGA1+ITGB1)	LAMININ	ECM-Receptor	KEGG: hsa04512
1382	FB	ProC	LAMA4	ITGA1_ITGB1	0.0211131	0	LAMA4_ITGA1_ITGB1	LAMA4 - (ITGA1+ITGB1)	LAMININ	ECM-Receptor	KEGG: hsa04512
1383	SMC	ProC	LAMA4	ITGA1_ITGB1	0.0677911	0	LAMA4_ITGA1_ITGB1	LAMA4 - (ITGA1+ITGB1)	LAMININ	ECM-Receptor	KEGG: hsa04512
1384	MC	ProC	LAMA4	ITGA1_ITGB1	0.0794493	0	LAMA4_ITGA1_ITGB1	LAMA4 - (ITGA1+ITGB1)	LAMININ	ECM-Receptor	KEGG: hsa04512
1385	LEC	ProC	LAMA4	ITGA1_ITGB1	0.0764681	0	LAMA4_ITGA1_ITGB1	LAMA4 - (ITGA1+ITGB1)	LAMININ	ECM-Receptor	KEGG: hsa04512
1386	NC	ProC	LAMA4	ITGA1_ITGB1	0.0950271	0	LAMA4_ITGA1_ITGB1	LAMA4 - (ITGA1+ITGB1)	LAMININ	ECM-Receptor	KEGG: hsa04512
1387	Adipo	ProC	LAMA4	ITGA1_ITGB1	0.0157984	0	LAMA4_ITGA1_ITGB1	LAMA4 - (ITGA1+ITGB1)	LAMININ	ECM-Receptor	KEGG: hsa04512
1388	ProC	ProC	LAMA4	ITGA1_ITGB1	0.0252862	0	LAMA4_ITGA1_ITGB1	LAMA4 - (ITGA1+ITGB1)	LAMININ	ECM-Receptor	KEGG: hsa04512
1389	ProC	FB	LAMA5	ITGA1_ITGB1	0.000631429	0	LAMA5_ITGA1_ITGB1	LAMA5 - (ITGA1+ITGB1)	LAMININ	ECM-Receptor	KEGG: hsa04512
1390	ProC	SMC	LAMA5	ITGA1_ITGB1	0.000143942	0	LAMA5_ITGA1_ITGB1	LAMA5 - (ITGA1+ITGB1)	LAMININ	ECM-Receptor	KEGG: hsa04512
1391	ProC	MC	LAMA5	ITGA1_ITGB1	0.000214127	0	LAMA5_ITGA1_ITGB1	LAMA5 - (ITGA1+ITGB1)	LAMININ	ECM-Receptor	KEGG: hsa04512
1392	ProC	LEC	LAMA5	ITGA1_ITGB1	0.000545167	0	LAMA5_ITGA1_ITGB1	LAMA5 - (ITGA1+ITGB1)	LAMININ	ECM-Receptor	KEGG: hsa04512
1393	ProC	NC	LAMA5	ITGA1_ITGB1	0.00109953	0	LAMA5_ITGA1_ITGB1	LAMA5 - (ITGA1+ITGB1)	LAMININ	ECM-Receptor	KEGG: hsa04512
1394	ProC	ProC	LAMA5	ITGA1_ITGB1	0.000890709	0.03	LAMA5_ITGA1_ITGB1	LAMA5 - (ITGA1+ITGB1)	LAMININ	ECM-Receptor	KEGG: hsa04512
1395	CM	FB	LAMB1	ITGA1_ITGB1	0.00525656	0	LAMB1_ITGA1_ITGB1	LAMB1 - (ITGA1+ITGB1)	LAMININ	ECM-Receptor	KEGG: hsa04512
1396	EC	FB	LAMB1	ITGA1_ITGB1	0.0053298	0	LAMB1_ITGA1_ITGB1	LAMB1 - (ITGA1+ITGB1)	LAMININ	ECM-Receptor	KEGG: hsa04512
1397	FB	FB	LAMB1	ITGA1_ITGB1	0.0481892	0	LAMB1_ITGA1_ITGB1	LAMB1 - (ITGA1+ITGB1)	LAMININ	ECM-Receptor	KEGG: hsa04512
1398	SMC	FB	LAMB1	ITGA1_ITGB1	0.0882322	0	LAMB1_ITGA1_ITGB1	LAMB1 - (ITGA1+ITGB1)	LAMININ	ECM-Receptor	KEGG: hsa04512
1399	MC	FB	LAMB1	ITGA1_ITGB1	0.0697327	0	LAMB1_ITGA1_ITGB1	LAMB1 - (ITGA1+ITGB1)	LAMININ	ECM-Receptor	KEGG: hsa04512
1400	LEC	FB	LAMB1	ITGA1_ITGB1	0.0833521	0	LAMB1_ITGA1_ITGB1	LAMB1 - (ITGA1+ITGB1)	LAMININ	ECM-Receptor	KEGG: hsa04512
1401	NC	FB	LAMB1	ITGA1_ITGB1	0.0382155	0	LAMB1_ITGA1_ITGB1	LAMB1 - (ITGA1+ITGB1)	LAMININ	ECM-Receptor	KEGG: hsa04512
1402	Adipo	FB	LAMB1	ITGA1_ITGB1	0.0126184	0	LAMB1_ITGA1_ITGB1	LAMB1 - (ITGA1+ITGB1)	LAMININ	ECM-Receptor	KEGG: hsa04512
1403	ProC	FB	LAMB1	ITGA1_ITGB1	0.0360305	0	LAMB1_ITGA1_ITGB1	LAMB1 - (ITGA1+ITGB1)	LAMININ	ECM-Receptor	KEGG: hsa04512
1404	CM	SMC	LAMB1	ITGA1_ITGB1	0.0012026	0	LAMB1_ITGA1_ITGB1	LAMB1 - (ITGA1+ITGB1)	LAMININ	ECM-Receptor	KEGG: hsa04512
1405	EC	SMC	LAMB1	ITGA1_ITGB1	0.00121942	0	LAMB1_ITGA1_ITGB1	LAMB1 - (ITGA1+ITGB1)	LAMININ	ECM-Receptor	KEGG: hsa04512
1406	FB	SMC	LAMB1	ITGA1_ITGB1	0.0114043	0	LAMB1_ITGA1_ITGB1	LAMB1 - (ITGA1+ITGB1)	LAMININ	ECM-Receptor	KEGG: hsa04512
1407	SMC	SMC	LAMB1	ITGA1_ITGB1	0.0215737	0	LAMB1_ITGA1_ITGB1	LAMB1 - (ITGA1+ITGB1)	LAMININ	ECM-Receptor	KEGG: hsa04512
1408	MC	SMC	LAMB1	ITGA1_ITGB1	0.0167929	0	LAMB1_ITGA1_ITGB1	LAMB1 - (ITGA1+ITGB1)	LAMININ	ECM-Receptor	KEGG: hsa04512
1409	LEC	SMC	LAMB1	ITGA1_ITGB1	0.0202983	0	LAMB1_ITGA1_ITGB1	LAMB1 - (ITGA1+ITGB1)	LAMININ	ECM-Receptor	KEGG: hsa04512
1410	NC	SMC	LAMB1	ITGA1_ITGB1	0.00897222	0	LAMB1_ITGA1_ITGB1	LAMB1 - (ITGA1+ITGB1)	LAMININ	ECM-Receptor	KEGG: hsa04512
1411	Adipo	SMC	LAMB1	ITGA1_ITGB1	0.00290341	0	LAMB1_ITGA1_ITGB1	LAMB1 - (ITGA1+ITGB1)	LAMININ	ECM-Receptor	KEGG: hsa04512
1412	ProC	SMC	LAMB1	ITGA1_ITGB1	0.00844456	0	LAMB1_ITGA1_ITGB1	LAMB1 - (ITGA1+ITGB1)	LAMININ	ECM-Receptor	KEGG: hsa04512
1413	CM	MC	LAMB1	ITGA1_ITGB1	0.00178805	0	LAMB1_ITGA1_ITGB1	LAMB1 - (ITGA1+ITGB1)	LAMININ	ECM-Receptor	KEGG: hsa04512
1414	EC	MC	LAMB1	ITGA1_ITGB1	0.00181305	0	LAMB1_ITGA1_ITGB1	LAMB1 - (ITGA1+ITGB1)	LAMININ	ECM-Receptor	KEGG: hsa04512
1415	FB	MC	LAMB1	ITGA1_ITGB1	0.0168723	0	LAMB1_ITGA1_ITGB1	LAMB1 - (ITGA1+ITGB1)	LAMININ	ECM-Receptor	KEGG: hsa04512
1416	SMC	MC	LAMB1	ITGA1_ITGB1	0.0317608	0	LAMB1_ITGA1_ITGB1	LAMB1 - (ITGA1+ITGB1)	LAMININ	ECM-Receptor	KEGG: hsa04512
1417	MC	MC	LAMB1	ITGA1_ITGB1	0.0247798	0	LAMB1_ITGA1_ITGB1	LAMB1 - (ITGA1+ITGB1)	LAMININ	ECM-Receptor	KEGG: hsa04512
1418	LEC	MC	LAMB1	ITGA1_ITGB1	0.0299017	0	LAMB1_ITGA1_ITGB1	LAMB1 - (ITGA1+ITGB1)	LAMININ	ECM-Receptor	KEGG: hsa04512
1419	NC	MC	LAMB1	ITGA1_ITGB1	0.0132897	0	LAMB1_ITGA1_ITGB1	LAMB1 - (ITGA1+ITGB1)	LAMININ	ECM-Receptor	KEGG: hsa04512
1420	Adipo	MC	LAMB1	ITGA1_ITGB1	0.00431327	0	LAMB1_ITGA1_ITGB1	LAMB1 - (ITGA1+ITGB1)	LAMININ	ECM-Receptor	KEGG: hsa04512
1421	ProC	MC	LAMB1	ITGA1_ITGB1	0.0125114	0	LAMB1_ITGA1_ITGB1	LAMB1 - (ITGA1+ITGB1)	LAMININ	ECM-Receptor	KEGG: hsa04512
1422	CM	LEC	LAMB1	ITGA1_ITGB1	0.00454132	0	LAMB1_ITGA1_ITGB1	LAMB1 - (ITGA1+ITGB1)	LAMININ	ECM-Receptor	KEGG: hsa04512
1423	EC	LEC	LAMB1	ITGA1_ITGB1	0.00460464	0	LAMB1_ITGA1_ITGB1	LAMB1 - (ITGA1+ITGB1)	LAMININ	ECM-Receptor	KEGG: hsa04512
1424	FB	LEC	LAMB1	ITGA1_ITGB1	0.0418782	0	LAMB1_ITGA1_ITGB1	LAMB1 - (ITGA1+ITGB1)	LAMININ	ECM-Receptor	KEGG: hsa04512
1425	SMC	LEC	LAMB1	ITGA1_ITGB1	0.0771019	0	LAMB1_ITGA1_ITGB1	LAMB1 - (ITGA1+ITGB1)	LAMININ	ECM-Receptor	KEGG: hsa04512
1426	MC	LEC	LAMB1	ITGA1_ITGB1	0.0607805	0	LAMB1_ITGA1_ITGB1	LAMB1 - (ITGA1+ITGB1)	LAMININ	ECM-Receptor	KEGG: hsa04512
1427	LEC	LEC	LAMB1	ITGA1_ITGB1	0.0727883	0	LAMB1_ITGA1_ITGB1	LAMB1 - (ITGA1+ITGB1)	LAMININ	ECM-Receptor	KEGG: hsa04512
1428	NC	LEC	LAMB1	ITGA1_ITGB1	0.0331652	0	LAMB1_ITGA1_ITGB1	LAMB1 - (ITGA1+ITGB1)	LAMININ	ECM-Receptor	KEGG: hsa04512
1429	Adipo	LEC	LAMB1	ITGA1_ITGB1	0.0109124	0	LAMB1_ITGA1_ITGB1	LAMB1 - (ITGA1+ITGB1)	LAMININ	ECM-Receptor	KEGG: hsa04512
1430	ProC	LEC	LAMB1	ITGA1_ITGB1	0.0312596	0	LAMB1_ITGA1_ITGB1	LAMB1 - (ITGA1+ITGB1)	LAMININ	ECM-Receptor	KEGG: hsa04512
1431	CM	NC	LAMB1	ITGA1_ITGB1	0.00912216	0	LAMB1_ITGA1_ITGB1	LAMB1 - (ITGA1+ITGB1)	LAMININ	ECM-Receptor	KEGG: hsa04512
1432	EC	NC	LAMB1	ITGA1_ITGB1	0.00924875	0	LAMB1_ITGA1_ITGB1	LAMB1 - (ITGA1+ITGB1)	LAMININ	ECM-Receptor	KEGG: hsa04512
1433	FB	NC	LAMB1	ITGA1_ITGB1	0.0810543	0	LAMB1_ITGA1_ITGB1	LAMB1 - (ITGA1+ITGB1)	LAMININ	ECM-Receptor	KEGG: hsa04512
1434	SMC	NC	LAMB1	ITGA1_ITGB1	0.144267	0	LAMB1_ITGA1_ITGB1	LAMB1 - (ITGA1+ITGB1)	LAMININ	ECM-Receptor	KEGG: hsa04512
1435	MC	NC	LAMB1	ITGA1_ITGB1	0.115507	0	LAMB1_ITGA1_ITGB1	LAMB1 - (ITGA1+ITGB1)	LAMININ	ECM-Receptor	KEGG: hsa04512
1436	LEC	NC	LAMB1	ITGA1_ITGB1	0.136753	0	LAMB1_ITGA1_ITGB1	LAMB1 - (ITGA1+ITGB1)	LAMININ	ECM-Receptor	KEGG: hsa04512
1437	NC	NC	LAMB1	ITGA1_ITGB1	0.0647412	0	LAMB1_ITGA1_ITGB1	LAMB1 - (ITGA1+ITGB1)	LAMININ	ECM-Receptor	KEGG: hsa04512
1438	Adipo	NC	LAMB1	ITGA1_ITGB1	0.0217792	0	LAMB1_ITGA1_ITGB1	LAMB1 - (ITGA1+ITGB1)	LAMININ	ECM-Receptor	KEGG: hsa04512
1439	ProC	NC	LAMB1	ITGA1_ITGB1	0.061136	0	LAMB1_ITGA1_ITGB1	LAMB1 - (ITGA1+ITGB1)	LAMININ	ECM-Receptor	KEGG: hsa04512
1440	EC	ProC	LAMB1	ITGA1_ITGB1	0.00750386	0.03	LAMB1_ITGA1_ITGB1	LAMB1 - (ITGA1+ITGB1)	LAMININ	ECM-Receptor	KEGG: hsa04512
1441	FB	ProC	LAMB1	ITGA1_ITGB1	0.0666741	0	LAMB1_ITGA1_ITGB1	LAMB1 - (ITGA1+ITGB1)	LAMININ	ECM-Receptor	KEGG: hsa04512
1442	SMC	ProC	LAMB1	ITGA1_ITGB1	0.120138	0	LAMB1_ITGA1_ITGB1	LAMB1 - (ITGA1+ITGB1)	LAMININ	ECM-Receptor	KEGG: hsa04512
1443	MC	ProC	LAMB1	ITGA1_ITGB1	0.095651	0	LAMB1_ITGA1_ITGB1	LAMB1 - (ITGA1+ITGB1)	LAMININ	ECM-Receptor	KEGG: hsa04512
1444	LEC	ProC	LAMB1	ITGA1_ITGB1	0.113714	0	LAMB1_ITGA1_ITGB1	LAMB1 - (ITGA1+ITGB1)	LAMININ	ECM-Receptor	KEGG: hsa04512
1445	NC	ProC	LAMB1	ITGA1_ITGB1	0.0530879	0	LAMB1_ITGA1_ITGB1	LAMB1 - (ITGA1+ITGB1)	LAMININ	ECM-Receptor	KEGG: hsa04512
1446	Adipo	ProC	LAMB1	ITGA1_ITGB1	0.0177126	0	LAMB1_ITGA1_ITGB1	LAMB1 - (ITGA1+ITGB1)	LAMININ	ECM-Receptor	KEGG: hsa04512
1447	ProC	ProC	LAMB1	ITGA1_ITGB1	0.0500969	0	LAMB1_ITGA1_ITGB1	LAMB1 - (ITGA1+ITGB1)	LAMININ	ECM-Receptor	KEGG: hsa04512
1448	ProC	FB	LAMB2	ITGA1_ITGB1	0.00160393	0	LAMB2_ITGA1_ITGB1	LAMB2 - (ITGA1+ITGB1)	LAMININ	ECM-Receptor	KEGG: hsa04512
1449	ProC	SMC	LAMB2	ITGA1_ITGB1	0.000365912	0	LAMB2_ITGA1_ITGB1	LAMB2 - (ITGA1+ITGB1)	LAMININ	ECM-Receptor	KEGG: hsa04512
1450	ProC	MC	LAMB2	ITGA1_ITGB1	0.000544266	0	LAMB2_ITGA1_ITGB1	LAMB2 - (ITGA1+ITGB1)	LAMININ	ECM-Receptor	KEGG: hsa04512
1451	ProC	LEC	LAMB2	ITGA1_ITGB1	0.001385	0	LAMB2_ITGA1_ITGB1	LAMB2 - (ITGA1+ITGB1)	LAMININ	ECM-Receptor	KEGG: hsa04512
1452	ProC	NC	LAMB2	ITGA1_ITGB1	0.00279097	0	LAMB2_ITGA1_ITGB1	LAMB2 - (ITGA1+ITGB1)	LAMININ	ECM-Receptor	KEGG: hsa04512
1453	ProC	ProC	LAMB2	ITGA1_ITGB1	0.00226164	0.01	LAMB2_ITGA1_ITGB1	LAMB2 - (ITGA1+ITGB1)	LAMININ	ECM-Receptor	KEGG: hsa04512
1454	CM	FB	LAMC1	ITGA1_ITGB1	0.00640009	0	LAMC1_ITGA1_ITGB1	LAMC1 - (ITGA1+ITGB1)	LAMININ	ECM-Receptor	KEGG: hsa04512
1455	EC	FB	LAMC1	ITGA1_ITGB1	0.00476765	0	LAMC1_ITGA1_ITGB1	LAMC1 - (ITGA1+ITGB1)	LAMININ	ECM-Receptor	KEGG: hsa04512
1456	FB	FB	LAMC1	ITGA1_ITGB1	0.0397009	0	LAMC1_ITGA1_ITGB1	LAMC1 - (ITGA1+ITGB1)	LAMININ	ECM-Receptor	KEGG: hsa04512
1457	SMC	FB	LAMC1	ITGA1_ITGB1	0.078907	0	LAMC1_ITGA1_ITGB1	LAMC1 - (ITGA1+ITGB1)	LAMININ	ECM-Receptor	KEGG: hsa04512
1458	MC	FB	LAMC1	ITGA1_ITGB1	0.013202	0	LAMC1_ITGA1_ITGB1	LAMC1 - (ITGA1+ITGB1)	LAMININ	ECM-Receptor	KEGG: hsa04512
1459	LEC	FB	LAMC1	ITGA1_ITGB1	0.038669	0	LAMC1_ITGA1_ITGB1	LAMC1 - (ITGA1+ITGB1)	LAMININ	ECM-Receptor	KEGG: hsa04512
1460	NC	FB	LAMC1	ITGA1_ITGB1	0.0411401	0	LAMC1_ITGA1_ITGB1	LAMC1 - (ITGA1+ITGB1)	LAMININ	ECM-Receptor	KEGG: hsa04512
1461	Adipo	FB	LAMC1	ITGA1_ITGB1	0.0122682	0	LAMC1_ITGA1_ITGB1	LAMC1 - (ITGA1+ITGB1)	LAMININ	ECM-Receptor	KEGG: hsa04512
1462	ProC	FB	LAMC1	ITGA1_ITGB1	0.058887	0	LAMC1_ITGA1_ITGB1	LAMC1 - (ITGA1+ITGB1)	LAMININ	ECM-Receptor	KEGG: hsa04512
1463	CM	SMC	LAMC1	ITGA1_ITGB1	0.00146552	0	LAMC1_ITGA1_ITGB1	LAMC1 - (ITGA1+ITGB1)	LAMININ	ECM-Receptor	KEGG: hsa04512
1464	EC	SMC	LAMC1	ITGA1_ITGB1	0.00109033	0	LAMC1_ITGA1_ITGB1	LAMC1 - (ITGA1+ITGB1)	LAMININ	ECM-Receptor	KEGG: hsa04512
1465	FB	SMC	LAMC1	ITGA1_ITGB1	0.00933199	0	LAMC1_ITGA1_ITGB1	LAMC1 - (ITGA1+ITGB1)	LAMININ	ECM-Receptor	KEGG: hsa04512
1466	SMC	SMC	LAMC1	ITGA1_ITGB1	0.0191456	0	LAMC1_ITGA1_ITGB1	LAMC1 - (ITGA1+ITGB1)	LAMININ	ECM-Receptor	KEGG: hsa04512
1467	MC	SMC	LAMC1	ITGA1_ITGB1	0.00303908	0	LAMC1_ITGA1_ITGB1	LAMC1 - (ITGA1+ITGB1)	LAMININ	ECM-Receptor	KEGG: hsa04512
1468	LEC	SMC	LAMC1	ITGA1_ITGB1	0.00908197	0	LAMC1_ITGA1_ITGB1	LAMC1 - (ITGA1+ITGB1)	LAMININ	ECM-Receptor	KEGG: hsa04512
1469	NC	SMC	LAMC1	ITGA1_ITGB1	0.00968139	0	LAMC1_ITGA1_ITGB1	LAMC1 - (ITGA1+ITGB1)	LAMININ	ECM-Receptor	KEGG: hsa04512
1470	Adipo	SMC	LAMC1	ITGA1_ITGB1	0.00282207	0	LAMC1_ITGA1_ITGB1	LAMC1 - (ITGA1+ITGB1)	LAMININ	ECM-Receptor	KEGG: hsa04512
1471	ProC	SMC	LAMC1	ITGA1_ITGB1	0.0140567	0	LAMC1_ITGA1_ITGB1	LAMC1 - (ITGA1+ITGB1)	LAMININ	ECM-Receptor	KEGG: hsa04512
1472	CM	MC	LAMC1	ITGA1_ITGB1	0.00217868	0	LAMC1_ITGA1_ITGB1	LAMC1 - (ITGA1+ITGB1)	LAMININ	ECM-Receptor	KEGG: hsa04512
1473	EC	MC	LAMC1	ITGA1_ITGB1	0.00162121	0	LAMC1_ITGA1_ITGB1	LAMC1 - (ITGA1+ITGB1)	LAMININ	ECM-Receptor	KEGG: hsa04512
1474	FB	MC	LAMC1	ITGA1_ITGB1	0.0138202	0	LAMC1_ITGA1_ITGB1	LAMC1 - (ITGA1+ITGB1)	LAMININ	ECM-Receptor	KEGG: hsa04512
1475	SMC	MC	LAMC1	ITGA1_ITGB1	0.0282193	0	LAMC1_ITGA1_ITGB1	LAMC1 - (ITGA1+ITGB1)	LAMININ	ECM-Receptor	KEGG: hsa04512
1476	MC	MC	LAMC1	ITGA1_ITGB1	0.00451452	0	LAMC1_ITGA1_ITGB1	LAMC1 - (ITGA1+ITGB1)	LAMININ	ECM-Receptor	KEGG: hsa04512
1477	LEC	MC	LAMC1	ITGA1_ITGB1	0.0134516	0	LAMC1_ITGA1_ITGB1	LAMC1 - (ITGA1+ITGB1)	LAMININ	ECM-Receptor	KEGG: hsa04512
1478	NC	MC	LAMC1	ITGA1_ITGB1	0.0143352	0	LAMC1_ITGA1_ITGB1	LAMC1 - (ITGA1+ITGB1)	LAMININ	ECM-Receptor	KEGG: hsa04512
1479	Adipo	MC	LAMC1	ITGA1_ITGB1	0.0041926	0	LAMC1_ITGA1_ITGB1	LAMC1 - (ITGA1+ITGB1)	LAMININ	ECM-Receptor	KEGG: hsa04512
1480	ProC	MC	LAMC1	ITGA1_ITGB1	0.0207696	0	LAMC1_ITGA1_ITGB1	LAMC1 - (ITGA1+ITGB1)	LAMININ	ECM-Receptor	KEGG: hsa04512
1481	CM	LEC	LAMC1	ITGA1_ITGB1	0.00553012	0	LAMC1_ITGA1_ITGB1	LAMC1 - (ITGA1+ITGB1)	LAMININ	ECM-Receptor	KEGG: hsa04512
1482	EC	LEC	LAMC1	ITGA1_ITGB1	0.00411866	0	LAMC1_ITGA1_ITGB1	LAMC1 - (ITGA1+ITGB1)	LAMININ	ECM-Receptor	KEGG: hsa04512
1483	FB	LEC	LAMC1	ITGA1_ITGB1	0.0344613	0	LAMC1_ITGA1_ITGB1	LAMC1 - (ITGA1+ITGB1)	LAMININ	ECM-Receptor	KEGG: hsa04512
1484	SMC	LEC	LAMC1	ITGA1_ITGB1	0.0688641	0	LAMC1_ITGA1_ITGB1	LAMC1 - (ITGA1+ITGB1)	LAMININ	ECM-Receptor	KEGG: hsa04512
1485	MC	LEC	LAMC1	ITGA1_ITGB1	0.0114181	0	LAMC1_ITGA1_ITGB1	LAMC1 - (ITGA1+ITGB1)	LAMININ	ECM-Receptor	KEGG: hsa04512
1486	LEC	LEC	LAMC1	ITGA1_ITGB1	0.0335608	0	LAMC1_ITGA1_ITGB1	LAMC1 - (ITGA1+ITGB1)	LAMININ	ECM-Receptor	KEGG: hsa04512
1487	NC	LEC	LAMC1	ITGA1_ITGB1	0.0357176	0	LAMC1_ITGA1_ITGB1	LAMC1 - (ITGA1+ITGB1)	LAMININ	ECM-Receptor	KEGG: hsa04512
1488	Adipo	LEC	LAMC1	ITGA1_ITGB1	0.0106091	0	LAMC1_ITGA1_ITGB1	LAMC1 - (ITGA1+ITGB1)	LAMININ	ECM-Receptor	KEGG: hsa04512
1489	ProC	LEC	LAMC1	ITGA1_ITGB1	0.0512504	0	LAMC1_ITGA1_ITGB1	LAMC1 - (ITGA1+ITGB1)	LAMININ	ECM-Receptor	KEGG: hsa04512
1490	CM	NC	LAMC1	ITGA1_ITGB1	0.0110972	0	LAMC1_ITGA1_ITGB1	LAMC1 - (ITGA1+ITGB1)	LAMININ	ECM-Receptor	KEGG: hsa04512
1491	EC	NC	LAMC1	ITGA1_ITGB1	0.0082767	0	LAMC1_ITGA1_ITGB1	LAMC1 - (ITGA1+ITGB1)	LAMININ	ECM-Receptor	KEGG: hsa04512
1492	FB	NC	LAMC1	ITGA1_ITGB1	0.0671855	0	LAMC1_ITGA1_ITGB1	LAMC1 - (ITGA1+ITGB1)	LAMININ	ECM-Receptor	KEGG: hsa04512
1493	SMC	NC	LAMC1	ITGA1_ITGB1	0.129863	0	LAMC1_ITGA1_ITGB1	LAMC1 - (ITGA1+ITGB1)	LAMININ	ECM-Receptor	KEGG: hsa04512
1494	MC	NC	LAMC1	ITGA1_ITGB1	0.0227768	0	LAMC1_ITGA1_ITGB1	LAMC1 - (ITGA1+ITGB1)	LAMININ	ECM-Receptor	KEGG: hsa04512
1495	LEC	NC	LAMC1	ITGA1_ITGB1	0.065488	0	LAMC1_ITGA1_ITGB1	LAMC1 - (ITGA1+ITGB1)	LAMININ	ECM-Receptor	KEGG: hsa04512
1496	NC	NC	LAMC1	ITGA1_ITGB1	0.0695489	0	LAMC1_ITGA1_ITGB1	LAMC1 - (ITGA1+ITGB1)	LAMININ	ECM-Receptor	KEGG: hsa04512
1497	Adipo	NC	LAMC1	ITGA1_ITGB1	0.0211803	0	LAMC1_ITGA1_ITGB1	LAMC1 - (ITGA1+ITGB1)	LAMININ	ECM-Receptor	KEGG: hsa04512
1498	ProC	NC	LAMC1	ITGA1_ITGB1	0.0982945	0	LAMC1_ITGA1_ITGB1	LAMC1 - (ITGA1+ITGB1)	LAMININ	ECM-Receptor	KEGG: hsa04512
1499	CM	ProC	LAMC1	ITGA1_ITGB1	0.00900679	0.03	LAMC1_ITGA1_ITGB1	LAMC1 - (ITGA1+ITGB1)	LAMININ	ECM-Receptor	KEGG: hsa04512
1500	EC	ProC	LAMC1	ITGA1_ITGB1	0.00671396	0.03	LAMC1_ITGA1_ITGB1	LAMC1 - (ITGA1+ITGB1)	LAMININ	ECM-Receptor	KEGG: hsa04512
1501	FB	ProC	LAMC1	ITGA1_ITGB1	0.0551182	0	LAMC1_ITGA1_ITGB1	LAMC1 - (ITGA1+ITGB1)	LAMININ	ECM-Receptor	KEGG: hsa04512
1502	SMC	ProC	LAMC1	ITGA1_ITGB1	0.10784	0	LAMC1_ITGA1_ITGB1	LAMC1 - (ITGA1+ITGB1)	LAMININ	ECM-Receptor	KEGG: hsa04512
1503	MC	ProC	LAMC1	ITGA1_ITGB1	0.0185274	0	LAMC1_ITGA1_ITGB1	LAMC1 - (ITGA1+ITGB1)	LAMININ	ECM-Receptor	KEGG: hsa04512
1504	LEC	ProC	LAMC1	ITGA1_ITGB1	0.0537081	0	LAMC1_ITGA1_ITGB1	LAMC1 - (ITGA1+ITGB1)	LAMININ	ECM-Receptor	KEGG: hsa04512
1505	NC	ProC	LAMC1	ITGA1_ITGB1	0.0570832	0	LAMC1_ITGA1_ITGB1	LAMC1 - (ITGA1+ITGB1)	LAMININ	ECM-Receptor	KEGG: hsa04512
1506	Adipo	ProC	LAMC1	ITGA1_ITGB1	0.0172235	0	LAMC1_ITGA1_ITGB1	LAMC1 - (ITGA1+ITGB1)	LAMININ	ECM-Receptor	KEGG: hsa04512
1507	ProC	ProC	LAMC1	ITGA1_ITGB1	0.0811256	0	LAMC1_ITGA1_ITGB1	LAMC1 - (ITGA1+ITGB1)	LAMININ	ECM-Receptor	KEGG: hsa04512
1508	CM	FB	LAMA2	ITGA2_ITGB1	0.0658126	0	LAMA2_ITGA2_ITGB1	LAMA2 - (ITGA2+ITGB1)	LAMININ	ECM-Receptor	KEGG: hsa04512
1509	EC	FB	LAMA2	ITGA2_ITGB1	0.0708434	0	LAMA2_ITGA2_ITGB1	LAMA2 - (ITGA2+ITGB1)	LAMININ	ECM-Receptor	KEGG: hsa04512
1510	FB	FB	LAMA2	ITGA2_ITGB1	4.49159e-14	0	LAMA2_ITGA2_ITGB1	LAMA2 - (ITGA2+ITGB1)	LAMININ	ECM-Receptor	KEGG: hsa04512
1511	SMC	FB	LAMA2	ITGA2_ITGB1	0.041939	0	LAMA2_ITGA2_ITGB1	LAMA2 - (ITGA2+ITGB1)	LAMININ	ECM-Receptor	KEGG: hsa04512
1512	PC	FB	LAMA2	ITGA2_ITGB1	7.76089e-10	0	LAMA2_ITGA2_ITGB1	LAMA2 - (ITGA2+ITGB1)	LAMININ	ECM-Receptor	KEGG: hsa04512
1513	MC	FB	LAMA2	ITGA2_ITGB1	7.92376e-15	0	LAMA2_ITGA2_ITGB1	LAMA2 - (ITGA2+ITGB1)	LAMININ	ECM-Receptor	KEGG: hsa04512
1514	LC	FB	LAMA2	ITGA2_ITGB1	0.000663513	0	LAMA2_ITGA2_ITGB1	LAMA2 - (ITGA2+ITGB1)	LAMININ	ECM-Receptor	KEGG: hsa04512
1515	LEC	FB	LAMA2	ITGA2_ITGB1	0.0564614	0	LAMA2_ITGA2_ITGB1	LAMA2 - (ITGA2+ITGB1)	LAMININ	ECM-Receptor	KEGG: hsa04512
1516	NC	FB	LAMA2	ITGA2_ITGB1	9.34037e-15	0	LAMA2_ITGA2_ITGB1	LAMA2 - (ITGA2+ITGB1)	LAMININ	ECM-Receptor	KEGG: hsa04512
1517	Adipo	FB	LAMA2	ITGA2_ITGB1	0.0536409	0	LAMA2_ITGA2_ITGB1	LAMA2 - (ITGA2+ITGB1)	LAMININ	ECM-Receptor	KEGG: hsa04512
1518	ProC	FB	LAMA2	ITGA2_ITGB1	0.0410904	0	LAMA2_ITGA2_ITGB1	LAMA2 - (ITGA2+ITGB1)	LAMININ	ECM-Receptor	KEGG: hsa04512
1519	CM	MC	LAMA2	ITGA2_ITGB1	0.0343715	0	LAMA2_ITGA2_ITGB1	LAMA2 - (ITGA2+ITGB1)	LAMININ	ECM-Receptor	KEGG: hsa04512
1520	EC	MC	LAMA2	ITGA2_ITGB1	0.0370943	0	LAMA2_ITGA2_ITGB1	LAMA2 - (ITGA2+ITGB1)	LAMININ	ECM-Receptor	KEGG: hsa04512
1521	FB	MC	LAMA2	ITGA2_ITGB1	2.26941e-14	0	LAMA2_ITGA2_ITGB1	LAMA2 - (ITGA2+ITGB1)	LAMININ	ECM-Receptor	KEGG: hsa04512
1522	SMC	MC	LAMA2	ITGA2_ITGB1	0.021639	0	LAMA2_ITGA2_ITGB1	LAMA2 - (ITGA2+ITGB1)	LAMININ	ECM-Receptor	KEGG: hsa04512
1523	PC	MC	LAMA2	ITGA2_ITGB1	3.92125e-10	0	LAMA2_ITGA2_ITGB1	LAMA2 - (ITGA2+ITGB1)	LAMININ	ECM-Receptor	KEGG: hsa04512
1524	MC	MC	LAMA2	ITGA2_ITGB1	4.00354e-15	0	LAMA2_ITGA2_ITGB1	LAMA2 - (ITGA2+ITGB1)	LAMININ	ECM-Receptor	KEGG: hsa04512
1525	LC	MC	LAMA2	ITGA2_ITGB1	0.000335356	0	LAMA2_ITGA2_ITGB1	LAMA2 - (ITGA2+ITGB1)	LAMININ	ECM-Receptor	KEGG: hsa04512
1526	LEC	MC	LAMA2	ITGA2_ITGB1	0.0293474	0	LAMA2_ITGA2_ITGB1	LAMA2 - (ITGA2+ITGB1)	LAMININ	ECM-Receptor	KEGG: hsa04512
1527	NC	MC	LAMA2	ITGA2_ITGB1	4.7193e-15	0	LAMA2_ITGA2_ITGB1	LAMA2 - (ITGA2+ITGB1)	LAMININ	ECM-Receptor	KEGG: hsa04512
1528	Adipo	MC	LAMA2	ITGA2_ITGB1	0.0278414	0	LAMA2_ITGA2_ITGB1	LAMA2 - (ITGA2+ITGB1)	LAMININ	ECM-Receptor	KEGG: hsa04512
1529	ProC	MC	LAMA2	ITGA2_ITGB1	0.0211921	0	LAMA2_ITGA2_ITGB1	LAMA2 - (ITGA2+ITGB1)	LAMININ	ECM-Receptor	KEGG: hsa04512
1530	CM	LEC	LAMA2	ITGA2_ITGB1	0.0525379	0	LAMA2_ITGA2_ITGB1	LAMA2 - (ITGA2+ITGB1)	LAMININ	ECM-Receptor	KEGG: hsa04512
1531	EC	LEC	LAMA2	ITGA2_ITGB1	0.0566154	0	LAMA2_ITGA2_ITGB1	LAMA2 - (ITGA2+ITGB1)	LAMININ	ECM-Receptor	KEGG: hsa04512
1532	FB	LEC	LAMA2	ITGA2_ITGB1	3.53538e-14	0	LAMA2_ITGA2_ITGB1	LAMA2 - (ITGA2+ITGB1)	LAMININ	ECM-Receptor	KEGG: hsa04512
1533	SMC	LEC	LAMA2	ITGA2_ITGB1	0.033308	0	LAMA2_ITGA2_ITGB1	LAMA2 - (ITGA2+ITGB1)	LAMININ	ECM-Receptor	KEGG: hsa04512
1534	PC	LEC	LAMA2	ITGA2_ITGB1	6.10867e-10	0	LAMA2_ITGA2_ITGB1	LAMA2 - (ITGA2+ITGB1)	LAMININ	ECM-Receptor	KEGG: hsa04512
1535	MC	LEC	LAMA2	ITGA2_ITGB1	6.23687e-15	0	LAMA2_ITGA2_ITGB1	LAMA2 - (ITGA2+ITGB1)	LAMININ	ECM-Receptor	KEGG: hsa04512
1536	LC	LEC	LAMA2	ITGA2_ITGB1	0.000522332	0	LAMA2_ITGA2_ITGB1	LAMA2 - (ITGA2+ITGB1)	LAMININ	ECM-Receptor	KEGG: hsa04512
1537	LEC	LEC	LAMA2	ITGA2_ITGB1	0.044982	0	LAMA2_ITGA2_ITGB1	LAMA2 - (ITGA2+ITGB1)	LAMININ	ECM-Receptor	KEGG: hsa04512
1538	NC	LEC	LAMA2	ITGA2_ITGB1	7.35189e-15	0	LAMA2_ITGA2_ITGB1	LAMA2 - (ITGA2+ITGB1)	LAMININ	ECM-Receptor	KEGG: hsa04512
1539	Adipo	LEC	LAMA2	ITGA2_ITGB1	0.042709	0	LAMA2_ITGA2_ITGB1	LAMA2 - (ITGA2+ITGB1)	LAMININ	ECM-Receptor	KEGG: hsa04512
1540	ProC	LEC	LAMA2	ITGA2_ITGB1	0.0326281	0	LAMA2_ITGA2_ITGB1	LAMA2 - (ITGA2+ITGB1)	LAMININ	ECM-Receptor	KEGG: hsa04512
1541	Adipo	FB	LAMA3	ITGA2_ITGB1	0.00737336	0	LAMA3_ITGA2_ITGB1	LAMA3 - (ITGA2+ITGB1)	LAMININ	ECM-Receptor	KEGG: hsa04512
1542	ProC	FB	LAMA3	ITGA2_ITGB1	0.0312704	0	LAMA3_ITGA2_ITGB1	LAMA3 - (ITGA2+ITGB1)	LAMININ	ECM-Receptor	KEGG: hsa04512
1543	Adipo	MC	LAMA3	ITGA2_ITGB1	0.00373909	0	LAMA3_ITGA2_ITGB1	LAMA3 - (ITGA2+ITGB1)	LAMININ	ECM-Receptor	KEGG: hsa04512
1544	ProC	MC	LAMA3	ITGA2_ITGB1	0.0160479	0	LAMA3_ITGA2_ITGB1	LAMA3 - (ITGA2+ITGB1)	LAMININ	ECM-Receptor	KEGG: hsa04512
1545	Adipo	LEC	LAMA3	ITGA2_ITGB1	0.00581276	0	LAMA3_ITGA2_ITGB1	LAMA3 - (ITGA2+ITGB1)	LAMININ	ECM-Receptor	KEGG: hsa04512
1546	ProC	LEC	LAMA3	ITGA2_ITGB1	0.0247782	0	LAMA3_ITGA2_ITGB1	LAMA3 - (ITGA2+ITGB1)	LAMININ	ECM-Receptor	KEGG: hsa04512
1547	EC	FB	LAMA4	ITGA2_ITGB1	0.00422022	0	LAMA4_ITGA2_ITGB1	LAMA4 - (ITGA2+ITGB1)	LAMININ	ECM-Receptor	KEGG: hsa04512
1548	FB	FB	LAMA4	ITGA2_ITGB1	0.00833089	0	LAMA4_ITGA2_ITGB1	LAMA4 - (ITGA2+ITGB1)	LAMININ	ECM-Receptor	KEGG: hsa04512
1549	SMC	FB	LAMA4	ITGA2_ITGB1	0.0275445	0	LAMA4_ITGA2_ITGB1	LAMA4 - (ITGA2+ITGB1)	LAMININ	ECM-Receptor	KEGG: hsa04512
1550	MC	FB	LAMA4	ITGA2_ITGB1	0.0325229	0	LAMA4_ITGA2_ITGB1	LAMA4 - (ITGA2+ITGB1)	LAMININ	ECM-Receptor	KEGG: hsa04512
1551	LEC	FB	LAMA4	ITGA2_ITGB1	0.0312427	0	LAMA4_ITGA2_ITGB1	LAMA4 - (ITGA2+ITGB1)	LAMININ	ECM-Receptor	KEGG: hsa04512
1552	NC	FB	LAMA4	ITGA2_ITGB1	0.0392924	0	LAMA4_ITGA2_ITGB1	LAMA4 - (ITGA2+ITGB1)	LAMININ	ECM-Receptor	KEGG: hsa04512
1553	Adipo	FB	LAMA4	ITGA2_ITGB1	0.00621338	0	LAMA4_ITGA2_ITGB1	LAMA4 - (ITGA2+ITGB1)	LAMININ	ECM-Receptor	KEGG: hsa04512
1554	ProC	FB	LAMA4	ITGA2_ITGB1	0.0100034	0	LAMA4_ITGA2_ITGB1	LAMA4 - (ITGA2+ITGB1)	LAMININ	ECM-Receptor	KEGG: hsa04512
1555	EC	MC	LAMA4	ITGA2_ITGB1	0.00213676	0	LAMA4_ITGA2_ITGB1	LAMA4 - (ITGA2+ITGB1)	LAMININ	ECM-Receptor	KEGG: hsa04512
1556	FB	MC	LAMA4	ITGA2_ITGB1	0.00422667	0	LAMA4_ITGA2_ITGB1	LAMA4 - (ITGA2+ITGB1)	LAMININ	ECM-Receptor	KEGG: hsa04512
1557	SMC	MC	LAMA4	ITGA2_ITGB1	0.0141094	0	LAMA4_ITGA2_ITGB1	LAMA4 - (ITGA2+ITGB1)	LAMININ	ECM-Receptor	KEGG: hsa04512
1558	MC	MC	LAMA4	ITGA2_ITGB1	0.0167012	0	LAMA4_ITGA2_ITGB1	LAMA4 - (ITGA2+ITGB1)	LAMININ	ECM-Receptor	KEGG: hsa04512
1559	LEC	MC	LAMA4	ITGA2_ITGB1	0.0160335	0	LAMA4_ITGA2_ITGB1	LAMA4 - (ITGA2+ITGB1)	LAMININ	ECM-Receptor	KEGG: hsa04512
1560	NC	MC	LAMA4	ITGA2_ITGB1	0.0202464	0	LAMA4_ITGA2_ITGB1	LAMA4 - (ITGA2+ITGB1)	LAMININ	ECM-Receptor	KEGG: hsa04512
1561	Adipo	MC	LAMA4	ITGA2_ITGB1	0.00314904	0	LAMA4_ITGA2_ITGB1	LAMA4 - (ITGA2+ITGB1)	LAMININ	ECM-Receptor	KEGG: hsa04512
1562	ProC	MC	LAMA4	ITGA2_ITGB1	0.00507941	0	LAMA4_ITGA2_ITGB1	LAMA4 - (ITGA2+ITGB1)	LAMININ	ECM-Receptor	KEGG: hsa04512
1563	EC	LEC	LAMA4	ITGA2_ITGB1	0.00332476	0	LAMA4_ITGA2_ITGB1	LAMA4 - (ITGA2+ITGB1)	LAMININ	ECM-Receptor	KEGG: hsa04512
1564	FB	LEC	LAMA4	ITGA2_ITGB1	0.00656897	0	LAMA4_ITGA2_ITGB1	LAMA4 - (ITGA2+ITGB1)	LAMININ	ECM-Receptor	KEGG: hsa04512
1565	SMC	LEC	LAMA4	ITGA2_ITGB1	0.0218084	0	LAMA4_ITGA2_ITGB1	LAMA4 - (ITGA2+ITGB1)	LAMININ	ECM-Receptor	KEGG: hsa04512
1566	MC	LEC	LAMA4	ITGA2_ITGB1	0.0257775	0	LAMA4_ITGA2_ITGB1	LAMA4 - (ITGA2+ITGB1)	LAMININ	ECM-Receptor	KEGG: hsa04512
1567	LEC	LEC	LAMA4	ITGA2_ITGB1	0.0247561	0	LAMA4_ITGA2_ITGB1	LAMA4 - (ITGA2+ITGB1)	LAMININ	ECM-Receptor	KEGG: hsa04512
1568	NC	LEC	LAMA4	ITGA2_ITGB1	0.0311883	0	LAMA4_ITGA2_ITGB1	LAMA4 - (ITGA2+ITGB1)	LAMININ	ECM-Receptor	KEGG: hsa04512
1569	Adipo	LEC	LAMA4	ITGA2_ITGB1	0.00489709	0	LAMA4_ITGA2_ITGB1	LAMA4 - (ITGA2+ITGB1)	LAMININ	ECM-Receptor	KEGG: hsa04512
1570	ProC	LEC	LAMA4	ITGA2_ITGB1	0.00789054	0	LAMA4_ITGA2_ITGB1	LAMA4 - (ITGA2+ITGB1)	LAMININ	ECM-Receptor	KEGG: hsa04512
1571	ProC	FB	LAMA5	ITGA2_ITGB1	0.000347119	0	LAMA5_ITGA2_ITGB1	LAMA5 - (ITGA2+ITGB1)	LAMININ	ECM-Receptor	KEGG: hsa04512
1572	ProC	MC	LAMA5	ITGA2_ITGB1	0.000175415	0	LAMA5_ITGA2_ITGB1	LAMA5 - (ITGA2+ITGB1)	LAMININ	ECM-Receptor	KEGG: hsa04512
1573	ProC	LEC	LAMA5	ITGA2_ITGB1	0.000273241	0	LAMA5_ITGA2_ITGB1	LAMA5 - (ITGA2+ITGB1)	LAMININ	ECM-Receptor	KEGG: hsa04512
1574	CM	FB	LAMB1	ITGA2_ITGB1	0.00289575	0	LAMB1_ITGA2_ITGB1	LAMB1 - (ITGA2+ITGB1)	LAMININ	ECM-Receptor	KEGG: hsa04512
1575	EC	FB	LAMB1	ITGA2_ITGB1	0.00293619	0	LAMB1_ITGA2_ITGB1	LAMB1 - (ITGA2+ITGB1)	LAMININ	ECM-Receptor	KEGG: hsa04512
1576	FB	FB	LAMB1	ITGA2_ITGB1	0.0270714	0	LAMB1_ITGA2_ITGB1	LAMB1 - (ITGA2+ITGB1)	LAMININ	ECM-Receptor	KEGG: hsa04512
1577	SMC	FB	LAMB1	ITGA2_ITGB1	0.0504975	0	LAMB1_ITGA2_ITGB1	LAMB1 - (ITGA2+ITGB1)	LAMININ	ECM-Receptor	KEGG: hsa04512
1578	MC	FB	LAMB1	ITGA2_ITGB1	0.0395664	0	LAMB1_ITGA2_ITGB1	LAMB1 - (ITGA2+ITGB1)	LAMININ	ECM-Receptor	KEGG: hsa04512
1579	LEC	FB	LAMB1	ITGA2_ITGB1	0.0475955	0	LAMB1_ITGA2_ITGB1	LAMB1 - (ITGA2+ITGB1)	LAMININ	ECM-Receptor	KEGG: hsa04512
1580	NC	FB	LAMB1	ITGA2_ITGB1	0.0213703	0	LAMB1_ITGA2_ITGB1	LAMB1 - (ITGA2+ITGB1)	LAMININ	ECM-Receptor	KEGG: hsa04512
1581	Adipo	FB	LAMB1	ITGA2_ITGB1	0.00697444	0	LAMB1_ITGA2_ITGB1	LAMB1 - (ITGA2+ITGB1)	LAMININ	ECM-Receptor	KEGG: hsa04512
1582	ProC	FB	LAMB1	ITGA2_ITGB1	0.0201283	0	LAMB1_ITGA2_ITGB1	LAMB1 - (ITGA2+ITGB1)	LAMININ	ECM-Receptor	KEGG: hsa04512
1583	CM	MC	LAMB1	ITGA2_ITGB1	0.0014652	0	LAMB1_ITGA2_ITGB1	LAMB1 - (ITGA2+ITGB1)	LAMININ	ECM-Receptor	KEGG: hsa04512
1584	EC	MC	LAMB1	ITGA2_ITGB1	0.00148569	0	LAMB1_ITGA2_ITGB1	LAMB1 - (ITGA2+ITGB1)	LAMININ	ECM-Receptor	KEGG: hsa04512
1585	FB	MC	LAMB1	ITGA2_ITGB1	0.0138637	0	LAMB1_ITGA2_ITGB1	LAMB1 - (ITGA2+ITGB1)	LAMININ	ECM-Receptor	KEGG: hsa04512
1586	SMC	MC	LAMB1	ITGA2_ITGB1	0.026168	0	LAMB1_ITGA2_ITGB1	LAMB1 - (ITGA2+ITGB1)	LAMININ	ECM-Receptor	KEGG: hsa04512
1587	MC	MC	LAMB1	ITGA2_ITGB1	0.0203904	0	LAMB1_ITGA2_ITGB1	LAMB1 - (ITGA2+ITGB1)	LAMININ	ECM-Receptor	KEGG: hsa04512
1588	LEC	MC	LAMB1	ITGA2_ITGB1	0.0246279	0	LAMB1_ITGA2_ITGB1	LAMB1 - (ITGA2+ITGB1)	LAMININ	ECM-Receptor	KEGG: hsa04512
1589	NC	MC	LAMB1	ITGA2_ITGB1	0.0109129	0	LAMB1_ITGA2_ITGB1	LAMB1 - (ITGA2+ITGB1)	LAMININ	ECM-Receptor	KEGG: hsa04512
1590	Adipo	MC	LAMB1	ITGA2_ITGB1	0.0035361	0	LAMB1_ITGA2_ITGB1	LAMB1 - (ITGA2+ITGB1)	LAMININ	ECM-Receptor	KEGG: hsa04512
1591	ProC	MC	LAMB1	ITGA2_ITGB1	0.0102723	0	LAMB1_ITGA2_ITGB1	LAMB1 - (ITGA2+ITGB1)	LAMININ	ECM-Receptor	KEGG: hsa04512
1592	CM	LEC	LAMB1	ITGA2_ITGB1	0.00228068	0	LAMB1_ITGA2_ITGB1	LAMB1 - (ITGA2+ITGB1)	LAMININ	ECM-Receptor	KEGG: hsa04512
1593	EC	LEC	LAMB1	ITGA2_ITGB1	0.00231255	0	LAMB1_ITGA2_ITGB1	LAMB1 - (ITGA2+ITGB1)	LAMININ	ECM-Receptor	KEGG: hsa04512
1594	FB	LEC	LAMB1	ITGA2_ITGB1	0.0214317	0	LAMB1_ITGA2_ITGB1	LAMB1 - (ITGA2+ITGB1)	LAMININ	ECM-Receptor	KEGG: hsa04512
1595	SMC	LEC	LAMB1	ITGA2_ITGB1	0.040179	0	LAMB1_ITGA2_ITGB1	LAMB1 - (ITGA2+ITGB1)	LAMININ	ECM-Receptor	KEGG: hsa04512
1596	MC	LEC	LAMB1	ITGA2_ITGB1	0.0314077	0	LAMB1_ITGA2_ITGB1	LAMB1 - (ITGA2+ITGB1)	LAMININ	ECM-Receptor	KEGG: hsa04512
1597	LEC	LEC	LAMB1	ITGA2_ITGB1	0.0378464	0	LAMB1_ITGA2_ITGB1	LAMB1 - (ITGA2+ITGB1)	LAMININ	ECM-Receptor	KEGG: hsa04512
1598	NC	LEC	LAMB1	ITGA2_ITGB1	0.0168976	0	LAMB1_ITGA2_ITGB1	LAMB1 - (ITGA2+ITGB1)	LAMININ	ECM-Receptor	KEGG: hsa04512
1599	Adipo	LEC	LAMB1	ITGA2_ITGB1	0.00549781	0	LAMB1_ITGA2_ITGB1	LAMB1 - (ITGA2+ITGB1)	LAMININ	ECM-Receptor	KEGG: hsa04512
1600	ProC	LEC	LAMB1	ITGA2_ITGB1	0.0159113	0	LAMB1_ITGA2_ITGB1	LAMB1 - (ITGA2+ITGB1)	LAMININ	ECM-Receptor	KEGG: hsa04512
1601	ProC	FB	LAMB2	ITGA2_ITGB1	0.000882124	0	LAMB2_ITGA2_ITGB1	LAMB2 - (ITGA2+ITGB1)	LAMININ	ECM-Receptor	KEGG: hsa04512
1602	ProC	MC	LAMB2	ITGA2_ITGB1	0.000445895	0	LAMB2_ITGA2_ITGB1	LAMB2 - (ITGA2+ITGB1)	LAMININ	ECM-Receptor	KEGG: hsa04512
1603	ProC	LEC	LAMB2	ITGA2_ITGB1	0.000694459	0	LAMB2_ITGA2_ITGB1	LAMB2 - (ITGA2+ITGB1)	LAMININ	ECM-Receptor	KEGG: hsa04512
1604	CM	FB	LAMC1	ITGA2_ITGB1	0.00352753	0	LAMC1_ITGA2_ITGB1	LAMC1 - (ITGA2+ITGB1)	LAMININ	ECM-Receptor	KEGG: hsa04512
1605	EC	FB	LAMC1	ITGA2_ITGB1	0.00262584	0	LAMC1_ITGA2_ITGB1	LAMC1 - (ITGA2+ITGB1)	LAMININ	ECM-Receptor	KEGG: hsa04512
1606	FB	FB	LAMC1	ITGA2_ITGB1	0.022216	0	LAMC1_ITGA2_ITGB1	LAMC1 - (ITGA2+ITGB1)	LAMININ	ECM-Receptor	KEGG: hsa04512
1607	SMC	FB	LAMC1	ITGA2_ITGB1	0.0449637	0	LAMC1_ITGA2_ITGB1	LAMC1 - (ITGA2+ITGB1)	LAMININ	ECM-Receptor	KEGG: hsa04512
1608	MC	FB	LAMC1	ITGA2_ITGB1	0.00729895	0	LAMC1_ITGA2_ITGB1	LAMC1 - (ITGA2+ITGB1)	LAMININ	ECM-Receptor	KEGG: hsa04512
1609	LEC	FB	LAMC1	ITGA2_ITGB1	0.0216284	0	LAMC1_ITGA2_ITGB1	LAMC1 - (ITGA2+ITGB1)	LAMININ	ECM-Receptor	KEGG: hsa04512
1610	NC	FB	LAMC1	ITGA2_ITGB1	0.0230366	0	LAMC1_ITGA2_ITGB1	LAMC1 - (ITGA2+ITGB1)	LAMININ	ECM-Receptor	KEGG: hsa04512
1611	Adipo	FB	LAMC1	ITGA2_ITGB1	0.00677983	0	LAMC1_ITGA2_ITGB1	LAMC1 - (ITGA2+ITGB1)	LAMININ	ECM-Receptor	KEGG: hsa04512
1612	ProC	FB	LAMC1	ITGA2_ITGB1	0.0332448	0	LAMC1_ITGA2_ITGB1	LAMC1 - (ITGA2+ITGB1)	LAMININ	ECM-Receptor	KEGG: hsa04512
1613	CM	MC	LAMC1	ITGA2_ITGB1	0.00178543	0	LAMC1_ITGA2_ITGB1	LAMC1 - (ITGA2+ITGB1)	LAMININ	ECM-Receptor	KEGG: hsa04512
1614	EC	MC	LAMC1	ITGA2_ITGB1	0.00132845	0	LAMC1_ITGA2_ITGB1	LAMC1 - (ITGA2+ITGB1)	LAMININ	ECM-Receptor	KEGG: hsa04512
1615	FB	MC	LAMC1	ITGA2_ITGB1	0.0113496	0	LAMC1_ITGA2_ITGB1	LAMC1 - (ITGA2+ITGB1)	LAMININ	ECM-Receptor	KEGG: hsa04512
1616	SMC	MC	LAMC1	ITGA2_ITGB1	0.0232352	0	LAMC1_ITGA2_ITGB1	LAMC1 - (ITGA2+ITGB1)	LAMININ	ECM-Receptor	KEGG: hsa04512
1617	MC	MC	LAMC1	ITGA2_ITGB1	0.00370122	0	LAMC1_ITGA2_ITGB1	LAMC1 - (ITGA2+ITGB1)	LAMININ	ECM-Receptor	KEGG: hsa04512
1618	LEC	MC	LAMC1	ITGA2_ITGB1	0.0110461	0	LAMC1_ITGA2_ITGB1	LAMC1 - (ITGA2+ITGB1)	LAMININ	ECM-Receptor	KEGG: hsa04512
1619	NC	MC	LAMC1	ITGA2_ITGB1	0.0117736	0	LAMC1_ITGA2_ITGB1	LAMC1 - (ITGA2+ITGB1)	LAMININ	ECM-Receptor	KEGG: hsa04512
1620	Adipo	MC	LAMC1	ITGA2_ITGB1	0.0034371	0	LAMC1_ITGA2_ITGB1	LAMC1 - (ITGA2+ITGB1)	LAMININ	ECM-Receptor	KEGG: hsa04512
1621	ProC	MC	LAMC1	ITGA2_ITGB1	0.0170781	0	LAMC1_ITGA2_ITGB1	LAMC1 - (ITGA2+ITGB1)	LAMININ	ECM-Receptor	KEGG: hsa04512
1622	CM	LEC	LAMC1	ITGA2_ITGB1	0.00277864	0	LAMC1_ITGA2_ITGB1	LAMC1 - (ITGA2+ITGB1)	LAMININ	ECM-Receptor	KEGG: hsa04512
1623	EC	LEC	LAMC1	ITGA2_ITGB1	0.00206798	0	LAMC1_ITGA2_ITGB1	LAMC1 - (ITGA2+ITGB1)	LAMININ	ECM-Receptor	KEGG: hsa04512
1624	FB	LEC	LAMC1	ITGA2_ITGB1	0.0175695	0	LAMC1_ITGA2_ITGB1	LAMC1 - (ITGA2+ITGB1)	LAMININ	ECM-Receptor	KEGG: hsa04512
1625	SMC	LEC	LAMC1	ITGA2_ITGB1	0.0357334	0	LAMC1_ITGA2_ITGB1	LAMC1 - (ITGA2+ITGB1)	LAMININ	ECM-Receptor	KEGG: hsa04512
1626	MC	LEC	LAMC1	ITGA2_ITGB1	0.00575401	0	LAMC1_ITGA2_ITGB1	LAMC1 - (ITGA2+ITGB1)	LAMININ	ECM-Receptor	KEGG: hsa04512
1627	LEC	LEC	LAMC1	ITGA2_ITGB1	0.0171027	0	LAMC1_ITGA2_ITGB1	LAMC1 - (ITGA2+ITGB1)	LAMININ	ECM-Receptor	KEGG: hsa04512
1628	NC	LEC	LAMC1	ITGA2_ITGB1	0.0182217	0	LAMC1_ITGA2_ITGB1	LAMC1 - (ITGA2+ITGB1)	LAMININ	ECM-Receptor	KEGG: hsa04512
1629	Adipo	LEC	LAMC1	ITGA2_ITGB1	0.00534418	0	LAMC1_ITGA2_ITGB1	LAMC1 - (ITGA2+ITGB1)	LAMININ	ECM-Receptor	KEGG: hsa04512
1630	ProC	LEC	LAMC1	ITGA2_ITGB1	0.0263538	0	LAMC1_ITGA2_ITGB1	LAMC1 - (ITGA2+ITGB1)	LAMININ	ECM-Receptor	KEGG: hsa04512
1631	CM	CM	LAMA2	ITGA3_ITGB1	0.0269303	0.03	LAMA2_ITGA3_ITGB1	LAMA2 - (ITGA3+ITGB1)	LAMININ	ECM-Receptor	KEGG: hsa04512
1632	EC	CM	LAMA2	ITGA3_ITGB1	0.0290814	0.01	LAMA2_ITGA3_ITGB1	LAMA2 - (ITGA3+ITGB1)	LAMININ	ECM-Receptor	KEGG: hsa04512
1633	CM	EC	LAMA2	ITGA3_ITGB1	0.0243973	0	LAMA2_ITGA3_ITGB1	LAMA2 - (ITGA3+ITGB1)	LAMININ	ECM-Receptor	KEGG: hsa04512
1634	EC	EC	LAMA2	ITGA3_ITGB1	0.0263515	0	LAMA2_ITGA3_ITGB1	LAMA2 - (ITGA3+ITGB1)	LAMININ	ECM-Receptor	KEGG: hsa04512
1635	FB	EC	LAMA2	ITGA3_ITGB1	1.59439e-14	0	LAMA2_ITGA3_ITGB1	LAMA2 - (ITGA3+ITGB1)	LAMININ	ECM-Receptor	KEGG: hsa04512
1636	SMC	EC	LAMA2	ITGA3_ITGB1	0.0153011	0	LAMA2_ITGA3_ITGB1	LAMA2 - (ITGA3+ITGB1)	LAMININ	ECM-Receptor	KEGG: hsa04512
1637	PC	EC	LAMA2	ITGA3_ITGB1	2.75489e-10	0	LAMA2_ITGA3_ITGB1	LAMA2 - (ITGA3+ITGB1)	LAMININ	ECM-Receptor	KEGG: hsa04512
1638	MC	EC	LAMA2	ITGA3_ITGB1	2.81271e-15	0	LAMA2_ITGA3_ITGB1	LAMA2 - (ITGA3+ITGB1)	LAMININ	ECM-Receptor	KEGG: hsa04512
1639	LC	EC	LAMA2	ITGA3_ITGB1	0.000235629	0	LAMA2_ITGA3_ITGB1	LAMA2 - (ITGA3+ITGB1)	LAMININ	ECM-Receptor	KEGG: hsa04512
1640	LEC	EC	LAMA2	ITGA3_ITGB1	0.0207997	0	LAMA2_ITGA3_ITGB1	LAMA2 - (ITGA3+ITGB1)	LAMININ	ECM-Receptor	KEGG: hsa04512
1641	NC	EC	LAMA2	ITGA3_ITGB1	3.31556e-15	0	LAMA2_ITGA3_ITGB1	LAMA2 - (ITGA3+ITGB1)	LAMININ	ECM-Receptor	KEGG: hsa04512
1642	Adipo	EC	LAMA2	ITGA3_ITGB1	0.0197234	0	LAMA2_ITGA3_ITGB1	LAMA2 - (ITGA3+ITGB1)	LAMININ	ECM-Receptor	KEGG: hsa04512
1643	ProC	EC	LAMA2	ITGA3_ITGB1	0.014983	0	LAMA2_ITGA3_ITGB1	LAMA2 - (ITGA3+ITGB1)	LAMININ	ECM-Receptor	KEGG: hsa04512
1644	CM	ProC	LAMA2	ITGA3_ITGB1	0.0312479	0.02	LAMA2_ITGA3_ITGB1	LAMA2 - (ITGA3+ITGB1)	LAMININ	ECM-Receptor	KEGG: hsa04512
1645	EC	ProC	LAMA2	ITGA3_ITGB1	0.0337319	0.01	LAMA2_ITGA3_ITGB1	LAMA2 - (ITGA3+ITGB1)	LAMININ	ECM-Receptor	KEGG: hsa04512
1646	Adipo	CM	LAMA3	ITGA3_ITGB1	0.00290961	0	LAMA3_ITGA3_ITGB1	LAMA3 - (ITGA3+ITGB1)	LAMININ	ECM-Receptor	KEGG: hsa04512
1647	ProC	CM	LAMA3	ITGA3_ITGB1	0.0125222	0	LAMA3_ITGA3_ITGB1	LAMA3 - (ITGA3+ITGB1)	LAMININ	ECM-Receptor	KEGG: hsa04512
1648	Adipo	EC	LAMA3	ITGA3_ITGB1	0.00262984	0	LAMA3_ITGA3_ITGB1	LAMA3 - (ITGA3+ITGB1)	LAMININ	ECM-Receptor	KEGG: hsa04512
1649	ProC	EC	LAMA3	ITGA3_ITGB1	0.0113286	0	LAMA3_ITGA3_ITGB1	LAMA3 - (ITGA3+ITGB1)	LAMININ	ECM-Receptor	KEGG: hsa04512
1650	Adipo	ProC	LAMA3	ITGA3_ITGB1	0.00338952	0	LAMA3_ITGA3_ITGB1	LAMA3 - (ITGA3+ITGB1)	LAMININ	ECM-Receptor	KEGG: hsa04512
1651	ProC	ProC	LAMA3	ITGA3_ITGB1	0.0145644	0	LAMA3_ITGA3_ITGB1	LAMA3 - (ITGA3+ITGB1)	LAMININ	ECM-Receptor	KEGG: hsa04512
1652	FB	CM	LAMA4	ITGA3_ITGB1	0.00328939	0.02	LAMA4_ITGA3_ITGB1	LAMA4 - (ITGA3+ITGB1)	LAMININ	ECM-Receptor	KEGG: hsa04512
1653	SMC	CM	LAMA4	ITGA3_ITGB1	0.0110048	0	LAMA4_ITGA3_ITGB1	LAMA4 - (ITGA3+ITGB1)	LAMININ	ECM-Receptor	KEGG: hsa04512
1654	MC	CM	LAMA4	ITGA3_ITGB1	0.0130338	0	LAMA4_ITGA3_ITGB1	LAMA4 - (ITGA3+ITGB1)	LAMININ	ECM-Receptor	KEGG: hsa04512
1655	LEC	CM	LAMA4	ITGA3_ITGB1	0.0125109	0	LAMA4_ITGA3_ITGB1	LAMA4 - (ITGA3+ITGB1)	LAMININ	ECM-Receptor	KEGG: hsa04512
1656	NC	CM	LAMA4	ITGA3_ITGB1	0.0158131	0	LAMA4_ITGA3_ITGB1	LAMA4 - (ITGA3+ITGB1)	LAMININ	ECM-Receptor	KEGG: hsa04512
1657	EC	EC	LAMA4	ITGA3_ITGB1	0.00150214	0	LAMA4_ITGA3_ITGB1	LAMA4 - (ITGA3+ITGB1)	LAMININ	ECM-Receptor	KEGG: hsa04512
1658	FB	EC	LAMA4	ITGA3_ITGB1	0.0029732	0	LAMA4_ITGA3_ITGB1	LAMA4 - (ITGA3+ITGB1)	LAMININ	ECM-Receptor	KEGG: hsa04512
1659	SMC	EC	LAMA4	ITGA3_ITGB1	0.00995436	0	LAMA4_ITGA3_ITGB1	LAMA4 - (ITGA3+ITGB1)	LAMININ	ECM-Receptor	KEGG: hsa04512
1660	MC	EC	LAMA4	ITGA3_ITGB1	0.0117921	0	LAMA4_ITGA3_ITGB1	LAMA4 - (ITGA3+ITGB1)	LAMININ	ECM-Receptor	KEGG: hsa04512
1661	LEC	EC	LAMA4	ITGA3_ITGB1	0.0113184	0	LAMA4_ITGA3_ITGB1	LAMA4 - (ITGA3+ITGB1)	LAMININ	ECM-Receptor	KEGG: hsa04512
1662	NC	EC	LAMA4	ITGA3_ITGB1	0.0143104	0	LAMA4_ITGA3_ITGB1	LAMA4 - (ITGA3+ITGB1)	LAMININ	ECM-Receptor	KEGG: hsa04512
1663	Adipo	EC	LAMA4	ITGA3_ITGB1	0.00221445	0	LAMA4_ITGA3_ITGB1	LAMA4 - (ITGA3+ITGB1)	LAMININ	ECM-Receptor	KEGG: hsa04512
1664	ProC	EC	LAMA4	ITGA3_ITGB1	0.00357396	0	LAMA4_ITGA3_ITGB1	LAMA4 - (ITGA3+ITGB1)	LAMININ	ECM-Receptor	KEGG: hsa04512
1665	FB	ProC	LAMA4	ITGA3_ITGB1	0.00383169	0.01	LAMA4_ITGA3_ITGB1	LAMA4 - (ITGA3+ITGB1)	LAMININ	ECM-Receptor	KEGG: hsa04512
1666	SMC	ProC	LAMA4	ITGA3_ITGB1	0.0128027	0	LAMA4_ITGA3_ITGB1	LAMA4 - (ITGA3+ITGB1)	LAMININ	ECM-Receptor	KEGG: hsa04512
1667	MC	ProC	LAMA4	ITGA3_ITGB1	0.0151582	0	LAMA4_ITGA3_ITGB1	LAMA4 - (ITGA3+ITGB1)	LAMININ	ECM-Receptor	KEGG: hsa04512
1668	LEC	ProC	LAMA4	ITGA3_ITGB1	0.0145513	0	LAMA4_ITGA3_ITGB1	LAMA4 - (ITGA3+ITGB1)	LAMININ	ECM-Receptor	KEGG: hsa04512
1669	NC	ProC	LAMA4	ITGA3_ITGB1	0.018382	0	LAMA4_ITGA3_ITGB1	LAMA4 - (ITGA3+ITGB1)	LAMININ	ECM-Receptor	KEGG: hsa04512
1670	ProC	CM	LAMA5	ITGA3_ITGB1	0.000136393	0.04	LAMA5_ITGA3_ITGB1	LAMA5 - (ITGA3+ITGB1)	LAMININ	ECM-Receptor	KEGG: hsa04512
1671	ProC	EC	LAMA5	ITGA3_ITGB1	0.000123245	0	LAMA5_ITGA3_ITGB1	LAMA5 - (ITGA3+ITGB1)	LAMININ	ECM-Receptor	KEGG: hsa04512
1672	ProC	ProC	LAMA5	ITGA3_ITGB1	0.000158962	0.03	LAMA5_ITGA3_ITGB1	LAMA5 - (ITGA3+ITGB1)	LAMININ	ECM-Receptor	KEGG: hsa04512
1673	FB	CM	LAMB1	ITGA3_ITGB1	0.0108126	0	LAMB1_ITGA3_ITGB1	LAMB1 - (ITGA3+ITGB1)	LAMININ	ECM-Receptor	KEGG: hsa04512
1674	SMC	CM	LAMB1	ITGA3_ITGB1	0.0204651	0	LAMB1_ITGA3_ITGB1	LAMB1 - (ITGA3+ITGB1)	LAMININ	ECM-Receptor	KEGG: hsa04512
1675	MC	CM	LAMB1	ITGA3_ITGB1	0.0159261	0	LAMB1_ITGA3_ITGB1	LAMB1 - (ITGA3+ITGB1)	LAMININ	ECM-Receptor	KEGG: hsa04512
1676	LEC	CM	LAMB1	ITGA3_ITGB1	0.0192541	0	LAMB1_ITGA3_ITGB1	LAMB1 - (ITGA3+ITGB1)	LAMININ	ECM-Receptor	KEGG: hsa04512
1677	NC	CM	LAMB1	ITGA3_ITGB1	0.00850558	0	LAMB1_ITGA3_ITGB1	LAMB1 - (ITGA3+ITGB1)	LAMININ	ECM-Receptor	KEGG: hsa04512
1678	ProC	CM	LAMB1	ITGA3_ITGB1	0.00800513	0.03	LAMB1_ITGA3_ITGB1	LAMB1 - (ITGA3+ITGB1)	LAMININ	ECM-Receptor	KEGG: hsa04512
1679	CM	EC	LAMB1	ITGA3_ITGB1	0.00102983	0	LAMB1_ITGA3_ITGB1	LAMB1 - (ITGA3+ITGB1)	LAMININ	ECM-Receptor	KEGG: hsa04512
1680	EC	EC	LAMB1	ITGA3_ITGB1	0.00104424	0	LAMB1_ITGA3_ITGB1	LAMB1 - (ITGA3+ITGB1)	LAMININ	ECM-Receptor	KEGG: hsa04512
1681	FB	EC	LAMB1	ITGA3_ITGB1	0.00978034	0	LAMB1_ITGA3_ITGB1	LAMB1 - (ITGA3+ITGB1)	LAMININ	ECM-Receptor	KEGG: hsa04512
1682	SMC	EC	LAMB1	ITGA3_ITGB1	0.0185287	0	LAMB1_ITGA3_ITGB1	LAMB1 - (ITGA3+ITGB1)	LAMININ	ECM-Receptor	KEGG: hsa04512
1683	MC	EC	LAMB1	ITGA3_ITGB1	0.0144128	0	LAMB1_ITGA3_ITGB1	LAMB1 - (ITGA3+ITGB1)	LAMININ	ECM-Receptor	KEGG: hsa04512
1684	LEC	EC	LAMB1	ITGA3_ITGB1	0.0174301	0	LAMB1_ITGA3_ITGB1	LAMB1 - (ITGA3+ITGB1)	LAMININ	ECM-Receptor	KEGG: hsa04512
1685	NC	EC	LAMB1	ITGA3_ITGB1	0.00769186	0	LAMB1_ITGA3_ITGB1	LAMB1 - (ITGA3+ITGB1)	LAMININ	ECM-Receptor	KEGG: hsa04512
1686	Adipo	EC	LAMB1	ITGA3_ITGB1	0.00248691	0	LAMB1_ITGA3_ITGB1	LAMB1 - (ITGA3+ITGB1)	LAMININ	ECM-Receptor	KEGG: hsa04512
1687	ProC	EC	LAMB1	ITGA3_ITGB1	0.00723894	0	LAMB1_ITGA3_ITGB1	LAMB1 - (ITGA3+ITGB1)	LAMININ	ECM-Receptor	KEGG: hsa04512
1688	FB	ProC	LAMB1	ITGA3_ITGB1	0.0125795	0	LAMB1_ITGA3_ITGB1	LAMB1 - (ITGA3+ITGB1)	LAMININ	ECM-Receptor	KEGG: hsa04512
1689	SMC	ProC	LAMB1	ITGA3_ITGB1	0.0237716	0	LAMB1_ITGA3_ITGB1	LAMB1 - (ITGA3+ITGB1)	LAMININ	ECM-Receptor	KEGG: hsa04512
1690	MC	ProC	LAMB1	ITGA3_ITGB1	0.018513	0	LAMB1_ITGA3_ITGB1	LAMB1 - (ITGA3+ITGB1)	LAMININ	ECM-Receptor	KEGG: hsa04512
1691	LEC	ProC	LAMB1	ITGA3_ITGB1	0.0223693	0	LAMB1_ITGA3_ITGB1	LAMB1 - (ITGA3+ITGB1)	LAMININ	ECM-Receptor	KEGG: hsa04512
1692	NC	ProC	LAMB1	ITGA3_ITGB1	0.0098993	0	LAMB1_ITGA3_ITGB1	LAMB1 - (ITGA3+ITGB1)	LAMININ	ECM-Receptor	KEGG: hsa04512
1693	ProC	ProC	LAMB1	ITGA3_ITGB1	0.00931762	0	LAMB1_ITGA3_ITGB1	LAMB1 - (ITGA3+ITGB1)	LAMININ	ECM-Receptor	KEGG: hsa04512
1694	ProC	CM	LAMB2	ITGA3_ITGB1	0.000346724	0.01	LAMB2_ITGA3_ITGB1	LAMB2 - (ITGA3+ITGB1)	LAMININ	ECM-Receptor	KEGG: hsa04512
1695	ProC	EC	LAMB2	ITGA3_ITGB1	0.000313307	0	LAMB2_ITGA3_ITGB1	LAMB2 - (ITGA3+ITGB1)	LAMININ	ECM-Receptor	KEGG: hsa04512
1696	ProC	ProC	LAMB2	ITGA3_ITGB1	0.000404083	0.01	LAMB2_ITGA3_ITGB1	LAMB2 - (ITGA3+ITGB1)	LAMININ	ECM-Receptor	KEGG: hsa04512
1697	FB	CM	LAMC1	ITGA3_ITGB1	0.00884679	0	LAMC1_ITGA3_ITGB1	LAMC1 - (ITGA3+ITGB1)	LAMININ	ECM-Receptor	KEGG: hsa04512
1698	SMC	CM	LAMC1	ITGA3_ITGB1	0.0181595	0	LAMC1_ITGA3_ITGB1	LAMC1 - (ITGA3+ITGB1)	LAMININ	ECM-Receptor	KEGG: hsa04512
1699	MC	CM	LAMC1	ITGA3_ITGB1	0.00288012	0.04	LAMC1_ITGA3_ITGB1	LAMC1 - (ITGA3+ITGB1)	LAMININ	ECM-Receptor	KEGG: hsa04512
1700	LEC	CM	LAMC1	ITGA3_ITGB1	0.00860967	0	LAMC1_ITGA3_ITGB1	LAMC1 - (ITGA3+ITGB1)	LAMININ	ECM-Receptor	KEGG: hsa04512
1701	NC	CM	LAMC1	ITGA3_ITGB1	0.0091782	0	LAMC1_ITGA3_ITGB1	LAMC1 - (ITGA3+ITGB1)	LAMININ	ECM-Receptor	KEGG: hsa04512
1702	ProC	CM	LAMC1	ITGA3_ITGB1	0.0133291	0	LAMC1_ITGA3_ITGB1	LAMC1 - (ITGA3+ITGB1)	LAMININ	ECM-Receptor	KEGG: hsa04512
1703	CM	EC	LAMC1	ITGA3_ITGB1	0.00125503	0	LAMC1_ITGA3_ITGB1	LAMC1 - (ITGA3+ITGB1)	LAMININ	ECM-Receptor	KEGG: hsa04512
1704	EC	EC	LAMC1	ITGA3_ITGB1	0.000933679	0	LAMC1_ITGA3_ITGB1	LAMC1 - (ITGA3+ITGB1)	LAMININ	ECM-Receptor	KEGG: hsa04512
1705	FB	EC	LAMC1	ITGA3_ITGB1	0.0080007	0	LAMC1_ITGA3_ITGB1	LAMC1 - (ITGA3+ITGB1)	LAMININ	ECM-Receptor	KEGG: hsa04512
1706	SMC	EC	LAMC1	ITGA3_ITGB1	0.0164376	0	LAMC1_ITGA3_ITGB1	LAMC1 - (ITGA3+ITGB1)	LAMININ	ECM-Receptor	KEGG: hsa04512
1707	MC	EC	LAMC1	ITGA3_ITGB1	0.00260317	0	LAMC1_ITGA3_ITGB1	LAMC1 - (ITGA3+ITGB1)	LAMININ	ECM-Receptor	KEGG: hsa04512
1708	LEC	EC	LAMC1	ITGA3_ITGB1	0.00778607	0	LAMC1_ITGA3_ITGB1	LAMC1 - (ITGA3+ITGB1)	LAMININ	ECM-Receptor	KEGG: hsa04512
1709	NC	EC	LAMC1	ITGA3_ITGB1	0.00830068	0	LAMC1_ITGA3_ITGB1	LAMC1 - (ITGA3+ITGB1)	LAMININ	ECM-Receptor	KEGG: hsa04512
1710	Adipo	EC	LAMC1	ITGA3_ITGB1	0.00241722	0	LAMC1_ITGA3_ITGB1	LAMC1 - (ITGA3+ITGB1)	LAMININ	ECM-Receptor	KEGG: hsa04512
1711	ProC	EC	LAMC1	ITGA3_ITGB1	0.0120596	0	LAMC1_ITGA3_ITGB1	LAMC1 - (ITGA3+ITGB1)	LAMININ	ECM-Receptor	KEGG: hsa04512
1712	FB	ProC	LAMC1	ITGA3_ITGB1	0.0102958	0	LAMC1_ITGA3_ITGB1	LAMC1 - (ITGA3+ITGB1)	LAMININ	ECM-Receptor	KEGG: hsa04512
1713	SMC	ProC	LAMC1	ITGA3_ITGB1	0.0211015	0	LAMC1_ITGA3_ITGB1	LAMC1 - (ITGA3+ITGB1)	LAMININ	ECM-Receptor	KEGG: hsa04512
1714	LEC	ProC	LAMC1	ITGA3_ITGB1	0.0100203	0	LAMC1_ITGA3_ITGB1	LAMC1 - (ITGA3+ITGB1)	LAMININ	ECM-Receptor	KEGG: hsa04512
1715	NC	ProC	LAMC1	ITGA3_ITGB1	0.010681	0	LAMC1_ITGA3_ITGB1	LAMC1 - (ITGA3+ITGB1)	LAMININ	ECM-Receptor	KEGG: hsa04512
1716	ProC	ProC	LAMC1	ITGA3_ITGB1	0.0155009	0	LAMC1_ITGA3_ITGB1	LAMC1 - (ITGA3+ITGB1)	LAMININ	ECM-Receptor	KEGG: hsa04512
1717	LEC	CM	RELN	ITGA3_ITGB1	0.00394893	0	RELN_ITGA3_ITGB1	RELN - (ITGA3+ITGB1)	RELN	ECM-Receptor	KEGG: hsa04512
1718	LEC	EC	RELN	ITGA3_ITGB1	0.00356957	0	RELN_ITGA3_ITGB1	RELN - (ITGA3+ITGB1)	RELN	ECM-Receptor	KEGG: hsa04512
1719	LEC	ProC	RELN	ITGA3_ITGB1	0.00459946	0	RELN_ITGA3_ITGB1	RELN - (ITGA3+ITGB1)	RELN	ECM-Receptor	KEGG: hsa04512
1720	SMC	CM	THBS2	ITGA3_ITGB1	0.00256732	0	THBS2_ITGA3_ITGB1	THBS2 - (ITGA3+ITGB1)	THBS	ECM-Receptor	KEGG: hsa04512
1721	ProC	CM	THBS2	ITGA3_ITGB1	0.000589514	0	THBS2_ITGA3_ITGB1	THBS2 - (ITGA3+ITGB1)	THBS	ECM-Receptor	KEGG: hsa04512
1722	SMC	EC	THBS2	ITGA3_ITGB1	0.00232038	0	THBS2_ITGA3_ITGB1	THBS2 - (ITGA3+ITGB1)	THBS	ECM-Receptor	KEGG: hsa04512
1723	ProC	EC	THBS2	ITGA3_ITGB1	0.000532709	0	THBS2_ITGA3_ITGB1	THBS2 - (ITGA3+ITGB1)	THBS	ECM-Receptor	KEGG: hsa04512
1724	SMC	ProC	THBS2	ITGA3_ITGB1	0.00299093	0	THBS2_ITGA3_ITGB1	THBS2 - (ITGA3+ITGB1)	THBS	ECM-Receptor	KEGG: hsa04512
1725	ProC	ProC	THBS2	ITGA3_ITGB1	0.00068701	0	THBS2_ITGA3_ITGB1	THBS2 - (ITGA3+ITGB1)	THBS	ECM-Receptor	KEGG: hsa04512
1726	ProC	CM	THBS3	ITGA3_ITGB1	0.000468674	0	THBS3_ITGA3_ITGB1	THBS3 - (ITGA3+ITGB1)	THBS	ECM-Receptor	KEGG: hsa04512
1727	ProC	EC	THBS3	ITGA3_ITGB1	0.000423509	0	THBS3_ITGA3_ITGB1	THBS3 - (ITGA3+ITGB1)	THBS	ECM-Receptor	KEGG: hsa04512
1728	ProC	ProC	THBS3	ITGA3_ITGB1	0.000546197	0	THBS3_ITGA3_ITGB1	THBS3 - (ITGA3+ITGB1)	THBS	ECM-Receptor	KEGG: hsa04512
1729	NC	CM	THBS4	ITGA3_ITGB1	0.00295487	0	THBS4_ITGA3_ITGB1	THBS4 - (ITGA3+ITGB1)	THBS	ECM-Receptor	KEGG: hsa04512
1730	NC	EC	THBS4	ITGA3_ITGB1	0.00267075	0	THBS4_ITGA3_ITGB1	THBS4 - (ITGA3+ITGB1)	THBS	ECM-Receptor	KEGG: hsa04512
1731	NC	ProC	THBS4	ITGA3_ITGB1	0.00344221	0	THBS4_ITGA3_ITGB1	THBS4 - (ITGA3+ITGB1)	THBS	ECM-Receptor	KEGG: hsa04512
1732	SMC	CM	COL1A1	ITGA3_ITGB1	0.0230736	0	COL1A1_ITGA3_ITGB1	COL1A1 - (ITGA3+ITGB1)	COLLAGEN	ECM-Receptor	KEGG: hsa04512
1733	LEC	CM	COL1A1	ITGA3_ITGB1	0.00355683	0	COL1A1_ITGA3_ITGB1	COL1A1 - (ITGA3+ITGB1)	COLLAGEN	ECM-Receptor	KEGG: hsa04512
1734	NC	CM	COL1A1	ITGA3_ITGB1	0.00888316	0	COL1A1_ITGA3_ITGB1	COL1A1 - (ITGA3+ITGB1)	COLLAGEN	ECM-Receptor	KEGG: hsa04512
1735	Adipo	CM	COL1A1	ITGA3_ITGB1	0.0031511	0	COL1A1_ITGA3_ITGB1	COL1A1 - (ITGA3+ITGB1)	COLLAGEN	ECM-Receptor	KEGG: hsa04512
1736	ProC	CM	COL1A1	ITGA3_ITGB1	0.0127709	0	COL1A1_ITGA3_ITGB1	COL1A1 - (ITGA3+ITGB1)	COLLAGEN	ECM-Receptor	KEGG: hsa04512
1737	SMC	EC	COL1A1	ITGA3_ITGB1	0.0208955	0	COL1A1_ITGA3_ITGB1	COL1A1 - (ITGA3+ITGB1)	COLLAGEN	ECM-Receptor	KEGG: hsa04512
1738	LEC	EC	COL1A1	ITGA3_ITGB1	0.00321502	0	COL1A1_ITGA3_ITGB1	COL1A1 - (ITGA3+ITGB1)	COLLAGEN	ECM-Receptor	KEGG: hsa04512
1739	NC	EC	COL1A1	ITGA3_ITGB1	0.00803361	0	COL1A1_ITGA3_ITGB1	COL1A1 - (ITGA3+ITGB1)	COLLAGEN	ECM-Receptor	KEGG: hsa04512
1740	Adipo	EC	COL1A1	ITGA3_ITGB1	0.00284817	0	COL1A1_ITGA3_ITGB1	COL1A1 - (ITGA3+ITGB1)	COLLAGEN	ECM-Receptor	KEGG: hsa04512
1741	ProC	EC	COL1A1	ITGA3_ITGB1	0.0115539	0	COL1A1_ITGA3_ITGB1	COL1A1 - (ITGA3+ITGB1)	COLLAGEN	ECM-Receptor	KEGG: hsa04512
1742	SMC	ProC	COL1A1	ITGA3_ITGB1	0.0267899	0	COL1A1_ITGA3_ITGB1	COL1A1 - (ITGA3+ITGB1)	COLLAGEN	ECM-Receptor	KEGG: hsa04512
1743	LEC	ProC	COL1A1	ITGA3_ITGB1	0.00414304	0.01	COL1A1_ITGA3_ITGB1	COL1A1 - (ITGA3+ITGB1)	COLLAGEN	ECM-Receptor	KEGG: hsa04512
1744	NC	ProC	COL1A1	ITGA3_ITGB1	0.0103381	0	COL1A1_ITGA3_ITGB1	COL1A1 - (ITGA3+ITGB1)	COLLAGEN	ECM-Receptor	KEGG: hsa04512
1745	Adipo	ProC	COL1A1	ITGA3_ITGB1	0.00367069	0	COL1A1_ITGA3_ITGB1	COL1A1 - (ITGA3+ITGB1)	COLLAGEN	ECM-Receptor	KEGG: hsa04512
1746	ProC	ProC	COL1A1	ITGA3_ITGB1	0.0148531	0	COL1A1_ITGA3_ITGB1	COL1A1 - (ITGA3+ITGB1)	COLLAGEN	ECM-Receptor	KEGG: hsa04512
1747	SMC	CM	COL1A2	ITGA3_ITGB1	0.0213639	0	COL1A2_ITGA3_ITGB1	COL1A2 - (ITGA3+ITGB1)	COLLAGEN	ECM-Receptor	KEGG: hsa04512
1748	LEC	CM	COL1A2	ITGA3_ITGB1	0.00376949	0.01	COL1A2_ITGA3_ITGB1	COL1A2 - (ITGA3+ITGB1)	COLLAGEN	ECM-Receptor	KEGG: hsa04512
1749	NC	CM	COL1A2	ITGA3_ITGB1	0.0123424	0	COL1A2_ITGA3_ITGB1	COL1A2 - (ITGA3+ITGB1)	COLLAGEN	ECM-Receptor	KEGG: hsa04512
1750	Adipo	CM	COL1A2	ITGA3_ITGB1	0.00342953	0	COL1A2_ITGA3_ITGB1	COL1A2 - (ITGA3+ITGB1)	COLLAGEN	ECM-Receptor	KEGG: hsa04512
1751	ProC	CM	COL1A2	ITGA3_ITGB1	0.0105292	0	COL1A2_ITGA3_ITGB1	COL1A2 - (ITGA3+ITGB1)	COLLAGEN	ECM-Receptor	KEGG: hsa04512
1752	SMC	EC	COL1A2	ITGA3_ITGB1	0.0193441	0	COL1A2_ITGA3_ITGB1	COL1A2 - (ITGA3+ITGB1)	COLLAGEN	ECM-Receptor	KEGG: hsa04512
1753	MC	EC	COL1A2	ITGA3_ITGB1	0.00186575	0	COL1A2_ITGA3_ITGB1	COL1A2 - (ITGA3+ITGB1)	COLLAGEN	ECM-Receptor	KEGG: hsa04512
1754	LEC	EC	COL1A2	ITGA3_ITGB1	0.00340732	0	COL1A2_ITGA3_ITGB1	COL1A2 - (ITGA3+ITGB1)	COLLAGEN	ECM-Receptor	KEGG: hsa04512
1755	NC	EC	COL1A2	ITGA3_ITGB1	0.0111658	0	COL1A2_ITGA3_ITGB1	COL1A2 - (ITGA3+ITGB1)	COLLAGEN	ECM-Receptor	KEGG: hsa04512
1756	Adipo	EC	COL1A2	ITGA3_ITGB1	0.00309992	0	COL1A2_ITGA3_ITGB1	COL1A2 - (ITGA3+ITGB1)	COLLAGEN	ECM-Receptor	KEGG: hsa04512
1757	ProC	EC	COL1A2	ITGA3_ITGB1	0.00952372	0	COL1A2_ITGA3_ITGB1	COL1A2 - (ITGA3+ITGB1)	COLLAGEN	ECM-Receptor	KEGG: hsa04512
1758	SMC	ProC	COL1A2	ITGA3_ITGB1	0.0248119	0	COL1A2_ITGA3_ITGB1	COL1A2 - (ITGA3+ITGB1)	COLLAGEN	ECM-Receptor	KEGG: hsa04512
1759	LEC	ProC	COL1A2	ITGA3_ITGB1	0.0043906	0	COL1A2_ITGA3_ITGB1	COL1A2 - (ITGA3+ITGB1)	COLLAGEN	ECM-Receptor	KEGG: hsa04512
1760	NC	ProC	COL1A2	ITGA3_ITGB1	0.0143558	0	COL1A2_ITGA3_ITGB1	COL1A2 - (ITGA3+ITGB1)	COLLAGEN	ECM-Receptor	KEGG: hsa04512
1761	Adipo	ProC	COL1A2	ITGA3_ITGB1	0.00399484	0	COL1A2_ITGA3_ITGB1	COL1A2 - (ITGA3+ITGB1)	COLLAGEN	ECM-Receptor	KEGG: hsa04512
1762	ProC	ProC	COL1A2	ITGA3_ITGB1	0.0122504	0	COL1A2_ITGA3_ITGB1	COL1A2 - (ITGA3+ITGB1)	COLLAGEN	ECM-Receptor	KEGG: hsa04512
1763	FB	CM	COL4A1	ITGA3_ITGB1	0.026313	0	COL4A1_ITGA3_ITGB1	COL4A1 - (ITGA3+ITGB1)	COLLAGEN	ECM-Receptor	KEGG: hsa04512
1764	SMC	CM	COL4A1	ITGA3_ITGB1	0.0109511	0.03	COL4A1_ITGA3_ITGB1	COL4A1 - (ITGA3+ITGB1)	COLLAGEN	ECM-Receptor	KEGG: hsa04512
1765	LEC	CM	COL4A1	ITGA3_ITGB1	0.0112859	0.01	COL4A1_ITGA3_ITGB1	COL4A1 - (ITGA3+ITGB1)	COLLAGEN	ECM-Receptor	KEGG: hsa04512
1766	NC	CM	COL4A1	ITGA3_ITGB1	0.0233121	0	COL4A1_ITGA3_ITGB1	COL4A1 - (ITGA3+ITGB1)	COLLAGEN	ECM-Receptor	KEGG: hsa04512
1767	Adipo	CM	COL4A1	ITGA3_ITGB1	0.0108445	0.03	COL4A1_ITGA3_ITGB1	COL4A1 - (ITGA3+ITGB1)	COLLAGEN	ECM-Receptor	KEGG: hsa04512
1768	ProC	CM	COL4A1	ITGA3_ITGB1	0.0203992	0	COL4A1_ITGA3_ITGB1	COL4A1 - (ITGA3+ITGB1)	COLLAGEN	ECM-Receptor	KEGG: hsa04512
1769	CM	EC	COL4A1	ITGA3_ITGB1	0.00676082	0	COL4A1_ITGA3_ITGB1	COL4A1 - (ITGA3+ITGB1)	COLLAGEN	ECM-Receptor	KEGG: hsa04512
1770	EC	EC	COL4A1	ITGA3_ITGB1	0.00619958	0	COL4A1_ITGA3_ITGB1	COL4A1 - (ITGA3+ITGB1)	COLLAGEN	ECM-Receptor	KEGG: hsa04512
1771	FB	EC	COL4A1	ITGA3_ITGB1	0.0238366	0	COL4A1_ITGA3_ITGB1	COL4A1 - (ITGA3+ITGB1)	COLLAGEN	ECM-Receptor	KEGG: hsa04512
1772	SMC	EC	COL4A1	ITGA3_ITGB1	0.00990576	0	COL4A1_ITGA3_ITGB1	COL4A1 - (ITGA3+ITGB1)	COLLAGEN	ECM-Receptor	KEGG: hsa04512
1773	MC	EC	COL4A1	ITGA3_ITGB1	0.0083804	0	COL4A1_ITGA3_ITGB1	COL4A1 - (ITGA3+ITGB1)	COLLAGEN	ECM-Receptor	KEGG: hsa04512
1774	LEC	EC	COL4A1	ITGA3_ITGB1	0.0102089	0	COL4A1_ITGA3_ITGB1	COL4A1 - (ITGA3+ITGB1)	COLLAGEN	ECM-Receptor	KEGG: hsa04512
1775	NC	EC	COL4A1	ITGA3_ITGB1	0.021112	0	COL4A1_ITGA3_ITGB1	COL4A1 - (ITGA3+ITGB1)	COLLAGEN	ECM-Receptor	KEGG: hsa04512
1776	Adipo	EC	COL4A1	ITGA3_ITGB1	0.00980927	0	COL4A1_ITGA3_ITGB1	COL4A1 - (ITGA3+ITGB1)	COLLAGEN	ECM-Receptor	KEGG: hsa04512
1777	ProC	EC	COL4A1	ITGA3_ITGB1	0.0184689	0	COL4A1_ITGA3_ITGB1	COL4A1 - (ITGA3+ITGB1)	COLLAGEN	ECM-Receptor	KEGG: hsa04512
1778	FB	ProC	COL4A1	ITGA3_ITGB1	0.0305348	0	COL4A1_ITGA3_ITGB1	COL4A1 - (ITGA3+ITGB1)	COLLAGEN	ECM-Receptor	KEGG: hsa04512
1779	SMC	ProC	COL4A1	ITGA3_ITGB1	0.0127404	0.01	COL4A1_ITGA3_ITGB1	COL4A1 - (ITGA3+ITGB1)	COLLAGEN	ECM-Receptor	KEGG: hsa04512
1780	LEC	ProC	COL4A1	ITGA3_ITGB1	0.0131291	0.01	COL4A1_ITGA3_ITGB1	COL4A1 - (ITGA3+ITGB1)	COLLAGEN	ECM-Receptor	KEGG: hsa04512
1781	NC	ProC	COL4A1	ITGA3_ITGB1	0.0270658	0	COL4A1_ITGA3_ITGB1	COL4A1 - (ITGA3+ITGB1)	COLLAGEN	ECM-Receptor	KEGG: hsa04512
1782	Adipo	ProC	COL4A1	ITGA3_ITGB1	0.0126166	0.01	COL4A1_ITGA3_ITGB1	COL4A1 - (ITGA3+ITGB1)	COLLAGEN	ECM-Receptor	KEGG: hsa04512
1783	ProC	ProC	COL4A1	ITGA3_ITGB1	0.0236953	0	COL4A1_ITGA3_ITGB1	COL4A1 - (ITGA3+ITGB1)	COLLAGEN	ECM-Receptor	KEGG: hsa04512
1784	FB	CM	COL4A2	ITGA3_ITGB1	0.0252269	0	COL4A2_ITGA3_ITGB1	COL4A2 - (ITGA3+ITGB1)	COLLAGEN	ECM-Receptor	KEGG: hsa04512
1785	NC	CM	COL4A2	ITGA3_ITGB1	0.0245746	0	COL4A2_ITGA3_ITGB1	COL4A2 - (ITGA3+ITGB1)	COLLAGEN	ECM-Receptor	KEGG: hsa04512
1786	Adipo	CM	COL4A2	ITGA3_ITGB1	0.0168904	0.04	COL4A2_ITGA3_ITGB1	COL4A2 - (ITGA3+ITGB1)	COLLAGEN	ECM-Receptor	KEGG: hsa04512
1787	ProC	CM	COL4A2	ITGA3_ITGB1	0.0230659	0.02	COL4A2_ITGA3_ITGB1	COL4A2 - (ITGA3+ITGB1)	COLLAGEN	ECM-Receptor	KEGG: hsa04512
1788	CM	EC	COL4A2	ITGA3_ITGB1	0.0125265	0	COL4A2_ITGA3_ITGB1	COL4A2 - (ITGA3+ITGB1)	COLLAGEN	ECM-Receptor	KEGG: hsa04512
1789	EC	EC	COL4A2	ITGA3_ITGB1	0.0136154	0	COL4A2_ITGA3_ITGB1	COL4A2 - (ITGA3+ITGB1)	COLLAGEN	ECM-Receptor	KEGG: hsa04512
1790	FB	EC	COL4A2	ITGA3_ITGB1	0.0228504	0	COL4A2_ITGA3_ITGB1	COL4A2 - (ITGA3+ITGB1)	COLLAGEN	ECM-Receptor	KEGG: hsa04512
1791	SMC	EC	COL4A2	ITGA3_ITGB1	0.0117162	0	COL4A2_ITGA3_ITGB1	COL4A2 - (ITGA3+ITGB1)	COLLAGEN	ECM-Receptor	KEGG: hsa04512
1792	MC	EC	COL4A2	ITGA3_ITGB1	0.0100039	0	COL4A2_ITGA3_ITGB1	COL4A2 - (ITGA3+ITGB1)	COLLAGEN	ECM-Receptor	KEGG: hsa04512
1793	LEC	EC	COL4A2	ITGA3_ITGB1	0.0120517	0	COL4A2_ITGA3_ITGB1	COL4A2 - (ITGA3+ITGB1)	COLLAGEN	ECM-Receptor	KEGG: hsa04512
1794	NC	EC	COL4A2	ITGA3_ITGB1	0.0222581	0	COL4A2_ITGA3_ITGB1	COL4A2 - (ITGA3+ITGB1)	COLLAGEN	ECM-Receptor	KEGG: hsa04512
1795	Adipo	EC	COL4A2	ITGA3_ITGB1	0.0152869	0	COL4A2_ITGA3_ITGB1	COL4A2 - (ITGA3+ITGB1)	COLLAGEN	ECM-Receptor	KEGG: hsa04512
1796	ProC	EC	COL4A2	ITGA3_ITGB1	0.0208886	0	COL4A2_ITGA3_ITGB1	COL4A2 - (ITGA3+ITGB1)	COLLAGEN	ECM-Receptor	KEGG: hsa04512
1797	FB	ProC	COL4A2	ITGA3_ITGB1	0.0292797	0	COL4A2_ITGA3_ITGB1	COL4A2 - (ITGA3+ITGB1)	COLLAGEN	ECM-Receptor	KEGG: hsa04512
1798	NC	ProC	COL4A2	ITGA3_ITGB1	0.0285256	0	COL4A2_ITGA3_ITGB1	COL4A2 - (ITGA3+ITGB1)	COLLAGEN	ECM-Receptor	KEGG: hsa04512
1799	ProC	ProC	COL4A2	ITGA3_ITGB1	0.026781	0.01	COL4A2_ITGA3_ITGB1	COL4A2 - (ITGA3+ITGB1)	COLLAGEN	ECM-Receptor	KEGG: hsa04512
1800	CM	CM	COL4A5	ITGA3_ITGB1	0.00605533	0.01	COL4A5_ITGA3_ITGB1	COL4A5 - (ITGA3+ITGB1)	COLLAGEN	ECM-Receptor	KEGG: hsa04512
1801	EC	CM	COL4A5	ITGA3_ITGB1	0.00717641	0	COL4A5_ITGA3_ITGB1	COL4A5 - (ITGA3+ITGB1)	COLLAGEN	ECM-Receptor	KEGG: hsa04512
1802	MC	CM	COL4A5	ITGA3_ITGB1	0.00283299	0.03	COL4A5_ITGA3_ITGB1	COL4A5 - (ITGA3+ITGB1)	COLLAGEN	ECM-Receptor	KEGG: hsa04512
1803	ProC	CM	COL4A5	ITGA3_ITGB1	0.00502778	0.03	COL4A5_ITGA3_ITGB1	COL4A5 - (ITGA3+ITGB1)	COLLAGEN	ECM-Receptor	KEGG: hsa04512
1804	CM	EC	COL4A5	ITGA3_ITGB1	0.00547473	0	COL4A5_ITGA3_ITGB1	COL4A5 - (ITGA3+ITGB1)	COLLAGEN	ECM-Receptor	KEGG: hsa04512
1805	EC	EC	COL4A5	ITGA3_ITGB1	0.00648902	0	COL4A5_ITGA3_ITGB1	COL4A5 - (ITGA3+ITGB1)	COLLAGEN	ECM-Receptor	KEGG: hsa04512
1806	MC	EC	COL4A5	ITGA3_ITGB1	0.00256056	0	COL4A5_ITGA3_ITGB1	COL4A5 - (ITGA3+ITGB1)	COLLAGEN	ECM-Receptor	KEGG: hsa04512
1807	Adipo	EC	COL4A5	ITGA3_ITGB1	0.00177578	0	COL4A5_ITGA3_ITGB1	COL4A5 - (ITGA3+ITGB1)	COLLAGEN	ECM-Receptor	KEGG: hsa04512
1808	ProC	EC	COL4A5	ITGA3_ITGB1	0.00454525	0	COL4A5_ITGA3_ITGB1	COL4A5 - (ITGA3+ITGB1)	COLLAGEN	ECM-Receptor	KEGG: hsa04512
1809	CM	ProC	COL4A5	ITGA3_ITGB1	0.00705041	0.02	COL4A5_ITGA3_ITGB1	COL4A5 - (ITGA3+ITGB1)	COLLAGEN	ECM-Receptor	KEGG: hsa04512
1810	EC	ProC	COL4A5	ITGA3_ITGB1	0.00835417	0	COL4A5_ITGA3_ITGB1	COL4A5 - (ITGA3+ITGB1)	COLLAGEN	ECM-Receptor	KEGG: hsa04512
1811	MC	ProC	COL4A5	ITGA3_ITGB1	0.00330029	0.01	COL4A5_ITGA3_ITGB1	COL4A5 - (ITGA3+ITGB1)	COLLAGEN	ECM-Receptor	KEGG: hsa04512
1812	ProC	ProC	COL4A5	ITGA3_ITGB1	0.00585499	0.03	COL4A5_ITGA3_ITGB1	COL4A5 - (ITGA3+ITGB1)	COLLAGEN	ECM-Receptor	KEGG: hsa04512
1813	ProC	CM	COL4A6	ITGA3_ITGB1	0.000229674	0.02	COL4A6_ITGA3_ITGB1	COL4A6 - (ITGA3+ITGB1)	COLLAGEN	ECM-Receptor	KEGG: hsa04512
1814	ProC	EC	COL4A6	ITGA3_ITGB1	0.000207536	0	COL4A6_ITGA3_ITGB1	COL4A6 - (ITGA3+ITGB1)	COLLAGEN	ECM-Receptor	KEGG: hsa04512
1815	ProC	ProC	COL4A6	ITGA3_ITGB1	0.000267674	0.02	COL4A6_ITGA3_ITGB1	COL4A6 - (ITGA3+ITGB1)	COLLAGEN	ECM-Receptor	KEGG: hsa04512
1816	SMC	CM	COL6A1	ITGA3_ITGB1	0.00773178	0	COL6A1_ITGA3_ITGB1	COL6A1 - (ITGA3+ITGB1)	COLLAGEN	ECM-Receptor	KEGG: hsa04512
1817	NC	CM	COL6A1	ITGA3_ITGB1	0.00278675	0	COL6A1_ITGA3_ITGB1	COL6A1 - (ITGA3+ITGB1)	COLLAGEN	ECM-Receptor	KEGG: hsa04512
1818	Adipo	CM	COL6A1	ITGA3_ITGB1	0.00104283	0	COL6A1_ITGA3_ITGB1	COL6A1 - (ITGA3+ITGB1)	COLLAGEN	ECM-Receptor	KEGG: hsa04512
1819	ProC	CM	COL6A1	ITGA3_ITGB1	0.00224961	0.01	COL6A1_ITGA3_ITGB1	COL6A1 - (ITGA3+ITGB1)	COLLAGEN	ECM-Receptor	KEGG: hsa04512
1820	SMC	EC	COL6A1	ITGA3_ITGB1	0.00699157	0	COL6A1_ITGA3_ITGB1	COL6A1 - (ITGA3+ITGB1)	COLLAGEN	ECM-Receptor	KEGG: hsa04512
1821	NC	EC	COL6A1	ITGA3_ITGB1	0.00251876	0	COL6A1_ITGA3_ITGB1	COL6A1 - (ITGA3+ITGB1)	COLLAGEN	ECM-Receptor	KEGG: hsa04512
1822	Adipo	EC	COL6A1	ITGA3_ITGB1	0.000942384	0	COL6A1_ITGA3_ITGB1	COL6A1 - (ITGA3+ITGB1)	COLLAGEN	ECM-Receptor	KEGG: hsa04512
1823	ProC	EC	COL6A1	ITGA3_ITGB1	0.00203317	0	COL6A1_ITGA3_ITGB1	COL6A1 - (ITGA3+ITGB1)	COLLAGEN	ECM-Receptor	KEGG: hsa04512
1824	SMC	ProC	COL6A1	ITGA3_ITGB1	0.00899986	0	COL6A1_ITGA3_ITGB1	COL6A1 - (ITGA3+ITGB1)	COLLAGEN	ECM-Receptor	KEGG: hsa04512
1825	NC	ProC	COL6A1	ITGA3_ITGB1	0.00324646	0	COL6A1_ITGA3_ITGB1	COL6A1 - (ITGA3+ITGB1)	COLLAGEN	ECM-Receptor	KEGG: hsa04512
1826	Adipo	ProC	COL6A1	ITGA3_ITGB1	0.0012152	0	COL6A1_ITGA3_ITGB1	COL6A1 - (ITGA3+ITGB1)	COLLAGEN	ECM-Receptor	KEGG: hsa04512
1827	ProC	ProC	COL6A1	ITGA3_ITGB1	0.00262094	0.01	COL6A1_ITGA3_ITGB1	COL6A1 - (ITGA3+ITGB1)	COLLAGEN	ECM-Receptor	KEGG: hsa04512
1828	FB	CM	COL6A2	ITGA3_ITGB1	0.00322211	0	COL6A2_ITGA3_ITGB1	COL6A2 - (ITGA3+ITGB1)	COLLAGEN	ECM-Receptor	KEGG: hsa04512
1829	SMC	CM	COL6A2	ITGA3_ITGB1	0.010198	0	COL6A2_ITGA3_ITGB1	COL6A2 - (ITGA3+ITGB1)	COLLAGEN	ECM-Receptor	KEGG: hsa04512
1830	MC	CM	COL6A2	ITGA3_ITGB1	0.00217751	0	COL6A2_ITGA3_ITGB1	COL6A2 - (ITGA3+ITGB1)	COLLAGEN	ECM-Receptor	KEGG: hsa04512
1831	NC	CM	COL6A2	ITGA3_ITGB1	0.0066137	0	COL6A2_ITGA3_ITGB1	COL6A2 - (ITGA3+ITGB1)	COLLAGEN	ECM-Receptor	KEGG: hsa04512
1832	Adipo	CM	COL6A2	ITGA3_ITGB1	0.000577535	0	COL6A2_ITGA3_ITGB1	COL6A2 - (ITGA3+ITGB1)	COLLAGEN	ECM-Receptor	KEGG: hsa04512
1833	ProC	CM	COL6A2	ITGA3_ITGB1	0.0098135	0	COL6A2_ITGA3_ITGB1	COL6A2 - (ITGA3+ITGB1)	COLLAGEN	ECM-Receptor	KEGG: hsa04512
1834	FB	EC	COL6A2	ITGA3_ITGB1	0.00291237	0	COL6A2_ITGA3_ITGB1	COL6A2 - (ITGA3+ITGB1)	COLLAGEN	ECM-Receptor	KEGG: hsa04512
1835	SMC	EC	COL6A2	ITGA3_ITGB1	0.00922388	0	COL6A2_ITGA3_ITGB1	COL6A2 - (ITGA3+ITGB1)	COLLAGEN	ECM-Receptor	KEGG: hsa04512
1836	MC	EC	COL6A2	ITGA3_ITGB1	0.00196799	0	COL6A2_ITGA3_ITGB1	COL6A2 - (ITGA3+ITGB1)	COLLAGEN	ECM-Receptor	KEGG: hsa04512
1837	NC	EC	COL6A2	ITGA3_ITGB1	0.00597989	0	COL6A2_ITGA3_ITGB1	COL6A2 - (ITGA3+ITGB1)	COLLAGEN	ECM-Receptor	KEGG: hsa04512
1838	Adipo	EC	COL6A2	ITGA3_ITGB1	0.000521884	0	COL6A2_ITGA3_ITGB1	COL6A2 - (ITGA3+ITGB1)	COLLAGEN	ECM-Receptor	KEGG: hsa04512
1839	ProC	EC	COL6A2	ITGA3_ITGB1	0.00887578	0	COL6A2_ITGA3_ITGB1	COL6A2 - (ITGA3+ITGB1)	COLLAGEN	ECM-Receptor	KEGG: hsa04512
1840	FB	ProC	COL6A2	ITGA3_ITGB1	0.00375336	0	COL6A2_ITGA3_ITGB1	COL6A2 - (ITGA3+ITGB1)	COLLAGEN	ECM-Receptor	KEGG: hsa04512
1841	SMC	ProC	COL6A2	ITGA3_ITGB1	0.0118657	0	COL6A2_ITGA3_ITGB1	COL6A2 - (ITGA3+ITGB1)	COLLAGEN	ECM-Receptor	KEGG: hsa04512
1842	MC	ProC	COL6A2	ITGA3_ITGB1	0.00253696	0	COL6A2_ITGA3_ITGB1	COL6A2 - (ITGA3+ITGB1)	COLLAGEN	ECM-Receptor	KEGG: hsa04512
1843	NC	ProC	COL6A2	ITGA3_ITGB1	0.00769983	0	COL6A2_ITGA3_ITGB1	COL6A2 - (ITGA3+ITGB1)	COLLAGEN	ECM-Receptor	KEGG: hsa04512
1844	Adipo	ProC	COL6A2	ITGA3_ITGB1	0.000673052	0	COL6A2_ITGA3_ITGB1	COL6A2 - (ITGA3+ITGB1)	COLLAGEN	ECM-Receptor	KEGG: hsa04512
1845	ProC	ProC	COL6A2	ITGA3_ITGB1	0.0114191	0	COL6A2_ITGA3_ITGB1	COL6A2 - (ITGA3+ITGB1)	COLLAGEN	ECM-Receptor	KEGG: hsa04512
1846	SMC	CM	COL6A3	ITGA3_ITGB1	0.0214997	0	COL6A3_ITGA3_ITGB1	COL6A3 - (ITGA3+ITGB1)	COLLAGEN	ECM-Receptor	KEGG: hsa04512
1847	NC	CM	COL6A3	ITGA3_ITGB1	0.0165851	0	COL6A3_ITGA3_ITGB1	COL6A3 - (ITGA3+ITGB1)	COLLAGEN	ECM-Receptor	KEGG: hsa04512
1848	Adipo	CM	COL6A3	ITGA3_ITGB1	0.00299167	0	COL6A3_ITGA3_ITGB1	COL6A3 - (ITGA3+ITGB1)	COLLAGEN	ECM-Receptor	KEGG: hsa04512
1849	ProC	CM	COL6A3	ITGA3_ITGB1	0.0100865	0	COL6A3_ITGA3_ITGB1	COL6A3 - (ITGA3+ITGB1)	COLLAGEN	ECM-Receptor	KEGG: hsa04512
1850	SMC	EC	COL6A3	ITGA3_ITGB1	0.0194673	0	COL6A3_ITGA3_ITGB1	COL6A3 - (ITGA3+ITGB1)	COLLAGEN	ECM-Receptor	KEGG: hsa04512
1851	NC	EC	COL6A3	ITGA3_ITGB1	0.0150102	0	COL6A3_ITGA3_ITGB1	COL6A3 - (ITGA3+ITGB1)	COLLAGEN	ECM-Receptor	KEGG: hsa04512
1852	Adipo	EC	COL6A3	ITGA3_ITGB1	0.00270402	0	COL6A3_ITGA3_ITGB1	COL6A3 - (ITGA3+ITGB1)	COLLAGEN	ECM-Receptor	KEGG: hsa04512
1853	ProC	EC	COL6A3	ITGA3_ITGB1	0.00912295	0	COL6A3_ITGA3_ITGB1	COL6A3 - (ITGA3+ITGB1)	COLLAGEN	ECM-Receptor	KEGG: hsa04512
1854	SMC	ProC	COL6A3	ITGA3_ITGB1	0.024969	0	COL6A3_ITGA3_ITGB1	COL6A3 - (ITGA3+ITGB1)	COLLAGEN	ECM-Receptor	KEGG: hsa04512
1855	NC	ProC	COL6A3	ITGA3_ITGB1	0.019277	0	COL6A3_ITGA3_ITGB1	COL6A3 - (ITGA3+ITGB1)	COLLAGEN	ECM-Receptor	KEGG: hsa04512
1856	Adipo	ProC	COL6A3	ITGA3_ITGB1	0.00348506	0	COL6A3_ITGA3_ITGB1	COL6A3 - (ITGA3+ITGB1)	COLLAGEN	ECM-Receptor	KEGG: hsa04512
1857	ProC	ProC	COL6A3	ITGA3_ITGB1	0.0117362	0	COL6A3_ITGA3_ITGB1	COL6A3 - (ITGA3+ITGB1)	COLLAGEN	ECM-Receptor	KEGG: hsa04512
1858	SMC	CM	COL6A6	ITGA3_ITGB1	0.0204614	0	COL6A6_ITGA3_ITGB1	COL6A6 - (ITGA3+ITGB1)	COLLAGEN	ECM-Receptor	KEGG: hsa04512
1859	Adipo	CM	COL6A6	ITGA3_ITGB1	1.61163e-16	0	COL6A6_ITGA3_ITGB1	COL6A6 - (ITGA3+ITGB1)	COLLAGEN	ECM-Receptor	KEGG: hsa04512
1860	ProC	CM	COL6A6	ITGA3_ITGB1	0.00573956	0.01	COL6A6_ITGA3_ITGB1	COL6A6 - (ITGA3+ITGB1)	COLLAGEN	ECM-Receptor	KEGG: hsa04512
1861	SMC	EC	COL6A6	ITGA3_ITGB1	0.0185253	0	COL6A6_ITGA3_ITGB1	COL6A6 - (ITGA3+ITGB1)	COLLAGEN	ECM-Receptor	KEGG: hsa04512
1862	Adipo	EC	COL6A6	ITGA3_ITGB1	1.45625e-16	0	COL6A6_ITGA3_ITGB1	COL6A6 - (ITGA3+ITGB1)	COLLAGEN	ECM-Receptor	KEGG: hsa04512
1863	ProC	EC	COL6A6	ITGA3_ITGB1	0.00518908	0	COL6A6_ITGA3_ITGB1	COL6A6 - (ITGA3+ITGB1)	COLLAGEN	ECM-Receptor	KEGG: hsa04512
1864	SMC	ProC	COL6A6	ITGA3_ITGB1	0.0237673	0	COL6A6_ITGA3_ITGB1	COL6A6 - (ITGA3+ITGB1)	COLLAGEN	ECM-Receptor	KEGG: hsa04512
1865	Adipo	ProC	COL6A6	ITGA3_ITGB1	1.87835e-16	0	COL6A6_ITGA3_ITGB1	COL6A6 - (ITGA3+ITGB1)	COLLAGEN	ECM-Receptor	KEGG: hsa04512
1866	ProC	ProC	COL6A6	ITGA3_ITGB1	0.0066831	0	COL6A6_ITGA3_ITGB1	COL6A6 - (ITGA3+ITGB1)	COLLAGEN	ECM-Receptor	KEGG: hsa04512
1867	CM	FB	LAMA2	ITGA6_ITGB1	0.136295	0	LAMA2_ITGA6_ITGB1	LAMA2 - (ITGA6+ITGB1)	LAMININ	ECM-Receptor	KEGG: hsa04512
1868	EC	FB	LAMA2	ITGA6_ITGB1	0.145873	0	LAMA2_ITGA6_ITGB1	LAMA2 - (ITGA6+ITGB1)	LAMININ	ECM-Receptor	KEGG: hsa04512
1869	FB	FB	LAMA2	ITGA6_ITGB1	1.0061e-13	0	LAMA2_ITGA6_ITGB1	LAMA2 - (ITGA6+ITGB1)	LAMININ	ECM-Receptor	KEGG: hsa04512
1870	SMC	FB	LAMA2	ITGA6_ITGB1	0.0892981	0	LAMA2_ITGA6_ITGB1	LAMA2 - (ITGA6+ITGB1)	LAMININ	ECM-Receptor	KEGG: hsa04512
1871	PC	FB	LAMA2	ITGA6_ITGB1	1.73841e-09	0	LAMA2_ITGA6_ITGB1	LAMA2 - (ITGA6+ITGB1)	LAMININ	ECM-Receptor	KEGG: hsa04512
1872	MC	FB	LAMA2	ITGA6_ITGB1	1.77489e-14	0	LAMA2_ITGA6_ITGB1	LAMA2 - (ITGA6+ITGB1)	LAMININ	ECM-Receptor	KEGG: hsa04512
1873	LC	FB	LAMA2	ITGA6_ITGB1	0.00148502	0	LAMA2_ITGA6_ITGB1	LAMA2 - (ITGA6+ITGB1)	LAMININ	ECM-Receptor	KEGG: hsa04512
1874	LEC	FB	LAMA2	ITGA6_ITGB1	0.118197	0	LAMA2_ITGA6_ITGB1	LAMA2 - (ITGA6+ITGB1)	LAMININ	ECM-Receptor	KEGG: hsa04512
1875	NC	FB	LAMA2	ITGA6_ITGB1	2.09221e-14	0	LAMA2_ITGA6_ITGB1	LAMA2 - (ITGA6+ITGB1)	LAMININ	ECM-Receptor	KEGG: hsa04512
1876	Adipo	FB	LAMA2	ITGA6_ITGB1	0.11266	0	LAMA2_ITGA6_ITGB1	LAMA2 - (ITGA6+ITGB1)	LAMININ	ECM-Receptor	KEGG: hsa04512
1877	ProC	FB	LAMA2	ITGA6_ITGB1	0.0875788	0	LAMA2_ITGA6_ITGB1	LAMA2 - (ITGA6+ITGB1)	LAMININ	ECM-Receptor	KEGG: hsa04512
1878	CM	LEC	LAMA2	ITGA6_ITGB1	0.0455217	0	LAMA2_ITGA6_ITGB1	LAMA2 - (ITGA6+ITGB1)	LAMININ	ECM-Receptor	KEGG: hsa04512
1879	EC	LEC	LAMA2	ITGA6_ITGB1	0.0490828	0	LAMA2_ITGA6_ITGB1	LAMA2 - (ITGA6+ITGB1)	LAMININ	ECM-Receptor	KEGG: hsa04512
1880	FB	LEC	LAMA2	ITGA6_ITGB1	3.04073e-14	0	LAMA2_ITGA6_ITGB1	LAMA2 - (ITGA6+ITGB1)	LAMININ	ECM-Receptor	KEGG: hsa04512
1881	SMC	LEC	LAMA2	ITGA6_ITGB1	0.0287819	0	LAMA2_ITGA6_ITGB1	LAMA2 - (ITGA6+ITGB1)	LAMININ	ECM-Receptor	KEGG: hsa04512
1882	PC	LEC	LAMA2	ITGA6_ITGB1	5.25398e-10	0	LAMA2_ITGA6_ITGB1	LAMA2 - (ITGA6+ITGB1)	LAMININ	ECM-Receptor	KEGG: hsa04512
1883	MC	LEC	LAMA2	ITGA6_ITGB1	5.36424e-15	0	LAMA2_ITGA6_ITGB1	LAMA2 - (ITGA6+ITGB1)	LAMININ	ECM-Receptor	KEGG: hsa04512
1884	LC	LEC	LAMA2	ITGA6_ITGB1	0.000449283	0	LAMA2_ITGA6_ITGB1	LAMA2 - (ITGA6+ITGB1)	LAMININ	ECM-Receptor	KEGG: hsa04512
1885	LEC	LEC	LAMA2	ITGA6_ITGB1	0.0389334	0	LAMA2_ITGA6_ITGB1	LAMA2 - (ITGA6+ITGB1)	LAMININ	ECM-Receptor	KEGG: hsa04512
1886	NC	LEC	LAMA2	ITGA6_ITGB1	6.32326e-15	0	LAMA2_ITGA6_ITGB1	LAMA2 - (ITGA6+ITGB1)	LAMININ	ECM-Receptor	KEGG: hsa04512
1887	Adipo	LEC	LAMA2	ITGA6_ITGB1	0.0369542	0	LAMA2_ITGA6_ITGB1	LAMA2 - (ITGA6+ITGB1)	LAMININ	ECM-Receptor	KEGG: hsa04512
1888	ProC	LEC	LAMA2	ITGA6_ITGB1	0.0281916	0	LAMA2_ITGA6_ITGB1	LAMA2 - (ITGA6+ITGB1)	LAMININ	ECM-Receptor	KEGG: hsa04512
1889	CM	ProC	LAMA2	ITGA6_ITGB1	0.0413505	0.02	LAMA2_ITGA6_ITGB1	LAMA2 - (ITGA6+ITGB1)	LAMININ	ECM-Receptor	KEGG: hsa04512
1890	EC	ProC	LAMA2	ITGA6_ITGB1	0.0446006	0.02	LAMA2_ITGA6_ITGB1	LAMA2 - (ITGA6+ITGB1)	LAMININ	ECM-Receptor	KEGG: hsa04512
1891	SMC	ProC	LAMA2	ITGA6_ITGB1	0.0261026	0.04	LAMA2_ITGA6_ITGB1	LAMA2 - (ITGA6+ITGB1)	LAMININ	ECM-Receptor	KEGG: hsa04512
1892	LEC	ProC	LAMA2	ITGA6_ITGB1	0.0353436	0.03	LAMA2_ITGA6_ITGB1	LAMA2 - (ITGA6+ITGB1)	LAMININ	ECM-Receptor	KEGG: hsa04512
1893	Adipo	ProC	LAMA2	ITGA6_ITGB1	0.0335405	0.03	LAMA2_ITGA6_ITGB1	LAMA2 - (ITGA6+ITGB1)	LAMININ	ECM-Receptor	KEGG: hsa04512
1894	ProC	ProC	LAMA2	ITGA6_ITGB1	0.0255659	0.03	LAMA2_ITGA6_ITGB1	LAMA2 - (ITGA6+ITGB1)	LAMININ	ECM-Receptor	KEGG: hsa04512
1895	Adipo	FB	LAMA3	ITGA6_ITGB1	0.0163664	0	LAMA3_ITGA6_ITGB1	LAMA3 - (ITGA6+ITGB1)	LAMININ	ECM-Receptor	KEGG: hsa04512
1896	ProC	FB	LAMA3	ITGA6_ITGB1	0.0674301	0	LAMA3_ITGA6_ITGB1	LAMA3 - (ITGA6+ITGB1)	LAMININ	ECM-Receptor	KEGG: hsa04512
1897	Adipo	LEC	LAMA3	ITGA6_ITGB1	0.00500354	0	LAMA3_ITGA6_ITGB1	LAMA3 - (ITGA6+ITGB1)	LAMININ	ECM-Receptor	KEGG: hsa04512
1898	ProC	LEC	LAMA3	ITGA6_ITGB1	0.0213855	0	LAMA3_ITGA6_ITGB1	LAMA3 - (ITGA6+ITGB1)	LAMININ	ECM-Receptor	KEGG: hsa04512
1899	Adipo	ProC	LAMA3	ITGA6_ITGB1	0.00452745	0	LAMA3_ITGA6_ITGB1	LAMA3 - (ITGA6+ITGB1)	LAMININ	ECM-Receptor	KEGG: hsa04512
1900	ProC	ProC	LAMA3	ITGA6_ITGB1	0.019381	0	LAMA3_ITGA6_ITGB1	LAMA3 - (ITGA6+ITGB1)	LAMININ	ECM-Receptor	KEGG: hsa04512
1901	EC	FB	LAMA4	ITGA6_ITGB1	0.00940392	0	LAMA4_ITGA6_ITGB1	LAMA4 - (ITGA6+ITGB1)	LAMININ	ECM-Receptor	KEGG: hsa04512
1902	FB	FB	LAMA4	ITGA6_ITGB1	0.0184701	0	LAMA4_ITGA6_ITGB1	LAMA4 - (ITGA6+ITGB1)	LAMININ	ECM-Receptor	KEGG: hsa04512
1903	SMC	FB	LAMA4	ITGA6_ITGB1	0.059661	0	LAMA4_ITGA6_ITGB1	LAMA4 - (ITGA6+ITGB1)	LAMININ	ECM-Receptor	KEGG: hsa04512
1904	MC	FB	LAMA4	ITGA6_ITGB1	0.0700261	0	LAMA4_ITGA6_ITGB1	LAMA4 - (ITGA6+ITGB1)	LAMININ	ECM-Receptor	KEGG: hsa04512
1905	LEC	FB	LAMA4	ITGA6_ITGB1	0.0673726	0	LAMA4_ITGA6_ITGB1	LAMA4 - (ITGA6+ITGB1)	LAMININ	ECM-Receptor	KEGG: hsa04512
1906	NC	FB	LAMA4	ITGA6_ITGB1	0.0839247	0	LAMA4_ITGA6_ITGB1	LAMA4 - (ITGA6+ITGB1)	LAMININ	ECM-Receptor	KEGG: hsa04512
1907	Adipo	FB	LAMA4	ITGA6_ITGB1	0.0138113	0	LAMA4_ITGA6_ITGB1	LAMA4 - (ITGA6+ITGB1)	LAMININ	ECM-Receptor	KEGG: hsa04512
1908	ProC	FB	LAMA4	ITGA6_ITGB1	0.0221326	0	LAMA4_ITGA6_ITGB1	LAMA4 - (ITGA6+ITGB1)	LAMININ	ECM-Receptor	KEGG: hsa04512
1909	EC	LEC	LAMA4	ITGA6_ITGB1	0.00286091	0	LAMA4_ITGA6_ITGB1	LAMA4 - (ITGA6+ITGB1)	LAMININ	ECM-Receptor	KEGG: hsa04512
1910	FB	LEC	LAMA4	ITGA6_ITGB1	0.00565508	0	LAMA4_ITGA6_ITGB1	LAMA4 - (ITGA6+ITGB1)	LAMININ	ECM-Receptor	KEGG: hsa04512
1911	SMC	LEC	LAMA4	ITGA6_ITGB1	0.0188145	0	LAMA4_ITGA6_ITGB1	LAMA4 - (ITGA6+ITGB1)	LAMININ	ECM-Receptor	KEGG: hsa04512
1912	MC	LEC	LAMA4	ITGA6_ITGB1	0.0222511	0	LAMA4_ITGA6_ITGB1	LAMA4 - (ITGA6+ITGB1)	LAMININ	ECM-Receptor	KEGG: hsa04512
1913	LEC	LEC	LAMA4	ITGA6_ITGB1	0.0213664	0	LAMA4_ITGA6_ITGB1	LAMA4 - (ITGA6+ITGB1)	LAMININ	ECM-Receptor	KEGG: hsa04512
1914	NC	LEC	LAMA4	ITGA6_ITGB1	0.0269422	0	LAMA4_ITGA6_ITGB1	LAMA4 - (ITGA6+ITGB1)	LAMININ	ECM-Receptor	KEGG: hsa04512
1915	Adipo	LEC	LAMA4	ITGA6_ITGB1	0.0042148	0	LAMA4_ITGA6_ITGB1	LAMA4 - (ITGA6+ITGB1)	LAMININ	ECM-Receptor	KEGG: hsa04512
1916	ProC	LEC	LAMA4	ITGA6_ITGB1	0.00679404	0	LAMA4_ITGA6_ITGB1	LAMA4 - (ITGA6+ITGB1)	LAMININ	ECM-Receptor	KEGG: hsa04512
1917	FB	ProC	LAMA4	ITGA6_ITGB1	0.00511731	0.02	LAMA4_ITGA6_ITGB1	LAMA4 - (ITGA6+ITGB1)	LAMININ	ECM-Receptor	KEGG: hsa04512
1918	SMC	ProC	LAMA4	ITGA6_ITGB1	0.0170468	0	LAMA4_ITGA6_ITGB1	LAMA4 - (ITGA6+ITGB1)	LAMININ	ECM-Receptor	KEGG: hsa04512
1919	MC	ProC	LAMA4	ITGA6_ITGB1	0.0201672	0	LAMA4_ITGA6_ITGB1	LAMA4 - (ITGA6+ITGB1)	LAMININ	ECM-Receptor	KEGG: hsa04512
1920	LEC	ProC	LAMA4	ITGA6_ITGB1	0.0193637	0	LAMA4_ITGA6_ITGB1	LAMA4 - (ITGA6+ITGB1)	LAMININ	ECM-Receptor	KEGG: hsa04512
1921	NC	ProC	LAMA4	ITGA6_ITGB1	0.0244299	0	LAMA4_ITGA6_ITGB1	LAMA4 - (ITGA6+ITGB1)	LAMININ	ECM-Receptor	KEGG: hsa04512
1922	Adipo	ProC	LAMA4	ITGA6_ITGB1	0.00381347	0.04	LAMA4_ITGA6_ITGB1	LAMA4 - (ITGA6+ITGB1)	LAMININ	ECM-Receptor	KEGG: hsa04512
1923	ProC	ProC	LAMA4	ITGA6_ITGB1	0.00614863	0.03	LAMA4_ITGA6_ITGB1	LAMA4 - (ITGA6+ITGB1)	LAMININ	ECM-Receptor	KEGG: hsa04512
1924	ProC	FB	LAMA5	ITGA6_ITGB1	0.000777199	0	LAMA5_ITGA6_ITGB1	LAMA5 - (ITGA6+ITGB1)	LAMININ	ECM-Receptor	KEGG: hsa04512
1925	ProC	LEC	LAMA5	ITGA6_ITGB1	0.000235019	0	LAMA5_ITGA6_ITGB1	LAMA5 - (ITGA6+ITGB1)	LAMININ	ECM-Receptor	KEGG: hsa04512
1926	ProC	ProC	LAMA5	ITGA6_ITGB1	0.00021256	0.03	LAMA5_ITGA6_ITGB1	LAMA5 - (ITGA6+ITGB1)	LAMININ	ECM-Receptor	KEGG: hsa04512
1927	CM	FB	LAMB1	ITGA6_ITGB1	0.00646317	0	LAMB1_ITGA6_ITGB1	LAMB1 - (ITGA6+ITGB1)	LAMININ	ECM-Receptor	KEGG: hsa04512
1928	EC	FB	LAMB1	ITGA6_ITGB1	0.00655311	0	LAMB1_ITGA6_ITGB1	LAMB1 - (ITGA6+ITGB1)	LAMININ	ECM-Receptor	KEGG: hsa04512
1929	FB	FB	LAMB1	ITGA6_ITGB1	0.0586695	0	LAMB1_ITGA6_ITGB1	LAMB1 - (ITGA6+ITGB1)	LAMININ	ECM-Receptor	KEGG: hsa04512
1930	SMC	FB	LAMB1	ITGA6_ITGB1	0.106447	0	LAMB1_ITGA6_ITGB1	LAMB1 - (ITGA6+ITGB1)	LAMININ	ECM-Receptor	KEGG: hsa04512
1931	MC	FB	LAMB1	ITGA6_ITGB1	0.0844825	0	LAMB1_ITGA6_ITGB1	LAMB1 - (ITGA6+ITGB1)	LAMININ	ECM-Receptor	KEGG: hsa04512
1932	LEC	FB	LAMB1	ITGA6_ITGB1	0.100671	0	LAMB1_ITGA6_ITGB1	LAMB1 - (ITGA6+ITGB1)	LAMININ	ECM-Receptor	KEGG: hsa04512
1933	NC	FB	LAMB1	ITGA6_ITGB1	0.046633	0	LAMB1_ITGA6_ITGB1	LAMB1 - (ITGA6+ITGB1)	LAMININ	ECM-Receptor	KEGG: hsa04512
1934	Adipo	FB	LAMB1	ITGA6_ITGB1	0.0154885	0	LAMB1_ITGA6_ITGB1	LAMB1 - (ITGA6+ITGB1)	LAMININ	ECM-Receptor	KEGG: hsa04512
1935	ProC	FB	LAMB1	ITGA6_ITGB1	0.0439887	0	LAMB1_ITGA6_ITGB1	LAMB1 - (ITGA6+ITGB1)	LAMININ	ECM-Receptor	KEGG: hsa04512
1936	CM	LEC	LAMB1	ITGA6_ITGB1	0.00196221	0	LAMB1_ITGA6_ITGB1	LAMB1 - (ITGA6+ITGB1)	LAMININ	ECM-Receptor	KEGG: hsa04512
1937	EC	LEC	LAMB1	ITGA6_ITGB1	0.00198964	0	LAMB1_ITGA6_ITGB1	LAMB1 - (ITGA6+ITGB1)	LAMININ	ECM-Receptor	KEGG: hsa04512
1938	FB	LEC	LAMB1	ITGA6_ITGB1	0.0184885	0	LAMB1_ITGA6_ITGB1	LAMB1 - (ITGA6+ITGB1)	LAMININ	ECM-Receptor	KEGG: hsa04512
1939	SMC	LEC	LAMB1	ITGA6_ITGB1	0.0347527	0	LAMB1_ITGA6_ITGB1	LAMB1 - (ITGA6+ITGB1)	LAMININ	ECM-Receptor	KEGG: hsa04512
1940	MC	LEC	LAMB1	ITGA6_ITGB1	0.0271325	0	LAMB1_ITGA6_ITGB1	LAMB1 - (ITGA6+ITGB1)	LAMININ	ECM-Receptor	KEGG: hsa04512
1941	LEC	LEC	LAMB1	ITGA6_ITGB1	0.0327244	0	LAMB1_ITGA6_ITGB1	LAMB1 - (ITGA6+ITGB1)	LAMININ	ECM-Receptor	KEGG: hsa04512
1942	NC	LEC	LAMB1	ITGA6_ITGB1	0.0145678	0	LAMB1_ITGA6_ITGB1	LAMB1 - (ITGA6+ITGB1)	LAMININ	ECM-Receptor	KEGG: hsa04512
1943	Adipo	LEC	LAMB1	ITGA6_ITGB1	0.00473223	0	LAMB1_ITGA6_ITGB1	LAMB1 - (ITGA6+ITGB1)	LAMININ	ECM-Receptor	KEGG: hsa04512
1944	ProC	LEC	LAMB1	ITGA6_ITGB1	0.0137156	0	LAMB1_ITGA6_ITGB1	LAMB1 - (ITGA6+ITGB1)	LAMININ	ECM-Receptor	KEGG: hsa04512
1945	FB	ProC	LAMB1	ITGA6_ITGB1	0.0167509	0	LAMB1_ITGA6_ITGB1	LAMB1 - (ITGA6+ITGB1)	LAMININ	ECM-Receptor	KEGG: hsa04512
1946	SMC	ProC	LAMB1	ITGA6_ITGB1	0.0315357	0	LAMB1_ITGA6_ITGB1	LAMB1 - (ITGA6+ITGB1)	LAMININ	ECM-Receptor	KEGG: hsa04512
1947	MC	ProC	LAMB1	ITGA6_ITGB1	0.0246029	0	LAMB1_ITGA6_ITGB1	LAMB1 - (ITGA6+ITGB1)	LAMININ	ECM-Receptor	KEGG: hsa04512
1948	LEC	ProC	LAMB1	ITGA6_ITGB1	0.0296893	0	LAMB1_ITGA6_ITGB1	LAMB1 - (ITGA6+ITGB1)	LAMININ	ECM-Receptor	KEGG: hsa04512
1949	NC	ProC	LAMB1	ITGA6_ITGB1	0.0131938	0	LAMB1_ITGA6_ITGB1	LAMB1 - (ITGA6+ITGB1)	LAMININ	ECM-Receptor	KEGG: hsa04512
1950	Adipo	ProC	LAMB1	ITGA6_ITGB1	0.00428184	0.04	LAMB1_ITGA6_ITGB1	LAMB1 - (ITGA6+ITGB1)	LAMININ	ECM-Receptor	KEGG: hsa04512
1951	ProC	ProC	LAMB1	ITGA6_ITGB1	0.0124209	0.02	LAMB1_ITGA6_ITGB1	LAMB1 - (ITGA6+ITGB1)	LAMININ	ECM-Receptor	KEGG: hsa04512
1952	ProC	FB	LAMB2	ITGA6_ITGB1	0.00197377	0	LAMB2_ITGA6_ITGB1	LAMB2 - (ITGA6+ITGB1)	LAMININ	ECM-Receptor	KEGG: hsa04512
1953	ProC	LEC	LAMB2	ITGA6_ITGB1	0.000597352	0	LAMB2_ITGA6_ITGB1	LAMB2 - (ITGA6+ITGB1)	LAMININ	ECM-Receptor	KEGG: hsa04512
1954	ProC	ProC	LAMB2	ITGA6_ITGB1	0.000540286	0	LAMB2_ITGA6_ITGB1	LAMB2 - (ITGA6+ITGB1)	LAMININ	ECM-Receptor	KEGG: hsa04512
1955	CM	FB	LAMC1	ITGA6_ITGB1	0.00786712	0	LAMC1_ITGA6_ITGB1	LAMC1 - (ITGA6+ITGB1)	LAMININ	ECM-Receptor	KEGG: hsa04512
1956	EC	FB	LAMC1	ITGA6_ITGB1	0.0058627	0	LAMC1_ITGA6_ITGB1	LAMC1 - (ITGA6+ITGB1)	LAMININ	ECM-Receptor	KEGG: hsa04512
1957	FB	FB	LAMC1	ITGA6_ITGB1	0.048429	0	LAMC1_ITGA6_ITGB1	LAMC1 - (ITGA6+ITGB1)	LAMININ	ECM-Receptor	KEGG: hsa04512
1958	SMC	FB	LAMC1	ITGA6_ITGB1	0.0953983	0	LAMC1_ITGA6_ITGB1	LAMC1 - (ITGA6+ITGB1)	LAMININ	ECM-Receptor	KEGG: hsa04512
1959	MC	FB	LAMC1	ITGA6_ITGB1	0.0162027	0	LAMC1_ITGA6_ITGB1	LAMC1 - (ITGA6+ITGB1)	LAMININ	ECM-Receptor	KEGG: hsa04512
1960	LEC	FB	LAMC1	ITGA6_ITGB1	0.0471814	0	LAMC1_ITGA6_ITGB1	LAMC1 - (ITGA6+ITGB1)	LAMININ	ECM-Receptor	KEGG: hsa04512
1961	NC	FB	LAMC1	ITGA6_ITGB1	0.0501681	0	LAMC1_ITGA6_ITGB1	LAMC1 - (ITGA6+ITGB1)	LAMININ	ECM-Receptor	KEGG: hsa04512
1962	Adipo	FB	LAMC1	ITGA6_ITGB1	0.01506	0	LAMC1_ITGA6_ITGB1	LAMC1 - (ITGA6+ITGB1)	LAMININ	ECM-Receptor	KEGG: hsa04512
1963	ProC	FB	LAMC1	ITGA6_ITGB1	0.071519	0	LAMC1_ITGA6_ITGB1	LAMC1 - (ITGA6+ITGB1)	LAMININ	ECM-Receptor	KEGG: hsa04512
1964	CM	LEC	LAMC1	ITGA6_ITGB1	0.00239079	0	LAMC1_ITGA6_ITGB1	LAMC1 - (ITGA6+ITGB1)	LAMININ	ECM-Receptor	KEGG: hsa04512
1965	EC	LEC	LAMC1	ITGA6_ITGB1	0.00177915	0	LAMC1_ITGA6_ITGB1	LAMC1 - (ITGA6+ITGB1)	LAMININ	ECM-Receptor	KEGG: hsa04512
1966	FB	LEC	LAMC1	ITGA6_ITGB1	0.0151485	0	LAMC1_ITGA6_ITGB1	LAMC1 - (ITGA6+ITGB1)	LAMININ	ECM-Receptor	KEGG: hsa04512
1967	SMC	LEC	LAMC1	ITGA6_ITGB1	0.0308882	0	LAMC1_ITGA6_ITGB1	LAMC1 - (ITGA6+ITGB1)	LAMININ	ECM-Receptor	KEGG: hsa04512
1968	MC	LEC	LAMC1	ITGA6_ITGB1	0.00495293	0	LAMC1_ITGA6_ITGB1	LAMC1 - (ITGA6+ITGB1)	LAMININ	ECM-Receptor	KEGG: hsa04512
1969	LEC	LEC	LAMC1	ITGA6_ITGB1	0.014745	0	LAMC1_ITGA6_ITGB1	LAMC1 - (ITGA6+ITGB1)	LAMININ	ECM-Receptor	KEGG: hsa04512
1970	NC	LEC	LAMC1	ITGA6_ITGB1	0.0157123	0	LAMC1_ITGA6_ITGB1	LAMC1 - (ITGA6+ITGB1)	LAMININ	ECM-Receptor	KEGG: hsa04512
1971	Adipo	LEC	LAMC1	ITGA6_ITGB1	0.0045999	0	LAMC1_ITGA6_ITGB1	LAMC1 - (ITGA6+ITGB1)	LAMININ	ECM-Receptor	KEGG: hsa04512
1972	ProC	LEC	LAMC1	ITGA6_ITGB1	0.0227504	0	LAMC1_ITGA6_ITGB1	LAMC1 - (ITGA6+ITGB1)	LAMININ	ECM-Receptor	KEGG: hsa04512
1973	FB	ProC	LAMC1	ITGA6_ITGB1	0.0137205	0	LAMC1_ITGA6_ITGB1	LAMC1 - (ITGA6+ITGB1)	LAMININ	ECM-Receptor	KEGG: hsa04512
1974	SMC	ProC	LAMC1	ITGA6_ITGB1	0.0280185	0	LAMC1_ITGA6_ITGB1	LAMC1 - (ITGA6+ITGB1)	LAMININ	ECM-Receptor	KEGG: hsa04512
1975	MC	ProC	LAMC1	ITGA6_ITGB1	0.00448164	0.03	LAMC1_ITGA6_ITGB1	LAMC1 - (ITGA6+ITGB1)	LAMININ	ECM-Receptor	KEGG: hsa04512
1976	LEC	ProC	LAMC1	ITGA6_ITGB1	0.0133545	0	LAMC1_ITGA6_ITGB1	LAMC1 - (ITGA6+ITGB1)	LAMININ	ECM-Receptor	KEGG: hsa04512
1977	NC	ProC	LAMC1	ITGA6_ITGB1	0.0142318	0	LAMC1_ITGA6_ITGB1	LAMC1 - (ITGA6+ITGB1)	LAMININ	ECM-Receptor	KEGG: hsa04512
1978	Adipo	ProC	LAMC1	ITGA6_ITGB1	0.00416205	0.04	LAMC1_ITGA6_ITGB1	LAMC1 - (ITGA6+ITGB1)	LAMININ	ECM-Receptor	KEGG: hsa04512
1979	ProC	ProC	LAMC1	ITGA6_ITGB1	0.0206207	0	LAMC1_ITGA6_ITGB1	LAMC1 - (ITGA6+ITGB1)	LAMININ	ECM-Receptor	KEGG: hsa04512
1980	CM	CM	LAMA2	ITGA7_ITGB1	0.0269057	0.02	LAMA2_ITGA7_ITGB1	LAMA2 - (ITGA7+ITGB1)	LAMININ	ECM-Receptor	KEGG: hsa04512
1981	EC	CM	LAMA2	ITGA7_ITGB1	0.0290548	0	LAMA2_ITGA7_ITGB1	LAMA2 - (ITGA7+ITGB1)	LAMININ	ECM-Receptor	KEGG: hsa04512
1982	LEC	CM	LAMA2	ITGA7_ITGB1	0.0229469	0.04	LAMA2_ITGA7_ITGB1	LAMA2 - (ITGA7+ITGB1)	LAMININ	ECM-Receptor	KEGG: hsa04512
1983	CM	NC	LAMA2	ITGA7_ITGB1	0.078897	0	LAMA2_ITGA7_ITGB1	LAMA2 - (ITGA7+ITGB1)	LAMININ	ECM-Receptor	KEGG: hsa04512
1984	EC	NC	LAMA2	ITGA7_ITGB1	0.084837	0	LAMA2_ITGA7_ITGB1	LAMA2 - (ITGA7+ITGB1)	LAMININ	ECM-Receptor	KEGG: hsa04512
1985	FB	NC	LAMA2	ITGA7_ITGB1	5.46106e-14	0	LAMA2_ITGA7_ITGB1	LAMA2 - (ITGA7+ITGB1)	LAMININ	ECM-Receptor	KEGG: hsa04512
1986	SMC	NC	LAMA2	ITGA7_ITGB1	0.0505337	0	LAMA2_ITGA7_ITGB1	LAMA2 - (ITGA7+ITGB1)	LAMININ	ECM-Receptor	KEGG: hsa04512
1987	PC	NC	LAMA2	ITGA7_ITGB1	9.436e-10	0	LAMA2_ITGA7_ITGB1	LAMA2 - (ITGA7+ITGB1)	LAMININ	ECM-Receptor	KEGG: hsa04512
1988	MC	NC	LAMA2	ITGA7_ITGB1	9.63403e-15	0	LAMA2_ITGA7_ITGB1	LAMA2 - (ITGA7+ITGB1)	LAMININ	ECM-Receptor	KEGG: hsa04512
1989	LC	NC	LAMA2	ITGA7_ITGB1	0.000806611	0	LAMA2_ITGA7_ITGB1	LAMA2 - (ITGA7+ITGB1)	LAMININ	ECM-Receptor	KEGG: hsa04512
1990	LEC	NC	LAMA2	ITGA7_ITGB1	0.0678216	0	LAMA2_ITGA7_ITGB1	LAMA2 - (ITGA7+ITGB1)	LAMININ	ECM-Receptor	KEGG: hsa04512
1991	NC	NC	LAMA2	ITGA7_ITGB1	1.13564e-14	0	LAMA2_ITGA7_ITGB1	LAMA2 - (ITGA7+ITGB1)	LAMININ	ECM-Receptor	KEGG: hsa04512
1992	Adipo	NC	LAMA2	ITGA7_ITGB1	0.0644723	0	LAMA2_ITGA7_ITGB1	LAMA2 - (ITGA7+ITGB1)	LAMININ	ECM-Receptor	KEGG: hsa04512
1993	ProC	NC	LAMA2	ITGA7_ITGB1	0.0495202	0	LAMA2_ITGA7_ITGB1	LAMA2 - (ITGA7+ITGB1)	LAMININ	ECM-Receptor	KEGG: hsa04512
1994	CM	Adipo	LAMA2	ITGA7_ITGB1	0.0245288	0	LAMA2_ITGA7_ITGB1	LAMA2 - (ITGA7+ITGB1)	LAMININ	ECM-Receptor	KEGG: hsa04512
1995	EC	Adipo	LAMA2	ITGA7_ITGB1	0.0264933	0	LAMA2_ITGA7_ITGB1	LAMA2 - (ITGA7+ITGB1)	LAMININ	ECM-Receptor	KEGG: hsa04512
1996	FB	Adipo	LAMA2	ITGA7_ITGB1	1.6032e-14	0	LAMA2_ITGA7_ITGB1	LAMA2 - (ITGA7+ITGB1)	LAMININ	ECM-Receptor	KEGG: hsa04512
1997	SMC	Adipo	LAMA2	ITGA7_ITGB1	0.0153843	0	LAMA2_ITGA7_ITGB1	LAMA2 - (ITGA7+ITGB1)	LAMININ	ECM-Receptor	KEGG: hsa04512
1998	PC	Adipo	LAMA2	ITGA7_ITGB1	2.77012e-10	0	LAMA2_ITGA7_ITGB1	LAMA2 - (ITGA7+ITGB1)	LAMININ	ECM-Receptor	KEGG: hsa04512
1999	MC	Adipo	LAMA2	ITGA7_ITGB1	2.82825e-15	0	LAMA2_ITGA7_ITGB1	LAMA2 - (ITGA7+ITGB1)	LAMININ	ECM-Receptor	KEGG: hsa04512
[truncated: 2,078 more rows]

## Sheet: RV_AG1_interaction_weights
	CM	EC	FB	SMC	PC	MC	LC	LEC	NC	Adipo	ProC
CM	0.886887	0.899755	1.73451	0.541205	0.370292	1.05936	0.0255672	1.08695	0.849581	0.870291	0.896875
EC	1.11385	1.21929	1.77882	0.771983	0.399633	1.20686	0.0399534	1.3797	0.9363	1.12831	1.17977
FB	0.840046	0.756135	1.84267	0.552638	0.508138	1.20333	0.231744	1.00834	0.70703	0.646325	1.52609
SMC	1.36411	1.16442	3.14362	1.01868	1.22879	1.76302	0.376626	2.2678	1.69216	0.892932	3.24054
PC	0.00662407	2.75489e-10	3.92665e-09	0.0132769	0.00655238	8.70807e-10	0.151804	0.0323698	3.40379e-09	0.0059475	0.0209301
MC	1.10447	1.04495	1.64386	0.417939	0.442709	1.01132	0.125425	0.974771	0.649436	0.822851	1.30362
LC	0.200146	0.192237	0.587565	0.146456	0.0512644	0.312708	0.190822	0.108394	0.145828	0.179558	0.256887
LEC	1.57311	1.66592	2.13062	0.594545	0.605301	1.44869	0.206042	2.03227	1.14383	1.37504	2.1076
NC	0.964938	0.781791	1.84374	0.51991	0.843919	1.16556	0.278195	1.34133	1.25595	0.632201	2.16541
Adipo	0.77758	0.979613	1.76315	0.576286	0.477107	1.00446	0.0434116	1.34466	0.827693	0.807126	0.930289
ProC	0.950727	0.736575	2.61026	0.646675	1.03577	1.30369	0.204066	1.97864	1.67036	0.649321	2.59158

## Sheet: RV_AG1_number_of_interactions
	CM	EC	FB	SMC	PC	MC	LC	LEC	NC	Adipo	ProC
CM	21	16	37	21	8	38	4	30	22	18	42
EC	22	24	36	23	8	36	5	36	21	25	40
FB	40	31	44	27	11	41	13	41	21	31	72
SMC	53	45	61	44	17	64	18	64	29	37	107
PC	2	1	3	2	2	2	4	5	2	4	6
MC	38	34	52	32	14	48	10	49	25	29	73
LC	9	7	12	6	4	12	9	8	8	8	22
LEC	41	38	46	31	15	46	11	50	25	34	71
NC	47	37	50	35	15	48	15	56	26	29	90
Adipo	34	39	62	42	17	60	9	70	32	35	90
ProC	72	54	82	50	25	81	22	93	53	52	161

## Sheet: RV_AG2_all_inferred_commun
	source	target	ligand	receptor	prob	pval	interaction_name	interaction_name_2	pathway_name	annotation	evidence
1	PC	CM	TGFB1	TGFbR1_R2	0.00170381	0	TGFB1_TGFBR1_TGFBR2	TGFB1 - (TGFBR1+TGFBR2)	TGFb	Secreted Signaling	KEGG: hsa04350
2	MC	CM	TGFB1	TGFbR1_R2	0.000915526	0	TGFB1_TGFBR1_TGFBR2	TGFB1 - (TGFBR1+TGFBR2)	TGFb	Secreted Signaling	KEGG: hsa04350
3	LC	CM	TGFB1	TGFbR1_R2	0.00167137	0	TGFB1_TGFBR1_TGFBR2	TGFB1 - (TGFBR1+TGFBR2)	TGFb	Secreted Signaling	KEGG: hsa04350
4	PC	LC	TGFB1	TGFbR1_R2	0.00493856	0	TGFB1_TGFBR1_TGFBR2	TGFB1 - (TGFBR1+TGFBR2)	TGFb	Secreted Signaling	KEGG: hsa04350
5	MC	LC	TGFB1	TGFbR1_R2	0.00265568	0	TGFB1_TGFBR1_TGFBR2	TGFB1 - (TGFBR1+TGFBR2)	TGFb	Secreted Signaling	KEGG: hsa04350
6	LC	LC	TGFB1	TGFbR1_R2	0.00484457	0	TGFB1_TGFBR1_TGFBR2	TGFB1 - (TGFBR1+TGFBR2)	TGFb	Secreted Signaling	KEGG: hsa04350
7	PC	Adipo	TGFB1	TGFbR1_R2	0.00225172	0	TGFB1_TGFBR1_TGFBR2	TGFB1 - (TGFBR1+TGFBR2)	TGFb	Secreted Signaling	KEGG: hsa04350
8	MC	Adipo	TGFB1	TGFbR1_R2	0.00121011	0	TGFB1_TGFBR1_TGFBR2	TGFB1 - (TGFBR1+TGFBR2)	TGFb	Secreted Signaling	KEGG: hsa04350
9	LC	Adipo	TGFB1	TGFbR1_R2	0.00220885	0	TGFB1_TGFBR1_TGFBR2	TGFB1 - (TGFBR1+TGFBR2)	TGFb	Secreted Signaling	KEGG: hsa04350
10	PC	ProC	TGFB1	TGFbR1_R2	0.00383297	0	TGFB1_TGFBR1_TGFBR2	TGFB1 - (TGFBR1+TGFBR2)	TGFb	Secreted Signaling	KEGG: hsa04350
11	MC	ProC	TGFB1	TGFbR1_R2	0.00206136	0	TGFB1_TGFBR1_TGFBR2	TGFB1 - (TGFBR1+TGFBR2)	TGFb	Secreted Signaling	KEGG: hsa04350
12	LC	ProC	TGFB1	TGFbR1_R2	0.00376003	0	TGFB1_TGFBR1_TGFBR2	TGFB1 - (TGFBR1+TGFBR2)	TGFb	Secreted Signaling	KEGG: hsa04350
13	ProC	CM	TGFB3	TGFbR1_R2	0.000759502	0	TGFB3_TGFBR1_TGFBR2	TGFB3 - (TGFBR1+TGFBR2)	TGFb	Secreted Signaling	KEGG: hsa04350
14	ProC	LC	TGFB3	TGFbR1_R2	0.00220349	0	TGFB3_TGFBR1_TGFBR2	TGFB3 - (TGFBR1+TGFBR2)	TGFb	Secreted Signaling	KEGG: hsa04350
15	ProC	Adipo	TGFB3	TGFbR1_R2	0.00100392	0	TGFB3_TGFBR1_TGFBR2	TGFB3 - (TGFBR1+TGFBR2)	TGFb	Secreted Signaling	KEGG: hsa04350
16	ProC	ProC	TGFB3	TGFbR1_R2	0.00171041	0	TGFB3_TGFBR1_TGFBR2	TGFB3 - (TGFBR1+TGFBR2)	TGFb	Secreted Signaling	KEGG: hsa04350
17	PC	CM	TGFB1	ACVR1B_TGFbR2	0.00103031	0	TGFB1_ACVR1B_TGFBR2	TGFB1 - (ACVR1B+TGFBR2)	TGFb	Secreted Signaling	PMID: 27449815
18	MC	CM	TGFB1	ACVR1B_TGFbR2	0.000553411	0	TGFB1_ACVR1B_TGFBR2	TGFB1 - (ACVR1B+TGFBR2)	TGFb	Secreted Signaling	PMID: 27449815
19	LC	CM	TGFB1	ACVR1B_TGFbR2	0.00101069	0	TGFB1_ACVR1B_TGFBR2	TGFB1 - (ACVR1B+TGFBR2)	TGFb	Secreted Signaling	PMID: 27449815
20	PC	SMC	TGFB1	ACVR1B_TGFbR2	0.00272606	0	TGFB1_ACVR1B_TGFBR2	TGFB1 - (ACVR1B+TGFBR2)	TGFb	Secreted Signaling	PMID: 27449815
21	MC	SMC	TGFB1	ACVR1B_TGFbR2	0.00146533	0	TGFB1_ACVR1B_TGFBR2	TGFB1 - (ACVR1B+TGFBR2)	TGFb	Secreted Signaling	PMID: 27449815
22	LC	SMC	TGFB1	ACVR1B_TGFbR2	0.00267416	0	TGFB1_ACVR1B_TGFBR2	TGFB1 - (ACVR1B+TGFBR2)	TGFb	Secreted Signaling	PMID: 27449815
23	PC	ProC	TGFB1	ACVR1B_TGFbR2	0.00165597	0	TGFB1_ACVR1B_TGFBR2	TGFB1 - (ACVR1B+TGFBR2)	TGFb	Secreted Signaling	PMID: 27449815
24	MC	ProC	TGFB1	ACVR1B_TGFbR2	0.000889643	0	TGFB1_ACVR1B_TGFBR2	TGFB1 - (ACVR1B+TGFBR2)	TGFb	Secreted Signaling	PMID: 27449815
25	LC	ProC	TGFB1	ACVR1B_TGFbR2	0.00162443	0	TGFB1_ACVR1B_TGFBR2	TGFB1 - (ACVR1B+TGFBR2)	TGFb	Secreted Signaling	PMID: 27449815
26	ProC	CM	TGFB3	ACVR1B_TGFbR2	0.000459056	0	TGFB3_ACVR1B_TGFBR2	TGFB3 - (ACVR1B+TGFBR2)	TGFb	Secreted Signaling	PMID: 27449815
27	ProC	SMC	TGFB3	ACVR1B_TGFbR2	0.0012157	0	TGFB3_ACVR1B_TGFBR2	TGFB3 - (ACVR1B+TGFBR2)	TGFb	Secreted Signaling	PMID: 27449815
28	ProC	ProC	TGFB3	ACVR1B_TGFbR2	0.000737995	0	TGFB3_ACVR1B_TGFBR2	TGFB3 - (ACVR1B+TGFBR2)	TGFb	Secreted Signaling	PMID: 27449815
29	PC	CM	TGFB1	ACVR1_TGFbR	0.00328056	0	TGFB1_ACVR1_TGFBR1	TGFB1 - (ACVR1+TGFBR1)	TGFb	Secreted Signaling	PMID: 29376829
30	MC	CM	TGFB1	ACVR1_TGFbR	0.00226353	0	TGFB1_ACVR1_TGFBR1	TGFB1 - (ACVR1+TGFBR1)	TGFb	Secreted Signaling	PMID: 29376829
31	LC	CM	TGFB1	ACVR1_TGFbR	0.0032704	0	TGFB1_ACVR1_TGFBR1	TGFB1 - (ACVR1+TGFBR1)	TGFb	Secreted Signaling	PMID: 29376829
32	PC	Adipo	TGFB1	ACVR1_TGFbR	0.00346055	0	TGFB1_ACVR1_TGFBR1	TGFB1 - (ACVR1+TGFBR1)	TGFb	Secreted Signaling	PMID: 29376829
33	MC	Adipo	TGFB1	ACVR1_TGFbR	0.00238785	0	TGFB1_ACVR1_TGFBR1	TGFB1 - (ACVR1+TGFBR1)	TGFb	Secreted Signaling	PMID: 29376829
34	LC	Adipo	TGFB1	ACVR1_TGFbR	0.00344983	0	TGFB1_ACVR1_TGFBR1	TGFB1 - (ACVR1+TGFBR1)	TGFb	Secreted Signaling	PMID: 29376829
35	PC	ProC	TGFB1	ACVR1_TGFbR	0.0050361	0	TGFB1_ACVR1_TGFBR1	TGFB1 - (ACVR1+TGFBR1)	TGFb	Secreted Signaling	PMID: 29376829
36	MC	ProC	TGFB1	ACVR1_TGFbR	0.00347672	0	TGFB1_ACVR1_TGFBR1	TGFB1 - (ACVR1+TGFBR1)	TGFb	Secreted Signaling	PMID: 29376829
37	LC	ProC	TGFB1	ACVR1_TGFbR	0.00502051	0	TGFB1_ACVR1_TGFBR1	TGFB1 - (ACVR1+TGFBR1)	TGFb	Secreted Signaling	PMID: 29376829
38	ProC	CM	TGFB3	ACVR1_TGFbR	0.00202206	0	TGFB3_ACVR1_TGFBR1	TGFB3 - (ACVR1+TGFBR1)	TGFb	Secreted Signaling	PMID: 29376829
39	ProC	Adipo	TGFB3	ACVR1_TGFbR	0.00213315	0	TGFB3_ACVR1_TGFBR1	TGFB3 - (ACVR1+TGFBR1)	TGFb	Secreted Signaling	PMID: 29376829
40	ProC	ProC	TGFB3	ACVR1_TGFbR	0.00310623	0	TGFB3_ACVR1_TGFBR1	TGFB3 - (ACVR1+TGFBR1)	TGFb	Secreted Signaling	PMID: 29376829
41	EC	CM	BMP5	ACVR1_ACVR2A	0.00259649	0.01	BMP5_ACVR1_ACVR2A	BMP5 - (ACVR1+ACVR2A)	BMP	Secreted Signaling	KEGG: hsa04350; PMID:26893264
42	NC	CM	BMP5	ACVR1_ACVR2A	0.00474177	0	BMP5_ACVR1_ACVR2A	BMP5 - (ACVR1+ACVR2A)	BMP	Secreted Signaling	KEGG: hsa04350; PMID:26893264
43	CM	EC	BMP5	ACVR1_ACVR2A	0.00160746	0	BMP5_ACVR1_ACVR2A	BMP5 - (ACVR1+ACVR2A)	BMP	Secreted Signaling	KEGG: hsa04350; PMID:26893264
44	EC	EC	BMP5	ACVR1_ACVR2A	0.00248359	0	BMP5_ACVR1_ACVR2A	BMP5 - (ACVR1+ACVR2A)	BMP	Secreted Signaling	KEGG: hsa04350; PMID:26893264
45	NC	EC	BMP5	ACVR1_ACVR2A	0.00453601	0	BMP5_ACVR1_ACVR2A	BMP5 - (ACVR1+ACVR2A)	BMP	Secreted Signaling	KEGG: hsa04350; PMID:26893264
46	Adipo	EC	BMP5	ACVR1_ACVR2A	0.0018799	0	BMP5_ACVR1_ACVR2A	BMP5 - (ACVR1+ACVR2A)	BMP	Secreted Signaling	KEGG: hsa04350; PMID:26893264
47	CM	Adipo	BMP5	ACVR1_ACVR2A	0.00143826	0.03	BMP5_ACVR1_ACVR2A	BMP5 - (ACVR1+ACVR2A)	BMP	Secreted Signaling	KEGG: hsa04350; PMID:26893264
48	EC	Adipo	BMP5	ACVR1_ACVR2A	0.00222237	0	BMP5_ACVR1_ACVR2A	BMP5 - (ACVR1+ACVR2A)	BMP	Secreted Signaling	KEGG: hsa04350; PMID:26893264
49	NC	Adipo	BMP5	ACVR1_ACVR2A	0.00405981	0	BMP5_ACVR1_ACVR2A	BMP5 - (ACVR1+ACVR2A)	BMP	Secreted Signaling	KEGG: hsa04350; PMID:26893264
50	Adipo	Adipo	BMP5	ACVR1_ACVR2A	0.00168207	0.01	BMP5_ACVR1_ACVR2A	BMP5 - (ACVR1+ACVR2A)	BMP	Secreted Signaling	KEGG: hsa04350; PMID:26893264
51	CM	ProC	BMP5	ACVR1_ACVR2B	0.00075037	0.04	BMP5_ACVR1_ACVR2B	BMP5 - (ACVR1+ACVR2B)	BMP	Secreted Signaling	KEGG: hsa04350; PMID:26893264
52	EC	ProC	BMP5	ACVR1_ACVR2B	0.00115989	0.04	BMP5_ACVR1_ACVR2B	BMP5 - (ACVR1+ACVR2B)	BMP	Secreted Signaling	KEGG: hsa04350; PMID:26893264
53	NC	ProC	BMP5	ACVR1_ACVR2B	0.00212075	0	BMP5_ACVR1_ACVR2B	BMP5 - (ACVR1+ACVR2B)	BMP	Secreted Signaling	KEGG: hsa04350; PMID:26893264
54	NC	CM	BMP5	ACVR1_BMPR2	0.0118262	0	BMP5_ACVR1_BMPR2	BMP5 - (ACVR1+BMPR2)	BMP	Secreted Signaling	KEGG: hsa04350; PMID:26893264
55	EC	EC	BMP5	ACVR1_BMPR2	0.00724718	0	BMP5_ACVR1_BMPR2	BMP5 - (ACVR1+BMPR2)	BMP	Secreted Signaling	KEGG: hsa04350; PMID:26893264
56	NC	EC	BMP5	ACVR1_BMPR2	0.0131842	0	BMP5_ACVR1_BMPR2	BMP5 - (ACVR1+BMPR2)	BMP	Secreted Signaling	KEGG: hsa04350; PMID:26893264
57	EC	SMC	BMP5	ACVR1_BMPR2	0.00773999	0	BMP5_ACVR1_BMPR2	BMP5 - (ACVR1+BMPR2)	BMP	Secreted Signaling	KEGG: hsa04350; PMID:26893264
58	NC	SMC	BMP5	ACVR1_BMPR2	0.014075	0	BMP5_ACVR1_BMPR2	BMP5 - (ACVR1+BMPR2)	BMP	Secreted Signaling	KEGG: hsa04350; PMID:26893264
59	EC	MC	BMP5	ACVR1_BMPR2	0.00944345	0	BMP5_ACVR1_BMPR2	BMP5 - (ACVR1+BMPR2)	BMP	Secreted Signaling	KEGG: hsa04350; PMID:26893264
60	NC	MC	BMP5	ACVR1_BMPR2	0.0171486	0	BMP5_ACVR1_BMPR2	BMP5 - (ACVR1+BMPR2)	BMP	Secreted Signaling	KEGG: hsa04350; PMID:26893264
61	Adipo	MC	BMP5	ACVR1_BMPR2	0.00716016	0.01	BMP5_ACVR1_BMPR2	BMP5 - (ACVR1+BMPR2)	BMP	Secreted Signaling	KEGG: hsa04350; PMID:26893264
62	EC	Adipo	BMP5	ACVR1_BMPR2	0.00664045	0	BMP5_ACVR1_BMPR2	BMP5 - (ACVR1+BMPR2)	BMP	Secreted Signaling	KEGG: hsa04350; PMID:26893264
63	NC	Adipo	BMP5	ACVR1_BMPR2	0.0120864	0	BMP5_ACVR1_BMPR2	BMP5 - (ACVR1+BMPR2)	BMP	Secreted Signaling	KEGG: hsa04350; PMID:26893264
64	EC	ProC	BMP5	ACVR1_BMPR2	0.00867595	0.04	BMP5_ACVR1_BMPR2	BMP5 - (ACVR1+BMPR2)	BMP	Secreted Signaling	KEGG: hsa04350; PMID:26893264
65	NC	ProC	BMP5	ACVR1_BMPR2	0.0157648	0	BMP5_ACVR1_BMPR2	BMP5 - (ACVR1+BMPR2)	BMP	Secreted Signaling	KEGG: hsa04350; PMID:26893264
66	EC	CM	BMP5	BMPR1A_ACVR2A	0.00769129	0	BMP5_BMPR1A_ACVR2A	BMP5 - (BMPR1A+ACVR2A)	BMP	Secreted Signaling	KEGG: hsa04350; PMID:26893264
67	NC	CM	BMP5	BMPR1A_ACVR2A	0.013987	0	BMP5_BMPR1A_ACVR2A	BMP5 - (BMPR1A+ACVR2A)	BMP	Secreted Signaling	KEGG: hsa04350; PMID:26893264
68	CM	EC	BMP5	BMPR1A_ACVR2A	0.00440828	0	BMP5_BMPR1A_ACVR2A	BMP5 - (BMPR1A+ACVR2A)	BMP	Secreted Signaling	KEGG: hsa04350; PMID:26893264
69	EC	EC	BMP5	BMPR1A_ACVR2A	0.00680055	0	BMP5_BMPR1A_ACVR2A	BMP5 - (BMPR1A+ACVR2A)	BMP	Secreted Signaling	KEGG: hsa04350; PMID:26893264
70	NC	EC	BMP5	BMPR1A_ACVR2A	0.0123762	0	BMP5_BMPR1A_ACVR2A	BMP5 - (BMPR1A+ACVR2A)	BMP	Secreted Signaling	KEGG: hsa04350; PMID:26893264
71	Adipo	EC	BMP5	BMPR1A_ACVR2A	0.00515295	0	BMP5_BMPR1A_ACVR2A	BMP5 - (BMPR1A+ACVR2A)	BMP	Secreted Signaling	KEGG: hsa04350; PMID:26893264
72	CM	Adipo	BMP5	BMPR1A_ACVR2A	0.0044636	0.02	BMP5_BMPR1A_ACVR2A	BMP5 - (BMPR1A+ACVR2A)	BMP	Secreted Signaling	KEGG: hsa04350; PMID:26893264
73	EC	Adipo	BMP5	BMPR1A_ACVR2A	0.00688568	0	BMP5_BMPR1A_ACVR2A	BMP5 - (BMPR1A+ACVR2A)	BMP	Secreted Signaling	KEGG: hsa04350; PMID:26893264
74	NC	Adipo	BMP5	BMPR1A_ACVR2A	0.0125303	0	BMP5_BMPR1A_ACVR2A	BMP5 - (BMPR1A+ACVR2A)	BMP	Secreted Signaling	KEGG: hsa04350; PMID:26893264
75	Adipo	Adipo	BMP5	BMPR1A_ACVR2A	0.00521756	0	BMP5_BMPR1A_ACVR2A	BMP5 - (BMPR1A+ACVR2A)	BMP	Secreted Signaling	KEGG: hsa04350; PMID:26893264
76	EC	ProC	BMP5	BMPR1A_ACVR2B	0.00235894	0.01	BMP5_BMPR1A_ACVR2B	BMP5 - (BMPR1A+ACVR2B)	BMP	Secreted Signaling	KEGG: hsa04350; PMID:26893264
77	NC	ProC	BMP5	BMPR1A_ACVR2B	0.00430879	0	BMP5_BMPR1A_ACVR2B	BMP5 - (BMPR1A+ACVR2B)	BMP	Secreted Signaling	KEGG: hsa04350; PMID:26893264
78	EC	CM	BMP5	BMPR1A_BMPR2	0.0190979	0	BMP5_BMPR1A_BMPR2	BMP5 - (BMPR1A+BMPR2)	BMP	Secreted Signaling	KEGG: hsa04350; PMID:26893264
79	NC	CM	BMP5	BMPR1A_BMPR2	0.0344066	0	BMP5_BMPR1A_BMPR2	BMP5 - (BMPR1A+BMPR2)	BMP	Secreted Signaling	KEGG: hsa04350; PMID:26893264
80	EC	EC	BMP5	BMPR1A_BMPR2	0.0196808	0	BMP5_BMPR1A_BMPR2	BMP5 - (BMPR1A+BMPR2)	BMP	Secreted Signaling	KEGG: hsa04350; PMID:26893264
81	NC	EC	BMP5	BMPR1A_BMPR2	0.0354401	0	BMP5_BMPR1A_BMPR2	BMP5 - (BMPR1A+BMPR2)	BMP	Secreted Signaling	KEGG: hsa04350; PMID:26893264
82	Adipo	EC	BMP5	BMPR1A_BMPR2	0.0149597	0.01	BMP5_BMPR1A_BMPR2	BMP5 - (BMPR1A+BMPR2)	BMP	Secreted Signaling	KEGG: hsa04350; PMID:26893264
83	EC	SMC	BMP5	BMPR1A_BMPR2	0.0166746	0	BMP5_BMPR1A_BMPR2	BMP5 - (BMPR1A+BMPR2)	BMP	Secreted Signaling	KEGG: hsa04350; PMID:26893264
84	NC	SMC	BMP5	BMPR1A_BMPR2	0.0301005	0	BMP5_BMPR1A_BMPR2	BMP5 - (BMPR1A+BMPR2)	BMP	Secreted Signaling	KEGG: hsa04350; PMID:26893264
85	EC	LEC	BMP5	BMPR1A_BMPR2	0.0134435	0.04	BMP5_BMPR1A_BMPR2	BMP5 - (BMPR1A+BMPR2)	BMP	Secreted Signaling	KEGG: hsa04350; PMID:26893264
86	NC	LEC	BMP5	BMPR1A_BMPR2	0.0243322	0	BMP5_BMPR1A_BMPR2	BMP5 - (BMPR1A+BMPR2)	BMP	Secreted Signaling	KEGG: hsa04350; PMID:26893264
87	EC	NC	BMP5	BMPR1A_BMPR2	0.0146555	0	BMP5_BMPR1A_BMPR2	BMP5 - (BMPR1A+BMPR2)	BMP	Secreted Signaling	KEGG: hsa04350; PMID:26893264
88	NC	NC	BMP5	BMPR1A_BMPR2	0.0264995	0	BMP5_BMPR1A_BMPR2	BMP5 - (BMPR1A+BMPR2)	BMP	Secreted Signaling	KEGG: hsa04350; PMID:26893264
89	EC	Adipo	BMP5	BMPR1A_BMPR2	0.020385	0	BMP5_BMPR1A_BMPR2	BMP5 - (BMPR1A+BMPR2)	BMP	Secreted Signaling	KEGG: hsa04350; PMID:26893264
90	NC	Adipo	BMP5	BMPR1A_BMPR2	0.0366869	0	BMP5_BMPR1A_BMPR2	BMP5 - (BMPR1A+BMPR2)	BMP	Secreted Signaling	KEGG: hsa04350; PMID:26893264
91	Adipo	Adipo	BMP5	BMPR1A_BMPR2	0.0154976	0	BMP5_BMPR1A_BMPR2	BMP5 - (BMPR1A+BMPR2)	BMP	Secreted Signaling	KEGG: hsa04350; PMID:26893264
92	EC	ProC	BMP5	BMPR1A_BMPR2	0.0175086	0	BMP5_BMPR1A_BMPR2	BMP5 - (BMPR1A+BMPR2)	BMP	Secreted Signaling	KEGG: hsa04350; PMID:26893264
93	NC	ProC	BMP5	BMPR1A_BMPR2	0.0315844	0	BMP5_BMPR1A_BMPR2	BMP5 - (BMPR1A+BMPR2)	BMP	Secreted Signaling	KEGG: hsa04350; PMID:26893264
94	CM	NC	BMP5	BMPR1B_BMPR2	0.0057658	0	BMP5_BMPR1B_BMPR2	BMP5 - (BMPR1B+BMPR2)	BMP	Secreted Signaling	KEGG: hsa04350; PMID:26893264
95	EC	NC	BMP5	BMPR1B_BMPR2	0.0088882	0	BMP5_BMPR1B_BMPR2	BMP5 - (BMPR1B+BMPR2)	BMP	Secreted Signaling	KEGG: hsa04350; PMID:26893264
96	NC	NC	BMP5	BMPR1B_BMPR2	0.0161477	0	BMP5_BMPR1B_BMPR2	BMP5 - (BMPR1B+BMPR2)	BMP	Secreted Signaling	KEGG: hsa04350; PMID:26893264
97	Adipo	NC	BMP5	BMPR1B_BMPR2	0.00673824	0	BMP5_BMPR1B_BMPR2	BMP5 - (BMPR1B+BMPR2)	BMP	Secreted Signaling	KEGG: hsa04350; PMID:26893264
98	EC	CM	BMP7	ACVR1_ACVR2A	0.00163566	0	BMP7_ACVR1_ACVR2A	BMP7 - (ACVR1+ACVR2A)	BMP	Secreted Signaling	KEGG: hsa04350; PMID:26893264
99	Adipo	CM	BMP7	ACVR1_ACVR2A	0.00137362	0	BMP7_ACVR1_ACVR2A	BMP7 - (ACVR1+ACVR2A)	BMP	Secreted Signaling	KEGG: hsa04350; PMID:26893264
100	EC	EC	BMP7	ACVR1_ACVR2A	0.00156447	0	BMP7_ACVR1_ACVR2A	BMP7 - (ACVR1+ACVR2A)	BMP	Secreted Signaling	KEGG: hsa04350; PMID:26893264
101	Adipo	EC	BMP7	ACVR1_ACVR2A	0.00131382	0	BMP7_ACVR1_ACVR2A	BMP7 - (ACVR1+ACVR2A)	BMP	Secreted Signaling	KEGG: hsa04350; PMID:26893264
102	EC	Adipo	BMP7	ACVR1_ACVR2A	0.00139979	0	BMP7_ACVR1_ACVR2A	BMP7 - (ACVR1+ACVR2A)	BMP	Secreted Signaling	KEGG: hsa04350; PMID:26893264
103	Adipo	Adipo	BMP7	ACVR1_ACVR2A	0.00117549	0	BMP7_ACVR1_ACVR2A	BMP7 - (ACVR1+ACVR2A)	BMP	Secreted Signaling	KEGG: hsa04350; PMID:26893264
104	EC	ProC	BMP7	ACVR1_ACVR2B	0.000730285	0	BMP7_ACVR1_ACVR2B	BMP7 - (ACVR1+ACVR2B)	BMP	Secreted Signaling	KEGG: hsa04350; PMID:26893264
105	Adipo	ProC	BMP7	ACVR1_ACVR2B	0.0006132	0	BMP7_ACVR1_ACVR2B	BMP7 - (ACVR1+ACVR2B)	BMP	Secreted Signaling	KEGG: hsa04350; PMID:26893264
106	EC	CM	BMP7	ACVR1_BMPR2	0.00409852	0	BMP7_ACVR1_BMPR2	BMP7 - (ACVR1+BMPR2)	BMP	Secreted Signaling	KEGG: hsa04350; PMID:26893264
107	Adipo	CM	BMP7	ACVR1_BMPR2	0.00344327	0	BMP7_ACVR1_BMPR2	BMP7 - (ACVR1+BMPR2)	BMP	Secreted Signaling	KEGG: hsa04350; PMID:26893264
108	EC	EC	BMP7	ACVR1_BMPR2	0.00457326	0	BMP7_ACVR1_BMPR2	BMP7 - (ACVR1+BMPR2)	BMP	Secreted Signaling	KEGG: hsa04350; PMID:26893264
109	Adipo	EC	BMP7	ACVR1_BMPR2	0.00384241	0	BMP7_ACVR1_BMPR2	BMP7 - (ACVR1+BMPR2)	BMP	Secreted Signaling	KEGG: hsa04350; PMID:26893264
110	EC	SMC	BMP7	ACVR1_BMPR2	0.00488513	0	BMP7_ACVR1_BMPR2	BMP7 - (ACVR1+BMPR2)	BMP	Secreted Signaling	KEGG: hsa04350; PMID:26893264
111	Adipo	SMC	BMP7	ACVR1_BMPR2	0.00410464	0	BMP7_ACVR1_BMPR2	BMP7 - (ACVR1+BMPR2)	BMP	Secreted Signaling	KEGG: hsa04350; PMID:26893264
112	EC	MC	BMP7	ACVR1_BMPR2	0.00596406	0	BMP7_ACVR1_BMPR2	BMP7 - (ACVR1+BMPR2)	BMP	Secreted Signaling	KEGG: hsa04350; PMID:26893264
113	Adipo	MC	BMP7	ACVR1_BMPR2	0.00501206	0	BMP7_ACVR1_BMPR2	BMP7 - (ACVR1+BMPR2)	BMP	Secreted Signaling	KEGG: hsa04350; PMID:26893264
114	EC	Adipo	BMP7	ACVR1_BMPR2	0.00418944	0	BMP7_ACVR1_BMPR2	BMP7 - (ACVR1+BMPR2)	BMP	Secreted Signaling	KEGG: hsa04350; PMID:26893264
115	Adipo	Adipo	BMP7	ACVR1_BMPR2	0.00351971	0	BMP7_ACVR1_BMPR2	BMP7 - (ACVR1+BMPR2)	BMP	Secreted Signaling	KEGG: hsa04350; PMID:26893264
116	EC	ProC	BMP7	ACVR1_BMPR2	0.00547777	0	BMP7_ACVR1_BMPR2	BMP7 - (ACVR1+BMPR2)	BMP	Secreted Signaling	KEGG: hsa04350; PMID:26893264
117	Adipo	ProC	BMP7	ACVR1_BMPR2	0.00460304	0	BMP7_ACVR1_BMPR2	BMP7 - (ACVR1+BMPR2)	BMP	Secreted Signaling	KEGG: hsa04350; PMID:26893264
118	EC	CM	BMP7	BMPR1A_ACVR2A	0.00485431	0	BMP7_BMPR1A_ACVR2A	BMP7 - (BMPR1A+ACVR2A)	BMP	Secreted Signaling	KEGG: hsa04350; PMID:26893264
119	Adipo	CM	BMP7	BMPR1A_ACVR2A	0.00407873	0	BMP7_BMPR1A_ACVR2A	BMP7 - (BMPR1A+ACVR2A)	BMP	Secreted Signaling	KEGG: hsa04350; PMID:26893264
120	EC	EC	BMP7	BMPR1A_ACVR2A	0.0042907	0	BMP7_BMPR1A_ACVR2A	BMP7 - (BMPR1A+ACVR2A)	BMP	Secreted Signaling	KEGG: hsa04350; PMID:26893264
121	Adipo	EC	BMP7	BMPR1A_ACVR2A	0.00360484	0	BMP7_BMPR1A_ACVR2A	BMP7 - (BMPR1A+ACVR2A)	BMP	Secreted Signaling	KEGG: hsa04350; PMID:26893264
122	EC	Adipo	BMP7	BMPR1A_ACVR2A	0.00434455	0	BMP7_BMPR1A_ACVR2A	BMP7 - (BMPR1A+ACVR2A)	BMP	Secreted Signaling	KEGG: hsa04350; PMID:26893264
123	Adipo	Adipo	BMP7	BMPR1A_ACVR2A	0.00365012	0	BMP7_BMPR1A_ACVR2A	BMP7 - (BMPR1A+ACVR2A)	BMP	Secreted Signaling	KEGG: hsa04350; PMID:26893264
124	EC	ProC	BMP7	BMPR1A_ACVR2B	0.00148588	0	BMP7_BMPR1A_ACVR2B	BMP7 - (BMPR1A+ACVR2B)	BMP	Secreted Signaling	KEGG: hsa04350; PMID:26893264
125	Adipo	ProC	BMP7	BMPR1A_ACVR2B	0.00124781	0	BMP7_BMPR1A_ACVR2B	BMP7 - (BMPR1A+ACVR2B)	BMP	Secreted Signaling	KEGG: hsa04350; PMID:26893264
126	EC	CM	BMP7	BMPR1A_BMPR2	0.0121048	0	BMP7_BMPR1A_BMPR2	BMP7 - (BMPR1A+BMPR2)	BMP	Secreted Signaling	KEGG: hsa04350; PMID:26893264
127	Adipo	CM	BMP7	BMPR1A_BMPR2	0.0101827	0	BMP7_BMPR1A_BMPR2	BMP7 - (BMPR1A+BMPR2)	BMP	Secreted Signaling	KEGG: hsa04350; PMID:26893264
128	EC	EC	BMP7	BMPR1A_BMPR2	0.012477	0	BMP7_BMPR1A_BMPR2	BMP7 - (BMPR1A+BMPR2)	BMP	Secreted Signaling	KEGG: hsa04350; PMID:26893264
129	Adipo	EC	BMP7	BMPR1A_BMPR2	0.0104964	0	BMP7_BMPR1A_BMPR2	BMP7 - (BMPR1A+BMPR2)	BMP	Secreted Signaling	KEGG: hsa04350; PMID:26893264
130	EC	SMC	BMP7	BMPR1A_BMPR2	0.0105593	0	BMP7_BMPR1A_BMPR2	BMP7 - (BMPR1A+BMPR2)	BMP	Secreted Signaling	KEGG: hsa04350; PMID:26893264
131	Adipo	SMC	BMP7	BMPR1A_BMPR2	0.00888038	0	BMP7_BMPR1A_BMPR2	BMP7 - (BMPR1A+BMPR2)	BMP	Secreted Signaling	KEGG: hsa04350; PMID:26893264
132	EC	MC	BMP7	BMPR1A_BMPR2	0.00314717	0	BMP7_BMPR1A_BMPR2	BMP7 - (BMPR1A+BMPR2)	BMP	Secreted Signaling	KEGG: hsa04350; PMID:26893264
133	Adipo	MC	BMP7	BMPR1A_BMPR2	0.00264361	0	BMP7_BMPR1A_BMPR2	BMP7 - (BMPR1A+BMPR2)	BMP	Secreted Signaling	KEGG: hsa04350; PMID:26893264
134	EC	LEC	BMP7	BMPR1A_BMPR2	0.00850297	0	BMP7_BMPR1A_BMPR2	BMP7 - (BMPR1A+BMPR2)	BMP	Secreted Signaling	KEGG: hsa04350; PMID:26893264
135	Adipo	LEC	BMP7	BMPR1A_BMPR2	0.00714862	0	BMP7_BMPR1A_BMPR2	BMP7 - (BMPR1A+BMPR2)	BMP	Secreted Signaling	KEGG: hsa04350; PMID:26893264
136	EC	NC	BMP7	BMPR1A_BMPR2	0.00927374	0	BMP7_BMPR1A_BMPR2	BMP7 - (BMPR1A+BMPR2)	BMP	Secreted Signaling	KEGG: hsa04350; PMID:26893264
137	Adipo	NC	BMP7	BMPR1A_BMPR2	0.00779759	0	BMP7_BMPR1A_BMPR2	BMP7 - (BMPR1A+BMPR2)	BMP	Secreted Signaling	KEGG: hsa04350; PMID:26893264
138	EC	Adipo	BMP7	BMPR1A_BMPR2	0.0129268	0	BMP7_BMPR1A_BMPR2	BMP7 - (BMPR1A+BMPR2)	BMP	Secreted Signaling	KEGG: hsa04350; PMID:26893264
139	Adipo	Adipo	BMP7	BMPR1A_BMPR2	0.0108756	0	BMP7_BMPR1A_BMPR2	BMP7 - (BMPR1A+BMPR2)	BMP	Secreted Signaling	KEGG: hsa04350; PMID:26893264
140	EC	ProC	BMP7	BMPR1A_BMPR2	0.0110909	0	BMP7_BMPR1A_BMPR2	BMP7 - (BMPR1A+BMPR2)	BMP	Secreted Signaling	KEGG: hsa04350; PMID:26893264
141	Adipo	ProC	BMP7	BMPR1A_BMPR2	0.00932822	0	BMP7_BMPR1A_BMPR2	BMP7 - (BMPR1A+BMPR2)	BMP	Secreted Signaling	KEGG: hsa04350; PMID:26893264
142	EC	NC	BMP7	BMPR1B_BMPR2	0.00561222	0	BMP7_BMPR1B_BMPR2	BMP7 - (BMPR1B+BMPR2)	BMP	Secreted Signaling	KEGG: hsa04350; PMID:26893264
143	Adipo	NC	BMP7	BMPR1B_BMPR2	0.00471612	0	BMP7_BMPR1B_BMPR2	BMP7 - (BMPR1B+BMPR2)	BMP	Secreted Signaling	KEGG: hsa04350; PMID:26893264
144	ProC	CM	INHBA	ACVR1B_ACVR2A	0.00112467	0	INHBA_ACVR1B_ACVR2A	INHBA - (ACVR1B+ACVR2A)	ACTIVIN	Secreted Signaling	KEGG: hsa04350
145	ProC	ProC	INHBA	ACVR1B_ACVR2B	0.000495567	0	INHBA_ACVR1B_ACVR2B	INHBA - (ACVR1B+ACVR2B)	ACTIVIN	Secreted Signaling	KEGG: hsa04351
146	CM	FB	WNT9A	FZD4_LRP5	0.00157308	0	WNT9A_FZD4_LRP5	WNT9A - (FZD4+LRP5)	WNT	Secreted Signaling	KEGG: hsa04310; PMID: 23209147
147	CM	ProC	WNT9A	FZD4_LRP5	0.000724375	0	WNT9A_FZD4_LRP5	WNT9A - (FZD4+LRP5)	WNT	Secreted Signaling	KEGG: hsa04310; PMID: 23209147
148	CM	MC	WNT9A	FZD6_LRP5	0.00211086	0	WNT9A_FZD6_LRP5	WNT9A - (FZD6+LRP5)	WNT	Secreted Signaling	KEGG: hsa04310; PMID: 23209147
149	CM	ProC	WNT9A	FZD6_LRP5	3.35503e-11	0	WNT9A_FZD6_LRP5	WNT9A - (FZD6+LRP5)	WNT	Secreted Signaling	KEGG: hsa04310; PMID: 23209147
150	CM	FB	WNT9A	FZD4_LRP6	0.0017963	0	WNT9A_FZD4_LRP6	WNT9A - (FZD4+LRP6)	WNT	Secreted Signaling	KEGG: hsa04310; PMID: 23209147
151	CM	ProC	WNT9A	FZD4_LRP6	0.00225267	0	WNT9A_FZD4_LRP6	WNT9A - (FZD4+LRP6)	WNT	Secreted Signaling	KEGG: hsa04310; PMID: 23209147
152	CM	MC	WNT9A	FZD6_LRP6	0.00308176	0	WNT9A_FZD6_LRP6	WNT9A - (FZD6+LRP6)	WNT	Secreted Signaling	KEGG: hsa04310; PMID: 23209147
153	CM	ProC	WNT9A	FZD6_LRP6	1.04519e-10	0	WNT9A_FZD6_LRP6	WNT9A - (FZD6+LRP6)	WNT	Secreted Signaling	KEGG: hsa04310; PMID: 23209147
154	SMC	FB	WNT5B	FZD4	0.00346441	0	WNT5B_FZD4	WNT5B - FZD4	ncWNT	Secreted Signaling	KEGG: hsa04310
155	ProC	FB	WNT5B	FZD4	0.00220857	0	WNT5B_FZD4	WNT5B - FZD4	ncWNT	Secreted Signaling	KEGG: hsa04310
156	SMC	ProC	WNT5B	FZD4	0.00395122	0	WNT5B_FZD4	WNT5B - FZD4	ncWNT	Secreted Signaling	KEGG: hsa04310
157	ProC	ProC	WNT5B	FZD4	0.00251936	0	WNT5B_FZD4	WNT5B - FZD4	ncWNT	Secreted Signaling	KEGG: hsa04310
158	SMC	MC	WNT5B	FZD6	0.00477653	0	WNT5B_FZD6	WNT5B - FZD6	ncWNT	Secreted Signaling	KEGG: hsa04310
159	ProC	MC	WNT5B	FZD6	0.0030465	0	WNT5B_FZD6	WNT5B - FZD6	ncWNT	Secreted Signaling	KEGG: hsa04310
160	SMC	ProC	WNT5B	FZD6	8.49555e-18	0	WNT5B_FZD6	WNT5B - FZD6	ncWNT	Secreted Signaling	KEGG: hsa04310
161	ProC	ProC	WNT5B	FZD6	5.40912e-18	0.01	WNT5B_FZD6	WNT5B - FZD6	ncWNT	Secreted Signaling	KEGG: hsa04310
162	Adipo	FB	EGF	EGFR	0.0012338	0	EGF_EGFR	EGF - EGFR	EGF	Secreted Signaling	KEGG: hsa04012
163	Adipo	SMC	EGF	EGFR	0.00842306	0	EGF_EGFR	EGF - EGFR	EGF	Secreted Signaling	KEGG: hsa04012
164	Adipo	NC	EGF	EGFR	0.00287201	0	EGF_EGFR	EGF - EGFR	EGF	Secreted Signaling	KEGG: hsa04012
165	Adipo	ProC	EGF	EGFR	0.0012801	0	EGF_EGFR	EGF - EGFR	EGF	Secreted Signaling	KEGG: hsa04012
166	Adipo	ProC	EGF	EGFR_ERBB2	0.000654005	0	EGF_EGFR_ERBB2	EGF - (EGFR+ERBB2)	EGF	Secreted Signaling	KEGG: hsa04012
167	LC	FB	HBEGF	EGFR	0.00149017	0	HBEGF_EGFR	HBEGF - EGFR	EGF	Secreted Signaling	KEGG: hsa04012
168	LC	SMC	HBEGF	EGFR	0.0101581	0	HBEGF_EGFR	HBEGF - EGFR	EGF	Secreted Signaling	KEGG: hsa04012
169	LC	NC	HBEGF	EGFR	0.0034676	0	HBEGF_EGFR	HBEGF - EGFR	EGF	Secreted Signaling	KEGG: hsa04012
170	LC	ProC	HBEGF	EGFR	0.00154608	0	HBEGF_EGFR	HBEGF - EGFR	EGF	Secreted Signaling	KEGG: hsa04012
171	LC	ProC	HBEGF	EGFR_ERBB2	0.000789995	0	HBEGF_EGFR_ERBB2	HBEGF - (EGFR+ERBB2)	EGF	Secreted Signaling	KEGG: hsa04012
172	LC	CM	HBEGF	ERBB4	0.0245987	0	HBEGF_ERBB4	HBEGF - ERBB4	EGF	Secreted Signaling	KEGG: hsa04012
173	LC	EC	HBEGF	ERBB4	0.0322643	0	HBEGF_ERBB4	HBEGF - ERBB4	EGF	Secreted Signaling	KEGG: hsa04012
174	LC	FB	HBEGF	ERBB4	1.99358e-17	0	HBEGF_ERBB4	HBEGF - ERBB4	EGF	Secreted Signaling	KEGG: hsa04012
175	LC	SMC	HBEGF	ERBB4	7.28088e-18	0	HBEGF_ERBB4	HBEGF - ERBB4	EGF	Secreted Signaling	KEGG: hsa04012
176	LC	PC	HBEGF	ERBB4	0.00138134	0	HBEGF_ERBB4	HBEGF - ERBB4	EGF	Secreted Signaling	KEGG: hsa04012
177	LC	MC	HBEGF	ERBB4	4.49249e-13	0	HBEGF_ERBB4	HBEGF - ERBB4	EGF	Secreted Signaling	KEGG: hsa04012
178	LC	LC	HBEGF	ERBB4	0.00187408	0	HBEGF_ERBB4	HBEGF - ERBB4	EGF	Secreted Signaling	KEGG: hsa04012
179	LC	LEC	HBEGF	ERBB4	0.00441848	0	HBEGF_ERBB4	HBEGF - ERBB4	EGF	Secreted Signaling	KEGG: hsa04012
180	LC	NC	HBEGF	ERBB4	9.96578e-06	0	HBEGF_ERBB4	HBEGF - ERBB4	EGF	Secreted Signaling	KEGG: hsa04012
181	LC	Adipo	HBEGF	ERBB4	0.0268182	0	HBEGF_ERBB4	HBEGF - ERBB4	EGF	Secreted Signaling	KEGG: hsa04012
182	LC	ProC	HBEGF	ERBB4	0.00520195	0	HBEGF_ERBB4	HBEGF - ERBB4	EGF	Secreted Signaling	KEGG: hsa04012
183	LC	EC	HBEGF	ERBB2_ERBB4	0.00707125	0	HBEGF_ERBB2_ERBB4	HBEGF - (ERBB2+ERBB4)	EGF	Secreted Signaling	KEGG: hsa04012
184	LC	Adipo	HBEGF	ERBB2_ERBB4	0.00632663	0	HBEGF_ERBB2_ERBB4	HBEGF - (ERBB2+ERBB4)	EGF	Secreted Signaling	KEGG: hsa04012
185	LC	ProC	HBEGF	ERBB2_ERBB4	0.00145078	0	HBEGF_ERBB2_ERBB4	HBEGF - (ERBB2+ERBB4)	EGF	Secreted Signaling	KEGG: hsa04012
186	SMC	LEC	NRG1	ERBB3	0.0105142	0	NRG1_ERBB3	NRG1 - ERBB3	NRG	Secreted Signaling	KEGG: hsa04012
187	SMC	CM	NRG1	ERBB4	0.0301222	0	NRG1_ERBB4	NRG1 - ERBB4	NRG	Secreted Signaling	KEGG: hsa04012
188	SMC	EC	NRG1	ERBB4	0.0394395	0	NRG1_ERBB4	NRG1 - ERBB4	NRG	Secreted Signaling	KEGG: hsa04012
189	SMC	FB	NRG1	ERBB4	2.45513e-17	0	NRG1_ERBB4	NRG1 - ERBB4	NRG	Secreted Signaling	KEGG: hsa04012
190	SMC	SMC	NRG1	ERBB4	8.96656e-18	0	NRG1_ERBB4	NRG1 - ERBB4	NRG	Secreted Signaling	KEGG: hsa04012
191	SMC	PC	NRG1	ERBB4	0.00170061	0	NRG1_ERBB4	NRG1 - ERBB4	NRG	Secreted Signaling	KEGG: hsa04012
192	SMC	MC	NRG1	ERBB4	5.53259e-13	0	NRG1_ERBB4	NRG1 - ERBB4	NRG	Secreted Signaling	KEGG: hsa04012
193	SMC	LC	NRG1	ERBB4	0.00230697	0	NRG1_ERBB4	NRG1 - ERBB4	NRG	Secreted Signaling	KEGG: hsa04012
194	SMC	LEC	NRG1	ERBB4	0.00543588	0	NRG1_ERBB4	NRG1 - ERBB4	NRG	Secreted Signaling	KEGG: hsa04012
195	SMC	NC	NRG1	ERBB4	1.2273e-05	0	NRG1_ERBB4	NRG1 - ERBB4	NRG	Secreted Signaling	KEGG: hsa04012
196	SMC	Adipo	NRG1	ERBB4	0.0328234	0	NRG1_ERBB4	NRG1 - ERBB4	NRG	Secreted Signaling	KEGG: hsa04012
197	SMC	ProC	NRG1	ERBB4	0.0063986	0	NRG1_ERBB4	NRG1 - ERBB4	NRG	Secreted Signaling	KEGG: hsa04012
198	SMC	EC	NRG1	ERBB2_ERBB4	0.00869415	0	NRG1_ERBB2_ERBB4	NRG1 - (ERBB2+ERBB4)	NRG	Secreted Signaling	KEGG: hsa04012
199	SMC	Adipo	NRG1	ERBB2_ERBB4	0.00777998	0	NRG1_ERBB2_ERBB4	NRG1 - (ERBB2+ERBB4)	NRG	Secreted Signaling	KEGG: hsa04012
200	SMC	ProC	NRG1	ERBB2_ERBB4	0.00178606	0	NRG1_ERBB2_ERBB4	NRG1 - (ERBB2+ERBB4)	NRG	Secreted Signaling	KEGG: hsa04012
201	MC	CM	NRG3	ERBB4	0.196345	0	NRG3_ERBB4	NRG3 - ERBB4	NRG	Secreted Signaling	KEGG: hsa04012
202	MC	EC	NRG3	ERBB4	0.244135	0	NRG3_ERBB4	NRG3 - ERBB4	NRG	Secreted Signaling	KEGG: hsa04012
203	MC	FB	NRG3	ERBB4	1.93132e-16	0	NRG3_ERBB4	NRG3 - ERBB4	NRG	Secreted Signaling	KEGG: hsa04012
204	MC	SMC	NRG3	ERBB4	7.05351e-17	0	NRG3_ERBB4	NRG3 - ERBB4	NRG	Secreted Signaling	KEGG: hsa04012
205	MC	PC	NRG3	ERBB4	0.0132233	0	NRG3_ERBB4	NRG3 - ERBB4	NRG	Secreted Signaling	KEGG: hsa04012
206	MC	MC	NRG3	ERBB4	4.35219e-12	0	NRG3_ERBB4	NRG3 - ERBB4	NRG	Secreted Signaling	KEGG: hsa04012
207	MC	LC	NRG3	ERBB4	0.0178647	0	NRG3_ERBB4	NRG3 - ERBB4	NRG	Secreted Signaling	KEGG: hsa04012
208	MC	LEC	NRG3	ERBB4	0.0412225	0	NRG3_ERBB4	NRG3 - ERBB4	NRG	Secreted Signaling	KEGG: hsa04012
209	MC	NC	NRG3	ERBB4	9.65372e-05	0	NRG3_ERBB4	NRG3 - ERBB4	NRG	Secreted Signaling	KEGG: hsa04012
210	MC	Adipo	NRG3	ERBB4	0.210713	0	NRG3_ERBB4	NRG3 - ERBB4	NRG	Secreted Signaling	KEGG: hsa04012
211	MC	ProC	NRG3	ERBB4	0.048216	0	NRG3_ERBB4	NRG3 - ERBB4	NRG	Secreted Signaling	KEGG: hsa04012
212	MC	EC	NRG3	ERBB2_ERBB4	0.0645393	0	NRG3_ERBB2_ERBB4	NRG3 - (ERBB2+ERBB4)	NRG	Secreted Signaling	KEGG: hsa04012
213	MC	Adipo	NRG3	ERBB2_ERBB4	0.0580973	0	NRG3_ERBB2_ERBB4	NRG3 - (ERBB2+ERBB4)	NRG	Secreted Signaling	KEGG: hsa04012
214	MC	ProC	NRG3	ERBB2_ERBB4	0.0138798	0	NRG3_ERBB2_ERBB4	NRG3 - (ERBB2+ERBB4)	NRG	Secreted Signaling	KEGG: hsa04012
215	SMC	CM	NRG1	ITGAV_ITGB3	0.00479329	0	NRG1_ITGAV_ITGB3	NRG1 - (ITGAV+ITGB3)	NRG	Secreted Signaling	PMID: 20682778
216	SMC	EC	NRG1	ITGAV_ITGB3	0.0065444	0	NRG1_ITGAV_ITGB3	NRG1 - (ITGAV+ITGB3)	NRG	Secreted Signaling	PMID: 20682778
217	SMC	ProC	NRG1	ITGAV_ITGB3	0.00252851	0	NRG1_ITGAV_ITGB3	NRG1 - (ITGAV+ITGB3)	NRG	Secreted Signaling	PMID: 20682778
218	NC	CM	FGF1	FGFR1	0.014203	0.03	FGF1_FGFR1	FGF1 - FGFR1	FGF	Secreted Signaling	PMC: 4393358
219	EC	EC	FGF1	FGFR1	0.0128164	0	FGF1_FGFR1	FGF1 - FGFR1	FGF	Secreted Signaling	PMC: 4393358
220	NC	EC	FGF1	FGFR1	0.0151069	0	FGF1_FGFR1	FGF1 - FGFR1	FGF	Secreted Signaling	PMC: 4393358
221	CM	FB	FGF1	FGFR1	0.0155621	0.04	FGF1_FGFR1	FGF1 - FGFR1	FGF	Secreted Signaling	PMC: 4393358
222	EC	FB	FGF1	FGFR1	0.0166143	0	FGF1_FGFR1	FGF1 - FGFR1	FGF	Secreted Signaling	PMC: 4393358
223	NC	FB	FGF1	FGFR1	0.01957	0	FGF1_FGFR1	FGF1 - FGFR1	FGF	Secreted Signaling	PMC: 4393358
224	CM	SMC	FGF1	FGFR1	0.0186696	0.02	FGF1_FGFR1	FGF1 - FGFR1	FGF	Secreted Signaling	PMC: 4393358
225	EC	SMC	FGF1	FGFR1	0.0199277	0	FGF1_FGFR1	FGF1 - FGFR1	FGF	Secreted Signaling	PMC: 4393358
226	NC	SMC	FGF1	FGFR1	0.0234588	0	FGF1_FGFR1	FGF1 - FGFR1	FGF	Secreted Signaling	PMC: 4393358
227	Adipo	SMC	FGF1	FGFR1	0.0123955	0	FGF1_FGFR1	FGF1 - FGFR1	FGF	Secreted Signaling	PMC: 4393358
228	EC	MC	FGF1	FGFR1	0.0159896	0	FGF1_FGFR1	FGF1 - FGFR1	FGF	Secreted Signaling	PMC: 4393358
229	NC	MC	FGF1	FGFR1	0.0188364	0	FGF1_FGFR1	FGF1 - FGFR1	FGF	Secreted Signaling	PMC: 4393358
230	EC	Adipo	FGF1	FGFR1	0.0110297	0	FGF1_FGFR1	FGF1 - FGFR1	FGF	Secreted Signaling	PMC: 4393358
231	NC	Adipo	FGF1	FGFR1	0.0130051	0	FGF1_FGFR1	FGF1 - FGFR1	FGF	Secreted Signaling	PMC: 4393358
232	EC	CM	FGF18	FGFR1	0.00861571	0	FGF18_FGFR1	FGF18 - FGFR1	FGF	Secreted Signaling	PMC: 4393358
233	EC	EC	FGF18	FGFR1	0.00916731	0	FGF18_FGFR1	FGF18 - FGFR1	FGF	Secreted Signaling	PMC: 4393358
234	EC	FB	FGF18	FGFR1	0.0118969	0	FGF18_FGFR1	FGF18 - FGFR1	FGF	Secreted Signaling	PMC: 4393358
235	EC	SMC	FGF18	FGFR1	0.0142831	0	FGF18_FGFR1	FGF18 - FGFR1	FGF	Secreted Signaling	PMC: 4393358
236	EC	MC	FGF18	FGFR1	0.0114475	0	FGF18_FGFR1	FGF18 - FGFR1	FGF	Secreted Signaling	PMC: 4393358
237	EC	NC	FGF18	FGFR1	0.00274468	0	FGF18_FGFR1	FGF18 - FGFR1	FGF	Secreted Signaling	PMC: 4393358
238	EC	Adipo	FGF18	FGFR1	0.00788526	0	FGF18_FGFR1	FGF18 - FGFR1	FGF	Secreted Signaling	PMC: 4393358
239	EC	ProC	FGF18	FGFR1	0.00917403	0	FGF18_FGFR1	FGF18 - FGFR1	FGF	Secreted Signaling	PMC: 4393358
240	FB	SMC	PDGFB	PDGFRA	0.022693	0	PDGFB_PDGFRA	PDGFB - PDGFRA	PDGF	Secreted Signaling	PMID: 15207812
241	ProC	SMC	PDGFB	PDGFRA	0.027743	0	PDGFB_PDGFRA	PDGFB - PDGFRA	PDGF	Secreted Signaling	PMID: 15207812
242	FB	SMC	PDGFB	PDGFRB	0.0021473	0	PDGFB_PDGFRB	PDGFB - PDGFRB	PDGF	Secreted Signaling	PMID: 15207812
243	ProC	SMC	PDGFB	PDGFRB	0.00264862	0	PDGFB_PDGFRB	PDGFB - PDGFRB	PDGF	Secreted Signaling	PMID: 15207812
244	FB	NC	PDGFB	PDGFRB	0.0295456	0	PDGFB_PDGFRB	PDGFB - PDGFRB	PDGF	Secreted Signaling	PMID: 15207812
245	ProC	NC	PDGFB	PDGFRB	0.0359186	0	PDGFB_PDGFRB	PDGFB - PDGFRB	PDGF	Secreted Signaling	PMID: 15207812
246	FB	ProC	PDGFB	PDGFRB	0.0160603	0	PDGFB_PDGFRB	PDGFB - PDGFRB	PDGF	Secreted Signaling	PMID: 15207812
247	ProC	ProC	PDGFB	PDGFRB	0.0196819	0	PDGFB_PDGFRB	PDGFB - PDGFRB	PDGF	Secreted Signaling	PMID: 15207812
248	CM	SMC	PDGFC	PDGFRA	0.0387438	0	PDGFC_PDGFRA	PDGFC - PDGFRA	PDGF	Secreted Signaling	PMID: 15207812
249	EC	SMC	PDGFC	PDGFRA	0.0394481	0	PDGFC_PDGFRA	PDGFC - PDGFRA	PDGF	Secreted Signaling	PMID: 15207812
250	LC	SMC	PDGFC	PDGFRA	0.0236141	0	PDGFC_PDGFRA	PDGFC - PDGFRA	PDGF	Secreted Signaling	PMID: 15207812
251	LEC	SMC	PDGFC	PDGFRA	0.0121311	0	PDGFC_PDGFRA	PDGFC - PDGFRA	PDGF	Secreted Signaling	PMID: 15207812
252	Adipo	SMC	PDGFC	PDGFRA	0.0400501	0	PDGFC_PDGFRA	PDGFC - PDGFRA	PDGF	Secreted Signaling	PMID: 15207812
253	ProC	SMC	PDGFC	PDGFRA	0.0199777	0	PDGFC_PDGFRA	PDGFC - PDGFRA	PDGF	Secreted Signaling	PMID: 15207812
254	CM	SMC	PDGFD	PDGFRB	0.000284548	0	PDGFD_PDGFRB	PDGFD - PDGFRB	PDGF	Secreted Signaling	PMID: 15207812
255	EC	SMC	PDGFD	PDGFRB	0.00150402	0	PDGFD_PDGFRB	PDGFD - PDGFRB	PDGF	Secreted Signaling	PMID: 15207812
256	Adipo	SMC	PDGFD	PDGFRB	0.00146086	0	PDGFD_PDGFRB	PDGFD - PDGFRB	PDGF	Secreted Signaling	PMID: 15207812
257	CM	NC	PDGFD	PDGFRB	0.00405873	0	PDGFD_PDGFRB	PDGFD - PDGFRB	PDGF	Secreted Signaling	PMID: 15207812
258	EC	NC	PDGFD	PDGFRB	0.0209891	0	PDGFD_PDGFRB	PDGFD - PDGFRB	PDGF	Secreted Signaling	PMID: 15207812
259	Adipo	NC	PDGFD	PDGFRB	0.0204024	0	PDGFD_PDGFRB	PDGFD - PDGFRB	PDGF	Secreted Signaling	PMID: 15207812
260	CM	ProC	PDGFD	PDGFRB	0.00216224	0.02	PDGFD_PDGFRB	PDGFD - PDGFRB	PDGF	Secreted Signaling	PMID: 15207812
261	EC	ProC	PDGFD	PDGFRB	0.0113197	0	PDGFD_PDGFRB	PDGFD - PDGFRB	PDGF	Secreted Signaling	PMID: 15207812
262	Adipo	ProC	PDGFD	PDGFRB	0.0109986	0	PDGFD_PDGFRB	PDGFD - PDGFRB	PDGF	Secreted Signaling	PMID: 15207812
263	CM	FB	VEGFA	FLT1	0.0821729	0	VEGFA_VEGFR1	VEGFA - VEGFR1	VEGF	Secreted Signaling	KEGG: hsa04370; PMID: 16633338
264	EC	FB	VEGFA	FLT1	0.0892306	0	VEGFA_VEGFR1	VEGFA - VEGFR1	VEGF	Secreted Signaling	KEGG: hsa04370; PMID: 16633338
265	SMC	FB	VEGFA	FLT1	0.0426132	0	VEGFA_VEGFR1	VEGFA - VEGFR1	VEGF	Secreted Signaling	KEGG: hsa04370; PMID: 16633338
266	LC	FB	VEGFA	FLT1	0.128064	0	VEGFA_VEGFR1	VEGFA - VEGFR1	VEGF	Secreted Signaling	KEGG: hsa04370; PMID: 16633338
267	Adipo	FB	VEGFA	FLT1	0.0258901	0	VEGFA_VEGFR1	VEGFA - VEGFR1	VEGF	Secreted Signaling	KEGG: hsa04370; PMID: 16633338
268	ProC	FB	VEGFA	FLT1	0.00723189	0	VEGFA_VEGFR1	VEGFA - VEGFR1	VEGF	Secreted Signaling	KEGG: hsa04370; PMID: 16633338
269	CM	MC	VEGFA	FLT1	0.0162179	0	VEGFA_VEGFR1	VEGFA - VEGFR1	VEGF	Secreted Signaling	KEGG: hsa04370; PMID: 16633338
270	EC	MC	VEGFA	FLT1	0.0177202	0	VEGFA_VEGFR1	VEGFA - VEGFR1	VEGF	Secreted Signaling	KEGG: hsa04370; PMID: 16633338
271	SMC	MC	VEGFA	FLT1	0.00812903	0	VEGFA_VEGFR1	VEGFA - VEGFR1	VEGF	Secreted Signaling	KEGG: hsa04370; PMID: 16633338
272	LC	MC	VEGFA	FLT1	0.0263318	0	VEGFA_VEGFR1	VEGFA - VEGFR1	VEGF	Secreted Signaling	KEGG: hsa04370; PMID: 16633338
273	Adipo	MC	VEGFA	FLT1	0.00487004	0	VEGFA_VEGFR1	VEGFA - VEGFR1	VEGF	Secreted Signaling	KEGG: hsa04370; PMID: 16633338
274	ProC	MC	VEGFA	FLT1	0.00133952	0	VEGFA_VEGFR1	VEGFA - VEGFR1	VEGF	Secreted Signaling	KEGG: hsa04370; PMID: 16633338
275	CM	NC	VEGFA	FLT1	0.023374	0	VEGFA_VEGFR1	VEGFA - VEGFR1	VEGF	Secreted Signaling	KEGG: hsa04370; PMID: 16633338
276	EC	NC	VEGFA	FLT1	0.0255219	0	VEGFA_VEGFR1	VEGFA - VEGFR1	VEGF	Secreted Signaling	KEGG: hsa04370; PMID: 16633338
277	SMC	NC	VEGFA	FLT1	0.0117586	0	VEGFA_VEGFR1	VEGFA - VEGFR1	VEGF	Secreted Signaling	KEGG: hsa04370; PMID: 16633338
278	LC	NC	VEGFA	FLT1	0.0377793	0	VEGFA_VEGFR1	VEGFA - VEGFR1	VEGF	Secreted Signaling	KEGG: hsa04370; PMID: 16633338
279	Adipo	NC	VEGFA	FLT1	0.00705485	0	VEGFA_VEGFR1	VEGFA - VEGFR1	VEGF	Secreted Signaling	KEGG: hsa04370; PMID: 16633338
280	ProC	NC	VEGFA	FLT1	0.00194355	0	VEGFA_VEGFR1	VEGFA - VEGFR1	VEGF	Secreted Signaling	KEGG: hsa04370; PMID: 16633338
281	CM	ProC	VEGFA	FLT1	0.0415474	0	VEGFA_VEGFR1	VEGFA - VEGFR1	VEGF	Secreted Signaling	KEGG: hsa04370; PMID: 16633338
282	EC	ProC	VEGFA	FLT1	0.045288	0	VEGFA_VEGFR1	VEGFA - VEGFR1	VEGF	Secreted Signaling	KEGG: hsa04370; PMID: 16633338
283	SMC	ProC	VEGFA	FLT1	0.0210961	0	VEGFA_VEGFR1	VEGFA - VEGFR1	VEGF	Secreted Signaling	KEGG: hsa04370; PMID: 16633338
284	LC	ProC	VEGFA	FLT1	0.0663917	0	VEGFA_VEGFR1	VEGFA - VEGFR1	VEGF	Secreted Signaling	KEGG: hsa04370; PMID: 16633338
285	Adipo	ProC	VEGFA	FLT1	0.0127051	0	VEGFA_VEGFR1	VEGFA - VEGFR1	VEGF	Secreted Signaling	KEGG: hsa04370; PMID: 16633338
286	CM	FB	VEGFA	KDR	0.0467112	0	VEGFA_VEGFR2	VEGFA - VEGFR2	VEGF	Secreted Signaling	KEGG: hsa04370; PMID: 16633338
287	EC	FB	VEGFA	KDR	0.050892	0	VEGFA_VEGFR2	VEGFA - VEGFR2	VEGF	Secreted Signaling	KEGG: hsa04370; PMID: 16633338
288	SMC	FB	VEGFA	KDR	0.0237811	0	VEGFA_VEGFR2	VEGFA - VEGFR2	VEGF	Secreted Signaling	KEGG: hsa04370; PMID: 16633338
289	LC	FB	VEGFA	KDR	0.0744035	0	VEGFA_VEGFR2	VEGFA - VEGFR2	VEGF	Secreted Signaling	KEGG: hsa04370; PMID: 16633338
290	Adipo	FB	VEGFA	KDR	0.0143378	0	VEGFA_VEGFR2	VEGFA - VEGFR2	VEGF	Secreted Signaling	KEGG: hsa04370; PMID: 16633338
291	ProC	FB	VEGFA	KDR	0.00397104	0	VEGFA_VEGFR2	VEGFA - VEGFR2	VEGF	Secreted Signaling	KEGG: hsa04370; PMID: 16633338
292	CM	MC	VEGFA	KDR	0.00717322	0	VEGFA_VEGFR2	VEGFA - VEGFR2	VEGF	Secreted Signaling	KEGG: hsa04370; PMID: 16633338
293	EC	MC	VEGFA	KDR	0.00784437	0	VEGFA_VEGFR2	VEGFA - VEGFR2	VEGF	Secreted Signaling	KEGG: hsa04370; PMID: 16633338
294	SMC	MC	VEGFA	KDR	0.00357909	0	VEGFA_VEGFR2	VEGFA - VEGFR2	VEGF	Secreted Signaling	KEGG: hsa04370; PMID: 16633338
295	LC	MC	VEGFA	KDR	0.0117138	0	VEGFA_VEGFR2	VEGFA - VEGFR2	VEGF	Secreted Signaling	KEGG: hsa04370; PMID: 16633338
296	Adipo	MC	VEGFA	KDR	0.00214027	0	VEGFA_VEGFR2	VEGFA - VEGFR2	VEGF	Secreted Signaling	KEGG: hsa04370; PMID: 16633338
297	ProC	MC	VEGFA	KDR	0.000587519	0	VEGFA_VEGFR2	VEGFA - VEGFR2	VEGF	Secreted Signaling	KEGG: hsa04370; PMID: 16633338
298	CM	ProC	VEGFA	KDR	0.0008167	0.03	VEGFA_VEGFR2	VEGFA - VEGFR2	VEGF	Secreted Signaling	KEGG: hsa04370; PMID: 16633338
299	EC	ProC	VEGFA	KDR	0.000893648	0.03	VEGFA_VEGFR2	VEGFA - VEGFR2	VEGF	Secreted Signaling	KEGG: hsa04370; PMID: 16633338
300	SMC	ProC	VEGFA	KDR	0.00040619	0.03	VEGFA_VEGFR2	VEGFA - VEGFR2	VEGF	Secreted Signaling	KEGG: hsa04370; PMID: 16633338
301	LC	ProC	VEGFA	KDR	0.00133909	0.03	VEGFA_VEGFR2	VEGFA - VEGFR2	VEGF	Secreted Signaling	KEGG: hsa04370; PMID: 16633338
302	Adipo	ProC	VEGFA	KDR	0.000242588	0.03	VEGFA_VEGFR2	VEGFA - VEGFR2	VEGF	Secreted Signaling	KEGG: hsa04370; PMID: 16633338
303	ProC	ProC	VEGFA	KDR	6.65004e-05	0.02	VEGFA_VEGFR2	VEGFA - VEGFR2	VEGF	Secreted Signaling	KEGG: hsa04370; PMID: 16633338
304	FB	MC	VEGFC	FLT4	0.0130138	0	VEGFC_VEGFR3	VEGFC - VEGFR3	VEGF	Secreted Signaling	KEGG: hsa04370; PMID: 16633338
305	FB	FB	VEGFC	KDR	0.0424768	0	VEGFC_VEGFR2	VEGFC - VEGFR2	VEGF	Secreted Signaling	KEGG: hsa04370; PMID: 16633338
306	FB	MC	VEGFC	KDR	0.00649854	0	VEGFC_VEGFR2	VEGFC - VEGFR2	VEGF	Secreted Signaling	KEGG: hsa04370; PMID: 16633338
307	FB	ProC	VEGFC	KDR	0.000739439	0	VEGFC_VEGFR2	VEGFC - VEGFR2	VEGF	Secreted Signaling	KEGG: hsa04370; PMID: 16633338
308	CM	FB	VEGFA	FLT1_KDR	0.074069	0	VEGFA_VEGFR1R2	VEGFA - VEGFR1R2	VEGF	Secreted Signaling	PMID: 16633338
309	EC	FB	VEGFA	FLT1_KDR	0.0804917	0	VEGFA_VEGFR1R2	VEGFA - VEGFR1R2	VEGF	Secreted Signaling	PMID: 16633338
310	SMC	FB	VEGFA	FLT1_KDR	0.0382481	0	VEGFA_VEGFR1R2	VEGFA - VEGFR1R2	VEGF	Secreted Signaling	PMID: 16633338
311	LC	FB	VEGFA	FLT1_KDR	0.116007	0	VEGFA_VEGFR1R2	VEGFA - VEGFR1R2	VEGF	Secreted Signaling	PMID: 16633338
312	Adipo	FB	VEGFA	FLT1_KDR	0.0231965	0	VEGFA_VEGFR1R2	VEGFA - VEGFR1R2	VEGF	Secreted Signaling	PMID: 16633338
313	ProC	FB	VEGFA	FLT1_KDR	0.00646661	0	VEGFA_VEGFR1R2	VEGFA - VEGFR1R2	VEGF	Secreted Signaling	PMID: 16633338
314	CM	MC	VEGFA	FLT1_KDR	0.0115525	0	VEGFA_VEGFR1R2	VEGFA - VEGFR1R2	VEGF	Secreted Signaling	PMID: 16633338
315	EC	MC	VEGFA	FLT1_KDR	0.0126281	0	VEGFA_VEGFR1R2	VEGFA - VEGFR1R2	VEGF	Secreted Signaling	PMID: 16633338
316	SMC	MC	VEGFA	FLT1_KDR	0.00577688	0	VEGFA_VEGFR1R2	VEGFA - VEGFR1R2	VEGF	Secreted Signaling	PMID: 16633338
317	LC	MC	VEGFA	FLT1_KDR	0.0188126	0	VEGFA_VEGFR1R2	VEGFA - VEGFR1R2	VEGF	Secreted Signaling	PMID: 16633338
318	Adipo	MC	VEGFA	FLT1_KDR	0.0034576	0	VEGFA_VEGFR1R2	VEGFA - VEGFR1R2	VEGF	Secreted Signaling	PMID: 16633338
319	ProC	MC	VEGFA	FLT1_KDR	0.000950044	0	VEGFA_VEGFR1R2	VEGFA - VEGFR1R2	VEGF	Secreted Signaling	PMID: 16633338
320	CM	ProC	VEGFA	FLT1_KDR	0.00664978	0	VEGFA_VEGFR1R2	VEGFA - VEGFR1R2	VEGF	Secreted Signaling	PMID: 16633338
321	EC	ProC	VEGFA	FLT1_KDR	0.00727231	0	VEGFA_VEGFR1R2	VEGFA - VEGFR1R2	VEGF	Secreted Signaling	PMID: 16633338
322	SMC	ProC	VEGFA	FLT1_KDR	0.00331704	0	VEGFA_VEGFR1R2	VEGFA - VEGFR1R2	VEGF	Secreted Signaling	PMID: 16633338
323	LC	ProC	VEGFA	FLT1_KDR	0.0108627	0	VEGFA_VEGFR1R2	VEGFA - VEGFR1R2	VEGF	Secreted Signaling	PMID: 16633338
324	Adipo	ProC	VEGFA	FLT1_KDR	0.00198336	0.02	VEGFA_VEGFR1R2	VEGFA - VEGFR1R2	VEGF	Secreted Signaling	PMID: 16633338
325	ProC	ProC	VEGFA	FLT1_KDR	0.000544383	0.02	VEGFA_VEGFR1R2	VEGFA - VEGFR1R2	VEGF	Secreted Signaling	PMID: 16633338
326	FB	MC	VEGFC	FLT4_KDR	0.00984746	0	VEGFC_VEGFR2R3	VEGFC - VEGFR2R3	VEGF	Secreted Signaling	PMID: 16633338
327	FB	MC	CXCL12	ACKR3	0.00163462	0	CXCL12_ACKR3	CXCL12 - ACKR3	CXCL	Secreted Signaling	KEGG: hsa04060
328	ProC	MC	CXCL12	ACKR3	0.000388421	0	CXCL12_ACKR3	CXCL12 - ACKR3	CXCL	Secreted Signaling	KEGG: hsa04060
329	FB	ProC	CXCL12	ACKR3	0.000923603	0	CXCL12_ACKR3	CXCL12 - ACKR3	CXCL	Secreted Signaling	KEGG: hsa04060
330	ProC	ProC	CXCL12	ACKR3	0.000219348	0	CXCL12_ACKR3	CXCL12 - ACKR3	CXCL	Secreted Signaling	KEGG: hsa04060
331	PC	LC	IL16	CD4	0.00371135	0	IL16_CD4	IL16 - CD4	IL16	Secreted Signaling	KEGG: hsa04060
332	CM	CM	NAMPT	INSR	0.0453941	0	NAMPT_INSR	NAMPT - INSR	VISFATIN	Secreted Signaling	PMID: 28490838
333	SMC	CM	NAMPT	INSR	0.0238955	0	NAMPT_INSR	NAMPT - INSR	VISFATIN	Secreted Signaling	PMID: 28490838
334	LC	CM	NAMPT	INSR	0.133552	0	NAMPT_INSR	NAMPT - INSR	VISFATIN	Secreted Signaling	PMID: 28490838
335	CM	EC	NAMPT	INSR	0.0497298	0	NAMPT_INSR	NAMPT - INSR	VISFATIN	Secreted Signaling	PMID: 28490838
336	SMC	EC	NAMPT	INSR	0.0262342	0	NAMPT_INSR	NAMPT - INSR	VISFATIN	Secreted Signaling	PMID: 28490838
337	LC	EC	NAMPT	INSR	0.145029	0	NAMPT_INSR	NAMPT - INSR	VISFATIN	Secreted Signaling	PMID: 28490838
338	CM	FB	NAMPT	INSR	0.0273963	0.01	NAMPT_INSR	NAMPT - INSR	VISFATIN	Secreted Signaling	PMID: 28490838
339	SMC	FB	NAMPT	INSR	0.0142938	0	NAMPT_INSR	NAMPT - INSR	VISFATIN	Secreted Signaling	PMID: 28490838
340	LC	FB	NAMPT	INSR	0.083665	0	NAMPT_INSR	NAMPT - INSR	VISFATIN	Secreted Signaling	PMID: 28490838
341	SMC	SMC	NAMPT	INSR	0.0110388	0	NAMPT_INSR	NAMPT - INSR	VISFATIN	Secreted Signaling	PMID: 28490838
342	LC	SMC	NAMPT	INSR	0.0656649	0	NAMPT_INSR	NAMPT - INSR	VISFATIN	Secreted Signaling	PMID: 28490838
343	LC	PC	NAMPT	INSR	0.0243098	0	NAMPT_INSR	NAMPT - INSR	VISFATIN	Secreted Signaling	PMID: 28490838
344	SMC	MC	NAMPT	INSR	0.0101956	0.03	NAMPT_INSR	NAMPT - INSR	VISFATIN	Secreted Signaling	PMID: 28490838
345	LC	MC	NAMPT	INSR	0.0609062	0	NAMPT_INSR	NAMPT - INSR	VISFATIN	Secreted Signaling	PMID: 28490838
346	LC	LC	NAMPT	INSR	0.0248142	0	NAMPT_INSR	NAMPT - INSR	VISFATIN	Secreted Signaling	PMID: 28490838
347	SMC	LEC	NAMPT	INSR	0.0106962	0	NAMPT_INSR	NAMPT - INSR	VISFATIN	Secreted Signaling	PMID: 28490838
348	LC	LEC	NAMPT	INSR	0.0637362	0	NAMPT_INSR	NAMPT - INSR	VISFATIN	Secreted Signaling	PMID: 28490838
349	CM	NC	NAMPT	INSR	0.0249709	0.03	NAMPT_INSR	NAMPT - INSR	VISFATIN	Secreted Signaling	PMID: 28490838
350	SMC	NC	NAMPT	INSR	0.0130128	0	NAMPT_INSR	NAMPT - INSR	VISFATIN	Secreted Signaling	PMID: 28490838
351	LC	NC	NAMPT	INSR	0.0766506	0	NAMPT_INSR	NAMPT - INSR	VISFATIN	Secreted Signaling	PMID: 28490838
352	CM	Adipo	NAMPT	INSR	0.0333989	0	NAMPT_INSR	NAMPT - INSR	VISFATIN	Secreted Signaling	PMID: 28490838
353	SMC	Adipo	NAMPT	INSR	0.0174772	0	NAMPT_INSR	NAMPT - INSR	VISFATIN	Secreted Signaling	PMID: 28490838
354	LC	Adipo	NAMPT	INSR	0.10072	0	NAMPT_INSR	NAMPT - INSR	VISFATIN	Secreted Signaling	PMID: 28490838
355	CM	ProC	NAMPT	INSR	0.0423508	0	NAMPT_INSR	NAMPT - INSR	VISFATIN	Secreted Signaling	PMID: 28490838
356	SMC	ProC	NAMPT	INSR	0.0222599	0	NAMPT_INSR	NAMPT - INSR	VISFATIN	Secreted Signaling	PMID: 28490838
357	LC	ProC	NAMPT	INSR	0.125375	0	NAMPT_INSR	NAMPT - INSR	VISFATIN	Secreted Signaling	PMID: 28490838
358	CM	CM	NAMPT	ITGA5_ITGB1	0.00622557	0	NAMPT_ITGA5_ITGB1	NAMPT - (ITGA5+ITGB1)	VISFATIN	Secreted Signaling	PMID: 28490838
359	SMC	CM	NAMPT	ITGA5_ITGB1	0.00321468	0	NAMPT_ITGA5_ITGB1	NAMPT - (ITGA5+ITGB1)	VISFATIN	Secreted Signaling	PMID: 28490838
360	LC	CM	NAMPT	ITGA5_ITGB1	0.0199019	0	NAMPT_ITGA5_ITGB1	NAMPT - (ITGA5+ITGB1)	VISFATIN	Secreted Signaling	PMID: 28490838
361	ProC	CM	NAMPT	ITGA5_ITGB1	0.00134262	0.03	NAMPT_ITGA5_ITGB1	NAMPT - (ITGA5+ITGB1)	VISFATIN	Secreted Signaling	PMID: 28490838
362	CM	FB	NAMPT	ITGA5_ITGB1	0.0071566	0	NAMPT_ITGA5_ITGB1	NAMPT - (ITGA5+ITGB1)	VISFATIN	Secreted Signaling	PMID: 28490838
363	SMC	FB	NAMPT	ITGA5_ITGB1	0.0036971	0	NAMPT_ITGA5_ITGB1	NAMPT - (ITGA5+ITGB1)	VISFATIN	Secreted Signaling	PMID: 28490838
364	LC	FB	NAMPT	ITGA5_ITGB1	0.0228312	0	NAMPT_ITGA5_ITGB1	NAMPT - (ITGA5+ITGB1)	VISFATIN	Secreted Signaling	PMID: 28490838
365	ProC	FB	NAMPT	ITGA5_ITGB1	0.00154454	0	NAMPT_ITGA5_ITGB1	NAMPT - (ITGA5+ITGB1)	VISFATIN	Secreted Signaling	PMID: 28490838
366	CM	MC	NAMPT	ITGA5_ITGB1	0.00641519	0	NAMPT_ITGA5_ITGB1	NAMPT - (ITGA5+ITGB1)	VISFATIN	Secreted Signaling	PMID: 28490838
367	SMC	MC	NAMPT	ITGA5_ITGB1	0.00331289	0	NAMPT_ITGA5_ITGB1	NAMPT - (ITGA5+ITGB1)	VISFATIN	Secreted Signaling	PMID: 28490838
368	LC	MC	NAMPT	ITGA5_ITGB1	0.0204995	0	NAMPT_ITGA5_ITGB1	NAMPT - (ITGA5+ITGB1)	VISFATIN	Secreted Signaling	PMID: 28490838
369	ProC	MC	NAMPT	ITGA5_ITGB1	0.00138372	0	NAMPT_ITGA5_ITGB1	NAMPT - (ITGA5+ITGB1)	VISFATIN	Secreted Signaling	PMID: 28490838
370	CM	ProC	NAMPT	ITGA5_ITGB1	0.0118732	0	NAMPT_ITGA5_ITGB1	NAMPT - (ITGA5+ITGB1)	VISFATIN	Secreted Signaling	PMID: 28490838
371	SMC	ProC	NAMPT	ITGA5_ITGB1	0.0061478	0	NAMPT_ITGA5_ITGB1	NAMPT - (ITGA5+ITGB1)	VISFATIN	Secreted Signaling	PMID: 28490838
372	LC	ProC	NAMPT	ITGA5_ITGB1	0.0374881	0	NAMPT_ITGA5_ITGB1	NAMPT - (ITGA5+ITGB1)	VISFATIN	Secreted Signaling	PMID: 28490838
373	ProC	ProC	NAMPT	ITGA5_ITGB1	0.00257206	0.04	NAMPT_ITGA5_ITGB1	NAMPT - (ITGA5+ITGB1)	VISFATIN	Secreted Signaling	PMID: 28490838
374	NC	FB	ANGPT2	TEK	0.0164678	0	ANGPT2_TEK	ANGPT2 - TEK	ANGPT	Secreted Signaling	PMID: 20651738
375	ProC	FB	ANGPT2	TEK	0.0199352	0	ANGPT2_TEK	ANGPT2 - TEK	ANGPT	Secreted Signaling	PMID: 20651738
376	NC	MC	ANGPT2	TEK	0.0121206	0	ANGPT2_TEK	ANGPT2 - TEK	ANGPT	Secreted Signaling	PMID: 20651738
377	ProC	MC	ANGPT2	TEK	0.0146864	0	ANGPT2_TEK	ANGPT2 - TEK	ANGPT	Secreted Signaling	PMID: 20651738
378	NC	ProC	ANGPT2	TEK	0.00156299	0	ANGPT2_TEK	ANGPT2 - TEK	ANGPT	Secreted Signaling	PMID: 20651738
379	ProC	ProC	ANGPT2	TEK	0.00189814	0	ANGPT2_TEK	ANGPT2 - TEK	ANGPT	Secreted Signaling	PMID: 20651738
380	NC	CM	ANGPT2	ITGA5_ITGB1	0.00404784	0	ANGPT2_ITGA5_ITGB1	ANGPT2 - (ITGA5+ITGB1)	ANGPT	Secreted Signaling	PMID: 20651738; PMID: 25635707
381	ProC	CM	ANGPT2	ITGA5_ITGB1	0.00491322	0	ANGPT2_ITGA5_ITGB1	ANGPT2 - (ITGA5+ITGB1)	ANGPT	Secreted Signaling	PMID: 20651738; PMID: 25635707
382	NC	FB	ANGPT2	ITGA5_ITGB1	0.00354104	0	ANGPT2_ITGA5_ITGB1	ANGPT2 - (ITGA5+ITGB1)	ANGPT	Secreted Signaling	PMID: 20651738; PMID: 25635707
383	ProC	FB	ANGPT2	ITGA5_ITGB1	0.00429853	0	ANGPT2_ITGA5_ITGB1	ANGPT2 - (ITGA5+ITGB1)	ANGPT	Secreted Signaling	PMID: 20651738; PMID: 25635707
384	NC	MC	ANGPT2	ITGA5_ITGB1	0.00359584	0	ANGPT2_ITGA5_ITGB1	ANGPT2 - (ITGA5+ITGB1)	ANGPT	Secreted Signaling	PMID: 20651738; PMID: 25635707
385	ProC	MC	ANGPT2	ITGA5_ITGB1	0.00436501	0	ANGPT2_ITGA5_ITGB1	ANGPT2 - (ITGA5+ITGB1)	ANGPT	Secreted Signaling	PMID: 20651738; PMID: 25635707
386	NC	ProC	ANGPT2	ITGA5_ITGB1	0.00759528	0	ANGPT2_ITGA5_ITGB1	ANGPT2 - (ITGA5+ITGB1)	ANGPT	Secreted Signaling	PMID: 20651738; PMID: 25635707
387	ProC	ProC	ANGPT2	ITGA5_ITGB1	0.00921204	0	ANGPT2_ITGA5_ITGB1	ANGPT2 - (ITGA5+ITGB1)	ANGPT	Secreted Signaling	PMID: 20651738; PMID: 25635707
388	ProC	SMC	MDK	SDC2	0.0011434	0	MDK_SDC2	MDK - SDC2	MK	Secreted Signaling	PMID: 28356350
389	ProC	LC	MDK	SDC2	0.000415043	0	MDK_SDC2	MDK - SDC2	MK	Secreted Signaling	PMID: 28356350
390	ProC	NC	MDK	SDC2	0.000416797	0	MDK_SDC2	MDK - SDC2	MK	Secreted Signaling	PMID: 28356350
391	ProC	Adipo	MDK	SDC2	0.000226867	0	MDK_SDC2	MDK - SDC2	MK	Secreted Signaling	PMID: 28356350
392	ProC	ProC	MDK	SDC2	0.000421658	0.01	MDK_SDC2	MDK - SDC2	MK	Secreted Signaling	PMID: 28356350
393	ProC	LEC	MDK	PTPRZ1	0.00190925	0	MDK_PTPRZ1	MDK - PTPRZ1	MK	Secreted Signaling	PMID: 28356350
394	ProC	ProC	MDK	PTPRZ1	0.000334782	0	MDK_PTPRZ1	MDK - PTPRZ1	MK	Secreted Signaling	PMID: 28356350
395	ProC	CM	MDK	ITGA6_ITGB1	4.30466e-06	0.01	MDK_ITGA6_ITGB1	MDK - (ITGA6+ITGB1)	MK	Secreted Signaling	PMID: 28356350
396	ProC	FB	MDK	ITGA6_ITGB1	0.000956522	0	MDK_ITGA6_ITGB1	MDK - (ITGA6+ITGB1)	MK	Secreted Signaling	PMID: 28356350
397	ProC	MC	MDK	ITGA6_ITGB1	0.00032418	0	MDK_ITGA6_ITGB1	MDK - (ITGA6+ITGB1)	MK	Secreted Signaling	PMID: 28356350
398	ProC	LEC	MDK	ITGA6_ITGB1	0.000414337	0	MDK_ITGA6_ITGB1	MDK - (ITGA6+ITGB1)	MK	Secreted Signaling	PMID: 28356350
399	ProC	ProC	MDK	ITGA6_ITGB1	0.000475753	0	MDK_ITGA6_ITGB1	MDK - (ITGA6+ITGB1)	MK	Secreted Signaling	PMID: 28356350
400	ProC	SMC	MDK	LRP1	0.000963895	0	MDK_LRP1	MDK - LRP1	MK	Secreted Signaling	PMID: 28356350
401	ProC	LC	MDK	LRP1	0.000516184	0	MDK_LRP1	MDK - LRP1	MK	Secreted Signaling	PMID: 28356350
402	ProC	LEC	MDK	LRP1	0.000244888	0	MDK_LRP1	MDK - LRP1	MK	Secreted Signaling	PMID: 28356350
403	ProC	ProC	MDK	NCL	4.5158e-05	0.01	MDK_NCL	MDK - NCL	MK	Secreted Signaling	PMID: 28356350
404	SMC	LEC	PTN	PTPRZ1	0.0263977	0	PTN_PTPRZ1	PTN - PTPRZ1	PTN	Secreted Signaling	PMID: 28356350; PMID: 25620911
405	Adipo	LEC	PTN	PTPRZ1	0.0105336	0	PTN_PTPRZ1	PTN - PTPRZ1	PTN	Secreted Signaling	PMID: 28356350; PMID: 25620911
406	SMC	ProC	PTN	PTPRZ1	0.00472436	0	PTN_PTPRZ1	PTN - PTPRZ1	PTN	Secreted Signaling	PMID: 28356350; PMID: 25620911
407	Adipo	ProC	PTN	PTPRZ1	0.00186031	0	PTN_PTPRZ1	PTN - PTPRZ1	PTN	Secreted Signaling	PMID: 28356350; PMID: 25620911
408	SMC	SMC	PTN	SDC2	0.0159661	0	PTN_SDC2	PTN - SDC2	PTN	Secreted Signaling	PMID: 28356350; PMID: 25620911
409	Adipo	SMC	PTN	SDC2	0.00633029	0	PTN_SDC2	PTN - SDC2	PTN	Secreted Signaling	PMID: 28356350; PMID: 25620911
410	SMC	LC	PTN	SDC2	0.00585083	0	PTN_SDC2	PTN - SDC2	PTN	Secreted Signaling	PMID: 28356350; PMID: 25620911
411	Adipo	LC	PTN	SDC2	0.00230546	0	PTN_SDC2	PTN - SDC2	PTN	Secreted Signaling	PMID: 28356350; PMID: 25620911
412	SMC	NC	PTN	SDC2	0.00587541	0	PTN_SDC2	PTN - SDC2	PTN	Secreted Signaling	PMID: 28356350; PMID: 25620911
413	Adipo	NC	PTN	SDC2	0.00231518	0	PTN_SDC2	PTN - SDC2	PTN	Secreted Signaling	PMID: 28356350; PMID: 25620911
414	SMC	Adipo	PTN	SDC2	0.00320603	0	PTN_SDC2	PTN - SDC2	PTN	Secreted Signaling	PMID: 28356350; PMID: 25620911
415	Adipo	Adipo	PTN	SDC2	0.00126127	0	PTN_SDC2	PTN - SDC2	PTN	Secreted Signaling	PMID: 28356350; PMID: 25620911
416	SMC	ProC	PTN	SDC2	0.00594356	0	PTN_SDC2	PTN - SDC2	PTN	Secreted Signaling	PMID: 28356350; PMID: 25620911
417	Adipo	ProC	PTN	SDC2	0.00234213	0	PTN_SDC2	PTN - SDC2	PTN	Secreted Signaling	PMID: 28356350; PMID: 25620911
418	SMC	CM	PTN	ITGAV_ITGB3	0.00610917	0	PTN_ITGAV_ITGB3	PTN - (ITGAV+ITGB3)	PTN	Secreted Signaling	PMID: 28356350; PMID: 25620911
419	Adipo	CM	PTN	ITGAV_ITGB3	0.00240763	0	PTN_ITGAV_ITGB3	PTN - (ITGAV+ITGB3)	PTN	Secreted Signaling	PMID: 28356350; PMID: 25620911
420	SMC	EC	PTN	ITGAV_ITGB3	0.00833697	0	PTN_ITGAV_ITGB3	PTN - (ITGAV+ITGB3)	PTN	Secreted Signaling	PMID: 28356350; PMID: 25620911
421	Adipo	EC	PTN	ITGAV_ITGB3	0.00329008	0	PTN_ITGAV_ITGB3	PTN - (ITGAV+ITGB3)	PTN	Secreted Signaling	PMID: 28356350; PMID: 25620911
422	SMC	ProC	PTN	ITGAV_ITGB3	0.00322466	0	PTN_ITGAV_ITGB3	PTN - (ITGAV+ITGB3)	PTN	Secreted Signaling	PMID: 28356350; PMID: 25620911
423	Adipo	ProC	PTN	ITGAV_ITGB3	0.00126861	0	PTN_ITGAV_ITGB3	PTN - (ITGAV+ITGB3)	PTN	Secreted Signaling	PMID: 28356350; PMID: 25620911
424	SMC	ProC	PTN	NCL	0.000639689	0	PTN_NCL	PTN - NCL	PTN	Secreted Signaling	PMID: 28356350; PMID: 25620911
425	Adipo	ProC	PTN	NCL	0.000251264	0	PTN_NCL	PTN - NCL	PTN	Secreted Signaling	PMID: 28356350; PMID: 25620911
426	SMC	CM	POSTN	ITGAV_ITGB3	0.00723222	0	POSTN_ITGAV_ITGB3	POSTN - (ITGAV+ITGB3)	PERIOSTIN	Secreted Signaling	PMID: 26721738
427	MC	CM	POSTN	ITGAV_ITGB3	0.00800356	0	POSTN_ITGAV_ITGB3	POSTN - (ITGAV+ITGB3)	PERIOSTIN	Secreted Signaling	PMID: 26721738
428	SMC	EC	POSTN	ITGAV_ITGB3	0.0098655	0	POSTN_ITGAV_ITGB3	POSTN - (ITGAV+ITGB3)	PERIOSTIN	Secreted Signaling	PMID: 26721738
429	MC	EC	POSTN	ITGAV_ITGB3	0.0109146	0	POSTN_ITGAV_ITGB3	POSTN - (ITGAV+ITGB3)	PERIOSTIN	Secreted Signaling	PMID: 26721738
430	SMC	ProC	POSTN	ITGAV_ITGB3	0.00381949	0	POSTN_ITGAV_ITGB3	POSTN - (ITGAV+ITGB3)	PERIOSTIN	Secreted Signaling	PMID: 26721738
431	MC	ProC	POSTN	ITGAV_ITGB3	0.0042284	0	POSTN_ITGAV_ITGB3	POSTN - (ITGAV+ITGB3)	PERIOSTIN	Secreted Signaling	PMID: 26721738
432	SMC	CM	POSTN	ITGAV_ITGB5	0.00709129	0	POSTN_ITGAV_ITGB5	POSTN - (ITGAV+ITGB5)	PERIOSTIN	Secreted Signaling	PMID: 26721738
433	MC	CM	POSTN	ITGAV_ITGB5	0.00784771	0	POSTN_ITGAV_ITGB5	POSTN - (ITGAV+ITGB5)	PERIOSTIN	Secreted Signaling	PMID: 26721738
434	SMC	EC	POSTN	ITGAV_ITGB5	0.00875721	0	POSTN_ITGAV_ITGB5	POSTN - (ITGAV+ITGB5)	PERIOSTIN	Secreted Signaling	PMID: 26721738
435	MC	EC	POSTN	ITGAV_ITGB5	0.0096896	0	POSTN_ITGAV_ITGB5	POSTN - (ITGAV+ITGB5)	PERIOSTIN	Secreted Signaling	PMID: 26721738
436	SMC	NC	POSTN	ITGAV_ITGB5	0.00612725	0	POSTN_ITGAV_ITGB5	POSTN - (ITGAV+ITGB5)	PERIOSTIN	Secreted Signaling	PMID: 26721738
437	MC	NC	POSTN	ITGAV_ITGB5	0.00678155	0	POSTN_ITGAV_ITGB5	POSTN - (ITGAV+ITGB5)	PERIOSTIN	Secreted Signaling	PMID: 26721738
438	SMC	Adipo	POSTN	ITGAV_ITGB5	0.00868016	0	POSTN_ITGAV_ITGB5	POSTN - (ITGAV+ITGB5)	PERIOSTIN	Secreted Signaling	PMID: 26721738
439	MC	Adipo	POSTN	ITGAV_ITGB5	0.00960443	0	POSTN_ITGAV_ITGB5	POSTN - (ITGAV+ITGB5)	PERIOSTIN	Secreted Signaling	PMID: 26721738
440	SMC	ProC	POSTN	ITGAV_ITGB5	0.00431368	0	POSTN_ITGAV_ITGB5	POSTN - (ITGAV+ITGB5)	PERIOSTIN	Secreted Signaling	PMID: 26721738
441	MC	ProC	POSTN	ITGAV_ITGB5	0.00477524	0	POSTN_ITGAV_ITGB5	POSTN - (ITGAV+ITGB5)	PERIOSTIN	Secreted Signaling	PMID: 26721738
442	ProC	CM	EDN1	EDNRA	0.000550366	0	EDN1_EDNRA	EDN1 - EDNRA	EDN	Secreted Signaling	KEGG: hsa04080
443	ProC	EC	EDN1	EDNRA	0.000661718	0	EDN1_EDNRA	EDN1 - EDNRA	EDN	Secreted Signaling	KEGG: hsa04080
444	ProC	NC	EDN1	EDNRA	0.000945379	0	EDN1_EDNRA	EDN1 - EDNRA	EDN	Secreted Signaling	KEGG: hsa04080
445	ProC	Adipo	EDN1	EDNRA	0.000157343	0	EDN1_EDNRA	EDN1 - EDNRA	EDN	Secreted Signaling	KEGG: hsa04080
446	ProC	ProC	EDN1	EDNRA	0.000776349	0	EDN1_EDNRA	EDN1 - EDNRA	EDN	Secreted Signaling	KEGG: hsa04080
447	ProC	NC	EDN1	EDNRB	0.000318062	0	EDN1_EDNRB	EDN1 - EDNRB	EDN	Secreted Signaling	KEGG: hsa04080
448	ProC	SMC	NTF3	NTRK2	0.00321268	0	NTF3_NTRK2	NTF3 - NTRK2	NT	Secreted Signaling	PMID: 27908981
449	ProC	ProC	NTF3	NTRK2	0.00528946	0	NTF3_NTRK2	NTF3 - NTRK2	NT	Secreted Signaling	PMID: 27908981
450	ProC	LEC	NTF3	NTRK3	0.00543866	0	NTF3_NTRK3	NTF3 - NTRK3	NT	Secreted Signaling	PMID: 27908981
451	ProC	ProC	NTF3	NTRK3	0.0275192	0	NTF3_NTRK3	NTF3 - NTRK3	NT	Secreted Signaling	PMID: 27908981
452	MC	CM	SEMA3A	NRP1_PLXNA2	0.0211153	0	SEMA3A_NRP1_PLXNA2	SEMA3A - (NRP1+PLXNA2)	SEMA3	Secreted Signaling	PMID: 27533782
453	MC	FB	SEMA3A	NRP1_PLXNA2	0.0941709	0	SEMA3A_NRP1_PLXNA2	SEMA3A - (NRP1+PLXNA2)	SEMA3	Secreted Signaling	PMID: 27533782
454	MC	MC	SEMA3A	NRP1_PLXNA2	0.0217382	0	SEMA3A_NRP1_PLXNA2	SEMA3A - (NRP1+PLXNA2)	SEMA3	Secreted Signaling	PMID: 27533782
455	MC	ProC	SEMA3A	NRP1_PLXNA2	0.0764269	0	SEMA3A_NRP1_PLXNA2	SEMA3A - (NRP1+PLXNA2)	SEMA3	Secreted Signaling	PMID: 27533782
456	MC	CM	SEMA3A	NRP1_PLXNA4	0.0403351	0	SEMA3A_NRP1_PLXNA4	SEMA3A - (NRP1+PLXNA4)	SEMA3	Secreted Signaling	PMID: 27533782
457	MC	EC	SEMA3A	NRP1_PLXNA4	0.0514608	0	SEMA3A_NRP1_PLXNA4	SEMA3A - (NRP1+PLXNA4)	SEMA3	Secreted Signaling	PMID: 27533782
458	MC	SMC	SEMA3A	NRP1_PLXNA4	0.0149363	0	SEMA3A_NRP1_PLXNA4	SEMA3A - (NRP1+PLXNA4)	SEMA3	Secreted Signaling	PMID: 27533782
459	MC	MC	SEMA3A	NRP1_PLXNA4	0.0328829	0	SEMA3A_NRP1_PLXNA4	SEMA3A - (NRP1+PLXNA4)	SEMA3	Secreted Signaling	PMID: 27533782
460	MC	Adipo	SEMA3A	NRP1_PLXNA4	0.062302	0	SEMA3A_NRP1_PLXNA4	SEMA3A - (NRP1+PLXNA4)	SEMA3	Secreted Signaling	PMID: 27533782
461	MC	ProC	SEMA3A	NRP1_PLXNA4	0.0335361	0	SEMA3A_NRP1_PLXNA4	SEMA3A - (NRP1+PLXNA4)	SEMA3	Secreted Signaling	PMID: 27533782
462	LEC	CM	SEMA3B	NRP1_PLXNA2	0.00724054	0	SEMA3B_NRP1_PLXNA2	SEMA3B - (NRP1+PLXNA2)	SEMA3	Secreted Signaling	PMID: 27533782
463	LEC	FB	SEMA3B	NRP1_PLXNA2	0.0339569	0	SEMA3B_NRP1_PLXNA2	SEMA3B - (NRP1+PLXNA2)	SEMA3	Secreted Signaling	PMID: 27533782
464	LEC	MC	SEMA3B	NRP1_PLXNA2	0.00745726	0	SEMA3B_NRP1_PLXNA2	SEMA3B - (NRP1+PLXNA2)	SEMA3	Secreted Signaling	PMID: 27533782
465	LEC	ProC	SEMA3B	NRP1_PLXNA2	0.0272177	0	SEMA3B_NRP1_PLXNA2	SEMA3B - (NRP1+PLXNA2)	SEMA3	Secreted Signaling	PMID: 27533782
466	LEC	CM	SEMA3B	NRP1_PLXNA4	0.0140119	0	SEMA3B_NRP1_PLXNA4	SEMA3B - (NRP1+PLXNA4)	SEMA3	Secreted Signaling	PMID: 27533782
467	LEC	EC	SEMA3B	NRP1_PLXNA4	0.0180131	0	SEMA3B_NRP1_PLXNA4	SEMA3B - (NRP1+PLXNA4)	SEMA3	Secreted Signaling	PMID: 27533782
468	LEC	SMC	SEMA3B	NRP1_PLXNA4	0.00510057	0	SEMA3B_NRP1_PLXNA4	SEMA3B - (NRP1+PLXNA4)	SEMA3	Secreted Signaling	PMID: 27533782
469	LEC	MC	SEMA3B	NRP1_PLXNA4	0.0113655	0	SEMA3B_NRP1_PLXNA4	SEMA3B - (NRP1+PLXNA4)	SEMA3	Secreted Signaling	PMID: 27533782
470	LEC	Adipo	SEMA3B	NRP1_PLXNA4	0.0219711	0	SEMA3B_NRP1_PLXNA4	SEMA3B - (NRP1+PLXNA4)	SEMA3	Secreted Signaling	PMID: 27533782
471	LEC	ProC	SEMA3B	NRP1_PLXNA4	0.0115964	0	SEMA3B_NRP1_PLXNA4	SEMA3B - (NRP1+PLXNA4)	SEMA3	Secreted Signaling	PMID: 27533782
472	SMC	CM	SEMA3C	NRP1_PLXNA2	0.00454243	0	SEMA3C_NRP1_PLXNA2	SEMA3C - (NRP1+PLXNA2)	SEMA3	Secreted Signaling	PMID: 27533782
473	LEC	CM	SEMA3C	NRP1_PLXNA2	0.00857256	0	SEMA3C_NRP1_PLXNA2	SEMA3C - (NRP1+PLXNA2)	SEMA3	Secreted Signaling	PMID: 27533782
474	SMC	FB	SEMA3C	NRP1_PLXNA2	0.021519	0	SEMA3C_NRP1_PLXNA2	SEMA3C - (NRP1+PLXNA2)	SEMA3	Secreted Signaling	PMID: 27533782
475	LEC	FB	SEMA3C	NRP1_PLXNA2	0.0400058	0	SEMA3C_NRP1_PLXNA2	SEMA3C - (NRP1+PLXNA2)	SEMA3	Secreted Signaling	PMID: 27533782
476	SMC	MC	SEMA3C	NRP1_PLXNA2	0.00467877	0	SEMA3C_NRP1_PLXNA2	SEMA3C - (NRP1+PLXNA2)	SEMA3	Secreted Signaling	PMID: 27533782
477	LEC	MC	SEMA3C	NRP1_PLXNA2	0.00882879	0	SEMA3C_NRP1_PLXNA2	SEMA3C - (NRP1+PLXNA2)	SEMA3	Secreted Signaling	PMID: 27533782
478	SMC	ProC	SEMA3C	NRP1_PLXNA2	0.0172043	0	SEMA3C_NRP1_PLXNA2	SEMA3C - (NRP1+PLXNA2)	SEMA3	Secreted Signaling	PMID: 27533782
479	LEC	ProC	SEMA3C	NRP1_PLXNA2	0.032106	0	SEMA3C_NRP1_PLXNA2	SEMA3C - (NRP1+PLXNA2)	SEMA3	Secreted Signaling	PMID: 27533782
480	SMC	CM	SEMA3C	NRP1_PLXNA4	0.00881292	0	SEMA3C_NRP1_PLXNA4	SEMA3C - (NRP1+PLXNA4)	SEMA3	Secreted Signaling	PMID: 27533782
481	LEC	CM	SEMA3C	NRP1_PLXNA4	0.0165688	0	SEMA3C_NRP1_PLXNA4	SEMA3C - (NRP1+PLXNA4)	SEMA3	Secreted Signaling	PMID: 27533782
482	SMC	EC	SEMA3C	NRP1_PLXNA4	0.0113466	0	SEMA3C_NRP1_PLXNA4	SEMA3C - (NRP1+PLXNA4)	SEMA3	Secreted Signaling	PMID: 27533782
483	LEC	EC	SEMA3C	NRP1_PLXNA4	0.0212844	0	SEMA3C_NRP1_PLXNA4	SEMA3C - (NRP1+PLXNA4)	SEMA3	Secreted Signaling	PMID: 27533782
484	SMC	SMC	SEMA3C	NRP1_PLXNA4	0.00319733	0	SEMA3C_NRP1_PLXNA4	SEMA3C - (NRP1+PLXNA4)	SEMA3	Secreted Signaling	PMID: 27533782
485	LEC	SMC	SEMA3C	NRP1_PLXNA4	0.0060413	0	SEMA3C_NRP1_PLXNA4	SEMA3C - (NRP1+PLXNA4)	SEMA3	Secreted Signaling	PMID: 27533782
486	SMC	MC	SEMA3C	NRP1_PLXNA4	0.00714132	0	SEMA3C_NRP1_PLXNA4	SEMA3C - (NRP1+PLXNA4)	SEMA3	Secreted Signaling	PMID: 27533782
487	LEC	MC	SEMA3C	NRP1_PLXNA4	0.0134461	0	SEMA3C_NRP1_PLXNA4	SEMA3C - (NRP1+PLXNA4)	SEMA3	Secreted Signaling	PMID: 27533782
488	SMC	Adipo	SEMA3C	NRP1_PLXNA4	0.0138604	0	SEMA3C_NRP1_PLXNA4	SEMA3C - (NRP1+PLXNA4)	SEMA3	Secreted Signaling	PMID: 27533782
489	LEC	Adipo	SEMA3C	NRP1_PLXNA4	0.0259422	0	SEMA3C_NRP1_PLXNA4	SEMA3C - (NRP1+PLXNA4)	SEMA3	Secreted Signaling	PMID: 27533782
490	SMC	ProC	SEMA3C	NRP1_PLXNA4	0.00728704	0	SEMA3C_NRP1_PLXNA4	SEMA3C - (NRP1+PLXNA4)	SEMA3	Secreted Signaling	PMID: 27533782
491	LEC	ProC	SEMA3C	NRP1_PLXNA4	0.0137187	0	SEMA3C_NRP1_PLXNA4	SEMA3C - (NRP1+PLXNA4)	SEMA3	Secreted Signaling	PMID: 27533782
492	SMC	CM	SEMA3D	NRP1_PLXNA2	0.00456213	0	SEMA3D_NRP1_PLXNA2	SEMA3D - (NRP1+PLXNA2)	SEMA3	Secreted Signaling	PMID: 27533782
493	ProC	CM	SEMA3D	NRP1_PLXNA2	1.15559e-09	0.03	SEMA3D_NRP1_PLXNA2	SEMA3D - (NRP1+PLXNA2)	SEMA3	Secreted Signaling	PMID: 27533782
494	SMC	FB	SEMA3D	NRP1_PLXNA2	0.0216108	0	SEMA3D_NRP1_PLXNA2	SEMA3D - (NRP1+PLXNA2)	SEMA3	Secreted Signaling	PMID: 27533782
495	SMC	MC	SEMA3D	NRP1_PLXNA2	0.00469906	0	SEMA3D_NRP1_PLXNA2	SEMA3D - (NRP1+PLXNA2)	SEMA3	Secreted Signaling	PMID: 27533782
496	SMC	ProC	SEMA3D	NRP1_PLXNA2	0.017278	0	SEMA3D_NRP1_PLXNA2	SEMA3D - (NRP1+PLXNA2)	SEMA3	Secreted Signaling	PMID: 27533782
497	ProC	ProC	SEMA3D	NRP1_PLXNA2	4.43315e-09	0.02	SEMA3D_NRP1_PLXNA2	SEMA3D - (NRP1+PLXNA2)	SEMA3	Secreted Signaling	PMID: 27533782
498	SMC	CM	SEMA3D	NRP1_PLXNA4	0.00885096	0	SEMA3D_NRP1_PLXNA4	SEMA3D - (NRP1+PLXNA4)	SEMA3	Secreted Signaling	PMID: 27533782
499	SMC	EC	SEMA3D	NRP1_PLXNA4	0.0113955	0	SEMA3D_NRP1_PLXNA4	SEMA3D - (NRP1+PLXNA4)	SEMA3	Secreted Signaling	PMID: 27533782
500	SMC	SMC	SEMA3D	NRP1_PLXNA4	0.00321121	0	SEMA3D_NRP1_PLXNA4	SEMA3D - (NRP1+PLXNA4)	SEMA3	Secreted Signaling	PMID: 27533782
501	SMC	MC	SEMA3D	NRP1_PLXNA4	0.0071722	0	SEMA3D_NRP1_PLXNA4	SEMA3D - (NRP1+PLXNA4)	SEMA3	Secreted Signaling	PMID: 27533782
502	SMC	Adipo	SEMA3D	NRP1_PLXNA4	0.01392	0	SEMA3D_NRP1_PLXNA4	SEMA3D - (NRP1+PLXNA4)	SEMA3	Secreted Signaling	PMID: 27533782
503	SMC	ProC	SEMA3D	NRP1_PLXNA4	0.00731855	0	SEMA3D_NRP1_PLXNA4	SEMA3D - (NRP1+PLXNA4)	SEMA3	Secreted Signaling	PMID: 27533782
504	LEC	FB	SEMA3B	NRP2_PLXNA2	0.0139095	0	SEMA3B_NRP2_PLXNA2	SEMA3B - (NRP2+PLXNA2)	SEMA3	Secreted Signaling	PMID: 27533782
505	LEC	MC	SEMA3B	NRP2_PLXNA2	0.0086513	0	SEMA3B_NRP2_PLXNA2	SEMA3B - (NRP2+PLXNA2)	SEMA3	Secreted Signaling	PMID: 27533782
506	LEC	ProC	SEMA3B	NRP2_PLXNA2	0.00404672	0	SEMA3B_NRP2_PLXNA2	SEMA3B - (NRP2+PLXNA2)	SEMA3	Secreted Signaling	PMID: 27533782
507	LEC	MC	SEMA3B	NRP2_PLXNA4	0.013177	0	SEMA3B_NRP2_PLXNA4	SEMA3B - (NRP2+PLXNA4)	SEMA3	Secreted Signaling	PMID: 27533782
508	LEC	ProC	SEMA3B	NRP2_PLXNA4	0.00170089	0	SEMA3B_NRP2_PLXNA4	SEMA3B - (NRP2+PLXNA4)	SEMA3	Secreted Signaling	PMID: 27533782
509	SMC	FB	SEMA3C	NRP2_PLXNA2	0.00874817	0	SEMA3C_NRP2_PLXNA2	SEMA3C - (NRP2+PLXNA2)	SEMA3	Secreted Signaling	PMID: 27533782
510	LEC	FB	SEMA3C	NRP2_PLXNA2	0.0164481	0	SEMA3C_NRP2_PLXNA2	SEMA3C - (NRP2+PLXNA2)	SEMA3	Secreted Signaling	PMID: 27533782
511	SMC	MC	SEMA3C	NRP2_PLXNA2	0.00543036	0	SEMA3C_NRP2_PLXNA2	SEMA3C - (NRP2+PLXNA2)	SEMA3	Secreted Signaling	PMID: 27533782
512	LEC	MC	SEMA3C	NRP2_PLXNA2	0.0102402	0	SEMA3C_NRP2_PLXNA2	SEMA3C - (NRP2+PLXNA2)	SEMA3	Secreted Signaling	PMID: 27533782
513	SMC	ProC	SEMA3C	NRP2_PLXNA2	0.00253571	0	SEMA3C_NRP2_PLXNA2	SEMA3C - (NRP2+PLXNA2)	SEMA3	Secreted Signaling	PMID: 27533782
514	LEC	ProC	SEMA3C	NRP2_PLXNA2	0.00479402	0	SEMA3C_NRP2_PLXNA2	SEMA3C - (NRP2+PLXNA2)	SEMA3	Secreted Signaling	PMID: 27533782
515	SMC	MC	SEMA3C	NRP2_PLXNA4	0.0082852	0	SEMA3C_NRP2_PLXNA4	SEMA3C - (NRP2+PLXNA4)	SEMA3	Secreted Signaling	PMID: 27533782
516	LEC	MC	SEMA3C	NRP2_PLXNA4	0.015584	0	SEMA3C_NRP2_PLXNA4	SEMA3C - (NRP2+PLXNA4)	SEMA3	Secreted Signaling	PMID: 27533782
517	SMC	ProC	SEMA3C	NRP2_PLXNA4	0.00106486	0	SEMA3C_NRP2_PLXNA4	SEMA3C - (NRP2+PLXNA4)	SEMA3	Secreted Signaling	PMID: 27533782
518	LEC	ProC	SEMA3C	NRP2_PLXNA4	0.00201587	0	SEMA3C_NRP2_PLXNA4	SEMA3C - (NRP2+PLXNA4)	SEMA3	Secreted Signaling	PMID: 27533782
519	SMC	FB	SEMA3D	NRP2_PLXNA2	0.00878595	0	SEMA3D_NRP2_PLXNA2	SEMA3D - (NRP2+PLXNA2)	SEMA3	Secreted Signaling	PMID: 27533782
520	ProC	FB	SEMA3D	NRP2_PLXNA2	2.23496e-09	0	SEMA3D_NRP2_PLXNA2	SEMA3D - (NRP2+PLXNA2)	SEMA3	Secreted Signaling	PMID: 27533782
521	SMC	MC	SEMA3D	NRP2_PLXNA2	0.00545389	0	SEMA3D_NRP2_PLXNA2	SEMA3D - (NRP2+PLXNA2)	SEMA3	Secreted Signaling	PMID: 27533782
522	ProC	MC	SEMA3D	NRP2_PLXNA2	1.38271e-09	0	SEMA3D_NRP2_PLXNA2	SEMA3D - (NRP2+PLXNA2)	SEMA3	Secreted Signaling	PMID: 27533782
523	SMC	ProC	SEMA3D	NRP2_PLXNA2	0.00254673	0	SEMA3D_NRP2_PLXNA2	SEMA3D - (NRP2+PLXNA2)	SEMA3	Secreted Signaling	PMID: 27533782
524	ProC	ProC	SEMA3D	NRP2_PLXNA2	6.43783e-10	0	SEMA3D_NRP2_PLXNA2	SEMA3D - (NRP2+PLXNA2)	SEMA3	Secreted Signaling	PMID: 27533782
525	SMC	MC	SEMA3D	NRP2_PLXNA4	0.00832099	0	SEMA3D_NRP2_PLXNA4	SEMA3D - (NRP2+PLXNA4)	SEMA3	Secreted Signaling	PMID: 27533782
526	ProC	MC	SEMA3D	NRP2_PLXNA4	2.1157e-09	0	SEMA3D_NRP2_PLXNA4	SEMA3D - (NRP2+PLXNA4)	SEMA3	Secreted Signaling	PMID: 27533782
527	SMC	ProC	SEMA3D	NRP2_PLXNA4	0.00106949	0	SEMA3D_NRP2_PLXNA4	SEMA3D - (NRP2+PLXNA4)	SEMA3	Secreted Signaling	PMID: 27533782
528	ProC	ProC	SEMA3D	NRP2_PLXNA4	2.69955e-10	0.01	SEMA3D_NRP2_PLXNA4	SEMA3D - (NRP2+PLXNA4)	SEMA3	Secreted Signaling	PMID: 27533782
529	SMC	FB	SEMA3C	NRP1_NRP2	0.00996518	0	SEMA3C_NRP1_NRP2	SEMA3C - (NRP1+NRP2)	SEMA3	Secreted Signaling	PMID: 27533782
530	LEC	FB	SEMA3C	NRP1_NRP2	0.018716	0	SEMA3C_NRP1_NRP2	SEMA3C - (NRP1+NRP2)	SEMA3	Secreted Signaling	PMID: 27533782
531	SMC	MC	SEMA3C	NRP1_NRP2	0.00492673	0	SEMA3C_NRP1_NRP2	SEMA3C - (NRP1+NRP2)	SEMA3	Secreted Signaling	PMID: 27533782
532	LEC	MC	SEMA3C	NRP1_NRP2	0.00929464	0	SEMA3C_NRP1_NRP2	SEMA3C - (NRP1+NRP2)	SEMA3	Secreted Signaling	PMID: 27533782
533	SMC	LC	SEMA3C	NRP1_NRP2	0.00577195	0	SEMA3C_NRP1_NRP2	SEMA3C - (NRP1+NRP2)	SEMA3	Secreted Signaling	PMID: 27533782
534	LEC	LC	SEMA3C	NRP1_NRP2	0.010881	0	SEMA3C_NRP1_NRP2	SEMA3C - (NRP1+NRP2)	SEMA3	Secreted Signaling	PMID: 27533782
535	SMC	ProC	SEMA3C	NRP1_NRP2	0.00266582	0	SEMA3C_NRP1_NRP2	SEMA3C - (NRP1+NRP2)	SEMA3	Secreted Signaling	PMID: 27533782
536	LEC	ProC	SEMA3C	NRP1_NRP2	0.00503941	0	SEMA3C_NRP1_NRP2	SEMA3C - (NRP1+NRP2)	SEMA3	Secreted Signaling	PMID: 27533782
537	SMC	FB	SEMA3C	PLXND1	0.00827928	0	SEMA3C_PLXND1	SEMA3C - PLXND1	SEMA3	Secreted Signaling	PMID: 27533782
538	LEC	FB	SEMA3C	PLXND1	0.015573	0	SEMA3C_PLXND1	SEMA3C - PLXND1	SEMA3	Secreted Signaling	PMID: 27533782
539	SMC	MC	SEMA3C	PLXND1	0.00456026	0	SEMA3C_PLXND1	SEMA3C - PLXND1	SEMA3	Secreted Signaling	PMID: 27533782
540	LEC	MC	SEMA3C	PLXND1	0.00860606	0	SEMA3C_PLXND1	SEMA3C - PLXND1	SEMA3	Secreted Signaling	PMID: 27533782
541	SMC	LC	SEMA3C	PLXND1	0.00372745	0	SEMA3C_PLXND1	SEMA3C - PLXND1	SEMA3	Secreted Signaling	PMID: 27533782
542	LEC	LC	SEMA3C	PLXND1	0.00703962	0	SEMA3C_PLXND1	SEMA3C - PLXND1	SEMA3	Secreted Signaling	PMID: 27533782
543	SMC	ProC	SEMA3C	PLXND1	0.0025232	0	SEMA3C_PLXND1	SEMA3C - PLXND1	SEMA3	Secreted Signaling	PMID: 27533782
544	LEC	ProC	SEMA3C	PLXND1	0.00477042	0	SEMA3C_PLXND1	SEMA3C - PLXND1	SEMA3	Secreted Signaling	PMID: 27533782
545	EC	CM	GAS6	AXL	0.00141511	0	GAS6_AXL	GAS6 - AXL	GAS	Secreted Signaling	PMID: 27801848
546	LC	CM	GAS6	AXL	0.00244425	0	GAS6_AXL	GAS6 - AXL	GAS	Secreted Signaling	PMID: 27801848
547	Adipo	CM	GAS6	AXL	0.00107886	0	GAS6_AXL	GAS6 - AXL	GAS	Secreted Signaling	PMID: 27801848
548	CM	SMC	GAS6	AXL	0.00315719	0	GAS6_AXL	GAS6 - AXL	GAS	Secreted Signaling	PMID: 27801848
549	EC	SMC	GAS6	AXL	0.00351509	0	GAS6_AXL	GAS6 - AXL	GAS	Secreted Signaling	PMID: 27801848
550	LC	SMC	GAS6	AXL	0.00606216	0	GAS6_AXL	GAS6 - AXL	GAS	Secreted Signaling	PMID: 27801848
551	Adipo	SMC	GAS6	AXL	0.00268118	0	GAS6_AXL	GAS6 - AXL	GAS	Secreted Signaling	PMID: 27801848
552	CM	LC	GAS6	AXL	0.00377997	0	GAS6_AXL	GAS6 - AXL	GAS	Secreted Signaling	PMID: 27801848
553	EC	LC	GAS6	AXL	0.00420818	0	GAS6_AXL	GAS6 - AXL	GAS	Secreted Signaling	PMID: 27801848
554	LC	LC	GAS6	AXL	0.0072538	0	GAS6_AXL	GAS6 - AXL	GAS	Secreted Signaling	PMID: 27801848
555	Adipo	LC	GAS6	AXL	0.00321037	0	GAS6_AXL	GAS6 - AXL	GAS	Secreted Signaling	PMID: 27801848
556	CM	LEC	GAS6	AXL	0.00169521	0	GAS6_AXL	GAS6 - AXL	GAS	Secreted Signaling	PMID: 27801848
557	EC	LEC	GAS6	AXL	0.00188769	0	GAS6_AXL	GAS6 - AXL	GAS	Secreted Signaling	PMID: 27801848
558	LC	LEC	GAS6	AXL	0.00325939	0	GAS6_AXL	GAS6 - AXL	GAS	Secreted Signaling	PMID: 27801848
559	Adipo	LEC	GAS6	AXL	0.00143931	0	GAS6_AXL	GAS6 - AXL	GAS	Secreted Signaling	PMID: 27801848
560	CM	NC	GAS6	AXL	0.00310047	0	GAS6_AXL	GAS6 - AXL	GAS	Secreted Signaling	PMID: 27801848
561	EC	NC	GAS6	AXL	0.00345197	0	GAS6_AXL	GAS6 - AXL	GAS	Secreted Signaling	PMID: 27801848
562	LC	NC	GAS6	AXL	0.00595357	0	GAS6_AXL	GAS6 - AXL	GAS	Secreted Signaling	PMID: 27801848
563	Adipo	NC	GAS6	AXL	0.002633	0	GAS6_AXL	GAS6 - AXL	GAS	Secreted Signaling	PMID: 27801848
564	CM	Adipo	GAS6	AXL	0.00146551	0.01	GAS6_AXL	GAS6 - AXL	GAS	Secreted Signaling	PMID: 27801848
565	EC	Adipo	GAS6	AXL	0.00163195	0	GAS6_AXL	GAS6 - AXL	GAS	Secreted Signaling	PMID: 27801848
566	LC	Adipo	GAS6	AXL	0.00281834	0	GAS6_AXL	GAS6 - AXL	GAS	Secreted Signaling	PMID: 27801848
567	Adipo	Adipo	GAS6	AXL	0.00124424	0	GAS6_AXL	GAS6 - AXL	GAS	Secreted Signaling	PMID: 27801848
568	EC	ProC	GAS6	AXL	0.00180662	0	GAS6_AXL	GAS6 - AXL	GAS	Secreted Signaling	PMID: 27801848
569	LC	ProC	GAS6	AXL	0.00311958	0	GAS6_AXL	GAS6 - AXL	GAS	Secreted Signaling	PMID: 27801848
570	Adipo	ProC	GAS6	AXL	0.00137746	0	GAS6_AXL	GAS6 - AXL	GAS	Secreted Signaling	PMID: 27801848
571	CM	LC	GAS6	MERTK	0.00370785	0	GAS6_MERTK	GAS6 - MERTK	GAS	Secreted Signaling	PMID: 27801848
572	EC	LC	GAS6	MERTK	0.00412792	0	GAS6_MERTK	GAS6 - MERTK	GAS	Secreted Signaling	PMID: 27801848
573	LC	LC	GAS6	MERTK	0.00711588	0	GAS6_MERTK	GAS6 - MERTK	GAS	Secreted Signaling	PMID: 27801848
574	Adipo	LC	GAS6	MERTK	0.00314909	0	GAS6_MERTK	GAS6 - MERTK	GAS	Secreted Signaling	PMID: 27801848
575	SMC	CM	PROS1	AXL	0.00274052	0	PROS1_AXL	PROS1 - AXL	PROS	Secreted Signaling	PMID: 29531161
576	MC	CM	PROS1	AXL	0.000284278	0.03	PROS1_AXL	PROS1 - AXL	PROS	Secreted Signaling	PMID: 29531161
577	Adipo	CM	PROS1	AXL	0.000899907	0	PROS1_AXL	PROS1 - AXL	PROS	Secreted Signaling	PMID: 29531161
578	CM	SMC	PROS1	AXL	0.00328372	0	PROS1_AXL	PROS1 - AXL	PROS	Secreted Signaling	PMID: 29531161
579	SMC	SMC	PROS1	AXL	0.00679397	0	PROS1_AXL	PROS1 - AXL	PROS	Secreted Signaling	PMID: 29531161
580	MC	SMC	PROS1	AXL	0.000707326	0.04	PROS1_AXL	PROS1 - AXL	PROS	Secreted Signaling	PMID: 29531161
581	Adipo	SMC	PROS1	AXL	0.00223705	0	PROS1_AXL	PROS1 - AXL	PROS	Secreted Signaling	PMID: 29531161
582	CM	LC	PROS1	AXL	0.00393136	0	PROS1_AXL	PROS1 - AXL	PROS	Secreted Signaling	PMID: 29531161
583	SMC	LC	PROS1	AXL	0.00812828	0	PROS1_AXL	PROS1 - AXL	PROS	Secreted Signaling	PMID: 29531161
584	MC	LC	PROS1	AXL	0.000847263	0.04	PROS1_AXL	PROS1 - AXL	PROS	Secreted Signaling	PMID: 29531161
585	Adipo	LC	PROS1	AXL	0.00267882	0	PROS1_AXL	PROS1 - AXL	PROS	Secreted Signaling	PMID: 29531161
586	SMC	LEC	PROS1	AXL	0.0036541	0	PROS1_AXL	PROS1 - AXL	PROS	Secreted Signaling	PMID: 29531161
587	MC	LEC	PROS1	AXL	0.000379357	0.04	PROS1_AXL	PROS1 - AXL	PROS	Secreted Signaling	PMID: 29531161
588	Adipo	LEC	PROS1	AXL	0.00120064	0	PROS1_AXL	PROS1 - AXL	PROS	Secreted Signaling	PMID: 29531161
589	CM	NC	PROS1	AXL	0.00322473	0.01	PROS1_AXL	PROS1 - AXL	PROS	Secreted Signaling	PMID: 29531161
590	SMC	NC	PROS1	AXL	0.00667235	0	PROS1_AXL	PROS1 - AXL	PROS	Secreted Signaling	PMID: 29531161
591	MC	NC	PROS1	AXL	0.000694588	0.04	PROS1_AXL	PROS1 - AXL	PROS	Secreted Signaling	PMID: 29531161
592	Adipo	NC	PROS1	AXL	0.00219683	0	PROS1_AXL	PROS1 - AXL	PROS	Secreted Signaling	PMID: 29531161
593	SMC	Adipo	PROS1	AXL	0.0031598	0	PROS1_AXL	PROS1 - AXL	PROS	Secreted Signaling	PMID: 29531161
594	MC	Adipo	PROS1	AXL	0.000327895	0.03	PROS1_AXL	PROS1 - AXL	PROS	Secreted Signaling	PMID: 29531161
595	Adipo	Adipo	PROS1	AXL	0.00103788	0	PROS1_AXL	PROS1 - AXL	PROS	Secreted Signaling	PMID: 29531161
596	SMC	ProC	PROS1	AXL	0.00349742	0	PROS1_AXL	PROS1 - AXL	PROS	Secreted Signaling	PMID: 29531161
597	Adipo	ProC	PROS1	AXL	0.00114904	0	PROS1_AXL	PROS1 - AXL	PROS	Secreted Signaling	PMID: 29531161
598	CM	FB	COL1A1	ITGA1_ITGB1	0.0166574	0	COL1A1_ITGA1_ITGB1	COL1A1 - (ITGA1+ITGB1)	COLLAGEN	ECM-Receptor	KEGG: hsa04512
599	SMC	FB	COL1A1	ITGA1_ITGB1	0.0702302	0	COL1A1_ITGA1_ITGB1	COL1A1 - (ITGA1+ITGB1)	COLLAGEN	ECM-Receptor	KEGG: hsa04512
600	LEC	FB	COL1A1	ITGA1_ITGB1	0.0115355	0	COL1A1_ITGA1_ITGB1	COL1A1 - (ITGA1+ITGB1)	COLLAGEN	ECM-Receptor	KEGG: hsa04512
601	NC	FB	COL1A1	ITGA1_ITGB1	0.0105493	0	COL1A1_ITGA1_ITGB1	COL1A1 - (ITGA1+ITGB1)	COLLAGEN	ECM-Receptor	KEGG: hsa04512
602	Adipo	FB	COL1A1	ITGA1_ITGB1	0.00398321	0	COL1A1_ITGA1_ITGB1	COL1A1 - (ITGA1+ITGB1)	COLLAGEN	ECM-Receptor	KEGG: hsa04512
603	ProC	FB	COL1A1	ITGA1_ITGB1	0.0276723	0	COL1A1_ITGA1_ITGB1	COL1A1 - (ITGA1+ITGB1)	COLLAGEN	ECM-Receptor	KEGG: hsa04512
604	CM	SMC	COL1A1	ITGA1_ITGB1	0.00545109	0	COL1A1_ITGA1_ITGB1	COL1A1 - (ITGA1+ITGB1)	COLLAGEN	ECM-Receptor	KEGG: hsa04512
605	SMC	SMC	COL1A1	ITGA1_ITGB1	0.0238571	0	COL1A1_ITGA1_ITGB1	COL1A1 - (ITGA1+ITGB1)	COLLAGEN	ECM-Receptor	KEGG: hsa04512
606	LEC	SMC	COL1A1	ITGA1_ITGB1	0.00376178	0	COL1A1_ITGA1_ITGB1	COL1A1 - (ITGA1+ITGB1)	COLLAGEN	ECM-Receptor	KEGG: hsa04512
607	NC	SMC	COL1A1	ITGA1_ITGB1	0.00343786	0	COL1A1_ITGA1_ITGB1	COL1A1 - (ITGA1+ITGB1)	COLLAGEN	ECM-Receptor	KEGG: hsa04512
608	Adipo	SMC	COL1A1	ITGA1_ITGB1	0.00129229	0	COL1A1_ITGA1_ITGB1	COL1A1 - (ITGA1+ITGB1)	COLLAGEN	ECM-Receptor	KEGG: hsa04512
609	ProC	SMC	COL1A1	ITGA1_ITGB1	0.00912447	0	COL1A1_ITGA1_ITGB1	COL1A1 - (ITGA1+ITGB1)	COLLAGEN	ECM-Receptor	KEGG: hsa04512
610	CM	MC	COL1A1	ITGA1_ITGB1	0.00850413	0	COL1A1_ITGA1_ITGB1	COL1A1 - (ITGA1+ITGB1)	COLLAGEN	ECM-Receptor	KEGG: hsa04512
611	SMC	MC	COL1A1	ITGA1_ITGB1	0.0368371	0	COL1A1_ITGA1_ITGB1	COL1A1 - (ITGA1+ITGB1)	COLLAGEN	ECM-Receptor	KEGG: hsa04512
612	LEC	MC	COL1A1	ITGA1_ITGB1	0.00587426	0	COL1A1_ITGA1_ITGB1	COL1A1 - (ITGA1+ITGB1)	COLLAGEN	ECM-Receptor	KEGG: hsa04512
613	NC	MC	COL1A1	ITGA1_ITGB1	0.00536942	0	COL1A1_ITGA1_ITGB1	COL1A1 - (ITGA1+ITGB1)	COLLAGEN	ECM-Receptor	KEGG: hsa04512
614	Adipo	MC	COL1A1	ITGA1_ITGB1	0.00202081	0	COL1A1_ITGA1_ITGB1	COL1A1 - (ITGA1+ITGB1)	COLLAGEN	ECM-Receptor	KEGG: hsa04512
615	ProC	MC	COL1A1	ITGA1_ITGB1	0.0142055	0	COL1A1_ITGA1_ITGB1	COL1A1 - (ITGA1+ITGB1)	COLLAGEN	ECM-Receptor	KEGG: hsa04512
616	CM	LEC	COL1A1	ITGA1_ITGB1	0.0170679	0	COL1A1_ITGA1_ITGB1	COL1A1 - (ITGA1+ITGB1)	COLLAGEN	ECM-Receptor	KEGG: hsa04512
617	SMC	LEC	COL1A1	ITGA1_ITGB1	0.0718645	0	COL1A1_ITGA1_ITGB1	COL1A1 - (ITGA1+ITGB1)	COLLAGEN	ECM-Receptor	KEGG: hsa04512
618	LEC	LEC	COL1A1	ITGA1_ITGB1	0.0118213	0	COL1A1_ITGA1_ITGB1	COL1A1 - (ITGA1+ITGB1)	COLLAGEN	ECM-Receptor	KEGG: hsa04512
619	NC	LEC	COL1A1	ITGA1_ITGB1	0.0108109	0	COL1A1_ITGA1_ITGB1	COL1A1 - (ITGA1+ITGB1)	COLLAGEN	ECM-Receptor	KEGG: hsa04512
620	Adipo	LEC	COL1A1	ITGA1_ITGB1	0.00408267	0	COL1A1_ITGA1_ITGB1	COL1A1 - (ITGA1+ITGB1)	COLLAGEN	ECM-Receptor	KEGG: hsa04512
621	ProC	LEC	COL1A1	ITGA1_ITGB1	0.0283464	0	COL1A1_ITGA1_ITGB1	COL1A1 - (ITGA1+ITGB1)	COLLAGEN	ECM-Receptor	KEGG: hsa04512
622	CM	NC	COL1A1	ITGA1_ITGB1	0.0358946	0	COL1A1_ITGA1_ITGB1	COL1A1 - (ITGA1+ITGB1)	COLLAGEN	ECM-Receptor	KEGG: hsa04512
623	SMC	NC	COL1A1	ITGA1_ITGB1	0.142379	0	COL1A1_ITGA1_ITGB1	COL1A1 - (ITGA1+ITGB1)	COLLAGEN	ECM-Receptor	KEGG: hsa04512
624	LEC	NC	COL1A1	ITGA1_ITGB1	0.025008	0	COL1A1_ITGA1_ITGB1	COL1A1 - (ITGA1+ITGB1)	COLLAGEN	ECM-Receptor	KEGG: hsa04512
625	NC	NC	COL1A1	ITGA1_ITGB1	0.0228966	0	COL1A1_ITGA1_ITGB1	COL1A1 - (ITGA1+ITGB1)	COLLAGEN	ECM-Receptor	KEGG: hsa04512
626	Adipo	NC	COL1A1	ITGA1_ITGB1	0.00871304	0	COL1A1_ITGA1_ITGB1	COL1A1 - (ITGA1+ITGB1)	COLLAGEN	ECM-Receptor	KEGG: hsa04512
627	ProC	NC	COL1A1	ITGA1_ITGB1	0.0588689	0	COL1A1_ITGA1_ITGB1	COL1A1 - (ITGA1+ITGB1)	COLLAGEN	ECM-Receptor	KEGG: hsa04512
628	CM	ProC	COL1A1	ITGA1_ITGB1	0.0270827	0	COL1A1_ITGA1_ITGB1	COL1A1 - (ITGA1+ITGB1)	COLLAGEN	ECM-Receptor	KEGG: hsa04512
629	SMC	ProC	COL1A1	ITGA1_ITGB1	0.11042	0	COL1A1_ITGA1_ITGB1	COL1A1 - (ITGA1+ITGB1)	COLLAGEN	ECM-Receptor	KEGG: hsa04512
630	LEC	ProC	COL1A1	ITGA1_ITGB1	0.0188165	0	COL1A1_ITGA1_ITGB1	COL1A1 - (ITGA1+ITGB1)	COLLAGEN	ECM-Receptor	KEGG: hsa04512
631	NC	ProC	COL1A1	ITGA1_ITGB1	0.0172187	0	COL1A1_ITGA1_ITGB1	COL1A1 - (ITGA1+ITGB1)	COLLAGEN	ECM-Receptor	KEGG: hsa04512
632	Adipo	ProC	COL1A1	ITGA1_ITGB1	0.00652885	0	COL1A1_ITGA1_ITGB1	COL1A1 - (ITGA1+ITGB1)	COLLAGEN	ECM-Receptor	KEGG: hsa04512
633	ProC	ProC	COL1A1	ITGA1_ITGB1	0.0446782	0	COL1A1_ITGA1_ITGB1	COL1A1 - (ITGA1+ITGB1)	COLLAGEN	ECM-Receptor	KEGG: hsa04512
634	CM	FB	COL1A2	ITGA1_ITGB1	0.00299081	0	COL1A2_ITGA1_ITGB1	COL1A2 - (ITGA1+ITGB1)	COLLAGEN	ECM-Receptor	KEGG: hsa04512
635	SMC	FB	COL1A2	ITGA1_ITGB1	0.0714754	0	COL1A2_ITGA1_ITGB1	COL1A2 - (ITGA1+ITGB1)	COLLAGEN	ECM-Receptor	KEGG: hsa04512
636	MC	FB	COL1A2	ITGA1_ITGB1	0.00758785	0	COL1A2_ITGA1_ITGB1	COL1A2 - (ITGA1+ITGB1)	COLLAGEN	ECM-Receptor	KEGG: hsa04512
637	LEC	FB	COL1A2	ITGA1_ITGB1	0.0311685	0	COL1A2_ITGA1_ITGB1	COL1A2 - (ITGA1+ITGB1)	COLLAGEN	ECM-Receptor	KEGG: hsa04512
638	NC	FB	COL1A2	ITGA1_ITGB1	0.0344534	0	COL1A2_ITGA1_ITGB1	COL1A2 - (ITGA1+ITGB1)	COLLAGEN	ECM-Receptor	KEGG: hsa04512
639	Adipo	FB	COL1A2	ITGA1_ITGB1	0.00897628	0	COL1A2_ITGA1_ITGB1	COL1A2 - (ITGA1+ITGB1)	COLLAGEN	ECM-Receptor	KEGG: hsa04512
640	ProC	FB	COL1A2	ITGA1_ITGB1	0.0287771	0	COL1A2_ITGA1_ITGB1	COL1A2 - (ITGA1+ITGB1)	COLLAGEN	ECM-Receptor	KEGG: hsa04512
641	CM	SMC	COL1A2	ITGA1_ITGB1	0.000969673	0	COL1A2_ITGA1_ITGB1	COL1A2 - (ITGA1+ITGB1)	COLLAGEN	ECM-Receptor	KEGG: hsa04512
642	SMC	SMC	COL1A2	ITGA1_ITGB1	0.0243016	0	COL1A2_ITGA1_ITGB1	COL1A2 - (ITGA1+ITGB1)	COLLAGEN	ECM-Receptor	KEGG: hsa04512
643	MC	SMC	COL1A2	ITGA1_ITGB1	0.0024678	0	COL1A2_ITGA1_ITGB1	COL1A2 - (ITGA1+ITGB1)	COLLAGEN	ECM-Receptor	KEGG: hsa04512
644	LEC	SMC	COL1A2	ITGA1_ITGB1	0.0103021	0	COL1A2_ITGA1_ITGB1	COL1A2 - (ITGA1+ITGB1)	COLLAGEN	ECM-Receptor	KEGG: hsa04512
645	NC	SMC	COL1A2	ITGA1_ITGB1	0.0114138	0	COL1A2_ITGA1_ITGB1	COL1A2 - (ITGA1+ITGB1)	COLLAGEN	ECM-Receptor	KEGG: hsa04512
646	Adipo	SMC	COL1A2	ITGA1_ITGB1	0.00292212	0	COL1A2_ITGA1_ITGB1	COL1A2 - (ITGA1+ITGB1)	COLLAGEN	ECM-Receptor	KEGG: hsa04512
647	ProC	SMC	COL1A2	ITGA1_ITGB1	0.009496	0	COL1A2_ITGA1_ITGB1	COL1A2 - (ITGA1+ITGB1)	COLLAGEN	ECM-Receptor	KEGG: hsa04512
648	CM	MC	COL1A2	ITGA1_ITGB1	0.00151659	0	COL1A2_ITGA1_ITGB1	COL1A2 - (ITGA1+ITGB1)	COLLAGEN	ECM-Receptor	KEGG: hsa04512
649	SMC	MC	COL1A2	ITGA1_ITGB1	0.0375141	0	COL1A2_ITGA1_ITGB1	COL1A2 - (ITGA1+ITGB1)	COLLAGEN	ECM-Receptor	KEGG: hsa04512
650	MC	MC	COL1A2	ITGA1_ITGB1	0.00385644	0	COL1A2_ITGA1_ITGB1	COL1A2 - (ITGA1+ITGB1)	COLLAGEN	ECM-Receptor	KEGG: hsa04512
651	LEC	MC	COL1A2	ITGA1_ITGB1	0.0160283	0	COL1A2_ITGA1_ITGB1	COL1A2 - (ITGA1+ITGB1)	COLLAGEN	ECM-Receptor	KEGG: hsa04512
652	NC	MC	COL1A2	ITGA1_ITGB1	0.0177468	0	COL1A2_ITGA1_ITGB1	COL1A2 - (ITGA1+ITGB1)	COLLAGEN	ECM-Receptor	KEGG: hsa04512
653	Adipo	MC	COL1A2	ITGA1_ITGB1	0.00456523	0	COL1A2_ITGA1_ITGB1	COL1A2 - (ITGA1+ITGB1)	COLLAGEN	ECM-Receptor	KEGG: hsa04512
654	ProC	MC	COL1A2	ITGA1_ITGB1	0.0147808	0	COL1A2_ITGA1_ITGB1	COL1A2 - (ITGA1+ITGB1)	COLLAGEN	ECM-Receptor	KEGG: hsa04512
655	CM	LEC	COL1A2	ITGA1_ITGB1	0.00306557	0	COL1A2_ITGA1_ITGB1	COL1A2 - (ITGA1+ITGB1)	COLLAGEN	ECM-Receptor	KEGG: hsa04512
656	SMC	LEC	COL1A2	ITGA1_ITGB1	0.0731363	0	COL1A2_ITGA1_ITGB1	COL1A2 - (ITGA1+ITGB1)	COLLAGEN	ECM-Receptor	KEGG: hsa04512
657	MC	LEC	COL1A2	ITGA1_ITGB1	0.00777661	0	COL1A2_ITGA1_ITGB1	COL1A2 - (ITGA1+ITGB1)	COLLAGEN	ECM-Receptor	KEGG: hsa04512
658	LEC	LEC	COL1A2	ITGA1_ITGB1	0.031925	0	COL1A2_ITGA1_ITGB1	COL1A2 - (ITGA1+ITGB1)	COLLAGEN	ECM-Receptor	KEGG: hsa04512
659	NC	LEC	COL1A2	ITGA1_ITGB1	0.0352867	0	COL1A2_ITGA1_ITGB1	COL1A2 - (ITGA1+ITGB1)	COLLAGEN	ECM-Receptor	KEGG: hsa04512
660	Adipo	LEC	COL1A2	ITGA1_ITGB1	0.00919926	0	COL1A2_ITGA1_ITGB1	COL1A2 - (ITGA1+ITGB1)	COLLAGEN	ECM-Receptor	KEGG: hsa04512
661	ProC	LEC	COL1A2	ITGA1_ITGB1	0.0294773	0	COL1A2_ITGA1_ITGB1	COL1A2 - (ITGA1+ITGB1)	COLLAGEN	ECM-Receptor	KEGG: hsa04512
662	CM	NC	COL1A2	ITGA1_ITGB1	0.00654997	0	COL1A2_ITGA1_ITGB1	COL1A2 - (ITGA1+ITGB1)	COLLAGEN	ECM-Receptor	KEGG: hsa04512
663	SMC	NC	COL1A2	ITGA1_ITGB1	0.144705	0	COL1A2_ITGA1_ITGB1	COL1A2 - (ITGA1+ITGB1)	COLLAGEN	ECM-Receptor	KEGG: hsa04512
664	MC	NC	COL1A2	ITGA1_ITGB1	0.0165269	0	COL1A2_ITGA1_ITGB1	COL1A2 - (ITGA1+ITGB1)	COLLAGEN	ECM-Receptor	KEGG: hsa04512
665	LEC	NC	COL1A2	ITGA1_ITGB1	0.0660389	0	COL1A2_ITGA1_ITGB1	COL1A2 - (ITGA1+ITGB1)	COLLAGEN	ECM-Receptor	KEGG: hsa04512
666	NC	NC	COL1A2	ITGA1_ITGB1	0.0727229	0	COL1A2_ITGA1_ITGB1	COL1A2 - (ITGA1+ITGB1)	COLLAGEN	ECM-Receptor	KEGG: hsa04512
667	Adipo	NC	COL1A2	ITGA1_ITGB1	0.0195189	0	COL1A2_ITGA1_ITGB1	COL1A2 - (ITGA1+ITGB1)	COLLAGEN	ECM-Receptor	KEGG: hsa04512
668	ProC	NC	COL1A2	ITGA1_ITGB1	0.0611409	0	COL1A2_ITGA1_ITGB1	COL1A2 - (ITGA1+ITGB1)	COLLAGEN	ECM-Receptor	KEGG: hsa04512
669	SMC	ProC	COL1A2	ITGA1_ITGB1	0.112292	0	COL1A2_ITGA1_ITGB1	COL1A2 - (ITGA1+ITGB1)	COLLAGEN	ECM-Receptor	KEGG: hsa04512
670	MC	ProC	COL1A2	ITGA1_ITGB1	0.0124085	0	COL1A2_ITGA1_ITGB1	COL1A2 - (ITGA1+ITGB1)	COLLAGEN	ECM-Receptor	KEGG: hsa04512
671	LEC	ProC	COL1A2	ITGA1_ITGB1	0.0502121	0	COL1A2_ITGA1_ITGB1	COL1A2 - (ITGA1+ITGB1)	COLLAGEN	ECM-Receptor	KEGG: hsa04512
672	NC	ProC	COL1A2	ITGA1_ITGB1	0.0553893	0	COL1A2_ITGA1_ITGB1	COL1A2 - (ITGA1+ITGB1)	COLLAGEN	ECM-Receptor	KEGG: hsa04512
673	Adipo	ProC	COL1A2	ITGA1_ITGB1	0.0146659	0	COL1A2_ITGA1_ITGB1	COL1A2 - (ITGA1+ITGB1)	COLLAGEN	ECM-Receptor	KEGG: hsa04512
674	ProC	ProC	COL1A2	ITGA1_ITGB1	0.0464297	0	COL1A2_ITGA1_ITGB1	COL1A2 - (ITGA1+ITGB1)	COLLAGEN	ECM-Receptor	KEGG: hsa04512
675	CM	FB	COL4A1	ITGA1_ITGB1	0.0269197	0	COL4A1_ITGA1_ITGB1	COL4A1 - (ITGA1+ITGB1)	COLLAGEN	ECM-Receptor	KEGG: hsa04512
676	EC	FB	COL4A1	ITGA1_ITGB1	0.028642	0	COL4A1_ITGA1_ITGB1	COL4A1 - (ITGA1+ITGB1)	COLLAGEN	ECM-Receptor	KEGG: hsa04512
677	FB	FB	COL4A1	ITGA1_ITGB1	0.0822898	0	COL4A1_ITGA1_ITGB1	COL4A1 - (ITGA1+ITGB1)	COLLAGEN	ECM-Receptor	KEGG: hsa04512
678	SMC	FB	COL4A1	ITGA1_ITGB1	0.0446642	0	COL4A1_ITGA1_ITGB1	COL4A1 - (ITGA1+ITGB1)	COLLAGEN	ECM-Receptor	KEGG: hsa04512
679	PC	FB	COL4A1	ITGA1_ITGB1	0.00491028	0	COL4A1_ITGA1_ITGB1	COL4A1 - (ITGA1+ITGB1)	COLLAGEN	ECM-Receptor	KEGG: hsa04512
680	MC	FB	COL4A1	ITGA1_ITGB1	0.0414351	0	COL4A1_ITGA1_ITGB1	COL4A1 - (ITGA1+ITGB1)	COLLAGEN	ECM-Receptor	KEGG: hsa04512
681	LEC	FB	COL4A1	ITGA1_ITGB1	0.0414298	0	COL4A1_ITGA1_ITGB1	COL4A1 - (ITGA1+ITGB1)	COLLAGEN	ECM-Receptor	KEGG: hsa04512
682	NC	FB	COL4A1	ITGA1_ITGB1	0.0887098	0	COL4A1_ITGA1_ITGB1	COL4A1 - (ITGA1+ITGB1)	COLLAGEN	ECM-Receptor	KEGG: hsa04512
683	Adipo	FB	COL4A1	ITGA1_ITGB1	0.0278917	0	COL4A1_ITGA1_ITGB1	COL4A1 - (ITGA1+ITGB1)	COLLAGEN	ECM-Receptor	KEGG: hsa04512
684	ProC	FB	COL4A1	ITGA1_ITGB1	0.0932404	0	COL4A1_ITGA1_ITGB1	COL4A1 - (ITGA1+ITGB1)	COLLAGEN	ECM-Receptor	KEGG: hsa04512
685	CM	SMC	COL4A1	ITGA1_ITGB1	0.00887171	0	COL4A1_ITGA1_ITGB1	COL4A1 - (ITGA1+ITGB1)	COLLAGEN	ECM-Receptor	KEGG: hsa04512
686	EC	SMC	COL4A1	ITGA1_ITGB1	0.00945052	0	COL4A1_ITGA1_ITGB1	COL4A1 - (ITGA1+ITGB1)	COLLAGEN	ECM-Receptor	KEGG: hsa04512
687	FB	SMC	COL4A1	ITGA1_ITGB1	0.0281952	0	COL4A1_ITGA1_ITGB1	COL4A1 - (ITGA1+ITGB1)	COLLAGEN	ECM-Receptor	KEGG: hsa04512
688	SMC	SMC	COL4A1	ITGA1_ITGB1	0.0149018	0	COL4A1_ITGA1_ITGB1	COL4A1 - (ITGA1+ITGB1)	COLLAGEN	ECM-Receptor	KEGG: hsa04512
689	PC	SMC	COL4A1	ITGA1_ITGB1	0.00159407	0	COL4A1_ITGA1_ITGB1	COL4A1 - (ITGA1+ITGB1)	COLLAGEN	ECM-Receptor	KEGG: hsa04512
690	MC	SMC	COL4A1	ITGA1_ITGB1	0.0137934	0	COL4A1_ITGA1_ITGB1	COL4A1 - (ITGA1+ITGB1)	COLLAGEN	ECM-Receptor	KEGG: hsa04512
691	LEC	SMC	COL4A1	ITGA1_ITGB1	0.0137916	0	COL4A1_ITGA1_ITGB1	COL4A1 - (ITGA1+ITGB1)	COLLAGEN	ECM-Receptor	KEGG: hsa04512
692	NC	SMC	COL4A1	ITGA1_ITGB1	0.0305353	0	COL4A1_ITGA1_ITGB1	COL4A1 - (ITGA1+ITGB1)	COLLAGEN	ECM-Receptor	KEGG: hsa04512
693	Adipo	SMC	COL4A1	ITGA1_ITGB1	0.00919821	0	COL4A1_ITGA1_ITGB1	COL4A1 - (ITGA1+ITGB1)	COLLAGEN	ECM-Receptor	KEGG: hsa04512
694	ProC	SMC	COL4A1	ITGA1_ITGB1	0.0321998	0	COL4A1_ITGA1_ITGB1	COL4A1 - (ITGA1+ITGB1)	COLLAGEN	ECM-Receptor	KEGG: hsa04512
695	CM	MC	COL4A1	ITGA1_ITGB1	0.0138139	0	COL4A1_ITGA1_ITGB1	COL4A1 - (ITGA1+ITGB1)	COLLAGEN	ECM-Receptor	KEGG: hsa04512
696	EC	MC	COL4A1	ITGA1_ITGB1	0.0147104	0	COL4A1_ITGA1_ITGB1	COL4A1 - (ITGA1+ITGB1)	COLLAGEN	ECM-Receptor	KEGG: hsa04512
697	FB	MC	COL4A1	ITGA1_ITGB1	0.0434305	0	COL4A1_ITGA1_ITGB1	COL4A1 - (ITGA1+ITGB1)	COLLAGEN	ECM-Receptor	KEGG: hsa04512
698	SMC	MC	COL4A1	ITGA1_ITGB1	0.0231249	0	COL4A1_ITGA1_ITGB1	COL4A1 - (ITGA1+ITGB1)	COLLAGEN	ECM-Receptor	KEGG: hsa04512
699	PC	MC	COL4A1	ITGA1_ITGB1	0.00249228	0	COL4A1_ITGA1_ITGB1	COL4A1 - (ITGA1+ITGB1)	COLLAGEN	ECM-Receptor	KEGG: hsa04512
700	MC	MC	COL4A1	ITGA1_ITGB1	0.0214181	0	COL4A1_ITGA1_ITGB1	COL4A1 - (ITGA1+ITGB1)	COLLAGEN	ECM-Receptor	KEGG: hsa04512
701	LEC	MC	COL4A1	ITGA1_ITGB1	0.0214153	0	COL4A1_ITGA1_ITGB1	COL4A1 - (ITGA1+ITGB1)	COLLAGEN	ECM-Receptor	KEGG: hsa04512
702	NC	MC	COL4A1	ITGA1_ITGB1	0.0469739	0	COL4A1_ITGA1_ITGB1	COL4A1 - (ITGA1+ITGB1)	COLLAGEN	ECM-Receptor	KEGG: hsa04512
703	Adipo	MC	COL4A1	ITGA1_ITGB1	0.0143197	0	COL4A1_ITGA1_ITGB1	COL4A1 - (ITGA1+ITGB1)	COLLAGEN	ECM-Receptor	KEGG: hsa04512
704	ProC	MC	COL4A1	ITGA1_ITGB1	0.0494887	0	COL4A1_ITGA1_ITGB1	COL4A1 - (ITGA1+ITGB1)	COLLAGEN	ECM-Receptor	KEGG: hsa04512
705	CM	LEC	COL4A1	ITGA1_ITGB1	0.027576	0	COL4A1_ITGA1_ITGB1	COL4A1 - (ITGA1+ITGB1)	COLLAGEN	ECM-Receptor	KEGG: hsa04512
706	EC	LEC	COL4A1	ITGA1_ITGB1	0.029339	0	COL4A1_ITGA1_ITGB1	COL4A1 - (ITGA1+ITGB1)	COLLAGEN	ECM-Receptor	KEGG: hsa04512
707	FB	LEC	COL4A1	ITGA1_ITGB1	0.0841792	0	COL4A1_ITGA1_ITGB1	COL4A1 - (ITGA1+ITGB1)	COLLAGEN	ECM-Receptor	KEGG: hsa04512
708	SMC	LEC	COL4A1	ITGA1_ITGB1	0.0457328	0	COL4A1_ITGA1_ITGB1	COL4A1 - (ITGA1+ITGB1)	COLLAGEN	ECM-Receptor	KEGG: hsa04512
709	PC	LEC	COL4A1	ITGA1_ITGB1	0.00503276	0	COL4A1_ITGA1_ITGB1	COL4A1 - (ITGA1+ITGB1)	COLLAGEN	ECM-Receptor	KEGG: hsa04512
710	MC	LEC	COL4A1	ITGA1_ITGB1	0.0424299	0	COL4A1_ITGA1_ITGB1	COL4A1 - (ITGA1+ITGB1)	COLLAGEN	ECM-Receptor	KEGG: hsa04512
711	LEC	LEC	COL4A1	ITGA1_ITGB1	0.0424245	0	COL4A1_ITGA1_ITGB1	COL4A1 - (ITGA1+ITGB1)	COLLAGEN	ECM-Receptor	KEGG: hsa04512
712	NC	LEC	COL4A1	ITGA1_ITGB1	0.0907321	0	COL4A1_ITGA1_ITGB1	COL4A1 - (ITGA1+ITGB1)	COLLAGEN	ECM-Receptor	KEGG: hsa04512
713	Adipo	LEC	COL4A1	ITGA1_ITGB1	0.028571	0	COL4A1_ITGA1_ITGB1	COL4A1 - (ITGA1+ITGB1)	COLLAGEN	ECM-Receptor	KEGG: hsa04512
714	ProC	LEC	COL4A1	ITGA1_ITGB1	0.0953551	0	COL4A1_ITGA1_ITGB1	COL4A1 - (ITGA1+ITGB1)	COLLAGEN	ECM-Receptor	KEGG: hsa04512
715	CM	NC	COL4A1	ITGA1_ITGB1	0.0573178	0	COL4A1_ITGA1_ITGB1	COL4A1 - (ITGA1+ITGB1)	COLLAGEN	ECM-Receptor	KEGG: hsa04512
716	EC	NC	COL4A1	ITGA1_ITGB1	0.0608633	0	COL4A1_ITGA1_ITGB1	COL4A1 - (ITGA1+ITGB1)	COLLAGEN	ECM-Receptor	KEGG: hsa04512
717	FB	NC	COL4A1	ITGA1_ITGB1	0.164634	0	COL4A1_ITGA1_ITGB1	COL4A1 - (ITGA1+ITGB1)	COLLAGEN	ECM-Receptor	KEGG: hsa04512
718	SMC	NC	COL4A1	ITGA1_ITGB1	0.093181	0	COL4A1_ITGA1_ITGB1	COL4A1 - (ITGA1+ITGB1)	COLLAGEN	ECM-Receptor	KEGG: hsa04512
719	PC	NC	COL4A1	ITGA1_ITGB1	0.0107291	0	COL4A1_ITGA1_ITGB1	COL4A1 - (ITGA1+ITGB1)	COLLAGEN	ECM-Receptor	KEGG: hsa04512
720	MC	NC	COL4A1	ITGA1_ITGB1	0.0867628	0	COL4A1_ITGA1_ITGB1	COL4A1 - (ITGA1+ITGB1)	COLLAGEN	ECM-Receptor	KEGG: hsa04512
721	LEC	NC	COL4A1	ITGA1_ITGB1	0.0867523	0	COL4A1_ITGA1_ITGB1	COL4A1 - (ITGA1+ITGB1)	COLLAGEN	ECM-Receptor	KEGG: hsa04512
722	NC	NC	COL4A1	ITGA1_ITGB1	0.176245	0	COL4A1_ITGA1_ITGB1	COL4A1 - (ITGA1+ITGB1)	COLLAGEN	ECM-Receptor	KEGG: hsa04512
723	Adipo	NC	COL4A1	ITGA1_ITGB1	0.0593206	0	COL4A1_ITGA1_ITGB1	COL4A1 - (ITGA1+ITGB1)	COLLAGEN	ECM-Receptor	KEGG: hsa04512
724	ProC	NC	COL4A1	ITGA1_ITGB1	0.184342	0	COL4A1_ITGA1_ITGB1	COL4A1 - (ITGA1+ITGB1)	COLLAGEN	ECM-Receptor	KEGG: hsa04512
725	CM	ProC	COL4A1	ITGA1_ITGB1	0.0434838	0.03	COL4A1_ITGA1_ITGB1	COL4A1 - (ITGA1+ITGB1)	COLLAGEN	ECM-Receptor	KEGG: hsa04512
726	EC	ProC	COL4A1	ITGA1_ITGB1	0.0462155	0	COL4A1_ITGA1_ITGB1	COL4A1 - (ITGA1+ITGB1)	COLLAGEN	ECM-Receptor	KEGG: hsa04512
727	FB	ProC	COL4A1	ITGA1_ITGB1	0.128428	0	COL4A1_ITGA1_ITGB1	COL4A1 - (ITGA1+ITGB1)	COLLAGEN	ECM-Receptor	KEGG: hsa04512
728	SMC	ProC	COL4A1	ITGA1_ITGB1	0.0713463	0	COL4A1_ITGA1_ITGB1	COL4A1 - (ITGA1+ITGB1)	COLLAGEN	ECM-Receptor	KEGG: hsa04512
729	MC	ProC	COL4A1	ITGA1_ITGB1	0.0663221	0	COL4A1_ITGA1_ITGB1	COL4A1 - (ITGA1+ITGB1)	COLLAGEN	ECM-Receptor	KEGG: hsa04512
730	LEC	ProC	COL4A1	ITGA1_ITGB1	0.0663139	0	COL4A1_ITGA1_ITGB1	COL4A1 - (ITGA1+ITGB1)	COLLAGEN	ECM-Receptor	KEGG: hsa04512
731	NC	ProC	COL4A1	ITGA1_ITGB1	0.137906	0	COL4A1_ITGA1_ITGB1	COL4A1 - (ITGA1+ITGB1)	COLLAGEN	ECM-Receptor	KEGG: hsa04512
732	Adipo	ProC	COL4A1	ITGA1_ITGB1	0.0450263	0	COL4A1_ITGA1_ITGB1	COL4A1 - (ITGA1+ITGB1)	COLLAGEN	ECM-Receptor	KEGG: hsa04512
733	ProC	ProC	COL4A1	ITGA1_ITGB1	0.144551	0	COL4A1_ITGA1_ITGB1	COL4A1 - (ITGA1+ITGB1)	COLLAGEN	ECM-Receptor	KEGG: hsa04512
734	CM	FB	COL4A2	ITGA1_ITGB1	0.0519432	0	COL4A2_ITGA1_ITGB1	COL4A2 - (ITGA1+ITGB1)	COLLAGEN	ECM-Receptor	KEGG: hsa04512
735	EC	FB	COL4A2	ITGA1_ITGB1	0.0486406	0	COL4A2_ITGA1_ITGB1	COL4A2 - (ITGA1+ITGB1)	COLLAGEN	ECM-Receptor	KEGG: hsa04512
736	FB	FB	COL4A2	ITGA1_ITGB1	0.0793502	0	COL4A2_ITGA1_ITGB1	COL4A2 - (ITGA1+ITGB1)	COLLAGEN	ECM-Receptor	KEGG: hsa04512
737	SMC	FB	COL4A2	ITGA1_ITGB1	0.0531274	0	COL4A2_ITGA1_ITGB1	COL4A2 - (ITGA1+ITGB1)	COLLAGEN	ECM-Receptor	KEGG: hsa04512
738	PC	FB	COL4A2	ITGA1_ITGB1	0.00361305	0	COL4A2_ITGA1_ITGB1	COL4A2 - (ITGA1+ITGB1)	COLLAGEN	ECM-Receptor	KEGG: hsa04512
739	MC	FB	COL4A2	ITGA1_ITGB1	0.0412799	0	COL4A2_ITGA1_ITGB1	COL4A2 - (ITGA1+ITGB1)	COLLAGEN	ECM-Receptor	KEGG: hsa04512
740	LC	FB	COL4A2	ITGA1_ITGB1	5.06503e-09	0	COL4A2_ITGA1_ITGB1	COL4A2 - (ITGA1+ITGB1)	COLLAGEN	ECM-Receptor	KEGG: hsa04512
741	LEC	FB	COL4A2	ITGA1_ITGB1	0.0475517	0	COL4A2_ITGA1_ITGB1	COL4A2 - (ITGA1+ITGB1)	COLLAGEN	ECM-Receptor	KEGG: hsa04512
742	NC	FB	COL4A2	ITGA1_ITGB1	0.0865607	0	COL4A2_ITGA1_ITGB1	COL4A2 - (ITGA1+ITGB1)	COLLAGEN	ECM-Receptor	KEGG: hsa04512
743	Adipo	FB	COL4A2	ITGA1_ITGB1	0.0475127	0	COL4A2_ITGA1_ITGB1	COL4A2 - (ITGA1+ITGB1)	COLLAGEN	ECM-Receptor	KEGG: hsa04512
744	ProC	FB	COL4A2	ITGA1_ITGB1	0.0864642	0	COL4A2_ITGA1_ITGB1	COL4A2 - (ITGA1+ITGB1)	COLLAGEN	ECM-Receptor	KEGG: hsa04512
745	CM	SMC	COL4A2	ITGA1_ITGB1	0.0174188	0	COL4A2_ITGA1_ITGB1	COL4A2 - (ITGA1+ITGB1)	COLLAGEN	ECM-Receptor	KEGG: hsa04512
746	EC	SMC	COL4A2	ITGA1_ITGB1	0.0162736	0	COL4A2_ITGA1_ITGB1	COL4A2 - (ITGA1+ITGB1)	COLLAGEN	ECM-Receptor	KEGG: hsa04512
747	FB	SMC	COL4A2	ITGA1_ITGB1	0.0271309	0	COL4A2_ITGA1_ITGB1	COL4A2 - (ITGA1+ITGB1)	COLLAGEN	ECM-Receptor	KEGG: hsa04512
748	SMC	SMC	COL4A2	ITGA1_ITGB1	0.0178307	0	COL4A2_ITGA1_ITGB1	COL4A2 - (ITGA1+ITGB1)	COLLAGEN	ECM-Receptor	KEGG: hsa04512
749	PC	SMC	COL4A2	ITGA1_ITGB1	0.00117191	0	COL4A2_ITGA1_ITGB1	COL4A2 - (ITGA1+ITGB1)	COLLAGEN	ECM-Receptor	KEGG: hsa04512
750	MC	SMC	COL4A2	ITGA1_ITGB1	0.0137402	0	COL4A2_ITGA1_ITGB1	COL4A2 - (ITGA1+ITGB1)	COLLAGEN	ECM-Receptor	KEGG: hsa04512
751	LC	SMC	COL4A2	ITGA1_ITGB1	1.63884e-09	0	COL4A2_ITGA1_ITGB1	COL4A2 - (ITGA1+ITGB1)	COLLAGEN	ECM-Receptor	KEGG: hsa04512
752	LEC	SMC	COL4A2	ITGA1_ITGB1	0.0158972	0	COL4A2_ITGA1_ITGB1	COL4A2 - (ITGA1+ITGB1)	COLLAGEN	ECM-Receptor	KEGG: hsa04512
753	NC	SMC	COL4A2	ITGA1_ITGB1	0.0297496	0	COL4A2_ITGA1_ITGB1	COL4A2 - (ITGA1+ITGB1)	COLLAGEN	ECM-Receptor	KEGG: hsa04512
754	Adipo	SMC	COL4A2	ITGA1_ITGB1	0.0158838	0	COL4A2_ITGA1_ITGB1	COL4A2 - (ITGA1+ITGB1)	COLLAGEN	ECM-Receptor	KEGG: hsa04512
755	ProC	SMC	COL4A2	ITGA1_ITGB1	0.0297144	0	COL4A2_ITGA1_ITGB1	COL4A2 - (ITGA1+ITGB1)	COLLAGEN	ECM-Receptor	KEGG: hsa04512
756	CM	MC	COL4A2	ITGA1_ITGB1	0.0269928	0	COL4A2_ITGA1_ITGB1	COL4A2 - (ITGA1+ITGB1)	COLLAGEN	ECM-Receptor	KEGG: hsa04512
757	EC	MC	COL4A2	ITGA1_ITGB1	0.0252343	0	COL4A2_ITGA1_ITGB1	COL4A2 - (ITGA1+ITGB1)	COLLAGEN	ECM-Receptor	KEGG: hsa04512
758	FB	MC	COL4A2	ITGA1_ITGB1	0.0418157	0	COL4A2_ITGA1_ITGB1	COL4A2 - (ITGA1+ITGB1)	COLLAGEN	ECM-Receptor	KEGG: hsa04512
759	SMC	MC	COL4A2	ITGA1_ITGB1	0.0276247	0	COL4A2_ITGA1_ITGB1	COL4A2 - (ITGA1+ITGB1)	COLLAGEN	ECM-Receptor	KEGG: hsa04512
760	PC	MC	COL4A2	ITGA1_ITGB1	0.00183268	0	COL4A2_ITGA1_ITGB1	COL4A2 - (ITGA1+ITGB1)	COLLAGEN	ECM-Receptor	KEGG: hsa04512
761	MC	MC	COL4A2	ITGA1_ITGB1	0.0213363	0	COL4A2_ITGA1_ITGB1	COL4A2 - (ITGA1+ITGB1)	COLLAGEN	ECM-Receptor	KEGG: hsa04512
762	LC	MC	COL4A2	ITGA1_ITGB1	2.5646e-09	0	COL4A2_ITGA1_ITGB1	COL4A2 - (ITGA1+ITGB1)	COLLAGEN	ECM-Receptor	KEGG: hsa04512
763	LEC	MC	COL4A2	ITGA1_ITGB1	0.0246558	0	COL4A2_ITGA1_ITGB1	COL4A2 - (ITGA1+ITGB1)	COLLAGEN	ECM-Receptor	KEGG: hsa04512
764	NC	MC	COL4A2	ITGA1_ITGB1	0.0457852	0	COL4A2_ITGA1_ITGB1	COL4A2 - (ITGA1+ITGB1)	COLLAGEN	ECM-Receptor	KEGG: hsa04512
765	Adipo	MC	COL4A2	ITGA1_ITGB1	0.0246352	0	COL4A2_ITGA1_ITGB1	COL4A2 - (ITGA1+ITGB1)	COLLAGEN	ECM-Receptor	KEGG: hsa04512
766	ProC	MC	COL4A2	ITGA1_ITGB1	0.0457318	0	COL4A2_ITGA1_ITGB1	COL4A2 - (ITGA1+ITGB1)	COLLAGEN	ECM-Receptor	KEGG: hsa04512
767	CM	LEC	COL4A2	ITGA1_ITGB1	0.0531762	0	COL4A2_ITGA1_ITGB1	COL4A2 - (ITGA1+ITGB1)	COLLAGEN	ECM-Receptor	KEGG: hsa04512
768	EC	LEC	COL4A2	ITGA1_ITGB1	0.0497993	0	COL4A2_ITGA1_ITGB1	COL4A2 - (ITGA1+ITGB1)	COLLAGEN	ECM-Receptor	KEGG: hsa04512
769	FB	LEC	COL4A2	ITGA1_ITGB1	0.0811781	0	COL4A2_ITGA1_ITGB1	COL4A2 - (ITGA1+ITGB1)	COLLAGEN	ECM-Receptor	KEGG: hsa04512
770	SMC	LEC	COL4A2	ITGA1_ITGB1	0.0543869	0	COL4A2_ITGA1_ITGB1	COL4A2 - (ITGA1+ITGB1)	COLLAGEN	ECM-Receptor	KEGG: hsa04512
771	PC	LEC	COL4A2	ITGA1_ITGB1	0.0037033	0	COL4A2_ITGA1_ITGB1	COL4A2 - (ITGA1+ITGB1)	COLLAGEN	ECM-Receptor	KEGG: hsa04512
772	MC	LEC	COL4A2	ITGA1_ITGB1	0.0422711	0	COL4A2_ITGA1_ITGB1	COL4A2 - (ITGA1+ITGB1)	COLLAGEN	ECM-Receptor	KEGG: hsa04512
773	LC	LEC	COL4A2	ITGA1_ITGB1	5.19201e-09	0	COL4A2_ITGA1_ITGB1	COL4A2 - (ITGA1+ITGB1)	COLLAGEN	ECM-Receptor	KEGG: hsa04512
774	LEC	LEC	COL4A2	ITGA1_ITGB1	0.0486858	0	COL4A2_ITGA1_ITGB1	COL4A2 - (ITGA1+ITGB1)	COLLAGEN	ECM-Receptor	KEGG: hsa04512
775	NC	LEC	COL4A2	ITGA1_ITGB1	0.0885388	0	COL4A2_ITGA1_ITGB1	COL4A2 - (ITGA1+ITGB1)	COLLAGEN	ECM-Receptor	KEGG: hsa04512
776	Adipo	LEC	COL4A2	ITGA1_ITGB1	0.048646	0	COL4A2_ITGA1_ITGB1	COL4A2 - (ITGA1+ITGB1)	COLLAGEN	ECM-Receptor	KEGG: hsa04512
777	ProC	LEC	COL4A2	ITGA1_ITGB1	0.0884402	0	COL4A2_ITGA1_ITGB1	COL4A2 - (ITGA1+ITGB1)	COLLAGEN	ECM-Receptor	KEGG: hsa04512
778	CM	NC	COL4A2	ITGA1_ITGB1	0.107477	0	COL4A2_ITGA1_ITGB1	COL4A2 - (ITGA1+ITGB1)	COLLAGEN	ECM-Receptor	KEGG: hsa04512
779	EC	NC	COL4A2	ITGA1_ITGB1	0.10102	0	COL4A2_ITGA1_ITGB1	COL4A2 - (ITGA1+ITGB1)	COLLAGEN	ECM-Receptor	KEGG: hsa04512
780	FB	NC	COL4A2	ITGA1_ITGB1	0.159264	0	COL4A2_ITGA1_ITGB1	COL4A2 - (ITGA1+ITGB1)	COLLAGEN	ECM-Receptor	KEGG: hsa04512
781	SMC	NC	COL4A2	ITGA1_ITGB1	0.109781	0	COL4A2_ITGA1_ITGB1	COL4A2 - (ITGA1+ITGB1)	COLLAGEN	ECM-Receptor	KEGG: hsa04512
782	PC	NC	COL4A2	ITGA1_ITGB1	0.00790682	0	COL4A2_ITGA1_ITGB1	COL4A2 - (ITGA1+ITGB1)	COLLAGEN	ECM-Receptor	KEGG: hsa04512
783	MC	NC	COL4A2	ITGA1_ITGB1	0.0864532	0	COL4A2_ITGA1_ITGB1	COL4A2 - (ITGA1+ITGB1)	COLLAGEN	ECM-Receptor	KEGG: hsa04512
784	LC	NC	COL4A2	ITGA1_ITGB1	1.11323e-08	0	COL4A2_ITGA1_ITGB1	COL4A2 - (ITGA1+ITGB1)	COLLAGEN	ECM-Receptor	KEGG: hsa04512
785	LEC	NC	COL4A2	ITGA1_ITGB1	0.0988804	0	COL4A2_ITGA1_ITGB1	COL4A2 - (ITGA1+ITGB1)	COLLAGEN	ECM-Receptor	KEGG: hsa04512
786	NC	NC	COL4A2	ITGA1_ITGB1	0.172376	0	COL4A2_ITGA1_ITGB1	COL4A2 - (ITGA1+ITGB1)	COLLAGEN	ECM-Receptor	KEGG: hsa04512
787	Adipo	NC	COL4A2	ITGA1_ITGB1	0.0988037	0	COL4A2_ITGA1_ITGB1	COL4A2 - (ITGA1+ITGB1)	COLLAGEN	ECM-Receptor	KEGG: hsa04512
788	ProC	NC	COL4A2	ITGA1_ITGB1	0.172202	0	COL4A2_ITGA1_ITGB1	COL4A2 - (ITGA1+ITGB1)	COLLAGEN	ECM-Receptor	KEGG: hsa04512
789	CM	ProC	COL4A2	ITGA1_ITGB1	0.0825977	0	COL4A2_ITGA1_ITGB1	COL4A2 - (ITGA1+ITGB1)	COLLAGEN	ECM-Receptor	KEGG: hsa04512
790	EC	ProC	COL4A2	ITGA1_ITGB1	0.0775054	0	COL4A2_ITGA1_ITGB1	COL4A2 - (ITGA1+ITGB1)	COLLAGEN	ECM-Receptor	KEGG: hsa04512
791	FB	ProC	COL4A2	ITGA1_ITGB1	0.124063	0	COL4A2_ITGA1_ITGB1	COL4A2 - (ITGA1+ITGB1)	COLLAGEN	ECM-Receptor	KEGG: hsa04512
792	SMC	ProC	COL4A2	ITGA1_ITGB1	0.0844185	0	COL4A2_ITGA1_ITGB1	COL4A2 - (ITGA1+ITGB1)	COLLAGEN	ECM-Receptor	KEGG: hsa04512
793	MC	ProC	COL4A2	ITGA1_ITGB1	0.0660801	0	COL4A2_ITGA1_ITGB1	COL4A2 - (ITGA1+ITGB1)	COLLAGEN	ECM-Receptor	KEGG: hsa04512
794	LEC	ProC	COL4A2	ITGA1_ITGB1	0.0758219	0	COL4A2_ITGA1_ITGB1	COL4A2 - (ITGA1+ITGB1)	COLLAGEN	ECM-Receptor	KEGG: hsa04512
795	NC	ProC	COL4A2	ITGA1_ITGB1	0.134741	0	COL4A2_ITGA1_ITGB1	COL4A2 - (ITGA1+ITGB1)	COLLAGEN	ECM-Receptor	KEGG: hsa04512
796	Adipo	ProC	COL4A2	ITGA1_ITGB1	0.0757616	0	COL4A2_ITGA1_ITGB1	COL4A2 - (ITGA1+ITGB1)	COLLAGEN	ECM-Receptor	KEGG: hsa04512
797	ProC	ProC	COL4A2	ITGA1_ITGB1	0.134599	0	COL4A2_ITGA1_ITGB1	COL4A2 - (ITGA1+ITGB1)	COLLAGEN	ECM-Receptor	KEGG: hsa04512
798	CM	FB	COL4A5	ITGA1_ITGB1	0.00780005	0	COL4A5_ITGA1_ITGB1	COL4A5 - (ITGA1+ITGB1)	COLLAGEN	ECM-Receptor	KEGG: hsa04512
799	EC	FB	COL4A5	ITGA1_ITGB1	0.00884298	0	COL4A5_ITGA1_ITGB1	COL4A5 - (ITGA1+ITGB1)	COLLAGEN	ECM-Receptor	KEGG: hsa04512
800	MC	FB	COL4A5	ITGA1_ITGB1	0.00961439	0	COL4A5_ITGA1_ITGB1	COL4A5 - (ITGA1+ITGB1)	COLLAGEN	ECM-Receptor	KEGG: hsa04512
801	Adipo	FB	COL4A5	ITGA1_ITGB1	0.00691389	0	COL4A5_ITGA1_ITGB1	COL4A5 - (ITGA1+ITGB1)	COLLAGEN	ECM-Receptor	KEGG: hsa04512
802	ProC	FB	COL4A5	ITGA1_ITGB1	0.00497072	0	COL4A5_ITGA1_ITGB1	COL4A5 - (ITGA1+ITGB1)	COLLAGEN	ECM-Receptor	KEGG: hsa04512
803	CM	SMC	COL4A5	ITGA1_ITGB1	0.00253718	0	COL4A5_ITGA1_ITGB1	COL4A5 - (ITGA1+ITGB1)	COLLAGEN	ECM-Receptor	KEGG: hsa04512
804	EC	SMC	COL4A5	ITGA1_ITGB1	0.00287846	0	COL4A5_ITGA1_ITGB1	COL4A5 - (ITGA1+ITGB1)	COLLAGEN	ECM-Receptor	KEGG: hsa04512
805	MC	SMC	COL4A5	ITGA1_ITGB1	0.0031312	0	COL4A5_ITGA1_ITGB1	COL4A5 - (ITGA1+ITGB1)	COLLAGEN	ECM-Receptor	KEGG: hsa04512
806	Adipo	SMC	COL4A5	ITGA1_ITGB1	0.00224758	0	COL4A5_ITGA1_ITGB1	COL4A5 - (ITGA1+ITGB1)	COLLAGEN	ECM-Receptor	KEGG: hsa04512
807	ProC	SMC	COL4A5	ITGA1_ITGB1	0.00161376	0	COL4A5_ITGA1_ITGB1	COL4A5 - (ITGA1+ITGB1)	COLLAGEN	ECM-Receptor	KEGG: hsa04512
808	CM	MC	COL4A5	ITGA1_ITGB1	0.0039647	0	COL4A5_ITGA1_ITGB1	COL4A5 - (ITGA1+ITGB1)	COLLAGEN	ECM-Receptor	KEGG: hsa04512
809	EC	MC	COL4A5	ITGA1_ITGB1	0.00449714	0	COL4A5_ITGA1_ITGB1	COL4A5 - (ITGA1+ITGB1)	COLLAGEN	ECM-Receptor	KEGG: hsa04512
810	MC	MC	COL4A5	ITGA1_ITGB1	0.00489131	0	COL4A5_ITGA1_ITGB1	COL4A5 - (ITGA1+ITGB1)	COLLAGEN	ECM-Receptor	KEGG: hsa04512
811	Adipo	MC	COL4A5	ITGA1_ITGB1	0.00351273	0	COL4A5_ITGA1_ITGB1	COL4A5 - (ITGA1+ITGB1)	COLLAGEN	ECM-Receptor	KEGG: hsa04512
812	ProC	MC	COL4A5	ITGA1_ITGB1	0.00252304	0	COL4A5_ITGA1_ITGB1	COL4A5 - (ITGA1+ITGB1)	COLLAGEN	ECM-Receptor	KEGG: hsa04512
813	CM	LEC	COL4A5	ITGA1_ITGB1	0.00799405	0	COL4A5_ITGA1_ITGB1	COL4A5 - (ITGA1+ITGB1)	COLLAGEN	ECM-Receptor	KEGG: hsa04512
814	EC	LEC	COL4A5	ITGA1_ITGB1	0.00906268	0	COL4A5_ITGA1_ITGB1	COL4A5 - (ITGA1+ITGB1)	COLLAGEN	ECM-Receptor	KEGG: hsa04512
815	MC	LEC	COL4A5	ITGA1_ITGB1	0.00985306	0	COL4A5_ITGA1_ITGB1	COL4A5 - (ITGA1+ITGB1)	COLLAGEN	ECM-Receptor	KEGG: hsa04512
816	Adipo	LEC	COL4A5	ITGA1_ITGB1	0.007086	0	COL4A5_ITGA1_ITGB1	COL4A5 - (ITGA1+ITGB1)	COLLAGEN	ECM-Receptor	KEGG: hsa04512
817	ProC	LEC	COL4A5	ITGA1_ITGB1	0.00509471	0	COL4A5_ITGA1_ITGB1	COL4A5 - (ITGA1+ITGB1)	COLLAGEN	ECM-Receptor	KEGG: hsa04512
818	CM	NC	COL4A5	ITGA1_ITGB1	0.0169849	0	COL4A5_ITGA1_ITGB1	COL4A5 - (ITGA1+ITGB1)	COLLAGEN	ECM-Receptor	KEGG: hsa04512
819	EC	NC	COL4A5	ITGA1_ITGB1	0.0192321	0	COL4A5_ITGA1_ITGB1	COL4A5 - (ITGA1+ITGB1)	COLLAGEN	ECM-Receptor	KEGG: hsa04512
820	MC	NC	COL4A5	ITGA1_ITGB1	0.0208906	0	COL4A5_ITGA1_ITGB1	COL4A5 - (ITGA1+ITGB1)	COLLAGEN	ECM-Receptor	KEGG: hsa04512
821	Adipo	NC	COL4A5	ITGA1_ITGB1	0.0150711	0	COL4A5_ITGA1_ITGB1	COL4A5 - (ITGA1+ITGB1)	COLLAGEN	ECM-Receptor	KEGG: hsa04512
822	ProC	NC	COL4A5	ITGA1_ITGB1	0.0108604	0	COL4A5_ITGA1_ITGB1	COL4A5 - (ITGA1+ITGB1)	COLLAGEN	ECM-Receptor	KEGG: hsa04512
823	CM	ProC	COL4A5	ITGA1_ITGB1	0.0127538	0	COL4A5_ITGA1_ITGB1	COL4A5 - (ITGA1+ITGB1)	COLLAGEN	ECM-Receptor	KEGG: hsa04512
824	EC	ProC	COL4A5	ITGA1_ITGB1	0.0144494	0	COL4A5_ITGA1_ITGB1	COL4A5 - (ITGA1+ITGB1)	COLLAGEN	ECM-Receptor	KEGG: hsa04512
825	MC	ProC	COL4A5	ITGA1_ITGB1	0.0157021	0	COL4A5_ITGA1_ITGB1	COL4A5 - (ITGA1+ITGB1)	COLLAGEN	ECM-Receptor	KEGG: hsa04512
826	Adipo	ProC	COL4A5	ITGA1_ITGB1	0.0113112	0	COL4A5_ITGA1_ITGB1	COL4A5 - (ITGA1+ITGB1)	COLLAGEN	ECM-Receptor	KEGG: hsa04512
827	ProC	ProC	COL4A5	ITGA1_ITGB1	0.00814231	0.03	COL4A5_ITGA1_ITGB1	COL4A5 - (ITGA1+ITGB1)	COLLAGEN	ECM-Receptor	KEGG: hsa04512
828	CM	FB	COL6A1	ITGA1_ITGB1	0.00414436	0	COL6A1_ITGA1_ITGB1	COL6A1 - (ITGA1+ITGB1)	COLLAGEN	ECM-Receptor	KEGG: hsa04512
829	SMC	FB	COL6A1	ITGA1_ITGB1	0.0119044	0	COL6A1_ITGA1_ITGB1	COL6A1 - (ITGA1+ITGB1)	COLLAGEN	ECM-Receptor	KEGG: hsa04512
830	NC	FB	COL6A1	ITGA1_ITGB1	0.00840171	0	COL6A1_ITGA1_ITGB1	COL6A1 - (ITGA1+ITGB1)	COLLAGEN	ECM-Receptor	KEGG: hsa04512
831	Adipo	FB	COL6A1	ITGA1_ITGB1	0.00277419	0	COL6A1_ITGA1_ITGB1	COL6A1 - (ITGA1+ITGB1)	COLLAGEN	ECM-Receptor	KEGG: hsa04512
832	ProC	FB	COL6A1	ITGA1_ITGB1	0.0200775	0	COL6A1_ITGA1_ITGB1	COL6A1 - (ITGA1+ITGB1)	COLLAGEN	ECM-Receptor	KEGG: hsa04512
833	CM	SMC	COL6A1	ITGA1_ITGB1	0.00134472	0	COL6A1_ITGA1_ITGB1	COL6A1 - (ITGA1+ITGB1)	COLLAGEN	ECM-Receptor	KEGG: hsa04512
834	SMC	SMC	COL6A1	ITGA1_ITGB1	0.00388306	0	COL6A1_ITGA1_ITGB1	COL6A1 - (ITGA1+ITGB1)	COLLAGEN	ECM-Receptor	KEGG: hsa04512
835	NC	SMC	COL6A1	ITGA1_ITGB1	0.002734	0	COL6A1_ITGA1_ITGB1	COL6A1 - (ITGA1+ITGB1)	COLLAGEN	ECM-Receptor	KEGG: hsa04512
836	Adipo	SMC	COL6A1	ITGA1_ITGB1	0.000899306	0	COL6A1_ITGA1_ITGB1	COL6A1 - (ITGA1+ITGB1)	COLLAGEN	ECM-Receptor	KEGG: hsa04512
837	ProC	SMC	COL6A1	ITGA1_ITGB1	0.00658574	0	COL6A1_ITGA1_ITGB1	COL6A1 - (ITGA1+ITGB1)	COLLAGEN	ECM-Receptor	KEGG: hsa04512
838	CM	MC	COL6A1	ITGA1_ITGB1	0.00210273	0	COL6A1_ITGA1_ITGB1	COL6A1 - (ITGA1+ITGB1)	COLLAGEN	ECM-Receptor	KEGG: hsa04512
839	SMC	MC	COL6A1	ITGA1_ITGB1	0.00606323	0	COL6A1_ITGA1_ITGB1	COL6A1 - (ITGA1+ITGB1)	COLLAGEN	ECM-Receptor	KEGG: hsa04512
840	NC	MC	COL6A1	ITGA1_ITGB1	0.00427179	0	COL6A1_ITGA1_ITGB1	COL6A1 - (ITGA1+ITGB1)	COLLAGEN	ECM-Receptor	KEGG: hsa04512
841	Adipo	MC	COL6A1	ITGA1_ITGB1	0.00140659	0	COL6A1_ITGA1_ITGB1	COL6A1 - (ITGA1+ITGB1)	COLLAGEN	ECM-Receptor	KEGG: hsa04512
842	ProC	MC	COL6A1	ITGA1_ITGB1	0.0102677	0	COL6A1_ITGA1_ITGB1	COL6A1 - (ITGA1+ITGB1)	COLLAGEN	ECM-Receptor	KEGG: hsa04512
843	CM	LEC	COL6A1	ITGA1_ITGB1	0.00424782	0	COL6A1_ITGA1_ITGB1	COL6A1 - (ITGA1+ITGB1)	COLLAGEN	ECM-Receptor	KEGG: hsa04512
844	SMC	LEC	COL6A1	ITGA1_ITGB1	0.0121992	0	COL6A1_ITGA1_ITGB1	COL6A1 - (ITGA1+ITGB1)	COLLAGEN	ECM-Receptor	KEGG: hsa04512
845	NC	LEC	COL6A1	ITGA1_ITGB1	0.00861054	0	COL6A1_ITGA1_ITGB1	COL6A1 - (ITGA1+ITGB1)	COLLAGEN	ECM-Receptor	KEGG: hsa04512
846	Adipo	LEC	COL6A1	ITGA1_ITGB1	0.00284354	0	COL6A1_ITGA1_ITGB1	COL6A1 - (ITGA1+ITGB1)	COLLAGEN	ECM-Receptor	KEGG: hsa04512
847	ProC	LEC	COL6A1	ITGA1_ITGB1	0.0205705	0	COL6A1_ITGA1_ITGB1	COL6A1 - (ITGA1+ITGB1)	COLLAGEN	ECM-Receptor	KEGG: hsa04512
848	CM	NC	COL6A1	ITGA1_ITGB1	0.00906378	0	COL6A1_ITGA1_ITGB1	COL6A1 - (ITGA1+ITGB1)	COLLAGEN	ECM-Receptor	KEGG: hsa04512
849	SMC	NC	COL6A1	ITGA1_ITGB1	0.0257965	0	COL6A1_ITGA1_ITGB1	COL6A1 - (ITGA1+ITGB1)	COLLAGEN	ECM-Receptor	KEGG: hsa04512
850	NC	NC	COL6A1	ITGA1_ITGB1	0.0182819	0	COL6A1_ITGA1_ITGB1	COL6A1 - (ITGA1+ITGB1)	COLLAGEN	ECM-Receptor	KEGG: hsa04512
851	Adipo	NC	COL6A1	ITGA1_ITGB1	0.00607713	0	COL6A1_ITGA1_ITGB1	COL6A1 - (ITGA1+ITGB1)	COLLAGEN	ECM-Receptor	KEGG: hsa04512
852	ProC	NC	COL6A1	ITGA1_ITGB1	0.0430915	0	COL6A1_ITGA1_ITGB1	COL6A1 - (ITGA1+ITGB1)	COLLAGEN	ECM-Receptor	KEGG: hsa04512
853	CM	ProC	COL6A1	ITGA1_ITGB1	0.00679227	0.01	COL6A1_ITGA1_ITGB1	COL6A1 - (ITGA1+ITGB1)	COLLAGEN	ECM-Receptor	KEGG: hsa04512
854	SMC	ProC	COL6A1	ITGA1_ITGB1	0.0194137	0	COL6A1_ITGA1_ITGB1	COL6A1 - (ITGA1+ITGB1)	COLLAGEN	ECM-Receptor	KEGG: hsa04512
855	NC	ProC	COL6A1	ITGA1_ITGB1	0.0137322	0	COL6A1_ITGA1_ITGB1	COL6A1 - (ITGA1+ITGB1)	COLLAGEN	ECM-Receptor	KEGG: hsa04512
856	Adipo	ProC	COL6A1	ITGA1_ITGB1	0.00455067	0	COL6A1_ITGA1_ITGB1	COL6A1 - (ITGA1+ITGB1)	COLLAGEN	ECM-Receptor	KEGG: hsa04512
857	ProC	ProC	COL6A1	ITGA1_ITGB1	0.0325725	0	COL6A1_ITGA1_ITGB1	COL6A1 - (ITGA1+ITGB1)	COLLAGEN	ECM-Receptor	KEGG: hsa04512
858	CM	FB	COL6A2	ITGA1_ITGB1	0.00218796	0	COL6A2_ITGA1_ITGB1	COL6A2 - (ITGA1+ITGB1)	COLLAGEN	ECM-Receptor	KEGG: hsa04512
859	FB	FB	COL6A2	ITGA1_ITGB1	0.00940909	0	COL6A2_ITGA1_ITGB1	COL6A2 - (ITGA1+ITGB1)	COLLAGEN	ECM-Receptor	KEGG: hsa04512
860	SMC	FB	COL6A2	ITGA1_ITGB1	0.0306847	0	COL6A2_ITGA1_ITGB1	COL6A2 - (ITGA1+ITGB1)	COLLAGEN	ECM-Receptor	KEGG: hsa04512
861	MC	FB	COL6A2	ITGA1_ITGB1	0.0068588	0	COL6A2_ITGA1_ITGB1	COL6A2 - (ITGA1+ITGB1)	COLLAGEN	ECM-Receptor	KEGG: hsa04512
862	NC	FB	COL6A2	ITGA1_ITGB1	0.011831	0	COL6A2_ITGA1_ITGB1	COL6A2 - (ITGA1+ITGB1)	COLLAGEN	ECM-Receptor	KEGG: hsa04512
863	Adipo	FB	COL6A2	ITGA1_ITGB1	0.00130765	0	COL6A2_ITGA1_ITGB1	COL6A2 - (ITGA1+ITGB1)	COLLAGEN	ECM-Receptor	KEGG: hsa04512
864	ProC	FB	COL6A2	ITGA1_ITGB1	0.0151308	0	COL6A2_ITGA1_ITGB1	COL6A2 - (ITGA1+ITGB1)	COLLAGEN	ECM-Receptor	KEGG: hsa04512
865	CM	SMC	COL6A2	ITGA1_ITGB1	0.000708988	0	COL6A2_ITGA1_ITGB1	COL6A2 - (ITGA1+ITGB1)	COLLAGEN	ECM-Receptor	KEGG: hsa04512
866	FB	SMC	COL6A2	ITGA1_ITGB1	0.00306391	0	COL6A2_ITGA1_ITGB1	COL6A2 - (ITGA1+ITGB1)	COLLAGEN	ECM-Receptor	KEGG: hsa04512
867	SMC	SMC	COL6A2	ITGA1_ITGB1	0.0101388	0	COL6A2_ITGA1_ITGB1	COL6A2 - (ITGA1+ITGB1)	COLLAGEN	ECM-Receptor	KEGG: hsa04512
868	MC	SMC	COL6A2	ITGA1_ITGB1	0.00222958	0	COL6A2_ITGA1_ITGB1	COL6A2 - (ITGA1+ITGB1)	COLLAGEN	ECM-Receptor	KEGG: hsa04512
869	NC	SMC	COL6A2	ITGA1_ITGB1	0.00385892	0	COL6A2_ITGA1_ITGB1	COL6A2 - (ITGA1+ITGB1)	COLLAGEN	ECM-Receptor	KEGG: hsa04512
870	Adipo	SMC	COL6A2	ITGA1_ITGB1	0.000423479	0	COL6A2_ITGA1_ITGB1	COL6A2 - (ITGA1+ITGB1)	COLLAGEN	ECM-Receptor	KEGG: hsa04512
871	ProC	SMC	COL6A2	ITGA1_ITGB1	0.00494637	0	COL6A2_ITGA1_ITGB1	COL6A2 - (ITGA1+ITGB1)	COLLAGEN	ECM-Receptor	KEGG: hsa04512
872	CM	MC	COL6A2	ITGA1_ITGB1	0.00110904	0	COL6A2_ITGA1_ITGB1	COL6A2 - (ITGA1+ITGB1)	COLLAGEN	ECM-Receptor	KEGG: hsa04512
873	FB	MC	COL6A2	ITGA1_ITGB1	0.00478638	0	COL6A2_ITGA1_ITGB1	COL6A2 - (ITGA1+ITGB1)	COLLAGEN	ECM-Receptor	KEGG: hsa04512
874	SMC	MC	COL6A2	ITGA1_ITGB1	0.0157757	0	COL6A2_ITGA1_ITGB1	COL6A2 - (ITGA1+ITGB1)	COLLAGEN	ECM-Receptor	KEGG: hsa04512
875	MC	MC	COL6A2	ITGA1_ITGB1	0.00348464	0	COL6A2_ITGA1_ITGB1	COL6A2 - (ITGA1+ITGB1)	COLLAGEN	ECM-Receptor	KEGG: hsa04512
876	NC	MC	COL6A2	ITGA1_ITGB1	0.00602561	0	COL6A2_ITGA1_ITGB1	COL6A2 - (ITGA1+ITGB1)	COLLAGEN	ECM-Receptor	KEGG: hsa04512
877	Adipo	MC	COL6A2	ITGA1_ITGB1	0.000662535	0	COL6A2_ITGA1_ITGB1	COL6A2 - (ITGA1+ITGB1)	COLLAGEN	ECM-Receptor	KEGG: hsa04512
878	ProC	MC	COL6A2	ITGA1_ITGB1	0.00771891	0	COL6A2_ITGA1_ITGB1	COL6A2 - (ITGA1+ITGB1)	COLLAGEN	ECM-Receptor	KEGG: hsa04512
879	CM	LEC	COL6A2	ITGA1_ITGB1	0.00224269	0	COL6A2_ITGA1_ITGB1	COL6A2 - (ITGA1+ITGB1)	COLLAGEN	ECM-Receptor	KEGG: hsa04512
880	FB	LEC	COL6A2	ITGA1_ITGB1	0.00964271	0	COL6A2_ITGA1_ITGB1	COL6A2 - (ITGA1+ITGB1)	COLLAGEN	ECM-Receptor	KEGG: hsa04512
881	SMC	LEC	COL6A2	ITGA1_ITGB1	0.0314299	0	COL6A2_ITGA1_ITGB1	COL6A2 - (ITGA1+ITGB1)	COLLAGEN	ECM-Receptor	KEGG: hsa04512
882	MC	LEC	COL6A2	ITGA1_ITGB1	0.00702955	0	COL6A2_ITGA1_ITGB1	COL6A2 - (ITGA1+ITGB1)	COLLAGEN	ECM-Receptor	KEGG: hsa04512
883	NC	LEC	COL6A2	ITGA1_ITGB1	0.012124	0	COL6A2_ITGA1_ITGB1	COL6A2 - (ITGA1+ITGB1)	COLLAGEN	ECM-Receptor	KEGG: hsa04512
884	Adipo	LEC	COL6A2	ITGA1_ITGB1	0.00134039	0	COL6A2_ITGA1_ITGB1	COL6A2 - (ITGA1+ITGB1)	COLLAGEN	ECM-Receptor	KEGG: hsa04512
885	ProC	LEC	COL6A2	ITGA1_ITGB1	0.0155043	0	COL6A2_ITGA1_ITGB1	COL6A2 - (ITGA1+ITGB1)	COLLAGEN	ECM-Receptor	KEGG: hsa04512
886	CM	NC	COL6A2	ITGA1_ITGB1	0.00479629	0	COL6A2_ITGA1_ITGB1	COL6A2 - (ITGA1+ITGB1)	COLLAGEN	ECM-Receptor	KEGG: hsa04512
887	FB	NC	COL6A2	ITGA1_ITGB1	0.0204495	0	COL6A2_ITGA1_ITGB1	COL6A2 - (ITGA1+ITGB1)	COLLAGEN	ECM-Receptor	KEGG: hsa04512
888	SMC	NC	COL6A2	ITGA1_ITGB1	0.0650502	0	COL6A2_ITGA1_ITGB1	COL6A2 - (ITGA1+ITGB1)	COLLAGEN	ECM-Receptor	KEGG: hsa04512
889	MC	NC	COL6A2	ITGA1_ITGB1	0.0149519	0	COL6A2_ITGA1_ITGB1	COL6A2 - (ITGA1+ITGB1)	COLLAGEN	ECM-Receptor	KEGG: hsa04512
890	NC	NC	COL6A2	ITGA1_ITGB1	0.0256396	0	COL6A2_ITGA1_ITGB1	COL6A2 - (ITGA1+ITGB1)	COLLAGEN	ECM-Receptor	KEGG: hsa04512
891	Adipo	NC	COL6A2	ITGA1_ITGB1	0.00286956	0	COL6A2_ITGA1_ITGB1	COL6A2 - (ITGA1+ITGB1)	COLLAGEN	ECM-Receptor	KEGG: hsa04512
892	ProC	NC	COL6A2	ITGA1_ITGB1	0.0326636	0	COL6A2_ITGA1_ITGB1	COL6A2 - (ITGA1+ITGB1)	COLLAGEN	ECM-Receptor	KEGG: hsa04512
893	CM	ProC	COL6A2	ITGA1_ITGB1	0.0035904	0.03	COL6A2_ITGA1_ITGB1	COL6A2 - (ITGA1+ITGB1)	COLLAGEN	ECM-Receptor	KEGG: hsa04512
894	FB	ProC	COL6A2	ITGA1_ITGB1	0.0153688	0	COL6A2_ITGA1_ITGB1	COL6A2 - (ITGA1+ITGB1)	COLLAGEN	ECM-Receptor	KEGG: hsa04512
895	SMC	ProC	COL6A2	ITGA1_ITGB1	0.0494478	0	COL6A2_ITGA1_ITGB1	COL6A2 - (ITGA1+ITGB1)	COLLAGEN	ECM-Receptor	KEGG: hsa04512
896	MC	ProC	COL6A2	ITGA1_ITGB1	0.0112215	0	COL6A2_ITGA1_ITGB1	COL6A2 - (ITGA1+ITGB1)	COLLAGEN	ECM-Receptor	KEGG: hsa04512
897	NC	ProC	COL6A2	ITGA1_ITGB1	0.0192948	0	COL6A2_ITGA1_ITGB1	COL6A2 - (ITGA1+ITGB1)	COLLAGEN	ECM-Receptor	KEGG: hsa04512
898	Adipo	ProC	COL6A2	ITGA1_ITGB1	0.00214704	0	COL6A2_ITGA1_ITGB1	COL6A2 - (ITGA1+ITGB1)	COLLAGEN	ECM-Receptor	KEGG: hsa04512
899	ProC	ProC	COL6A2	ITGA1_ITGB1	0.0246246	0	COL6A2_ITGA1_ITGB1	COL6A2 - (ITGA1+ITGB1)	COLLAGEN	ECM-Receptor	KEGG: hsa04512
900	SMC	FB	COL6A3	ITGA1_ITGB1	0.0606712	0	COL6A3_ITGA1_ITGB1	COL6A3 - (ITGA1+ITGB1)	COLLAGEN	ECM-Receptor	KEGG: hsa04512
901	NC	FB	COL6A3	ITGA1_ITGB1	0.0343127	0	COL6A3_ITGA1_ITGB1	COL6A3 - (ITGA1+ITGB1)	COLLAGEN	ECM-Receptor	KEGG: hsa04512
902	Adipo	FB	COL6A3	ITGA1_ITGB1	1.91151e-17	0	COL6A3_ITGA1_ITGB1	COL6A3 - (ITGA1+ITGB1)	COLLAGEN	ECM-Receptor	KEGG: hsa04512
903	ProC	FB	COL6A3	ITGA1_ITGB1	0.0287728	0	COL6A3_ITGA1_ITGB1	COL6A3 - (ITGA1+ITGB1)	COLLAGEN	ECM-Receptor	KEGG: hsa04512
904	SMC	SMC	COL6A3	ITGA1_ITGB1	0.020471	0	COL6A3_ITGA1_ITGB1	COL6A3 - (ITGA1+ITGB1)	COLLAGEN	ECM-Receptor	KEGG: hsa04512
905	NC	SMC	COL6A3	ITGA1_ITGB1	0.0113661	0	COL6A3_ITGA1_ITGB1	COL6A3 - (ITGA1+ITGB1)	COLLAGEN	ECM-Receptor	KEGG: hsa04512
906	Adipo	SMC	COL6A3	ITGA1_ITGB1	6.1849e-18	0	COL6A3_ITGA1_ITGB1	COL6A3 - (ITGA1+ITGB1)	COLLAGEN	ECM-Receptor	KEGG: hsa04512
907	ProC	SMC	COL6A3	ITGA1_ITGB1	0.00949454	0	COL6A3_ITGA1_ITGB1	COL6A3 - (ITGA1+ITGB1)	COLLAGEN	ECM-Receptor	KEGG: hsa04512
908	SMC	MC	COL6A3	ITGA1_ITGB1	0.0316684	0	COL6A3_ITGA1_ITGB1	COL6A3 - (ITGA1+ITGB1)	COLLAGEN	ECM-Receptor	KEGG: hsa04512
909	NC	MC	COL6A3	ITGA1_ITGB1	0.0176731	0	COL6A3_ITGA1_ITGB1	COL6A3 - (ITGA1+ITGB1)	COLLAGEN	ECM-Receptor	KEGG: hsa04512
910	Adipo	MC	COL6A3	ITGA1_ITGB1	9.67863e-18	0	COL6A3_ITGA1_ITGB1	COL6A3 - (ITGA1+ITGB1)	COLLAGEN	ECM-Receptor	KEGG: hsa04512
911	ProC	MC	COL6A3	ITGA1_ITGB1	0.0147786	0	COL6A3_ITGA1_ITGB1	COL6A3 - (ITGA1+ITGB1)	COLLAGEN	ECM-Receptor	KEGG: hsa04512
912	SMC	LEC	COL6A3	ITGA1_ITGB1	0.0620979	0	COL6A3_ITGA1_ITGB1	COL6A3 - (ITGA1+ITGB1)	COLLAGEN	ECM-Receptor	KEGG: hsa04512
913	NC	LEC	COL6A3	ITGA1_ITGB1	0.0351428	0	COL6A3_ITGA1_ITGB1	COL6A3 - (ITGA1+ITGB1)	COLLAGEN	ECM-Receptor	KEGG: hsa04512
914	Adipo	LEC	COL6A3	ITGA1_ITGB1	1.95943e-17	0	COL6A3_ITGA1_ITGB1	COL6A3 - (ITGA1+ITGB1)	COLLAGEN	ECM-Receptor	KEGG: hsa04512
915	ProC	LEC	COL6A3	ITGA1_ITGB1	0.0294729	0	COL6A3_ITGA1_ITGB1	COL6A3 - (ITGA1+ITGB1)	COLLAGEN	ECM-Receptor	KEGG: hsa04512
916	SMC	NC	COL6A3	ITGA1_ITGB1	0.124313	0	COL6A3_ITGA1_ITGB1	COL6A3 - (ITGA1+ITGB1)	COLLAGEN	ECM-Receptor	KEGG: hsa04512
917	NC	NC	COL6A3	ITGA1_ITGB1	0.0724378	0	COL6A3_ITGA1_ITGB1	COL6A3 - (ITGA1+ITGB1)	COLLAGEN	ECM-Receptor	KEGG: hsa04512
918	Adipo	NC	COL6A3	ITGA1_ITGB1	4.20126e-17	0	COL6A3_ITGA1_ITGB1	COL6A3 - (ITGA1+ITGB1)	COLLAGEN	ECM-Receptor	KEGG: hsa04512
919	ProC	NC	COL6A3	ITGA1_ITGB1	0.061132	0	COL6A3_ITGA1_ITGB1	COL6A3 - (ITGA1+ITGB1)	COLLAGEN	ECM-Receptor	KEGG: hsa04512
920	SMC	ProC	COL6A3	ITGA1_ITGB1	0.0959553	0	COL6A3_ITGA1_ITGB1	COL6A3 - (ITGA1+ITGB1)	COLLAGEN	ECM-Receptor	KEGG: hsa04512
921	NC	ProC	COL6A3	ITGA1_ITGB1	0.055168	0	COL6A3_ITGA1_ITGB1	COL6A3 - (ITGA1+ITGB1)	COLLAGEN	ECM-Receptor	KEGG: hsa04512
922	Adipo	ProC	COL6A3	ITGA1_ITGB1	3.14116e-17	0	COL6A3_ITGA1_ITGB1	COL6A3 - (ITGA1+ITGB1)	COLLAGEN	ECM-Receptor	KEGG: hsa04512
923	ProC	ProC	COL6A3	ITGA1_ITGB1	0.0464228	0	COL6A3_ITGA1_ITGB1	COL6A3 - (ITGA1+ITGB1)	COLLAGEN	ECM-Receptor	KEGG: hsa04512
924	CM	FB	COL6A6	ITGA1_ITGB1	0.00469392	0	COL6A6_ITGA1_ITGB1	COL6A6 - (ITGA1+ITGB1)	COLLAGEN	ECM-Receptor	KEGG: hsa04512
925	SMC	FB	COL6A6	ITGA1_ITGB1	0.0637687	0	COL6A6_ITGA1_ITGB1	COL6A6 - (ITGA1+ITGB1)	COLLAGEN	ECM-Receptor	KEGG: hsa04512
926	ProC	FB	COL6A6	ITGA1_ITGB1	0.00939969	0	COL6A6_ITGA1_ITGB1	COL6A6 - (ITGA1+ITGB1)	COLLAGEN	ECM-Receptor	KEGG: hsa04512
927	CM	SMC	COL6A6	ITGA1_ITGB1	0.00152361	0	COL6A6_ITGA1_ITGB1	COL6A6 - (ITGA1+ITGB1)	COLLAGEN	ECM-Receptor	KEGG: hsa04512
928	SMC	SMC	COL6A6	ITGA1_ITGB1	0.0215632	0	COL6A6_ITGA1_ITGB1	COL6A6 - (ITGA1+ITGB1)	COLLAGEN	ECM-Receptor	KEGG: hsa04512
929	ProC	SMC	COL6A6	ITGA1_ITGB1	0.00306083	0	COL6A6_ITGA1_ITGB1	COL6A6 - (ITGA1+ITGB1)	COLLAGEN	ECM-Receptor	KEGG: hsa04512
930	CM	MC	COL6A6	ITGA1_ITGB1	0.00238222	0	COL6A6_ITGA1_ITGB1	COL6A6 - (ITGA1+ITGB1)	COLLAGEN	ECM-Receptor	KEGG: hsa04512
931	SMC	MC	COL6A6	ITGA1_ITGB1	0.0333378	0	COL6A6_ITGA1_ITGB1	COL6A6 - (ITGA1+ITGB1)	COLLAGEN	ECM-Receptor	KEGG: hsa04512
932	ProC	MC	COL6A6	ITGA1_ITGB1	0.00478157	0	COL6A6_ITGA1_ITGB1	COL6A6 - (ITGA1+ITGB1)	COLLAGEN	ECM-Receptor	KEGG: hsa04512
933	CM	LEC	COL6A6	ITGA1_ITGB1	0.00481104	0	COL6A6_ITGA1_ITGB1	COL6A6 - (ITGA1+ITGB1)	COLLAGEN	ECM-Receptor	KEGG: hsa04512
934	SMC	LEC	COL6A6	ITGA1_ITGB1	0.0652631	0	COL6A6_ITGA1_ITGB1	COL6A6 - (ITGA1+ITGB1)	COLLAGEN	ECM-Receptor	KEGG: hsa04512
935	ProC	LEC	COL6A6	ITGA1_ITGB1	0.00963308	0	COL6A6_ITGA1_ITGB1	COL6A6 - (ITGA1+ITGB1)	COLLAGEN	ECM-Receptor	KEGG: hsa04512
936	CM	NC	COL6A6	ITGA1_ITGB1	0.010259	0	COL6A6_ITGA1_ITGB1	COL6A6 - (ITGA1+ITGB1)	COLLAGEN	ECM-Receptor	KEGG: hsa04512
937	SMC	NC	COL6A6	ITGA1_ITGB1	0.130209	0	COL6A6_ITGA1_ITGB1	COL6A6 - (ITGA1+ITGB1)	COLLAGEN	ECM-Receptor	KEGG: hsa04512
938	ProC	NC	COL6A6	ITGA1_ITGB1	0.0204293	0	COL6A6_ITGA1_ITGB1	COL6A6 - (ITGA1+ITGB1)	COLLAGEN	ECM-Receptor	KEGG: hsa04512
939	CM	ProC	COL6A6	ITGA1_ITGB1	0.00769026	0.02	COL6A6_ITGA1_ITGB1	COL6A6 - (ITGA1+ITGB1)	COLLAGEN	ECM-Receptor	KEGG: hsa04512
940	SMC	ProC	COL6A6	ITGA1_ITGB1	0.100661	0	COL6A6_ITGA1_ITGB1	COL6A6 - (ITGA1+ITGB1)	COLLAGEN	ECM-Receptor	KEGG: hsa04512
941	ProC	ProC	COL6A6	ITGA1_ITGB1	0.0153536	0.01	COL6A6_ITGA1_ITGB1	COL6A6 - (ITGA1+ITGB1)	COLLAGEN	ECM-Receptor	KEGG: hsa04512
942	CM	LEC	COL1A1	ITGA2_ITGB1	0.00970009	0	COL1A1_ITGA2_ITGB1	COL1A1 - (ITGA2+ITGB1)	COLLAGEN	ECM-Receptor	KEGG: hsa04512
943	SMC	LEC	COL1A1	ITGA2_ITGB1	0.0418495	0	COL1A1_ITGA2_ITGB1	COL1A1 - (ITGA2+ITGB1)	COLLAGEN	ECM-Receptor	KEGG: hsa04512
944	LEC	LEC	COL1A1	ITGA2_ITGB1	0.00670287	0	COL1A1_ITGA2_ITGB1	COL1A1 - (ITGA2+ITGB1)	COLLAGEN	ECM-Receptor	KEGG: hsa04512
945	NC	LEC	COL1A1	ITGA2_ITGB1	0.00612727	0	COL1A1_ITGA2_ITGB1	COL1A1 - (ITGA2+ITGB1)	COLLAGEN	ECM-Receptor	KEGG: hsa04512
946	Adipo	LEC	COL1A1	ITGA2_ITGB1	0.00230713	0	COL1A1_ITGA2_ITGB1	COL1A1 - (ITGA2+ITGB1)	COLLAGEN	ECM-Receptor	KEGG: hsa04512
947	ProC	LEC	COL1A1	ITGA2_ITGB1	0.0161902	0	COL1A1_ITGA2_ITGB1	COL1A1 - (ITGA2+ITGB1)	COLLAGEN	ECM-Receptor	KEGG: hsa04512
948	CM	LEC	COL1A2	ITGA2_ITGB1	0.00173159	0	COL1A2_ITGA2_ITGB1	COL1A2 - (ITGA2+ITGB1)	COLLAGEN	ECM-Receptor	KEGG: hsa04512
949	SMC	LEC	COL1A2	ITGA2_ITGB1	0.0426145	0	COL1A2_ITGA2_ITGB1	COL1A2 - (ITGA2+ITGB1)	COLLAGEN	ECM-Receptor	KEGG: hsa04512
950	MC	LEC	COL1A2	ITGA2_ITGB1	0.00440168	0	COL1A2_ITGA2_ITGB1	COL1A2 - (ITGA2+ITGB1)	COLLAGEN	ECM-Receptor	KEGG: hsa04512
951	LEC	LEC	COL1A2	ITGA2_ITGB1	0.0182629	0	COL1A2_ITGA2_ITGB1	COL1A2 - (ITGA2+ITGB1)	COLLAGEN	ECM-Receptor	KEGG: hsa04512
952	NC	LEC	COL1A2	ITGA2_ITGB1	0.0202161	0	COL1A2_ITGA2_ITGB1	COL1A2 - (ITGA2+ITGB1)	COLLAGEN	ECM-Receptor	KEGG: hsa04512
953	Adipo	LEC	COL1A2	ITGA2_ITGB1	0.00521016	0	COL1A2_ITGA2_ITGB1	COL1A2 - (ITGA2+ITGB1)	COLLAGEN	ECM-Receptor	KEGG: hsa04512
954	ProC	LEC	COL1A2	ITGA2_ITGB1	0.0168445	0	COL1A2_ITGA2_ITGB1	COL1A2 - (ITGA2+ITGB1)	COLLAGEN	ECM-Receptor	KEGG: hsa04512
955	CM	LEC	COL4A1	ITGA2_ITGB1	0.0157448	0	COL4A1_ITGA2_ITGB1	COL4A1 - (ITGA2+ITGB1)	COLLAGEN	ECM-Receptor	KEGG: hsa04512
956	EC	LEC	COL4A1	ITGA2_ITGB1	0.0167644	0	COL4A1_ITGA2_ITGB1	COL4A1 - (ITGA2+ITGB1)	COLLAGEN	ECM-Receptor	KEGG: hsa04512
957	FB	LEC	COL4A1	ITGA2_ITGB1	0.049294	0	COL4A1_ITGA2_ITGB1	COL4A1 - (ITGA2+ITGB1)	COLLAGEN	ECM-Receptor	KEGG: hsa04512
958	SMC	LEC	COL4A1	ITGA2_ITGB1	0.0263225	0	COL4A1_ITGA2_ITGB1	COL4A1 - (ITGA2+ITGB1)	COLLAGEN	ECM-Receptor	KEGG: hsa04512
959	PC	LEC	COL4A1	ITGA2_ITGB1	0.00284521	0	COL4A1_ITGA2_ITGB1	COL4A1 - (ITGA2+ITGB1)	COLLAGEN	ECM-Receptor	KEGG: hsa04512
960	MC	LEC	COL4A1	ITGA2_ITGB1	0.0243856	0	COL4A1_ITGA2_ITGB1	COL4A1 - (ITGA2+ITGB1)	COLLAGEN	ECM-Receptor	KEGG: hsa04512
961	LEC	LEC	COL4A1	ITGA2_ITGB1	0.0243824	0	COL4A1_ITGA2_ITGB1	COL4A1 - (ITGA2+ITGB1)	COLLAGEN	ECM-Receptor	KEGG: hsa04512
962	NC	LEC	COL4A1	ITGA2_ITGB1	0.0532893	0	COL4A1_ITGA2_ITGB1	COL4A1 - (ITGA2+ITGB1)	COLLAGEN	ECM-Receptor	KEGG: hsa04512
963	Adipo	LEC	COL4A1	ITGA2_ITGB1	0.0163201	0	COL4A1_ITGA2_ITGB1	COL4A1 - (ITGA2+ITGB1)	COLLAGEN	ECM-Receptor	KEGG: hsa04512
964	ProC	LEC	COL4A1	ITGA2_ITGB1	0.0561223	0	COL4A1_ITGA2_ITGB1	COL4A1 - (ITGA2+ITGB1)	COLLAGEN	ECM-Receptor	KEGG: hsa04512
965	CM	LEC	COL4A2	ITGA2_ITGB1	0.0307083	0	COL4A2_ITGA2_ITGB1	COL4A2 - (ITGA2+ITGB1)	COLLAGEN	ECM-Receptor	KEGG: hsa04512
966	EC	LEC	COL4A2	ITGA2_ITGB1	0.028715	0	COL4A2_ITGA2_ITGB1	COL4A2 - (ITGA2+ITGB1)	COLLAGEN	ECM-Receptor	KEGG: hsa04512
967	FB	LEC	COL4A2	ITGA2_ITGB1	0.0474721	0	COL4A2_ITGA2_ITGB1	COL4A2 - (ITGA2+ITGB1)	COLLAGEN	ECM-Receptor	KEGG: hsa04512
968	SMC	LEC	COL4A2	ITGA2_ITGB1	0.0314245	0	COL4A2_ITGA2_ITGB1	COL4A2 - (ITGA2+ITGB1)	COLLAGEN	ECM-Receptor	KEGG: hsa04512
969	PC	LEC	COL4A2	ITGA2_ITGB1	0.0020924	0	COL4A2_ITGA2_ITGB1	COL4A2 - (ITGA2+ITGB1)	COLLAGEN	ECM-Receptor	KEGG: hsa04512
970	MC	LEC	COL4A2	ITGA2_ITGB1	0.0242926	0	COL4A2_ITGA2_ITGB1	COL4A2 - (ITGA2+ITGB1)	COLLAGEN	ECM-Receptor	KEGG: hsa04512
971	LC	LEC	COL4A2	ITGA2_ITGB1	2.9288e-09	0	COL4A2_ITGA2_ITGB1	COL4A2 - (ITGA2+ITGB1)	COLLAGEN	ECM-Receptor	KEGG: hsa04512
972	LEC	LEC	COL4A2	ITGA2_ITGB1	0.028059	0	COL4A2_ITGA2_ITGB1	COL4A2 - (ITGA2+ITGB1)	COLLAGEN	ECM-Receptor	KEGG: hsa04512
973	NC	LEC	COL4A2	ITGA2_ITGB1	0.0519494	0	COL4A2_ITGA2_ITGB1	COL4A2 - (ITGA2+ITGB1)	COLLAGEN	ECM-Receptor	KEGG: hsa04512
974	Adipo	LEC	COL4A2	ITGA2_ITGB1	0.0280355	0	COL4A2_ITGA2_ITGB1	COL4A2 - (ITGA2+ITGB1)	COLLAGEN	ECM-Receptor	KEGG: hsa04512
975	ProC	LEC	COL4A2	ITGA2_ITGB1	0.0518893	0	COL4A2_ITGA2_ITGB1	COL4A2 - (ITGA2+ITGB1)	COLLAGEN	ECM-Receptor	KEGG: hsa04512
976	CM	LEC	COL4A5	ITGA2_ITGB1	0.00452519	0	COL4A5_ITGA2_ITGB1	COL4A5 - (ITGA2+ITGB1)	COLLAGEN	ECM-Receptor	KEGG: hsa04512
977	EC	LEC	COL4A5	ITGA2_ITGB1	0.00513251	0	COL4A5_ITGA2_ITGB1	COL4A5 - (ITGA2+ITGB1)	COLLAGEN	ECM-Receptor	KEGG: hsa04512
978	MC	LEC	COL4A5	ITGA2_ITGB1	0.00558205	0	COL4A5_ITGA2_ITGB1	COL4A5 - (ITGA2+ITGB1)	COLLAGEN	ECM-Receptor	KEGG: hsa04512
979	Adipo	LEC	COL4A5	ITGA2_ITGB1	0.00400958	0	COL4A5_ITGA2_ITGB1	COL4A5 - (ITGA2+ITGB1)	COLLAGEN	ECM-Receptor	KEGG: hsa04512
980	ProC	LEC	COL4A5	ITGA2_ITGB1	0.00288031	0	COL4A5_ITGA2_ITGB1	COL4A5 - (ITGA2+ITGB1)	COLLAGEN	ECM-Receptor	KEGG: hsa04512
981	CM	LEC	COL6A1	ITGA2_ITGB1	0.00240063	0	COL6A1_ITGA2_ITGB1	COL6A1 - (ITGA2+ITGB1)	COLLAGEN	ECM-Receptor	KEGG: hsa04512
982	SMC	LEC	COL6A1	ITGA2_ITGB1	0.00691832	0	COL6A1_ITGA2_ITGB1	COL6A1 - (ITGA2+ITGB1)	COLLAGEN	ECM-Receptor	KEGG: hsa04512
983	NC	LEC	COL6A1	ITGA2_ITGB1	0.00487548	0	COL6A1_ITGA2_ITGB1	COL6A1 - (ITGA2+ITGB1)	COLLAGEN	ECM-Receptor	KEGG: hsa04512
984	Adipo	LEC	COL6A1	ITGA2_ITGB1	0.00160602	0	COL6A1_ITGA2_ITGB1	COL6A1 - (ITGA2+ITGB1)	COLLAGEN	ECM-Receptor	KEGG: hsa04512
985	ProC	LEC	COL6A1	ITGA2_ITGB1	0.0117088	0	COL6A1_ITGA2_ITGB1	COL6A1 - (ITGA2+ITGB1)	COLLAGEN	ECM-Receptor	KEGG: hsa04512
986	CM	LEC	COL6A2	ITGA2_ITGB1	0.00126633	0	COL6A2_ITGA2_ITGB1	COL6A2 - (ITGA2+ITGB1)	COLLAGEN	ECM-Receptor	KEGG: hsa04512
987	FB	LEC	COL6A2	ITGA2_ITGB1	0.00546238	0	COL6A2_ITGA2_ITGB1	COL6A2 - (ITGA2+ITGB1)	COLLAGEN	ECM-Receptor	KEGG: hsa04512
988	SMC	LEC	COL6A2	ITGA2_ITGB1	0.0179758	0	COL6A2_ITGA2_ITGB1	COL6A2 - (ITGA2+ITGB1)	COLLAGEN	ECM-Receptor	KEGG: hsa04512
989	MC	LEC	COL6A2	ITGA2_ITGB1	0.00397753	0	COL6A2_ITGA2_ITGB1	COL6A2 - (ITGA2+ITGB1)	COLLAGEN	ECM-Receptor	KEGG: hsa04512
990	NC	LEC	COL6A2	ITGA2_ITGB1	0.00687543	0	COL6A2_ITGA2_ITGB1	COL6A2 - (ITGA2+ITGB1)	COLLAGEN	ECM-Receptor	KEGG: hsa04512
991	Adipo	LEC	COL6A2	ITGA2_ITGB1	0.000756552	0	COL6A2_ITGA2_ITGB1	COL6A2 - (ITGA2+ITGB1)	COLLAGEN	ECM-Receptor	KEGG: hsa04512
992	ProC	LEC	COL6A2	ITGA2_ITGB1	0.00880543	0	COL6A2_ITGA2_ITGB1	COL6A2 - (ITGA2+ITGB1)	COLLAGEN	ECM-Receptor	KEGG: hsa04512
993	SMC	LEC	COL6A3	ITGA2_ITGB1	0.0360038	0	COL6A3_ITGA2_ITGB1	COL6A3 - (ITGA2+ITGB1)	COLLAGEN	ECM-Receptor	KEGG: hsa04512
994	NC	LEC	COL6A3	ITGA2_ITGB1	0.0201323	0	COL6A3_ITGA2_ITGB1	COL6A3 - (ITGA2+ITGB1)	COLLAGEN	ECM-Receptor	KEGG: hsa04512
995	Adipo	LEC	COL6A3	ITGA2_ITGB1	1.10531e-17	0	COL6A3_ITGA2_ITGB1	COL6A3 - (ITGA2+ITGB1)	COLLAGEN	ECM-Receptor	KEGG: hsa04512
996	ProC	LEC	COL6A3	ITGA2_ITGB1	0.0168419	0	COL6A3_ITGA2_ITGB1	COL6A3 - (ITGA2+ITGB1)	COLLAGEN	ECM-Receptor	KEGG: hsa04512
997	CM	LEC	COL6A6	ITGA2_ITGB1	0.0027196	0	COL6A6_ITGA2_ITGB1	COL6A6 - (ITGA2+ITGB1)	COLLAGEN	ECM-Receptor	KEGG: hsa04512
998	SMC	LEC	COL6A6	ITGA2_ITGB1	0.0378927	0	COL6A6_ITGA2_ITGB1	COL6A6 - (ITGA2+ITGB1)	COLLAGEN	ECM-Receptor	KEGG: hsa04512
999	ProC	LEC	COL6A6	ITGA2_ITGB1	0.00545691	0	COL6A6_ITGA2_ITGB1	COL6A6 - (ITGA2+ITGB1)	COLLAGEN	ECM-Receptor	KEGG: hsa04512
1000	FB	ProC	FN1	ITGA3_ITGB1	0.00387499	0	FN1_ITGA3_ITGB1	FN1 - (ITGA3+ITGB1)	FN1	ECM-Receptor	KEGG: hsa04512
1001	SMC	ProC	FN1	ITGA3_ITGB1	0.0122621	0	FN1_ITGA3_ITGB1	FN1 - (ITGA3+ITGB1)	FN1	ECM-Receptor	KEGG: hsa04512
1002	MC	ProC	FN1	ITGA3_ITGB1	0.00377154	0	FN1_ITGA3_ITGB1	FN1 - (ITGA3+ITGB1)	FN1	ECM-Receptor	KEGG: hsa04512
1003	LEC	ProC	FN1	ITGA3_ITGB1	0.00165857	0.02	FN1_ITGA3_ITGB1	FN1 - (ITGA3+ITGB1)	FN1	ECM-Receptor	KEGG: hsa04512
1004	NC	ProC	FN1	ITGA3_ITGB1	0.00783234	0	FN1_ITGA3_ITGB1	FN1 - (ITGA3+ITGB1)	FN1	ECM-Receptor	KEGG: hsa04512
1005	Adipo	ProC	FN1	ITGA3_ITGB1	0.00031322	0.02	FN1_ITGA3_ITGB1	FN1 - (ITGA3+ITGB1)	FN1	ECM-Receptor	KEGG: hsa04512
1006	ProC	ProC	FN1	ITGA3_ITGB1	0.0101661	0	FN1_ITGA3_ITGB1	FN1 - (ITGA3+ITGB1)	FN1	ECM-Receptor	KEGG: hsa04512
1007	FB	CM	FN1	ITGA5_ITGB1	0.00630494	0	FN1_ITGA5_ITGB1	FN1 - (ITGA5+ITGB1)	FN1	ECM-Receptor	KEGG: hsa04512
1008	SMC	CM	FN1	ITGA5_ITGB1	0.0198466	0	FN1_ITGA5_ITGB1	FN1 - (ITGA5+ITGB1)	FN1	ECM-Receptor	KEGG: hsa04512
1009	MC	CM	FN1	ITGA5_ITGB1	0.00613701	0	FN1_ITGA5_ITGB1	FN1 - (ITGA5+ITGB1)	FN1	ECM-Receptor	KEGG: hsa04512
1010	LEC	CM	FN1	ITGA5_ITGB1	0.0027024	0.01	FN1_ITGA5_ITGB1	FN1 - (ITGA5+ITGB1)	FN1	ECM-Receptor	KEGG: hsa04512
1011	NC	CM	FN1	ITGA5_ITGB1	0.0127122	0	FN1_ITGA5_ITGB1	FN1 - (ITGA5+ITGB1)	FN1	ECM-Receptor	KEGG: hsa04512
1012	Adipo	CM	FN1	ITGA5_ITGB1	0.000510781	0	FN1_ITGA5_ITGB1	FN1 - (ITGA5+ITGB1)	FN1	ECM-Receptor	KEGG: hsa04512
1013	ProC	CM	FN1	ITGA5_ITGB1	0.0164758	0	FN1_ITGA5_ITGB1	FN1 - (ITGA5+ITGB1)	FN1	ECM-Receptor	KEGG: hsa04512
1014	FB	FB	FN1	ITGA5_ITGB1	0.00724774	0	FN1_ITGA5_ITGB1	FN1 - (ITGA5+ITGB1)	FN1	ECM-Receptor	KEGG: hsa04512
1015	SMC	FB	FN1	ITGA5_ITGB1	0.022768	0	FN1_ITGA5_ITGB1	FN1 - (ITGA5+ITGB1)	FN1	ECM-Receptor	KEGG: hsa04512
1016	MC	FB	FN1	ITGA5_ITGB1	0.00705489	0	FN1_ITGA5_ITGB1	FN1 - (ITGA5+ITGB1)	FN1	ECM-Receptor	KEGG: hsa04512
1017	LEC	FB	FN1	ITGA5_ITGB1	0.00310819	0	FN1_ITGA5_ITGB1	FN1 - (ITGA5+ITGB1)	FN1	ECM-Receptor	KEGG: hsa04512
1018	NC	FB	FN1	ITGA5_ITGB1	0.0145991	0	FN1_ITGA5_ITGB1	FN1 - (ITGA5+ITGB1)	FN1	ECM-Receptor	KEGG: hsa04512
1019	Adipo	FB	FN1	ITGA5_ITGB1	0.000587673	0	FN1_ITGA5_ITGB1	FN1 - (ITGA5+ITGB1)	FN1	ECM-Receptor	KEGG: hsa04512
1020	ProC	FB	FN1	ITGA5_ITGB1	0.0189106	0	FN1_ITGA5_ITGB1	FN1 - (ITGA5+ITGB1)	FN1	ECM-Receptor	KEGG: hsa04512
1021	FB	MC	FN1	ITGA5_ITGB1	0.00649695	0	FN1_ITGA5_ITGB1	FN1 - (ITGA5+ITGB1)	FN1	ECM-Receptor	KEGG: hsa04512
1022	SMC	MC	FN1	ITGA5_ITGB1	0.0204426	0	FN1_ITGA5_ITGB1	FN1 - (ITGA5+ITGB1)	FN1	ECM-Receptor	KEGG: hsa04512
1023	MC	MC	FN1	ITGA5_ITGB1	0.00632395	0	FN1_ITGA5_ITGB1	FN1 - (ITGA5+ITGB1)	FN1	ECM-Receptor	KEGG: hsa04512
1024	LEC	MC	FN1	ITGA5_ITGB1	0.00278501	0	FN1_ITGA5_ITGB1	FN1 - (ITGA5+ITGB1)	FN1	ECM-Receptor	KEGG: hsa04512
1025	NC	MC	FN1	ITGA5_ITGB1	0.0130968	0	FN1_ITGA5_ITGB1	FN1 - (ITGA5+ITGB1)	FN1	ECM-Receptor	KEGG: hsa04512
1026	Adipo	MC	FN1	ITGA5_ITGB1	0.00052643	0	FN1_ITGA5_ITGB1	FN1 - (ITGA5+ITGB1)	FN1	ECM-Receptor	KEGG: hsa04512
1027	ProC	MC	FN1	ITGA5_ITGB1	0.0169723	0	FN1_ITGA5_ITGB1	FN1 - (ITGA5+ITGB1)	FN1	ECM-Receptor	KEGG: hsa04512
1028	FB	ProC	FN1	ITGA5_ITGB1	0.0120237	0	FN1_ITGA5_ITGB1	FN1 - (ITGA5+ITGB1)	FN1	ECM-Receptor	KEGG: hsa04512
1029	SMC	ProC	FN1	ITGA5_ITGB1	0.0373859	0	FN1_ITGA5_ITGB1	FN1 - (ITGA5+ITGB1)	FN1	ECM-Receptor	KEGG: hsa04512
1030	MC	ProC	FN1	ITGA5_ITGB1	0.0117052	0	FN1_ITGA5_ITGB1	FN1 - (ITGA5+ITGB1)	FN1	ECM-Receptor	KEGG: hsa04512
1031	LEC	ProC	FN1	ITGA5_ITGB1	0.00517054	0	FN1_ITGA5_ITGB1	FN1 - (ITGA5+ITGB1)	FN1	ECM-Receptor	KEGG: hsa04512
1032	NC	ProC	FN1	ITGA5_ITGB1	0.0241015	0	FN1_ITGA5_ITGB1	FN1 - (ITGA5+ITGB1)	FN1	ECM-Receptor	KEGG: hsa04512
1033	Adipo	ProC	FN1	ITGA5_ITGB1	0.00097925	0.02	FN1_ITGA5_ITGB1	FN1 - (ITGA5+ITGB1)	FN1	ECM-Receptor	KEGG: hsa04512
1034	ProC	ProC	FN1	ITGA5_ITGB1	0.0311308	0	FN1_ITGA5_ITGB1	FN1 - (ITGA5+ITGB1)	FN1	ECM-Receptor	KEGG: hsa04512
1035	FB	SMC	FN1	ITGA8_ITGB1	0.00471431	0	FN1_ITGA8_ITGB1	FN1 - (ITGA8+ITGB1)	FN1	ECM-Receptor	KEGG: hsa04512
1036	SMC	SMC	FN1	ITGA8_ITGB1	0.0148909	0	FN1_ITGA8_ITGB1	FN1 - (ITGA8+ITGB1)	FN1	ECM-Receptor	KEGG: hsa04512
1037	MC	SMC	FN1	ITGA8_ITGB1	0.00458855	0	FN1_ITGA8_ITGB1	FN1 - (ITGA8+ITGB1)	FN1	ECM-Receptor	KEGG: hsa04512
1038	LEC	SMC	FN1	ITGA8_ITGB1	0.00201879	0	FN1_ITGA8_ITGB1	FN1 - (ITGA8+ITGB1)	FN1	ECM-Receptor	KEGG: hsa04512
1039	NC	SMC	FN1	ITGA8_ITGB1	0.00952063	0	FN1_ITGA8_ITGB1	FN1 - (ITGA8+ITGB1)	FN1	ECM-Receptor	KEGG: hsa04512
1040	Adipo	SMC	FN1	ITGA8_ITGB1	0.000381359	0	FN1_ITGA8_ITGB1	FN1 - (ITGA8+ITGB1)	FN1	ECM-Receptor	KEGG: hsa04512
1041	ProC	SMC	FN1	ITGA8_ITGB1	0.0123512	0	FN1_ITGA8_ITGB1	FN1 - (ITGA8+ITGB1)	FN1	ECM-Receptor	KEGG: hsa04512
1042	FB	MC	FN1	ITGA8_ITGB1	0.00845888	0	FN1_ITGA8_ITGB1	FN1 - (ITGA8+ITGB1)	FN1	ECM-Receptor	KEGG: hsa04512
1043	SMC	MC	FN1	ITGA8_ITGB1	0.0265034	0	FN1_ITGA8_ITGB1	FN1 - (ITGA8+ITGB1)	FN1	ECM-Receptor	KEGG: hsa04512
1044	MC	MC	FN1	ITGA8_ITGB1	0.00823406	0	FN1_ITGA8_ITGB1	FN1 - (ITGA8+ITGB1)	FN1	ECM-Receptor	KEGG: hsa04512
1045	LEC	MC	FN1	ITGA8_ITGB1	0.00363011	0	FN1_ITGA8_ITGB1	FN1 - (ITGA8+ITGB1)	FN1	ECM-Receptor	KEGG: hsa04512
1046	NC	MC	FN1	ITGA8_ITGB1	0.0170176	0	FN1_ITGA8_ITGB1	FN1 - (ITGA8+ITGB1)	FN1	ECM-Receptor	KEGG: hsa04512
1047	Adipo	MC	FN1	ITGA8_ITGB1	0.000686646	0	FN1_ITGA8_ITGB1	FN1 - (ITGA8+ITGB1)	FN1	ECM-Receptor	KEGG: hsa04512
1048	ProC	MC	FN1	ITGA8_ITGB1	0.0220274	0	FN1_ITGA8_ITGB1	FN1 - (ITGA8+ITGB1)	FN1	ECM-Receptor	KEGG: hsa04512
1049	FB	ProC	FN1	ITGA8_ITGB1	0.00929723	0	FN1_ITGA8_ITGB1	FN1 - (ITGA8+ITGB1)	FN1	ECM-Receptor	KEGG: hsa04512
1050	SMC	ProC	FN1	ITGA8_ITGB1	0.0290777	0	FN1_ITGA8_ITGB1	FN1 - (ITGA8+ITGB1)	FN1	ECM-Receptor	KEGG: hsa04512
1051	MC	ProC	FN1	ITGA8_ITGB1	0.00905034	0	FN1_ITGA8_ITGB1	FN1 - (ITGA8+ITGB1)	FN1	ECM-Receptor	KEGG: hsa04512
1052	LEC	ProC	FN1	ITGA8_ITGB1	0.00399182	0	FN1_ITGA8_ITGB1	FN1 - (ITGA8+ITGB1)	FN1	ECM-Receptor	KEGG: hsa04512
1053	NC	ProC	FN1	ITGA8_ITGB1	0.0186882	0	FN1_ITGA8_ITGB1	FN1 - (ITGA8+ITGB1)	FN1	ECM-Receptor	KEGG: hsa04512
1054	Adipo	ProC	FN1	ITGA8_ITGB1	0.000755286	0	FN1_ITGA8_ITGB1	FN1 - (ITGA8+ITGB1)	FN1	ECM-Receptor	KEGG: hsa04512
1055	ProC	ProC	FN1	ITGA8_ITGB1	0.0241777	0	FN1_ITGA8_ITGB1	FN1 - (ITGA8+ITGB1)	FN1	ECM-Receptor	KEGG: hsa04512
1056	CM	FB	LAMA2	ITGA1_ITGB1	0.0737341	0	LAMA2_ITGA1_ITGB1	LAMA2 - (ITGA1+ITGB1)	LAMININ	ECM-Receptor	KEGG: hsa04512
1057	EC	FB	LAMA2	ITGA1_ITGB1	0.0901022	0	LAMA2_ITGA1_ITGB1	LAMA2 - (ITGA1+ITGB1)	LAMININ	ECM-Receptor	KEGG: hsa04512
1058	FB	FB	LAMA2	ITGA1_ITGB1	1.49953e-08	0	LAMA2_ITGA1_ITGB1	LAMA2 - (ITGA1+ITGB1)	LAMININ	ECM-Receptor	KEGG: hsa04512
1059	SMC	FB	LAMA2	ITGA1_ITGB1	0.0658	0	LAMA2_ITGA1_ITGB1	LAMA2 - (ITGA1+ITGB1)	LAMININ	ECM-Receptor	KEGG: hsa04512
1060	PC	FB	LAMA2	ITGA1_ITGB1	0.0093801	0	LAMA2_ITGA1_ITGB1	LAMA2 - (ITGA1+ITGB1)	LAMININ	ECM-Receptor	KEGG: hsa04512
1061	MC	FB	LAMA2	ITGA1_ITGB1	1.21911e-05	0	LAMA2_ITGA1_ITGB1	LAMA2 - (ITGA1+ITGB1)	LAMININ	ECM-Receptor	KEGG: hsa04512
1062	LC	FB	LAMA2	ITGA1_ITGB1	0.00478677	0	LAMA2_ITGA1_ITGB1	LAMA2 - (ITGA1+ITGB1)	LAMININ	ECM-Receptor	KEGG: hsa04512
1063	LEC	FB	LAMA2	ITGA1_ITGB1	0.0796199	0	LAMA2_ITGA1_ITGB1	LAMA2 - (ITGA1+ITGB1)	LAMININ	ECM-Receptor	KEGG: hsa04512
1064	NC	FB	LAMA2	ITGA1_ITGB1	0.00582252	0	LAMA2_ITGA1_ITGB1	LAMA2 - (ITGA1+ITGB1)	LAMININ	ECM-Receptor	KEGG: hsa04512
1065	Adipo	FB	LAMA2	ITGA1_ITGB1	0.0750489	0	LAMA2_ITGA1_ITGB1	LAMA2 - (ITGA1+ITGB1)	LAMININ	ECM-Receptor	KEGG: hsa04512
1066	ProC	FB	LAMA2	ITGA1_ITGB1	0.0164189	0	LAMA2_ITGA1_ITGB1	LAMA2 - (ITGA1+ITGB1)	LAMININ	ECM-Receptor	KEGG: hsa04512
1067	CM	SMC	LAMA2	ITGA1_ITGB1	0.0251099	0	LAMA2_ITGA1_ITGB1	LAMA2 - (ITGA1+ITGB1)	LAMININ	ECM-Receptor	KEGG: hsa04512
1068	EC	SMC	LAMA2	ITGA1_ITGB1	0.0310458	0	LAMA2_ITGA1_ITGB1	LAMA2 - (ITGA1+ITGB1)	LAMININ	ECM-Receptor	KEGG: hsa04512
1069	FB	SMC	LAMA2	ITGA1_ITGB1	4.85191e-09	0	LAMA2_ITGA1_ITGB1	LAMA2 - (ITGA1+ITGB1)	LAMININ	ECM-Receptor	KEGG: hsa04512
1070	SMC	SMC	LAMA2	ITGA1_ITGB1	0.0222821	0	LAMA2_ITGA1_ITGB1	LAMA2 - (ITGA1+ITGB1)	LAMININ	ECM-Receptor	KEGG: hsa04512
1071	PC	SMC	LAMA2	ITGA1_ITGB1	0.00305441	0	LAMA2_ITGA1_ITGB1	LAMA2 - (ITGA1+ITGB1)	LAMININ	ECM-Receptor	KEGG: hsa04512
1072	MC	SMC	LAMA2	ITGA1_ITGB1	3.9446e-06	0	LAMA2_ITGA1_ITGB1	LAMA2 - (ITGA1+ITGB1)	LAMININ	ECM-Receptor	KEGG: hsa04512
1073	LC	SMC	LAMA2	ITGA1_ITGB1	0.00155384	0	LAMA2_ITGA1_ITGB1	LAMA2 - (ITGA1+ITGB1)	LAMININ	ECM-Receptor	KEGG: hsa04512
1074	LEC	SMC	LAMA2	ITGA1_ITGB1	0.0272283	0	LAMA2_ITGA1_ITGB1	LAMA2 - (ITGA1+ITGB1)	LAMININ	ECM-Receptor	KEGG: hsa04512
1075	NC	SMC	LAMA2	ITGA1_ITGB1	0.00189139	0	LAMA2_ITGA1_ITGB1	LAMA2 - (ITGA1+ITGB1)	LAMININ	ECM-Receptor	KEGG: hsa04512
1076	Adipo	SMC	LAMA2	ITGA1_ITGB1	0.0255816	0	LAMA2_ITGA1_ITGB1	LAMA2 - (ITGA1+ITGB1)	LAMININ	ECM-Receptor	KEGG: hsa04512
1077	ProC	SMC	LAMA2	ITGA1_ITGB1	0.00537219	0	LAMA2_ITGA1_ITGB1	LAMA2 - (ITGA1+ITGB1)	LAMININ	ECM-Receptor	KEGG: hsa04512
1078	CM	MC	LAMA2	ITGA1_ITGB1	0.0387444	0	LAMA2_ITGA1_ITGB1	LAMA2 - (ITGA1+ITGB1)	LAMININ	ECM-Receptor	KEGG: hsa04512
1079	EC	MC	LAMA2	ITGA1_ITGB1	0.0477456	0	LAMA2_ITGA1_ITGB1	LAMA2 - (ITGA1+ITGB1)	LAMININ	ECM-Receptor	KEGG: hsa04512
1080	FB	MC	LAMA2	ITGA1_ITGB1	7.59266e-09	0	LAMA2_ITGA1_ITGB1	LAMA2 - (ITGA1+ITGB1)	LAMININ	ECM-Receptor	KEGG: hsa04512
1081	SMC	MC	LAMA2	ITGA1_ITGB1	0.0344354	0	LAMA2_ITGA1_ITGB1	LAMA2 - (ITGA1+ITGB1)	LAMININ	ECM-Receptor	KEGG: hsa04512
1082	PC	MC	LAMA2	ITGA1_ITGB1	0.00477156	0	LAMA2_ITGA1_ITGB1	LAMA2 - (ITGA1+ITGB1)	LAMININ	ECM-Receptor	KEGG: hsa04512
1083	MC	MC	LAMA2	ITGA1_ITGB1	6.17282e-06	0	LAMA2_ITGA1_ITGB1	LAMA2 - (ITGA1+ITGB1)	LAMININ	ECM-Receptor	KEGG: hsa04512
1084	LC	MC	LAMA2	ITGA1_ITGB1	0.00242945	0	LAMA2_ITGA1_ITGB1	LAMA2 - (ITGA1+ITGB1)	LAMININ	ECM-Receptor	KEGG: hsa04512
1085	LEC	MC	LAMA2	ITGA1_ITGB1	0.0419637	0	LAMA2_ITGA1_ITGB1	LAMA2 - (ITGA1+ITGB1)	LAMININ	ECM-Receptor	KEGG: hsa04512
1086	NC	MC	LAMA2	ITGA1_ITGB1	0.00295664	0	LAMA2_ITGA1_ITGB1	LAMA2 - (ITGA1+ITGB1)	LAMININ	ECM-Receptor	KEGG: hsa04512
1087	Adipo	MC	LAMA2	ITGA1_ITGB1	0.0394618	0	LAMA2_ITGA1_ITGB1	LAMA2 - (ITGA1+ITGB1)	LAMININ	ECM-Receptor	KEGG: hsa04512
1088	ProC	MC	LAMA2	ITGA1_ITGB1	0.00838141	0	LAMA2_ITGA1_ITGB1	LAMA2 - (ITGA1+ITGB1)	LAMININ	ECM-Receptor	KEGG: hsa04512
1089	CM	LEC	LAMA2	ITGA1_ITGB1	0.0754432	0	LAMA2_ITGA1_ITGB1	LAMA2 - (ITGA1+ITGB1)	LAMININ	ECM-Receptor	KEGG: hsa04512
1090	EC	LEC	LAMA2	ITGA1_ITGB1	0.092153	0	LAMA2_ITGA1_ITGB1	LAMA2 - (ITGA1+ITGB1)	LAMININ	ECM-Receptor	KEGG: hsa04512
1091	FB	LEC	LAMA2	ITGA1_ITGB1	1.53713e-08	0	LAMA2_ITGA1_ITGB1	LAMA2 - (ITGA1+ITGB1)	LAMININ	ECM-Receptor	KEGG: hsa04512
1092	SMC	LEC	LAMA2	ITGA1_ITGB1	0.0673386	0	LAMA2_ITGA1_ITGB1	LAMA2 - (ITGA1+ITGB1)	LAMININ	ECM-Receptor	KEGG: hsa04512
1093	PC	LEC	LAMA2	ITGA1_ITGB1	0.00961301	0	LAMA2_ITGA1_ITGB1	LAMA2 - (ITGA1+ITGB1)	LAMININ	ECM-Receptor	KEGG: hsa04512
1094	MC	LEC	LAMA2	ITGA1_ITGB1	1.24968e-05	0	LAMA2_ITGA1_ITGB1	LAMA2 - (ITGA1+ITGB1)	LAMININ	ECM-Receptor	KEGG: hsa04512
1095	LC	LEC	LAMA2	ITGA1_ITGB1	0.0049062	0	LAMA2_ITGA1_ITGB1	LAMA2 - (ITGA1+ITGB1)	LAMININ	ECM-Receptor	KEGG: hsa04512
1096	LEC	LEC	LAMA2	ITGA1_ITGB1	0.0814535	0	LAMA2_ITGA1_ITGB1	LAMA2 - (ITGA1+ITGB1)	LAMININ	ECM-Receptor	KEGG: hsa04512
1097	NC	LEC	LAMA2	ITGA1_ITGB1	0.00596763	0	LAMA2_ITGA1_ITGB1	LAMA2 - (ITGA1+ITGB1)	LAMININ	ECM-Receptor	KEGG: hsa04512
1098	Adipo	LEC	LAMA2	ITGA1_ITGB1	0.076786	0	LAMA2_ITGA1_ITGB1	LAMA2 - (ITGA1+ITGB1)	LAMININ	ECM-Receptor	KEGG: hsa04512
1099	ProC	LEC	LAMA2	ITGA1_ITGB1	0.0168237	0	LAMA2_ITGA1_ITGB1	LAMA2 - (ITGA1+ITGB1)	LAMININ	ECM-Receptor	KEGG: hsa04512
1100	CM	NC	LAMA2	ITGA1_ITGB1	0.148906	0	LAMA2_ITGA1_ITGB1	LAMA2 - (ITGA1+ITGB1)	LAMININ	ECM-Receptor	KEGG: hsa04512
1101	EC	NC	LAMA2	ITGA1_ITGB1	0.178742	0	LAMA2_ITGA1_ITGB1	LAMA2 - (ITGA1+ITGB1)	LAMININ	ECM-Receptor	KEGG: hsa04512
1102	FB	NC	LAMA2	ITGA1_ITGB1	3.29579e-08	0	LAMA2_ITGA1_ITGB1	LAMA2 - (ITGA1+ITGB1)	LAMININ	ECM-Receptor	KEGG: hsa04512
1103	SMC	NC	LAMA2	ITGA1_ITGB1	0.134054	0	LAMA2_ITGA1_ITGB1	LAMA2 - (ITGA1+ITGB1)	LAMININ	ECM-Receptor	KEGG: hsa04512
1104	PC	NC	LAMA2	ITGA1_ITGB1	0.0203872	0	LAMA2_ITGA1_ITGB1	LAMA2 - (ITGA1+ITGB1)	LAMININ	ECM-Receptor	KEGG: hsa04512
1105	MC	NC	LAMA2	ITGA1_ITGB1	2.67942e-05	0	LAMA2_ITGA1_ITGB1	LAMA2 - (ITGA1+ITGB1)	LAMININ	ECM-Receptor	KEGG: hsa04512
1106	LC	NC	LAMA2	ITGA1_ITGB1	0.0104608	0	LAMA2_ITGA1_ITGB1	LAMA2 - (ITGA1+ITGB1)	LAMININ	ECM-Receptor	KEGG: hsa04512
1107	LEC	NC	LAMA2	ITGA1_ITGB1	0.159758	0	LAMA2_ITGA1_ITGB1	LAMA2 - (ITGA1+ITGB1)	LAMININ	ECM-Receptor	KEGG: hsa04512
1108	NC	NC	LAMA2	ITGA1_ITGB1	0.0127085	0	LAMA2_ITGA1_ITGB1	LAMA2 - (ITGA1+ITGB1)	LAMININ	ECM-Receptor	KEGG: hsa04512
1109	Adipo	NC	LAMA2	ITGA1_ITGB1	0.151343	0	LAMA2_ITGA1_ITGB1	LAMA2 - (ITGA1+ITGB1)	LAMININ	ECM-Receptor	KEGG: hsa04512
1110	ProC	NC	LAMA2	ITGA1_ITGB1	0.0353907	0	LAMA2_ITGA1_ITGB1	LAMA2 - (ITGA1+ITGB1)	LAMININ	ECM-Receptor	KEGG: hsa04512
1111	CM	ProC	LAMA2	ITGA1_ITGB1	0.11568	0	LAMA2_ITGA1_ITGB1	LAMA2 - (ITGA1+ITGB1)	LAMININ	ECM-Receptor	KEGG: hsa04512
1112	EC	ProC	LAMA2	ITGA1_ITGB1	0.139952	0	LAMA2_ITGA1_ITGB1	LAMA2 - (ITGA1+ITGB1)	LAMININ	ECM-Receptor	KEGG: hsa04512
1113	SMC	ProC	LAMA2	ITGA1_ITGB1	0.103737	0	LAMA2_ITGA1_ITGB1	LAMA2 - (ITGA1+ITGB1)	LAMININ	ECM-Receptor	KEGG: hsa04512
1114	LEC	ProC	LAMA2	ITGA1_ITGB1	0.124464	0	LAMA2_ITGA1_ITGB1	LAMA2 - (ITGA1+ITGB1)	LAMININ	ECM-Receptor	KEGG: hsa04512
1115	Adipo	ProC	LAMA2	ITGA1_ITGB1	0.117647	0	LAMA2_ITGA1_ITGB1	LAMA2 - (ITGA1+ITGB1)	LAMININ	ECM-Receptor	KEGG: hsa04512
1116	Adipo	FB	LAMA3	ITGA1_ITGB1	0.00738705	0	LAMA3_ITGA1_ITGB1	LAMA3 - (ITGA1+ITGB1)	LAMININ	ECM-Receptor	KEGG: hsa04512
1117	ProC	FB	LAMA3	ITGA1_ITGB1	0.0386888	0	LAMA3_ITGA1_ITGB1	LAMA3 - (ITGA1+ITGB1)	LAMININ	ECM-Receptor	KEGG: hsa04512
1118	Adipo	SMC	LAMA3	ITGA1_ITGB1	0.00240217	0	LAMA3_ITGA1_ITGB1	LAMA3 - (ITGA1+ITGB1)	LAMININ	ECM-Receptor	KEGG: hsa04512
1119	ProC	SMC	LAMA3	ITGA1_ITGB1	0.0128546	0	LAMA3_ITGA1_ITGB1	LAMA3 - (ITGA1+ITGB1)	LAMININ	ECM-Receptor	KEGG: hsa04512
1120	Adipo	MC	LAMA3	ITGA1_ITGB1	0.00375401	0	LAMA3_ITGA1_ITGB1	LAMA3 - (ITGA1+ITGB1)	LAMININ	ECM-Receptor	KEGG: hsa04512
1121	ProC	MC	LAMA3	ITGA1_ITGB1	0.0199709	0	LAMA3_ITGA1_ITGB1	LAMA3 - (ITGA1+ITGB1)	LAMININ	ECM-Receptor	KEGG: hsa04512
1122	Adipo	LEC	LAMA3	ITGA1_ITGB1	0.00757086	0	LAMA3_ITGA1_ITGB1	LAMA3 - (ITGA1+ITGB1)	LAMININ	ECM-Receptor	KEGG: hsa04512
1123	ProC	LEC	LAMA3	ITGA1_ITGB1	0.0396204	0	LAMA3_ITGA1_ITGB1	LAMA3 - (ITGA1+ITGB1)	LAMININ	ECM-Receptor	KEGG: hsa04512
1124	Adipo	NC	LAMA3	ITGA1_ITGB1	0.0160934	0	LAMA3_ITGA1_ITGB1	LAMA3 - (ITGA1+ITGB1)	LAMININ	ECM-Receptor	KEGG: hsa04512
1125	ProC	NC	LAMA3	ITGA1_ITGB1	0.081267	0	LAMA3_ITGA1_ITGB1	LAMA3 - (ITGA1+ITGB1)	LAMININ	ECM-Receptor	KEGG: hsa04512
1126	Adipo	ProC	LAMA3	ITGA1_ITGB1	0.0120817	0	LAMA3_ITGA1_ITGB1	LAMA3 - (ITGA1+ITGB1)	LAMININ	ECM-Receptor	KEGG: hsa04512
1127	ProC	ProC	LAMA3	ITGA1_ITGB1	0.0620331	0	LAMA3_ITGA1_ITGB1	LAMA3 - (ITGA1+ITGB1)	LAMININ	ECM-Receptor	KEGG: hsa04512
1128	CM	FB	LAMA4	ITGA1_ITGB1	0.00704205	0	LAMA4_ITGA1_ITGB1	LAMA4 - (ITGA1+ITGB1)	LAMININ	ECM-Receptor	KEGG: hsa04512
1129	FB	FB	LAMA4	ITGA1_ITGB1	0.0105701	0	LAMA4_ITGA1_ITGB1	LAMA4 - (ITGA1+ITGB1)	LAMININ	ECM-Receptor	KEGG: hsa04512
1130	SMC	FB	LAMA4	ITGA1_ITGB1	0.0242874	0	LAMA4_ITGA1_ITGB1	LAMA4 - (ITGA1+ITGB1)	LAMININ	ECM-Receptor	KEGG: hsa04512
1131	MC	FB	LAMA4	ITGA1_ITGB1	0.0402339	0	LAMA4_ITGA1_ITGB1	LAMA4 - (ITGA1+ITGB1)	LAMININ	ECM-Receptor	KEGG: hsa04512
1132	LEC	FB	LAMA4	ITGA1_ITGB1	0.0405973	0	LAMA4_ITGA1_ITGB1	LAMA4 - (ITGA1+ITGB1)	LAMININ	ECM-Receptor	KEGG: hsa04512
1133	NC	FB	LAMA4	ITGA1_ITGB1	0.0426317	0	LAMA4_ITGA1_ITGB1	LAMA4 - (ITGA1+ITGB1)	LAMININ	ECM-Receptor	KEGG: hsa04512
1134	Adipo	FB	LAMA4	ITGA1_ITGB1	0.00674602	0	LAMA4_ITGA1_ITGB1	LAMA4 - (ITGA1+ITGB1)	LAMININ	ECM-Receptor	KEGG: hsa04512
1135	ProC	FB	LAMA4	ITGA1_ITGB1	0.00870427	0	LAMA4_ITGA1_ITGB1	LAMA4 - (ITGA1+ITGB1)	LAMININ	ECM-Receptor	KEGG: hsa04512
1136	CM	SMC	LAMA4	ITGA1_ITGB1	0.00228944	0	LAMA4_ITGA1_ITGB1	LAMA4 - (ITGA1+ITGB1)	LAMININ	ECM-Receptor	KEGG: hsa04512
1137	FB	SMC	LAMA4	ITGA1_ITGB1	0.0034447	0	LAMA4_ITGA1_ITGB1	LAMA4 - (ITGA1+ITGB1)	LAMININ	ECM-Receptor	KEGG: hsa04512
1138	SMC	SMC	LAMA4	ITGA1_ITGB1	0.00798973	0	LAMA4_ITGA1_ITGB1	LAMA4 - (ITGA1+ITGB1)	LAMININ	ECM-Receptor	KEGG: hsa04512
1139	MC	SMC	LAMA4	ITGA1_ITGB1	0.0133823	0	LAMA4_ITGA1_ITGB1	LAMA4 - (ITGA1+ITGB1)	LAMININ	ECM-Receptor	KEGG: hsa04512
1140	LEC	SMC	LAMA4	ITGA1_ITGB1	0.0135066	0	LAMA4_ITGA1_ITGB1	LAMA4 - (ITGA1+ITGB1)	LAMININ	ECM-Receptor	KEGG: hsa04512
1141	NC	SMC	LAMA4	ITGA1_ITGB1	0.0142036	0	LAMA4_ITGA1_ITGB1	LAMA4 - (ITGA1+ITGB1)	LAMININ	ECM-Receptor	KEGG: hsa04512
1142	Adipo	SMC	LAMA4	ITGA1_ITGB1	0.00219276	0	LAMA4_ITGA1_ITGB1	LAMA4 - (ITGA1+ITGB1)	LAMININ	ECM-Receptor	KEGG: hsa04512
1143	ProC	SMC	LAMA4	ITGA1_ITGB1	0.00283304	0	LAMA4_ITGA1_ITGB1	LAMA4 - (ITGA1+ITGB1)	LAMININ	ECM-Receptor	KEGG: hsa04512
1144	CM	MC	LAMA4	ITGA1_ITGB1	0.00357807	0	LAMA4_ITGA1_ITGB1	LAMA4 - (ITGA1+ITGB1)	LAMININ	ECM-Receptor	KEGG: hsa04512
1145	FB	MC	LAMA4	ITGA1_ITGB1	0.00538008	0	LAMA4_ITGA1_ITGB1	LAMA4 - (ITGA1+ITGB1)	LAMININ	ECM-Receptor	KEGG: hsa04512
1146	SMC	MC	LAMA4	ITGA1_ITGB1	0.0124468	0	LAMA4_ITGA1_ITGB1	LAMA4 - (ITGA1+ITGB1)	LAMININ	ECM-Receptor	KEGG: hsa04512
1147	MC	MC	LAMA4	ITGA1_ITGB1	0.0207846	0	LAMA4_ITGA1_ITGB1	LAMA4 - (ITGA1+ITGB1)	LAMININ	ECM-Receptor	KEGG: hsa04512
1148	LEC	MC	LAMA4	ITGA1_ITGB1	0.0209762	0	LAMA4_ITGA1_ITGB1	LAMA4 - (ITGA1+ITGB1)	LAMININ	ECM-Receptor	KEGG: hsa04512
1149	NC	MC	LAMA4	ITGA1_ITGB1	0.02205	0	LAMA4_ITGA1_ITGB1	LAMA4 - (ITGA1+ITGB1)	LAMININ	ECM-Receptor	KEGG: hsa04512
1150	Adipo	MC	LAMA4	ITGA1_ITGB1	0.00342716	0	LAMA4_ITGA1_ITGB1	LAMA4 - (ITGA1+ITGB1)	LAMININ	ECM-Receptor	KEGG: hsa04512
1151	ProC	MC	LAMA4	ITGA1_ITGB1	0.00442629	0	LAMA4_ITGA1_ITGB1	LAMA4 - (ITGA1+ITGB1)	LAMININ	ECM-Receptor	KEGG: hsa04512
1152	CM	LEC	LAMA4	ITGA1_ITGB1	0.00721733	0	LAMA4_ITGA1_ITGB1	LAMA4 - (ITGA1+ITGB1)	LAMININ	ECM-Receptor	KEGG: hsa04512
1153	FB	LEC	LAMA4	ITGA1_ITGB1	0.0108322	0	LAMA4_ITGA1_ITGB1	LAMA4 - (ITGA1+ITGB1)	LAMININ	ECM-Receptor	KEGG: hsa04512
1154	SMC	LEC	LAMA4	ITGA1_ITGB1	0.0248812	0	LAMA4_ITGA1_ITGB1	LAMA4 - (ITGA1+ITGB1)	LAMININ	ECM-Receptor	KEGG: hsa04512
1155	MC	LEC	LAMA4	ITGA1_ITGB1	0.041201	0	LAMA4_ITGA1_ITGB1	LAMA4 - (ITGA1+ITGB1)	LAMININ	ECM-Receptor	KEGG: hsa04512
1156	LEC	LEC	LAMA4	ITGA1_ITGB1	0.0415728	0	LAMA4_ITGA1_ITGB1	LAMA4 - (ITGA1+ITGB1)	LAMININ	ECM-Receptor	KEGG: hsa04512
1157	NC	LEC	LAMA4	ITGA1_ITGB1	0.0436539	0	LAMA4_ITGA1_ITGB1	LAMA4 - (ITGA1+ITGB1)	LAMININ	ECM-Receptor	KEGG: hsa04512
1158	Adipo	LEC	LAMA4	ITGA1_ITGB1	0.00691399	0	LAMA4_ITGA1_ITGB1	LAMA4 - (ITGA1+ITGB1)	LAMININ	ECM-Receptor	KEGG: hsa04512
1159	ProC	LEC	LAMA4	ITGA1_ITGB1	0.00892055	0	LAMA4_ITGA1_ITGB1	LAMA4 - (ITGA1+ITGB1)	LAMININ	ECM-Receptor	KEGG: hsa04512
1160	CM	NC	LAMA4	ITGA1_ITGB1	0.0153481	0	LAMA4_ITGA1_ITGB1	LAMA4 - (ITGA1+ITGB1)	LAMININ	ECM-Receptor	KEGG: hsa04512
1161	FB	NC	LAMA4	ITGA1_ITGB1	0.0229413	0	LAMA4_ITGA1_ITGB1	LAMA4 - (ITGA1+ITGB1)	LAMININ	ECM-Receptor	KEGG: hsa04512
1162	SMC	NC	LAMA4	ITGA1_ITGB1	0.0518716	0	LAMA4_ITGA1_ITGB1	LAMA4 - (ITGA1+ITGB1)	LAMININ	ECM-Receptor	KEGG: hsa04512
1163	MC	NC	LAMA4	ITGA1_ITGB1	0.0843632	0	LAMA4_ITGA1_ITGB1	LAMA4 - (ITGA1+ITGB1)	LAMININ	ECM-Receptor	KEGG: hsa04512
1164	LEC	NC	LAMA4	ITGA1_ITGB1	0.0850899	0	LAMA4_ITGA1_ITGB1	LAMA4 - (ITGA1+ITGB1)	LAMININ	ECM-Receptor	KEGG: hsa04512
1165	NC	NC	LAMA4	ITGA1_ITGB1	0.0891468	0	LAMA4_ITGA1_ITGB1	LAMA4 - (ITGA1+ITGB1)	LAMININ	ECM-Receptor	KEGG: hsa04512
1166	Adipo	NC	LAMA4	ITGA1_ITGB1	0.0147081	0	LAMA4_ITGA1_ITGB1	LAMA4 - (ITGA1+ITGB1)	LAMININ	ECM-Receptor	KEGG: hsa04512
1167	ProC	NC	LAMA4	ITGA1_ITGB1	0.0189335	0	LAMA4_ITGA1_ITGB1	LAMA4 - (ITGA1+ITGB1)	LAMININ	ECM-Receptor	KEGG: hsa04512
1168	CM	ProC	LAMA4	ITGA1_ITGB1	0.0115199	0	LAMA4_ITGA1_ITGB1	LAMA4 - (ITGA1+ITGB1)	LAMININ	ECM-Receptor	KEGG: hsa04512
1169	FB	ProC	LAMA4	ITGA1_ITGB1	0.0172524	0	LAMA4_ITGA1_ITGB1	LAMA4 - (ITGA1+ITGB1)	LAMININ	ECM-Receptor	KEGG: hsa04512
1170	SMC	ProC	LAMA4	ITGA1_ITGB1	0.0392973	0	LAMA4_ITGA1_ITGB1	LAMA4 - (ITGA1+ITGB1)	LAMININ	ECM-Receptor	KEGG: hsa04512
1171	MC	ProC	LAMA4	ITGA1_ITGB1	0.0644479	0	LAMA4_ITGA1_ITGB1	LAMA4 - (ITGA1+ITGB1)	LAMININ	ECM-Receptor	KEGG: hsa04512
1172	LEC	ProC	LAMA4	ITGA1_ITGB1	0.0650153	0	LAMA4_ITGA1_ITGB1	LAMA4 - (ITGA1+ITGB1)	LAMININ	ECM-Receptor	KEGG: hsa04512
1173	NC	ProC	LAMA4	ITGA1_ITGB1	0.0681863	0	LAMA4_ITGA1_ITGB1	LAMA4 - (ITGA1+ITGB1)	LAMININ	ECM-Receptor	KEGG: hsa04512
1174	Adipo	ProC	LAMA4	ITGA1_ITGB1	0.0110378	0	LAMA4_ITGA1_ITGB1	LAMA4 - (ITGA1+ITGB1)	LAMININ	ECM-Receptor	KEGG: hsa04512
1175	ProC	ProC	LAMA4	ITGA1_ITGB1	0.014224	0	LAMA4_ITGA1_ITGB1	LAMA4 - (ITGA1+ITGB1)	LAMININ	ECM-Receptor	KEGG: hsa04512
1176	CM	FB	LAMA5	ITGA1_ITGB1	0.00191345	0	LAMA5_ITGA1_ITGB1	LAMA5 - (ITGA1+ITGB1)	LAMININ	ECM-Receptor	KEGG: hsa04512
1177	ProC	FB	LAMA5	ITGA1_ITGB1	0.019001	0	LAMA5_ITGA1_ITGB1	LAMA5 - (ITGA1+ITGB1)	LAMININ	ECM-Receptor	KEGG: hsa04512
1178	CM	SMC	LAMA5	ITGA1_ITGB1	0.000619919	0	LAMA5_ITGA1_ITGB1	LAMA5 - (ITGA1+ITGB1)	LAMININ	ECM-Receptor	KEGG: hsa04512
1179	ProC	SMC	LAMA5	ITGA1_ITGB1	0.00622802	0	LAMA5_ITGA1_ITGB1	LAMA5 - (ITGA1+ITGB1)	LAMININ	ECM-Receptor	KEGG: hsa04512
1180	CM	MC	LAMA5	ITGA1_ITGB1	0.000969759	0	LAMA5_ITGA1_ITGB1	LAMA5 - (ITGA1+ITGB1)	LAMININ	ECM-Receptor	KEGG: hsa04512
1181	ProC	MC	LAMA5	ITGA1_ITGB1	0.00971194	0	LAMA5_ITGA1_ITGB1	LAMA5 - (ITGA1+ITGB1)	LAMININ	ECM-Receptor	KEGG: hsa04512
1182	CM	LEC	LAMA5	ITGA1_ITGB1	0.00196132	0	LAMA5_ITGA1_ITGB1	LAMA5 - (ITGA1+ITGB1)	LAMININ	ECM-Receptor	KEGG: hsa04512
1183	ProC	LEC	LAMA5	ITGA1_ITGB1	0.0194681	0	LAMA5_ITGA1_ITGB1	LAMA5 - (ITGA1+ITGB1)	LAMININ	ECM-Receptor	KEGG: hsa04512
1184	CM	NC	LAMA5	ITGA1_ITGB1	0.0041959	0	LAMA5_ITGA1_ITGB1	LAMA5 - (ITGA1+ITGB1)	LAMININ	ECM-Receptor	KEGG: hsa04512
1185	ProC	NC	LAMA5	ITGA1_ITGB1	0.0408324	0	LAMA5_ITGA1_ITGB1	LAMA5 - (ITGA1+ITGB1)	LAMININ	ECM-Receptor	KEGG: hsa04512
1186	CM	ProC	LAMA5	ITGA1_ITGB1	0.00314048	0	LAMA5_ITGA1_ITGB1	LAMA5 - (ITGA1+ITGB1)	LAMININ	ECM-Receptor	KEGG: hsa04512
1187	ProC	ProC	LAMA5	ITGA1_ITGB1	0.030847	0	LAMA5_ITGA1_ITGB1	LAMA5 - (ITGA1+ITGB1)	LAMININ	ECM-Receptor	KEGG: hsa04512
1188	CM	FB	LAMB1	ITGA1_ITGB1	0.00914306	0	LAMB1_ITGA1_ITGB1	LAMB1 - (ITGA1+ITGB1)	LAMININ	ECM-Receptor	KEGG: hsa04512
1189	EC	FB	LAMB1	ITGA1_ITGB1	1.77791e-17	0	LAMB1_ITGA1_ITGB1	LAMB1 - (ITGA1+ITGB1)	LAMININ	ECM-Receptor	KEGG: hsa04512
1190	FB	FB	LAMB1	ITGA1_ITGB1	0.0253192	0	LAMB1_ITGA1_ITGB1	LAMB1 - (ITGA1+ITGB1)	LAMININ	ECM-Receptor	KEGG: hsa04512
1191	SMC	FB	LAMB1	ITGA1_ITGB1	0.0581531	0	LAMB1_ITGA1_ITGB1	LAMB1 - (ITGA1+ITGB1)	LAMININ	ECM-Receptor	KEGG: hsa04512
1192	MC	FB	LAMB1	ITGA1_ITGB1	0.030057	0	LAMB1_ITGA1_ITGB1	LAMB1 - (ITGA1+ITGB1)	LAMININ	ECM-Receptor	KEGG: hsa04512
1193	LEC	FB	LAMB1	ITGA1_ITGB1	0.0625341	0	LAMB1_ITGA1_ITGB1	LAMB1 - (ITGA1+ITGB1)	LAMININ	ECM-Receptor	KEGG: hsa04512
1194	NC	FB	LAMB1	ITGA1_ITGB1	0.0107149	0	LAMB1_ITGA1_ITGB1	LAMB1 - (ITGA1+ITGB1)	LAMININ	ECM-Receptor	KEGG: hsa04512
1195	Adipo	FB	LAMB1	ITGA1_ITGB1	0.00611989	0	LAMB1_ITGA1_ITGB1	LAMB1 - (ITGA1+ITGB1)	LAMININ	ECM-Receptor	KEGG: hsa04512
1196	ProC	FB	LAMB1	ITGA1_ITGB1	0.0234586	0	LAMB1_ITGA1_ITGB1	LAMB1 - (ITGA1+ITGB1)	LAMININ	ECM-Receptor	KEGG: hsa04512
1197	CM	SMC	LAMB1	ITGA1_ITGB1	0.00297675	0	LAMB1_ITGA1_ITGB1	LAMB1 - (ITGA1+ITGB1)	LAMININ	ECM-Receptor	KEGG: hsa04512
1198	EC	SMC	LAMB1	ITGA1_ITGB1	5.75262e-18	0	LAMB1_ITGA1_ITGB1	LAMB1 - (ITGA1+ITGB1)	LAMININ	ECM-Receptor	KEGG: hsa04512
1199	FB	SMC	LAMB1	ITGA1_ITGB1	0.00833505	0	LAMB1_ITGA1_ITGB1	LAMB1 - (ITGA1+ITGB1)	LAMININ	ECM-Receptor	KEGG: hsa04512
1200	SMC	SMC	LAMB1	ITGA1_ITGB1	0.0195865	0	LAMB1_ITGA1_ITGB1	LAMB1 - (ITGA1+ITGB1)	LAMININ	ECM-Receptor	KEGG: hsa04512
1201	MC	SMC	LAMB1	ITGA1_ITGB1	0.00992709	0	LAMB1_ITGA1_ITGB1	LAMB1 - (ITGA1+ITGB1)	LAMININ	ECM-Receptor	KEGG: hsa04512
1202	LEC	SMC	LAMB1	ITGA1_ITGB1	0.0211273	0	LAMB1_ITGA1_ITGB1	LAMB1 - (ITGA1+ITGB1)	LAMININ	ECM-Receptor	KEGG: hsa04512
1203	NC	SMC	LAMB1	ITGA1_ITGB1	0.00349223	0	LAMB1_ITGA1_ITGB1	LAMB1 - (ITGA1+ITGB1)	LAMININ	ECM-Receptor	KEGG: hsa04512
1204	Adipo	SMC	LAMB1	ITGA1_ITGB1	0.00198839	0	LAMB1_ITGA1_ITGB1	LAMB1 - (ITGA1+ITGB1)	LAMININ	ECM-Receptor	KEGG: hsa04512
1205	ProC	SMC	LAMB1	ITGA1_ITGB1	0.00771268	0	LAMB1_ITGA1_ITGB1	LAMB1 - (ITGA1+ITGB1)	LAMININ	ECM-Receptor	KEGG: hsa04512
1206	CM	MC	LAMB1	ITGA1_ITGB1	0.00465043	0	LAMB1_ITGA1_ITGB1	LAMB1 - (ITGA1+ITGB1)	LAMININ	ECM-Receptor	KEGG: hsa04512
1207	FB	MC	LAMB1	ITGA1_ITGB1	0.0129822	0	LAMB1_ITGA1_ITGB1	LAMB1 - (ITGA1+ITGB1)	LAMININ	ECM-Receptor	KEGG: hsa04512
1208	SMC	MC	LAMB1	ITGA1_ITGB1	0.0303152	0	LAMB1_ITGA1_ITGB1	LAMB1 - (ITGA1+ITGB1)	LAMININ	ECM-Receptor	KEGG: hsa04512
1209	MC	MC	LAMB1	ITGA1_ITGB1	0.0154481	0	LAMB1_ITGA1_ITGB1	LAMB1 - (ITGA1+ITGB1)	LAMININ	ECM-Receptor	KEGG: hsa04512
1210	LEC	MC	LAMB1	ITGA1_ITGB1	0.0326718	0	LAMB1_ITGA1_ITGB1	LAMB1 - (ITGA1+ITGB1)	LAMININ	ECM-Receptor	KEGG: hsa04512
1211	NC	MC	LAMB1	ITGA1_ITGB1	0.00545417	0	LAMB1_ITGA1_ITGB1	LAMB1 - (ITGA1+ITGB1)	LAMININ	ECM-Receptor	KEGG: hsa04512
1212	Adipo	MC	LAMB1	ITGA1_ITGB1	0.0031081	0	LAMB1_ITGA1_ITGB1	LAMB1 - (ITGA1+ITGB1)	LAMININ	ECM-Receptor	KEGG: hsa04512
1213	ProC	MC	LAMB1	ITGA1_ITGB1	0.0120171	0	LAMB1_ITGA1_ITGB1	LAMB1 - (ITGA1+ITGB1)	LAMININ	ECM-Receptor	KEGG: hsa04512
1214	CM	LEC	LAMB1	ITGA1_ITGB1	0.00937014	0	LAMB1_ITGA1_ITGB1	LAMB1 - (ITGA1+ITGB1)	LAMININ	ECM-Receptor	KEGG: hsa04512
1215	EC	LEC	LAMB1	ITGA1_ITGB1	1.82248e-17	0.02	LAMB1_ITGA1_ITGB1	LAMB1 - (ITGA1+ITGB1)	LAMININ	ECM-Receptor	KEGG: hsa04512
1216	FB	LEC	LAMB1	ITGA1_ITGB1	0.0259375	0	LAMB1_ITGA1_ITGB1	LAMB1 - (ITGA1+ITGB1)	LAMININ	ECM-Receptor	KEGG: hsa04512
1217	SMC	LEC	LAMB1	ITGA1_ITGB1	0.0595243	0	LAMB1_ITGA1_ITGB1	LAMB1 - (ITGA1+ITGB1)	LAMININ	ECM-Receptor	KEGG: hsa04512
1218	MC	LEC	LAMB1	ITGA1_ITGB1	0.0307873	0	LAMB1_ITGA1_ITGB1	LAMB1 - (ITGA1+ITGB1)	LAMININ	ECM-Receptor	KEGG: hsa04512
1219	LEC	LEC	LAMB1	ITGA1_ITGB1	0.0640016	0	LAMB1_ITGA1_ITGB1	LAMB1 - (ITGA1+ITGB1)	LAMININ	ECM-Receptor	KEGG: hsa04512
1220	NC	LEC	LAMB1	ITGA1_ITGB1	0.0109806	0	LAMB1_ITGA1_ITGB1	LAMB1 - (ITGA1+ITGB1)	LAMININ	ECM-Receptor	KEGG: hsa04512
1221	Adipo	LEC	LAMB1	ITGA1_ITGB1	0.00627237	0	LAMB1_ITGA1_ITGB1	LAMB1 - (ITGA1+ITGB1)	LAMININ	ECM-Receptor	KEGG: hsa04512
1222	ProC	LEC	LAMB1	ITGA1_ITGB1	0.0240326	0	LAMB1_ITGA1_ITGB1	LAMB1 - (ITGA1+ITGB1)	LAMININ	ECM-Receptor	KEGG: hsa04512
1223	CM	NC	LAMB1	ITGA1_ITGB1	0.0198776	0	LAMB1_ITGA1_ITGB1	LAMB1 - (ITGA1+ITGB1)	LAMININ	ECM-Receptor	KEGG: hsa04512
1224	EC	NC	LAMB1	ITGA1_ITGB1	3.90762e-17	0	LAMB1_ITGA1_ITGB1	LAMB1 - (ITGA1+ITGB1)	LAMININ	ECM-Receptor	KEGG: hsa04512
1225	FB	NC	LAMB1	ITGA1_ITGB1	0.0540103	0	LAMB1_ITGA1_ITGB1	LAMB1 - (ITGA1+ITGB1)	LAMININ	ECM-Receptor	KEGG: hsa04512
1226	SMC	NC	LAMB1	ITGA1_ITGB1	0.11949	0	LAMB1_ITGA1_ITGB1	LAMB1 - (ITGA1+ITGB1)	LAMININ	ECM-Receptor	KEGG: hsa04512
1227	MC	NC	LAMB1	ITGA1_ITGB1	0.0637656	0	LAMB1_ITGA1_ITGB1	LAMB1 - (ITGA1+ITGB1)	LAMININ	ECM-Receptor	KEGG: hsa04512
1228	LEC	NC	LAMB1	ITGA1_ITGB1	0.127864	0	LAMB1_ITGA1_ITGB1	LAMB1 - (ITGA1+ITGB1)	LAMININ	ECM-Receptor	KEGG: hsa04512
1229	NC	NC	LAMB1	ITGA1_ITGB1	0.0232516	0	LAMB1_ITGA1_ITGB1	LAMB1 - (ITGA1+ITGB1)	LAMININ	ECM-Receptor	KEGG: hsa04512
1230	Adipo	NC	LAMB1	ITGA1_ITGB1	0.0133529	0	LAMB1_ITGA1_ITGB1	LAMB1 - (ITGA1+ITGB1)	LAMININ	ECM-Receptor	KEGG: hsa04512
1231	ProC	NC	LAMB1	ITGA1_ITGB1	0.0501499	0	LAMB1_ITGA1_ITGB1	LAMB1 - (ITGA1+ITGB1)	LAMININ	ECM-Receptor	KEGG: hsa04512
1232	CM	ProC	LAMB1	ITGA1_ITGB1	0.0149368	0	LAMB1_ITGA1_ITGB1	LAMB1 - (ITGA1+ITGB1)	LAMININ	ECM-Receptor	KEGG: hsa04512
1233	FB	ProC	LAMB1	ITGA1_ITGB1	0.0409399	0	LAMB1_ITGA1_ITGB1	LAMB1 - (ITGA1+ITGB1)	LAMININ	ECM-Receptor	KEGG: hsa04512
1234	SMC	ProC	LAMB1	ITGA1_ITGB1	0.0921163	0	LAMB1_ITGA1_ITGB1	LAMB1 - (ITGA1+ITGB1)	LAMININ	ECM-Receptor	KEGG: hsa04512
1235	MC	ProC	LAMB1	ITGA1_ITGB1	0.0484554	0	LAMB1_ITGA1_ITGB1	LAMB1 - (ITGA1+ITGB1)	LAMININ	ECM-Receptor	KEGG: hsa04512
1236	LEC	ProC	LAMB1	ITGA1_ITGB1	0.0987877	0	LAMB1_ITGA1_ITGB1	LAMB1 - (ITGA1+ITGB1)	LAMININ	ECM-Receptor	KEGG: hsa04512
1237	NC	ProC	LAMB1	ITGA1_ITGB1	0.0174871	0	LAMB1_ITGA1_ITGB1	LAMB1 - (ITGA1+ITGB1)	LAMININ	ECM-Receptor	KEGG: hsa04512
1238	Adipo	ProC	LAMB1	ITGA1_ITGB1	0.0100173	0.01	LAMB1_ITGA1_ITGB1	LAMB1 - (ITGA1+ITGB1)	LAMININ	ECM-Receptor	KEGG: hsa04512
1239	ProC	ProC	LAMB1	ITGA1_ITGB1	0.0379762	0.01	LAMB1_ITGA1_ITGB1	LAMB1 - (ITGA1+ITGB1)	LAMININ	ECM-Receptor	KEGG: hsa04512
1240	CM	FB	LAMC1	ITGA1_ITGB1	0.0163161	0	LAMC1_ITGA1_ITGB1	LAMC1 - (ITGA1+ITGB1)	LAMININ	ECM-Receptor	KEGG: hsa04512
1241	EC	FB	LAMC1	ITGA1_ITGB1	0.00520365	0	LAMC1_ITGA1_ITGB1	LAMC1 - (ITGA1+ITGB1)	LAMININ	ECM-Receptor	KEGG: hsa04512
1242	FB	FB	LAMC1	ITGA1_ITGB1	0.0129759	0	LAMC1_ITGA1_ITGB1	LAMC1 - (ITGA1+ITGB1)	LAMININ	ECM-Receptor	KEGG: hsa04512
1243	SMC	FB	LAMC1	ITGA1_ITGB1	0.0439875	0	LAMC1_ITGA1_ITGB1	LAMC1 - (ITGA1+ITGB1)	LAMININ	ECM-Receptor	KEGG: hsa04512
1244	MC	FB	LAMC1	ITGA1_ITGB1	0.015697	0	LAMC1_ITGA1_ITGB1	LAMC1 - (ITGA1+ITGB1)	LAMININ	ECM-Receptor	KEGG: hsa04512
1245	LEC	FB	LAMC1	ITGA1_ITGB1	0.0386587	0	LAMC1_ITGA1_ITGB1	LAMC1 - (ITGA1+ITGB1)	LAMININ	ECM-Receptor	KEGG: hsa04512
1246	NC	FB	LAMC1	ITGA1_ITGB1	0.02859	0	LAMC1_ITGA1_ITGB1	LAMC1 - (ITGA1+ITGB1)	LAMININ	ECM-Receptor	KEGG: hsa04512
1247	Adipo	FB	LAMC1	ITGA1_ITGB1	0.00990384	0	LAMC1_ITGA1_ITGB1	LAMC1 - (ITGA1+ITGB1)	LAMININ	ECM-Receptor	KEGG: hsa04512
1248	ProC	FB	LAMC1	ITGA1_ITGB1	0.00760845	0	LAMC1_ITGA1_ITGB1	LAMC1 - (ITGA1+ITGB1)	LAMININ	ECM-Receptor	KEGG: hsa04512
1249	CM	SMC	LAMC1	ITGA1_ITGB1	0.00533818	0	LAMC1_ITGA1_ITGB1	LAMC1 - (ITGA1+ITGB1)	LAMININ	ECM-Receptor	KEGG: hsa04512
1250	EC	SMC	LAMC1	ITGA1_ITGB1	0.00168965	0	LAMC1_ITGA1_ITGB1	LAMC1 - (ITGA1+ITGB1)	LAMININ	ECM-Receptor	KEGG: hsa04512
1251	FB	SMC	LAMC1	ITGA1_ITGB1	0.00423569	0	LAMC1_ITGA1_ITGB1	LAMC1 - (ITGA1+ITGB1)	LAMININ	ECM-Receptor	KEGG: hsa04512
1252	SMC	SMC	LAMC1	ITGA1_ITGB1	0.0146691	0	LAMC1_ITGA1_ITGB1	LAMC1 - (ITGA1+ITGB1)	LAMININ	ECM-Receptor	KEGG: hsa04512
1253	MC	SMC	LAMC1	ITGA1_ITGB1	0.00513344	0	LAMC1_ITGA1_ITGB1	LAMC1 - (ITGA1+ITGB1)	LAMININ	ECM-Receptor	KEGG: hsa04512
1254	LEC	SMC	LAMC1	ITGA1_ITGB1	0.0128443	0	LAMC1_ITGA1_ITGB1	LAMC1 - (ITGA1+ITGB1)	LAMININ	ECM-Receptor	KEGG: hsa04512
1255	NC	SMC	LAMC1	ITGA1_ITGB1	0.00943304	0	LAMC1_ITGA1_ITGB1	LAMC1 - (ITGA1+ITGB1)	LAMININ	ECM-Receptor	KEGG: hsa04512
1256	Adipo	SMC	LAMC1	ITGA1_ITGB1	0.00322611	0	LAMC1_ITGA1_ITGB1	LAMC1 - (ITGA1+ITGB1)	LAMININ	ECM-Receptor	KEGG: hsa04512
1257	ProC	SMC	LAMC1	ITGA1_ITGB1	0.00247453	0	LAMC1_ITGA1_ITGB1	LAMC1 - (ITGA1+ITGB1)	LAMININ	ECM-Receptor	KEGG: hsa04512
1258	CM	MC	LAMC1	ITGA1_ITGB1	0.00832851	0	LAMC1_ITGA1_ITGB1	LAMC1 - (ITGA1+ITGB1)	LAMININ	ECM-Receptor	KEGG: hsa04512
1259	EC	MC	LAMC1	ITGA1_ITGB1	0.00264157	0	LAMC1_ITGA1_ITGB1	LAMC1 - (ITGA1+ITGB1)	LAMININ	ECM-Receptor	KEGG: hsa04512
1260	FB	MC	LAMC1	ITGA1_ITGB1	0.00661252	0	LAMC1_ITGA1_ITGB1	LAMC1 - (ITGA1+ITGB1)	LAMININ	ECM-Receptor	KEGG: hsa04512
1261	SMC	MC	LAMC1	ITGA1_ITGB1	0.0227668	0	LAMC1_ITGA1_ITGB1	LAMC1 - (ITGA1+ITGB1)	LAMININ	ECM-Receptor	KEGG: hsa04512
1262	MC	MC	LAMC1	ITGA1_ITGB1	0.00800999	0	LAMC1_ITGA1_ITGB1	LAMC1 - (ITGA1+ITGB1)	LAMININ	ECM-Receptor	KEGG: hsa04512
1263	LEC	MC	LAMC1	ITGA1_ITGB1	0.0199551	0	LAMC1_ITGA1_ITGB1	LAMC1 - (ITGA1+ITGB1)	LAMININ	ECM-Receptor	KEGG: hsa04512
1264	NC	MC	LAMC1	ITGA1_ITGB1	0.0146833	0	LAMC1_ITGA1_ITGB1	LAMC1 - (ITGA1+ITGB1)	LAMININ	ECM-Receptor	KEGG: hsa04512
1265	Adipo	MC	LAMC1	ITGA1_ITGB1	0.00503929	0	LAMC1_ITGA1_ITGB1	LAMC1 - (ITGA1+ITGB1)	LAMININ	ECM-Receptor	KEGG: hsa04512
1266	ProC	MC	LAMC1	ITGA1_ITGB1	0.00386694	0	LAMC1_ITGA1_ITGB1	LAMC1 - (ITGA1+ITGB1)	LAMININ	ECM-Receptor	KEGG: hsa04512
1267	CM	LEC	LAMC1	ITGA1_ITGB1	0.0167184	0	LAMC1_ITGA1_ITGB1	LAMC1 - (ITGA1+ITGB1)	LAMININ	ECM-Receptor	KEGG: hsa04512
1268	EC	LEC	LAMC1	ITGA1_ITGB1	0.00533342	0	LAMC1_ITGA1_ITGB1	LAMC1 - (ITGA1+ITGB1)	LAMININ	ECM-Receptor	KEGG: hsa04512
1269	FB	LEC	LAMC1	ITGA1_ITGB1	0.0132969	0	LAMC1_ITGA1_ITGB1	LAMC1 - (ITGA1+ITGB1)	LAMININ	ECM-Receptor	KEGG: hsa04512
1270	SMC	LEC	LAMC1	ITGA1_ITGB1	0.0450406	0	LAMC1_ITGA1_ITGB1	LAMC1 - (ITGA1+ITGB1)	LAMININ	ECM-Receptor	KEGG: hsa04512
1271	MC	LEC	LAMC1	ITGA1_ITGB1	0.0160842	0	LAMC1_ITGA1_ITGB1	LAMC1 - (ITGA1+ITGB1)	LAMININ	ECM-Receptor	KEGG: hsa04512
1272	LEC	LEC	LAMC1	ITGA1_ITGB1	0.0395895	0	LAMC1_ITGA1_ITGB1	LAMC1 - (ITGA1+ITGB1)	LAMININ	ECM-Receptor	KEGG: hsa04512
1273	NC	LEC	LAMC1	ITGA1_ITGB1	0.0292858	0	LAMC1_ITGA1_ITGB1	LAMC1 - (ITGA1+ITGB1)	LAMININ	ECM-Receptor	KEGG: hsa04512
1274	Adipo	LEC	LAMC1	ITGA1_ITGB1	0.0101496	0	LAMC1_ITGA1_ITGB1	LAMC1 - (ITGA1+ITGB1)	LAMININ	ECM-Receptor	KEGG: hsa04512
1275	ProC	LEC	LAMC1	ITGA1_ITGB1	0.00779771	0	LAMC1_ITGA1_ITGB1	LAMC1 - (ITGA1+ITGB1)	LAMININ	ECM-Receptor	KEGG: hsa04512
1276	CM	NC	LAMC1	ITGA1_ITGB1	0.0351734	0	LAMC1_ITGA1_ITGB1	LAMC1 - (ITGA1+ITGB1)	LAMININ	ECM-Receptor	KEGG: hsa04512
1277	EC	NC	LAMC1	ITGA1_ITGB1	0.0113661	0	LAMC1_ITGA1_ITGB1	LAMC1 - (ITGA1+ITGB1)	LAMININ	ECM-Receptor	KEGG: hsa04512
1278	FB	NC	LAMC1	ITGA1_ITGB1	0.028083	0	LAMC1_ITGA1_ITGB1	LAMC1 - (ITGA1+ITGB1)	LAMININ	ECM-Receptor	KEGG: hsa04512
1279	SMC	NC	LAMC1	ITGA1_ITGB1	0.0918398	0	LAMC1_ITGA1_ITGB1	LAMC1 - (ITGA1+ITGB1)	LAMININ	ECM-Receptor	KEGG: hsa04512
1280	MC	NC	LAMC1	ITGA1_ITGB1	0.0338633	0	LAMC1_ITGA1_ITGB1	LAMC1 - (ITGA1+ITGB1)	LAMININ	ECM-Receptor	KEGG: hsa04512
1281	LEC	NC	LAMC1	ITGA1_ITGB1	0.0812065	0	LAMC1_ITGA1_ITGB1	LAMC1 - (ITGA1+ITGB1)	LAMININ	ECM-Receptor	KEGG: hsa04512
1282	NC	NC	LAMC1	ITGA1_ITGB1	0.0607565	0	LAMC1_ITGA1_ITGB1	LAMC1 - (ITGA1+ITGB1)	LAMININ	ECM-Receptor	KEGG: hsa04512
1283	Adipo	NC	LAMC1	ITGA1_ITGB1	0.0215122	0	LAMC1_ITGA1_ITGB1	LAMC1 - (ITGA1+ITGB1)	LAMININ	ECM-Receptor	KEGG: hsa04512
1284	ProC	NC	LAMC1	ITGA1_ITGB1	0.0165714	0	LAMC1_ITGA1_ITGB1	LAMC1 - (ITGA1+ITGB1)	LAMININ	ECM-Receptor	KEGG: hsa04512
1285	CM	ProC	LAMC1	ITGA1_ITGB1	0.0265336	0.01	LAMC1_ITGA1_ITGB1	LAMC1 - (ITGA1+ITGB1)	LAMININ	ECM-Receptor	KEGG: hsa04512
1286	EC	ProC	LAMC1	ITGA1_ITGB1	0.00852258	0.02	LAMC1_ITGA1_ITGB1	LAMC1 - (ITGA1+ITGB1)	LAMININ	ECM-Receptor	KEGG: hsa04512
1287	FB	ProC	LAMC1	ITGA1_ITGB1	0.0211467	0	LAMC1_ITGA1_ITGB1	LAMC1 - (ITGA1+ITGB1)	LAMININ	ECM-Receptor	KEGG: hsa04512
1288	SMC	ProC	LAMC1	ITGA1_ITGB1	0.0702951	0	LAMC1_ITGA1_ITGB1	LAMC1 - (ITGA1+ITGB1)	LAMININ	ECM-Receptor	KEGG: hsa04512
1289	MC	ProC	LAMC1	ITGA1_ITGB1	0.0255368	0	LAMC1_ITGA1_ITGB1	LAMC1 - (ITGA1+ITGB1)	LAMININ	ECM-Receptor	KEGG: hsa04512
1290	LEC	ProC	LAMC1	ITGA1_ITGB1	0.0619859	0	LAMC1_ITGA1_ITGB1	LAMC1 - (ITGA1+ITGB1)	LAMININ	ECM-Receptor	KEGG: hsa04512
1291	NC	ProC	LAMC1	ITGA1_ITGB1	0.0461332	0	LAMC1_ITGA1_ITGB1	LAMC1 - (ITGA1+ITGB1)	LAMININ	ECM-Receptor	KEGG: hsa04512
1292	Adipo	ProC	LAMC1	ITGA1_ITGB1	0.0161719	0	LAMC1_ITGA1_ITGB1	LAMC1 - (ITGA1+ITGB1)	LAMININ	ECM-Receptor	KEGG: hsa04512
1293	ProC	ProC	LAMC1	ITGA1_ITGB1	0.012442	0.03	LAMC1_ITGA1_ITGB1	LAMC1 - (ITGA1+ITGB1)	LAMININ	ECM-Receptor	KEGG: hsa04512
1294	CM	LEC	LAMA2	ITGA2_ITGB1	0.0440044	0	LAMA2_ITGA2_ITGB1	LAMA2 - (ITGA2+ITGB1)	LAMININ	ECM-Receptor	KEGG: hsa04512
1295	EC	LEC	LAMA2	ITGA2_ITGB1	0.0541588	0	LAMA2_ITGA2_ITGB1	LAMA2 - (ITGA2+ITGB1)	LAMININ	ECM-Receptor	KEGG: hsa04512
1296	FB	LEC	LAMA2	ITGA2_ITGB1	8.6709e-09	0	LAMA2_ITGA2_ITGB1	LAMA2 - (ITGA2+ITGB1)	LAMININ	ECM-Receptor	KEGG: hsa04512
1297	SMC	LEC	LAMA2	ITGA2_ITGB1	0.0391342	0	LAMA2_ITGA2_ITGB1	LAMA2 - (ITGA2+ITGB1)	LAMININ	ECM-Receptor	KEGG: hsa04512
1298	PC	LEC	LAMA2	ITGA2_ITGB1	0.00544549	0	LAMA2_ITGA2_ITGB1	LAMA2 - (ITGA2+ITGB1)	LAMININ	ECM-Receptor	KEGG: hsa04512
1299	MC	LEC	LAMA2	ITGA2_ITGB1	7.04943e-06	0	LAMA2_ITGA2_ITGB1	LAMA2 - (ITGA2+ITGB1)	LAMININ	ECM-Receptor	KEGG: hsa04512
1300	LC	LEC	LAMA2	ITGA2_ITGB1	0.0027735	0	LAMA2_ITGA2_ITGB1	LAMA2 - (ITGA2+ITGB1)	LAMININ	ECM-Receptor	KEGG: hsa04512
1301	LEC	LEC	LAMA2	ITGA2_ITGB1	0.0476391	0	LAMA2_ITGA2_ITGB1	LAMA2 - (ITGA2+ITGB1)	LAMININ	ECM-Receptor	KEGG: hsa04512
1302	NC	LEC	LAMA2	ITGA2_ITGB1	0.0033751	0	LAMA2_ITGA2_ITGB1	LAMA2 - (ITGA2+ITGB1)	LAMININ	ECM-Receptor	KEGG: hsa04512
1303	Adipo	LEC	LAMA2	ITGA2_ITGB1	0.0448147	0	LAMA2_ITGA2_ITGB1	LAMA2 - (ITGA2+ITGB1)	LAMININ	ECM-Receptor	KEGG: hsa04512
1304	ProC	LEC	LAMA2	ITGA2_ITGB1	0.00956028	0	LAMA2_ITGA2_ITGB1	LAMA2 - (ITGA2+ITGB1)	LAMININ	ECM-Receptor	KEGG: hsa04512
1305	Adipo	LEC	LAMA3	ITGA2_ITGB1	0.00428484	0	LAMA3_ITGA2_ITGB1	LAMA3 - (ITGA2+ITGB1)	LAMININ	ECM-Receptor	KEGG: hsa04512
1306	ProC	LEC	LAMA3	ITGA2_ITGB1	0.0227425	0	LAMA3_ITGA2_ITGB1	LAMA3 - (ITGA2+ITGB1)	LAMININ	ECM-Receptor	KEGG: hsa04512
1307	CM	LEC	LAMA4	ITGA2_ITGB1	0.00408412	0	LAMA4_ITGA2_ITGB1	LAMA4 - (ITGA2+ITGB1)	LAMININ	ECM-Receptor	KEGG: hsa04512
1308	FB	LEC	LAMA4	ITGA2_ITGB1	0.00613942	0	LAMA4_ITGA2_ITGB1	LAMA4 - (ITGA2+ITGB1)	LAMININ	ECM-Receptor	KEGG: hsa04512
1309	SMC	LEC	LAMA4	ITGA2_ITGB1	0.0141893	0	LAMA4_ITGA2_ITGB1	LAMA4 - (ITGA2+ITGB1)	LAMININ	ECM-Receptor	KEGG: hsa04512
1310	MC	LEC	LAMA4	ITGA2_ITGB1	0.0236664	0	LAMA4_ITGA2_ITGB1	LAMA4 - (ITGA2+ITGB1)	LAMININ	ECM-Receptor	KEGG: hsa04512
1311	LEC	LEC	LAMA4	ITGA2_ITGB1	0.0238839	0	LAMA4_ITGA2_ITGB1	LAMA4 - (ITGA2+ITGB1)	LAMININ	ECM-Receptor	KEGG: hsa04512
1312	NC	LEC	LAMA4	ITGA2_ITGB1	0.0251027	0	LAMA4_ITGA2_ITGB1	LAMA4 - (ITGA2+ITGB1)	LAMININ	ECM-Receptor	KEGG: hsa04512
1313	Adipo	LEC	LAMA4	ITGA2_ITGB1	0.00391195	0	LAMA4_ITGA2_ITGB1	LAMA4 - (ITGA2+ITGB1)	LAMININ	ECM-Receptor	KEGG: hsa04512
1314	ProC	LEC	LAMA4	ITGA2_ITGB1	0.0050517	0	LAMA4_ITGA2_ITGB1	LAMA4 - (ITGA2+ITGB1)	LAMININ	ECM-Receptor	KEGG: hsa04512
1315	CM	LEC	LAMA5	ITGA2_ITGB1	0.00110732	0	LAMA5_ITGA2_ITGB1	LAMA5 - (ITGA2+ITGB1)	LAMININ	ECM-Receptor	KEGG: hsa04512
1316	ProC	LEC	LAMA5	ITGA2_ITGB1	0.0110759	0	LAMA5_ITGA2_ITGB1	LAMA5 - (ITGA2+ITGB1)	LAMININ	ECM-Receptor	KEGG: hsa04512
1317	CM	LEC	LAMB1	ITGA2_ITGB1	0.00530734	0	LAMB1_ITGA2_ITGB1	LAMB1 - (ITGA2+ITGB1)	LAMININ	ECM-Receptor	KEGG: hsa04512
1318	EC	LEC	LAMB1	ITGA2_ITGB1	1.02806e-17	0	LAMB1_ITGA2_ITGB1	LAMB1 - (ITGA2+ITGB1)	LAMININ	ECM-Receptor	KEGG: hsa04512
1319	FB	LEC	LAMB1	ITGA2_ITGB1	0.0147986	0	LAMB1_ITGA2_ITGB1	LAMB1 - (ITGA2+ITGB1)	LAMININ	ECM-Receptor	KEGG: hsa04512
1320	SMC	LEC	LAMB1	ITGA2_ITGB1	0.0344719	0	LAMB1_ITGA2_ITGB1	LAMB1 - (ITGA2+ITGB1)	LAMININ	ECM-Receptor	KEGG: hsa04512
1321	MC	LEC	LAMB1	ITGA2_ITGB1	0.0176033	0	LAMB1_ITGA2_ITGB1	LAMB1 - (ITGA2+ITGB1)	LAMININ	ECM-Receptor	KEGG: hsa04512
1322	LEC	LEC	LAMB1	ITGA2_ITGB1	0.0371392	0	LAMB1_ITGA2_ITGB1	LAMB1 - (ITGA2+ITGB1)	LAMININ	ECM-Receptor	KEGG: hsa04512
1323	NC	LEC	LAMB1	ITGA2_ITGB1	0.0062239	0	LAMB1_ITGA2_ITGB1	LAMB1 - (ITGA2+ITGB1)	LAMININ	ECM-Receptor	KEGG: hsa04512
1324	Adipo	LEC	LAMB1	ITGA2_ITGB1	0.00354792	0	LAMB1_ITGA2_ITGB1	LAMB1 - (ITGA2+ITGB1)	LAMININ	ECM-Receptor	KEGG: hsa04512
1325	ProC	LEC	LAMB1	ITGA2_ITGB1	0.0137003	0	LAMB1_ITGA2_ITGB1	LAMB1 - (ITGA2+ITGB1)	LAMININ	ECM-Receptor	KEGG: hsa04512
1326	CM	LEC	LAMC1	ITGA2_ITGB1	0.00950001	0	LAMC1_ITGA2_ITGB1	LAMC1 - (ITGA2+ITGB1)	LAMININ	ECM-Receptor	KEGG: hsa04512
1327	EC	LEC	LAMC1	ITGA2_ITGB1	0.00301558	0	LAMC1_ITGA2_ITGB1	LAMC1 - (ITGA2+ITGB1)	LAMININ	ECM-Receptor	KEGG: hsa04512
1328	FB	LEC	LAMC1	ITGA2_ITGB1	0.00754449	0	LAMC1_ITGA2_ITGB1	LAMC1 - (ITGA2+ITGB1)	LAMININ	ECM-Receptor	KEGG: hsa04512
1329	SMC	LEC	LAMC1	ITGA2_ITGB1	0.0259161	0	LAMC1_ITGA2_ITGB1	LAMC1 - (ITGA2+ITGB1)	LAMININ	ECM-Receptor	KEGG: hsa04512
1330	MC	LEC	LAMC1	ITGA2_ITGB1	0.0091371	0	LAMC1_ITGA2_ITGB1	LAMC1 - (ITGA2+ITGB1)	LAMININ	ECM-Receptor	KEGG: hsa04512
1331	LEC	LEC	LAMC1	ITGA2_ITGB1	0.0227245	0	LAMC1_ITGA2_ITGB1	LAMC1 - (ITGA2+ITGB1)	LAMININ	ECM-Receptor	KEGG: hsa04512
1332	NC	LEC	LAMC1	ITGA2_ITGB1	0.0167336	0	LAMC1_ITGA2_ITGB1	LAMC1 - (ITGA2+ITGB1)	LAMININ	ECM-Receptor	KEGG: hsa04512
1333	Adipo	LEC	LAMC1	ITGA2_ITGB1	0.00575081	0	LAMC1_ITGA2_ITGB1	LAMC1 - (ITGA2+ITGB1)	LAMININ	ECM-Receptor	KEGG: hsa04512
1334	ProC	LEC	LAMC1	ITGA2_ITGB1	0.00441367	0	LAMC1_ITGA2_ITGB1	LAMC1 - (ITGA2+ITGB1)	LAMININ	ECM-Receptor	KEGG: hsa04512
1335	Adipo	ProC	LAMA3	ITGA3_ITGB1	0.00207574	0	LAMA3_ITGA3_ITGB1	LAMA3 - (ITGA3+ITGB1)	LAMININ	ECM-Receptor	KEGG: hsa04512
[truncated: 2,360 more rows]

## Sheet: RV_AG2_interaction_weights
	CM	EC	FB	SMC	PC	MC	LC	LEC	NC	Adipo	ProC
[truncated: 11 more rows]

## Sheet: RV_AG2_number_of_interactions
	CM	EC	FB	SMC	PC	MC	LC	LEC	NC	Adipo	ProC
[truncated: 11 more rows]

[truncated: 12 more sheets: RV_AG3_all_inferred_commun, RV_AG3_interaction_weights, RV_AG3_number_of_interactions, RV_AG4_all_inferred_commun, RV_AG4_interaction_weights, RV_AG4_number_of_interactions, RV_AG5_all_inferred_commun, RV_AG5_interaction_weights, RV_AG5_number_of_interactions, RV_AG6_all_inferred_commun, RV_AG6_interaction_weights, RV_AG6_number_of_interactions]
