# Supplementary material for: Life-span–dependent transcriptional dynamics of the human heart
Source: Sci Adv. 2026 Jun 17;12(25):eaeg2614. doi: 10.1126/sciadv.aeg2614 (PMC13274588; doi:10.1126/sciadv.aeg2614)
Supplement: Supplementary file 2 — Tables S1 to S55 [file sciadv.aeg2614_tables_s1_to_s55.zip › Tables/Supplementary_Table_55.xlsx]

## Sheet: Key genes in fetal LV model
gene	importance
PLEKHG4B	0.381294
KCNQ5	0.160592
ROBO2	0.057658
CGNL1	0.0369978
CKMT2	0.0329493
TET1	0.0326352
PDE7A	0.0179662
LRMDA	0.0177137
GATA6	0.0152366
LINGO1	0.012265
FHL2	0.0120781
UTY	0.012058
DNAH11	0.00957314
LAMA2	0.00945059
HSPA1A	0.00788533
EVI5	0.00772615
BACH2	0.00761793
DDB2	0.00756763
SLC1A3	0.00744997
PKP2	0.00694065
PNN	0.00693835
L3MBTL4	0.00604017
YEATS2	0.00587446
SLC44A5	0.00584629
ABR	0.00525806
NPPB	0.00505203
SOS2	0.00474769
PXYLP1	0.00459368
EIF2AK3	0.00446013
P2RX1	0.00439001
TMEM163	0.00424175
IGF2BP3	0.00357309
MDK	0.00355332
TNNT1	0.00354526
ABAT	0.00331385
RABGAP1L	0.00301024
SON	0.00292134
JPH2	0.0028161
PPP3CB	0.00257468
VCL	0.00256207
LY86-AS1	0.00240495
BSG	0.00223415
BDNF	0.00195587
HNRNPA2B1	0.0019369
MGAT5	0.00191697
FLRT2	0.00184129
EIF4E2	0.00178527
USP47	0.00176894
MAP4	0.00169666
EEF2K	0.00168045
SRRM2	0.0015839
AKAP13	0.00157152
TBC1D4	0.00157035
EFNA5	0.00143741
MYOM3	0.0014278
DHRSX	0.00130409
NR4A1	0.00125551
SH3GL3	0.0012456
GRK5	0.00123373
HSPA1B	0.00114804
GAPDH	0.00103889
DAPK3	0.00100854
PLOD2	0.000966545
NLGN1	0.000920869
JUN	0.000854002
TNNI3K	0.000844502
TUBE1	0.000831612
CRIP2	0.000822151
GOLGA8A	0.000806842
ADGRL3	0.000734684
RPL32	0.000731757
PCDH7	0.000697674
MFGE8	0.000584583
CTNND1	0.000578748
ACACB	0.000451029
ZFP57	0.00040692
BRINP2	0.000376941
ESRRB	0.000370174
PLIN5	0.000366703
FAM118A	0.000345026
NRAP	0.000339162
ANO2	0.000332004
XIST	0.00032451
DDX3Y	0.000317787
TTYH3	0.000314044
RARB	0.000311885
NBDY	0.000299585
CAMK2B	0.000276653
RHOA	0.000269283
NEBL	0.000263575
KCNJ4	0.000253984
MYPN	0.000250808
ERBB4	0.000248405
PGK1	0.00024381
TSPAN5	0.00022813
THRA	0.00022103
GPR173	0.000217846
ARHGAP42	0.000214267
ACTB	0.000213365
ROR1	0.000212109
CEP295NL	0.000184605
MTUS1	0.000183671
NRG1	0.000183658
MTCH1	0.000162475
GPC6	0.000152445
FRY	0.000148166
CYB5R3	0.000147918
PHC2	0.000146608
RBMS3	0.000145617
NNMT	0.000135512
SENP6	0.000135137
CRADD	0.000131097
CNN1	0.00012616
RASAL2	0.000125716
ARHGAP24	0.000120437
PPP1R15A	0.000112569
STK38L	0.000108546
LUZP1	0.000107997
CHN2	0.000104103
FAM171A1	9.83488e-05
PDE3A	9.36881e-05
TNFRSF19	9.298e-05
P4HA1	8.9774e-05
MTR	8.72317e-05
MLIP	8.61713e-05
TENM3	8.52591e-05
FSD2	8.4202e-05
RPL28	8.2127e-05
SLC16A3	8.08251e-05
WNT9A	7.85929e-05
MKLN1	7.84717e-05
ZNF160	7.75912e-05
FREM1	7.35386e-05
INTS9	6.95655e-05
FIP1L1	6.78599e-05
LINC00278	6.50592e-05
TANGO6	6.36803e-05
PTGER3	6.12378e-05
EPN2	5.91541e-05
SOCS3	5.865e-05
KRBA1	5.83415e-05
SKI	5.78726e-05
LEPROT	5.75808e-05
SOX4	5.5381e-05
TBL1X	5.21262e-05
ANXA5	5.10139e-05
CD99	5.0675e-05
XIRP2	4.96096e-05
IMPA2	4.91531e-05
BRINP3	4.65069e-05
KCNJ12	4.63913e-05
PAQR5	4.42913e-05
PSMD1	4.38508e-05
LINC01954	4.28535e-05
BCAP29	4.1663e-05
EXOSC5	4.12095e-05
SYNPO2	4.10041e-05
ADAM19	4.09855e-05
FAM78A	4.03416e-05
FGF18	3.99431e-05
POLK	3.94557e-05
RPS8	3.8936e-05
MICU1	3.77057e-05
EXD3	3.72684e-05
MYOCD	3.70418e-05
TSNAX	3.6544e-05
POGZ	3.6526e-05
CHD4	3.64795e-05
OGN	3.62066e-05
EFCAB2	3.62039e-05
NR1H2	3.57626e-05
IGSF9	3.56693e-05
PHF3	3.46063e-05
SMARCA5	3.29677e-05
CAV2	3.22641e-05
GOLGA3	3.22261e-05
CDK3	3.20496e-05
GRIA1	3.10891e-05
ANKRD2	3.10092e-05
OTOGL	3.01084e-05
HMGN1	2.93783e-05
TSHZ1	2.9183e-05
SYPL2	2.8821e-05
ACTR2	2.8646e-05
ARF3	2.8554e-05
KNTC1	2.80062e-05
ZNF236	2.77385e-05
RPL11	2.71175e-05
NTNG1	2.64846e-05
RPUSD1	2.64091e-05
CDH12	2.52952e-05
DGCR6	2.51097e-05
EPHX2	2.49283e-05
ABCE1	2.4771e-05
CEP19	2.45089e-05
ATP6V1E1	2.44335e-05
HBB	2.36736e-05
SCARA3	2.35756e-05
ASB18	2.33774e-05
DEAF1	2.33204e-05
DLK1	2.3034e-05
LMO7DN	2.27744e-05
GCA	2.26461e-05
HRK	2.25171e-05
HSPH1	2.2495e-05
VPS37D	2.19085e-05
EDNRA	2.13629e-05
HOMER1	2.10083e-05
TMEM179B	2.03201e-05
LMOD2	1.96504e-05
ACVR1B	1.9617e-05
TCAIM	1.9535e-05
UPF3A	1.91955e-05
DPP10	1.91504e-05
PLEKHA7	1.89641e-05
FBXO25	1.89323e-05
IFT43	1.88694e-05
SGSM1	1.88441e-05
HS6ST3	1.8832e-05
INSR	1.88256e-05
UQCRC1	1.87961e-05
LINC01010	1.87221e-05
PROM1	1.85024e-05
NAA50	1.82503e-05
HNRNPD	1.82079e-05
SRL	1.8171e-05
TEP1	1.7868e-05
SH3PXD2A	1.78345e-05
ASTN1	1.77349e-05
SELENOW	1.77237e-05
NRROS	1.77147e-05
TOX2	1.72785e-05
EIF2S2	1.6996e-05
GDF5	1.69258e-05
ADAMTS14	1.68818e-05
TBRG4	1.66233e-05
BIN1	1.64681e-05
FGFR2	1.64501e-05
GZMM	1.6393e-05
CNOT3	1.63848e-05
IL6ST	1.6312e-05
TRIP12	1.59108e-05
APOE	1.58657e-05
SERPINE2	1.58503e-05
GAB3	1.56507e-05
FBXO40	1.56178e-05
ZBTB16	1.55891e-05
PSPH	1.54518e-05
ROBO1	1.54381e-05
ZNF496	1.52609e-05
ZNF99	1.51115e-05
DMWD	1.51022e-05
MYL5	1.48956e-05
PLA2G4B	1.42666e-05
CTTNBP2	1.42475e-05
HBS1L	1.41922e-05
PCDHGA4	1.40484e-05
NARF	1.38478e-05
SRGAP1	1.37852e-05
LYRM9	1.36951e-05
FSIP2	1.36598e-05
DPYSL4	1.36461e-05
RAPGEFL1	1.36324e-05
ANKRD18B	1.31072e-05
LINC00924	1.31029e-05
MFAP2	1.29783e-05
COL13A1	1.29182e-05
ACSF2	1.25929e-05
TGM3	1.25627e-05
ST18	1.24433e-05
LRRFIP1	1.1925e-05
BTBD9	1.18128e-05
MB21D2	1.18116e-05
PLK4	1.15846e-05
CCND3	1.1426e-05
RPL41	1.13455e-05
DCBLD1	1.13184e-05
ELK1	1.09106e-05
BORCS5	1.0569e-05
ZBTB46	1.04596e-05
LINC00558	1.00862e-05
PSMA5	9.91225e-06
WDR82	9.63239e-06
SLC35G1	9.61462e-06
SPG11	9.45408e-06
ABI1	9.41411e-06
PPP2R3C	9.3919e-06
CAPN5	9.32599e-06
VEGFD	9.21851e-06
IQCJ-SCHIP1	9.03168e-06
UQCC2	8.96698e-06
GINM1	8.95129e-06
PNMA6A	8.82744e-06
SNRPA1	8.76504e-06
TUBB4A	8.72377e-06
SIGLEC7	8.69083e-06
HOXB7	8.55448e-06
ZNF791	8.50682e-06
FUOM	8.38496e-06
TCHP	8.31127e-06
FLNC	8.25497e-06
LRRTM3	8.25052e-06
OPCML	8.22478e-06
FRK	8.13324e-06
MTIF2	8.09177e-06
DHX8	8.0738e-06
MRPS33	7.92046e-06
EXO5	7.85644e-06
ATAD2B	7.79922e-06
FAM110B	7.78713e-06
GIMAP8	7.7426e-06
RGS7	7.63836e-06
ZNF222	7.58495e-06
VAPA	7.58267e-06
LACC1	7.57928e-06
ACADL	7.56332e-06
SELENBP1	7.52141e-06
TFDP1	7.50723e-06
IFT80	7.20037e-06
TAC3	7.16539e-06
CXCL12	7.16449e-06
BRF1	7.01034e-06
TM7SF2	6.94893e-06
NPY5R	6.91936e-06
INAFM2	6.9107e-06
CKAP4	6.91013e-06
NECAB1	6.905e-06
UBA2	6.89522e-06
CDH10	6.89193e-06
ARID5A	6.82546e-06
TRIM69	6.80298e-06
TIA1	6.70694e-06
HGF	6.70056e-06
RPL37A	6.60007e-06
CDH13	6.51458e-06
NDUFA2	6.39334e-06
PNPT1	6.36147e-06
RTN4RL1	6.29901e-06
DBNL	6.25929e-06
DNAJC5	6.2207e-06
SLC16A12-AS1	6.14942e-06
SLC38A5	6.13514e-06
E2F1	6.12578e-06
METTL4	6.119e-06
ECSCR	6.10868e-06
SV2C	6.09962e-06
CD300A	6.08781e-06
NHLRC1	6.08651e-06
UTP23	6.04055e-06
VPS41	6.03289e-06
SSUH2	6.02074e-06
MUS81	5.96881e-06
PIF1	5.84409e-06
PATE2	5.78613e-06
LRRIQ1	5.73298e-06
DERL3	5.66826e-06
SMN1	5.66276e-06
WBP11	5.59153e-06
M6PR	5.57349e-06
ADAP1	5.55859e-06
TAS2R46	5.45012e-06
SMARCD3	5.4373e-06
LINC02445	5.42549e-06
DNAJB11	5.40084e-06
FMO2	5.38284e-06
ST3GAL5	5.32982e-06
PLEKHD1	5.32734e-06
SLC50A1	5.3179e-06
INCENP	5.2071e-06
LINC00486	5.19195e-06
LRRC14B	5.17374e-06
KLRD1	5.16433e-06
ZC2HC1A	5.16367e-06
IKBKB	5.12618e-06
TVP23C	5.0752e-06
KIZ	4.99312e-06
XPR1	4.95182e-06
COPG1	4.94195e-06
COTL1	4.94094e-06
MTCL1	4.93922e-06
C5orf46	4.93895e-06
INPP5A	4.90085e-06
MCM3AP-AS1	4.86201e-06
SLC15A4	4.83653e-06
BIVM	4.81985e-06
AMACR	4.80384e-06
PNLIP	4.80026e-06
INMT	4.6964e-06
SLCO4A1	4.62857e-06
KBTBD12	4.54892e-06
CTNNB1	4.53035e-06
CHST5	4.51684e-06
COLCA1	4.45885e-06
GAL3ST1	4.45174e-06
DHX32	4.4441e-06
ECSIT	4.39133e-06
NOL4	4.31973e-06
CEBPZ	4.29246e-06
COLGALT2	4.29031e-06
TUBGCP4	4.23028e-06
TIMM10B	4.22802e-06
CBARP	4.19362e-06
XAF1	4.14279e-06
LTK	4.12114e-06
PRKDC	4.07564e-06
ACADVL	4.06849e-06
TGDS	4.05181e-06
ASPN	4.04008e-06
APOL3	4.03828e-06
DYNLT3	4.03826e-06
PHF23	4.01214e-06
ACTN4	3.99237e-06
GADD45B	3.96798e-06
TTC39C	3.94274e-06
AQP7	3.92213e-06
ZNF800	3.86878e-06
PITPNC1	3.867e-06
CYB5RL	3.86236e-06
NAF1	3.85505e-06
ADORA2A	3.85442e-06
TRAF3IP2-AS1	3.83195e-06
FOXM1	3.82057e-06
HADH	3.81663e-06
BOD1	3.76456e-06
PTPRE	3.74481e-06
IGFN1	3.73403e-06
WDR31	3.72537e-06
HBA2	3.68115e-06
ATP11A	3.60339e-06
PPARG	3.59399e-06
PCED1A	3.56568e-06
ALAS2	3.54139e-06
UBE2E2	3.48176e-06
ZXDC	3.459e-06
ATP6V0B	3.42685e-06
TMEM234	3.41629e-06
AJAP1	3.41442e-06
GDF11	3.39549e-06
DCAF12	3.38774e-06
RGL3	3.36473e-06
HAUS7	3.35038e-06
AASDHPPT	3.34888e-06
LINC00504	3.33176e-06
CBX3	3.32708e-06
RPL18A	3.29098e-06
PADI2	3.25767e-06
MGP	3.24406e-06
ANGPTL2	3.19713e-06
LINC01982	3.15481e-06
AFF1	3.14332e-06
LINC01416	3.12792e-06
EFR3A	3.11591e-06
PCDH9	3.1132e-06
PLAUR	3.06517e-06
TUBD1	3.06304e-06
NPIPB12	3.0588e-06
EDEM2	3.0539e-06
UBXN2A	3.03699e-06
LAPTM4A	3.03167e-06
MTA1	3.02577e-06
AHI1	2.97724e-06
KLF3	2.97506e-06
TMEM86A	2.97015e-06
RNPC3	2.96747e-06
AHSP	2.92982e-06
AIMP1	2.90851e-06
STIMATE	2.88868e-06
CFAP47	2.8753e-06
SMARCD2	2.82655e-06
MPI	2.81489e-06
CAPN7	2.81017e-06
VSTM5	2.78716e-06
DDX19A	2.72499e-06
AGTR1	2.71817e-06
SRPX2	2.69368e-06
SLC35F3	2.6917e-06
MAP3K8	2.68138e-06
AAMP	2.6804e-06
SLC7A13	2.67246e-06
AHNAK2	2.6704e-06
BDH2	2.6614e-06
SETD7	2.66077e-06
GDF15	2.65553e-06
TXNIP	2.65002e-06
C2CD2L	2.6485e-06
ADAM20	2.61107e-06
LUC7L2	2.59247e-06
TXNDC9	2.58778e-06
PHOSPHO1	2.57802e-06
SUFU	2.57225e-06
BTBD7	2.56942e-06
BEX2	2.55376e-06
CHPF	2.55044e-06
LINC00667	2.54941e-06
SORBS1	2.5486e-06
IFNGR1	2.53297e-06
SPATA13	2.51405e-06
C1RL-AS1	2.49077e-06
LGALS3	2.47854e-06
AIDA	2.45498e-06
PDHA1	2.42853e-06
MAN2A1	2.39567e-06
CLEC5A	2.35078e-06
CNTFR-AS1	2.33407e-06
RASSF7	2.33141e-06
SPART	2.27169e-06
EGLN1	2.26591e-06
FRS2	2.20344e-06
SLC6A11	2.15525e-06
ATXN8OS	2.13732e-06
GEMIN7	2.11429e-06
AIRE	2.06067e-06
SH3BP5-AS1	1.95939e-06
APBB1	1.94595e-06
NAT1	1.9266e-06
C11orf21	1.83701e-06
CYLD	1.72235e-06
LIMK2	1.67343e-06
ACVRL1	1.67064e-06
MAP3K9	1.62626e-06
MID1	1.54893e-06
ADORA1	1.54183e-06
A2M	1.49861e-06
ABCA2	1.44461e-06
S1PR3	1.38302e-06
NDUFAF6	1.16861e-06
ABCA3	1.16178e-06
CHRM3	1.09142e-06
RAB3IL1	9.80708e-07
FRG1	8.63569e-07
MAP7D3	8.34298e-07
ACOX1	8.21669e-07
AKT1	7.55352e-07
CASC9	7.44315e-07
A1BG	6.32577e-07
MYC	5.58116e-07
FMR1	4.34438e-07
ACACA	4.27089e-07
ABCC2	4.06368e-07
ACTG1	2.49071e-07
ACTN2	2.32815e-07
ADAM8	1.88998e-07
ACYP1	1.57418e-07
ABL2	3.48167e-08
ABCB7	2.36814e-08
UHMK1	0
NCALD	0
RGPD5	0
SPATC1L	0
IQCG	0
TM2D1	0
TATDN1	0
NBPF3	0
SETD3	0
BRIP1	0
EIF2A	0
RASSF4	0
HDAC10	0
USP48	0
MEX3B	0
TSSK6	0
POMK	0
SPATA25	0
IFI27L2	0
SLC4A11	0
GOLT1A	0
SPNS1	0
WDR24	0
CCDC8	0
ANKRD20A1	0
FITM2	0
ZNF541	0
IMMP2L	0
TMEM117	0
ZMYND12	0
TSHZ2	0
SYT2	0
FAM234A	0
MED10	0
RTL6	0
TBC1D20	0
SIRPD	0
TTLL2	0
FYTTD1	0
PRSS27	0
PSD2	0
SLC25A2	0
SLF1	0
LRRC8C	0
SGIP1	0
MIXL1	0
CDCA7	0
USHBP1	0
TM2D2	0
GARNL3	0
CAMKK1	0
BCO2	0
SLC37A3	0
FLYWCH1	0
TSPAN10	0
SPRTN	0
STK40	0
ZMYND15	0
DRC7	0
STARD3NL	0
VSTM2L	0
TRAF7	0
MAF1	0
TTC29	0
TMEM126A	0
MRI1	0
SPATA16	0
KCTD10	0
SNX25	0
ATP13A4	0
SPATA9	0
ZCCHC9	0
WDR87	0
ZNF831	0
FGFBP2	0
ZDHHC18	0
RHBDD1	0
CEP78	0
USP42	0
ZNRF3	0
OR6N1	0
TOMM40L	0
ANKRD27	0
TATDN3	0
KBTBD7	0
C3orf20	0
QRICH2	0
FAR1	0
SLC7A6OS	0
MYCBPAP	0
HORMAD1	0
FAM161A	0
ARMC2	0
EVA1A	0
FAM186B	0
IQGAP3	0
PLEKHN1	0
TSACC	0
SLC10A7	0
UTP15	0
MRPL55	0
PRAM1	0
PCBD2	0
ZIC4	0
PCGF6	0
C4orf17	0
SLC41A2	0
USP44	0
QRFPR	0
ARHGEF19	0
ACAD11	0
FBXO30	0
ZNF394	0
DRAM2	0
RAB6C	0
ATRIP	0
NAXE	0
ZRANB3	0
WDR75	0
NSRP1	0
ENKD1	0
C1orf162	0
ARL6	0
WDR64	0
NKAIN4	0
C19orf44	0
ANTXR1	0
LOXL4	0
POLR1B	0
ELMOD3	0
SLA2	0
KATNAL1	0
FCRLB	0
TEX35	0
CHD6	0
MINDY4	0
EMILIN2	0
OBSCN	0
ZCCHC7	0
TMEM164	0
B3GNT5	0
SLITRK6	0
METTL25	0
TMPRSS13	0
KREMEN1	0
SLC49A3	0
KLF17	0
ABRAXAS1	0
SYDE2	0
ZNF644	0
EDARADD	0
TMEM222	0
HDHD2	0
DTNBP1	0
MAGT1	0
KAT8	0
NLRC5	0
SPATA17	0
PPP1R1B	0
RNASEH2C	0
RPF2	0
ARID5B	0
ADGRV1	0
WDR54	0
MND1	0
LIX1L	0
GTF2IRD2	0
ASCC2	0
RBM48	0
MFSD14B	0
C22orf23	0
PLA2G12B	0
DGAT2	0
EBPL	0
SPINK7	0
GLYR1	0
LINC00852	0
TPRG1L	0
ADGRE3	0
RNASE7	0
CCDC62	0
DPY30	0
GLIS2	0
LRRIQ3	0
MRO	0
MCEE	0
SPATA22	0
MS4A14	0
TYW3	0
PPP1R9B	0
HINT2	0
ACCS	0
ERICH3	0
KDM2B	0
DSCR8	0
TRIM63	0
TRIM55	0
CARD6	0
ZNF347	0
USP32	0
HES7	0
SLC9A7	0
TMEM185A	0
RNF19B	0
MAK16	0
PARD6G	0
FAXC	0
MAP1LC3A	0
MT4	0
SLC12A8	0
LYZL1	0
LRRC39	0
COL25A1	0
GNPTG	0
PARD6B	0
ZBTB37	0
TUBB6	0
USP38	0
GPR174	0
AFAP1L2	0
TMCO2	0
ZNF684	0
TCEANC2	0
SLITRK2	0
TTBK1	0
NT5C1A	0
NTNG2	0
ZNF469	0
PODN	0
FNDC1	0
KIRREL3	0
ZNF594	0
ST6GAL2	0
ZGPAT	0
TNRC18	0
ATXN7L2	0
SLC44A3	0
LINC00467	0
FOXD2-AS1	0
PYROXD2	0
GPAT3	0
IFFO2	0
MFSD9	0
PERM1	0
BUD13	0
PLCD4	0
PLPP7	0
RTN4IP1	0
TXNDC17	0
IL17RC	0
GJA10	0
PTPN5	0
CCDC142	0
RIOX2	0
KLHL22	0
LRCH3	0
ZNF503	0
LINC00839	0
LMNB2	0
GLIS3-AS1	0
LINC00525	0
PHF5A	0
AXDND1	0
MAB21L3	0
ABHD14B	0
ADTRP	0
SFT2D3	0
TRIM52	0
ASB17	0
LOXL3	0
ABHD1	0
CAPS2	0
LYPLAL1	0
CREB3L3	0
MYO18B	0
COX4I2	0
GTPBP3	0
GPT2	0
LNX1	0
MGARP	0
HDGFL2	0
PIGO	0
PSRC1	0
TUBA1C	0
KMT5C	0
NAA11	0
ZNF607	0
MPV17L2	0
CRACR2A	0
ZNF577	0
PCGF1	0
PLEKHA8	0
FUT10	0
USP30	0
UNC119B	0
AFAP1-AS1	0
CNDP1	0
FAM167B	0
CBX2	0
SPSB2	0
B3GNT9	0
CAPNS2	0
WDR83	0
PHF6	0
GINS4	0
LLPH	0
MIEN1	0
OSCP1	0
DDI2	0
CHCHD6	0
NUDT22	0
PYM1	0
PDCD2L	0
ZNF397	0
NUDT16L1	0
MRPL45	0
PGBD1	0
LZIC	0
ZBED3	0
DNAH14	0
OR2B11	0
METTL26	0
SARNP	0
THOC3	0
C1orf122	0
CMSS1	0
CCDC77	0
NAA38	0
ZNF648	0
MON1A	0
TMEM107	0
VPS25	0
BRMS1L	0
ACBD6	0
SYT3	0
DCUN1D5	0
ARL8A	0
C1orf87	0
FBXW9	0
PSMG3	0
HSDL2	0
HAGHL	0
POLR3GL	0
ALKBH7	0
UBXN10	0
RPAIN	0
CHCHD5	0
CARD19	0
POLDIP3	0
ING5	0
ZDHHC16	0
TMEM175	0
EIF1AD	0
NTPCR	0
TMEM79	0
C1orf216	0
RNF135	0
YIPF4	0
BTBD10	0
PRADC1	0
DNAJC30	0
NICN1	0
SLC25A33	0
COQ5	0
NOA1	0
VWA5B1	0
C2orf88	0
EFCAB7	0
L3MBTL3	0
PHYHIPL	0
LCOR	0
ZMAT1	0
NEURL4	0
SLX4	0
MEGF11	0
MEGF10	0
FBN3	0
FAM120B	0
SPIRE2	0
JPH4	0
ZNF527	0
PLPP5	0
HVCN1	0
MRPL43	0
KBTBD8	0
MCHR2	0
LINC01547	0
ACSS1	0
SRRM4	0
ZNF559	0
GHDC	0
ZC3H8	0
JAGN1	0
GON7	0
ACRBP	0
CNFN	0
ACTRT3	0
DCTN5	0
MCM8	0
HOPX	0
PROK1	0
C15orf48	0
CYSTM1	0
HOOK3	0
NIFK	0
ARFGAP2	0
HPS3	0
MAP3K21	0
GFM2	0
ELOF1	0
TMEM101	0
AKT1S1	0
PCGF5	0
DYDC2	0
MCRIP2	0
ZNF414	0
COG8	0
ZNF512	0
ZNF333	0
ABLIM2	0
A3GALT2	0
SYVN1	0
BRSK1	0
LZTS2	0
CARD11	0
FRMPD3	0
MAML2	0
RAB11FIP4	0
HHIPL1	0
MSANTD4	0
DCST2	0
ZNF528	0
ADGRA1	0
DOT1L	0
CXXC4	0
SP6	0
CEP70	0
CCDC68	0
PUS1	0
ABTB1	0
ULBP2	0
ULBP1	0
ADAM33	0
KCNIP4	0
C2orf76	0
PABPC1L	0
PNPLA3	0
TRAF3IP3	0
SEL1L2	0
TMEM25	0
AP1S3	0
ZSCAN16	0
REEP4	0
COASY	0
TNKS2	0
PDCD1LG2	0
CD276	0
UBXN6	0
SLC19A3	0
TSGA10	0
AKNA	0
PLEKHH2	0
PBX4	0
SLC35G2	0
CLHC1	0
DCAF11	0
FAAP100	0
PIGZ	0
ELL3	0
PREX2	0
CEP63	0
SLC35F5	0
EFHC2	0
TRIM45	0
ZNF430	0
EDEM3	0
HSD3B7	0
ITPKC	0
GRPEL1	0
SCUBE1	0
CDK5RAP3	0
GKAP1	0
PLEKHO2	0
EFHD1	0
WDCP	0
TRABD	0
MED28	0
FLAD1	0
SPHKAP	0
PDGFD	0
KLHL15	0
ACVR1C	0
LRRC27	0
EPC1	0
CPEB4	0
ZKSCAN3	0
SGPP2	0
MTERF2	0
ZNF436	0
EEPD1	0
DDHD1	0
DUSP16	0
ZFP91	0
APOL6	0
APOL5	0
RFTN2	0
APOL4	0
TAS1R1	0
SH3BP5L	0
GRIP2	0
KDM7A	0
LNPK	0
PRRT1	0
ACAD10	0
ILKAP	0
NPL	0
TMPRSS5	0
GJA9	0
TUBB1	0
WNT5B	0
ZBP1	0
SLC2A10	0
CIB4	0
FAM168B	0
KCNH6	0
ICA1L	0
SLC25A32	0
COLEC12	0
CLPTM1L	0
EGFL8	0
SRCIN1	0
IQCN	0
ARHGAP39	0
THSD7B	0
SLC44A4	0
VWA7	0
MPIG6B	0
LY6G6C	0
LY6G5C	0
PRR3	0
THUMPD2	0
TSEN2	0
AARSD1	0
TMEM121	0
PRR7	0
CEP44	0
ITIH5	0
NDFIP1	0
SPX	0
THAP7	0
STARD5	0
CPTP	0
LIMD2	0
TMEM177	0
B9D2	0
CYB5B	0
ZNF34	0
COL18A1	0
INTS5	0
CMIP	0
ASXL3	0
KHDC1	0
MINDY3	0
WWC2	0
DGLUCY	0
NAA25	0
UBTD1	0
FOXRED2	0
TMEM62	0
MYO15B	0
NRSN2	0
SLC8B1	0
PANK2	0
FBXL18	0
SEMA6D	0
ZNF556	0
CSRNP3	0
WDR26	0
GPR157	0
CEBPA-DT	0
PGAP1	0
LRRTM4	0
ATF7IP2	0
DCAF17	0
LINC00574	0
ADAMTS20	0
CCDC15	0
HEXA-AS1	0
TUBA4B	0
ZNF606	0
MZT2B	0
ZFP2	0
ZNF614	0
TRPM3	0
TMEM178A	0
DENND2D	0
DNAJC22	0
SCD5	0
WDR76	0
ATAT1	0
WLS	0
ZNF442	0
TMEM198	0
CPED1	0
GRHL2	0
TRMT2B	0
DSN1	0
GALM	0
DNAJB14	0
PHC3	0
LYPD6B	0
SVEP1	0
PLEKHH3	0
STN1	0
ELOVL7	0
ANKRD53	0
GREB1L	0
PCNX2	0
ESRP2	0
LYPD6	0
DOCK5	0
TRAPPC13	0
C10orf88	0
TMEM156	0
RMI1	0
POF1B	0
KCTD18	0
TEDC2	0
MYO19	0
RUBCNL	0
CEP290	0
TTI2	0
TMEM134	0
TMEM254	0
RNF34	0
FUZ	0
HKDC1	0
FBXO11	0
CHD9	0
FHOD3	0
OPA3	0
BICC1	0
PROSER1	0
ARMC9	0
CCDC92	0
TM2D3	0
ALPK1	0
CFAP43	0
TTC32	0
COQ10B	0
OSR1	0
TARS2	0
RAB11FIP1	0
NUBPL	0
PAAF1	0
ORAI2	0
RUFY1	0
UBR3	0
BAIAP2L2	0
MAP3K19	0
VCPIP1	0
CCDC33	0
BBOF1	0
TRIM46	0
CCDC170	0
LRRC8E	0
MROH9	0
RPF1	0
ZNF703	0
SPATA3	0
PTGES2	0
SIKE1	0
FRAS1	0
MYCT1	0
UXS1	0
ZC3H12A	0
ASRGL1	0
CENPT	0
EDC3	0
NAA15	0
CWH43	0
PGGHG	0
ABHD18	0
MOGAT2	0
CTC1	0
ZNF513	0
IFT74	0
DBF4B	0
SPSB1	0
THOC7	0
UCK1	0
TMUB1	0
EMID1	0
THAP2	0
AKR1E2	0
RASSF5	0
NUDT12	0
SOX7	0
BCL2L12	0
RTP3	0
LRRC2-AS1	0
TMEM47	0
CCM2	0
GUCD1	0
TANGO2	0
OR2AE1	0
C22orf39	0
C18orf21	0
C19orf12	0
ZMIZ2	0
C11orf68	0
TEX101	0
FAM107B	0
SELENOO	0
CCDC3	0
FAM167A	0
GAB4	0
SLC35G5	0
PIGU	0
LINC00208	0
FAM167A-AS1	0
AMMECR1L	0
ADPGK	0
SH3BGRL3	0
SF3B5	0
INO80B	0
GSG1	0
CCDC70	0
SLC25A31	0
PUS7L	0
PMFBP1	0
DRC3	0
ABHD11	0
RAB33B	0
EMC6	0
CDCA3	0
MXD3	0
COG3	0
GLT8D2	0
KATNAL2	0
DOHH	0
ANKRD54	0
DDX59	0
PUS3	0
EPPK1	0
SCRT1	0
PLVAP	0
CHST9	0
NUF2	0
FAM110A	0
AIF1L	0
DNAL1	0
RILP	0
APH1B	0
GRWD1	0
ZNF484	0
L3MBTL2	0
LONP2	0
TAS1R3	0
RBP5	0
SLX4IP	0
RBM4B	0
FRMD8	0
ARMC10	0
USP26	0
SYT15	0
ESYT3	0
SYT16	0
SETDB2	0
DYNLRB2	0
ANGPTL6	0
KLF16	0
FSD1L	0
TMTC1	0
ATAD3B	0
TAF3	0
RSPH3	0
TMEM120A	0
TTTY13	0
TTTY14	0
RAB34	0
HMCN1	0
PROKR2	0
GPR61	0
TBC1D10A	0
ROPN1L	0
DYNLRB1	0
TEKT1	0
CHMP4B	0
TLN2	0
PARP9	0
SESN2	0
CRISPLD1	0
CD99L2	0
HSDL1	0
RPS6KL1	0
RHNO1	0
TRAPPC9	0
SLC4A9	0
CALN1	0
SH3BGRL2	0
MIR1-1HG	0
FERMT3	0
TRPT1	0
NRIP2	0
C20orf144	0
DUSP15	0
ESPN	0
CRISPLD2	0
YPEL3	0
INHBE	0
RIOK1	0
SLC25A18	0
ATG10	0
ITCH	0
TFAP2D	0
MARVELD1	0
JAM3	0
NDEL1	0
CSRNP2	0
TXNDC5	0
ACTL8	0
CLPB	0
PDRG1	0
ANKRD13C	0
TMEM18	0
APOLD1	0
GFOD2	0
COL21A1	0
PLA2G12A	0
CDADC1	0
TRIM8	0
URM1	0
TCF7L1	0
TAF8	0
NECTIN4	0
CNTNAP5	0
SNX27	0
FAM83D	0
ANP32E	0
NIPA2	0
MBOAT2	0
ACSBG2	0
CMPK2	0
CAB39L	0
ITM2C	0
TSPAN14	0
CDT1	0
KAZALD1	0
LBH	0
OR2C3	0
POLR2M	0
PTDSS2	0
GPR63	0
RSPH6A	0
SYNC	0
ACMSD	0
BBS5	0
CFHR5	0
DCSTAMP	0
HM13	0
MOB2	0
ITFG1	0
SGPP1	0
SLC38A1	0
C1orf21	0
TMX1	0
LRRC3	0
GDPD5	0
FBXO38	0
TDRD3	0
NEU4	0
STMN4	0
VOPP1	0
FBLN7	0
RCC1L	0
YIPF5	0
INTS14	0
FAM117A	0
TRIM11	0
LMAN2L	0
RBM45	0
RNF146	0
NUP35	0
SPRY4	0
ST6GALNAC5	0
TMEM14B	0
SFXN3	0
ZNF611	0
MED25	0
SHARPIN	0
ARPC5L	0
ISG20L2	0
RAB1B	0
LAS1L	0
HYI	0
FAHD1	0
UNC93B1	0
SLIRP	0
TMEM150A	0
SLC25A28	0
ABHD17A	0
CABLES2	0
SEH1L	0
KIF18A	0
ZNF93	0
TRABD2A	0
HDHD3	0
PCDH11Y	0
PPP1R21	0
PITPNM3	0
FCRL5	0
FCRL4	0
QTRT1	0
DIAPH3	0
DIS3L2	0
MITD1	0
SHCBP1L	0
TRMT1L	0
TSC22D4	0
TSSK3	0
LYG1	0
MAP1LC3B	0
CCNL2	0
VMP1	0
C6orf62	0
ISCA1	0
REXO5	0
AMN	0
SBF2	0
TRIM56	0
VANGL1	0
SPACA1	0
NETO1	0
TYW5	0
NETO2	0
SLCO5A1	0
OR5V1	0
TLR10	0
ADAMTS12	0
RNF170	0
TIGD6	0
NUAK2	0
TRIM7	0
PPP1R14C	0
DOCK8	0
ADAMTS10	0
HSF5	0
TMEM54	0
TUBA3D	0
HELQ	0
CMTM1	0
CYP2U1	0
ADPRHL1	0
MFSD3	0
SDSL	0
KLHDC7B	0
PIK3IP1	0
HENMT1	0
FAM83F	0
SLC35A4	0
ZNF257	0
ATOH8	0
NLRP3	0
EFHC1	0
LACTB	0
SLC2A13	0
SIGLEC11	0
TXNRD3	0
TRIM9	0
METTL23	0
LINC00334	0
B3GALT5-AS1	0
LINC00310	0
SNX20	0
TOE1	0
ZIM3	0
TMEM170A	0
DTX2	0
BUD23	0
TP53RK	0
SGF29	0
PHF21B	0
VPS26B	0
GLB1L3	0
NACC1	0
CFAP36	0
MED8	0
KTI12	0
CD300LB	0
PLCD3	0
MTFR2	0
CDCA5	0
SAAL1	0
IZUMO4	0
AZIN2	0
MSI2	0
SLC38A10	0
SMIM12	0
TEX261	0
SFT2D1	0
SLC52A3	0
TMEM106A	0
SCAMP4	0
LARP4	0
C12orf57	0
SLC46A1	0
MISP3	0
KIF12	0
CANT1	0
CHST14	0
ADAT3	0
GLCCI1	0
KLHL29	0
RHPN1	0
LENG8	0
PNMA5	0
PWWP2A	0
SMYD4	0
FHAD1	0
SLAMF6	0
OSBPL1A	0
OSBPL5	0
OSBPL6	0
PAQR4	0
OSBPL8	0
OSBPL9	0
OSBPL10	0
EARS2	0
FLYWCH2	0
PTPMT1	0
TSGA13	0
MRFAP1L1	0
IQCK	0
GPRASP2	0
SMIM19	0
OSBPL11	0
TMEM123	0
FBXO32	0
C1QTNF7	0
C1QTNF6	0
C1QTNF4	0
C1QTNF3	0
C1QTNF2	0
C1QTNF1	0
ZG16B	0
ANKS3	0
UBALD1	0
GPRIN1	0
XKR4	0
MBD6	0
CSMD2	0
TMEM219	0
SORCS1	0
CARD16	0
CYGB	0
LRRC37B	0
ERMAP	0
MIR155HG	0
TIRAP	0
SLC22A9	0
MAL2	0
PGLYRP2	0
GALNT13	0
RNF157	0
MYSM1	0
TMEM200A	0
CCDC85A	0
ESCO1	0
PSMG3-AS1	0
CSMD3	0
FMNL2	0
ZC3H18	0
KLHL32	0
GPR139	0
TUBGCP5	0
STK11IP	0
SLC25A25	0
CDYL2	0
TMEM132B	0
MYL10	0
SYCE1	0
MGAM2	0
ARMC6	0
ZFP3	0
ZNF670	0
MAPK1IP1L	0
TPTE2	0
SDR42E1	0
ZFAND4	0
TRMT10A	0
CACNA2D4	0
TBC1D31	0
CYB5D2	0
SLC43A2	0
KIF19	0
ACTR8	0
GCNA	0
HPYR1	0
CADPS2	0
ARHGAP18	0
ST7-AS2	0
ST7-AS1	0
FBXO44	0
B4GALNT2	0
TJAP1	0
SPACA3	0
TBCK	0
SEZ6	0
TADA2B	0
ANKRD13B	0
MRFAP1	0
ACP4	0
TBC1D16	0
CCDC102A	0
MARS2	0
ADAMTSL1	0
PEX11G	0
ZBTB47	0
B3GNT7	0
NT5C1B	0
PKHD1L1	0
COQ10A	0
TEX30	0
NEURL3	0
DMKN	0
NAPRT	0
WDR81	0
MMGT1	0
OPALIN	0
SP140L	0
MVB12A	0
HAUS8	0
LEMD1	0
PGAP3	0
IGSF8	0
KCNG4	0
EFCAB13	0
PIGM	0
MRPL10	0
PRDM6	0
OLFM2	0
ZNF561	0
ORAI3	0
TMEM44	0
GGT6	0
TP53INP1	0
PPP1R14A	0
CEP41	0
FNIP1	0
LIMS3	0
TGS1	0
MYL12B	0
EGLN2	0
EGLN3	0
CAVIN3	0
PRRT2	0
ERI2	0
KRBA2	0
SAT2	0
DTD2	0
ATP5IF1	0
L3HYPDH	0
WDR89	0
HOGA1	0
CYB5D1	0
FDX2	0
GLMP	0
STX1B	0
GTF3C6	0
IL17F	0
RDH13	0
TUBA3E	0
CMTM7	0
RWDD2A	0
MRAP2	0
CYTOR	0
SNX18	0
USP43	0
ORMDL1	0
SFXN5	0
HSPB9	0
SFXN1	0
TMEM132E	0
LENG9	0
SYAP1	0
SPATA32	0
HTRA3	0
LRRC4B	0
CGB7	0
POM121L2	0
MUC16	0
TTYH2	0
PIGS	0
FOXP2	0
ZNF101	0
EPSTI1	0
GNG8	0
OPN4	0
ABCC12	0
HEXIM2	0
CDRT8	0
RP1L1	0
ORMDL3	0
ARHGAP12	0
SYTL5	0
SYTL4	0
CCDC43	0
CNTD1	0
SYTL3	0
TMEM203	0
PAXBP1	0
LSM12	0
ZNF511	0
CHCHD1	0
MTFMT	0
SENP8	0
MSS51	0
CFAP70	0
C10orf90	0
C15orf40	0
BTBD16	0
PSTK	0
LEO1	0
PIK3AP1	0
MORN4	0
ZFYVE27	0
MMP21	0
VASN	0
KLHL33	0
LARGE2	0
CPXM2	0
SFXN4	0
PNLIPRP3	0
ANAPC16	0
CLRN3	0
COMTD1	0
SFR1	0
GSTO2	0
BORCS7	0
AGAP4	0
PDZD8	0
SFXN2	0
ANKRD22	0
FRA10AC1	0
CALHM3	0
RAB3IP	0
SSX2IP	0
MRGPRX3	0
FTSJ3	0
SLC16A10	0
GALNT15	0
IP6K3	0
DEFB118	0
CIB3	0
AGBL1	0
TAGAP	0
NIPA1	0
TMC1	0
TMC2	0
TWIST2	0
SLC51B	0
HIGD2B	0
PRAP1	0
C10orf71	0
EXOSC6	0
GPR62	0
MUCL1	0
ANTXR2	0
PARD3B	0
LRRC28	0
PCAT4	0
UBE2J2	0
LINC00161	0
TRIM6	0
TMEM266	0
ZNF354B	0
RFFL	0
OLFM3	0
SPIC	0
ANO4	0
ALKBH2	0
FOXN4	0
SPPL3	0
TEX29	0
RXFP2	0
TEX26	0
SLAIN1	0
SPACA7	0
TDRD9	0
ANKRD9	0
AK7	0
IFI27L1	0
TRAPPC6B	0
DEGS2	0
NOXRED1	0
JDP2	0
GPHB5	0
ISCA2	0
NAA30	0
SOCS4	0
FRMD6	0
CLBA1	0
TTC8	0
KLHDC1	0
TC2N	0
LRR1	0
MRPL52	0
TPPP2	0
RNASE11	0
PLD4	0
ACOT4	0
TMEM52B	0
CCDC38	0
LRRK2	0
DEPDC4	0
OR56A1	0
OR56A4	0
ARL14EP	0
ASCL4	0
JAML	0
NXPE2	0
NXPE1	0
PIH1D2	0
CYP2R1	0
TMEM45B	0
FAT3	0
SLC36A4	0
DNAJC24	0
AEBP2	0
FGD4	0
ERP27	0
IKBIP	0
NEDD1	0
GTSF1	0
SLC24A4	0
SLC25A29	0
ZNF641	0
C12orf54	0
RHEBL1	0
TMEM132D	0
LRIG3	0
SDR9C7	0
OR2AP1	0
FAM186A	0
TPH2	0
TNFRSF13C	0
SPATA2L	0
NOSTRIN	0
ALPK2	0
ARHGAP33	0
EVI5L	0
TRMT61A	0
RASGRP4	0
C12orf56	0
C16orf78	0
DIS3L	0
ARL11	0
FANCD2OS	0
CMTM3	0
IQCD	0
WFIKKN1	0
DNTTIP1	0
BATF2	0
LYSMD3	0
ACSM2A	0
LRRC58	0
OSR2	0
RMI2	0
DHRS1	0
DCUN1D3	0
NRN1L	0
ZNF653	0
TSR3	0
CTHRC1	0
NXNL1	0
RAB3C	0
WDFY2	0
RNF166	0
SLC25A26	0
RAB42	0
DDIT4L	0
OMA1	0
NOXO1	0
KCTD12	0
ATG4A	0
SLC5A11	0
SLC26A7	0
HAUS1	0
CCDC124	0
NT5C3B	0
CCDC78	0
SLC26A9	0
CGAS	0
ZNF618	0
ZNF554	0
TENT5B	0
ZNF501	0
ARHGEF25	0
FCHO2	0
ZNF689	0
UHRF2	0
MALSU1	0
FBXO17	0
LRRC56	0
GBP5	0
GBP4	0
LRRC42	0
FCRL3	0
FCRL1	0
GPR146	0
PCMTD1	0
SPATA33	0
TSEN15	0
MRGPRE	0
MRGPRF	0
MRPL53	0
MRPL54	0
PPP1R27	0
RPL39L	0
HSPA12B	0
CNTROB	0
SNAP47	0
LEAP2	0
SLC18B1	0
LRG1	0
WHAMM	0
MED12L	0
FOXP4	0
HYKK	0
DCD	0
SH2D1B	0
SCGB3A2	0
CATSPER2	0
DACH2	0
THEM4	0
WDR17	0
TADA1	0
AGAP3	0
AGAP1	0
AGAP2	0
ARAP1	0
ARAP2	0
ACAP3	0
ART5	0
CATSPER1	0
NTAN1	0
TLCD1	0
ABHD15	0
COX20	0
ZMYND19	0
TM4SF19	0
TGM7	0
CLNK	0
[truncated: 16,381 more rows]

## Sheet: Key genes in fetal RV model
gene	importance
MDK	0.211131
ECHDC2	0.0701887
PDZD2	0.0631534
IGF2BP1	0.0451413
STK38L	0.0434398
HNRNPA2B1	0.0350009
ENO1	0.0345785
MPPED2	0.0303271
COL11A1	0.0264259
YEATS2	0.0238063
PIK3R1	0.022541
PFKFB4	0.0222178
ABLIM1	0.0186676
PTPRG	0.0181791
MYOM3	0.0179834
ART3	0.0164218
HIF3A	0.0156082
HNRNPC	0.0151998
HACD1	0.0143969
MSRB3	0.0119484
CSGALNACT2	0.0116248
MAOA	0.0110525
KLHL24	0.0107905
A4GALT	0.0101579
HSPA1B	0.00997792
MB21D2	0.00822137
GOLGB1	0.00769578
CCNH	0.00721543
CYP2J2	0.00670379
RPS24	0.00627307
BCKDHB	0.00626568
HECW2	0.0056878
ACACB	0.00567482
XPO1	0.00542558
IFRD1	0.00518819
MYOM2	0.00494252
HSPA1A	0.00489202
PPP1R9A	0.00456183
HSPB1	0.00446786
ATP2A2	0.00432037
IGF2BP3	0.00429738
PTGER3	0.0039054
CBLB	0.00379518
TCEA3	0.00358607
CORIN	0.0028907
ABCB7	0.00283708
ITFG1	0.00280053
TENM2	0.00260874
CAMK2D	0.00258726
LRRFIP2	0.00257194
FGF18	0.00240225
RUNX1T1	0.00234499
NEBL	0.00214437
DST	0.00202387
DLC1	0.00183054
ECPAS	0.00177496
WDFY3	0.00171421
ZNF69	0.00170446
FRMD4B	0.00153722
RPL8	0.00153496
ADCY5	0.00145731
ZNF385D	0.00143933
GRIP2	0.00138806
SSR3	0.00123474
ST3GAL1	0.00123029
CHRM2	0.00122676
PDE4DIP	0.001206
FRY	0.00118988
XIRP2	0.00116049
RPS14	0.00108332
KLF9	0.00103234
RABGEF1	0.00103104
TLN2	0.000988966
SDK2	0.000978542
ZFAND3	0.000903108
MAPKAPK2	0.000849796
TTTY14	0.000824607
MBD5	0.000817404
TNRC6B	0.000802933
NR4A1	0.000776746
TSPAN5	0.000753941
PSPC1	0.000730509
ZFP90	0.000704488
SMYD2	0.000676403
ACTN4	0.000632688
ZNF512B	0.000629376
ROR2	0.000618503
PDE7A	0.000603481
ARHGAP24	0.000586979
RIPOR2	0.000557606
KCNQ5	0.00053597
TENM3	0.000532199
ZNF331	0.000526858
LDLRAD4	0.000506463
VMP1	0.000498769
PLN	0.000457497
ASB15	0.000457178
FBXO32	0.000442978
DOK7	0.000431368
FTX	0.000425841
PLEKHG4B	0.000397827
IRS1	0.000373005
FOSL2	0.000371129
FOXP1	0.000368029
FGF10	0.000358124
MBOAT2	0.000352313
ZSWIM6	0.000346677
DNAH11	0.000336128
SLC16A1-AS1	0.000316297
GBF1	0.000308648
ABRA	0.000307091
CPNE5	0.000286234
VSTM2L	0.000284096
CUX1	0.000279276
URI1	0.000261051
RANBP2	0.000260954
COL4A4	0.000234541
KIF13A	0.000232309
GPX3	0.000230408
VCP	0.00021973
ZFP36	0.000215679
EGFL8	0.000213022
SESN1	0.000206733
RPS13	0.00020424
AQP7	0.000199763
FITM2	0.000194891
NAA15	0.000191239
LRBA	0.000191146
FREM1	0.000189143
PPM1K	0.000187455
ZNF160	0.000187117
SAMD4B	0.000186912
ABCA1	0.000185032
RANBP9	0.000178346
PMP22	0.000172978
RCSD1	0.000166083
HS2ST1	0.000161458
VPS13B	0.000155044
ARGLU1	0.000154134
RPS3	0.000142788
IVNS1ABP	0.000142447
ERGIC3	0.000136524
CDC7	0.00013598
TFDP2	0.00013409
TDG	0.000127733
ZSCAN5A	0.000127445
GTPBP6	0.00012629
DLEU2	0.000124233
SPPL2A	0.000122486
RASA1	0.000118035
PDE4D	0.000115854
CYTOR	0.000113934
STAG1	0.000106808
STRIP2	0.000105689
ARPC2	0.000104209
SMPX	0.000101092
RARB	9.88273e-05
RNF38	9.83246e-05
NRK	9.57525e-05
SMTN	9.4238e-05
KANK4	9.42073e-05
FHL2	9.17552e-05
LATS2	9.1664e-05
LEPROT	8.85526e-05
BFSP1	8.82351e-05
TBL1XR1	8.12765e-05
UBE2G1	7.98573e-05
MYH14	7.38306e-05
ADAMTS2	6.90151e-05
AGO2	6.48555e-05
GTF2IRD2B	6.15357e-05
PTH1R	6.11194e-05
NPAS3	5.91542e-05
CCSAP	5.70537e-05
RXRG	5.56704e-05
WAC	5.25044e-05
MEST	5.16594e-05
NR2F2-AS1	5.12317e-05
RAB21	5.00979e-05
WDR45B	5.00414e-05
MPP3	4.77856e-05
MTMR3	4.76177e-05
ELL2	4.74625e-05
LINC00910	4.74171e-05
SLC25A33	4.71878e-05
TRDN-AS1	4.65771e-05
MARK3	4.56535e-05
ATF3	4.52728e-05
RTN4	4.50374e-05
GAPDH	4.38172e-05
TMEM109	4.32835e-05
PIK3C3	4.30485e-05
CDK17	4.29441e-05
NEDD9	4.29158e-05
GLT8D2	4.23664e-05
OSBPL8	4.20753e-05
STAT3	4.09633e-05
RPS28	4.05164e-05
PTMA	3.99032e-05
CRAT	3.8877e-05
TRIM9	3.84777e-05
TRIM33	3.8363e-05
ZNF83	3.8226e-05
SESTD1	3.77888e-05
GJC1	3.76586e-05
MIR646HG	3.75746e-05
KIF1B	3.73328e-05
FOXJ3	3.68371e-05
CCL26	3.63826e-05
TPO	3.63196e-05
SYBU	3.62526e-05
ZNF521	3.59709e-05
MYO1F	3.49478e-05
DGCR8	3.47301e-05
HCG11	3.43841e-05
POPDC3	3.27175e-05
FAM13C	3.26487e-05
ANAPC1	3.26007e-05
STK32A	3.1793e-05
ANO4	3.14077e-05
BCAS2	3.10119e-05
RPL28	3.1002e-05
NUSAP1	3.0818e-05
DISC1	3.05728e-05
SNRPD1	2.99492e-05
MED15	2.97292e-05
ZBED4	2.88071e-05
RPL37	2.84754e-05
MTPAP	2.83564e-05
VEGFB	2.80239e-05
IGF2BP2	2.7838e-05
PLOD1	2.74969e-05
TULP1	2.74465e-05
SCFD1	2.67573e-05
GCC2	2.6376e-05
TBC1D5	2.62599e-05
PARVB	2.60846e-05
IGFBP5	2.55529e-05
BTRC	2.50838e-05
BAZ1B	2.49431e-05
FOXN1	2.48909e-05
EVA1A	2.45703e-05
FNDC3A	2.45513e-05
CDCA3	2.40771e-05
XRN2	2.37519e-05
MYO18A	2.35605e-05
CCR1	2.35468e-05
GIPC2	2.17129e-05
SLC2A4RG	2.16015e-05
ZER1	2.13818e-05
PPM1B	2.13704e-05
AKTIP	2.11678e-05
MYRF	2.09944e-05
PDRG1	2.0913e-05
ZNF519	2.07723e-05
PLSCR1	2.04962e-05
PLEKHG2	2.03226e-05
MAN1C1	2.00577e-05
SLU7	1.98749e-05
ZNF141	1.9784e-05
NUP98	1.95229e-05
CNBD2	1.89743e-05
GGA2	1.83749e-05
E2F4	1.83748e-05
STRN3	1.83665e-05
SH3BP4	1.83081e-05
ALCAM	1.8143e-05
SUPT3H	1.81363e-05
FBXL2	1.8008e-05
SOX8	1.79334e-05
SLC35A2	1.77727e-05
BMF	1.76668e-05
XBP1	1.73432e-05
RPS21	1.70762e-05
TSSK4	1.69429e-05
SLC51A	1.65985e-05
CCDC126	1.63639e-05
TMC1	1.6257e-05
PISD	1.58484e-05
CDH19	1.58332e-05
HOXC4	1.57126e-05
AAMDC	1.5688e-05
GOLPH3	1.5625e-05
HPSE2	1.55381e-05
METTL23	1.55242e-05
ESPL1	1.5521e-05
PTGDR	1.54255e-05
GATAD1	1.51486e-05
SLC26A5	1.51317e-05
CAPN9	1.50429e-05
SBSPON	1.494e-05
IDS	1.4854e-05
SH3BP5	1.47349e-05
ESAM	1.47297e-05
FAXC	1.45657e-05
GIN1	1.448e-05
C11orf91	1.447e-05
CUX2	1.44556e-05
ING4	1.41359e-05
CSTF3	1.40313e-05
LIMCH1	1.37639e-05
SNX29	1.37587e-05
EHD1	1.37511e-05
MRPS2	1.36502e-05
NRG2	1.34564e-05
ZC3H12A	1.31788e-05
MRPL33	1.30815e-05
HMGA2	1.27555e-05
XPO6	1.24827e-05
SP3	1.24473e-05
ZNF808	1.2364e-05
BCL6	1.22677e-05
LINC01778	1.22024e-05
MEF2D	1.21331e-05
FBLN1	1.2106e-05
CTBP1-DT	1.20831e-05
ESR1	1.18823e-05
TARDBP	1.18725e-05
TMED3	1.18673e-05
ZNF644	1.17782e-05
SLC15A2	1.17516e-05
RAB11FIP2	1.13886e-05
CHD2	1.11469e-05
SNRPB2	1.11326e-05
UBAP2L	1.10033e-05
ZRANB2	1.08876e-05
HCFC1	1.07188e-05
MYOZ3	1.04883e-05
RN7SL832P	1.0408e-05
DNAJB2	1.03757e-05
DENND4B	1.03476e-05
KCNB2	1.0345e-05
SSB	1.02083e-05
LARP1B	1.01562e-05
LINC02328	1.00963e-05
POLH	1.00042e-05
CNPPD1	9.98712e-06
SCN9A	9.88831e-06
LINC02253	9.74262e-06
TMEM220	9.69451e-06
MXRA5	9.60243e-06
CNIH4	9.57911e-06
GYG1	9.56025e-06
ATG4A	9.52552e-06
EIF3B	9.48756e-06
SYT5	9.46711e-06
NDST4	9.45443e-06
AGTRAP	9.44063e-06
PSMD8	9.41901e-06
NPC2	9.39366e-06
TMEM38B	9.38782e-06
DHX38	9.23715e-06
AGBL1	9.14966e-06
RRN3	9.13058e-06
DUOX1	9.06733e-06
CELA3B	9.05065e-06
PTGIR	8.96609e-06
VAMP2	8.95059e-06
CCDC88A	8.92302e-06
ACP1	8.90755e-06
SDCBP2	8.76146e-06
MGLL	8.75334e-06
CHADL	8.57349e-06
CRYGS	8.50786e-06
LONP1	8.47486e-06
THEM4	8.34708e-06
SCTR	8.32501e-06
WDR27	8.30453e-06
FAM174B	8.29778e-06
HDAC5	8.28134e-06
SLC16A6	8.27224e-06
RTF2	8.24705e-06
HYPK	8.23669e-06
MDM2	8.18288e-06
SH2D4A	8.06714e-06
ATP5F1B	8.04726e-06
TIMM17A	7.98863e-06
GAS6-DT	7.96544e-06
TPX2	7.86654e-06
HMGA1	7.86167e-06
DCTN4	7.72612e-06
PKN1	7.66489e-06
VWCE	7.6115e-06
NLGN4X	7.59359e-06
FABP2	7.53009e-06
LRRC10	7.5042e-06
ELF2	7.49292e-06
AP1G1	7.44611e-06
LINC01182	7.34712e-06
DNAJC8	7.31835e-06
HOXB3	7.31496e-06
INTS6	7.27188e-06
POLDIP2	7.27148e-06
HSP90B1	7.24331e-06
TCF24	7.17288e-06
GMPPA	7.15211e-06
PXYLP1	7.09492e-06
LTBP4	7.07267e-06
PARN	7.01157e-06
SLIT1	6.99266e-06
PKDCC	6.69764e-06
STK10	6.6952e-06
RGS2	6.65966e-06
LASP1	6.59577e-06
FBXL19-AS1	6.51473e-06
SYT17	6.4915e-06
CYP1B1-AS1	6.46646e-06
ENPP2	6.44481e-06
AIM2	6.41623e-06
ATP6V0A2	6.40829e-06
STIP1	6.37652e-06
OPA3	6.35953e-06
DHFR	6.35206e-06
RMC1	6.32664e-06
ANKRD30BL	6.24688e-06
LINC02507	6.23925e-06
MIER2	6.22777e-06
S1PR3	6.21651e-06
PLCG1-AS1	6.21131e-06
COX19	6.20947e-06
RARA	6.19843e-06
COX6A1	6.14989e-06
SH3BP5L	6.138e-06
HEPH	6.09864e-06
ZNF667-AS1	6.08681e-06
SLC19A3	6.03132e-06
HMGN4	5.87793e-06
CASP2	5.84205e-06
DDX19B	5.82409e-06
LLPH-DT	5.74346e-06
ARFRP1	5.68911e-06
KSR2	5.66267e-06
TBK1	5.63912e-06
CA2	5.61582e-06
NEK6	5.61047e-06
AKAP12	5.53213e-06
BCL2L2-PABPN1	5.53001e-06
SLC45A3	5.50463e-06
GZF1	5.49755e-06
ITGA11	5.43876e-06
IL21R	5.43335e-06
HS6ST2	5.39498e-06
MEIS1	5.35671e-06
BTBD18	5.32509e-06
TADA3	5.31951e-06
CTC1	5.29846e-06
DDT	5.28284e-06
DNAJB4	5.2433e-06
MASP2	5.2365e-06
SEC14L2	5.23096e-06
RAD9A	5.19476e-06
ATG5	5.18192e-06
THBD	5.14583e-06
IRF2BP1	5.1407e-06
SLC25A38	5.13379e-06
ZNF503-AS1	5.1036e-06
DDO	5.06965e-06
LMOD1	5.01779e-06
ASIC1	4.97474e-06
RAPGEF1	4.94699e-06
RPP14	4.92654e-06
NSFL1C	4.91762e-06
LIX1L	4.90677e-06
ABHD11	4.84403e-06
MSH2	4.82796e-06
MAP2K7	4.79052e-06
PEX26	4.7895e-06
EIF3C	4.73246e-06
SAMSN1	4.71397e-06
PSMD11	4.69816e-06
ANGPTL1	4.64487e-06
SYS1	4.62328e-06
SEC14L1	4.54015e-06
CTPS1	4.50848e-06
MSL2	4.47097e-06
UGDH	4.46794e-06
CTNS	4.44355e-06
DDRGK1	4.41793e-06
TIGD2	4.39458e-06
FBXO48	4.3817e-06
EFCAB13	4.36761e-06
NIT1	4.31433e-06
DHX16	4.29937e-06
CEP68	4.25411e-06
CNNM3	4.24401e-06
CSRP2	4.21701e-06
KYNU	4.2108e-06
DBNDD1	4.2107e-06
IKZF5	4.20753e-06
MRPL57	4.19407e-06
ALK	4.18771e-06
SEC61A1	4.16599e-06
NSG2	4.15459e-06
AKNAD1	4.14617e-06
NPIPB11	4.11667e-06
PECR	4.03202e-06
IFIT2	4.01848e-06
PAX7	4.01302e-06
RP1	3.99755e-06
PRDM6	3.98292e-06
ELP5	3.97636e-06
HIVEP3	3.92285e-06
RAB6B	3.91828e-06
ARMC9	3.91587e-06
HAUS1	3.88617e-06
RPL18A	3.86012e-06
POTEI	3.79326e-06
RAMP2-AS1	3.77702e-06
NDUFV3	3.75817e-06
PPAT	3.7556e-06
WASHC5	3.74528e-06
OVOL2	3.7206e-06
MCAT	3.71695e-06
RPF2	3.70007e-06
TULP4	3.67733e-06
SPTBN4	3.67186e-06
GFM2	3.65527e-06
PDLIM7	3.63414e-06
CNKSR2	3.62319e-06
SRR	3.58894e-06
NETO1	3.57981e-06
SFSWAP	3.57905e-06
KCNJ6	3.56992e-06
RPS4X	3.56108e-06
HRH1	3.52845e-06
RNF182	3.52486e-06
FAM174A	3.51655e-06
ZNF805	3.50571e-06
C17orf100	3.50202e-06
MRPL35	3.4984e-06
GSS	3.48365e-06
WSB1	3.44096e-06
FBXO4	3.41565e-06
BOK	3.41111e-06
HLA-DQB1	3.39731e-06
TOP1MT	3.37331e-06
CCDC157	3.25584e-06
ERLIN2	3.23035e-06
SHOC2	3.22809e-06
TSR1	3.21316e-06
ANAPC13	3.20157e-06
LPCAT2	3.20156e-06
GPLD1	3.19537e-06
GOSR1	3.18224e-06
GK5	3.18186e-06
ANXA2	3.17845e-06
SUMF2	3.16751e-06
HMCN2	3.15245e-06
DIAPH2	3.1264e-06
JOSD1	3.11687e-06
SLC22A10	3.1157e-06
LINC01837	3.11347e-06
BAG5	3.09028e-06
TINCR	3.07069e-06
RHBDL3	3.05955e-06
RNF212	3.03517e-06
GRAP2	3.00669e-06
SRSF6	3.00201e-06
SEC13	2.99374e-06
DHRSX	2.9629e-06
OMG	2.95371e-06
LINC02201	2.94649e-06
ACOT7	2.94646e-06
DAD1	2.92963e-06
ZNF354A	2.92224e-06
DHH	2.90622e-06
RTN4IP1	2.90235e-06
FUZ	2.88125e-06
TUBB4B	2.87057e-06
HNRNPL	2.85383e-06
TRIM65	2.84162e-06
SPEG	2.83054e-06
ID2	2.82596e-06
SLC25A13	2.82058e-06
GFRA3	2.81269e-06
ANK1	2.81081e-06
EPHX3	2.79921e-06
CARMIL1	2.79038e-06
SLIT3	2.78402e-06
ABCA2	2.74939e-06
PHAX	2.74364e-06
EIF5	2.73514e-06
UXS1	2.73224e-06
MED17	2.72745e-06
COX5B	2.71804e-06
ATF4	2.71068e-06
CLIC4	2.68507e-06
MEF2C-AS2	2.67777e-06
KDM1A	2.64497e-06
ZNF836	2.63092e-06
EPHX1	2.55969e-06
GLS2	2.53918e-06
TLE3	2.52971e-06
KIF9	2.52058e-06
PCID2	2.50687e-06
DUSP23	2.50501e-06
TEX2	2.50338e-06
ZNF682	2.50282e-06
SET	2.49369e-06
LINC01807	2.47071e-06
OPA1-AS1	2.45531e-06
RASGRP1	2.44497e-06
FBXO30	2.43397e-06
AAMP	2.41329e-06
FKBP8	2.40918e-06
SORCS2	2.40754e-06
LINC01361	2.37548e-06
MCCC1	2.32815e-06
OR1I1	2.28425e-06
TNFSF12	2.27933e-06
PHF21B	2.25302e-06
HAPLN2	2.24939e-06
DSCAM	2.24406e-06
ATP5MC2	2.22375e-06
IRF3	2.21223e-06
LMBRD2	2.20403e-06
NDUFB1	2.19426e-06
CARM1	2.16754e-06
ADD3	2.1668e-06
VIP	2.09233e-06
RECK	2.08717e-06
POLG2	2.06128e-06
LINC00867	2.05464e-06
SAAL1	2.02889e-06
M6PR	2.02767e-06
SUCLG1	2.02447e-06
UBXN2B	2.00487e-06
STX5	2.00087e-06
BAK1	1.98638e-06
ATP2B2	1.97932e-06
ISOC2	1.9695e-06
APOE	1.93628e-06
NWD1	1.9249e-06
CCDC26	1.92481e-06
GRK2	1.87006e-06
AVPI1	1.81005e-06
LRP5	1.73266e-06
KCNJ5	1.72205e-06
POU5F2	1.68751e-06
ZNF286A	1.68369e-06
TPMT	1.65967e-06
SRSF3	1.62319e-06
A1BG	1.60242e-06
MAP2K2	1.51218e-06
JDP2	1.41766e-06
NEIL2	1.40407e-06
CD37	1.37689e-06
ATP1A3	1.34896e-06
LINC00632	1.33723e-06
BZW1	1.32683e-06
RNF139	1.32284e-06
ZNF446	1.30302e-06
LINC02141	1.29948e-06
TNIP2	1.27449e-06
NPEPPS	1.27014e-06
CCNG1	1.26343e-06
ACAT2	1.25817e-06
TCF15	1.23764e-06
PDHA1	1.21781e-06
DYNC1I1	1.21775e-06
GUCD1	1.11885e-06
ADAMTS17	1.11454e-06
HIF1A	9.70465e-07
ABCF1	9.05124e-07
FASN	8.85833e-07
ANKRD7	7.2158e-07
PAG1	7.14233e-07
TBCA	6.60094e-07
SERPINA3	6.41136e-07
ACO1	6.41103e-07
FAM217B	5.92498e-07
ACVR1	5.73295e-07
AADAC	5.63298e-07
AMPH	5.53016e-07
A2M	4.47814e-07
ACTA2	4.14066e-07
MAPKAPK5	3.9512e-07
ACVR1B	3.68442e-07
ABCA3	3.01215e-07
AHR	2.10516e-07
ACOX1	1.48181e-07
ADM	1.07171e-07
ADCY2	1.06796e-07
ABR	9.93374e-08
NAT1	9.75332e-08
AR	8.99558e-08
ACTB	5.83065e-08
ABAT	2.05672e-08
ARHGAP39	0
TTYH3	0
SLC12A8	0
LYZL1	0
IQCN	0
SRCIN1	0
COL25A1	0
GNPTG	0
ACAD10	0
SLC35G2	0
PARD6B	0
ZBTB37	0
TUBB6	0
NT5C1A	0
ZGPAT	0
AKNA	0
ST6GAL2	0
ZNF594	0
TSGA10	0
UBXN6	0
CD276	0
PDCD1LG2	0
KIRREL3	0
PBX4	0
ZC3H8	0
HOPX	0
ZNF559	0
SRRM4	0
TMEM121	0
ACSS1	0
LINC01547	0
AARSD1	0
TSEN2	0
MCHR2	0
THUMPD2	0
PRR3	0
THSD7B	0
MRPL43	0
PGBD1	0
LY6G5C	0
TMEM185A	0
LY6G6C	0
MAK16	0
MPIG6B	0
VWA7	0
PARD6G	0
SLC44A4	0
MAP1LC3A	0
MT4	0
KBTBD8	0
EBPL	0
SPINK7	0
ULBP1	0
ULBP2	0
ABTB1	0
PUS1	0
GLYR1	0
LINC00852	0
CCDC68	0
ADGRE3	0
CEP70	0
RNASE7	0
TNKS2	0
CCDC62	0
CXXC4	0
GKAP1	0
ZKSCAN3	0
DPY30	0
GLIS2	0
MYPN	0
HES7	0
USP32	0
ZNF347	0
CARD6	0
TRIM55	0
SP6	0
FNDC1	0
KRBA1	0
COASY	0
ZNF469	0
REEP4	0
ZSCAN16	0
DCAF11	0
NTNG2	0
SEL1L2	0
TRAF3IP3	0
TNRC18	0
TTBK1	0
DNAJC5	0
AFAP1L2	0
PNPLA3	0
GPR174	0
PABPC1L	0
USP38	0
WDR82	0
KCNIP4	0
MFSD14B	0
C22orf23	0
ADAM33	0
PLA2G12B	0
DGAT2	0
SLITRK2	0
PROK1	0
WNT5B	0
TUBB1	0
GJA9	0
CARD11	0
ADGRA1	0
ZNF528	0
MSANTD4	0
HHIPL1	0
RAB11FIP4	0
TMPRSS5	0
NPL	0
JAGN1	0
FRMPD3	0
DOT1L	0
LZTS2	0
ILKAP	0
BRSK1	0
SYVN1	0
PRRT1	0
ABLIM2	0
ZNF333	0
LNPK	0
ZNF512	0
SETD7	0
MAML2	0
RSPH6A	0
GPR63	0
PTDSS2	0
ZNF414	0
MCRIP2	0
DYDC2	0
POLR2M	0
PCGF5	0
OR2C3	0
OR2AE1	0
CLPTM1L	0
AKT1S1	0
C15orf48	0
COLEC12	0
ELOF1	0
SLC25A32	0
COG8	0
HPS3	0
ARFGAP2	0
NIFK	0
HOOK3	0
CYSTM1	0
KCNH6	0
SLC2A10	0
ZBP1	0
TMEM101	0
SPIRE2	0
JPH4	0
COL18A1	0
ZNF34	0
CYB5B	0
B9D2	0
ZNF527	0
PLPP5	0
TMEM177	0
LIMD2	0
CPTP	0
GHDC	0
MAP3K21	0
STARD5	0
DCTN5	0
THAP7	0
ACTRT3	0
SPX	0
CNFN	0
NDFIP1	0
ITIH5	0
KHDC1	0
ACRBP	0
GON7	0
PRR7	0
MCM8	0
KDM7A	0
TAS1R1	0
EFCAB7	0
APOL3	0
L3MBTL3	0
APOL4	0
PHYHIPL	0
LCOR	0
APOL5	0
APOL6	0
ZMAT1	0
ZFP91	0
INTS5	0
DDHD1	0
EEPD1	0
ZNF436	0
NEURL4	0
CEP44	0
ASXL3	0
CMIP	0
SLX4	0
MEGF11	0
MEGF10	0
FBN3	0
FAM120B	0
DUSP16	0
TMEM25	0
PTPN5	0
HAVCR2	0
MOGAT2	0
CBR4	0
RSPO3	0
AGBL4	0
ZC3H10	0
ABHD18	0
ADGRG7	0
ZNF514	0
PGGHG	0
CPEB4	0
EDC3	0
PARP10	0
ORAI1	0
CENPT	0
ZBTB45	0
MFSD2A	0
RPUSD4	0
AIFM2	0
ASRGL1	0
THOC7	0
FRAS1	0
SIKE1	0
CWH43	0
IL17RC	0
TMEM134	0
LMNB2	0
SFT2D3	0
ADTRP	0
TTI2	0
CEP290	0
ABHD14B	0
RUBCNL	0
ZNF496	0
MYO19	0
PHF5A	0
CCDC142	0
LINC00525	0
MYCT1	0
SPSB1	0
GLIS3-AS1	0
DBF4B	0
TRIM52	0
LINC00839	0
IFT74	0
ZNF503	0
LRCH3	0
KLHL22	0
RIOX2	0
TEDC2	0
PIF1	0
ZNF341	0
FAM136A	0
TMEM87B	0
ZNF382	0
BAIAP2L2	0
SLC35B4	0
BICC1	0
ATOH8	0
ZNF587	0
FAM222A	0
ZNF614	0
PTGES2	0
UTP4	0
LRP11	0
MZT2B	0
PPP1R15B	0
ZNF606	0
ALG10	0
TUBA4B	0
FIZ1	0
ZNF566	0
SPRYD3	0
CCDC15	0
TMEM209	0
ZFP2	0
ZDHHC12	0
ZNF703	0
C1orf198	0
RPF1	0
MROH9	0
LRRC8E	0
CCDC170	0
TRIM46	0
ADO	0
BBOF1	0
CCDC33	0
ZSCAN10	0
ARHGEF39	0
FBH1	0
LINGO1	0
MIGA2	0
VCPIP1	0
ATAD1	0
TBRG1	0
PLXDC2	0
TMTC4	0
RNFT2	0
MAP3K19	0
NFATC2IP	0
CEP89	0
POMGNT2	0
EDEM3	0
SPATA22	0
ZNF430	0
TRIM45	0
MCEE	0
EFHC2	0
SLC35F5	0
CEP63	0
GJA10	0
LOXL3	0
ABHD1	0
CAPS2	0
TMEM254	0
ELL3	0
CREB3L3	0
PIGZ	0
MYO18B	0
FAAP100	0
WDR26	0
COX4I2	0
GTPBP3	0
GPT2	0
BEX2	0
LNX1	0
MGARP	0
PREX2	0
EPC1	0
LRRC27	0
TET1	0
KLHL15	0
TRIM63	0
DSCR8	0
PDGFD	0
SPHKAP	0
KDM2B	0
FLAD1	0
MED28	0
TRABD	0
MS4A14	0
EFHD1	0
PLEKHO2	0
SLC9A7	0
MTERF2	0
CDK5RAP3	0
SCUBE1	0
ACCS	0
HINT2	0
GRPEL1	0
ITPKC	0
HSD3B7	0
PPP1R9B	0
WDCP	0
TM2D3	0
CCDC92	0
MPV17L2	0
ZNF607	0
PROSER1	0
SPG11	0
NAA11	0
KMT5C	0
TUBA1C	0
FHOD3	0
LINC00467	0
FOXD2-AS1	0
RUFY1	0
CHD9	0
FBXO11	0
GPAT3	0
MFSD9	0
PERM1	0
BUD13	0
PLCD4	0
PLPP7	0
HKDC1	0
MUS81	0
TXNDC17	0
RNF34	0
PYROXD2	0
ORAI2	0
PAAF1	0
NUBPL	0
HDGFL2	0
PIGO	0
RAB11FIP1	0
PSRC1	0
PLEKHA8	0
TARS2	0
SPSB2	0
CBX2	0
FAM167B	0
CRACR2A	0
ACSF2	0
COQ10B	0
NAA50	0
AFAP1-AS1	0
UNC119B	0
CFAP43	0
USP30	0
FUT10	0
B3GNT9	0
PCGF1	0
ZNF577	0
ALPK1	0
CNDP1	0
AKR1E2	0
FAM186B	0
ARMC2	0
HORMAD1	0
MYCBPAP	0
QRICH2	0
THAP2	0
C3orf20	0
KBTBD7	0
TMUB1	0
ANKRD27	0
HVCN1	0
NSRP1	0
ZRANB3	0
RAB6C	0
UCK1	0
COG3	0
RILP	0
DNAL1	0
AIF1L	0
FAM110A	0
NUF2	0
CHST9	0
PLVAP	0
ENKD1	0
ZMIZ2	0
OBSCN	0
EMILIN2	0
KATNAL1	0
C19orf12	0
C18orf21	0
MND1	0
AMMECR1L	0
CCM2	0
WDR54	0
TMEM47	0
ADGRV1	0
RASSF5	0
RTP3	0
RBM48	0
MAGT1	0
BCL2L12	0
SOX7	0
DTNBP1	0
HDHD2	0
TMEM222	0
TEX35	0
SLC10A7	0
NUDT12	0
PLEKHN1	0
LRRC2-AS1	0
DRC3	0
PMFBP1	0
TOMM40L	0
UTP15	0
SLC7A6OS	0
PUS7L	0
SLC25A31	0
FAM161A	0
CCDC70	0
GSG1	0
INO80B	0
SF3B5	0
SCRT1	0
SH3BGRL3	0
SYDE2	0
ADPGK	0
TCF7L1	0
FCRL4	0
KAT8	0
PPP1R1B	0
FCRL5	0
RNASEH2C	0
PITPNM3	0
ARID5B	0
PCDH11Y	0
ABRAXAS1	0
EPPK1	0
ARL6	0
USP44	0
SLC41A2	0
C4orf17	0
PCBD2	0
PUS3	0
PRAM1	0
DDX59	0
ZIC4	0
PCGF6	0
DOHH	0
ZNRF3	0
ZNF394	0
LRRIQ1	0
ATRIP	0
KATNAL2	0
WDR75	0
ACAD11	0
CEP78	0
USP42	0
APH1B	0
MXD3	0
EMC6	0
RAB33B	0
QRFPR	0
ITCH	0
RAB34	0
ATG10	0
HMCN1	0
GPR61	0
TBC1D10A	0
SLC25A18	0
BCO2	0
MRO	0
RIOK1	0
TM2D2	0
USHBP1	0
C11orf68	0
YPEL3	0
CRISPLD2	0
ESPN	0
NRIP2	0
TRPT1	0
FERMT3	0
CDCA7	0
JAM3	0
SH3BGRL2	0
CALN1	0
MIXL1	0
TSPAN10	0
INHBE	0
RBP5	0
RBM4B	0
FRMD8	0
ARMC10	0
USP26	0
SYT15	0
ESYT3	0
SYT16	0
TAS1R3	0
SETDB2	0
ROPN1L	0
LONP2	0
TFAP2D	0
KLF16	0
FSD1L	0
TMTC1	0
L3MBTL2	0
ATAD3B	0
ZNF484	0
TAF3	0
GRWD1	0
RSPH3	0
TMEM120A	0
TTTY13	0
MARVELD1	0
ANGPTL6	0
TATDN1	0
DYNLRB1	0
TM2D1	0
DYNLRB2	0
FAM167A-AS1	0
LINC00208	0
IMMP2L	0
SLC35G5	0
SLC4A11	0
IFI27L2	0
TSSK6	0
FAM167A	0
SLC25A2	0
SPNS1	0
FAM234A	0
CCDC8	0
SELENOO	0
FAM107B	0
NCALD	0
BRIP1	0
TEX101	0
CTTNBP2	0
KREMEN1	0
TMPRSS13	0
B3GNT5	0
CCDC3	0
PRSS27	0
TTLL2	0
FGFBP2	0
WDR87	0
SPATA9	0
SNX25	0
SLC4A9	0
TRAPPC9	0
RHNO1	0
KCTD10	0
RPS6KL1	0
SPATA16	0
EIF2A	0
CD99L2	0
TTC29	0
STARD3NL	0
STK40	0
SPRTN	0
CRISPLD1	0
HDAC10	0
RASSF4	0
LRMDA	0
SESN2	0
PARP9	0
TEKT1	0
HSDL1	0
BTBD10	0
SNX27	0
C2orf88	0
RNF135	0
FIP1L1	0
NECTIN4	0
TMEM79	0
LBH	0
URM1	0
TRIM8	0
CDADC1	0
PLA2G12A	0
GTF2IRD2	0
GFOD2	0
NTPCR	0
EIF1AD	0
TMEM175	0
ZDHHC16	0
EFCAB2	0
ING5	0
CAPNS2	0
WDR83	0
UTP23	0
PHF6	0
GINS4	0
COL21A1	0
MAP1LC3B	0
CHCHD5	0
CARD19	0
POLDIP3	0
YIPF4	0
NOA1	0
COQ5	0
TSSK3	0
TSC22D4	0
TRMT1L	0
SHCBP1L	0
DIAPH3	0
FAM83D	0
KAZALD1	0
CDT1	0
TSPAN14	0
ITM2C	0
CAB39L	0
ACSBG2	0
TMEM163	0
NIPA2	0
ANP32E	0
NICN1	0
DNAJC30	0
PRADC1	0
UNC93B1	0
STMN4	0
VPS25	0
TDRD3	0
FBXO38	0
TMEM107	0
MON1A	0
NAA38	0
CCDC77	0
CMSS1	0
ACBD6	0
GDPD5	0
THOC3	0
LLPH	0
TMX1	0
SLC38A1	0
SARNP	0
SGPP1	0
MOB2	0
HM13	0
METTL26	0
ZBED3	0
LZIC	0
DCSTAMP	0
CFHR5	0
SYNC	0
LRRC3	0
APOLD1	0
ANKRD13C	0
MIEN1	0
CLPB	0
UQCC2	0
DDI2	0
CHCHD6	0
ACTL8	0
NUDT22	0
TXNDC5	0
CSRNP2	0
NDEL1	0
VOPP1	0
PDCD2L	0
C1orf21	0
ZNF397	0
LMAN2L	0
TRIM11	0
FAM117A	0
NUDT16L1	0
MRPL45	0
BRMS1L	0
INTS14	0
YIPF5	0
RCC1L	0
PYM1	0
SLITRK6	0
METTL25	0
SETD3	0
RAB1B	0
USP48	0
ISG20L2	0
POMK	0
MEX3B	0
ARPC5L	0
SHARPIN	0
ANKRD20A1	0
ZNF541	0
RPAIN	0
MED25	0
ZMYND12	0
WDR24	0
ZNF611	0
RGPD5	0
SPATC1L	0
IQCG	0
NBPF3	0
SFXN3	0
TMEM14B	0
ST6GALNAC5	0
ZMYND15	0
TMEM117	0
HDHD3	0
ASCC2	0
NLRC5	0
ZNF93	0
C19orf44	0
ANTXR1	0
LOXL4	0
KIF18A	0
SEH1L	0
CABLES2	0
ABHD17A	0
POLR1B	0
LAS1L	0
SLC25A28	0
SLA2	0
SLC49A3	0
SLIRP	0
CHD6	0
QTRT1	0
MINDY4	0
ZCCHC7	0
TMEM164	0
FAHD1	0
FAR1	0
HYI	0
ELMOD3	0
GARNL3	0
RNF170	0
TIGD6	0
NUAK2	0
CAMKK1	0
SLC37A3	0
FLYWCH1	0
SYT3	0
DCUN1D5	0
TRIM7	0
TCHP	0
FBXW9	0
DRC7	0
PSMG3	0
DOCK8	0
OR5V1	0
AMN	0
REXO5	0
HSDL2	0
ISCA1	0
HAGHL	0
POLR3GL	0
C6orf62	0
ALKBH7	0
CCNL2	0
PPP1R14C	0
LRRC8C	0
TRAF7	0
MAF1	0
TMEM126A	0
RHBDD1	0
SPRY4	0
ATP13A4	0
RNF146	0
SBF2	0
TRIM56	0
ZCCHC9	0
VANGL1	0
ADAMTS12	0
ZDHHC18	0
MRI1	0
NETO2	0
MED10	0
RTL6	0
SLCO5A1	0
FYTTD1	0
ADAMTS10	0
PSD2	0
TLR10	0
SLF1	0
SGIP1	0
SPACA1	0
ACAP3	0
ART5	0
WDR17	0
MED12L	0
LRG1	0
SLC18B1	0
LEAP2	0
HEXA-AS1	0
CNTROB	0
HSPA12B	0
RPL39L	0
PPP1R27	0
MRPL54	0
MRPL53	0
MRGPRF	0
MRGPRE	0
SNAP47	0
FTSJ3	0
MRGPRX3	0
SSX2IP	0
RAB3IP	0
WFIKKN1	0
DCD	0
SH2D1B	0
ARAP2	0
CATSPER2	0
DACH2	0
CATSPER1	0
TADA1	0
AGAP3	0
AGAP1	0
AGAP2	0
ARAP1	0
SCGB3A2	0
COX20	0
ZMYND19	0
TM4SF19	0
TGM7	0
CMTM5	0
CYYR1	0
PHACTR3	0
TSEN15	0
NUS1	0
KLHDC3	0
LRRC3B	0
ZNF526	0
FOXP4	0
DNTTIP1	0
BATF2	0
LYSMD3	0
FAM210B	0
CLNK	0
GRIN3B	0
GRIN3A	0
RAB39B	0
TM4SF18	0
LINC01257	0
ZNF837	0
IL22RA2	0
ABHD15	0
SLC26A8	0
RBP7	0
PANX3	0
C8orf34	0
ACSM1	0
MOGAT1	0
GINM1	0
TLCD1	0
LYPD1	0
FAT3	0
SLC36A4	0
LARGE2	0
CPXM2	0
SFXN4	0
PNLIPRP3	0
ANAPC16	0
SLC16A10	0
CALHM3	0
SFR1	0
GSTO2	0
BORCS7	0
AGAP4	0
PDZD8	0
SFXN2	0
ANKRD22	0
CLRN3	0
SDR9C7	0
OR2AP1	0
FAM186A	0
TMEM52B	0
CCDC38	0
LRRK2	0
DEPDC4	0
TMEM45B	0
OR56A4	0
ARL14EP	0
DNAJC24	0
JAML	0
NXPE2	0
NXPE1	0
PIH1D2	0
CYP2R1	0
OR56A1	0
OLFM3	0
BORCS5	0
PCAT4	0
UBE2J2	0
LINC00161	0
TRIM6	0
ZNF354B	0
FRA10AC1	0
PARD3B	0
TWIST2	0
TMC2	0
TAGAP	0
CIB3	0
DEFB118	0
IP6K3	0
GALNT15	0
RFFL	0
COMTD1	0
MMP21	0
ZFYVE27	0
MORN4	0
PIK3AP1	0
PSTK	0
BTBD16	0
C10orf90	0
ANTXR2	0
MSS51	0
CHCHD1	0
ZNF511	0
PRAP1	0
C10orf71	0
EXOSC6	0
GPR62	0
MUCL1	0
CFAP70	0
ESCO1	0
PSMG3-AS1	0
TMEM132B	0
FMNL2	0
KLHL32	0
TUBGCP5	0
STK11IP	0
LRRC58	0
CSMD3	0
GPRIN1	0
XKR4	0
MBD6	0
CSMD2	0
BTBD9	0
PGLYRP2	0
CARD16	0
SLC25A25	0
OSBPL6	0
OSBPL5	0
OSBPL1A	0
SLAMF6	0
FHAD1	0
SMYD4	0
PWWP2A	0
CCDC85A	0
LENG8	0
RHPN1	0
KLHL29	0
SORCS1	0
GALNT13	0
RNF157	0
MYSM1	0
TMEM200A	0
PNMA5	0
ZIM3	0
DTX2	0
ZNF257	0
SLC35A4	0
FAM83F	0
HENMT1	0
PIK3IP1	0
CYGB	0
SDSL	0
MFSD3	0
ADPRHL1	0
CYP2U1	0
CMTM1	0
HELQ	0
TUBA3D	0
TMEM54	0
KLHDC7B	0
LRRC37B	0
ERMAP	0
MIR155HG	0
TIRAP	0
SLC22A9	0
MAL2	0
NLRP3	0
EFHC1	0
TOE1	0
SLC2A13	0
SIGLEC11	0
TXNRD3	0
BUD23	0
MCM3AP-AS1	0
LINC00334	0
B3GALT5-AS1	0
LINC00310	0
LACTB	0
EVI5L	0
ARHGAP33	0
ALPK2	0
NOSTRIN	0
TNFRSF13C	0
SLC5A11	0
TENT5B	0
OSBPL9	0
ARHGEF25	0
FCHO2	0
ZNF689	0
UHRF2	0
MALSU1	0
LRRC56	0
GBP5	0
GBP4	0
ZNF501	0
OSR2	0
RMI2	0
RNF166	0
ZNF653	0
TSR3	0
CTHRC1	0
NXNL1	0
TRMT61A	0
WDFY2	0
DHRS1	0
IQCD	0
FANCD2OS	0
ARL11	0
DIS3L	0
C12orf56	0
RASGRP4	0
RAB3C	0
WDR31	0
FLYWCH2	0
PTPMT1	0
TSGA13	0
MRFAP1L1	0
GPRASP2	0
SMIM19	0
LRRC42	0
C1QTNF7	0
C1QTNF6	0
C1QTNF4	0
C1QTNF3	0
C1QTNF2	0
C1QTNF1	0
OSBPL11	0
OSBPL10	0
TMEM123	0
FCRL3	0
FCRL1	0
GPR146	0
PCMTD1	0
FBXO17	0
SLC25A26	0
RAB42	0
DDIT4L	0
VASN	0
KCTD12	0
ZNF554	0
SLC26A7	0
CCDC124	0
NT5C3B	0
SLC26A9	0
CGAS	0
ZNF618	0
OMA1	0
ATXN7L2	0
SLC44A3	0
IFFO2	0
MAB21L3	0
AXDND1	0
KLHDC9	0
B3GALT6	0
LRIG3	0
AADACL3	0
LRRC38	0
KDF1	0
SHE	0
TDRD10	0
CCDC163	0
GABPB2	0
C2CD4C	0
PUSL1	0
ZNF648	0
OR2B11	0
DNAH14	0
DCST2	0
A3GALT2	0
RNF19B	0
LRRC39	0
LYPLAL1	0
TCEANC2	0
ZNF684	0
TMCO2	0
TPRG1L	0
LRRIQ3	0
ERICH3	0
TYW3	0
ASB17	0
PODN	0
ZNF57	0
TNFAIP8L1	0
EID2B	0
TMIGD2	0
WDR88	0
ZNF573	0
ZNF787	0
ANKLE1	0
NLRP8	0
NLRP13	0
NTN5	0
ALDH16A1	0
CPT1C	0
IZUMO2	0
JOSD2	0
CCDC159	0
NLRP5	0
C19orf47	0
PLK5	0
FBXO27	0
RINL	0
CYP4F22	0
HSPB6	0
NR2C2AP	0
ZNF792	0
IRGQ	0
LRRC25	0
MISP	0
NDUFA11	0
GIPC3	0
MFSD12	0
MOB3A	0
JSRP1	0
ZNF428	0
WTIP	0
CMPK2	0
DIS3L2	0
MITD1	0
LYG1	0
TYW5	0
NUP35	0
TMEM150A	0
C1orf122	0
PPP1R21	0
ANKRD54	0
EMID1	0
SGSM1	0
TANGO2	0
C22orf39	0
GAB4	0
PIGU	0
TRABD2A	0
ACVR1C	0
C2orf76	0
AP1S3	0
PLEKHH2	0
CLHC1	0
RFTN2	0
CIB4	0
CNTNAP5	0
ICA1L	0
ACMSD	0
BBS5	0
RBM45	0
NEU4	0
FBLN7	0
TMEM18	0
TAF8	0
FAM168B	0
IQGAP3	0
TSACC	0
KLF17	0
EDARADD	0
SPATA17	0
WDR64	0
FCRLB	0
CHMP4B	0
GOLT1A	0
SYT2	0
ARL8A	0
C1orf87	0
UBXN10	0
VWA5B1	0
C1orf216	0
OSCP1	0
UHMK1	0
C20orf144	0
DUSP15	0
MIR1-1HG	0
SLX4IP	0
PROKR2	0
SIRPD	0
TBC1D20	0
ZNF831	0
NAXE	0
SPATA25	0
NKAIN4	0
TATDN3	0
OR6N1	0
C1orf162	0
DRAM2	0
MRPL55	0
ARHGEF19	0
TSHZ2	0
MTFMT	0
SENP8	0
C15orf40	0
LEO1	0
KLHL33	0
DEGS2	0
SLC25A29	0
SWSAP1	0
TC2N	0
TTC8	0
ACOT4	0
ISCA2	0
NOXRED1	0
GPHB5	0
NAA30	0
SOCS4	0
SLC24A4	0
C16orf78	0
CMTM3	0
NRN1L	0
DCUN1D3	0
ACSM2A	0
DNAAF1	0
NTAN1	0
SLC51B	0
PLA2G4E	0
FSD2	0
WHAMM	0
HYKK	0
NIPA1	0
TMEM266	0
LRRC28	0
HIGD2B	0
C16orf46	0
FOXN4	0
ALKBH2	0
SPIC	0
ASCL4	0
AEBP2	0
FGD4	0
ERP27	0
FRMD6	0
NEDD1	0
GTSF1	0
TPH2	0
ZNF641	0
C12orf54	0
RHEBL1	0
SLC15A4	0
TMEM132D	0
IKBIP	0
KLHDC1	0
LRR1	0
MRPL52	0
TPPP2	0
RNASE11	0
PLD4	0
CLBA1	0
TRAPPC6B	0
SPPL3	0
AK7	0
ANKRD9	0
TDRD9	0
SPACA7	0
SLAIN1	0
TEX26	0
RXFP2	0
TEX29	0
[truncated: 16,381 more rows]

## Sheet: Key genes in non-fetal LV model
gene	importance
BICD1	0.101006
RBMS3	0.0668211
MCF2L	0.0645144
SCFD2	0.0582492
COL4A1	0.0492005
P2RY8	0.0455533
ASXL1	0.0341485
ENOX1	0.0290079
LINC01322	0.0284276
GRXCR2	0.0253212
NLGN1	0.0226092
PHEX-AS1	0.0221278
LRRC39	0.0203343
C1QTNF1	0.0195565
PLN	0.018008
TPM2	0.0173135
XRRA1	0.0130543
EPHA6	0.0116024
ACTC1	0.0113368
COX7C	0.0113343
ELF3	0.0108343
ATP5F1D	0.00951039
NR4A3	0.00867846
POLR2J3	0.00852
SERF2	0.00849102
SRRM2	0.00833458
DUSP1	0.00814151
ATP13A3	0.00780408
CRIP2	0.00660695
APOD	0.00647557
ACTN2	0.00641957
LINC02232	0.00632987
PRELID2	0.00616097
ST6GAL1	0.00591675
ROR1	0.00539744
IL4R	0.00525837
VIT	0.0051751
FLNA	0.00512943
TET3	0.00469154
ADAM32	0.0045853
UQCRB	0.00447794
DIP2A	0.00429677
TXNIP	0.00417788
SLC44A5	0.00416824
PDE4D	0.0039872
INSR	0.00389418
MYL9	0.00377798
PDE10A	0.00374379
ABTB2	0.00366291
HSPB3	0.00365834
IDO1	0.00348758
INPP4B	0.00331453
FILIP1L	0.00319008
LINC01428	0.0031542
NAV2	0.00311242
XIST	0.00305129
KLRD1	0.00305106
ARHGDIG	0.00297356
PKD1L1	0.00282415
LINC00886	0.00277734
DUSP5	0.0027719
GADD45G	0.00276934
CBR4	0.00274322
CD63	0.00270199
MYBPC3	0.00265732
PCNT	0.00260154
MKRN3	0.00256612
ANKRD2	0.0024727
PKM	0.00241118
TUBB	0.00218313
LAPTM4A	0.00210551
EMC10	0.00206668
ANK1	0.00206317
PITPNC1	0.00205423
TSIX	0.00199978
ACTN4	0.00198631
NR4A2	0.00196115
SH3BP5	0.00195335
MYH7	0.00192352
COL23A1	0.0018514
CRNDE	0.0018214
DAB1	0.00179383
CDH13	0.00171334
C8orf34	0.00158309
FBXO32	0.00149953
ANXA4	0.00143048
VWF	0.00141614
SPDYE2	0.00140808
TNNT2	0.00137669
ANKRD1	0.00137419
SLC19A2	0.00128153
TIMP3	0.00127822
PDE8B	0.00124657
POLD2	0.00124408
GUCY1A1	0.0011957
RNF207	0.00111262
RPL10	0.00110225
LPL	0.0010131
MTR	0.000940926
PPARGC1A	0.000901125
PCNX4	0.000884313
ADAMTS9-AS2	0.000859186
LINGO1	0.000853511
AFF4	0.000840323
FHL2	0.000822056
DDX5	0.000821142
DES	0.00080547
C2CD6	0.000798108
CKM	0.000776702
ACTB	0.000647115
KLHL31	0.000626449
TMEM164	0.000599287
IKZF1	0.000592746
ADAM10	0.000576576
APCDD1	0.000566647
PARVB	0.00055396
RASGEF1B	0.000546142
GABARAPL1	0.000458359
CLIP4	0.000444641
TTTY14	0.000439916
SH3GL2	0.000439347
FKBP5	0.000433027
KCND3	0.00043194
TOGARAM2	0.000429733
LSP1	0.000421481
CDNF	0.000405761
THUMPD3-AS1	0.000402442
FBN2	0.000398685
HSPA8	0.000382528
CYP4V2	0.000377343
NAV3	0.000372668
SORBS1	0.000372049
RASA1	0.000370792
FOS	0.000356246
SUMF2	0.000342503
ZBTB16	0.000341573
DCN	0.000341369
LINC01609	0.000340415
GPC5	0.00033538
VAV1	0.000333159
IGFBP7	0.00033262
CHST9	0.00033244
ATP2A2	0.000327146
LMNA	0.000322495
ZNF208	0.000321745
CYGB	0.000321676
MYL7	0.000320452
DSCAML1	0.000317014
EMILIN2	0.000313185
SSBP2	0.000302204
NR4A1	0.000284684
FSTL1	0.000283603
PACRG	0.000276408
PDK4	0.000270113
FCHSD2	0.000267422
SLCO1C1	0.00026533
PRKAR1A	0.000265317
PGF	0.000264269
COL4A2	0.000249061
RPN1	0.000244857
PKN2-AS1	0.000233783
COL1A1	0.00023275
CPEB4	0.000230315
TACC1	0.00022611
AK8	0.000223973
RNF150	0.000214742
ACLY	0.000207649
DDX17	0.000205624
MICA	0.000203695
B2M	0.0001972
BABAM2	0.000196867
C4orf33	0.000188096
GALNT15	0.000187895
TUBB4B	0.00018774
MAPKAPK2	0.000186169
KANSL1	0.000184968
FHOD3	0.000183255
MFN2	0.000181699
NHLRC2	0.000181198
FNDC3A	0.000176978
COL19A1	0.000173651
ZFAND5	0.000172447
RPN2	0.000167769
CREB5	0.000161487
PPM1K	0.000157157
HS6ST3	0.000151004
SLC27A4	0.00014977
ZNF70	0.000149457
NR1D1	0.000145335
CTNND2	0.000143714
TOMM22	0.000141813
BOLA3	0.000140665
ATP6V0A4	0.000135559
GRIN3A	0.000134413
CCDC122	0.000133863
CHN1	0.000131148
ADD1	0.000130137
KIF26B	0.000126692
HIF3A	0.000126247
PRKAA2	0.000125502
IVNS1ABP	0.0001252
ADAMTS6	0.000120326
CASZ1	0.000118747
NRDC	0.000118278
NECAB1	0.000117483
EPB41L4A	0.000109185
MAP4	0.000108481
EFCC1	0.00010803
STRAP	0.000105423
AZIN1	0.00010318
RAMP1	0.000102759
RNF122	0.000101487
FOXJ2	0.000100584
PDE3B	9.94756e-05
MAPT	9.818e-05
LRRC10	9.63362e-05
DENND1B	9.61964e-05
FRMD5	9.52857e-05
PDE3A	9.46139e-05
SAMD4A	9.42852e-05
PDE7B	9.33737e-05
TMEM38A	9.27573e-05
CD81	9.2163e-05
FBXL20	9.17296e-05
DIAPH3	9.11988e-05
MAMSTR	9.08922e-05
TMPRSS11D	9.06659e-05
CTSB	8.98243e-05
ICA1	8.89766e-05
MRC1	8.86564e-05
UBA2	8.7954e-05
LINC02269	8.72691e-05
RHOBTB3	8.6275e-05
ERCC1	8.48494e-05
ZYG11A	8.4651e-05
FAM120B	8.39921e-05
GRIK5	8.34938e-05
POLE2	8.19599e-05
GLUL	7.91034e-05
UBAC1	7.89507e-05
MANEA	7.85803e-05
ZNF519	7.85313e-05
ULK1	7.7841e-05
CXCL12	7.78251e-05
APOA1	7.7649e-05
FGF14	7.73422e-05
NUDT13	7.72017e-05
MAST4	7.70672e-05
FLI1	7.62e-05
CYLD	7.57342e-05
PEX6	7.56617e-05
OXA1L	7.46649e-05
LINGO2	7.45723e-05
KDM6A	7.30285e-05
PCBP3	7.27575e-05
CRYM	6.84027e-05
HERC1	6.80143e-05
LINC01703	6.78799e-05
EOGT	6.70347e-05
CTH	6.54639e-05
SLC35G6	6.52786e-05
TEF	6.39976e-05
TIAM2	6.35172e-05
SLC38A7	6.29584e-05
ACTG1	6.23916e-05
ANKRD12	6.23055e-05
ACSM1	6.1728e-05
MYOM2	6.15392e-05
PHRF1	6.14706e-05
GAPVD1	6.06738e-05
NRAP	5.95619e-05
NOSTRIN	5.81988e-05
PZP	5.78742e-05
ACOT7	5.75169e-05
ARG2	5.74371e-05
MZT1	5.69673e-05
AMDHD1	5.69607e-05
LACTB2	5.68109e-05
PPCS	5.66003e-05
PINK1-AS	5.59978e-05
TRIQK	5.53687e-05
PLXDC1	5.51788e-05
AKAP1	5.51017e-05
PKN2	5.413e-05
MAP7D1	5.4037e-05
TRIM32	5.33176e-05
TENT5C	5.2648e-05
PRKAA1	5.23536e-05
SRSF6	5.21713e-05
TSTD2	5.19599e-05
NDUFV3	5.18117e-05
ENSA	5.14887e-05
MUC3A	5.06936e-05
RFWD3	5.05631e-05
LENG8	4.95145e-05
MBTPS1	4.94445e-05
CADPS2	4.92913e-05
LGALS3	4.82617e-05
PI16	4.82503e-05
NEAT1	4.79332e-05
LAMB1	4.63113e-05
ARIH2	4.58279e-05
YWHAG	4.58079e-05
SCARF1	4.46262e-05
INTS11	4.39341e-05
LINC01479	4.36332e-05
ABCC5	4.32434e-05
PRDX1	4.22224e-05
ACVR1C	4.20059e-05
CRTAP	4.13696e-05
ABCA9	4.12793e-05
UNKL	4.11147e-05
CUL4B	4.09821e-05
ZNF483	3.95637e-05
LRRC2	3.9421e-05
POMGNT1	3.88443e-05
GJA5	3.85026e-05
YPEL1	3.84277e-05
BMPR1A	3.8135e-05
CPED1	3.75495e-05
AEBP2	3.72511e-05
SMIM7	3.71362e-05
FBP1	3.69074e-05
SNX19	3.69059e-05
ARRDC4	3.67818e-05
HSD17B14	3.6351e-05
HES1	3.62141e-05
RXRG	3.60567e-05
LZTFL1	3.59949e-05
ICAM1	3.56085e-05
PMPCB	3.56068e-05
HEPHL1	3.54594e-05
FAM118B	3.48923e-05
HPR	3.48522e-05
LTN1	3.43206e-05
CARHSP1	3.41729e-05
DBR1	3.40992e-05
SIRT3	3.37003e-05
ZNF202	3.32838e-05
AK4	3.3055e-05
SLC35E2B	3.2964e-05
RNF175	3.25147e-05
ARL2BP	3.24307e-05
DMRT2	3.24119e-05
GPKOW	3.22402e-05
LINC00881	3.20485e-05
CCDC59	3.20483e-05
NLRX1	3.17242e-05
RBM44	3.15405e-05
MKS1	3.14614e-05
CAPS2	3.1262e-05
ZNF98	3.12549e-05
GSN	3.10659e-05
CEP41	3.06953e-05
IKBKB	3.06805e-05
SOCS1	3.05366e-05
ZSCAN18	3.04497e-05
ROPN1	3.03319e-05
CCR10	3.02614e-05
TRIM3	3.02019e-05
TMEM106A	3.00747e-05
TRAPPC3	2.98915e-05
AKT2	2.97546e-05
CTNNA2	2.94307e-05
NFKBIB	2.89339e-05
C9orf72	2.85987e-05
NFATC3	2.85847e-05
TTLL12	2.85773e-05
CSDC2	2.8559e-05
RPGR	2.85431e-05
GPR22	2.85051e-05
HAL	2.84503e-05
P4HA1	2.81966e-05
SWI5	2.78449e-05
RRN3	2.75116e-05
CD160	2.726e-05
CYTH2	2.68206e-05
ACADL	2.67879e-05
HINT3	2.67422e-05
HOXB-AS1	2.66346e-05
CISD3	2.65917e-05
SMO	2.65653e-05
PYGM	2.64554e-05
LINC02482	2.63071e-05
CUTA	2.61842e-05
SNX24	2.5971e-05
NAALAD2	2.58128e-05
LOX	2.56295e-05
RHOQ	2.55785e-05
IDH1	2.54591e-05
RAB11FIP4	2.54505e-05
PPP1R36	2.5188e-05
LTBP4	2.50928e-05
HLA-DQA2	2.49971e-05
EFNA5	2.49705e-05
CEP104	2.48546e-05
PDE4B	2.48443e-05
TBC1D20	2.47796e-05
FOXC2	2.46553e-05
RNF166	2.46359e-05
GTF2H1	2.45914e-05
ST8SIA2	2.45765e-05
PLEKHF1	2.45666e-05
MFHAS1	2.45374e-05
ASIC1	2.44591e-05
CCDC90B	2.44051e-05
NOP53	2.42408e-05
DIO3OS	2.4148e-05
TNNT3	2.41082e-05
NLRP11	2.40618e-05
RBMS2	2.4014e-05
TBL3	2.39675e-05
TNFAIP3	2.3891e-05
KBTBD11	2.38471e-05
ITGAX	2.38344e-05
STAT4	2.36205e-05
ATP5F1A	2.36107e-05
ZNF148	2.3597e-05
LRP10	2.35165e-05
MCOLN1	2.34427e-05
MXRA5	2.33374e-05
VWA3B	2.33198e-05
KCNQ1OT1	2.32526e-05
MDM4	2.32059e-05
BTK	2.30309e-05
GRIK2	2.28694e-05
CD81-AS1	2.28464e-05
F2	2.28068e-05
NCBP1	2.27888e-05
ARF1	2.27227e-05
SUB1	2.26253e-05
SDHAF4	2.25245e-05
IRX1	2.25141e-05
CHAT	2.25012e-05
PDAP1	2.23771e-05
PLEKHM3	2.23462e-05
LINC01640	2.23187e-05
CAVIN4	2.22818e-05
DPF2	2.21246e-05
DPH7	2.20716e-05
PLCB4	2.16575e-05
MDFIC2	2.16234e-05
ZRSR2	2.15966e-05
TMEM222	2.15848e-05
WDR3	2.1443e-05
AMOTL2	2.12997e-05
LRRC40	2.11878e-05
NPPB	2.11336e-05
RACK1	2.11032e-05
CHRM3	2.09285e-05
NOP2	2.09128e-05
FAM193B	2.06672e-05
EBP	2.06349e-05
CDRT4	2.06317e-05
DHRS4	2.05904e-05
SLCO5A1	2.04558e-05
FAHD2A	2.03191e-05
C6orf136	2.0152e-05
C16orf95	2.01507e-05
IGF2-AS	2.01329e-05
ANAPC2	2.0026e-05
LINC00996	1.99967e-05
ANKRD24	1.99466e-05
PGM5P3-AS1	1.98101e-05
GPR82	1.95845e-05
ADORA2B	1.95209e-05
NIN	1.95e-05
KIF5B	1.94532e-05
ZNF620	1.92809e-05
COQ2	1.92277e-05
FBXO30	1.8948e-05
CFTR	1.89186e-05
IKZF5	1.88596e-05
SORBS2	1.87639e-05
PKP2	1.87447e-05
SOX18	1.86686e-05
SLC25A26	1.86085e-05
NMRK2	1.84628e-05
MEX3B	1.83104e-05
RAB9A	1.80664e-05
GTF3C5	1.79671e-05
BAIAP2	1.79548e-05
LPXN	1.79462e-05
PSMC2	1.79383e-05
LPAR3	1.78841e-05
SNX3	1.78817e-05
SNRPB	1.78274e-05
SNAP25	1.78151e-05
PARP14	1.77541e-05
FGL2	1.77379e-05
FER1L5	1.76434e-05
PDE7A	1.76261e-05
CDC42EP4	1.74225e-05
GRAMD1B	1.73595e-05
B3GALT4	1.73267e-05
IPO5	1.73256e-05
LAPTM5	1.72925e-05
PAWR	1.72063e-05
CRYZ	1.71956e-05
KCNK6	1.71765e-05
PLEKHG6	1.71312e-05
EXOSC5	1.71027e-05
ASB2	1.70904e-05
CPNE5	1.70674e-05
AMIGO2	1.70532e-05
RNF125	1.6996e-05
DNAJB2	1.67868e-05
MVP	1.67256e-05
COL17A1	1.67138e-05
NT5C3A	1.65235e-05
ACP1	1.63819e-05
GPR161	1.63686e-05
POLR2I	1.63659e-05
KIF7	1.633e-05
GUSB	1.61248e-05
TESK2	1.612e-05
P3H1	1.58831e-05
ZNF804A	1.58714e-05
NPIPB11	1.58199e-05
ZNF727	1.5675e-05
PRKACA	1.567e-05
HPCAL4	1.5566e-05
SRRM1	1.55618e-05
OXTR	1.548e-05
AQP1	1.5445e-05
LINC02506	1.54285e-05
MON1A	1.54043e-05
CACNA2D3	1.53665e-05
MROH1	1.53443e-05
A2ML1	1.53338e-05
FEZ2	1.53194e-05
CDCA8	1.50862e-05
PIN1	1.50588e-05
S100A13	1.50183e-05
CIDEB	1.50105e-05
ZNF287	1.49885e-05
L2HGDH	1.49606e-05
TRIM8	1.49544e-05
SAR1A	1.4914e-05
CFAP44-AS1	1.4861e-05
SH3RF2	1.48383e-05
IWS1	1.47529e-05
HSP90AA1	1.45678e-05
MUC4	1.45059e-05
TOR1AIP2	1.44582e-05
PKP4	1.44341e-05
SBK1	1.43229e-05
TNFRSF10A	1.42812e-05
KCTD2	1.42648e-05
GINS2	1.41812e-05
SHCBP1	1.41018e-05
STPG4	1.38522e-05
KHDRBS3	1.38158e-05
DDX4	1.36217e-05
TCEAL4	1.35314e-05
IRGM	1.35237e-05
TMEM185A	1.33495e-05
OVCH1	1.33454e-05
SLC25A25	1.33219e-05
ZFX-AS1	1.31318e-05
HDDC2	1.31292e-05
ZNF682	1.30946e-05
AP4E1	1.30805e-05
PPP2R5B	1.30298e-05
NRG1	1.29426e-05
NOCT	1.28867e-05
TAF1C	1.28624e-05
PLBD2	1.28439e-05
NUDCD1	1.27864e-05
SPATA12	1.27022e-05
KCNAB2	1.26736e-05
DCTN6	1.26718e-05
XPO1	1.26662e-05
SERPINH1	1.26064e-05
CCNT1	1.25984e-05
NFYA	1.25031e-05
LGR6	1.24127e-05
ARHGEF7	1.23426e-05
TSPO	1.21588e-05
ATP2B4	1.20469e-05
SNX30	1.19796e-05
OOEP-AS1	1.19167e-05
NUDT19	1.18731e-05
ZNF84	1.18099e-05
STK11	1.17585e-05
ACACB	1.17239e-05
METTL25	1.16779e-05
CATSPERG	1.16052e-05
ADCY6	1.15118e-05
PEX16	1.13802e-05
CDK8	1.13164e-05
ZSCAN23	1.12394e-05
DEXI	1.12152e-05
IFNLR1	1.11603e-05
CCNG1	1.11552e-05
HELB	1.10907e-05
SETDB2	1.10445e-05
AFAP1L1	1.10186e-05
PCK2	1.07993e-05
DIRAS1	1.07471e-05
ST7L	1.06718e-05
SLC17A5	1.05272e-05
CSRNP2	1.04588e-05
CCDC120	1.0422e-05
TIGD6	1.0246e-05
MPPE1	1.01957e-05
TIMM23	1.00167e-05
FERMT3	1.00118e-05
BCOR	9.96167e-06
LINC01504	9.95464e-06
CASP6	9.91306e-06
SERPINB11	9.80838e-06
PPOX	9.80123e-06
LINC02451	9.74311e-06
CYB561A3	9.1436e-06
ADAMTS5	8.99357e-06
DCLRE1A	8.90419e-06
CRIM1	8.85778e-06
GPHN	8.68437e-06
RIMKLB	8.67685e-06
LINC02327	8.56384e-06
SLC39A7	8.44494e-06
CYP4Z1	8.12024e-06
NAT1	8.04385e-06
LBR	7.61689e-06
ABCA1	7.19514e-06
RETSAT	6.89004e-06
APLP2	6.88591e-06
ACVR1B	6.38112e-06
DMXL2	6.30321e-06
TRIP6	6.29284e-06
SERPINF2	6.18973e-06
VPS51	5.93532e-06
VSIG10	5.86494e-06
GBP2	5.39492e-06
DLGAP2	5.36504e-06
ABR	4.98262e-06
BCL3	4.7704e-06
MMP16	4.72746e-06
ZNF229	4.30507e-06
BCAT2	4.24002e-06
ACO2	4.23148e-06
SCOC-AS1	4.03183e-06
SGSM2	3.89297e-06
FANCA	3.73023e-06
KCNJ6	3.27314e-06
AGA	3.1923e-06
AADAC	3.09825e-06
ANGPT1	3.04323e-06
CDK6	2.98698e-06
TRIM27	2.92547e-06
A1BG	2.46877e-06
CCND1	2.46216e-06
TPI1	2.44827e-06
ARSB	2.39807e-06
SERPINA3	2.19106e-06
ABAT	2.13033e-06
ELOA-AS1	2.0261e-06
FGF10	1.60924e-06
ACTA1	1.60489e-06
CRTC3-AS1	1.55625e-06
A2M	1.33883e-06
ASTN1	1.30995e-06
HEXIM2	1.29157e-06
ACO1	1.29141e-06
EPHX2	1.2735e-06
ABL1	1.12893e-06
CRYBG1	9.74177e-07
AAMP	6.73262e-07
ASIC2	6.27556e-07
ACADM	6.17556e-07
ABCA4	6.09346e-07
AP2A1	5.63371e-07
ACADSB	3.99622e-07
CISH	1.76117e-07
PLIN2	1.68471e-07
C22orf23	0
PLA2G12B	0
DGAT2	0
EBPL	0
SPINK7	0
MFSD14B	0
USP38	0
GLYR1	0
GPR174	0
SLITRK2	0
MS4A14	0
HINT2	0
ACCS	0
SLC9A7	0
KDM2B	0
DSCR8	0
TRIM63	0
TRIM55	0
CARD6	0
AFAP1L2	0
USP32	0
HES7	0
MYPN	0
GLIS2	0
DPY30	0
CCDC62	0
RNASE7	0
ADGRE3	0
LINC00852	0
ZNF347	0
SLC12A8	0
MT4	0
MAP1LC3A	0
FAXC	0
PARD6G	0
MAK16	0
SLC25A6	0
PPP1R9B	0
MRPL43	0
KBTBD8	0
MCHR2	0
LINC01547	0
ACSS1	0
SRRM4	0
ZNF559	0
ZC3H8	0
PGBD1	0
TTBK1	0
TNRC18	0
NTNG2	0
ZNF469	0
KRBA1	0
FNDC1	0
KIRREL3	0
LYZL1	0
ST6GAL2	0
ZGPAT	0
NT5C1A	0
TUBB6	0
ZBTB37	0
PARD6B	0
GNPTG	0
COL25A1	0
ZNF594	0
ABHD14B	0
ADTRP	0
SFT2D3	0
LMNB2	0
IL17RC	0
TXNDC17	0
RTN4IP1	0
HOPX	0
PLCD4	0
BUD13	0
PERM1	0
MFSD9	0
GPAT3	0
PYROXD2	0
FOXD2-AS1	0
LINC00467	0
PLPP7	0
ADGRG7	0
AGBL4	0
RSPO3	0
SLC25A4	0
HAVCR2	0
PTPN5	0
TMEM25	0
CCDC142	0
ZNF496	0
KLHL22	0
LRCH3	0
ZNF503	0
LINC00839	0
TRIM52	0
GLIS3-AS1	0
LINC00525	0
PHF5A	0
RIOX2	0
PIGO	0
HDGFL2	0
MGARP	0
LNX1	0
BEX2	0
GPT2	0
GTPBP3	0
TUBA1C	0
MYO18B	0
CREB3L3	0
SLC25A5	0
ABHD1	0
LOXL3	0
GJA10	0
MCEE	0
SPATA22	0
COX4I2	0
KMT5C	0
NAA11	0
ZNF607	0
MPV17L2	0
CRACR2A	0
ZNF577	0
PCGF1	0
B3GNT9	0
PSRC1	0
USP30	0
UNC119B	0
AFAP1-AS1	0
CNDP1	0
FAM167B	0
CBX2	0
SPSB2	0
PLEKHA8	0
FUT10	0
EFCAB2	0
ZDHHC16	0
TMEM175	0
EIF1AD	0
NTPCR	0
TMEM79	0
RNF135	0
ZC3H10	0
BTBD10	0
PRADC1	0
DNAJC30	0
NICN1	0
SLC25A33	0
COQ5	0
NOA1	0
YIPF4	0
C2orf88	0
MRPL45	0
NUDT16L1	0
ZNF397	0
PDCD2L	0
PYM1	0
NUDT22	0
CHCHD6	0
ING5	0
UQCC2	0
MIEN1	0
LLPH	0
GINS4	0
PHF6	0
UTP23	0
WDR83	0
CAPNS2	0
DDI2	0
PSD2	0
FYTTD1	0
RTL6	0
MED10	0
MRI1	0
ZDHHC18	0
ZCCHC9	0
POLDIP3	0
RHBDD1	0
TMEM126A	0
MAF1	0
TRAF7	0
LRRC8C	0
DRC7	0
ZMYND15	0
IQCG	0
ATP13A4	0
CARD19	0
CHCHD5	0
RPAIN	0
ALKBH7	0
POLR3GL	0
HAGHL	0
HSDL2	0
PSMG3	0
SLF1	0
TCHP	0
DCUN1D5	0
SYT3	0
FLYWCH1	0
SLC37A3	0
CAMKK1	0
GARNL3	0
SGIP1	0
FBXW9	0
NEURL4	0
ZMAT1	0
LCOR	0
PHYHIPL	0
L3MBTL3	0
EFCAB7	0
MAP3K21	0
BRMS1L	0
ZNF333	0
ABLIM2	0
SYVN1	0
BRSK1	0
LZTS2	0
DOT1L	0
FRMPD3	0
MAML2	0
ZNF512	0
JAGN1	0
GON7	0
ACRBP	0
CNFN	0
ACTRT3	0
DCTN5	0
MCM8	0
SLX4	0
PLPP5	0
ZNF527	0
JPH4	0
SPIRE2	0
ANXA1	0
FBN3	0
MEGF10	0
MEGF11	0
GHDC	0
DYDC2	0
MCRIP2	0
ZNF414	0
HVCN1	0
LZIC	0
ZBED3	0
METTL26	0
ANXA2	0
THOC3	0
ACBD6	0
CMSS1	0
CCDC77	0
NAA38	0
ANXA3	0
TMEM107	0
VPS25	0
SARNP	0
HHIPL1	0
MSANTD4	0
ZNF528	0
ADGRA1	0
CARD11	0
PROK1	0
C15orf48	0
CYSTM1	0
PCGF5	0
NIFK	0
ARFGAP2	0
HPS3	0
COG8	0
GFM2	0
ELOF1	0
TMEM101	0
AKT1S1	0
HOOK3	0
FGD3	0
ABCC10	0
ARHGAP11B	0
CHRFAM7A	0
KCNK17	0
PPP1R3F	0
AMY2A	0
NBPF3	0
AMY2B	0
GAL3ST3	0
SIGLEC10	0
LMLN	0
HPS4	0
WNT3A	0
ANG	0
UMODL1	0
NAV1	0
PAPLN	0
UBE3B	0
TMEM116	0
KBTBD6	0
ZNF628	0
SLAMF9	0
FATE1	0
FCHSD1	0
SLC25A21	0
AQP10	0
PLCZ1	0
SEC16B	0
SIGLEC12	0
KLHL6	0
MVB12B	0
ATG16L2	0
LHX4	0
ZC3H12C	0
FHDC1	0
TANC1	0
ZNF518B	0
CEP295	0
DIXDC1	0
CIPC	0
RSPH1	0
DISP2	0
TSPYL5	0
CFAP74	0
UNK	0
ITPRIP	0
KIAA1755	0
ZFHX2	0
CNTNAP4	0
TNKS1BP1	0
TRIM4	0
RRP36	0
ANKRD13A	0
GGACT	0
PNPT1	0
HSFY1	0
GTPBP10	0
GALP	0
SSH2	0
PSKH2	0
TSLP	0
DNAJC5B	0
CCDC65	0
SCIN	0
GFM1	0
LBX2	0
SELENOI	0
MBD3L1	0
IFT20	0
TMEM41A	0
MED30	0
TICRR	0
DCAF15	0
SAMD1	0
FAM110B	0
RHOT2	0
BIN1	0
ZNF160	0
ZNF468	0
EXOC3L2	0
THAP3	0
CCDC97	0
ZNF766	0
ZNF616	0
CTU1	0
CCDC74A	0
STPG1	0
DUOXA1	0
SHF	0
MLIP	0
YIF1B	0
SCRN2	0
LRRC46	0
MCFD2	0
ZNF835	0
GADD45GIP1	0
ERI1	0
ZNF622	0
BMF	0
ATP6V1E2	0
KNSTRN	0
CCDC32	0
TMEM263	0
BTBD6	0
KCNH7	0
TSR2	0
TMEM250	0
VWA5B2	0
PHLDB2	0
ZNF30	0
TP53I13	0
FAM181A	0
UBE3D	0
MIDN	0
DPH6	0
RSPRY1	0
SAPCD2	0
KLC4	0
GLB1L2	0
AMT	0
KLHL13	0
EFCAB12	0
CEACAM21	0
OLMALINC	0
OTULIN	0
UNC5A	0
ZNF551	0
KIAA2013	0
TSPAN18	0
ZSWIM1	0
SNX21	0
WFDC8	0
SYS1	0
EMILIN3	0
FRMD7	0
HS6ST2	0
EFCAB11	0
UCN2	0
HSH2D	0
CORO6	0
ATG4C	0
ZNRF1	0
ZFYVE19	0
MEDAG	0
RITA1	0
LRRCC1	0
RAB2B	0
MASTL	0
FIBCD1	0
TMEM209	0
SPRYD3	0
ZNF566	0
FIZ1	0
ALG10	0
C8orf76	0
AJUBA	0
ANK2	0
CCDC183	0
UBASH3B	0
SYTL1	0
RELT	0
ANK3	0
WDR73	0
CGNL1	0
TNS4	0
PRPF38A	0
TIGD5	0
SERAC1	0
LTV1	0
ABHD13	0
MAEL	0
MPND	0
MIGA2	0
ANPEP	0
FBH1	0
POMGNT2	0
ZSCAN10	0
ADO	0
SPPL2A	0
PPP1R15B	0
ZDHHC12	0
AIFM2	0
RPUSD4	0
MFSD2A	0
ZBTB45	0
ORAI1	0
PARP10	0
ZNF514	0
C1orf198	0
LRP11	0
UTP4	0
FAM222A	0
ZNF587	0
ATOH8	0
SLC35B4	0
ZNF382	0
TMEM87B	0
ATAD1	0
ZNF341	0
ARHGEF39	0
CEP89	0
NFATC2IP	0
RNFT2	0
TMTC4	0
PLXDC2	0
TBRG1	0
FAM136A	0
STRIP1	0
MYLK2	0
ALG2	0
ZCCHC3	0
TRIM5	0
SYDE1	0
DGCR6L	0
ALKBH6	0
SHISAL1	0
LGALS12	0
ABCC11	0
PAQR8	0
PPIL4	0
FBF1	0
COL27A1	0
ATCAY	0
SHANK3	0
DCLK3	0
KNDC1	0
HELZ2	0
DOCK7	0
STON2	0
ZCRB1	0
CCNB3	0
RHPN2	0
MICALL1	0
SLC22A16	0
NKD2	0
NKD1	0
DNAJC14	0
EAF1	0
RGS8	0
KIAA1671	0
TUBGCP6	0
SLC45A3	0
COX14	0
ARHGAP19	0
FAM83A	0
CEP19	0
FAM222A-AS1	0
MIR22HG	0
ANGPT2	0
SNHG12	0
MFSD5	0
SNHG7	0
ATG4D	0
C1orf94	0
TOX2	0
PNMA6A	0
LSM10	0
IGSF21	0
DISP1	0
SMIM3	0
ARRDC1-AS1	0
TMEM60	0
REPS1	0
TMEM241	0
CFAP300	0
USP45	0
TMEM141	0
PPP1R16A	0
TCEAL3	0
PHYKPL	0
RERG	0
BFSP2-AS1	0
FAM86B1	0
UBL7	0
RBM17	0
JMJD1C-AS1	0
TMEM128	0
TMPRSS5	0
NPL	0
ILKAP	0
EGFL8	0
PRRT1	0
LNPK	0
SETD7	0
MCU	0
GRIP2	0
SH3BP5L	0
TAS1R1	0
APOL3	0
APOL4	0
APOL5	0
APOL6	0
ZFP91	0
KDM7A	0
CFHR5	0
SYNC	0
RSPH6A	0
GPR63	0
PTDSS2	0
POLR2M	0
OR2C3	0
GJA9	0
CLPTM1L	0
COLEC12	0
SLC25A32	0
KCNH6	0
SLC2A10	0
ZBP1	0
WNT5B	0
TUBB1	0
OR2AE1	0
ITIH5	0
KHDC1	0
PRR7	0
TMEM121	0
AARSD1	0
TSEN2	0
THUMPD2	0
DUSP16	0
LY6G5C	0
LY6G6C	0
MPIG6B	0
VWA7	0
SLC44A4	0
THSD7B	0
ARHGAP39	0
TTYH3	0
PRR3	0
DDHD1	0
EEPD1	0
ZNF436	0
CEP44	0
ASXL3	0
CMIP	0
INTS5	0
COL18A1	0
NDFIP1	0
CYB5B	0
B9D2	0
TMEM177	0
LIMD2	0
CPTP	0
STARD5	0
THAP7	0
SPX	0
ZNF34	0
TRMT1L	0
SHCBP1L	0
APBB1	0
UNC93B1	0
KAZALD1	0
CDT1	0
TSPAN14	0
DCSTAMP	0
CAB39L	0
ACSBG2	0
TMEM163	0
NIPA2	0
ANP32E	0
FAM83D	0
SNX27	0
FIP1L1	0
ITM2C	0
ADAMTS12	0
RNF170	0
APBA2	0
NUAK2	0
TRIM7	0
PPP1R14C	0
DOCK8	0
TSC22D4	0
AMN	0
REXO5	0
ISCA1	0
C6orf62	0
VMP1	0
CCNL2	0
MAP1LC3B	0
TSSK3	0
OR5V1	0
FAM117A	0
INTS14	0
YIPF5	0
RCC1L	0
VOPP1	0
STMN4	0
TDRD3	0
NECTIN4	0
GDPD5	0
LRRC3	0
TMX1	0
SLC38A1	0
SGPP1	0
ITFG1	0
MOB2	0
HM13	0
FBXO38	0
LBH	0
URM1	0
APBB2	0
CDADC1	0
PLA2G12A	0
COL21A1	0
GFOD2	0
APOLD1	0
TRIM11	0
PDRG1	0
CLPB	0
ACTL8	0
TXNDC5	0
APC	0
NDEL1	0
C1orf21	0
LMAN2L	0
ANKRD13C	0
RNF34	0
TMEM254	0
TMEM134	0
TTI2	0
CEP290	0
RUBCNL	0
MYO19	0
IQCN	0
MYCT1	0
SPSB1	0
DBF4B	0
IFT74	0
CTC1	0
MOGAT2	0
ABHD18	0
PGGHG	0
TEDC2	0
ACSF2	0
COQ10B	0
NAA50	0
CFAP43	0
ALPK1	0
TM2D3	0
CCDC92	0
MUS81	0
PROSER1	0
SPG11	0
OPA3	0
APEH	0
CHD9	0
FBXO11	0
HKDC1	0
FUZ	0
ARMC9	0
VCPIP1	0
MAP3K19	0
PIF1	0
BAIAP2L2	0
BICC1	0
ZNF614	0
ZFP2	0
CWH43	0
ZNF606	0
TUBA4B	0
HEXA-AS1	0
CCDC15	0
ADAMTS20	0
LINC00574	0
DCAF17	0
LRRTM4	0
MZT2B	0
NAA15	0
EDC3	0
CENPT	0
ASRGL1	0
ZC3H12A	0
UXS1	0
THOC7	0
FRAS1	0
CCDC33	0
PTGES2	0
ZNF703	0
RPF1	0
MROH9	0
LRRC8E	0
CCDC170	0
TRIM46	0
BBOF1	0
SIKE1	0
PNPLA3	0
PABPC1L	0
WDR82	0
KCNIP4	0
ADAM33	0
DNAJC5	0
ULBP1	0
TARS2	0
ABTB1	0
PUS1	0
CCDC68	0
CEP70	0
SP6	0
CXXC4	0
GKAP1	0
ZKSCAN3	0
ULBP2	0
SRCIN1	0
ACAD10	0
SLC35G2	0
PBX4	0
AKNA	0
TSGA10	0
SLC19A3	0
TRAF3IP3	0
CD276	0
PDCD1LG2	0
TNKS2	0
COASY	0
REEP4	0
ZSCAN16	0
DCAF11	0
SEL1L2	0
UBXN6	0
EDEM3	0
ZNF430	0
TRIM45	0
EFHC2	0
SLC35F5	0
CEP63	0
PREX2	0
AIRE	0
PIGZ	0
FAAP100	0
WDR26	0
RUFY1	0
ORAI2	0
PAAF1	0
NUBPL	0
RAB11FIP1	0
ELL3	0
EPC1	0
LRRC27	0
TET1	0
KLHL15	0
PDGFD	0
SPHKAP	0
FLAD1	0
MED28	0
HSD3B7	0
WDCP	0
EFHD1	0
PLEKHO2	0
MTERF2	0
CDK5RAP3	0
SCUBE1	0
GRPEL1	0
ITPKC	0
TRABD	0
TMPRSS13	0
KREMEN1	0
CTTNBP2	0
BRIP1	0
NCALD	0
CCDC8	0
FAM234A	0
TLR10	0
TSSK6	0
IFI27L2	0
SLC4A11	0
IMMP2L	0
TM2D1	0
TATDN1	0
EIF2A	0
LRMDA	0
SPNS1	0
ARMC2	0
FAM186B	0
PLEKHN1	0
SLC10A7	0
TEX35	0
ANXA13	0
HDHD2	0
B3GNT5	0
MAGT1	0
RBM48	0
ADGRV1	0
WDR54	0
MND1	0
KATNAL1	0
AOAH	0
OBSCN	0
DTNBP1	0
TM2D2	0
MRO	0
BCO2	0
TBC1D10A	0
GPR61	0
HMCN1	0
RAB34	0
RASSF4	0
TTTY13	0
TMEM120A	0
RSPH3	0
TAF3	0
ATAD3B	0
TMTC1	0
FSD1L	0
KLF16	0
AOC2	0
HDAC10	0
SPRTN	0
STK40	0
STARD3NL	0
TTC29	0
SPATA16	0
KCTD10	0
SNX25	0
USHBP1	0
WDR87	0
FGFBP2	0
TTLL2	0
PRSS27	0
SLC25A2	0
TSPAN10	0
MIXL1	0
CDCA7	0
SPATA9	0
CHD6	0
SLC49A3	0
SLA2	0
ELMOD3	0
POLR1B	0
LOXL4	0
ANTXR1	0
HORMAD1	0
NLRC5	0
ASCC2	0
GTF2IRD2	0
ARID5B	0
RPF2	0
RNASEH2C	0
PPP1R1B	0
KAT8	0
C19orf44	0
SPATC1L	0
RGPD5	0
WDR24	0
ZMYND12	0
TMEM117	0
ZNF541	0
ANKRD20A1	0
MINDY4	0
POMK	0
USP48	0
SETD3	0
ANXA6	0
SLITRK6	0
FAR1	0
ANXA7	0
ZCCHC7	0
ANXA5	0
PRAM1	0
PCBD2	0
C4orf17	0
SLC41A2	0
USP44	0
ARL6	0
ANXA11	0
ZNF644	0
ZRANB3	0
NSRP1	0
ENKD1	0
ANKRD27	0
KBTBD7	0
C3orf20	0
QRICH2	0
MYCBPAP	0
RAB6C	0
SYDE2	0
ABRAXAS1	0
EVA1A	0
FAM161A	0
SLC7A6OS	0
UTP15	0
TOMM40L	0
ZNRF3	0
ZIC4	0
CEP78	0
ACAD11	0
WDR75	0
ATRIP	0
LRRIQ1	0
ZNF394	0
QRFPR	0
PCGF6	0
USP42	0
MXD3	0
CDCA3	0
EMC6	0
RAB33B	0
ABHD11	0
DRC3	0
PMFBP1	0
ANGPTL6	0
SLC25A31	0
CCDC70	0
GSG1	0
INO80B	0
SF3B5	0
SH3BGRL3	0
ADPGK	0
TCF7L1	0
PUS7L	0
COG3	0
RILP	0
DNAL1	0
AIF1L	0
FAM110A	0
NUF2	0
NUDT2	0
APH1B	0
SCRT1	0
EPPK1	0
PUS3	0
DDX59	0
ARHGAP24	0
DOHH	0
KATNAL2	0
GLT8D2	0
PLVAP	0
SHARPIN	0
MED25	0
ZNF611	0
SFXN3	0
TMEM14B	0
ST6GALNAC5	0
SPRY4	0
FCRL4	0
SBF2	0
TRIM56	0
VANGL1	0
SPACA1	0
NETO1	0
NETO2	0
APBA1	0
ADAMTS10	0
RNF146	0
FCRL5	0
PITPNM3	0
PCDH11Y	0
HDHD3	0
ZNF93	0
KIF18A	0
SEH1L	0
CABLES2	0
ARPC5L	0
SLC25A28	0
SLIRP	0
QTRT1	0
FAHD1	0
HYI	0
LAS1L	0
RAB1B	0
ISG20L2	0
ABHD17A	0
ATG10	0
SLC25A18	0
RIOK1	0
INHBE	0
YPEL3	0
CRISPLD2	0
ESPN	0
UCK1	0
TRPT1	0
APAF1	0
JAM3	0
SH3BGRL2	0
CALN1	0
SLC4A9	0
TRAPPC9	0
RHNO1	0
NRIP2	0
ROPN1L	0
AOX1	0
SYT16	0
ESYT3	0
SYT15	0
USP26	0
ARMC10	0
FRMD8	0
ITCH	0
RBP5	0
TAS1R3	0
LONP2	0
L3MBTL2	0
ZNF484	0
GRWD1	0
MARVELD1	0
TFAP2D	0
RBM4B	0
ZMIZ2	0
C19orf12	0
C18orf21	0
AMMECR1L	0
GUCD1	0
CCM2	0
TMEM47	0
RPS6KL1	0
RTP3	0
BCL2L12	0
SOX7	0
NUDT12	0
RASSF5	0
AKR1E2	0
THAP2	0
TMUB1	0
LRRC2-AS1	0
HSDL1	0
CD99L2	0
CRISPLD1	0
SESN2	0
PARP9	0
TLN2	0
TEKT1	0
DYNLRB1	0
C11orf68	0
FAM167A-AS1	0
LINC00208	0
SLC35G5	0
FAM167A	0
CCDC3	0
SELENOO	0
FAM107B	0
TEX101	0
DYNLRB2	0
INO80C	0
LOXHD1	0
FAM210A	0
SLC5A10	0
MIEF2	0
ZSWIM7	0
KRT222	0
ATF7IP2	0
AFMID	0
TBC1D16	0
WDR81	0
MRPL10	0
EFCAB13	0
GGT6	0
ZFP3	0
CYB5D2	0
GJD3	0
ZNF491	0
ZNF441	0
ZNF813	0
OSCAR	0
PCP2	0
TRAPPC5	0
ACER1	0
TTC39C	0
COX6B2	0
OR1M1	0
OR7D4	0
RAVER1	0
CEACAM20	0
ZNF543	0
ZNF816	0
CLDND2	0
CALR3	0
METTL23	0
TMEM170A	0
SNX20	0
EARS2	0
TMEM219	0
UBALD1	0
ANKS3	0
SLC43A2	0
GPR139	0
ZC3H18	0
PAQR4	0
ZG16B	0
IQCK	0
CCDC78	0
NOXO1	0
SPATA33	0
CDYL2	0
ANKRD13B	0
SEZ6	0
SPACA3	0
B4GALNT2	0
TMEM132E	0
CNTD1	0
CCDC43	0
LSM12	0
HSF5	0
KRBA2	0
USP43	0
CYB5D1	0
KIF19	0
CD300LB	0
CANT1	0
SLC38A10	0
MSI2	0
SPATA32	0
MAB21L3	0
AXDND1	0
KLHDC9	0
B3GALT6	0
PUSL1	0
AADACL3	0
LRRC38	0
ZNF440	0
KDF1	0
SHE	0
TDRD10	0
CCDC163	0
GABPB2	0
C2CD4C	0
ANKLE1	0
C19orf47	0
CCSAP	0
A3GALT2	0
RNF19B	0
ALDOC	0
PODN	0
TCEANC2	0
ZNF684	0
TMCO2	0
IFFO2	0
TPRG1L	0
LRRIQ3	0
ERICH3	0
TYW3	0
ASB17	0
LYPLAL1	0
ATXN7L2	0
SLC44A3	0
MYOM3	0
TNFAIP8L1	0
EID2B	0
TMIGD2	0
WDR88	0
ZNF573	0
ZNF787	0
NLRP5	0
PLK5	0
NLRP13	0
NTN5	0
ALDH16A1	0
CPT1C	0
IZUMO2	0
JOSD2	0
CCDC159	0
SWSAP1	0
NLRP8	0
FBXO27	0
RINL	0
CYP4F22	0
HSPB6	0
NR2C2AP	0
ZNF792	0
WTIP	0
OR1I1	0
ZNF57	0
MISP	0
NDUFA11	0
GIPC3	0
MFSD12	0
MOB3A	0
JSRP1	0
ZNF428	0
IRGQ	0
LRRC25	0
PIH1D2	0
CYP2R1	0
TMEM45B	0
FAT3	0
SLC36A4	0
LARGE2	0
CPXM2	0
SPATA2L	0
PNLIPRP3	0
ANAPC16	0
CLRN3	0
CALHM3	0
SFR1	0
GSTO2	0
BORCS7	0
AGAP4	0
SFXN4	0
SLC15A4	0
TMEM132D	0
LRIG3	0
SDR9C7	0
OR2AP1	0
FAM186A	0
TMEM52B	0
NXPE1	0
LRRK2	0
DEPDC4	0
OR56A1	0
OR56A4	0
ARL14EP	0
DNAJC24	0
JAML	0
NXPE2	0
CCDC38	0
GPR62	0
MUCL1	0
ANTXR2	0
OLFM3	0
BORCS5	0
PCAT4	0
UBE2J2	0
PDZD8	0
TRIM6	0
ZNF354B	0
RFFL	0
PARD3B	0
TWIST2	0
TMC2	0
TMC1	0
TAGAP	0
LINC00161	0
SFXN2	0
ANKRD22	0
FRA10AC1	0
COMTD1	0
MMP21	0
ZFYVE27	0
MORN4	0
PIK3AP1	0
EXOSC6	0
BTBD16	0
C10orf90	0
CFAP70	0
MSS51	0
CHCHD1	0
ZNF511	0
PRAP1	0
C10orf71	0
PSTK	0
SLC51B	0
MTFMT	0
SENP8	0
C15orf40	0
LEO1	0
KLHL33	0
DEGS2	0
RHEBL1	0
SLC24A4	0
TC2N	0
TTC8	0
ACOT4	0
ISCA2	0
[truncated: 16,381 more rows]

## Sheet: Key genes in non-fetal RV model
gene	importance
POLR2J3	0.282155
SPDYE2	0.15756
JAK1	0.0582115
TRPS1	0.0579834
DPYD	0.0415371
TENT5A	0.0332305
UGT2B4	0.0318819
SRRM2	0.0295362
WSB1	0.0279125
LINC00886	0.0238953
LINC02388	0.0211792
TSIX	0.0181059
TIMM23B	0.0177617
LAMA2	0.0158881
ARL17B	0.0143766
LINC02193	0.0108986
PDK4	0.0108136
RCC1	0.00942502
GALNT17	0.00828138
GADD45G	0.00751664
TTTY10	0.00748095
STX16	0.00612495
GRIK2	0.00553495
HSPA1A	0.00518512
PITPNC1	0.0047509
CSNK1A1	0.00466154
NFXL1	0.00459876
MAVS	0.00439522
UTY	0.00402678
PDE1A	0.00369852
TTTY14	0.0034756
HSPA1B	0.00274694
AQP7	0.00254614
MYL7	0.00251765
LMO4	0.00221589
ABR	0.00197007
LHFPL2	0.00191665
CD36	0.00189225
ATP2A2	0.00184077
RETREG1	0.00172833
ABLIM1	0.00156799
TMEM178B	0.00154196
STAG1	0.0015402
KSR1	0.00153359
EIF1AY	0.00145738
DISC1	0.00141418
PNPLA7	0.00129385
CHSY3	0.00122111
A2M	0.00117918
PDLIM3	0.00113813
PPP1R3C	0.00111758
CACNA1E	0.0010911
AEBP1	0.00107198
CHRNB2	0.00105371
FGF12	0.00098122
XIST	0.000967946
RASGEF1B	0.000952474
RFX3	0.000907036
SH2B3	0.000902699
APOD	0.0008982
ACACA	0.000895386
TPM1	0.000880551
PPP1R12B	0.000822987
UBE2D2	0.000778763
ANK2	0.000676238
NEBL	0.000607328
OGT	0.000577839
ACTN4	0.000569604
BNC2	0.000565968
MIR22HG	0.00052025
PLCB4	0.00051493
DCN	0.000504192
NRP1	0.000471355
RAPH1	0.000464384
SMIM12	0.000464315
IRS2	0.000463181
NAV1	0.000453729
NT5C2	0.00043785
ASB2	0.000378171
UBC	0.00037811
DDX3Y	0.000373119
IL1RAPL1	0.000368894
EXOC6	0.000345483
EIF1	0.000325302
NDUFA7	0.000312379
ACACB	0.000297018
CSGALNACT1	0.000265254
MIR193BHG	0.000246116
SPARC	0.000242551
FRY	0.000239798
THSD4	0.000236735
SERPINA3	0.000230463
EXOC6B	0.000225687
ANKRD1	0.00021918
DNHD1	0.000218361
PSAP	0.00021366
MTUS2	0.000203424
GTF2H2	0.000187321
ADAMTSL3	0.000181759
PMP22	0.000176238
PPP1R10	0.000169979
ZNF814	0.000166122
PHYHD1	0.000160197
NEXN	0.000159842
ZNF608	0.000159684
THBS4	0.000156493
ASAP2	0.000153991
ABCA1	0.000152807
DPEP2	0.000141046
PTK2	0.000134091
ADCYAP1R1	0.000133924
SH3RF3	0.000127523
ELL2	0.000125431
FAM98A	0.000124849
NOX4	0.000116922
MCTP2	9.8999e-05
INPP4B	9.43732e-05
MARK2	9.14179e-05
NID2	8.9883e-05
CDHR3	8.95705e-05
CEP120	8.81015e-05
GPAT3	8.72928e-05
SLC2A4	8.69231e-05
VIRMA	8.40684e-05
EMCN	8.19663e-05
ACADVL	8.1013e-05
RPL10	7.93092e-05
SRSF1	7.86475e-05
SPARCL1	7.81979e-05
PDGFRB	7.65172e-05
KLHL31	7.60612e-05
IRAK1BP1	7.16557e-05
ACADM	7.14819e-05
GKAP1	6.93603e-05
JTB	6.90844e-05
KLKB1	6.90389e-05
HNRNPDL	6.8569e-05
ADCY6	6.76895e-05
PPA2	6.70024e-05
ABL1	6.53071e-05
ZMYND8	6.43469e-05
CACNB2	6.22123e-05
PRKX	6.15151e-05
GEM	6.08389e-05
LDHB	5.96184e-05
DPY19L2	5.60629e-05
ACTA1	5.18678e-05
LOXL2	5.13219e-05
PHLDB2	5.01667e-05
APLNR	4.82133e-05
EZH1	4.8134e-05
ARRB1	4.71092e-05
JAZF1	4.68178e-05
FBN2	4.58576e-05
CORIN	4.55478e-05
KDM6A	4.47265e-05
MYL3	4.15019e-05
PPP2R3B	4.10338e-05
RAB8B	3.83101e-05
ACTA2	3.76579e-05
KBTBD13	3.73322e-05
KCNMA1	3.72844e-05
LINC02506	3.65058e-05
MBOAT1	3.60022e-05
TLL2	3.27863e-05
C5AR1	3.19316e-05
CFL2	3.11273e-05
GATA4	3.04823e-05
EHBP1L1	3.00184e-05
ALDH3A2	2.99091e-05
HES4	2.9452e-05
METTL3	2.90262e-05
DUSP1	2.73347e-05
ITCH	2.53916e-05
NME3	2.51815e-05
IRAK2	2.46994e-05
TNNI3	2.45938e-05
ZFHX3	2.39322e-05
LINC00278	2.37747e-05
PIDD1	2.36087e-05
NR4A1	2.34292e-05
NR2C2	2.32877e-05
LINC00486	2.3177e-05
SFMBT2	2.31262e-05
ARFGEF1	2.303e-05
FAM219A	2.23839e-05
MYH10	2.22061e-05
EPHA6	2.21463e-05
CAP2	2.1962e-05
PDZD2	2.19241e-05
GPX3	2.17902e-05
CYP2J2	2.16919e-05
COL4A1	2.15151e-05
VWC2	2.14745e-05
ADGRV1	2.14718e-05
PROM2	2.1132e-05
PTP4A3	2.0814e-05
TMEM63A	2.04749e-05
MORF4L2	2.02366e-05
DPY19L1	2.00512e-05
ACY1	1.97068e-05
OR3A2	1.88365e-05
RHOB	1.76868e-05
ABCA8	1.69315e-05
ARL3	1.67457e-05
IFI16	1.66145e-05
PTPRG	1.65402e-05
SPOCK1	1.63912e-05
SYNRG	1.63013e-05
HSPA8	1.62158e-05
ZNF385B	1.61496e-05
SCLT1	1.5932e-05
FHL1	1.5848e-05
WDR35	1.53243e-05
EFHC2	1.53162e-05
ZNF350	1.51788e-05
PXN	1.50485e-05
LINGO1	1.49535e-05
COL4A2	1.47841e-05
HERPUD1	1.45688e-05
ACOT13	1.43443e-05
TRANK1	1.4197e-05
DNAJC9	1.4084e-05
MOGAT1	1.38878e-05
WASHC1	1.37079e-05
SAMD14	1.36849e-05
PKD1	1.33778e-05
CACNA2D3	1.32631e-05
ABAT	1.31293e-05
CSTF1	1.29458e-05
RCAN1	1.2855e-05
VEGFC	1.28352e-05
NUDT2	1.26223e-05
PPM1B	1.23424e-05
HSPB8	1.19925e-05
IRAK3	1.19869e-05
ABCC9	1.18429e-05
HEATR5B	1.17767e-05
COQ3	1.13202e-05
ZNHIT2	1.12498e-05
EGF	1.12375e-05
CAMSAP3	1.12329e-05
NCKAP5	1.08918e-05
COL23A1	1.0703e-05
JAM2	1.05721e-05
SOX5	1.04755e-05
OST4	1.04745e-05
C1QTNF1	1.0333e-05
NARS2	1.03023e-05
RPSA	1.00208e-05
B4GALNT2	9.98667e-06
COX6A2	9.7164e-06
ASAH1	9.63541e-06
PPP1R12A	9.53669e-06
SLC28A2	9.38348e-06
MOB3B	9.3761e-06
CPN2	9.28178e-06
RITA1	9.09625e-06
TACC2	9.06216e-06
SPON2	9.0467e-06
SLMAP	8.9811e-06
KLF7	8.82102e-06
BNIPL	8.75717e-06
TMEM258	8.66967e-06
DDT	8.5445e-06
RNF115	8.52212e-06
SLC39A11	8.47857e-06
ATF3	8.44118e-06
RRM1	8.43688e-06
GGT7	8.32866e-06
ECH1	8.31978e-06
PAQR9	8.18719e-06
GOLGA8A	8.17445e-06
AZIN1	8.05872e-06
PRR34-AS1	8.01979e-06
CHPF2	7.89518e-06
PSMC3IP	7.84989e-06
KRBA1	7.71603e-06
CLYBL	7.70117e-06
RNASEH2C	7.70011e-06
ST6GAL1	7.60839e-06
ZNF236-DT	7.37203e-06
MYOF	7.22431e-06
SLC25A12	7.20739e-06
EPHA7	7.18427e-06
CCZ1	7.12228e-06
BMF	7.04559e-06
GTPBP10	7.041e-06
HPN-AS1	7.03421e-06
DIAPH1	6.92251e-06
CHD2	6.85586e-06
PPM1K	6.81911e-06
TMTC1	6.7962e-06
EFCAB2	6.75824e-06
LINC02232	6.62123e-06
ARHGAP17	6.60709e-06
ZBTB4	6.57414e-06
MATN3	6.48928e-06
HELQ	5.99961e-06
STARD7	5.99272e-06
RBM20	5.9008e-06
TJP1	5.76834e-06
LINC01495	5.75521e-06
TRIO	5.75408e-06
ACSM3	5.7071e-06
LTBP4	5.59777e-06
ATP1B3	5.58259e-06
IRF2BP2	5.58064e-06
NBPF3	5.54492e-06
CFL1	5.47391e-06
FNBP1L	5.4553e-06
PTCD3	5.36981e-06
KALRN	5.35835e-06
KPNA7	5.31726e-06
ARR3	5.29609e-06
ADCY5	5.19167e-06
MBP	5.17667e-06
CTNNB1	5.14412e-06
MS4A13	5.12757e-06
LAMA4	5.11513e-06
LDLRAD4	5.10744e-06
ZNF24	5.07042e-06
MYOCD	4.98451e-06
ITSN2	4.97204e-06
MLIP	4.93571e-06
NOL7	4.92862e-06
SEC24D	4.92145e-06
TMEM81	4.87477e-06
NPPC	4.71959e-06
CNOT6L	4.71858e-06
ACTB	4.71428e-06
ERC1	4.66335e-06
ADD3	4.65855e-06
BAMBI	4.63977e-06
MTHFD1L	4.58362e-06
UPF1	4.57912e-06
MAP3K3	4.55484e-06
AGXT2	4.51936e-06
KCNQ1OT1	4.50725e-06
JUNB	4.36295e-06
FLT3	4.29033e-06
ABCC6	4.19673e-06
ABCB7	4.15586e-06
CERS4	4.1016e-06
MCUR1	4.07808e-06
CSDE1	4.06547e-06
GRK2	4.04162e-06
RRAGD	3.88637e-06
TEF	3.88006e-06
ZUP1	3.87232e-06
CAMK2D	3.80648e-06
PDLIM5	3.79476e-06
TTF2	3.76746e-06
BTF3	3.75751e-06
CTNNA1	3.73094e-06
RGL3	3.71412e-06
TRMT5	3.63898e-06
ATL1	3.62208e-06
EP300	3.55637e-06
GP6	3.54243e-06
PATZ1	3.54236e-06
LINC02502	3.48274e-06
CATSPERD	3.4818e-06
CCDC159	3.48157e-06
HSPA5	3.46448e-06
SLC6A9	3.43965e-06
NEB	3.43049e-06
SEMA5B	3.39439e-06
ZFYVE16	3.3845e-06
ZDHHC3	3.36085e-06
KCNK13	3.30779e-06
LRRC63	3.21203e-06
ZNF587	3.18878e-06
ABCA3	3.1667e-06
SAMD8	3.11614e-06
CNTNAP3B	3.07768e-06
PRKG1	3.0541e-06
VWA8-AS1	3.005e-06
ZBTB16	2.99134e-06
UBAC1	2.95126e-06
TMEM123	2.94246e-06
FASTKD1	2.91362e-06
BOLA1	2.91086e-06
LINC01260	2.90464e-06
SLC4A3	2.90386e-06
CBR3	2.87782e-06
ENOSF1	2.86621e-06
SULT1B1	2.85436e-06
ARMCX6	2.84169e-06
USP2-AS1	2.83203e-06
NEURL2	2.79547e-06
VWF	2.77402e-06
WSB2	2.75241e-06
C1orf226	2.73568e-06
CYP27A1	2.71903e-06
PIBF1	2.61501e-06
AKR1A1	2.60327e-06
AK7	2.60122e-06
ERBB4	2.57296e-06
CD81	2.56288e-06
RAP1GDS1	2.55891e-06
PRELID2	2.53527e-06
NCOA7	2.51481e-06
C2	2.50207e-06
NSFL1C	2.49751e-06
ANXA4	2.48985e-06
BCL9	2.4612e-06
TERF2IP	2.42217e-06
STX17	2.41966e-06
LINC02202	2.41591e-06
MADD	2.41292e-06
ARHGAP44	2.40093e-06
IGF2BP2-AS1	2.36571e-06
MAP4K1	2.34228e-06
GSTZ1	2.34174e-06
LINC00842	2.31899e-06
ARF6	2.29945e-06
FGF12-AS2	2.28631e-06
TIMM23	2.28551e-06
AKAP8L	2.2772e-06
ACTC1	2.27217e-06
INHA	2.2705e-06
CLEC4A	2.25718e-06
PPP1R11	2.25599e-06
LBR	2.25407e-06
MOSPD2	2.25103e-06
GBP1	2.25061e-06
ZFP90	2.23295e-06
SLC24A2	2.23022e-06
ANKMY1	2.23001e-06
ADARB2	2.22886e-06
ZNF879	2.22816e-06
MID1	2.22498e-06
TMEM50B	2.22135e-06
EPHA5	2.20844e-06
ATP2B4	2.19668e-06
IGFBP2	2.19074e-06
UBAP1	2.1838e-06
CYB5D1	2.17705e-06
LRRC7	2.17163e-06
RIBC1	2.16901e-06
BASP1	2.16344e-06
ZFP2	2.15339e-06
RENBP	2.12796e-06
BBS2	2.1274e-06
MBNL1-AS1	2.12717e-06
SLC19A1	2.12511e-06
TM4SF1-AS1	2.10701e-06
GPC5	2.05042e-06
CSNK1G2	2.00713e-06
MYL6	1.96111e-06
ACLY	1.93436e-06
CXCL12	1.93002e-06
ZC3H12A	1.9246e-06
RECQL	1.91609e-06
ZBTB11-AS1	1.90887e-06
SLC25A45	1.90882e-06
CASC9	1.90736e-06
ADAM18	1.89079e-06
AOC1	1.87249e-06
AP1S3	1.86806e-06
ZFAS1	1.86375e-06
KLHDC3	1.85629e-06
CLDND1	1.85238e-06
KCTD6	1.84948e-06
PLXNA2	1.84499e-06
EIF3A	1.83996e-06
SIAH3	1.83053e-06
ARHGAP22	1.82541e-06
SMIM35	1.81061e-06
ITGB6	1.79198e-06
RBM18	1.79161e-06
ZKSCAN1	1.77729e-06
MB	1.76805e-06
GNAI2	1.76511e-06
VAV3	1.75151e-06
ATXN1	1.73769e-06
SERPINB9	1.73727e-06
ZNF611	1.7211e-06
CDH13	1.70706e-06
LRRC4B	1.70098e-06
ITGA2	1.68783e-06
HDAC11-AS1	1.67198e-06
ALKBH5	1.67034e-06
PCCA	1.65652e-06
LPCAT3	1.63566e-06
TSPYL1	1.63254e-06
PBX4	1.63203e-06
BSPRY	1.62694e-06
TMEM51	1.62166e-06
THNSL1	1.59553e-06
EGR1	1.59448e-06
FEM1B	1.59003e-06
LINC00964	1.56578e-06
LETMD1	1.55963e-06
NPIPA2	1.55539e-06
SUMO3	1.53941e-06
PWP1	1.50641e-06
PHB2	1.50274e-06
MYO3A	1.48466e-06
EVPL	1.4767e-06
TRIM5	1.472e-06
PYCR3	1.46091e-06
GOLIM4	1.45505e-06
UPF2	1.44868e-06
IL15RA	1.43742e-06
DAB1	1.43413e-06
SUMF1	1.40123e-06
AADAC	1.39603e-06
LMOD2	1.39546e-06
ZNF561	1.38305e-06
CHPT1	1.37708e-06
FN3K	1.37635e-06
DGKH	1.37255e-06
MYBPC3	1.37082e-06
LEPROTL1	1.36985e-06
P4HB	1.36334e-06
SH3YL1	1.3555e-06
FOSL2	1.35285e-06
CXCL9	1.35141e-06
SCAMP5	1.34861e-06
TATDN3	1.34282e-06
SSNA1	1.34009e-06
XDH	1.33337e-06
MLYCD	1.32299e-06
SLC30A6	1.32093e-06
RNF20	1.31459e-06
ANKRD36	1.30267e-06
APOL4	1.29257e-06
SMN2	1.2898e-06
PARP1	1.27816e-06
MYH6	1.27408e-06
KLHL41	1.26038e-06
PARP14	1.2602e-06
ABCF1	1.2519e-06
MUC20	1.25052e-06
EYA4	1.24716e-06
MED7	1.23144e-06
WDR72	1.21441e-06
RPS21	1.21027e-06
NCF2	1.20486e-06
TBC1D10A	1.20157e-06
LINC02552	1.19486e-06
DCLK2	1.19277e-06
CARD8	1.18378e-06
TIPIN	1.16931e-06
ARHGEF6	1.16641e-06
CYSTM1	1.16071e-06
SLC22A3	1.1598e-06
CLMAT3	1.14659e-06
RNLS	1.14597e-06
PRELID3A	1.14231e-06
AMPD3	1.13349e-06
BCKDHB	1.13227e-06
ARID5A	1.13171e-06
JADE1	1.12855e-06
PEA15	1.10202e-06
LINC00334	1.0937e-06
SGMS1	1.08596e-06
CPNE5	1.06632e-06
BCOR	1.06344e-06
CRY1	1.05963e-06
ZFHX4	1.05953e-06
FSIP1	1.05504e-06
NARF	1.03915e-06
IQCK	1.03614e-06
RBCK1	1.02193e-06
LAMTOR2	1.01879e-06
MTX1	1.00776e-06
TRIM63	1.00157e-06
RPL3	1.00136e-06
DHX37	9.98013e-07
KIF2C	9.96744e-07
ART1	9.83372e-07
ZNF823	9.79034e-07
PLSCR1	9.72845e-07
PUM3	9.24133e-07
VSIG10	9.18984e-07
VAX2	9.09122e-07
CDC42EP4	9.07171e-07
CROT	9.06999e-07
ANXA2	9.05599e-07
SLC51A	9.05104e-07
KRT15	9.04699e-07
GREB1	9.02742e-07
ACTG1	8.98034e-07
CAMSAP2	8.96809e-07
FMN1	8.95693e-07
HAGH	8.94256e-07
SIPA1L2	8.87101e-07
LINC01356	8.81234e-07
P4HA2	8.79425e-07
BAX	8.77677e-07
MUC3A	8.72634e-07
ATP6V0E2	8.68783e-07
LRRC10B	8.60832e-07
USP53	8.60509e-07
KHDRBS2	8.49013e-07
INCENP	8.4733e-07
SYCP3	8.30944e-07
PLAUR	8.24118e-07
ZSCAN12	8.23116e-07
BEAN1	8.15444e-07
LRP11	8.14389e-07
CHMP4C	8.09837e-07
TIMM10	8.08578e-07
XBP1	8.03749e-07
TRPM4	8.00729e-07
EXOSC7	7.85331e-07
DOCK2	7.81625e-07
SAXO1	7.81115e-07
GNL2	7.78907e-07
TCF21	7.785e-07
TVP23C	7.71125e-07
ABCF3	7.64337e-07
LSAMP-AS1	7.61933e-07
UBAC2-AS1	7.57932e-07
DNAJC27-AS1	7.54007e-07
HHAT	7.50904e-07
CCDC134	7.49446e-07
RHEX	7.48696e-07
CCNT1	7.45906e-07
SEMA6D	7.45534e-07
CYB561D1	7.44216e-07
LAMC2	7.42637e-07
FAM110C	7.37524e-07
GTF2IRD2	7.35425e-07
SMTN	7.28999e-07
ZCWPW1	7.2849e-07
MPHOSPH9	7.25119e-07
ARHGEF2	7.23999e-07
TNRC18	7.21608e-07
SFRP1	7.20813e-07
KANSL1-AS1	7.2046e-07
CLRN2	7.19443e-07
GNAT2	7.14476e-07
CA5B	7.12893e-07
VPS37D	7.0944e-07
CARD9	7.07652e-07
NPEPL1	7.06138e-07
OR56A4	6.96471e-07
KCNJ5	6.94224e-07
TRIM14	6.81697e-07
ESYT3	6.75498e-07
RAB22A	6.70074e-07
F8	6.67703e-07
RBM47	6.60568e-07
POMZP3	6.56107e-07
TMEM128	6.54783e-07
NKTR	6.53817e-07
ZBP1	6.51072e-07
LINC00887	6.4783e-07
GRAMD2B	6.33022e-07
FAM222A-AS1	6.25621e-07
S100A4	6.2496e-07
TYMS	6.15655e-07
FAM107A	6.15599e-07
PHACTR1	6.09263e-07
EBP	6.07781e-07
PSMD3	6.03458e-07
CTF1	6.00177e-07
SLC34A1	5.96285e-07
COL22A1	5.92889e-07
AKIRIN2	5.92789e-07
ZNF844	5.92378e-07
ZNF573	5.84613e-07
RFLNA	5.81025e-07
NDUFA5	5.79978e-07
DDX20	5.75628e-07
RSPRY1	5.73931e-07
MXRA5	5.73829e-07
APAF1	5.73245e-07
SKP1	5.7065e-07
UNC5D	5.68758e-07
XPO5	5.52341e-07
TMIE	5.51208e-07
ACTN1	5.48489e-07
SERPINE3	5.42565e-07
LINC01284	5.41183e-07
MBD5	5.40309e-07
KCNV2	5.38979e-07
SPINK6	5.36563e-07
P2RY1	5.35067e-07
ADCY9	5.29426e-07
RND3	5.24334e-07
SPRED2	5.22948e-07
PTH1R	5.22946e-07
CLEC4F	5.22e-07
WWC2	5.20581e-07
HMGN4	5.18797e-07
NEGR1	5.18096e-07
USP6NL	5.16941e-07
PCK2	5.16732e-07
MAPK11	5.15141e-07
WDR44	5.08028e-07
TNXB	5.05212e-07
OSTM1	5.05034e-07
TIPARP	5.04078e-07
PLA2G12B	5.03954e-07
VARS2	4.98462e-07
DNAJB12	4.96268e-07
KCNE1	4.93028e-07
SECISBP2L	4.92468e-07
CD58	4.88667e-07
MACROD1	4.79168e-07
LYPLAL1	4.78695e-07
ZNF710-AS1	4.78321e-07
CDH20	4.75968e-07
ARID4B	4.73933e-07
ZNF669	4.70789e-07
NOL9	4.70004e-07
FKBP8	4.69344e-07
TMSB4X	4.65755e-07
KYAT3	4.65268e-07
GATA6-AS1	4.64174e-07
CCT8	4.60341e-07
ACAA1	4.57732e-07
PLA2G6	4.57601e-07
AAMP	4.5153e-07
LINC00861	4.51365e-07
CACFD1	4.49672e-07
SRGN	4.47398e-07
PVR	4.46564e-07
MEIG1	4.45862e-07
RFC2	4.42728e-07
CD81-AS1	4.37019e-07
NIT1	4.36243e-07
RPN1	4.31472e-07
TMPRSS2	4.30648e-07
AKAP14	4.28466e-07
SNED1	4.26938e-07
AZGP1	4.24586e-07
CCDC144NL-AS1	4.23032e-07
ICA1	4.20674e-07
WDTC1	4.20018e-07
GMDS	4.19643e-07
CASC3	4.19542e-07
ZCCHC9	4.11124e-07
CHRNB4	4.09888e-07
BRK1	4.09745e-07
MT1X	4.07462e-07
LINC01609	4.06586e-07
CRLF3	4.04892e-07
MAPKAPK5	4.04498e-07
SYNJ2	4.04e-07
SHE	4.00665e-07
ELMO2	4.0059e-07
RIDA	3.97047e-07
UGGT2	3.96745e-07
ATG4C	3.95709e-07
DDHD1	3.83427e-07
DOK7	3.83272e-07
STEAP2	3.77551e-07
ASB18	3.76059e-07
DMKN	3.74702e-07
SCYL2	3.73505e-07
ZFY	3.72193e-07
GPR176	3.72142e-07
NDUFA3	3.70461e-07
AK4	3.69697e-07
PLXNB1	3.6902e-07
ECE1	3.68964e-07
IL3RA	3.68162e-07
LINC01681	3.66326e-07
MROH8	3.64059e-07
KCTD2	3.63535e-07
TSPYL2	3.61158e-07
ZC3H12B	3.60773e-07
NRSN2-AS1	3.60038e-07
TTC39B	3.58636e-07
EEF1D	3.56003e-07
ALG6	3.52805e-07
ARF1	3.5099e-07
ATN1	3.49365e-07
PXDNL	3.45579e-07
DDX4	3.42855e-07
BCR	3.42582e-07
ABLIM2	3.40767e-07
SLC7A8	3.38705e-07
TRIM62	3.38203e-07
TRAPPC3	3.37063e-07
LRRC8B	3.33627e-07
PRR14	3.32908e-07
CD38	3.32535e-07
C6orf58	3.28635e-07
CRYBG1	3.2821e-07
ACADSB	3.20796e-07
BBOF1	3.20457e-07
ABCA2	3.16751e-07
PWRN1	3.13646e-07
KRT10	3.13283e-07
PABPC1	3.11996e-07
WDR5	3.11671e-07
BEGAIN	3.11292e-07
ALCAM	3.09124e-07
TSPAN8	3.06434e-07
ARL17A	3.0485e-07
C1RL-AS1	3.04546e-07
TNFAIP6	3.02494e-07
HACD1	3.01739e-07
TRIB1	2.95388e-07
RPGRIP1L	2.93127e-07
C12orf60	2.91793e-07
TRIM66	2.9056e-07
TGFBR1	2.89608e-07
FTCD	2.89399e-07
CAPN7	2.88475e-07
APBA1	2.88035e-07
BAIAP3	2.86777e-07
ITGA6	2.86249e-07
MORF4L1	2.8567e-07
ZNF532	2.84887e-07
LINC00989	2.81089e-07
APBA2	2.80636e-07
GAMT	2.79602e-07
MAPRE3	2.79199e-07
ECI2	2.79101e-07
LINGO2	2.78662e-07
FSCN2	2.73022e-07
PCBD1	2.72008e-07
ANGPT1	2.70142e-07
PIK3C3	2.69946e-07
SOBP	2.69878e-07
PCED1A	2.69074e-07
GRB14	2.68658e-07
PPDPF	2.67396e-07
SYP	2.66629e-07
CADM2	2.6569e-07
NME6	2.63475e-07
ADAMTSL5	2.63034e-07
SUMO1	2.62677e-07
TRDMT1	2.62064e-07
PTPN18	2.59425e-07
MIR646HG	2.57707e-07
LCP2	2.57422e-07
TGM4	2.56598e-07
CATSPERB	2.55715e-07
RUNX1	2.5539e-07
PDE6D	2.53791e-07
CDH4	2.48003e-07
DRG1	2.44847e-07
MRPL10	2.44538e-07
MAPK6	2.44388e-07
CFTR	2.43736e-07
USP2	2.43238e-07
APEH	2.426e-07
CLK1	2.40715e-07
IDH3G	2.39112e-07
AKT1	2.38497e-07
BRMS1L	2.37641e-07
NME2	2.37353e-07
HCN4	2.36376e-07
ARSB	2.36144e-07
METTL2B	2.35994e-07
PAWR	2.35608e-07
C21orf91	2.32927e-07
SLU7	2.31406e-07
SUGP2	2.29327e-07
DNAH2	2.29148e-07
RNF43	2.28919e-07
RHEB	2.278e-07
AGTR1	2.27695e-07
TSC22D3	2.26975e-07
ZFAND3	2.26086e-07
SMIM22	2.25408e-07
AREG	2.25045e-07
FAM107B	2.24959e-07
SNRPF	2.24756e-07
ACP1	2.18643e-07
GALNT2	2.17079e-07
CHST8	2.16639e-07
MAF1	2.15919e-07
WBP2NL	2.15509e-07
CACNA1B	2.1398e-07
TBC1D16	2.13227e-07
MFAP2	2.12671e-07
GULP1	2.11208e-07
SLC7A5	2.1067e-07
METTL2A	2.10668e-07
PLET1	2.10538e-07
FILNC1	2.09681e-07
LINC00240	2.09056e-07
FTL	2.08226e-07
EPHA3	2.08058e-07
PHOSPHO2	2.07045e-07
CASKIN1	2.06906e-07
GAS8	2.06581e-07
UNC5B	2.06149e-07
PPP1R14C	2.05888e-07
CROCC	2.04814e-07
HSPBP1	2.03964e-07
SCUBE3	2.03807e-07
SLIT2	2.02661e-07
GALNT4	2.01862e-07
EVC2	2.01652e-07
GPR65	1.99492e-07
NUP210	1.9895e-07
FRMD4B	1.9748e-07
IER5	1.9684e-07
SLC6A6	1.94646e-07
EPB41L3	1.93895e-07
LYG1	1.9331e-07
NDUFB1	1.92891e-07
MBD2	1.91811e-07
DIAPH3	1.90467e-07
ITM2C	1.90011e-07
EPX	1.8707e-07
PKN1	1.85769e-07
A2ML1	1.82846e-07
ZNF595	1.82657e-07
MINDY2	1.82422e-07
ZNF552	1.82299e-07
TRIM36	1.81402e-07
SPRYD7	1.80886e-07
RNASE1	1.79568e-07
SNAI3	1.78785e-07
RASAL1	1.77909e-07
TRIT1	1.7691e-07
TRIM26	1.76465e-07
MRPS11	1.75726e-07
CHL1-AS1	1.75165e-07
ANKS6	1.74297e-07
ARHGEF37	1.74013e-07
CPSF2	1.73985e-07
NTRK3-AS1	1.72168e-07
MAP7	1.71655e-07
NOX1	1.70125e-07
DUS4L	1.70097e-07
MYO9B	1.69355e-07
PSMA7	1.68999e-07
LINC00939	1.6772e-07
C16orf95	1.66001e-07
PACSIN3	1.65562e-07
CFAP65	1.65542e-07
CCNB3	1.65433e-07
DSG2	1.64837e-07
PTGIR	1.64482e-07
MPLKIP	1.62838e-07
GABRR1	1.62802e-07
ATP6V1C2	1.62777e-07
PHTF2	1.62711e-07
C1QBP	1.6192e-07
HUS1	1.60971e-07
ITIH3	1.60228e-07
KCNT1	1.60122e-07
FBN1	1.60023e-07
RPL11	1.5971e-07
ADPRH	1.59611e-07
ENTPD6	1.59526e-07
POMT2	1.5754e-07
ABCB9	1.57351e-07
LINC01362	1.56672e-07
ARSA	1.56039e-07
STK11IP	1.55786e-07
BNIP3L	1.54376e-07
MZT2A	1.53934e-07
AKAP12	1.53279e-07
COQ8A	1.52349e-07
HAT1	1.51488e-07
COL8A1	1.50716e-07
SVEP1	1.50657e-07
C2orf72	1.50097e-07
NMT1	1.49508e-07
ITGB1	1.49037e-07
OSTC	1.49008e-07
POLH	1.47869e-07
AFF2	1.46985e-07
SULF1	1.46661e-07
KCNIP1	1.46558e-07
MGAT1	1.45673e-07
ABCA6	1.4564e-07
ERI2	1.45237e-07
IGFBP7	1.44513e-07
PDLIM1	1.44275e-07
RAD23A	1.43358e-07
SLC25A6	1.43331e-07
GHR	1.42713e-07
DHRS4L2	1.42264e-07
MUTYH	1.40571e-07
STK24	1.40247e-07
PPIH	1.39768e-07
TCEAL1	1.3973e-07
TBC1D2	1.39341e-07
LINC00649	1.3759e-07
EXOC7	1.37534e-07
MPHOSPH8	1.37508e-07
UCN	1.37429e-07
ZNF761	1.36898e-07
LRRC49	1.36297e-07
SLC25A48	1.35276e-07
VAV1	1.34946e-07
WDR49	1.34127e-07
GSN-AS1	1.33833e-07
MAPT	1.33591e-07
ZNF667-AS1	1.32643e-07
CCNL2	1.322e-07
TTYH1	1.30871e-07
ACTN2	1.30566e-07
CLK2	1.30227e-07
ADCY3	1.30163e-07
MAFTRR	1.29588e-07
INTS6L	1.29515e-07
NMNAT2	1.29509e-07
HAND1	1.28331e-07
MYO1B	1.26829e-07
ZMAT3	1.26219e-07
ABCA7	1.25963e-07
CLTCL1	1.25738e-07
JAG2	1.25182e-07
EXOC4	1.24593e-07
OR5A1	1.23726e-07
C1R	1.23666e-07
SDR39U1	1.23101e-07
DCTN6	1.21878e-07
ADA	1.21301e-07
HDHD5	1.21292e-07
FOXL1	1.20824e-07
SLC30A4	1.18851e-07
FANCD2	1.18439e-07
P3H1	1.18003e-07
STX2	1.17821e-07
ZNF717	1.17309e-07
DEK	1.1694e-07
SLC16A5	1.15493e-07
NFATC4	1.14703e-07
NFIX	1.13921e-07
MZB1	1.1365e-07
DDX51	1.12589e-07
ANXA13	1.11336e-07
DNMT3L	1.09968e-07
EIF3G	1.09614e-07
TM4SF19-AS1	1.09429e-07
ABHD11	1.09342e-07
IFI35	1.09136e-07
MYL12B	1.08663e-07
HAUS7	1.08294e-07
USP34	1.08141e-07
SLC30A1	1.08001e-07
TAB3	1.07716e-07
SYAP1	1.07576e-07
AUP1	1.07185e-07
POLR1E	1.06875e-07
DNAH12	1.06644e-07
PRDX3	1.06288e-07
MAPK1IP1L	1.06092e-07
SPATA33	1.06092e-07
PTMA	1.0532e-07
LGALS12	1.05242e-07
ZNF630	1.05231e-07
FBXW5	1.05229e-07
IL2RA	1.04702e-07
ZNF79	1.04687e-07
ERCC2	1.0467e-07
GRIK3	1.03814e-07
MTOR	1.03763e-07
STX11	1.03526e-07
CDAN1	1.0312e-07
ABO	1.024e-07
BTBD8	1.02395e-07
ELOC	1.02341e-07
NOL8	1.02285e-07
MAD2L1BP	1.01786e-07
KMT2E-AS1	1.01578e-07
ENO1	1.01532e-07
CNKSR2	1.01015e-07
MAGEC3	1.00944e-07
PNPLA4	1.00627e-07
VAT1L	1.00293e-07
CAMSAP1	1.00222e-07
CSTB	9.98669e-08
CLDN15	9.93283e-08
ZDBF2	9.78891e-08
ZNF142	9.75009e-08
TINCR	9.72855e-08
ETNPPL	9.69013e-08
TMEM14C	9.68997e-08
CEP76	9.65816e-08
NIP7	9.65792e-08
PPP1R15B	9.59124e-08
ENPP5	9.4715e-08
LDAH	9.24772e-08
EHMT2-AS1	9.16403e-08
SPATA6	9.14053e-08
GLP1R	9.12647e-08
PFKFB2	9.1168e-08
NPW	9.10749e-08
ASIP	9.10522e-08
LINC00562	9.09249e-08
ARL2BP	9.08577e-08
BANF1	9.08176e-08
ADORA2A-AS1	9.05576e-08
ZSCAN21	9.01352e-08
COG8	8.85035e-08
AK6	8.82966e-08
PSMC3	8.81798e-08
CES3	8.7979e-08
ZNF22	8.785e-08
SPINT2	8.78153e-08
HPGDS	8.70609e-08
HLA-DMA	8.60081e-08
MARVELD1	8.5765e-08
SMAGP	8.5754e-08
FCER1G	8.55614e-08
LMAN1L	8.55495e-08
GDA	8.527e-08
FAAP20	8.51256e-08
SNAI3-AS1	8.41629e-08
NPHP3-AS1	8.40879e-08
CAMK1	8.37461e-08
FBXO3	8.29117e-08
TNS3	8.28364e-08
PADI2	8.19134e-08
MINDY1	8.13403e-08
BRICD5	8.06275e-08
RAB8A	8.05986e-08
HES1	8.05761e-08
HECW1	8.04875e-08
RGS7	8.04516e-08
CDH26	8.04291e-08
GMPR	8.03963e-08
SCRIB	7.97077e-08
SMCR8	7.95344e-08
RPS5	7.94718e-08
THEMIS2	7.94674e-08
PRMT6	7.94227e-08
TSR2	7.87721e-08
CCNB1IP1	7.84774e-08
LNPEP	7.83368e-08
MRPL49	7.8197e-08
CACNG4	7.78899e-08
RNMT	7.7863e-08
PREX2	7.71895e-08
ARAF	7.66982e-08
NWD2	7.64757e-08
COL5A2	7.64418e-08
ACYP1	7.6081e-08
NRSN2	7.60552e-08
NCF1	7.59411e-08
PRPF4	7.55965e-08
CDYL	7.52079e-08
TMEM39A	7.52029e-08
VASN	7.51696e-08
LRP5	7.41648e-08
MDFIC2	7.40798e-08
NTHL1	7.4062e-08
PALM3	7.38063e-08
SLC16A14	7.36989e-08
SLC49A3	7.35267e-08
ZSCAN16	7.34732e-08
CDON	7.33529e-08
LINC02360	7.2016e-08
UGP2	7.17089e-08
RBM44	7.12659e-08
CHRNA7	7.02898e-08
FGF13	7.01483e-08
SATB2	7.0107e-08
TMEM171	6.97725e-08
POLI	6.8662e-08
GLB1	6.84744e-08
ACVR1	6.79055e-08
NFU1	6.70332e-08
YOD1	6.65424e-08
CRBN	6.57891e-08
SLC25A17	6.57263e-08
DENND1B	6.56701e-08
TRAFD1	6.52086e-08
PLEKHM1	6.49756e-08
PGGHG	6.32109e-08
PRR5L	6.31781e-08
POP5	6.30175e-08
LRRC74A	6.29862e-08
LINC00658	6.29492e-08
RNF10	6.28151e-08
PSMD5	6.25367e-08
JKAMP	6.25138e-08
SACS	6.19091e-08
ZNF675	6.15687e-08
DPH2	6.11672e-08
ZBTB17	6.11061e-08
PIGG	6.10995e-08
TTLL7	6.10083e-08
FOXJ2	6.08497e-08
IL27RA	6.06561e-08
RPL28	6.0573e-08
SLX4	6.04261e-08
CAMKMT	6.0371e-08
STAMBPL1	6.00165e-08
STK16	5.97582e-08
C2orf74	5.88068e-08
PILRA	5.82059e-08
ESRRA	5.8182e-08
KLHL42	5.78867e-08
ASL	5.78777e-08
NAPA	5.76167e-08
QPCT	5.73443e-08
ZNF703	5.68974e-08
CP	5.66399e-08
PCSK4	5.62106e-08
CFAP54	5.5987e-08
ZACN	5.55104e-08
ATP6V1A	5.5477e-08
CCDC18	5.53405e-08
PSMB9	5.48963e-08
NRG2	5.45701e-08
FCGR2A	5.43172e-08
CPSF4	5.37103e-08
MGP	5.35488e-08
IDI1	5.35027e-08
EDEM3	5.34347e-08
ZNF12	5.34302e-08
BCORL1	5.32852e-08
SLC47A1	5.29983e-08
PPIL2	5.24684e-08
CCR9	5.24262e-08
BTG2	5.23827e-08
ACO2	5.22381e-08
ITGAL	5.17608e-08
MRPL3	5.14757e-08
B3GALT5	5.11298e-08
PNPLA6	5.10058e-08
CCL28	5.09172e-08
SIRPG	5.03137e-08
IQCM	5.01855e-08
LAMC1	5.00124e-08
CSNK1D	4.97098e-08
IL23R	4.96905e-08
DNLZ	4.93382e-08
TTN-AS1	4.90803e-08
DTD2	4.89536e-08
FYB1	4.86579e-08
PIP5K1C	4.85062e-08
RTL10	4.84013e-08
ANKRD31	4.82232e-08
ISG20	4.81536e-08
GOLGA8N	4.80318e-08
EFHB	4.79695e-08
NAGK	4.79123e-08
SPESP1	4.75785e-08
DYNLT3	4.7565e-08
STIL	4.74401e-08
IL17RD	4.74218e-08
BTN2A1	4.73783e-08
ACAA2	4.71696e-08
URB1	4.7116e-08
TUBG2	4.66379e-08
TMEM163	4.64299e-08
UCK1	4.63512e-08
OGFR	4.63001e-08
PLCD3	4.62138e-08
MRPL4	4.61964e-08
ZSCAN22	4.61919e-08
HLA-DPB1	4.56219e-08
TDRKH-AS1	4.54623e-08
TRPA1	4.52221e-08
EPHA5-AS1	4.49521e-08
BCL3	4.4552e-08
IFT122	4.41572e-08
GALNTL6	4.40179e-08
CEP55	4.39632e-08
PATJ	4.34639e-08
ISCU	4.31177e-08
P3H4	4.30221e-08
TSKS	4.29336e-08
STAC3	4.29265e-08
B3GALNT1	4.2919e-08
TCTN3	4.25267e-08
HAGHL	4.24092e-08
LINC01798	4.22964e-08
DCPS	4.22507e-08
LINC01750	4.21015e-08
CEP72	4.2062e-08
CNOT9	4.19822e-08
ARMH1	4.18835e-08
CASP7	4.1762e-08
LINC01354	4.17353e-08
ZNF213	4.16475e-08
CPOX	4.16013e-08
SLC44A2	4.1589e-08
CTNNAL1	4.15372e-08
FIGNL1	4.15292e-08
ATG4B	4.13242e-08
PAX8	4.1073e-08
MIR133A1HG	4.1055e-08
ATG7	4.07552e-08
PRSS8	4.07163e-08
RANBP1	4.06063e-08
FBXL22	4.05344e-08
ZSCAN16-AS1	4.01244e-08
TRIM54	4.01142e-08
CKS1B	4.00346e-08
MTF1	4.00271e-08
TMC2	3.97885e-08
PEX11B	3.93024e-08
RBBP6	3.92464e-08
FERMT1	3.91578e-08
PGD	3.90387e-08
SDCBP2-AS1	3.89355e-08
FAM161B	3.81328e-08
DDX21	3.80067e-08
SCTR	3.79504e-08
CACYBP	3.79114e-08
CA14	3.7907e-08
SNX5	3.78347e-08
CTNNA2	3.78055e-08
KIAA0040	3.77273e-08
TIMM8A	3.74232e-08
COA7	3.73275e-08
UBE2T	3.73147e-08
IDH3B	3.72524e-08
PODXL2	3.70476e-08
MAP1A	3.69895e-08
NAT1	3.67931e-08
NCK2	3.6692e-08
SFPQ	3.66682e-08
IPP	3.65614e-08
S100A13	3.64137e-08
MECOM	3.63448e-08
RASGEF1C	3.63427e-08
MRPL43	3.59714e-08
MRPS7	3.57132e-08
MYO16	3.55534e-08
UCKL1-AS1	3.55128e-08
LINC01808	3.53297e-08
SYT9	3.49576e-08
RAB12	3.49061e-08
TST	3.48823e-08
CHCHD7	3.46132e-08
DRG2	3.45642e-08
VANGL2	3.41488e-08
L3MBTL2	3.40403e-08
CD9	3.39054e-08
NRXN3	3.38854e-08
SLC15A4	3.38313e-08
WDR41	3.35785e-08
FAM89B	3.34237e-08
ALDH9A1	3.31905e-08
DENND2C	3.3158e-08
TRAF3IP2	3.312e-08
DAO	3.30958e-08
LINC01625	3.29325e-08
LINC02150	3.27221e-08
CRCP	3.27179e-08
C2orf49	3.2635e-08
SLC50A1	3.25577e-08
GPSM1	3.25312e-08
SLC39A7	3.23862e-08
B3GNT7	3.21853e-08
RAD52	3.18979e-08
ABRAXAS1	3.18657e-08
PLCE1-AS2	3.17317e-08
TOM1	3.16964e-08
MTMR10	3.16734e-08
CHRD	3.15169e-08
OR2H2	3.1498e-08
NUDT21	3.14714e-08
EARS2	3.1382e-08
NEFH	3.13349e-08
PDCD1	3.131e-08
UBE2O	3.10992e-08
NKD2	3.08908e-08
ZNF124	3.08774e-08
TMEM236	3.07762e-08
SLC23A1	3.07195e-08
SRP19	3.07129e-08
RP1	3.0678e-08
DHFR2	3.06511e-08
DNAJB6	3.0641e-08
MSC-AS1	3.06235e-08
BTN2A2	3.06104e-08
PGBD2	3.04455e-08
FIZ1	3.04188e-08
TMEM147	3.02692e-08
TAF1B	3.02489e-08
TTF1	3.00772e-08
CCDC28B	2.99662e-08
EIF4G1	2.99472e-08
MOSPD3	2.99414e-08
SUMF2	2.98204e-08
CHMP2A	2.97376e-08
ANO4	2.97357e-08
MARCKS	2.9614e-08
ZNF324B	2.94493e-08
FITM2	2.94429e-08
YWHAG	2.9415e-08
PNKP	2.9377e-08
ACP2	2.93156e-08
ANAPC4	2.9302e-08
DOK2	2.92442e-08
HIP1R	2.92396e-08
EPHB2	2.92135e-08
COMMD2	2.92058e-08
DSC2	2.90837e-08
PRPSAP1	2.9036e-08
FHDC1	2.88777e-08
RPUSD3	2.86818e-08
ZNF786	2.86143e-08
LACC1	2.84213e-08
SLC25A20	2.82003e-08
MTIF2	2.81871e-08
HYI	2.81718e-08
RGL2	2.78469e-08
UBE2N	2.75079e-08
AMZ1	2.75032e-08
ZC3HC1	2.73894e-08
LSM1	2.73266e-08
ABCA4	2.72472e-08
SMIM10	2.72156e-08
KCNJ8	2.72044e-08
SLC25A30	2.71212e-08
CCDC80	2.70447e-08
USP51	2.69942e-08
RAD9B	2.69867e-08
GTF3C5	2.69625e-08
HSD17B11	2.6953e-08
UBR7	2.68214e-08
SELP	2.67746e-08
POTEC	2.676e-08
NOB1	2.67085e-08
DGKZ	2.65569e-08
AKAP5	2.64815e-08
SEC14L5	2.63251e-08
ATP5PB	2.62402e-08
CLPB	2.61904e-08
TRMT12	2.6166e-08
NRG4	2.60572e-08
DVL3	2.57942e-08
FHL3	2.57779e-08
TUBA8	2.57687e-08
ZDHHC24	2.55632e-08
STMN3	2.53721e-08
P2RY11	2.5166e-08
SLC25A5	2.50969e-08
AMPD2	2.50223e-08
ZYG11A	2.49692e-08
RABL2B	2.49173e-08
SCN3B	2.48517e-08
BBS7	2.47241e-08
ANKRD27	2.47155e-08
A1BG	2.46807e-08
ARMCX4	2.43293e-08
EPB41L1	2.41888e-08
LINC01099	2.40163e-08
NOXA1	2.39112e-08
ARSD	2.37758e-08
PPP1R7	2.37113e-08
ZFPL1	2.36596e-08
HNRNPH2	2.36289e-08
TRIM4	2.33043e-08
FBXO38	2.32982e-08
PHLPP1	2.3238e-08
LINC02286	2.31345e-08
G6PC2	2.31286e-08
SGSH	2.30653e-08
MAP2K1	2.29941e-08
TUBA1C	2.29307e-08
TUBB3	2.29154e-08
TXN2	2.27945e-08
KCNQ3	2.27549e-08
STIM1	2.25146e-08
SGCA	2.24139e-08
SCOC-AS1	2.22243e-08
AANAT	2.21428e-08
JPH3	2.21282e-08
DNAAF4	2.20003e-08
TPPP3	2.19491e-08
ZBED6	2.18713e-08
GAS7	2.17313e-08
ZMAT5	2.16441e-08
C1orf159	2.15545e-08
PIWIL1	2.13565e-08
ARHGDIB	2.12169e-08
FLNC	2.11926e-08
STRADB	2.11858e-08
RHBDD2	2.11363e-08
AOX1	2.1127e-08
ZNF658	2.11243e-08
CAP1	2.11113e-08
PLK3	2.1033e-08
LPIN2	2.09828e-08
KNDC1	2.09385e-08
CAVIN2	2.08028e-08
PSMB1	2.0721e-08
MUC4	2.06214e-08
A3GALT2	2.05993e-08
RHOBTB2	2.05853e-08
POLD4	2.04064e-08
RNF14	2.02558e-08
FTSJ3	2.02068e-08
ORC6	2.01857e-08
SFT2D3	2.01558e-08
FGD6	2.01553e-08
GSDME	2.01339e-08
WDR24	2.00555e-08
UTP11	1.99775e-08
TOGARAM1	1.99602e-08
SCARF2	1.99133e-08
UGT3A1	1.98687e-08
GALNT8	1.98507e-08
FARSA	1.97858e-08
FCGRT	1.97676e-08
MRPS15	1.96979e-08
PTPN3	1.96569e-08
HMGN1	1.96522e-08
DNAJC30	1.96398e-08
CYB5R1	1.94078e-08
LINC01322	1.93e-08
JPT1	1.91931e-08
UBALD1	1.90822e-08
PLEKHJ1	1.90018e-08
TRMT61A	1.88902e-08
LINC00365	1.86947e-08
LINC02050	1.86914e-08
KIAA1549L	1.86762e-08
LYPD5	1.86429e-08
SF3B4	1.85887e-08
ZSCAN18	1.84962e-08
CCDC127	1.84294e-08
ZBTB45	1.84034e-08
MPHOSPH6	1.8296e-08
LINC00028	1.82529e-08
CNTN2	1.82472e-08
ERCC1	1.81135e-08
ABHD13	1.80104e-08
SNX17	1.80054e-08
BCAT2	1.80036e-08
ARHGAP28	1.79371e-08
ADGRG6	1.7876e-08
VPS52	1.77624e-08
COX7A2L	1.76682e-08
RIPK2	1.76648e-08
SURF2	1.76382e-08
TESC	1.75517e-08
SNUPN	1.75105e-08
PGPEP1	1.74873e-08
GABPB1	1.74817e-08
ZNF367	1.74201e-08
LINC02227	1.72486e-08
ACADL	1.72475e-08
TMEM107	1.72418e-08
MCMBP	1.72315e-08
APLP1	1.7199e-08
CD44	1.71713e-08
FBLN7	1.714e-08
PADI4	1.71084e-08
LRAT	1.69824e-08
MSRB2	1.69232e-08
NTPCR	1.69171e-08
LRRC17	1.6888e-08
RPS6KB2	1.68841e-08
RPUSD1	1.6835e-08
ADARB1	1.67136e-08
ADCY2	1.66919e-08
ALG10	1.6588e-08
CSRP2	1.65645e-08
PLK2	1.64795e-08
GOLT1B	1.63446e-08
MCL1	1.63178e-08
TCN2	1.62471e-08
NEXMIF	1.62127e-08
POFUT1	1.61715e-08
ATMIN	1.61022e-08
CLUAP1	1.60545e-08
ELOVL2	1.59807e-08
EIF5	1.59368e-08
TMIGD2	1.59289e-08
ZNF729	1.58274e-08
MAP4K2	1.57005e-08
HOXB2	1.5695e-08
LINC01811	1.56389e-08
PALD1	1.55645e-08
NAPSA	1.54751e-08
PPIF	1.54678e-08
CHRM2	1.54259e-08
CASP4	1.54195e-08
DMRTA1	1.53539e-08
TDRD6	1.52954e-08
ZNF646	1.52521e-08
ZNF66	1.5158e-08
AK2	1.51477e-08
PPP1R37	1.51278e-08
WARS2	1.48474e-08
FAM149A	1.47793e-08
BMP4	1.47761e-08
MLPH	1.47111e-08
SH3PXD2A	1.47058e-08
ARL6IP1	1.46925e-08
KPNA2	1.46172e-08
CRKL	1.45507e-08
UBQLN2	1.44402e-08
COQ6	1.44198e-08
APBB2	1.42769e-08
TRGC1	1.42708e-08
TNNT1	1.42571e-08
SCN4B	1.41584e-08
GRK3	1.41574e-08
FLVCR2	1.40809e-08
HSBP1	1.40563e-08
CFAP300	1.38666e-08
RASSF2	1.38644e-08
PCNA	1.38571e-08
CEACAM1	1.37778e-08
NACC1	1.37506e-08
PCSK1	1.37482e-08
LOXL4	1.36771e-08
TAL1	1.35485e-08
IL18	1.34876e-08
ZNF473	1.34378e-08
AXIN2	1.34269e-08
KLHL21	1.34111e-08
SREK1IP1	1.33876e-08
IGLL1	1.33817e-08
SLC16A7	1.33418e-08
DOC2B	1.33403e-08
KIF1C	1.32283e-08
FNIP2	1.31625e-08
IQANK1	1.30931e-08
RNF5	1.30914e-08
TADA2B	1.29133e-08
ZNF395	1.28583e-08
RILP	1.27771e-08
UPB1	1.27614e-08
HEBP2	1.27578e-08
LINC00862	1.27279e-08
C3AR1	1.27254e-08
SLC25A4	1.26567e-08
STOX1	1.25863e-08
TENM1	1.25792e-08
PHF23	1.25652e-08
KIF25	1.25633e-08
LINC02316	1.25509e-08
SNX11	1.25218e-08
PRMT1	1.24924e-08
LINC00607	1.24463e-08
PHYKPL	1.24182e-08
KIF26A	1.2414e-08
OOEP	1.2376e-08
LINC01456	1.23427e-08
DVL1	1.23378e-08
SNRNP70	1.22548e-08
GLS2	1.21961e-08
SMARCB1	1.21125e-08
PBX2	1.19956e-08
IL2RB	1.18292e-08
KLF10	1.18143e-08
NOS2	1.17993e-08
IL1R2	1.17513e-08
EIF5B	1.16903e-08
BMS1	1.16543e-08
HNF4G	1.16382e-08
SAP30L	1.15829e-08
ODF2L	1.15564e-08
LINC00891	1.15417e-08
HLA-B	1.13626e-08
RNF40	1.13449e-08
ROPN1B	1.13344e-08
FBXO36	1.13073e-08
GORASP1	1.12867e-08
TSPAN1	1.12336e-08
LARS2	1.12192e-08
KCNG3	1.11838e-08
OS9	1.11827e-08
BBS12	1.11647e-08
ZNF560	1.11567e-08
COMMD6	1.1123e-08
SARS2	1.1073e-08
C19orf25	1.10715e-08
ZNF738	1.10497e-08
SUGT1	1.10327e-08
CUTC	1.10051e-08
CRYM	1.09863e-08
SLC7A11	1.09812e-08
VSTM5	1.09769e-08
CDK2	1.09692e-08
LEKR1	1.094e-08
PPP1R3F	1.08573e-08
ZNF133	1.08285e-08
MAPK9	1.08101e-08
MPZL2	1.07851e-08
PPIL6	1.07555e-08
LAMP5	1.07554e-08
RN7SL832P	1.06916e-08
FBXO5	1.06756e-08
GCDH	1.06534e-08
CCDC150	1.06193e-08
ADH6	1.0586e-08
JMJD4	1.05857e-08
IBA57	1.05833e-08
CAPZA1	1.0532e-08
GPLD1	1.05245e-08
CREB3L1	1.04636e-08
DVL2	1.04609e-08
PIGW	1.04414e-08
ERO1B	1.04381e-08
CFLAR-AS1	1.04372e-08
NCOA4	1.03914e-08
GAPVD1	1.0387e-08
ZSWIM5	1.03864e-08
SNTB2	1.03252e-08
WDR3	1.02151e-08
PDP2	1.01927e-08
TRO	1.01655e-08
CPD	1.01408e-08
GTPBP1	1.01115e-08
THRA	1.00836e-08
TRAIP	1.00179e-08
HS6ST2	9.92023e-09
FLYWCH2	9.90125e-09
SMYD4	9.87013e-09
GUCY1A1	9.86047e-09
TNFRSF6B	9.84156e-09
TOMM7	9.72231e-09
RPS6KA6	9.70082e-09
STX1B	9.64054e-09
ZFAND4	9.52443e-09
ZNF641	9.51146e-09
TUBB	9.51136e-09
EIF1AX	9.50367e-09
BTBD2	9.46182e-09
ANGPT4	9.42214e-09
PTGES	9.3707e-09
CCDC186	9.35858e-09
ADRB1	9.25334e-09
SLC2A1	9.21814e-09
LRRC4C	9.21714e-09
SAP130	9.18271e-09
GRIK1	9.17866e-09
NDUFB8	9.15839e-09
UBE3D	9.08714e-09
MRGPRF	9.0484e-09
LINC01425	9.00379e-09
GPN3	8.97439e-09
LINC01924	8.96743e-09
PRC1-AS1	8.94802e-09
MFNG	8.89359e-09
SRSF6	8.83466e-09
ATP1B1	8.72932e-09
FIS1	8.68487e-09
HAUS1	8.67282e-09
FOXK2	8.66816e-09
EIF2B1	8.66486e-09
ZDHHC23	8.58088e-09
GLI4	8.56864e-09
ABHD10	8.55692e-09
ZNF518B	8.55081e-09
TSPEAR	8.50004e-09
PI4KB	8.45404e-09
MCOLN1	8.42387e-09
ARL4D	8.39456e-09
ACVR1B	8.36762e-09
ALDH6A1	8.3583e-09
SLC22A16	8.32364e-09
ASCC3	8.26399e-09
DGAT2	8.25444e-09
NMRAL1	8.21353e-09
CRIPT	8.2103e-09
PEX10	8.19976e-09
PRSS12	8.19544e-09
CLIC2	8.18853e-09
SPIN2B	8.17954e-09
SH3RF1	8.16066e-09
LIN37	8.13874e-09
HNRNPH1	8.13309e-09
SV2C	8.12611e-09
BARD1	8.09934e-09
ZNF45	8.09284e-09
SUPV3L1	8.06993e-09
EIF2AK1	8.05246e-09
PEX3	8.04121e-09
ANGPT2	7.97073e-09
ZNF19	7.90779e-09
PTRHD1	7.87238e-09
SAMD9L	7.85567e-09
CSPG4	7.85525e-09
NUTF2	7.8457e-09
PRMT5	7.77434e-09
PIGA	7.76789e-09
SCAF1	7.72806e-09
ATP5MC2	7.70714e-09
RASGRP2	7.70507e-09
USP20	7.67801e-09
ROBO2	7.62221e-09
MRPL52	7.61825e-09
GBE1	7.56922e-09
TTLL9	7.54013e-09
ZNF131	7.53733e-09
CXXC4	7.53412e-09
PHKB	7.48787e-09
PODXL	7.46716e-09
NUDT14	7.4666e-09
LINC01258	7.45577e-09
LINC00923	7.44909e-09
MSANTD4	7.43824e-09
NCKAP5L	7.41004e-09
KCNH3	7.39944e-09
ALDH1A3	7.39603e-09
FMR1	7.35974e-09
SLC12A9-AS1	7.32297e-09
IAH1	7.28957e-09
G6PD	7.28743e-09
CSMD3	7.26175e-09
ANXA1	7.2535e-09
SCRN3	7.23625e-09
CPEB2-DT	7.23501e-09
TAF5	7.20481e-09
CTDSP2	7.19406e-09
TJAP1	7.16004e-09
ANXA2R	7.08419e-09
PLEKHG2	7.04737e-09
AGA	7.04437e-09
ALMS1	7.04232e-09
PDIA4	7.02305e-09
SPANXA2-OT1	7.00651e-09
AMD1	6.99161e-09
RETREG2	6.95289e-09
MTERF2	6.94271e-09
HEBP1	6.93298e-09
PTPN11	6.92453e-09
KIF20B	6.90782e-09
DOK5	6.89644e-09
LRRC39	6.88677e-09
TRPV2	6.86963e-09
SMCR5	6.85709e-09
CFHR3	6.84813e-09
RCL1	6.83669e-09
CETP	6.8301e-09
SHANK2	6.78269e-09
MAPK8IP1	6.75942e-09
DOCK5	6.73017e-09
ZNF330	6.66039e-09
MIS18A	6.61739e-09
TOE1	6.60921e-09
PDRG1	6.59285e-09
NDUFV2-AS1	6.58901e-09
TNFRSF10B	6.56893e-09
TIMELESS	6.55145e-09
OTOP1	6.51087e-09
NBPF12	6.48671e-09
APOO	6.48054e-09
SUV39H2	6.43326e-09
FAM186A	6.38908e-09
FAM225B	6.38399e-09
GLRX	6.38178e-09
TVP23B	6.37027e-09
HARBI1	6.3359e-09
SCAMP2	6.32594e-09
C19orf47	6.28645e-09
GUCD1	6.27152e-09
TUB	6.26944e-09
KCTD8	6.24948e-09
PCBD2	6.23722e-09
CABP4	6.21235e-09
FLVCR1-DT	6.20546e-09
P2RY14	6.17757e-09
KLF4	6.17214e-09
TSPAN33	6.16741e-09
HPCAL1	6.15509e-09
EIF2B4	6.11204e-09
PIGK	6.07586e-09
DHFR	6.06616e-09
NPIPB12	6.03526e-09
CCDC88C	6.03294e-09
TCTA	6.02487e-09
TEX52	6.00891e-09
RCC2	5.98217e-09
P2RX1	5.88137e-09
ARL8A	5.87953e-09
FRAS1	5.87886e-09
ACVR2B-AS1	5.87554e-09
THOC5	5.86298e-09
RBM23	5.86036e-09
ARHGEF25	5.8592e-09
LINC01337	5.85791e-09
ARHGAP1	5.85619e-09
PIK3R5	5.83185e-09
TRIM23	5.81542e-09
TAF1A	5.80412e-09
SNIP1	5.80029e-09
ALOX5AP	5.76905e-09
HECW2	5.75365e-09
R3HDM1	5.74766e-09
RAD51C	5.73142e-09
CD101	5.71878e-09
PSAT1	5.709e-09
KLHL12	5.70834e-09
DCTD	5.70798e-09
SULT1A2	5.70399e-09
CFAP299	5.70014e-09
CPB2-AS1	5.62786e-09
MMP11	5.62712e-09
DAZAP1	5.61285e-09
GPRC5D-AS1	5.58026e-09
KCNJ11	5.54811e-09
ZGPAT	5.49892e-09
GFER	5.47042e-09
MYBBP1A	5.46233e-09
GNMT	5.43108e-09
CD55	5.41132e-09
PFKL	5.37472e-09
AKR1C2	5.37392e-09
LZTR1	5.36138e-09
SPA17	5.35918e-09
IFIT3	5.35793e-09
PRPF38B	5.35609e-09
ACADS	5.3258e-09
HMGCS1	5.31984e-09
MUL1	5.31174e-09
CCNG2	5.2572e-09
ASMTL	5.2029e-09
GDPD2	5.20082e-09
POLD3	5.1716e-09
LINC02273	5.16223e-09
CAPN14	5.12938e-09
MED8	5.12073e-09
PHLPP2	5.11578e-09
SCARNA9	5.10117e-09
SLC5A11	5.09565e-09
ACTR3C	5.05848e-09
PRKRIP1	5.02425e-09
TMEM98	5.01936e-09
PFKFB1	4.99503e-09
RPL10A	4.94368e-09
PI4K2B	4.91717e-09
RRAS2	4.87651e-09
NEFM	4.84927e-09
RAB37	4.83833e-09
LINC00484	4.83682e-09
GSG1L	4.79969e-09
SMC1B	4.79501e-09
SH3BGRL2	4.78674e-09
CEP41	4.77408e-09
NUP153	4.77258e-09
INPP5A	4.76905e-09
ZBTB9	4.75312e-09
LMBRD2	4.7477e-09
GPRC5B	4.72854e-09
MTMR8	4.72693e-09
ACVRL1	4.71177e-09
CSE1L	4.71086e-09
NET1	4.70635e-09
GABRG3-AS1	4.6945e-09
MCTP1	4.69199e-09
MTMR6	4.61338e-09
ZNF778	4.57391e-09
SETD6	4.56509e-09
LSM7	4.54892e-09
ACSM4	4.54333e-09
GLB1L	4.54163e-09
TTC5	4.52826e-09
NRN1	4.52291e-09
GFM2	4.50516e-09
CRELD1	4.50031e-09
LDHC	4.48619e-09
PRKAR1A	4.47228e-09
CYP1B1	4.40482e-09
NMNAT3	4.38333e-09
SDHAF4	4.38316e-09
KREMEN1	4.38152e-09
ASB8	4.37281e-09
PEX16	4.33193e-09
ALK	4.31226e-09
MCM3	4.30506e-09
LINC01235	4.29112e-09
MIEF1	4.24007e-09
JCAD	4.21925e-09
WBP4	4.21491e-09
RIMBP2	4.21193e-09
SLC9A9-AS1	4.1826e-09
KRT86	4.15362e-09
CCDC112	4.14291e-09
LINC02145	4.13684e-09
FLYWCH1	4.12506e-09
GPR143	4.1213e-09
FUT11	4.11209e-09
EIF1AD	4.10305e-09
SIGMAR1	4.1027e-09
ARRDC1-AS1	4.08306e-09
LDLR	4.06195e-09
KBTBD2	4.05839e-09
METAP2	4.00734e-09
BAG1	4.00505e-09
LINC02204	3.99718e-09
UXS1	3.98222e-09
CCDC178	3.94599e-09
YWHAB	3.9422e-09
UNC45B	3.92686e-09
ZNF391	3.87869e-09
TRADD	3.86534e-09
PRPS1	3.863e-09
APOA1	3.86059e-09
SRD5A3	3.85936e-09
LAMP2	3.85462e-09
ADAMTS20	3.82783e-09
LRRC59	3.78864e-09
ZNF721	3.78653e-09
SCN8A	3.761e-09
ZNF331	3.74989e-09
RADIL	3.74374e-09
DNAJC5B	3.73115e-09
GPR173	3.73002e-09
[truncated: 16,381 more rows]

## Sheet: Fetal_LV_enrichment
ONTOLOGY	ID	Description	GeneRatio	pvalue
BP	GO:0034329	cell junction assembly	14/96	5.67e-08
BP	GO:0006937	regulation of muscle contraction	9/96	2.1e-07
BP	GO:0060537	muscle tissue development	13/96	2.93e-07
BP	GO:0048738	cardiac muscle tissue development	10/96	5.18e-07
BP	GO:0090257	regulation of muscle system process	10/96	5.18e-07
BP	GO:0014706	striated muscle tissue development	10/96	9.5e-07
BP	GO:1901888	regulation of cell junction assembly	9/96	1.39e-06
BP	GO:0003012	muscle system process	12/96	3.12e-06
BP	GO:0051146	striated muscle cell differentiation	10/96	3.47e-06
BP	GO:0007416	synapse assembly	8/96	8.27e-06
BP	GO:0042692	muscle cell differentiation	11/96	9.2e-06
BP	GO:0006936	muscle contraction	10/96	1.19e-05
BP	GO:0006940	regulation of smooth muscle contraction	5/96	1.46e-05
BP	GO:0003056	regulation of vascular associated smooth muscle contraction	3/96	1.49e-05
BP	GO:0051965	positive regulation of synapse assembly	5/96	1.71e-05
BP	GO:0051963	regulation of synapse assembly	6/96	2.54e-05
BP	GO:0030239	myofibril assembly	5/96	3.06e-05
BP	GO:0050808	synapse organization	11/96	3.43e-05
BP	GO:0050807	regulation of synapse organization	8/96	3.47e-05
BP	GO:0055002	striated muscle cell development	5/96	3.51e-05
BP	GO:0050803	regulation of synapse structure or activity	8/96	4.12e-05
BP	GO:0140694	non-membrane-bounded organelle assembly	10/96	4.31e-05
BP	GO:0055007	cardiac muscle cell differentiation	6/96	5.55e-05
BP	GO:0055001	muscle cell development	7/96	6.2e-05
BP	GO:0031032	actomyosin structure organization	7/96	9.29e-05
BP	GO:0007409	axonogenesis	10/96	9.39e-05
BP	GO:0050919	negative chemotaxis	4/96	9.49e-05
BP	GO:2001222	regulation of neuron migration	4/96	0.000103099
BP	GO:0051962	positive regulation of nervous system development	8/96	0.000116298
BP	GO:1900242	regulation of synaptic vesicle endocytosis	3/96	0.000116548
BP	GO:0051960	regulation of nervous system development	10/96	0.000129655
BP	GO:0010976	positive regulation of neuron projection development	6/96	0.000156107
BP	GO:0150105	protein localization to cell-cell junction	3/96	0.000183186
BP	GO:0007411	axon guidance	7/96	0.000187641
BP	GO:0097485	neuron projection guidance	7/96	0.000187641
BP	GO:0035051	cardiocyte differentiation	6/96	0.000197608
BP	GO:1901890	positive regulation of cell junction assembly	5/96	0.000207264
BP	GO:1902414	protein localization to cell junction	5/96	0.000226164
BP	GO:0006939	smooth muscle contraction	5/96	0.000236091
BP	GO:0001764	neuron migration	6/96	0.000288591
BP	GO:0051893	regulation of focal adhesion assembly	4/96	0.000297753
BP	GO:0090109	regulation of cell-substrate junction assembly	4/96	0.000297753
BP	GO:0014829	vascular associated smooth muscle contraction	3/96	0.000304746
BP	GO:1903421	regulation of synaptic vesicle recycling	3/96	0.000304746
BP	GO:0150116	regulation of cell-substrate junction organization	4/96	0.000399265
BP	GO:0030522	intracellular receptor signaling pathway	8/96	0.000439455
BP	GO:0031346	positive regulation of cell projection organization	8/96	0.000456191
BP	GO:0048488	synaptic vesicle endocytosis	4/96	0.00047085
BP	GO:0003206	cardiac chamber morphogenesis	5/96	0.000478131
BP	GO:0010927	cellular component assembly involved in morphogenesis	5/96	0.000495586
BP	GO:0140238	presynaptic endocytosis	4/96	0.000496619
BP	GO:0010975	regulation of neuron projection development	9/96	0.000500641
BP	GO:0046777	protein autophosphorylation	6/96	0.00053814
BP	GO:0007617	mating behavior	3/96	0.000806621
BP	GO:0036465	synaptic vesicle recycling	4/96	0.000812232
BP	GO:0010810	regulation of cell-substrate adhesion	6/96	0.000908837
BP	GO:0048041	focal adhesion assembly	4/96	0.00092942
BP	GO:0035633	maintenance of blood-brain barrier	3/96	0.000946048
BP	GO:0060999	positive regulation of dendritic spine development	3/96	0.00102112
BP	GO:0060421	positive regulation of heart growth	3/96	0.00109987
BP	GO:0048672	positive regulation of collateral sprouting	2/96	0.00112239
BP	GO:0070432	regulation of nucleotide-binding oligomerization domain containing 2 signaling pathway	2/96	0.00112239
BP	GO:0007043	cell-cell junction assembly	5/96	0.0012439
BP	GO:0061001	regulation of dendritic spine morphogenesis	3/96	0.00126863
BP	GO:0019098	reproductive behavior	3/96	0.00135877
BP	GO:0021889	olfactory bulb interneuron differentiation	2/96	0.00136727
BP	GO:1905665	positive regulation of calcium ion import across plasma membrane	2/96	0.00136727
BP	GO:0007044	cell-substrate junction assembly	4/96	0.00140589
BP	GO:0050769	positive regulation of neurogenesis	6/96	0.00148203
BP	GO:0045214	sarcomere organization	3/96	0.00155092
BP	GO:0048639	positive regulation of developmental growth	5/96	0.00163412
BP	GO:0090084	negative regulation of inclusion body assembly	2/96	0.00163529
BP	GO:0003205	cardiac chamber development	5/96	0.00167756
BP	GO:0034446	substrate adhesion-dependent cell spreading	4/96	0.00169854

## Sheet: Fetal_RV_enrichment
ONTOLOGY	ID	Description	GeneRatio	pvalue
BP	GO:0006936	muscle contraction	9/92	5.38e-05
BP	GO:0003012	muscle system process	10/92	7.03e-05
BP	GO:0046580	negative regulation of Ras protein signal transduction	4/92	8.74e-05
BP	GO:0010968	regulation of microtubule nucleation	3/92	0.000102697
BP	GO:1903312	negative regulation of mRNA metabolic process	5/92	0.000123047
BP	GO:0051058	negative regulation of small GTPase mediated signal transduction	4/92	0.0001492
BP	GO:0006937	regulation of muscle contraction	6/92	0.000184007
BP	GO:0090257	regulation of muscle system process	7/92	0.000205805
BP	GO:0002026	regulation of the force of heart contraction	3/92	0.000268827
BP	GO:0010882	regulation of cardiac muscle contraction by calcium ion signaling	3/92	0.000268827
BP	GO:0048255	mRNA stabilization	4/92	0.000285382
BP	GO:0042026	protein refolding	3/92	0.000301365

## Sheet: non-Fetal_LV_enrichment
ONTOLOGY	ID	Description	GeneRatio	pvalue
BP	GO:0030048	actin filament-based movement	9/91	1.57e-08
BP	GO:0070252	actin-mediated cell contraction	8/91	4.07e-08
BP	GO:0003012	muscle system process	13/91	2.53e-07
BP	GO:0090257	regulation of muscle system process	10/91	3.12e-07
BP	GO:0033275	actin-myosin filament sliding	4/91	8.81e-07
BP	GO:0006936	muscle contraction	11/91	9.89e-07
BP	GO:0030239	myofibril assembly	6/91	1.19e-06
BP	GO:0055002	striated muscle cell development	6/91	1.4e-06
BP	GO:0006937	regulation of muscle contraction	8/91	1.66e-06
BP	GO:0010927	cellular component assembly involved in morphogenesis	7/91	2.83e-06
BP	GO:0060048	cardiac muscle contraction	7/91	4.89e-06
BP	GO:0003007	heart morphogenesis	9/91	5.17e-06
BP	GO:0055008	cardiac muscle tissue morphogenesis	5/91	1.12e-05
BP	GO:0007162	negative regulation of cell adhesion	9/91	1.97e-05
BP	GO:0060047	heart contraction	8/91	2.28e-05
BP	GO:0140694	non-membrane-bounded organelle assembly	10/91	2.7e-05
BP	GO:0060415	muscle tissue morphogenesis	5/91	2.89e-05
BP	GO:0003015	heart process	8/91	3.22e-05
BP	GO:0006941	striated muscle contraction	7/91	3.25e-05
BP	GO:0009214	cyclic nucleotide catabolic process	3/91	3.8e-05
BP	GO:0030049	muscle filament sliding	3/91	3.8e-05
BP	GO:0052652	cyclic purine nucleotide metabolic process	4/91	4.05e-05
BP	GO:0055001	muscle cell development	7/91	4.4e-05
BP	GO:0009187	cyclic nucleotide metabolic process	4/91	4.47e-05
BP	GO:0048644	muscle organ morphogenesis	5/91	4.48e-05
BP	GO:0031589	cell-substrate adhesion	9/91	5.5e-05
BP	GO:0045214	sarcomere organization	4/91	6.48e-05
BP	GO:0006942	regulation of striated muscle contraction	5/91	0.000116841
BP	GO:0046058	cAMP metabolic process	3/91	0.000179169
BP	GO:0048738	cardiac muscle tissue development	7/91	0.000192259
BP	GO:0043462	regulation of ATP-dependent activity	4/91	0.000257781
BP	GO:0014706	striated muscle tissue development	7/91	0.000288396
BP	GO:0009150	purine ribonucleotide metabolic process	8/91	0.000381664
BP	GO:0006163	purine nucleotide metabolic process	9/91	0.000394169
BP	GO:0086003	cardiac muscle cell contraction	4/91	0.000498106
BP	GO:0008016	regulation of heart contraction	6/91	0.000510751
BP	GO:0031032	actomyosin structure organization	6/91	0.000510751
BP	GO:0009259	ribonucleotide metabolic process	8/91	0.000543069
BP	GO:0090075	relaxation of muscle	3/91	0.000582609
BP	GO:0072521	purine-containing compound metabolic process	9/91	0.00061953
BP	GO:0019693	ribose phosphate metabolic process	8/91	0.000621434
BP	GO:0034764	positive regulation of transmembrane transport	6/91	0.000638141
BP	GO:0051146	striated muscle cell differentiation	7/91	0.00068313
BP	GO:0010810	regulation of cell-substrate adhesion	6/91	0.000685669
BP	GO:1901381	positive regulation of potassium ion transmembrane transport	3/91	0.000748634
BP	GO:1901379	regulation of potassium ion transmembrane transport	4/91	0.000794801
BP	GO:0071404	cellular response to low-density lipoprotein particle stimulus	3/91	0.000809978
BP	GO:1904062	regulation of monoatomic cation transmembrane transport	7/91	0.000825482
BP	GO:0055094	response to lipoprotein particle	3/91	0.000874428
BP	GO:0032412	regulation of monoatomic ion transmembrane transporter activity	6/91	0.000883836
BP	GO:0042692	muscle cell differentiation	8/91	0.000941536
BP	GO:0098903	regulation of membrane repolarization during action potential	2/91	0.00100936
BP	GO:1903115	regulation of actin filament-based movement	3/91	0.00101289
BP	GO:0022898	regulation of transmembrane transporter activity	6/91	0.00105374
BP	GO:0071402	cellular response to lipoprotein particle stimulus	3/91	0.00108701
BP	GO:0060537	muscle tissue development	8/91	0.00116213
BP	GO:0043268	positive regulation of potassium ion transport	3/91	0.00124535
BP	GO:0061337	cardiac conduction	4/91	0.00124567
BP	GO:0009154	purine ribonucleotide catabolic process	3/91	0.00132967
BP	GO:2001046	positive regulation of integrin-mediated signaling pathway	2/91	0.00147113
BP	GO:0043266	regulation of potassium ion transport	4/91	0.00150013
BP	GO:0055010	ventricular cardiac muscle tissue morphogenesis	3/91	0.0015089
BP	GO:1903522	regulation of blood circulation	6/91	0.0015578

## Sheet: non-Fetal_RV_enrichment
ONTOLOGY	ID	Description	GeneRatio	pvalue
BP	GO:0098900	regulation of action potential	5/89	8.53e-06
BP	GO:0009048	dosage compensation by inactivation of X chromosome	4/89	1.32e-05
BP	GO:0007549	dosage compensation	4/89	1.7e-05
BP	GO:0055001	muscle cell development	7/89	3.81e-05
BP	GO:0001508	action potential	6/89	6.63e-05
BP	GO:0039531	regulation of viral-induced cytoplasmic pattern recognition receptor signaling pathway	5/89	7.81e-05
BP	GO:0009259	ribonucleotide metabolic process	9/89	8.42e-05
BP	GO:0019693	ribose phosphate metabolic process	9/89	9.84e-05
