# Supplementary material for: Life-span–dependent transcriptional dynamics of the human heart
Source: Sci Adv. 2026 Jun 17;12(25):eaeg2614. doi: 10.1126/sciadv.aeg2614 (PMC13274588; doi:10.1126/sciadv.aeg2614)
Supplement: Supplementary file 2 — Tables S1 to S55 [file sciadv.aeg2614_tables_s1_to_s55.zip › Tables/Supplementary_Table_6.xlsx]

## Sheet: Proliferative_cell_res0.2_allma
gene	p_val	avg_log2FC	pct.1	pct.2	p_val_adj	cluster	gene
FGF12	0	2.24518	0.989	0.802	0	0	FGF12
KCNN2	0	1.73841	0.842	0.315	0	0	KCNN2
SPHKAP	0	1.5863	0.698	0.277	0	0	SPHKAP
MYBPC3	0	1.53359	0.963	0.686	0	0	MYBPC3
B4GALNT3	0	1.49101	0.928	0.556	0	0	B4GALNT3
PLCXD3	0	1.4649	0.935	0.53	0	0	PLCXD3
GALNT17	0	1.45579	0.898	0.471	0	0	GALNT17
RBM20	0	1.41031	0.992	0.759	0	0	RBM20
CTNND2	0	1.39539	0.831	0.373	0	0	CTNND2
LDB3	0	1.38578	0.986	0.669	0	0	LDB3
TTN	0	1.38411	1	0.923	0	0	TTN
CHRM2	0	1.38101	0.88	0.499	0	0	CHRM2
PCDH7	0	1.37521	0.988	0.759	0	0	PCDH7
CACNB2	0	1.36913	0.991	0.751	0	0	CACNB2
ALPK2	0	1.36724	0.827	0.407	0	0	ALPK2
LTBP1	0	1.32925	0.973	0.746	0	0	LTBP1
SLC8A1	0	1.31142	1	0.952	0	0	SLC8A1
INPP4B	0	1.27666	0.992	0.743	0	0	INPP4B
MYL3	0	1.27553	0.853	0.446	0	0	MYL3
MYH7B	0	1.27386	0.755	0.358	0	0	MYH7B
LAMA3	0	1.26909	0.651	0.231	0	0	LAMA3
NEBL	0	1.2593	0.94	0.619	0	0	NEBL
LARGE1	0	1.25668	0.999	0.9	0	0	LARGE1
GPAT3	0	1.25559	0.813	0.431	0	0	GPAT3
SLC27A6	0	1.24136	0.698	0.307	0	0	SLC27A6
MYO18B	0	1.22758	0.988	0.657	0	0	MYO18B
CMYA5	0	1.22366	0.967	0.643	0	0	CMYA5
ROR1	0	1.22175	0.991	0.76	0	0	ROR1
TECRL	0	1.21775	0.86	0.496	0	0	TECRL
FHL2	0	1.20932	0.973	0.707	0	0	FHL2
ALPK3	0	1.20845	0.885	0.479	0	0	ALPK3
PALLD	0	1.20056	0.995	0.805	0	0	PALLD
THSD4	0	1.19712	0.995	0.731	0	0	THSD4
EFNA5	0	1.19222	0.963	0.698	0	0	EFNA5
AC138305.1	0	1.18002	0.647	0.282	0	0	AC138305.1
HDAC9	0	1.17412	0.975	0.693	0	0	HDAC9
PLEKHA7	0	1.16736	0.886	0.499	0	0	PLEKHA7
PHACTR1	0	1.16525	0.949	0.619	0	0	PHACTR1
SYNDIG1	0	1.15589	0.614	0.216	0	0	SYNDIG1
RNF150	0	1.15497	0.965	0.679	0	0	RNF150
FAM160A1	0	1.15399	0.589	0.241	0	0	FAM160A1
STXBP6	0	1.1535	0.709	0.335	0	0	STXBP6
PPARGC1A	0	1.15048	0.865	0.48	0	0	PPARGC1A
MYOM1	0	1.14256	0.978	0.772	0	0	MYOM1
MTUS2	0	1.13231	0.994	0.632	0	0	MTUS2
ACTN2	0	1.13137	0.97	0.649	0	0	ACTN2
NEXN	0	1.1302	0.825	0.523	0	0	NEXN
C15orf41	0	1.12827	0.937	0.675	0	0	C15orf41
SRL	0	1.12604	0.913	0.516	0	0	SRL
ACOT11	0	1.12535	0.841	0.469	0	0	ACOT11
DPF3	0	1.11622	0.959	0.609	0	0	DPF3
ABHD18	0	1.10512	0.846	0.51	0	0	ABHD18
SNRPN	0	1.10345	0.847	0.453	0	0	SNRPN
MACROD2	0	1.09822	0.779	0.414	0	0	MACROD2
RYR2	0	1.09719	1	0.935	0	0	RYR2
TRDN-AS1	0	1.09457	0.764	0.386	0	0	TRDN-AS1
SORBS1	0	1.08894	0.98	0.836	0	0	SORBS1
MLIP	0	1.08778	0.889	0.548	0	0	MLIP
TSPAN9	0	1.0847	0.932	0.683	0	0	TSPAN9
SLC4A4	0	1.0802	0.848	0.479	0	0	SLC4A4
TCEA3	0	1.0746	0.66	0.277	0	0	TCEA3
PRDM16	0	1.0732	0.937	0.509	0	0	PRDM16
WNK2	0	1.07068	0.697	0.334	0	0	WNK2
CTNNA3	0	1.06465	0.999	0.847	0	0	CTNNA3
ERBB4	0	1.06368	0.985	0.709	0	0	ERBB4
CCDC141	0	1.05783	0.741	0.404	0	0	CCDC141
SORBS2	0	1.04998	1	0.857	0	0	SORBS2
MICAL3	0	1.04916	0.99	0.776	0	0	MICAL3
PPP1R14C	0	1.04711	0.744	0.347	0	0	PPP1R14C
SCN5A	0	1.04442	0.68	0.307	0	0	SCN5A
KCNQ3	0	1.03878	0.717	0.342	0	0	KCNQ3
TRIM55	0	1.03579	0.702	0.334	0	0	TRIM55
PDLIM5	0	1.03309	0.998	0.819	0	0	PDLIM5
TBC1D8	0	1.0231	0.842	0.473	0	0	TBC1D8
ANK2	0	1.01279	0.946	0.721	0	0	ANK2
AKAP6	0	1.0032	0.949	0.617	0	0	AKAP6
INSR	0	1.00219	0.978	0.761	0	0	INSR
KIDINS220	0	0.998873	0.903	0.691	0	0	KIDINS220
RAMP1	0	0.993707	0.719	0.334	0	0	RAMP1
FRMD5	0	0.992376	0.882	0.513	0	0	FRMD5
MYOCD	0	0.990119	0.857	0.485	0	0	MYOCD
ADAM23	0	0.989705	0.788	0.426	0	0	ADAM23
SLC16A1-AS1	0	0.982305	0.914	0.639	0	0	SLC16A1-AS1
REEP1	0	0.968498	0.549	0.182	0	0	REEP1
MYH7	0	0.9682	0.972	0.676	0	0	MYH7
DTNA	0	0.955953	0.893	0.536	0	0	DTNA
CASZ1	0	0.953703	0.842	0.45	0	0	CASZ1
ATP13A3	0	0.944342	0.846	0.558	0	0	ATP13A3
OBSCN	0	0.943537	0.807	0.505	0	0	OBSCN
JPH2	0	0.941572	0.746	0.373	0	0	JPH2
ABLIM1	0	0.941546	0.993	0.806	0	0	ABLIM1
SAMD4A	0	0.940545	0.972	0.772	0	0	SAMD4A
TBC1D4	0	0.938691	0.921	0.681	0	0	TBC1D4
PLCL2	0	0.936813	0.902	0.672	0	0	PLCL2
PFKP	0	0.936101	0.781	0.423	0	0	PFKP
TACC2	0	0.929048	0.929	0.579	0	0	TACC2
PRKAA2	0	0.927049	0.813	0.421	0	0	PRKAA2
PPP1R13B	0	0.911562	0.784	0.447	0	0	PPP1R13B
RBM24	0	0.907741	0.883	0.524	0	0	RBM24
DANT2	0	0.900053	0.917	0.61	0	0	DANT2
CASQ2	0	0.895902	0.825	0.467	0	0	CASQ2
KCNQ5	0	0.888853	0.914	0.548	0	0	KCNQ5
STK39	0	0.885296	0.973	0.8	0	0	STK39
CADM1	0	0.884185	0.935	0.59	0	0	CADM1
PKP2	0	0.877783	0.83	0.477	0	0	PKP2
HECW2	0	0.874362	0.934	0.652	0	0	HECW2
ATP2A2	0	0.872594	0.949	0.74	0	0	ATP2A2
CAP2	0	0.870128	0.931	0.56	0	0	CAP2
FHOD3	0	0.86781	0.999	0.723	0	0	FHOD3
TPM1	0	0.853805	0.94	0.722	0	0	TPM1
LAMA2	0	0.853621	0.993	0.855	0	0	LAMA2
MEF2A	0	0.842342	0.963	0.794	0	0	MEF2A
CACNA1C	0	0.813021	0.998	0.937	0	0	CACNA1C
AKAP13	0	0.754977	0.994	0.947	0	0	AKAP13
EXOC6B	0	0.723003	0.988	0.832	0	0	EXOC6B
PLEKHG4B	3.83049e-307	0.83832	0.833	0.442	1.12597e-302	0	PLEKHG4B
SLC1A3	4.00145e-307	0.941223	0.841	0.498	1.17623e-302	0	SLC1A3
TMEM65	9.85958e-307	0.861413	0.878	0.604	2.89822e-302	0	TMEM65
GPI	3.94891e-306	0.860559	0.875	0.587	1.16078e-301	0	GPI
TNNT2	3.07824e-304	0.796506	0.964	0.747	9.04849e-300	0	TNNT2
PDE4DIP	1.70256e-301	0.855863	0.8	0.471	5.00468e-297	0	PDE4DIP
KIF26B	4.80832e-301	0.924328	0.911	0.596	1.41341e-296	0	KIF26B
TNNI3K	1.50956e-299	0.804748	0.967	0.629	4.43735e-295	0	TNNI3K
CDH2	2.89224e-297	0.786424	0.978	0.704	8.50175e-293	0	CDH2
TMEM163	3.21072e-297	1.02291	0.761	0.396	9.43791e-293	0	TMEM163
NPNT	4.55853e-296	0.852791	0.5	0.168	1.33998e-291	0	NPNT
PPP1R12B	1.37755e-295	0.771731	0.982	0.849	4.04932e-291	0	PPP1R12B
TMOD1	2.19389e-295	0.84606	0.668	0.319	6.44893e-291	0	TMOD1
IGF1R	2.2545e-292	0.732274	0.985	0.837	6.6271e-288	0	IGF1R
BVES	5.13377e-290	0.857678	0.703	0.346	1.50907e-285	0	BVES
SIPA1L1	1.07545e-289	0.939817	0.856	0.569	3.16128e-285	0	SIPA1L1
FILIP1	2.2224e-289	0.848557	0.905	0.665	6.53276e-285	0	FILIP1
L3MBTL4	2.82761e-284	0.901779	0.731	0.384	8.31175e-280	0	L3MBTL4
JPH1	3.88911e-283	0.971983	0.555	0.222	1.1432e-278	0	JPH1
STRIP2	7.86008e-283	0.819394	0.48	0.168	2.31047e-278	0	STRIP2
PACRG	7.63632e-280	0.951179	0.733	0.403	2.2447e-275	0	PACRG
LCLAT1	7.67808e-280	0.887149	0.783	0.5	2.25697e-275	0	LCLAT1
NUP210	7.73256e-279	0.630203	0.404	0.097	2.27299e-274	0	NUP210
2024-03-03	2.25192e-278	0.840177	0.861	0.554	6.61952e-274	0	2024-03-03
MYOZ2	4.69727e-278	1.01709	0.636	0.324	1.38076e-273	0	MYOZ2
NDRG4	1.68545e-277	0.886489	0.617	0.281	4.95439e-273	0	NDRG4
MYPN	4.07318e-275	1.33276	0.611	0.29	1.19731e-270	0	MYPN
CYP2J2	1.81803e-274	0.856581	0.453	0.149	5.34409e-270	0	CYP2J2
PPFIA4	2.15951e-274	0.851248	0.627	0.29	6.34788e-270	0	PPFIA4
FBXO40	5.90927e-272	0.927399	0.578	0.26	1.73703e-267	0	FBXO40
NUAK1	1.03027e-271	0.960457	0.676	0.35	3.02848e-267	0	NUAK1
FAM189A2	1.44736e-270	0.905435	0.692	0.366	4.25452e-266	0	FAM189A2
GTF2IRD1	2.01596e-270	0.808132	0.85	0.546	5.92592e-266	0	GTF2IRD1
MYL7	2.55552e-270	0.612699	0.857	0.524	7.51194e-266	0	MYL7
MITF	4.82914e-270	0.754564	0.892	0.584	1.41953e-265	0	MITF
NAV1	1.167e-269	0.923161	0.899	0.688	3.43039e-265	0	NAV1
FBN2	2.54764e-269	0.787057	0.922	0.685	7.48879e-265	0	FBN2
CPEB4	1.45502e-267	0.927396	0.774	0.478	4.27704e-263	0	CPEB4
SLC20A2	8.96451e-267	0.845636	0.878	0.633	2.63512e-262	0	SLC20A2
ACACB	1.46595e-266	0.798419	0.785	0.478	4.30916e-262	0	ACACB
JAZF1	2.93272e-266	0.690791	0.934	0.651	8.62073e-262	0	JAZF1
CORIN	7.19761e-262	1.14338	0.65	0.349	2.11574e-257	0	CORIN
MYL4	1.73595e-260	0.927262	0.688	0.377	5.10284e-256	0	MYL4
VIPR2	3.18954e-258	0.789891	0.646	0.313	9.37564e-254	0	VIPR2
CAMK2B	4.50186e-256	0.758795	0.425	0.131	1.32332e-251	0	CAMK2B
PAM	1.42993e-254	0.55221	0.949	0.746	4.20328e-250	0	PAM
ATP11A	7.12431e-254	0.805283	0.885	0.623	2.09419e-249	0	ATP11A
MAGI1	1.37593e-253	0.636943	0.99	0.789	4.04456e-249	0	MAGI1
SLC38A1	3.88357e-253	0.76563	0.799	0.451	1.14158e-248	0	SLC38A1
SREBF2	6.84654e-252	0.775537	0.846	0.565	2.01254e-247	0	SREBF2
NCAM1	2.12127e-251	0.672135	0.981	0.708	6.23546e-247	0	NCAM1
SLC25A12	4.71915e-251	0.772544	0.72	0.409	1.3872e-246	0	SLC25A12
GALNT16	1.81954e-250	0.780387	0.384	0.102	5.34853e-246	0	GALNT16
IGSF9B	1.03248e-248	0.70298	0.45	0.147	3.03498e-244	0	IGSF9B
RBFOX1	3.51432e-248	0.79972	0.784	0.476	1.03304e-243	0	RBFOX1
MROH7	3.12528e-246	0.92418	0.631	0.329	9.18675e-242	0	MROH7
VWC2	4.72017e-246	0.968255	0.467	0.173	1.38749e-241	0	VWC2
HACD1	3.65482e-241	0.762622	0.632	0.315	1.07433e-236	0	HACD1
CCDC85A	5.56378e-241	0.926258	0.431	0.142	1.63547e-236	0	CCDC85A
CPEB3	2.70728e-240	0.707532	0.882	0.628	7.95805e-236	0	CPEB3
GMPR	3.72614e-240	0.790335	0.6	0.284	1.0953e-235	0	GMPR
PTPRK	2.75813e-239	0.725983	0.944	0.707	8.10751e-235	0	PTPRK
RCAN2	3.13162e-239	0.76793	0.791	0.482	9.20541e-235	0	RCAN2
CADPS2	2.34774e-238	0.78069	0.619	0.301	6.90118e-234	0	CADPS2
PPP1R9A	2.75647e-238	0.75664	0.788	0.485	8.10264e-234	0	PPP1R9A
MYO18A	8.79705e-238	0.689331	0.815	0.484	2.58589e-233	0	MYO18A
RASGRP3	4.28935e-237	0.784108	0.591	0.282	1.26085e-232	0	RASGRP3
SDK1	8.31997e-237	0.68738	0.895	0.622	2.44566e-232	0	SDK1
RETREG1	6.74977e-236	0.83497	0.59	0.277	1.98409e-231	0	RETREG1
CNKSR3	6.53331e-235	0.988523	0.702	0.399	1.92047e-230	0	CNKSR3
CHCHD3	8.4566e-234	0.698505	0.889	0.668	2.48582e-229	0	CHCHD3
FHIT	1.39846e-233	0.847184	0.85	0.578	4.11076e-229	0	FHIT
MGAT5	1.57896e-233	0.724327	0.946	0.8	4.64134e-229	0	MGAT5
CUX1	2.15964e-232	0.568038	0.993	0.923	6.34826e-228	0	CUX1
PSD3	3.20065e-231	0.624132	0.983	0.888	9.4083e-227	0	PSD3
QKI	3.82204e-231	0.559901	0.995	0.914	1.12349e-226	0	QKI
ADCY5	1.31598e-230	1.18384	0.66	0.39	3.86833e-226	0	ADCY5
COBL	1.38806e-229	0.659591	0.807	0.438	4.0802e-225	0	COBL
DENND5B	1.08528e-228	0.649966	0.924	0.676	3.19017e-224	0	DENND5B
ZNF638	5.77595e-227	0.621376	0.956	0.837	1.69784e-222	0	ZNF638
2024-03-11	3.1645e-226	0.997749	0.589	0.285	9.30204e-222	0	2024-03-11
ANKRD1	1.02981e-225	1.65323	0.543	0.264	3.02712e-221	0	ANKRD1
HOMER1	1.9026e-225	0.818728	0.731	0.429	5.59269e-221	0	HOMER1
ANO5	3.97552e-225	0.739814	0.57	0.268	1.16861e-220	0	ANO5
CSRP3	1.47461e-222	0.824499	0.471	0.191	4.33463e-218	0	CSRP3
TEAD4	2.18713e-221	0.71291	0.409	0.132	6.42908e-217	0	TEAD4
OSBP2	2.05698e-220	0.873484	0.497	0.207	6.04649e-216	0	OSBP2
PDZRN3	2.41468e-220	0.63177	0.954	0.723	7.09794e-216	0	PDZRN3
XPR1	3.98148e-220	0.800641	0.808	0.576	1.17036e-215	0	XPR1
ST3GAL6	8.09611e-220	0.782929	0.676	0.371	2.37985e-215	0	ST3GAL6
STRN	4.11912e-218	0.625501	0.929	0.708	1.21082e-213	0	STRN
PRKAG2	2.43156e-217	0.899745	0.792	0.538	7.14757e-213	0	PRKAG2
SPEG	4.28939e-217	0.697826	0.508	0.214	1.26087e-212	0	SPEG
TMTC1	1.68263e-216	0.754299	0.765	0.455	4.9461e-212	0	TMTC1
KCNQ1	3.85245e-215	0.693225	0.557	0.254	1.13243e-210	0	KCNQ1
AIG1	6.21164e-215	0.794992	0.634	0.337	1.82591e-210	0	AIG1
CUX2	1.00218e-214	0.895338	0.541	0.245	2.94592e-210	0	CUX2
FSD2	1.0935e-214	0.729823	0.502	0.212	3.21434e-210	0	FSD2
TXLNB	1.20117e-214	0.689884	0.61	0.303	3.53085e-210	0	TXLNB
PPP2R3A	6.04456e-214	0.746307	0.715	0.438	1.7768e-209	0	PPP2R3A
MROH1	8.60707e-214	0.682043	0.658	0.352	2.53005e-209	0	MROH1
ESRRG	7.21955e-212	0.482463	0.97	0.623	2.12219e-207	0	ESRRG
SMYD1	1.6806e-210	0.632001	0.783	0.436	4.94012e-206	0	SMYD1
RABGAP1L	1.86943e-210	0.695863	0.966	0.882	5.4952e-206	0	RABGAP1L
SOX6	2.17107e-210	0.606154	0.949	0.678	6.38185e-206	0	SOX6
TPD52	5.56919e-210	0.685397	0.411	0.139	1.63706e-205	0	TPD52
CELF2	2.18975e-208	0.587379	0.986	0.848	6.43676e-204	0	CELF2
KBTBD12	4.92435e-206	0.733925	0.377	0.126	1.44751e-201	0	KBTBD12
MAST4	2.24067e-205	0.748964	0.94	0.814	6.58645e-201	0	MAST4
PLCL1	2.4773e-205	0.364478	0.924	0.695	7.28203e-201	0	PLCL1
PIP5K1B	2.78595e-205	0.596977	0.892	0.572	8.18931e-201	0	PIP5K1B
NLGN1	6.75348e-205	0.44977	0.988	0.724	1.98518e-200	0	NLGN1
MAPRE2	6.04355e-204	0.789566	0.732	0.459	1.7765e-199	0	MAPRE2
NDUFAF6	6.92493e-204	0.779408	0.61	0.305	2.03558e-199	0	NDUFAF6
FAF1	7.99735e-204	0.588126	0.958	0.816	2.35082e-199	0	FAF1
LAPTM4B	2.8235e-203	0.709837	0.666	0.375	8.29968e-199	0	LAPTM4B
ST6GAL1	7.53584e-203	0.731309	0.764	0.49	2.21516e-198	0	ST6GAL1
NMRK2	2.97788e-201	0.725344	0.366	0.116	8.75349e-197	0	NMRK2
ACO2	3.17406e-201	0.685019	0.704	0.431	9.33016e-197	0	ACO2
MACROD1	2.23261e-200	0.818434	0.569	0.275	6.56275e-196	0	MACROD1
PTPRM	3.08363e-200	0.562317	0.96	0.794	9.06434e-196	0	PTPRM
PDGFD	8.1553e-200	0.863583	0.611	0.319	2.39725e-195	0	PDGFD
STOX2	2.71301e-199	0.673428	0.888	0.631	7.97489e-195	0	STOX2
TNIK	2.93667e-198	0.656187	0.862	0.608	8.63234e-194	0	TNIK
CYFIP2	2.49506e-197	0.677288	0.483	0.212	7.33422e-193	0	CYFIP2
SLC16A7	4.00385e-196	0.732473	0.57	0.29	1.17693e-191	0	SLC16A7
GNG7	5.40464e-196	0.781768	0.72	0.443	1.58869e-191	0	GNG7
SLC16A10	1.27525e-195	0.681321	0.476	0.198	3.74859e-191	0	SLC16A10
PLN	1.79329e-195	0.571086	0.499	0.229	5.27139e-191	0	PLN
FRY	2.05279e-195	0.626558	0.937	0.714	6.03418e-191	0	FRY
FGF1	4.13783e-194	0.702988	0.491	0.215	1.21631e-189	0	FGF1
GAS2	9.31039e-194	0.688255	0.663	0.362	2.73679e-189	0	GAS2
ATP1A3	1.11863e-193	0.686314	0.341	0.104	3.28822e-189	0	ATP1A3
TNNI3	3.72607e-193	0.584583	0.624	0.336	1.09528e-188	0	TNNI3
GLP1R	3.72708e-193	0.600384	0.345	0.106	1.09557e-188	0	GLP1R
PDE7A	1.91507e-192	0.607456	0.822	0.608	5.62934e-188	0	PDE7A
SNTA1	8.46425e-189	0.541552	0.822	0.487	2.48807e-184	0	SNTA1
PWRN1	1.83004e-186	0.773739	0.375	0.133	5.3794e-182	0	PWRN1
DAB1	9.09724e-186	0.980802	0.587	0.325	2.67413e-181	0	DAB1
ESRRB	1.21492e-185	0.710049	0.414	0.16	3.57125e-181	0	ESRRB
CADPS	7.05168e-185	0.787612	0.471	0.212	2.07284e-180	0	CADPS
DGLUCY	5.13066e-183	0.666123	0.704	0.437	1.50816e-178	0	DGLUCY
SPSB4	1.17157e-181	0.665286	0.483	0.212	3.44383e-177	0	SPSB4
ZNF730	1.65338e-181	0.688104	0.535	0.251	4.86011e-177	0	ZNF730
PLEKHA2	1.16734e-180	0.65585	0.783	0.525	3.4314e-176	0	PLEKHA2
ZNF367	1.29644e-180	0.706904	0.531	0.244	3.81088e-176	0	ZNF367
AGBL4	3.03888e-180	0.818916	0.356	0.118	8.93278e-176	0	AGBL4
SEMA5A	1.60679e-179	0.359473	0.894	0.642	4.72315e-175	0	SEMA5A
KCNH7	2.26698e-179	0.857316	0.409	0.159	6.66378e-175	0	KCNH7
PLCB4	4.42687e-178	0.602093	0.897	0.693	1.30128e-173	0	PLCB4
MEIS2	4.98727e-178	0.520212	0.987	0.846	1.46601e-173	0	MEIS2
EPB41L3	1.3449e-177	0.571794	0.835	0.561	3.95334e-173	0	EPB41L3
HAND2-AS1	1.72608e-177	0.591011	0.783	0.495	5.07382e-173	0	HAND2-AS1
SV2C	1.89979e-177	0.723176	0.632	0.335	5.58444e-173	0	SV2C
MYLK3	5.06195e-177	0.699366	0.583	0.326	1.48796e-172	0	MYLK3
RASAL2	7.56981e-177	0.556297	0.947	0.772	2.22515e-172	0	RASAL2
CHKA	6.77438e-176	0.54831	0.822	0.536	1.99133e-171	0	CHKA
DPY19L2	1.36685e-175	0.587314	0.792	0.507	4.01786e-171	0	DPY19L2
SH3D19	6.51911e-175	0.624562	0.836	0.607	1.91629e-170	0	SH3D19
PKIA	1.28459e-174	0.667663	0.438	0.184	3.77605e-170	0	PKIA
ANKH	2.22935e-174	0.607955	0.772	0.496	6.55317e-170	0	ANKH
UNC45B	4.19538e-174	0.618473	0.504	0.234	1.23323e-169	0	UNC45B
KANK2	2.92727e-173	0.607513	0.706	0.424	8.6047e-169	0	KANK2
VWA8	2.08754e-171	0.573811	0.825	0.574	6.13633e-167	0	VWA8
NEDD4L	4.42789e-171	0.651784	0.767	0.511	1.30158e-166	0	NEDD4L
RRAD	5.00735e-171	0.698114	0.439	0.192	1.47191e-166	0	RRAD
KIF21A	1.06924e-169	0.687872	0.617	0.355	3.14302e-165	0	KIF21A
MFN2	1.65455e-169	0.618628	0.562	0.295	4.86355e-165	0	MFN2
TLN2	1.7739e-169	0.601936	0.928	0.761	5.21439e-165	0	TLN2
TMEM117	1.82105e-168	0.656389	0.726	0.451	5.35298e-164	0	TMEM117
MAN1C1	4.98665e-168	0.672663	0.657	0.383	1.46583e-163	0	MAN1C1
FANCC	6.22467e-168	0.643782	0.751	0.48	1.82974e-163	0	FANCC
LPL	8.00595e-168	0.77596	0.594	0.334	2.35335e-163	0	LPL
NNT-AS1	9.74012e-168	0.651125	0.552	0.296	2.86311e-163	0	NNT-AS1
PRICKLE1	2.68174e-167	0.603231	0.88	0.615	7.88297e-163	0	PRICKLE1
RGL1	2.18452e-166	0.587893	0.818	0.569	6.42139e-162	0	RGL1
EMC10	4.92787e-166	0.595006	0.732	0.445	1.44855e-161	0	EMC10
CELSR1	1.67498e-165	0.588497	0.555	0.28	4.92361e-161	0	CELSR1
BZW2	3.4268e-165	0.616221	0.607	0.337	1.00731e-160	0	BZW2
TRIM63	7.30008e-165	0.605819	0.531	0.269	2.14586e-160	0	TRIM63
FAM124A	2.62528e-163	0.581234	0.372	0.143	7.717e-159	0	FAM124A
TANC1	2.7641e-163	0.514157	0.959	0.782	8.12508e-159	0	TANC1
LINC02008	7.24429e-163	0.663964	0.234	0.052	2.12946e-158	0	LINC02008
HSPB7	1.40821e-161	0.534776	0.648	0.383	4.13943e-157	0	HSPB7
TMEM164	1.4547e-160	0.67824	0.603	0.345	4.2761e-156	0	TMEM164
MGAT4C	2.59564e-160	0.556651	0.698	0.419	7.62989e-156	0	MGAT4C
NACA	1.82247e-158	0.49799	0.527	0.26	5.35715e-154	0	NACA
GLRB	3.02695e-158	0.560291	0.374	0.142	8.89772e-154	0	GLRB
MAPK4	8.94708e-158	0.507132	0.24	0.055	2.62999e-153	0	MAPK4
GPRIN3	4.22102e-157	0.619548	0.611	0.341	1.24077e-152	0	GPRIN3
MPPED2	4.72409e-157	0.53929	0.828	0.547	1.38865e-152	0	MPPED2
SLC44A5	9.18561e-157	0.851619	0.399	0.165	2.70011e-152	0	SLC44A5
MRAS	3.66351e-156	0.610688	0.419	0.184	1.07689e-151	0	MRAS
CDK6	3.4521e-155	0.619532	0.815	0.603	1.01474e-150	0	CDK6
KANK1	5.54179e-155	0.539593	0.906	0.736	1.62901e-150	0	KANK1
BMPR1A	5.84902e-155	0.626593	0.924	0.762	1.71932e-150	0	BMPR1A
IQCJ-SCHIP1	2.14268e-154	0.716734	0.521	0.268	6.29842e-150	0	IQCJ-SCHIP1
BRIP1	2.6437e-154	0.548371	0.755	0.463	7.77115e-150	0	BRIP1
LBH	2.81419e-154	0.713177	0.476	0.232	8.27232e-150	0	LBH
RBPMS	3.23626e-154	0.469783	0.961	0.824	9.513e-150	0	RBPMS
STK33	8.05801e-154	0.560089	0.677	0.393	2.36865e-149	0	STK33
RBPMS2	1.02309e-153	0.571688	0.571	0.317	3.00737e-149	0	RBPMS2
TUSC3	1.17252e-152	0.551769	0.795	0.551	3.44662e-148	0	TUSC3
RFC3	1.77406e-152	0.670822	0.777	0.531	5.21485e-148	0	RFC3
MED12L	1.78964e-152	0.600459	0.356	0.131	5.26065e-148	0	MED12L
PALM2-AKAP2	2.68315e-152	0.447454	0.99	0.827	7.88711e-148	0	PALM2-AKAP2
RAP1GAP2	2.04759e-150	0.502704	0.763	0.477	6.01889e-146	0	RAP1GAP2
MPC1	3.17545e-150	0.561766	0.526	0.282	9.33422e-146	0	MPC1
SLC20A1	3.21089e-150	0.43644	0.456	0.195	9.43842e-146	0	SLC20A1
TRAK1	9.23886e-150	0.568513	0.876	0.691	2.71576e-145	0	TRAK1
SMYD2	1.70349e-149	0.586354	0.637	0.386	5.0074e-145	0	SMYD2
ADGRL3	2.277e-149	0.667078	0.797	0.562	6.69324e-145	0	ADGRL3
HRH2	2.58537e-149	0.554402	0.581	0.311	7.5997e-145	0	HRH2
DMD	1.34877e-147	0.395281	0.968	0.868	3.96472e-143	0	DMD
GAREM1	1.43573e-147	0.634752	0.758	0.518	4.22032e-143	0	GAREM1
TRIQK	1.8087e-147	0.68938	0.597	0.347	5.31668e-143	0	TRIQK
TRDN	2.55398e-147	0.652886	0.58	0.342	7.50741e-143	0	TRDN
TRMT9B	9.73633e-146	0.554893	0.515	0.265	2.86199e-141	0	TRMT9B
NECAB3	2.81933e-145	0.479261	0.29	0.092	8.28743e-141	0	NECAB3
CTIF	3.3194e-144	0.613982	0.7	0.452	9.75737e-140	0	CTIF
PGM5	5.0319e-144	0.510237	0.611	0.35	1.47913e-139	0	PGM5
GCNT2	1.3507e-143	0.726464	0.587	0.359	3.97039e-139	0	GCNT2
CNTNAP3	4.8817e-143	0.526568	0.311	0.109	1.43497e-138	0	CNTNAP3
MLF1	2.35813e-142	0.545654	0.531	0.289	6.93173e-138	0	MLF1
CDK18	2.58064e-142	0.544874	0.426	0.197	7.5858e-138	0	CDK18
PPARGC1B	2.61068e-141	0.534693	0.438	0.205	7.67409e-137	0	PPARGC1B
AC109466.1	2.45829e-140	0.876073	0.338	0.134	7.22613e-136	0	AC109466.1
IL1RAPL1	4.39741e-140	0.53051	0.966	0.823	1.29262e-135	0	IL1RAPL1
CERS4	7.81501e-140	0.602666	0.653	0.408	2.29722e-135	0	CERS4
CDS1	9.67657e-140	0.549883	0.412	0.186	2.84443e-135	0	CDS1
CKMT2	9.95766e-140	0.451707	0.32	0.117	2.92706e-135	0	CKMT2
CPVL	1.36254e-139	0.586929	0.501	0.262	4.00519e-135	0	CPVL
FN3K	2.71918e-139	0.550053	0.392	0.175	7.99304e-135	0	FN3K
ERC1	1.21972e-138	0.428307	0.956	0.845	3.58537e-134	0	ERC1
LDLRAD4	2.60424e-138	0.483234	0.942	0.75	7.65517e-134	0	LDLRAD4
LINC00923	4.03363e-138	0.705806	0.453	0.225	1.18569e-133	0	LINC00923
PLXNA4	6.83024e-138	0.478617	0.857	0.578	2.00775e-133	0	PLXNA4
MPP7	7.21002e-138	0.55656	0.509	0.268	2.11938e-133	0	MPP7
RALGPS1	2.54715e-137	0.564503	0.628	0.372	7.48733e-133	0	RALGPS1
ADCY6	4.55343e-137	0.517009	0.689	0.446	1.33848e-132	0	ADCY6
GARNL3	6.77615e-137	0.59303	0.736	0.494	1.99185e-132	0	GARNL3
EMILIN2	6.44733e-136	0.585076	0.585	0.34	1.89519e-131	0	EMILIN2
CNKSR2	6.57264e-136	0.451594	0.266	0.082	1.93203e-131	0	CNKSR2
TNFAIP8	1.08487e-135	0.558572	0.581	0.334	3.18898e-131	0	TNFAIP8
GABRB1	2.42581e-135	0.695424	0.402	0.183	7.13068e-131	0	GABRB1
A4GALT	4.71723e-135	0.543549	0.425	0.197	1.38663e-130	0	A4GALT
ATP8A1	6.55221e-135	0.4321	0.386	0.169	1.92602e-130	0	ATP8A1
COL19A1	1.24294e-134	0.549997	0.34	0.135	3.65362e-130	0	COL19A1
SLC5A1	5.06862e-134	0.510958	0.299	0.108	1.48992e-129	0	SLC5A1
FNIP2	3.46617e-133	0.689173	0.78	0.595	1.01888e-128	0	FNIP2
GATA6	3.84341e-133	0.526415	0.819	0.597	1.12977e-128	0	GATA6
CECR2	6.85069e-133	0.53172	0.762	0.514	2.01376e-128	0	CECR2
MYH6	2.0959e-132	0.291406	0.431	0.201	6.16089e-128	0	MYH6
MYO19	5.4105e-132	0.51207	0.44	0.203	1.59042e-127	0	MYO19
ASAH1	1.13733e-131	0.478295	0.458	0.23	3.34318e-127	0	ASAH1
FANCA	1.38972e-131	0.4993	0.78	0.521	4.0851e-127	0	FANCA
SUPT3H	1.63334e-131	0.469473	0.839	0.602	4.8012e-127	0	SUPT3H
RICTOR	1.81239e-131	0.599752	0.79	0.601	5.32752e-127	0	RICTOR
TMEM116	3.63552e-131	0.592672	0.454	0.236	1.06866e-126	0	TMEM116
MYL9	4.42954e-131	0.42476	0.769	0.517	1.30206e-126	0	MYL9
MAST2	2.03243e-130	0.478563	0.907	0.745	5.97432e-126	0	MAST2
VPS8	2.04861e-130	0.56808	0.76	0.542	6.0219e-126	0	VPS8
DUSP27	2.7808e-129	0.577707	0.318	0.123	8.17416e-125	0	DUSP27
COLQ	1.02909e-128	0.615487	0.493	0.265	3.02502e-124	0	COLQ
HMBOX1	3.02813e-128	0.437279	0.931	0.746	8.90118e-124	0	HMBOX1
NEK10	6.87561e-128	0.601573	0.505	0.277	2.02108e-123	0	NEK10
SVIL	1.34653e-127	0.494696	0.936	0.788	3.95812e-123	0	SVIL
CHAF1A	2.33148e-127	0.458302	0.582	0.315	6.85339e-123	0	CHAF1A
MTCL1	4.25279e-127	0.496665	0.279	0.095	1.25011e-122	0	MTCL1
AL670729.3	9.59571e-127	0.43535	0.264	0.086	2.82066e-122	0	AL670729.3
EGLN3	2.53353e-126	0.646427	0.561	0.335	7.44733e-122	0	EGLN3
TMEM38A	3.03415e-126	0.505369	0.266	0.089	8.91889e-122	0	TMEM38A
RANBP17	4.0799e-126	0.504983	0.739	0.497	1.19929e-121	0	RANBP17
CHN1	4.12781e-126	0.518099	0.619	0.372	1.21337e-121	0	CHN1
BMP7	4.76928e-126	0.507478	0.509	0.266	1.40193e-121	0	BMP7
CALD1	4.96069e-126	0.429118	0.964	0.852	1.4582e-121	0	CALD1
SH3GL3	4.44137e-125	0.618516	0.496	0.262	1.30554e-120	0	SH3GL3
DGKH	1.17793e-124	0.458945	0.895	0.679	3.46252e-120	0	DGKH
NPPA	1.72007e-124	0.597453	0.363	0.166	5.05616e-120	0	NPPA
AC020909.2	2.73215e-124	0.443796	0.558	0.313	8.03117e-120	0	AC020909.2
TMEM178A	2.93337e-124	0.491909	0.341	0.14	8.62263e-120	0	TMEM178A
KLHL3	4.15902e-124	0.504749	0.411	0.194	1.22254e-119	0	KLHL3
LNX2	5.92451e-124	0.525698	0.595	0.355	1.74151e-119	0	LNX2
POLA1	1.09508e-123	0.467383	0.674	0.41	3.21898e-119	0	POLA1
MSH2	5.33147e-123	0.524179	0.535	0.296	1.56719e-118	0	MSH2
GSR	8.53262e-123	0.467398	0.42	0.197	2.50816e-118	0	GSR
PYGB	1.10363e-122	0.562392	0.623	0.396	3.24411e-118	0	PYGB
ADAMTS6	1.2413e-122	0.591619	0.748	0.521	3.64882e-118	0	ADAMTS6
PARM1	2.40114e-122	0.572722	0.402	0.194	7.05816e-118	0	PARM1
SLC25A27	3.35155e-122	0.416862	0.327	0.133	9.85188e-118	0	SLC25A27
VPS13A	5.31213e-122	0.490756	0.596	0.358	1.5615e-117	0	VPS13A
MBOAT1	2.52415e-121	0.550994	0.58	0.354	7.41975e-117	0	MBOAT1
VEGFA	3.22683e-120	0.628224	0.632	0.409	9.48526e-116	0	VEGFA
C10orf71	5.54294e-120	0.445694	0.288	0.106	1.62935e-115	0	C10orf71
LRRFIP1	8.23126e-120	0.403532	0.965	0.859	2.41958e-115	0	LRRFIP1
CHD7	1.21038e-119	0.425448	0.74	0.478	3.55793e-115	0	CHD7
EML5	1.00091e-118	0.288604	0.137	0.019	2.94217e-114	0	EML5
NT5M	1.08899e-118	0.507328	0.358	0.156	3.20109e-114	0	NT5M
AL139383.1	2.99265e-118	0.656849	0.559	0.336	8.7969e-114	0	AL139383.1
CTNNAL1	6.87793e-118	0.465639	0.495	0.27	2.02177e-113	0	CTNNAL1
NT5DC1	7.74742e-118	0.51321	0.464	0.239	2.27736e-113	0	NT5DC1
SLC39A14	1.15699e-117	0.54556	0.541	0.312	3.40097e-113	0	SLC39A14
TMCO4	1.3735e-117	0.515523	0.345	0.147	4.0374e-113	0	TMCO4
USP28	1.64155e-117	0.476887	0.711	0.485	4.82532e-113	0	USP28
NREP	2.90289e-117	0.608117	0.717	0.512	8.53305e-113	0	NREP
USP53	5.20255e-117	0.480395	0.45	0.232	1.52929e-112	0	USP53
SGIP1	6.2195e-117	0.335067	0.858	0.561	1.82822e-112	0	SGIP1
ARHGAP23	2.0046e-116	0.502495	0.558	0.332	5.89254e-112	0	ARHGAP23
ATP2B4	5.39706e-116	0.735511	0.78	0.599	1.58646e-111	0	ATP2B4
FAM81A	1.07303e-115	0.460567	0.264	0.092	3.15418e-111	0	FAM81A
MTUS1	2.24723e-115	0.405264	0.79	0.554	6.60572e-111	0	MTUS1
OGDH	3.99279e-115	0.473197	0.719	0.502	1.17368e-110	0	OGDH
USP37	4.91157e-115	0.400006	0.567	0.316	1.44376e-110	0	USP37
RIPOR2	1.2878e-114	0.4886	0.516	0.289	3.78549e-110	0	RIPOR2
MYBL2	1.52126e-114	0.402336	0.369	0.155	4.47173e-110	0	MYBL2
SLC16A1	1.64622e-114	0.543103	0.375	0.179	4.83906e-110	0	SLC16A1
HEPH	3.07669e-114	0.469117	0.331	0.141	9.04392e-110	0	HEPH
HIPK2	6.82898e-114	0.495403	0.841	0.638	2.00738e-109	0	HIPK2
DCUN1D2	1.10654e-113	0.452642	0.552	0.325	3.25266e-109	0	DCUN1D2
UCK2	1.52918e-113	0.434706	0.358	0.157	4.49502e-109	0	UCK2
PATJ	2.03538e-113	0.460623	0.668	0.428	5.98301e-109	0	PATJ
GREB1L	2.23489e-113	0.510766	0.305	0.119	6.56945e-109	0	GREB1L
AFG3L2	3.34744e-113	0.46492	0.583	0.362	9.83979e-109	0	AFG3L2
TNS1	4.64392e-113	0.47594	0.856	0.681	1.36508e-108	0	TNS1
OLA1	7.20509e-113	0.478988	0.568	0.335	2.11794e-108	0	OLA1
KIF13B	8.43602e-113	0.422015	0.58	0.34	2.47977e-108	0	KIF13B
SFXN4	9.22365e-113	0.442997	0.334	0.142	2.71129e-108	0	SFXN4
ATP1B1	1.06283e-112	0.438433	0.406	0.2	3.12417e-108	0	ATP1B1
SLC47A1	3.51257e-112	0.354355	0.207	0.058	1.03252e-107	0	SLC47A1
TRIM54	3.91508e-112	0.404359	0.314	0.132	1.15084e-107	0	TRIM54
KLHL22	5.14249e-112	0.435508	0.678	0.43	1.51163e-107	0	KLHL22
SYT9	1.1016e-111	0.497629	0.307	0.124	3.23815e-107	0	SYT9
ZNF732	1.45418e-111	0.475072	0.32	0.13	4.27455e-107	0	ZNF732
FLNB	1.65308e-111	0.684703	0.592	0.371	4.85923e-107	0	FLNB
NUP62CL	1.40744e-110	0.34407	0.165	0.036	4.13718e-106	0	NUP62CL
RBBP8	1.73753e-110	0.466379	0.496	0.269	5.10746e-106	0	RBBP8
LIMS2	2.36291e-110	0.45403	0.548	0.327	6.94576e-106	0	LIMS2
RAB3IP	3.32877e-110	0.472211	0.592	0.368	9.78492e-106	0	RAB3IP
SPIRE1	4.0615e-110	0.45639	0.828	0.634	1.19388e-105	0	SPIRE1
AC018464.1	4.73934e-110	0.710074	0.306	0.132	1.39313e-105	0	AC018464.1
GABRA4	7.19891e-110	0.435348	0.25	0.087	2.11612e-105	0	GABRA4
CNN1	1.47811e-109	0.686916	0.301	0.124	4.3449e-105	0	CNN1
FABP3	4.36697e-109	0.393522	0.363	0.168	1.28367e-104	0	FABP3
PPM1L	5.29975e-109	0.493264	0.516	0.289	1.55786e-104	0	PPM1L
RGS3	6.65774e-109	0.350636	0.809	0.479	1.95704e-104	0	RGS3
PRDM5	1.68954e-108	0.49323	0.539	0.319	4.96641e-104	0	PRDM5
PCGF5	1.71115e-108	0.486144	0.546	0.33	5.02992e-104	0	PCGF5
ANK3	2.07902e-108	0.399956	0.903	0.686	6.11127e-104	0	ANK3
NRAP	6.55449e-108	1.00047	0.422	0.242	1.92669e-103	0	NRAP
HS6ST3	1.88679e-107	0.578867	0.16	0.035	5.54621e-103	0	HS6ST3
ASPH	9.7744e-107	0.446239	0.769	0.557	2.87319e-102	0	ASPH
TRPM7	4.25042e-106	0.394148	0.915	0.727	1.24941e-101	0	TRPM7
FGF18	6.61193e-106	0.623938	0.384	0.196	1.94358e-101	0	FGF18
KCNK13	8.47557e-106	0.489656	0.201	0.057	2.49139e-101	0	KCNK13
TRPM4	1.10363e-105	0.444665	0.424	0.22	3.24412e-101	0	TRPM4
EPM2A	2.3235e-105	0.46981	0.314	0.136	6.82993e-101	0	EPM2A
ZNF551	2.55012e-105	0.49596	0.436	0.232	7.49606e-101	0	ZNF551
SFRP1	4.22112e-105	0.524722	0.477	0.275	1.2408e-100	0	SFRP1
FBXL7	7.30201e-105	0.340931	0.999	0.917	2.14642e-100	0	FBXL7
EXOG	1.42096e-104	0.433205	0.368	0.178	4.1769e-100	0	EXOG
ADAM11	1.55418e-104	0.400917	0.265	0.102	4.56852e-100	0	ADAM11
NXPH2	1.76876e-104	0.453189	0.258	0.093	5.19928e-100	0	NXPH2
CORO6	2.0105e-104	0.397015	0.336	0.151	5.90987e-100	0	CORO6
ASB2	7.56856e-104	0.349804	0.235	0.081	2.22478e-99	0	ASB2
SLC4A3	7.70302e-104	0.438192	0.475	0.262	2.2643e-99	0	SLC4A3
ZNF141	1.60304e-103	0.451221	0.496	0.283	4.71213e-99	0	ZNF141
FGD6	1.73609e-103	0.446197	0.572	0.35	5.10323e-99	0	FGD6
NPAS2	2.58883e-103	0.458752	0.777	0.558	7.60987e-99	0	NPAS2
ENOSF1	5.51748e-103	0.378663	0.666	0.427	1.62186e-98	0	ENOSF1
DDX11-AS1	7.12312e-103	0.382059	0.228	0.074	2.09384e-98	0	DDX11-AS1
ELOVL7	7.88924e-103	0.290593	0.124	0.019	2.31904e-98	0	ELOVL7
AL590004.3	1.0244e-102	0.358138	0.174	0.044	3.01123e-98	0	AL590004.3
PDK4	1.89371e-102	0.679437	0.485	0.293	5.56656e-98	0	PDK4
RAD18	1.89422e-102	0.544595	0.656	0.447	5.56807e-98	0	RAD18
BRI3BP	3.88865e-102	0.312194	0.221	0.069	1.14307e-97	0	BRI3BP
CAMK2D	5.18196e-102	0.399552	0.974	0.877	1.52324e-97	0	CAMK2D
PXYLP1	2.43441e-101	0.46342	0.437	0.238	7.15595e-97	0	PXYLP1
MYO1E	2.84987e-101	0.38215	0.685	0.458	8.3772e-97	0	MYO1E
HHAT	4.12262e-101	0.526855	0.476	0.268	1.21184e-96	0	HHAT
STK38L	4.44104e-101	0.551189	0.624	0.414	1.30544e-96	0	STK38L
RUNX1T1	5.92277e-101	0.45672	0.808	0.622	1.741e-96	0	RUNX1T1
DNA2	1.02981e-100	0.46756	0.6	0.372	3.02712e-96	0	DNA2
ACSS2	1.54621e-100	0.447113	0.508	0.3	4.54509e-96	0	ACSS2
GPHN	2.33387e-100	0.393464	0.833	0.624	6.8604e-96	0	GPHN
MANBA	3.02195e-100	0.422544	0.521	0.308	8.88301e-96	0	MANBA
SLC7A1	3.46192e-100	0.397617	0.291	0.119	1.01763e-95	0	SLC7A1
CKM	3.51888e-100	0.410892	0.286	0.121	1.03438e-95	0	CKM
NFIC	4.00056e-100	0.327778	0.888	0.705	1.17596e-95	0	NFIC
AC063944.1	5.10241e-100	0.529971	0.295	0.127	1.49985e-95	0	AC063944.1
RNF207	5.88409e-100	0.433637	0.387	0.199	1.72963e-95	0	RNF207
SDHA	9.17024e-100	0.425366	0.666	0.441	2.69559e-95	0	SDHA
OXCT1	1.82648e-99	0.457205	0.493	0.284	5.36893e-95	0	OXCT1
MAOB	6.22958e-99	0.393238	0.252	0.095	1.83118e-94	0	MAOB
SIPA1L2	8.57642e-99	0.37825	0.745	0.489	2.52104e-94	0	SIPA1L2
GAS6	1.2366e-98	0.412935	0.454	0.25	3.63498e-94	0	GAS6
MIR1-1HG	5.72238e-98	0.443496	0.55	0.326	1.68209e-93	0	MIR1-1HG
RNF175	2.3086e-97	0.345905	0.17	0.045	6.78613e-93	0	RNF175
TENM3	4.96775e-97	0.778415	0.503	0.31	1.46027e-92	0	TENM3
SLC12A6	8.57883e-97	0.436229	0.512	0.302	2.52175e-92	0	SLC12A6
STARD7	1.05113e-96	0.466932	0.479	0.281	3.0898e-92	0	STARD7
AFAP1L1	1.20242e-96	0.391975	0.549	0.336	3.53451e-92	0	AFAP1L1
ABHD3	1.49386e-96	0.439544	0.655	0.418	4.3912e-92	0	ABHD3
NKAIN2	2.2599e-96	0.594281	0.241	0.089	6.64297e-92	0	NKAIN2
GBE1	2.31296e-96	0.575889	0.728	0.531	6.79894e-92	0	GBE1
FLNC	5.3464e-96	0.79779	0.311	0.145	1.57157e-91	0	FLNC
TGM2	1.40032e-95	0.412124	0.343	0.163	4.11625e-91	0	TGM2
DTL	2.66548e-95	0.366508	0.532	0.303	7.83518e-91	0	DTL
CXADR	5.28308e-95	0.407216	0.324	0.15	1.55296e-90	0	CXADR
ST8SIA2	8.389e-95	0.407467	0.253	0.098	2.46595e-90	0	ST8SIA2
RRAGD	9.49769e-95	0.403733	0.408	0.214	2.79185e-90	0	RRAGD
MBOAT2	1.54742e-94	0.463024	0.673	0.473	4.54865e-90	0	MBOAT2
KDM4C	1.81035e-94	0.41577	0.686	0.483	5.32154e-90	0	KDM4C
E2F1	2.09403e-94	0.337468	0.193	0.058	6.1554e-90	0	E2F1
UBE2H	2.72379e-94	0.439635	0.862	0.699	8.00657e-90	0	UBE2H
POPDC2	3.8375e-94	0.42582	0.389	0.203	1.12803e-89	0	POPDC2
GOLGA4	3.84377e-94	0.357238	0.899	0.744	1.12988e-89	0	GOLGA4
LNPK	4.84476e-94	0.422876	0.569	0.363	1.42412e-89	0	LNPK
DHRS3	6.84053e-94	0.424029	0.536	0.321	2.01077e-89	0	DHRS3
MASP1	8.23494e-94	0.39929	0.28	0.118	2.42066e-89	0	MASP1
ICA1	8.82203e-94	0.422408	0.485	0.279	2.59324e-89	0	ICA1
MTSS1	1.11755e-93	0.325575	0.818	0.568	3.28503e-89	0	MTSS1
GOLGA8A	1.54726e-93	0.37132	0.454	0.246	4.54818e-89	0	GOLGA8A
PCLAF	2.12809e-93	0.319889	0.372	0.17	6.25551e-89	0	PCLAF
EXTL3	2.19042e-93	0.508955	0.431	0.245	6.43875e-89	0	EXTL3
TJP2	2.4691e-93	0.465724	0.513	0.311	7.25792e-89	0	TJP2
PTP4A3	3.06873e-93	0.368723	0.363	0.181	9.02054e-89	0	PTP4A3
TOX	1.27919e-92	0.410559	0.427	0.235	3.76019e-88	0	TOX
BVES-AS1	2.80288e-92	0.376296	0.291	0.127	8.23908e-88	0	BVES-AS1
PITPNM2	3.99857e-92	0.400424	0.479	0.273	1.17538e-87	0	PITPNM2
UQCRH	8.24149e-92	0.333118	0.43	0.234	2.42259e-87	0	UQCRH
RAVER2	1.00669e-91	0.348062	0.305	0.135	2.95915e-87	0	RAVER2
HHATL	1.4618e-91	0.390733	0.267	0.112	4.29695e-87	0	HHATL
TCTEX1D2	1.89738e-91	0.400432	0.396	0.204	5.57735e-87	0	TCTEX1D2
AS3MT	1.98511e-91	0.394309	0.269	0.111	5.83524e-87	0	AS3MT
GGA2	2.2594e-91	0.369663	0.549	0.331	6.64152e-87	0	GGA2
KCNJ4	2.62882e-91	0.27165	0.124	0.023	7.72741e-87	0	KCNJ4
ADARB1	2.77196e-91	0.441661	0.576	0.368	8.14816e-87	0	ADARB1
SLFN13	2.84358e-91	0.354061	0.279	0.114	8.3587e-87	0	SLFN13
OPHN1	2.90928e-91	0.656022	0.683	0.488	8.55184e-87	0	OPHN1
TBCD	3.26143e-91	0.41446	0.797	0.595	9.58697e-87	0	TBCD
LIN9	1.11507e-90	0.373612	0.722	0.517	3.27773e-86	0	LIN9
ZNF91	1.94431e-90	0.414149	0.746	0.555	5.71531e-86	0	ZNF91
ADGRA3	2.71554e-90	0.382064	0.694	0.474	7.98233e-86	0	ADGRA3
LRRC2	3.43445e-90	0.40561	0.294	0.137	1.00956e-85	0	LRRC2
CDCA7L	4.59308e-90	0.395319	0.318	0.148	1.35014e-85	0	CDCA7L
FAM49B	4.82091e-90	0.252772	0.597	0.378	1.41711e-85	0	FAM49B
COG5	9.36356e-90	0.401542	0.846	0.67	2.75242e-85	0	COG5
DES	1.44993e-89	0.364286	0.496	0.297	4.26208e-85	0	DES
RBL1	2.02849e-89	0.278413	0.595	0.359	5.96273e-85	0	RBL1
TRPC3	3.65334e-89	0.368582	0.279	0.119	1.0739e-84	0	TRPC3
SPTB	5.4897e-89	0.363935	0.555	0.339	1.6137e-84	0	SPTB
PDK1	8.85767e-89	0.35266	0.61	0.397	2.60371e-84	0	PDK1
ZNF827	8.99788e-89	0.412461	0.633	0.424	2.64493e-84	0	ZNF827
AC019205.1	2.65418e-88	0.371567	0.319	0.145	7.80197e-84	0	AC019205.1
WDR76	3.66126e-88	0.256405	0.416	0.206	1.07623e-83	0	WDR76
TSPAN12	7.58008e-88	0.3831	0.349	0.176	2.22816e-83	0	TSPAN12
RGS6	7.91628e-88	0.507338	0.563	0.368	2.32699e-83	0	RGS6
DNAJC6	8.86956e-88	0.469006	0.323	0.156	2.60721e-83	0	DNAJC6
PLOD2	9.66813e-88	0.429346	0.757	0.55	2.84195e-83	0	PLOD2
CISD1	2.47266e-87	0.316264	0.24	0.093	7.26839e-83	0	CISD1
NRP1	2.95162e-87	0.368874	0.871	0.689	8.67628e-83	0	NRP1
SMG1	4.4691e-87	0.374961	0.793	0.637	1.31369e-82	0	SMG1
EXOC6	5.06047e-87	0.352773	0.541	0.33	1.48752e-82	0	EXOC6
MSRB3	1.37768e-86	0.348158	0.868	0.668	4.0497e-82	0	MSRB3
PPP1R3C	1.63163e-86	0.349587	0.337	0.166	4.79617e-82	0	PPP1R3C
STAT4	3.98239e-86	0.524502	0.444	0.256	1.17062e-81	0	STAT4
TBX5	4.12507e-86	0.264263	0.569	0.359	1.21257e-81	0	TBX5
DST	4.1565e-86	0.373416	0.947	0.781	1.2218e-81	0	DST
SH3BP4	4.50482e-86	0.514302	0.403	0.228	1.32419e-81	0	SH3BP4
SGCG	5.27819e-86	0.462407	0.395	0.218	1.55152e-81	0	SGCG
SLC25A29	5.36388e-86	0.427366	0.5	0.304	1.57671e-81	0	SLC25A29
ME3	6.87952e-86	0.413233	0.407	0.222	2.02224e-81	0	ME3
SLBP	6.80094e-85	0.33155	0.279	0.118	1.99914e-80	0	SLBP
MAP3K20	7.04233e-85	0.387122	0.828	0.65	2.07009e-80	0	MAP3K20
PCAT1	9.04368e-85	0.537887	0.302	0.141	2.65839e-80	0	PCAT1
RILPL1	1.03263e-84	0.455192	0.656	0.472	3.03541e-80	0	RILPL1
DPY19L4	1.54784e-84	0.400374	0.749	0.551	4.54987e-80	0	DPY19L4
SRP14-AS1	1.91272e-84	0.293498	0.203	0.071	5.62245e-80	0	SRP14-AS1
KIF13A	2.49352e-84	0.316946	0.96	0.795	7.32969e-80	0	KIF13A
ZNF337-AS1	2.51384e-84	0.251864	0.144	0.035	7.38943e-80	0	ZNF337-AS1
LINC00906	3.41374e-84	0.278345	0.132	0.03	1.00347e-79	0	LINC00906
PER3	3.46271e-84	0.344733	0.261	0.11	1.01787e-79	0	PER3
CFAP77	5.5681e-84	0.416207	0.262	0.111	1.63674e-79	0	CFAP77
LINC00884	7.30676e-84	0.465441	0.432	0.249	2.14782e-79	0	LINC00884
FIGN	7.80895e-84	0.354866	0.778	0.549	2.29544e-79	0	FIGN
LPAR3	1.58477e-83	0.320432	0.16	0.046	4.65843e-79	0	LPAR3
POLD1	2.22115e-83	0.31719	0.247	0.097	6.52906e-79	0	POLD1
E2F7	3.40011e-83	0.370386	0.416	0.226	9.99462e-79	0	E2F7
NNT	4.23902e-83	0.336431	0.814	0.593	1.24606e-78	0	NNT
MIPEP	4.6636e-83	0.355897	0.316	0.149	1.37087e-78	0	MIPEP
GRM1	5.31723e-83	0.333971	0.174	0.055	1.563e-78	0	GRM1
MB	6.79607e-83	0.339685	0.365	0.198	1.99771e-78	0	MB
B3GALNT2	7.74174e-83	0.348411	0.485	0.292	2.27568e-78	0	B3GALNT2
MYO5C	1.14006e-82	0.371315	0.307	0.145	3.3512e-78	0	MYO5C
AK4	1.28685e-82	0.399967	0.509	0.31	3.7827e-78	0	AK4
H2AFY	1.30312e-82	0.394495	0.736	0.552	3.83052e-78	0	H2AFY
SLCO3A1	1.93395e-82	0.367154	0.856	0.701	5.68486e-78	0	SLCO3A1
AC004943.2	2.06953e-82	0.365814	0.416	0.227	6.08339e-78	0	AC004943.2
TSPAN2	2.20404e-82	0.289015	0.163	0.048	6.47878e-78	0	TSPAN2
SOX5	4.30406e-82	0.370234	0.886	0.7	1.26518e-77	0	SOX5
CNOT11	4.72848e-82	0.399345	0.347	0.181	1.38994e-77	0	CNOT11
LYPD6	1.01937e-81	0.307938	0.242	0.095	2.99643e-77	0	LYPD6
PLIN5	2.11019e-81	0.367263	0.263	0.119	6.20292e-77	0	PLIN5
MXRA7	2.81226e-81	0.423081	0.619	0.438	8.26665e-77	0	MXRA7
LINC02248	2.97405e-81	0.494199	0.188	0.066	8.74221e-77	0	LINC02248
COL13A1	5.52756e-81	0.318175	0.166	0.05	1.62483e-76	0	COL13A1
SLC25A30	9.17339e-81	0.410771	0.343	0.178	2.69652e-76	0	SLC25A30
KIAA1958	9.84706e-81	0.395747	0.542	0.345	2.89454e-76	0	KIAA1958
SH3GL2	1.02757e-80	0.384371	0.173	0.055	3.02053e-76	0	SH3GL2
TMEM38B	1.12625e-80	0.374449	0.34	0.173	3.31062e-76	0	TMEM38B
MSI2	1.84042e-80	0.271146	0.934	0.763	5.40992e-76	0	MSI2
RAB11FIP3	2.10615e-80	0.396637	0.754	0.57	6.19103e-76	0	RAB11FIP3
ZNF521	3.3883e-80	0.37679	0.712	0.51	9.9599e-76	0	ZNF521
DOT1L	3.61395e-80	0.36572	0.715	0.506	1.06232e-75	0	DOT1L
GATA4	4.15557e-80	0.302572	0.92	0.724	1.22153e-75	0	GATA4
CLN6	4.73872e-80	0.32248	0.363	0.185	1.39295e-75	0	CLN6
TMEM71	8.46104e-80	0.265352	0.726	0.511	2.48712e-75	0	TMEM71
MGST3	1.05979e-79	0.405511	0.627	0.432	3.11525e-75	0	MGST3
SFMBT1	3.08041e-79	0.408429	0.636	0.436	9.05487e-75	0	SFMBT1
L2HGDH	1.61051e-78	0.350258	0.286	0.131	4.7341e-74	0	L2HGDH
BDH1	1.64597e-78	0.374862	0.226	0.092	4.83834e-74	0	BDH1
ACTN4	2.61984e-78	0.330052	0.947	0.803	7.70101e-74	0	ACTN4
CAMK2A	2.8282e-78	0.340271	0.247	0.105	8.31349e-74	0	CAMK2A
TRAP1	2.94989e-78	0.365523	0.356	0.183	8.67119e-74	0	TRAP1
AHI1	3.16424e-78	0.330082	0.728	0.524	9.30127e-74	0	AHI1
SYNJ2	3.95419e-78	0.344174	0.352	0.18	1.16233e-73	0	SYNJ2
POLA2	5.01855e-78	0.294329	0.461	0.259	1.4752e-73	0	POLA2
ZMAT4	6.85313e-78	0.364016	0.177	0.059	2.01448e-73	0	ZMAT4
LINC01182	7.46443e-78	0.573012	0.132	0.034	2.19417e-73	0	LINC01182
ADHFE1	9.57663e-78	0.403425	0.33	0.174	2.81505e-73	0	ADHFE1
MFGE8	1.05438e-77	0.380879	0.574	0.378	3.09936e-73	0	MFGE8
XPO4	1.10936e-77	0.373198	0.674	0.486	3.26095e-73	0	XPO4
NINL	1.12318e-77	0.396265	0.749	0.569	3.3016e-73	0	NINL
HSDL2	2.09119e-77	0.386232	0.557	0.366	6.14707e-73	0	HSDL2
RAD54L	3.76949e-77	0.339742	0.366	0.19	1.10804e-72	0	RAD54L
PRELID2	4.85277e-77	0.42649	0.738	0.552	1.42647e-72	0	PRELID2
DYSF	6.96034e-77	0.292577	0.232	0.095	2.04599e-72	0	DYSF
AP1S2	8.3234e-77	0.318625	0.322	0.166	2.44666e-72	0	AP1S2
ZMIZ1	1.01746e-76	0.41167	0.738	0.549	2.99083e-72	0	ZMIZ1
LINC00881	1.04375e-76	0.357119	0.421	0.241	3.06809e-72	0	LINC00881
PDE1C	1.77732e-76	0.383265	0.698	0.512	5.22442e-72	0	PDE1C
WWTR1	4.13717e-76	0.327067	0.786	0.592	1.21612e-71	0	WWTR1
DAB2IP	6.08495e-76	0.37075	0.668	0.474	1.78867e-71	0	DAB2IP
SLC25A36	6.73795e-76	0.381894	0.538	0.357	1.98062e-71	0	SLC25A36
AC068733.3	7.48817e-76	0.408525	0.377	0.209	2.20115e-71	0	AC068733.3
PPP5C	1.8407e-75	0.384605	0.515	0.326	5.41072e-71	0	PPP5C
MPP5	1.8735e-75	0.369156	0.407	0.234	5.50715e-71	0	MPP5
RTN3	2.03306e-75	0.368344	0.666	0.469	5.97617e-71	0	RTN3
CDH13	2.33642e-75	0.265555	0.772	0.55	6.86791e-71	0	CDH13
HSPG2	3.04729e-75	0.272409	0.588	0.382	8.9575e-71	0	HSPG2
CCND2	5.0356e-75	0.343833	0.401	0.226	1.48021e-70	0	CCND2
LPP	1.48154e-74	0.338276	0.995	0.947	4.35498e-70	0	LPP
PPARA	2.07635e-74	0.362802	0.619	0.423	6.10342e-70	0	PPARA
IPO7	2.75308e-74	0.328923	0.547	0.35	8.09268e-70	0	IPO7
AC002116.2	7.74883e-74	0.308388	0.165	0.053	2.27777e-69	0	AC002116.2
ANKRD26	1.09304e-73	0.365803	0.602	0.41	3.21298e-69	0	ANKRD26
MMS22L	1.30212e-73	0.30018	0.596	0.387	3.82757e-69	0	MMS22L
DAPK2	3.50192e-73	0.302755	0.27	0.125	1.02939e-68	0	DAPK2
SLC12A7	4.37248e-73	0.337154	0.344	0.182	1.28529e-68	0	SLC12A7
EPS15L1	4.50026e-73	0.370589	0.603	0.415	1.32285e-68	0	EPS15L1
UNC13B	7.24649e-73	0.348572	0.482	0.297	2.13011e-68	0	UNC13B
RBBP4	7.77211e-73	0.299092	0.627	0.423	2.28461e-68	0	RBBP4
NUDT4	9.40296e-73	0.531466	0.5	0.341	2.764e-68	0	NUDT4
MYOM2	9.63098e-73	0.594004	0.365	0.216	2.83103e-68	0	MYOM2
ANKRD33B	1.48088e-72	0.391476	0.298	0.147	4.35305e-68	0	ANKRD33B
MAP4	1.67334e-72	0.399226	0.978	0.908	4.91877e-68	0	MAP4
MFSD14C	2.43263e-72	0.357557	0.767	0.593	7.15072e-68	0	MFSD14C
CRLS1	3.1734e-72	0.346565	0.398	0.227	9.32822e-68	0	CRLS1
ZNF431	3.20581e-72	0.350544	0.65	0.458	9.42348e-68	0	ZNF431
GKAP1	6.93832e-72	0.355836	0.433	0.255	2.03952e-67	0	GKAP1
FASTKD1	6.98112e-72	0.335531	0.415	0.248	2.0521e-67	0	FASTKD1
SUN1	7.72278e-72	0.359018	0.714	0.54	2.27011e-67	0	SUN1
RAB21	1.19309e-71	0.430754	0.526	0.36	3.5071e-67	0	RAB21
TMEFF1	1.43552e-71	0.372122	0.352	0.188	4.21972e-67	0	TMEFF1
KYAT1	1.965e-71	0.418879	0.354	0.193	5.77612e-67	0	KYAT1
ALCAM	1.97575e-71	0.485393	0.556	0.359	5.80773e-67	0	ALCAM
NEAT1	2.24175e-71	0.259691	0.979	0.936	6.58961e-67	0	NEAT1
MPP3	3.45158e-71	0.352182	0.346	0.186	1.01459e-66	0	MPP3
COA1	5.23748e-71	0.315517	0.623	0.429	1.53956e-66	0	COA1
SRRM1	6.06235e-71	0.337552	0.624	0.437	1.78203e-66	0	SRRM1
IDH2	6.32523e-71	0.303746	0.339	0.179	1.8593e-66	0	IDH2
CTTNBP2	7.5208e-71	0.284901	0.292	0.142	2.21074e-66	0	CTTNBP2
ADPRHL1	8.91463e-71	0.298785	0.591	0.383	2.62046e-66	0	ADPRHL1
DNAJC5G	8.93039e-71	0.261618	0.148	0.046	2.62509e-66	0	DNAJC5G
MXI1	9.17309e-71	0.391952	0.541	0.361	2.69643e-66	0	MXI1
BANCR	9.50728e-71	0.288658	0.2	0.079	2.79466e-66	0	BANCR
PFKFB4	1.13379e-70	0.36291	0.276	0.129	3.33276e-66	0	PFKFB4
RIMKLA	1.17637e-70	0.264137	0.152	0.048	3.45794e-66	0	RIMKLA
SLC41A1	1.83905e-70	0.330574	0.319	0.168	5.40588e-66	0	SLC41A1
LINC01088	2.58923e-70	0.358321	0.249	0.112	7.61103e-66	0	LINC01088
NAP1L1	2.7129e-70	0.310285	0.697	0.501	7.97458e-66	0	NAP1L1
CLEC2D	2.71305e-70	0.313986	0.519	0.336	7.97502e-66	0	CLEC2D
GOLGA8B	2.72722e-70	0.347416	0.325	0.171	8.01666e-66	0	GOLGA8B
ZBTB16	4.2297e-70	0.361721	0.796	0.642	1.24332e-65	0	ZBTB16
CAND2	6.06565e-70	0.309796	0.255	0.118	1.783e-65	0	CAND2
NOS1AP	1.14019e-69	0.342023	0.345	0.183	3.35159e-65	0	NOS1AP
GPD2	1.14125e-69	0.287265	0.502	0.309	3.3547e-65	0	GPD2
TBX20	2.03757e-69	0.293831	0.884	0.694	5.98943e-65	0	TBX20
XIRP2	3.08075e-69	1.63187	0.235	0.114	9.05585e-65	0	XIRP2
PHKA2	3.24687e-69	0.327834	0.36	0.197	9.54418e-65	0	PHKA2
MAPKAPK2	3.47028e-69	0.389951	0.662	0.485	1.02009e-64	0	MAPKAPK2
SPX	7.75366e-69	0.290918	0.166	0.057	2.27919e-64	0	SPX
LRBA	8.53284e-69	0.31123	0.769	0.582	2.50823e-64	0	LRBA
ELOVL6	1.03965e-68	0.307483	0.349	0.188	3.05605e-64	0	ELOVL6
ASB11	1.12617e-68	0.323458	0.287	0.144	3.31038e-64	0	ASB11
AK3	1.41063e-68	0.305449	0.449	0.273	4.14655e-64	0	AK3
KLHL7	1.45242e-68	0.358975	0.622	0.439	4.26939e-64	0	KLHL7
PIK3R1	1.50702e-68	0.449549	0.677	0.507	4.42988e-64	0	PIK3R1
TOM1L1	2.26143e-68	0.31486	0.247	0.114	6.64748e-64	0	TOM1L1
BCL11A	2.68149e-68	0.333875	0.476	0.294	7.88224e-64	0	BCL11A
EEF1A2	2.9679e-68	0.308372	0.364	0.203	8.72415e-64	0	EEF1A2
PKM	3.04904e-68	0.336019	0.584	0.398	8.96264e-64	0	PKM
ZNF718	3.70205e-68	0.29153	0.498	0.311	1.08822e-63	0	ZNF718
KRTAP5-AS1	3.90283e-68	0.270426	0.163	0.056	1.14724e-63	0	KRTAP5-AS1
SH3BGR	9.77141e-68	0.673266	0.494	0.325	2.8723e-63	0	SH3BGR
ZC4H2	1.4067e-67	0.347232	0.372	0.207	4.135e-63	0	ZC4H2
MBTPS1	1.56631e-67	0.453704	0.57	0.414	4.60418e-63	0	MBTPS1
TNNI1	1.56667e-67	0.291574	0.358	0.199	4.60522e-63	0	TNNI1
RDH13	1.58423e-67	0.324177	0.233	0.103	4.65684e-63	0	RDH13
GRID1	2.63303e-67	0.34544	0.439	0.265	7.73978e-63	0	GRID1
TBC1D1	3.7197e-67	0.314451	0.74	0.56	1.09341e-62	0	TBC1D1
SHB	4.20985e-67	0.344805	0.367	0.206	1.23749e-62	0	SHB
AC020911.2	5.08191e-67	0.270566	0.123	0.032	1.49383e-62	0	AC020911.2
LMOD2	8.39603e-67	0.469055	0.456	0.285	2.46801e-62	0	LMOD2
IFT81	9.9606e-67	0.365797	0.545	0.372	2.92792e-62	0	IFT81
NTN4	1.36669e-66	0.280132	0.286	0.144	4.01739e-62	0	NTN4
ZC3H12C	2.24032e-66	0.315641	0.382	0.22	6.58542e-62	0	ZC3H12C
RNASEH2B	2.52449e-66	0.311277	0.516	0.333	7.42073e-62	0	RNASEH2B
PTPN3	3.97187e-66	0.295342	0.198	0.079	1.16753e-61	0	PTPN3
FAM162A	4.32792e-66	0.346975	0.292	0.148	1.27219e-61	0	FAM162A
TSPAN18	6.59325e-66	0.387425	0.541	0.362	1.93808e-61	0	TSPAN18
DPY19L1	7.73469e-66	0.328907	0.427	0.256	2.27361e-61	0	DPY19L1
TNFRSF19	8.68356e-66	0.431449	0.626	0.447	2.55253e-61	0	TNFRSF19
FANCL	9.49208e-66	0.316441	0.532	0.346	2.7902e-61	0	FANCL
CASP8AP2	1.23841e-65	0.277051	0.515	0.322	3.64031e-61	0	CASP8AP2
KIF1A	2.87695e-65	0.283114	0.178	0.068	8.45678e-61	0	KIF1A
SYTL5	5.43223e-65	0.256618	0.16	0.056	1.5968e-60	0	SYTL5
CYP39A1	5.74147e-65	0.28839	0.178	0.068	1.6877e-60	0	CYP39A1
MAGI2	6.57907e-65	0.353206	0.656	0.477	1.93392e-60	0	MAGI2
IGF2BP1	8.54911e-65	0.358915	0.453	0.286	2.51301e-60	0	IGF2BP1
KCNJ2	1.08853e-64	0.251336	0.186	0.073	3.19975e-60	0	KCNJ2
ARIH2	1.40352e-64	0.322766	0.707	0.532	4.12565e-60	0	ARIH2
GJC1	2.08439e-64	0.287403	0.87	0.699	6.12707e-60	0	GJC1
ZNF43	2.15791e-64	0.363921	0.659	0.478	6.34317e-60	0	ZNF43
SLC29A1	2.37248e-64	0.300273	0.255	0.123	6.97392e-60	0	SLC29A1
CGNL1	3.46123e-64	0.278682	0.794	0.592	1.01743e-59	0	CGNL1
AGTPBP1	4.82591e-64	0.308658	0.584	0.401	1.41858e-59	0	AGTPBP1
ACAT1	1.19547e-63	0.334031	0.485	0.312	3.51407e-59	0	ACAT1
SMYD4	1.22744e-63	0.323995	0.434	0.262	3.60805e-59	0	SMYD4
AC007381.1	1.57279e-63	0.325578	0.147	0.05	4.62323e-59	0	AC007381.1
RNF115	1.72979e-63	0.449475	0.748	0.587	5.08471e-59	0	RNF115
COL11A1	3.65044e-63	0.28282	0.59	0.381	1.07305e-58	0	COL11A1
ST8SIA5	4.96869e-63	0.34031	0.186	0.075	1.46055e-58	0	ST8SIA5
ATAD2	6.5182e-63	0.400525	0.89	0.75	1.91602e-58	0	ATAD2
SNAP91	7.25359e-63	0.311379	0.137	0.044	2.13219e-58	0	SNAP91
MALT1	7.9067e-63	0.372842	0.538	0.36	2.32418e-58	0	MALT1
EFL1	8.23848e-63	0.283811	0.295	0.152	2.4217e-58	0	EFL1
UBE2O	1.15267e-62	0.437869	0.549	0.385	3.38826e-58	0	UBE2O
ADCY9	1.15308e-62	0.343967	0.819	0.65	3.38949e-58	0	ADCY9
DOCK3	1.37808e-62	0.380513	0.214	0.096	4.05087e-58	0	DOCK3
HIF3A	1.97594e-62	0.346167	0.698	0.53	5.80828e-58	0	HIF3A
RBM41	2.41382e-62	0.285742	0.307	0.162	7.09542e-58	0	RBM41
FRAS1	2.57343e-62	0.319686	0.724	0.522	7.56459e-58	0	FRAS1
ABCA5	2.81099e-62	0.252025	0.288	0.146	8.2629e-58	0	ABCA5
ZNF462	4.22157e-62	0.307871	0.51	0.331	1.24093e-57	0	ZNF462
ASF1B	4.24357e-62	0.303	0.333	0.178	1.2474e-57	0	ASF1B
PHLDB2	4.30536e-62	0.335365	0.72	0.563	1.26556e-57	0	PHLDB2
TENT5A	4.91252e-62	0.39941	0.678	0.519	1.44404e-57	0	TENT5A
TTBK2	8.78854e-62	0.264717	0.766	0.549	2.58339e-57	0	TTBK2
LMBR1	8.90126e-62	0.302318	0.632	0.446	2.61653e-57	0	LMBR1
SNX30	1.07751e-61	0.309722	0.397	0.237	3.16733e-57	0	SNX30
ATP5F1A	1.07887e-61	0.316685	0.46	0.297	3.17133e-57	0	ATP5F1A
ACYP1	1.84287e-61	0.298905	0.334	0.183	5.41712e-57	0	ACYP1
DHX32	3.56667e-61	0.329161	0.448	0.285	1.04842e-56	0	DHX32
TANGO2	3.96263e-61	0.286077	0.329	0.182	1.16482e-56	0	TANGO2
ZNRF3	6.40155e-61	0.324291	0.432	0.267	1.88174e-56	0	ZNRF3
UGP2	7.72609e-61	0.377731	0.495	0.329	2.27108e-56	0	UGP2
HADH	8.50499e-61	0.3239	0.363	0.209	2.50004e-56	0	HADH
IDH3A	9.93738e-61	0.29559	0.309	0.168	2.92109e-56	0	IDH3A
AC002066.1	1.99076e-60	0.419414	0.299	0.161	5.85184e-56	0	AC002066.1
CERS6	2.11322e-60	0.273773	0.937	0.807	6.2118e-56	0	CERS6
SFXN1	2.69816e-60	0.266049	0.473	0.297	7.93125e-56	0	SFXN1
METAP1	2.73995e-60	0.324216	0.408	0.249	8.05409e-56	0	METAP1
RHOBTB2	2.77606e-60	0.264051	0.215	0.096	8.16023e-56	0	RHOBTB2
SYNM	5.83946e-60	0.289347	0.224	0.103	1.71651e-55	0	SYNM
COX5A	6.35445e-60	0.25115	0.294	0.153	1.86789e-55	0	COX5A
ENOX1	6.82666e-60	0.339969	0.602	0.426	2.0067e-55	0	ENOX1
HSDL1	8.97629e-60	0.349987	0.404	0.25	2.63858e-55	0	HSDL1
MARK1	9.53113e-60	0.265666	0.664	0.477	2.80168e-55	0	MARK1
KDM2B	1.01977e-59	0.296798	0.57	0.387	2.99762e-55	0	KDM2B
DAPK3	1.09525e-59	0.337514	0.421	0.265	3.21949e-55	0	DAPK3
KCNH2	1.33129e-59	0.290824	0.288	0.15	3.91332e-55	0	KCNH2
SNX24	1.60197e-59	0.262361	0.505	0.331	4.70898e-55	0	SNX24
RAB28	1.78515e-59	0.312221	0.579	0.406	5.24744e-55	0	RAB28
PRR16	2.11297e-59	0.438289	0.507	0.339	6.21109e-55	0	PRR16
GJA1	2.87516e-59	0.294175	0.215	0.1	8.45152e-55	0	GJA1
MROH8	3.96142e-59	0.330239	0.263	0.133	1.16446e-54	0	MROH8
NUP155	6.29275e-59	0.276861	0.403	0.241	1.84975e-54	0	NUP155
KCND3	1.46509e-58	0.402997	0.197	0.088	4.30663e-54	0	KCND3
ESRRA	5.72062e-58	0.296395	0.297	0.16	1.68158e-53	0	ESRRA
MRPS25	6.59287e-58	0.275747	0.326	0.183	1.93797e-53	0	MRPS25
PRKCZ	6.83045e-58	0.305221	0.295	0.159	2.00781e-53	0	PRKCZ
TOM1L2	7.56337e-58	0.320226	0.718	0.566	2.22325e-53	0	TOM1L2
CPT1A	8.74726e-58	0.319249	0.464	0.303	2.57126e-53	0	CPT1A
CCSER1	1.00629e-57	0.366485	0.279	0.151	2.95798e-53	0	CCSER1
GINS1	1.01051e-57	0.313227	0.531	0.36	2.97039e-53	0	GINS1
MLYCD	1.05909e-57	0.321655	0.321	0.18	3.11319e-53	0	MLYCD
NFATC2IP	1.19153e-57	0.271878	0.569	0.39	3.50251e-53	0	NFATC2IP
PLXNA2	1.57906e-57	0.290375	0.334	0.186	4.64163e-53	0	PLXNA2
ITPK1	2.38972e-57	0.340308	0.443	0.283	7.02459e-53	0	ITPK1
ARFGEF2	3.16379e-57	0.286141	0.673	0.499	9.29995e-53	0	ARFGEF2
TFB1M	3.22767e-57	0.276082	0.331	0.189	9.48773e-53	0	TFB1M
CENPH	3.52339e-57	0.268219	0.216	0.097	1.0357e-52	0	CENPH
ZNF713	3.72547e-57	0.336923	0.43	0.271	1.0951e-52	0	ZNF713
HDAC5	6.72711e-57	0.289693	0.464	0.298	1.97744e-52	0	HDAC5
PTPN21	7.55579e-57	0.308688	0.514	0.352	2.22102e-52	0	PTPN21
ANKRD18A	9.02432e-57	0.286658	0.329	0.186	2.6527e-52	0	ANKRD18A
UHRF1BP1	2.45215e-56	0.295949	0.459	0.294	7.2081e-52	0	UHRF1BP1
COQ4	4.34649e-56	0.256822	0.317	0.175	1.27765e-51	0	COQ4
STRBP	4.81582e-56	0.281055	0.619	0.439	1.41561e-51	0	STRBP
BDNF	5.77528e-56	0.310942	0.111	0.032	1.69764e-51	0	BDNF
ABCB4	5.92536e-56	0.293193	0.303	0.166	1.74176e-51	0	ABCB4
E2F3	7.88261e-56	0.263005	0.489	0.315	2.31709e-51	0	E2F3
BCL7A	8.15807e-56	0.28455	0.319	0.179	2.39806e-51	0	BCL7A
RAI1	1.02396e-55	0.281816	0.625	0.448	3.00993e-51	0	RAI1
RCAN1	1.05148e-55	0.253327	0.307	0.168	3.09084e-51	0	RCAN1
C3orf52	1.92276e-55	0.303518	0.216	0.103	5.65195e-51	0	C3orf52
AC124947.1	2.95519e-55	0.276985	0.21	0.097	8.68677e-51	0	AC124947.1
CNOT9	4.57389e-55	0.278153	0.381	0.231	1.3445e-50	0	CNOT9
AC008543.1	7.79863e-55	0.303654	0.409	0.252	2.29241e-50	0	AC008543.1
DEPDC5	8.60493e-55	0.28109	0.506	0.339	2.52942e-50	0	DEPDC5
HOPX	1.0775e-54	0.372492	0.19	0.085	3.1673e-50	0	HOPX
LURAP1	1.18869e-54	0.291119	0.239	0.119	3.49415e-50	0	LURAP1
AK2	2.38246e-54	0.261599	0.312	0.174	7.00324e-50	0	AK2
CS	4.47091e-54	0.264088	0.331	0.191	1.31422e-49	0	CS
NR3C2	5.38852e-54	0.278667	0.647	0.469	1.58395e-49	0	NR3C2
GPNMB	5.73819e-54	0.272213	0.208	0.099	1.68674e-49	0	GPNMB
ABTB2	7.03639e-54	0.370042	0.268	0.141	2.06835e-49	0	ABTB2
NDFIP2	7.54969e-54	0.287691	0.254	0.132	2.21923e-49	0	NDFIP2
TESC	1.27475e-53	0.404693	0.317	0.186	3.74714e-49	0	TESC
MTR	1.50052e-53	0.302009	0.653	0.495	4.41078e-49	0	MTR
ITGA7	1.88002e-53	0.282967	0.353	0.21	5.52633e-49	0	ITGA7
SNRNP70	2.01039e-53	0.266961	0.6	0.431	5.90955e-49	0	SNRNP70
PIGU	3.01283e-53	0.298407	0.489	0.327	8.85621e-49	0	PIGU
TNNT1	5.09449e-53	0.263981	0.247	0.127	1.49752e-48	0	TNNT1
DAG1	5.35988e-53	0.291691	0.401	0.252	1.57554e-48	0	DAG1
NR4A3	5.55744e-53	0.395246	0.307	0.177	1.63361e-48	0	NR4A3
BMT2	1.4283e-52	0.344732	0.626	0.462	4.19849e-48	0	BMT2
ORC6	2.50399e-52	0.306047	0.339	0.202	7.36049e-48	0	ORC6
TARSL2	4.05832e-52	0.270721	0.397	0.246	1.19294e-47	0	TARSL2
KIAA1217	4.44491e-52	0.269451	0.595	0.425	1.30658e-47	0	KIAA1217
LUZP1	6.78769e-52	0.260065	0.544	0.37	1.99524e-47	0	LUZP1
OSBPL8	3.12966e-51	0.264751	0.821	0.662	9.19964e-47	0	OSBPL8
WNT9A	3.38928e-51	0.329709	0.163	0.068	9.96278e-47	0	WNT9A
SLF1	3.54129e-51	0.272987	0.398	0.256	1.04096e-46	0	SLF1
LRIG1	8.88519e-51	0.267473	0.58	0.404	2.6118e-46	0	LRIG1
LRRFIP2	9.71472e-51	0.262497	0.864	0.716	2.85564e-46	0	LRRFIP2
GRAMD4	1.19556e-50	0.256872	0.421	0.269	3.51435e-46	0	GRAMD4
CCDC93	1.74239e-50	0.267063	0.529	0.372	5.12177e-46	0	CCDC93
GHR	2.04664e-50	0.286842	0.738	0.567	6.0161e-46	0	GHR
CENPU	2.43702e-50	0.296318	0.509	0.35	7.16363e-46	0	CENPU
PYROXD2	2.79351e-50	0.254231	0.246	0.129	8.21153e-46	0	PYROXD2
DTWD2	6.12692e-50	0.292791	0.293	0.167	1.80101e-45	0	DTWD2
KLHL24	9.10624e-50	0.271154	0.622	0.469	2.67678e-45	0	KLHL24
ZNF292	1.02255e-49	0.263228	0.906	0.773	3.00579e-45	0	ZNF292
AC008691.1	1.04608e-49	0.276107	0.168	0.071	3.07494e-45	0	AC008691.1
PDLIM1	1.14701e-49	0.253296	0.369	0.227	3.37163e-45	0	PDLIM1
POLR2J3	1.82467e-49	0.253564	0.72	0.562	5.36361e-45	0	POLR2J3
NDRG3	2.14969e-49	0.30364	0.418	0.274	6.319e-45	0	NDRG3
HSF2	2.41968e-49	0.265898	0.329	0.196	7.11266e-45	0	HSF2
RCBTB1	3.02723e-49	0.257918	0.287	0.161	8.89854e-45	0	RCBTB1
HK2	3.11416e-49	0.361394	0.298	0.171	9.15407e-45	0	HK2
LRRC39	3.26332e-49	0.263886	0.249	0.138	9.59253e-45	0	LRRC39
GRIP1	4.7095e-49	0.421051	0.358	0.223	1.38436e-44	0	GRIP1
OSBPL2	5.03516e-49	0.270885	0.337	0.203	1.48008e-44	0	OSBPL2
RARB	6.29165e-49	0.292872	0.532	0.377	1.84943e-44	0	RARB
COX10	6.89275e-49	0.26947	0.347	0.212	2.02612e-44	0	COX10
SDK2	9.97212e-49	0.345159	0.293	0.168	2.9313e-44	0	SDK2
MTCH1	1.47323e-48	0.307221	0.441	0.292	4.33055e-44	0	MTCH1
SLC19A2	1.5824e-48	0.314365	0.442	0.299	4.65147e-44	0	SLC19A2
PLPP7	2.909e-48	0.404294	0.392	0.264	8.55101e-44	0	PLPP7
LARS2	2.93948e-48	0.288593	0.475	0.325	8.6406e-44	0	LARS2
EPHA7	3.16418e-48	0.289705	0.485	0.328	9.3011e-44	0	EPHA7
KIF9-AS1	3.76246e-48	0.300603	0.6	0.44	1.10598e-43	0	KIF9-AS1
SCAI	4.73031e-48	0.252579	0.595	0.426	1.39047e-43	0	SCAI
AC009061.2	5.16703e-48	0.270556	0.305	0.176	1.51885e-43	0	AC009061.2
FAT3	7.25375e-48	0.353174	0.375	0.234	2.13224e-43	0	FAT3
SETDB2	9.18784e-48	0.261328	0.378	0.237	2.70077e-43	0	SETDB2
HRK	1.48032e-47	0.437294	0.137	0.054	4.3514e-43	0	HRK
DUSP5	1.59317e-47	0.323709	0.175	0.08	4.68314e-43	0	DUSP5
YPEL1	2.67903e-47	0.278883	0.764	0.595	7.87502e-43	0	YPEL1
FNTB	6.93528e-47	0.27697	0.481	0.33	2.03862e-42	0	FNTB
FARP1	1.12197e-46	0.35058	0.891	0.74	3.29803e-42	0	FARP1
NCALD	2.30545e-46	0.337385	0.685	0.534	6.77687e-42	0	NCALD
NINJ2	2.82565e-46	0.264823	0.208	0.105	8.306e-42	0	NINJ2
MDH1	3.62578e-46	0.257422	0.408	0.27	1.0658e-41	0	MDH1
CLYBL	1.13526e-45	0.273582	0.309	0.181	3.33708e-41	0	CLYBL
BRINP3	1.58832e-45	0.426872	0.343	0.217	4.66886e-41	0	BRINP3
SORT1	1.72966e-45	0.303916	0.587	0.435	5.08435e-41	0	SORT1
BNIP3	1.95677e-45	0.306235	0.446	0.303	5.75192e-41	0	BNIP3
URGCP	4.57774e-45	0.271559	0.331	0.204	1.34563e-40	0	URGCP
RTTN	6.25983e-45	0.280687	0.653	0.505	1.84008e-40	0	RTTN
MLLT3	6.38872e-45	0.299419	0.766	0.607	1.87796e-40	0	MLLT3
LMCD1	7.2813e-45	0.349465	0.289	0.167	2.14034e-40	0	LMCD1
AP002989.1	9.59044e-45	0.302562	0.227	0.12	2.81911e-40	0	AP002989.1
CDC42EP3	1.04789e-44	0.261552	0.338	0.209	3.08026e-40	0	CDC42EP3
PCDH9	1.34434e-44	0.360463	0.838	0.709	3.9517e-40	0	PCDH9
NPPB	4.61431e-44	0.264782	0.127	0.05	1.35638e-39	0	NPPB
NRSN2-AS1	5.02419e-44	0.297313	0.4	0.265	1.47686e-39	0	NRSN2-AS1
HADHB	9.9358e-44	0.26586	0.558	0.416	2.92063e-39	0	HADHB
RAPGEF4	1.09123e-42	0.311436	0.375	0.244	3.20767e-38	0	RAPGEF4
UNC5D	1.5229e-42	0.337005	0.158	0.071	4.47657e-38	0	UNC5D
RRM2	2.98745e-42	0.467159	0.81	0.727	8.7816e-38	0	RRM2
STS	7.28171e-41	0.27638	0.178	0.087	2.14046e-36	0	STS
FAM210A	1.26911e-39	0.253174	0.438	0.304	3.73055e-35	0	FAM210A
EYA4	8.47637e-39	0.516677	0.18	0.093	2.49163e-34	0	EYA4
PTGER3	8.65695e-39	0.581496	0.244	0.144	2.54471e-34	0	PTGER3
NDUFAF5	2.60881e-38	0.253657	0.354	0.233	7.66858e-34	0	NDUFAF5
LRRC20	6.30386e-38	0.280083	0.405	0.277	1.85302e-33	0	LRRC20
GYS1	9.1105e-38	0.252048	0.5	0.364	2.67803e-33	0	GYS1
GRK4	1.62049e-37	0.252293	0.422	0.293	4.76342e-33	0	GRK4
AF165147.1	2.65419e-37	0.261859	0.227	0.128	7.802e-33	0	AF165147.1
MB21D2	1.08971e-36	0.257028	0.587	0.451	3.20319e-32	0	MB21D2
TET1	1.56544e-35	0.291925	0.626	0.492	4.60162e-31	0	TET1
SLCO5A1	3.45604e-35	0.266731	0.136	0.064	1.0159e-30	0	SLCO5A1
FAM53B	4.09567e-35	0.254447	0.559	0.418	1.20392e-30	0	FAM53B
CREB5	6.75734e-35	0.301826	0.683	0.545	1.98632e-30	0	CREB5
IRAK1BP1	1.06455e-34	0.25262	0.327	0.215	3.12926e-30	0	IRAK1BP1
ADAM19	1.87826e-33	0.411581	0.591	0.474	5.52114e-29	0	ADAM19
CTNNB1	5.05647e-33	0.271296	0.739	0.62	1.48635e-28	0	CTNNB1
PREP	5.75206e-33	0.250309	0.446	0.324	1.69082e-28	0	PREP
JAK2	1.6906e-32	0.345789	0.539	0.422	4.96952e-28	0	JAK2
CFAP299	2.53793e-32	0.318601	0.27	0.17	7.46024e-28	0	CFAP299
LINC02208	4.0365e-32	0.462521	0.162	0.088	1.18653e-27	0	LINC02208
LIPE-AS1	2.42841e-31	0.27374	0.402	0.285	7.13832e-27	0	LIPE-AS1
AC008415.1	1.79555e-30	0.273701	0.111	0.05	5.27801e-26	0	AC008415.1
ENAH	1.69832e-29	0.312525	0.737	0.599	4.99221e-25	0	ENAH
KCNIP4	2.87167e-28	0.298117	0.159	0.086	8.44129e-24	0	KCNIP4
MIR646HG	1.59287e-27	0.363197	0.246	0.158	4.68224e-23	0	MIR646HG
FAM122C	2.16894e-27	0.439366	0.486	0.39	6.37559e-23	0	FAM122C
AC006369.1	6.71647e-27	0.25225	0.213	0.131	1.97431e-22	0	AC006369.1
GALNTL6	1.25483e-25	0.461042	0.122	0.064	3.68858e-21	0	GALNTL6
TPD52L1	1.24494e-24	0.253851	0.27	0.182	3.6595e-20	0	TPD52L1
XIRP1	1.22011e-23	0.36715	0.162	0.096	3.58652e-19	0	XIRP1
ATF3	4.15005e-23	0.452981	0.16	0.094	1.21991e-18	0	ATF3
PPP2R2B	6.0065e-23	0.25823	0.184	0.112	1.76561e-18	0	PPP2R2B
EIF2AK3	5.70168e-20	0.416787	0.503	0.416	1.67601e-15	0	EIF2AK3
TTTY14	3.62441e-19	0.387934	0.374	0.296	1.0654e-14	0	TTTY14
CSMD1	3.47612e-16	0.400348	0.161	0.106	1.0218e-11	0	CSMD1
TGFB2	3.37218e-12	0.345074	0.12	0.078	9.91252e-08	0	TGFB2
AC069277.1	3.7638e-09	0.288429	0.133	0.096	0.000110637	0	AC069277.1
LINC01505	0	2.47615	0.93	0.441	0	1	LINC01505
RNF220	0	1.80375	0.794	0.31	0	1	RNF220
NAV2	0	1.77784	0.98	0.759	0	1	NAV2
DLG2	0	1.7226	0.986	0.782	0	1	DLG2
LINC02254	0	1.71784	0.541	0.174	0	1	LINC02254
CENPF	0	1.69157	0.975	0.63	0	1	CENPF
SHROOM3	0	1.52691	0.952	0.63	0	1	SHROOM3
EGF	0	1.49146	0.64	0.148	0	1	EGF
PIK3R3	0	1.45099	0.821	0.403	0	1	PIK3R3
GPR39	0	1.44163	0.626	0.216	0	1	GPR39
ESRRG1	0	1.42527	0.982	0.674	0	1	ESRRG
SGIP11	0	1.39402	0.949	0.576	0	1	SGIP1
NLGN11	0	1.35642	0.988	0.766	0	1	NLGN1
GEM	0	1.24986	0.716	0.295	0	1	GEM
PPM1E	0	1.24899	0.638	0.24	0	1	PPM1E
TMEM711	0	1.1816	0.834	0.507	0	1	TMEM71
RGS31	0	1.164	0.91	0.495	0	1	RGS3
AC113414.1	0	1.14225	0.414	0.093	0	1	AC113414.1
COL11A11	0	1.13955	0.771	0.351	0	1	COL11A1
CRYBG3	0	1.13443	0.884	0.592	0	1	CRYBG3
AURKA	0	1.13272	0.63	0.199	0	1	AURKA
TUBE1	0	1.1256	0.611	0.202	0	1	TUBE1
PPP2R5C	0	1.1124	0.962	0.792	0	1	PPP2R5C
FHOD31	0	1.0734	0.998	0.767	0	1	FHOD3
PBX1	0	1.06325	0.972	0.828	0	1	PBX1
LMO7	0	1.03843	0.936	0.707	0	1	LMO7
TNNI3K1	0	1.02654	0.975	0.681	0	1	TNNI3K
ACTN41	0	0.97614	0.981	0.814	0	1	ACTN4
GAB1	0	0.963378	0.984	0.85	0	1	GAB1
SNTA11	0	0.947625	0.888	0.518	0	1	SNTA1
APOLD1	0	0.947272	0.978	0.79	0	1	APOLD1
FBXL71	0	0.844096	0.994	0.932	0	1	FBXL7
MYEF2	1.33419e-305	0.941534	0.6	0.227	3.92185e-301	1	MYEF2
PLXNA41	2.41771e-304	1.073	0.917	0.601	7.10686e-300	1	PLXNA4
ANLN	3.18926e-304	0.970663	0.922	0.644	9.37483e-300	1	ANLN
CDH21	6.924e-303	0.862863	0.984	0.745	2.03531e-298	1	CDH2
ADD2	1.38616e-300	0.950692	0.504	0.147	4.07462e-296	1	ADD2
COBL1	2.03279e-299	0.970674	0.864	0.476	5.97537e-295	1	COBL
ATF7IP2	1.79288e-298	1.099	0.778	0.432	5.27017e-294	1	ATF7IP2
KIF13A1	1.78694e-296	0.843382	0.972	0.817	5.25271e-292	1	KIF13A
BUB1	2.19125e-296	0.953212	0.763	0.377	6.44117e-292	1	BUB1
MALAT1	1.61264e-293	0.375653	1	1	4.74035e-289	1	MALAT1
PDE4D	1.33313e-292	0.927528	0.975	0.843	3.91873e-288	1	PDE4D
ERC2	2.78108e-288	1.16083	0.588	0.229	8.17499e-284	1	ERC2
PIF1	2.64446e-276	0.673913	0.431	0.104	7.77338e-272	1	PIF1
DIP2C	5.63945e-276	0.792254	0.972	0.835	1.65772e-271	1	DIP2C
DMD1	2.82819e-273	1.01572	0.981	0.88	8.31347e-269	1	DMD
CDC14B	7.46651e-272	0.931129	0.811	0.453	2.19478e-267	1	CDC14B
FOXP1	1.51381e-271	0.749984	0.984	0.907	4.44985e-267	1	FOXP1
SORBS21	3.89587e-270	0.892767	0.999	0.88	1.14519e-265	1	SORBS2
USP13	3.85195e-268	0.96904	0.859	0.61	1.13228e-263	1	USP13
ADPRHL11	1.56682e-267	0.970962	0.722	0.37	4.60567e-263	1	ADPRHL1
ADAMTS17	1.81505e-267	1.02231	0.496	0.156	5.33534e-263	1	ADAMTS17
RHEB	3.59112e-267	0.92509	0.915	0.663	1.05561e-262	1	RHEB
ST7	1.48466e-263	0.8765	0.801	0.471	4.36415e-259	1	ST7
ITGA9	2.86002e-263	0.937712	0.836	0.496	8.40702e-259	1	ITGA9
GATA41	2.5551e-262	0.828645	0.967	0.739	7.51073e-258	1	GATA4
QKI1	3.21697e-262	0.666995	0.994	0.927	9.45629e-258	1	QKI
NCKAP5	8.13561e-262	1.0946	0.852	0.56	2.39146e-257	1	NCKAP5
PIP5K1B1	1.01275e-255	0.925167	0.906	0.618	2.97698e-251	1	PIP5K1B
FBXO32	1.93609e-254	1.17614	0.644	0.3	5.69113e-250	1	FBXO32
NR6A1	1.1485e-253	0.964568	0.835	0.517	3.37602e-249	1	NR6A1
TOP2A	2.64946e-253	0.799728	0.891	0.544	7.7881e-249	1	TOP2A
NEURL1B	8.44317e-253	0.944194	0.812	0.486	2.48187e-248	1	NEURL1B
GTSE1	1.11257e-252	0.856945	0.823	0.479	3.27039e-248	1	GTSE1
SMYD11	1.89614e-252	0.834549	0.833	0.474	5.5737e-248	1	SMYD1
IGF2BP3	2.21172e-251	0.833139	0.933	0.714	6.50134e-247	1	IGF2BP3
SIPA1L21	3.38315e-249	0.85798	0.831	0.5	9.94477e-245	1	SIPA1L2
AC073529.1	6.59969e-245	0.834264	0.804	0.439	1.93998e-240	1	AC073529.1
UST	1.68444e-243	0.909998	0.834	0.53	4.95141e-239	1	UST
SEMA4B	5.53174e-241	0.848431	0.563	0.23	1.62605e-236	1	SEMA4B
FRMD4B	5.68802e-241	0.771599	0.889	0.615	1.67199e-236	1	FRMD4B
PPP1R12B1	9.53866e-241	0.76378	0.987	0.868	2.80389e-236	1	PPP1R12B
SPN	1.71959e-240	0.659187	0.317	0.062	5.05473e-236	1	SPN
KPNA2	4.3338e-240	0.821819	0.468	0.146	1.27392e-235	1	KPNA2
CEP70	6.14119e-240	0.843523	0.759	0.438	1.8052e-235	1	CEP70
NUSAP1	4.49777e-239	0.798393	0.919	0.653	1.32212e-234	1	NUSAP1
NDE1	6.73466e-238	0.914675	0.828	0.503	1.97965e-233	1	NDE1
CDH131	5.03794e-236	1.04333	0.845	0.56	1.4809e-231	1	CDH13
MAGI11	5.34604e-236	0.666213	0.983	0.824	1.57147e-231	1	MAGI1
NNT1	8.59191e-233	0.802741	0.866	0.61	2.52559e-228	1	NNT
HMBOX11	8.87961e-233	0.716033	0.95	0.769	2.61016e-228	1	HMBOX1
CTNNA31	9.22253e-232	0.749284	0.997	0.872	2.71096e-227	1	CTNNA3
KIF14	1.06095e-230	0.700272	0.706	0.322	3.11867e-226	1	KIF14
DNAJA4	1.097e-227	0.815856	0.494	0.185	3.22462e-223	1	DNAJA4
CCNB1	1.57831e-227	0.692088	0.424	0.122	4.63943e-223	1	CCNB1
PRR11	6.74755e-227	0.744851	0.657	0.29	1.98344e-222	1	PRR11
HAND2-AS11	1.5398e-224	0.773405	0.848	0.518	4.52623e-220	1	HAND2-AS1
MIR133A1HG	1.14083e-223	0.764676	0.481	0.178	3.35346e-219	1	MIR133A1HG
ERBB41	3.20503e-223	0.761612	0.987	0.753	9.42118e-219	1	ERBB4
CADM11	8.43831e-221	0.842579	0.94	0.644	2.48044e-216	1	CADM1
UBAC2	1.50427e-220	0.745295	0.864	0.606	4.42181e-216	1	UBAC2
PROX1	2.22249e-219	0.817335	0.625	0.294	6.53301e-215	1	PROX1
CKAP5	1.81671e-217	0.771969	0.881	0.629	5.34022e-213	1	CKAP5
MTUS21	3.8037e-215	0.745628	0.987	0.692	1.1181e-210	1	MTUS2
AC011287.1	3.3477e-211	1.07185	0.377	0.11	9.84056e-207	1	AC011287.1
STRN1	4.33281e-210	0.671374	0.94	0.739	1.27363e-205	1	STRN
EXOC6B1	4.81245e-209	0.645888	0.979	0.86	1.41462e-204	1	EXOC6B
PDGFC	9.43754e-209	0.787882	0.791	0.485	2.77416e-204	1	PDGFC
CAP21	6.39168e-207	0.711872	0.929	0.62	1.87883e-202	1	CAP2
OSBPL3	2.23842e-206	0.894998	0.647	0.338	6.57984e-202	1	OSBPL3
TIAM2	3.31165e-206	0.683784	0.913	0.719	9.73461e-202	1	TIAM2
MYO18B1	1.63079e-204	0.570237	0.988	0.709	4.7937e-200	1	MYO18B
MAP4K4	1.33438e-203	0.591877	0.976	0.856	3.92242e-199	1	MAP4K4
NCAM11	2.13402e-203	0.755439	0.964	0.758	6.27296e-199	1	NCAM1
GPSM2	1.11943e-202	0.739526	0.695	0.358	3.29057e-198	1	GPSM2
FRMD51	1.73335e-202	0.768245	0.882	0.571	5.09517e-198	1	FRMD5
PALLD1	7.53787e-202	0.554408	0.995	0.835	2.21576e-197	1	PALLD
CKAP2	2.38229e-201	0.858436	0.729	0.425	7.00275e-197	1	CKAP2
SCLT1	2.80612e-201	0.666462	0.896	0.661	8.24858e-197	1	SCLT1
RYR21	2.5473e-200	0.726128	1	0.945	7.48778e-196	1	RYR2
STK331	1.87976e-199	0.780616	0.733	0.418	5.52555e-195	1	STK33
SPTAN1	8.6767e-199	0.762997	0.801	0.533	2.55052e-194	1	SPTAN1
GAS2L3	7.58986e-195	0.645853	0.723	0.369	2.23104e-190	1	GAS2L3
GOLIM4	1.48418e-193	0.871235	0.836	0.587	4.36275e-189	1	GOLIM4
CACNA1D	2.25778e-192	1.11762	0.382	0.124	6.63674e-188	1	CACNA1D
TRPM71	2.56507e-192	0.666005	0.928	0.753	7.54001e-188	1	TRPM7
FAM83D	6.95252e-192	0.741635	0.477	0.178	2.04369e-187	1	FAM83D
CEP112	1.96097e-190	0.621788	0.935	0.749	5.76428e-186	1	CEP112
CENPE	3.35527e-190	0.541339	0.669	0.307	9.8628e-186	1	CENPE
AKAP61	1.98279e-189	0.655876	0.954	0.668	5.82842e-185	1	AKAP6
PDE3B	6.7497e-189	0.72848	0.823	0.55	1.98407e-184	1	PDE3B
PLEKHG4B1	4.6457e-188	0.777441	0.829	0.505	1.3656e-183	1	PLEKHG4B
DST1	5.50848e-188	0.585448	0.96	0.803	1.61922e-183	1	DST
MTSS11	4.07741e-186	0.745437	0.869	0.589	1.19856e-181	1	MTSS1
SUPT3H1	6.61982e-186	0.742488	0.867	0.63	1.9459e-181	1	SUPT3H
TPX2	8.69797e-186	0.687616	0.848	0.539	2.55677e-181	1	TPX2
DPF31	3.19696e-185	0.633372	0.961	0.665	9.39747e-181	1	DPF3
ZNF608	2.41931e-184	0.852799	0.705	0.424	7.11157e-180	1	ZNF608
COMMD10	1.38724e-181	0.707093	0.854	0.631	4.0778e-177	1	COMMD10
FCHSD2	5.88501e-178	0.642757	0.954	0.823	1.7299e-173	1	FCHSD2
MYH71	1.41221e-177	0.71557	0.97	0.724	4.15119e-173	1	MYH7
ROR11	5.16056e-177	0.561776	0.984	0.8	1.51695e-172	1	ROR1
ECHDC2	2.68146e-176	0.667659	0.728	0.443	7.88215e-172	1	ECHDC2
BCO2	3.50197e-174	0.808225	0.468	0.206	1.0294e-169	1	BCO2
PRDM161	5.87526e-173	0.73191	0.923	0.582	1.72703e-168	1	PRDM16
DLGAP5	6.47217e-173	0.540926	0.538	0.225	1.90249e-168	1	DLGAP5
KCNQ51	6.56754e-172	0.887514	0.889	0.616	1.93053e-167	1	KCNQ5
FIGN1	5.22803e-171	0.724877	0.833	0.567	1.53678e-166	1	FIGN
NFATC2	1.6643e-169	0.629201	0.563	0.264	4.89222e-165	1	NFATC2
NMU	1.95174e-169	0.448268	0.197	0.03	5.73713e-165	1	NMU
RANGAP1	7.2885e-169	0.639795	0.688	0.386	2.14245e-164	1	RANGAP1
MIR1-1HG1	1.57078e-168	0.823485	0.631	0.333	4.61731e-164	1	MIR1-1HG
PARPBP	2.9948e-168	0.693283	0.656	0.35	8.80323e-164	1	PARPBP
ASPM	4.0641e-168	0.435606	0.747	0.414	1.19464e-163	1	ASPM
MITF1	8.07409e-168	0.634315	0.897	0.632	2.37338e-163	1	MITF
VLDLR-AS1	4.89827e-166	0.718487	0.452	0.189	1.43985e-161	1	VLDLR-AS1
SLC35D2	5.32774e-166	0.527787	0.314	0.092	1.56609e-161	1	SLC35D2
TACC21	1.18679e-164	0.586458	0.921	0.638	3.48858e-160	1	TACC2
ADAMTS61	1.1891e-164	0.631323	0.821	0.531	3.49536e-160	1	ADAMTS6
FRAS11	1.51763e-163	0.747273	0.803	0.526	4.46108e-159	1	FRAS1
G2E3	7.35266e-163	0.562289	0.694	0.38	2.16131e-158	1	G2E3
SH3BGR1	2.05851e-162	0.516659	0.606	0.313	6.05099e-158	1	SH3BGR
TBL1XR1	2.32763e-162	0.505555	0.972	0.895	6.84206e-158	1	TBL1XR1
RREB1	5.4714e-162	0.683497	0.834	0.609	1.60832e-157	1	RREB1
TNNT21	6.99078e-162	0.615199	0.974	0.778	2.05494e-157	1	TNNT2
KIF2C	1.35841e-160	0.633812	0.617	0.309	3.99305e-156	1	KIF2C
IKZF2	2.62995e-160	0.604751	0.503	0.232	7.73073e-156	1	IKZF2
TESMIN	3.44913e-158	0.428789	0.243	0.054	1.01387e-153	1	TESMIN
JAZF11	4.13867e-158	0.610464	0.923	0.699	1.21656e-153	1	JAZF1
SV2C1	5.93827e-158	0.766787	0.667	0.37	1.74555e-153	1	SV2C
PPP2R5A	1.65622e-157	0.678466	0.617	0.345	4.86847e-153	1	PPP2R5A
MEIS21	6.70743e-157	0.607378	0.988	0.868	1.97165e-152	1	MEIS2
FAM171A1	1.35594e-156	0.646051	0.85	0.607	3.9858e-152	1	FAM171A1
MID1	2.47115e-156	0.688248	0.902	0.698	7.26393e-152	1	MID1
NIPSNAP2	1.02605e-155	0.694316	0.76	0.517	3.01607e-151	1	NIPSNAP2
ZHX2	8.21661e-155	0.670749	0.779	0.516	2.41527e-150	1	ZHX2
CAB39L	2.32132e-154	0.655187	0.475	0.216	6.82351e-150	1	CAB39L
LIN91	5.25848e-154	0.709655	0.762	0.536	1.54573e-149	1	LIN9
ABLIM11	1.31561e-153	0.534017	0.987	0.838	3.86724e-149	1	ABLIM1
PDLIM51	2.53287e-153	0.618109	0.989	0.85	7.44538e-149	1	PDLIM5
SDHA1	3.03545e-153	0.679217	0.727	0.456	8.92271e-149	1	SDHA
SOX61	5.41228e-153	0.598955	0.936	0.725	1.59094e-148	1	SOX6
ACTN21	1.11643e-152	0.608515	0.951	0.707	3.28174e-148	1	ACTN2
DLEU2	2.77943e-152	0.52061	0.974	0.901	8.17013e-148	1	DLEU2
TTBK21	3.33501e-152	0.663276	0.804	0.57	9.80326e-148	1	TTBK2
DSP	5.79767e-152	0.649402	0.465	0.211	1.70423e-147	1	DSP
THSD41	2.30876e-150	0.603806	0.983	0.777	6.78661e-146	1	THSD4
NUF2	3.75804e-150	0.601327	0.686	0.387	1.10468e-145	1	NUF2
PHACTR11	4.49419e-150	0.500689	0.947	0.672	1.32107e-145	1	PHACTR1
AFF3	6.94982e-150	0.660089	0.842	0.578	2.0429e-145	1	AFF3
CALM2	1.02698e-149	0.664149	0.635	0.356	3.01881e-145	1	CALM2
SPTB1	5.93858e-149	0.622414	0.628	0.348	1.74565e-144	1	SPTB
CHKA1	6.18753e-149	0.570474	0.832	0.578	1.81882e-144	1	CHKA
BORA	1.07939e-148	0.431629	0.314	0.095	3.17287e-144	1	BORA
MYOM11	1.98931e-148	0.506363	0.975	0.806	5.84757e-144	1	MYOM1
MPPED21	2.47486e-148	0.680626	0.846	0.586	7.27486e-144	1	MPPED2
ECT2	8.16691e-148	0.610351	0.735	0.45	2.40066e-143	1	ECT2
SLC38A11	1.70692e-147	0.678124	0.788	0.51	5.01748e-143	1	SLC38A1
KIF26B1	1.12763e-146	0.64783	0.902	0.649	3.31467e-142	1	KIF26B
OSBPL81	1.29218e-146	0.608599	0.87	0.67	3.79836e-142	1	OSBPL8
AL683813.1	9.56868e-146	0.664914	0.693	0.436	2.81271e-141	1	AL683813.1
ALCAM1	7.8632e-145	0.737565	0.636	0.362	2.31139e-140	1	ALCAM
PRICKLE11	1.3384e-144	0.667578	0.89	0.654	3.93423e-140	1	PRICKLE1
DBF4	3.00471e-144	0.555925	0.507	0.236	8.83234e-140	1	DBF4
INCENP	1.13492e-143	0.483473	0.607	0.306	3.33609e-139	1	INCENP
CDC25C	3.36274e-143	0.591173	0.835	0.555	9.88477e-139	1	CDC25C
C20orf194	7.1526e-143	0.520291	0.901	0.749	2.10251e-138	1	C20orf194
STRBP1	1.14067e-142	0.642459	0.699	0.439	3.353e-138	1	STRBP
AFF1	3.71795e-142	0.608381	0.842	0.646	1.09289e-137	1	AFF1
CACNA1C1	5.59417e-142	0.473658	0.996	0.947	1.64441e-137	1	CACNA1C
KIF18A	1.92376e-141	0.457482	0.511	0.23	5.65488e-137	1	KIF18A
SMPX	3.70028e-141	0.573467	0.413	0.174	1.0877e-136	1	SMPX
BCL11A1	1.19394e-140	0.637296	0.56	0.293	3.50959e-136	1	BCL11A
RBM241	3.64004e-140	0.604354	0.864	0.588	1.06999e-135	1	RBM24
ARHGAP11A	3.70567e-139	0.539771	0.666	0.375	1.08928e-134	1	ARHGAP11A
MYL91	8.03732e-139	0.664132	0.806	0.544	2.36257e-134	1	MYL9
PLIN3	8.42875e-139	0.530322	0.444	0.193	2.47763e-134	1	PLIN3
CASZ11	1.02045e-138	0.611782	0.823	0.519	2.99963e-134	1	CASZ1
SLC8A11	1.71961e-138	0.51557	1	0.96	5.0548e-134	1	SLC8A1
EEF1AKMT2	1.49746e-137	0.593908	0.819	0.602	4.40179e-133	1	EEF1AKMT2
SMIM2-AS1	2.44965e-137	0.473007	0.186	0.035	7.20073e-133	1	SMIM2-AS1
EMC101	3.08793e-137	0.626655	0.752	0.483	9.07697e-133	1	EMC10
KNSTRN	4.58458e-137	0.47707	0.375	0.142	1.34764e-132	1	KNSTRN
NSUN7	5.10114e-137	0.538117	0.379	0.149	1.49948e-132	1	NSUN7
MICAL31	4.43807e-136	0.519034	0.977	0.815	1.30457e-131	1	MICAL3
USP6NL	2.07263e-135	0.575167	0.695	0.432	6.0925e-131	1	USP6NL
KIF4A	2.29719e-135	0.590763	0.796	0.513	6.75258e-131	1	KIF4A
FBXL2	6.90147e-134	0.60259	0.568	0.305	2.02869e-129	1	FBXL2
PTPRG	1.43481e-133	0.48276	0.982	0.904	4.21761e-129	1	PTPRG
HAND2	2.23946e-133	0.643492	0.501	0.252	6.58291e-129	1	HAND2
MYO18A1	3.07258e-132	0.553195	0.812	0.538	9.03185e-128	1	MYO18A
ARHGAP11B	4.02929e-132	0.539911	0.8	0.527	1.18441e-127	1	ARHGAP11B
UBR1	6.01221e-132	0.582505	0.857	0.66	1.76729e-127	1	UBR1
PAQR5	8.11461e-132	0.54218	0.273	0.084	2.38529e-127	1	PAQR5
PRC1	1.27049e-131	0.543498	0.705	0.425	3.73461e-127	1	PRC1
FHL21	7.49403e-131	0.583497	0.959	0.754	2.20287e-126	1	FHL2
LDLRAD41	1.67442e-130	0.593174	0.953	0.776	4.92195e-126	1	LDLRAD4
MYL71	2.68946e-130	0.586025	0.847	0.581	7.90566e-126	1	MYL7
FOXN4	3.89199e-130	0.335259	0.142	0.019	1.14405e-125	1	FOXN4
CIT	1.27241e-129	0.543578	0.884	0.667	3.74026e-125	1	CIT
KLHL71	1.38482e-129	0.569692	0.703	0.439	4.07067e-125	1	KLHL7
DIAPH3	1.02877e-128	0.463332	0.981	0.875	3.02408e-124	1	DIAPH3
ADCY91	1.10585e-128	0.678433	0.871	0.659	3.25063e-124	1	ADCY9
CASQ21	1.16738e-128	0.51292	0.819	0.526	3.4315e-124	1	CASQ2
LPP1	7.85575e-128	0.396561	0.992	0.956	2.3092e-123	1	LPP
RACGAP1	1.60432e-127	0.540188	0.783	0.527	4.71589e-123	1	RACGAP1
RAP1GAP21	3.34362e-127	0.606884	0.764	0.523	9.82856e-123	1	RAP1GAP2
DENND5B1	6.00322e-127	0.517225	0.919	0.717	1.76465e-122	1	DENND5B
ANK31	8.78613e-127	0.559138	0.925	0.712	2.58268e-122	1	ANK3
KTN1	9.29e-127	0.511427	0.855	0.655	2.7308e-122	1	KTN1
SLC33A1	4.59972e-125	0.596701	0.441	0.211	1.35209e-120	1	SLC33A1
KIF23	2.20876e-124	0.508092	0.649	0.361	6.49265e-120	1	KIF23
DPY19L21	4.47169e-124	0.576109	0.793	0.552	1.31445e-119	1	DPY19L2
CDC27	2.45356e-123	0.46285	0.836	0.594	7.21225e-119	1	CDC27
HECW21	2.89377e-123	0.487985	0.917	0.703	8.50624e-119	1	HECW2
NLK	1.52305e-122	0.584344	0.762	0.535	4.47699e-118	1	NLK
TNFRSF191	2.10613e-122	0.577801	0.701	0.449	6.19097e-118	1	TNFRSF19
PATJ1	5.96425e-122	0.559688	0.704	0.454	1.75319e-117	1	PATJ
STK17B	1.29063e-120	0.431795	0.47	0.223	3.79381e-116	1	STK17B
SYTL3	2.80604e-120	0.547525	0.422	0.196	8.24835e-116	1	SYTL3
ATP8B3	3.92624e-120	0.289355	0.191	0.043	1.15412e-115	1	ATP8B3
PAK4	3.98199e-120	0.535477	0.444	0.21	1.17051e-115	1	PAK4
ZNF709	6.77544e-120	0.713612	0.44	0.215	1.99164e-115	1	ZNF709
NIPBL	8.03402e-120	0.479269	0.911	0.774	2.3616e-115	1	NIPBL
ARHGEF3	1.30738e-119	0.582321	0.743	0.496	3.84306e-115	1	ARHGEF3
ADARB2	2.30128e-119	1.22483	0.232	0.069	6.76461e-115	1	ADARB2
IQGAP3	2.79932e-119	0.507802	0.776	0.508	8.22861e-115	1	IQGAP3
LRRFIP21	3.00316e-119	0.493476	0.894	0.729	8.82778e-115	1	LRRFIP2
SCG5	5.19772e-118	0.38927	0.247	0.074	1.52787e-113	1	SCG5
FAT1	1.60242e-117	0.505923	0.746	0.513	4.71033e-113	1	FAT1
PLK1	1.66342e-117	0.35224	0.246	0.073	4.88961e-113	1	PLK1
ITGAV	3.31149e-117	0.598945	0.736	0.528	9.73411e-113	1	ITGAV
TRIM24	4.57553e-117	0.544829	0.817	0.606	1.34498e-112	1	TRIM24
USP281	6.23871e-117	0.506226	0.747	0.508	1.83387e-112	1	USP28
PTDSS1	5.40611e-116	0.544436	0.451	0.224	1.58913e-111	1	PTDSS1
PALM2-AKAP21	5.80342e-116	0.413889	0.984	0.855	1.70592e-111	1	PALM2-AKAP2
PKP21	7.77343e-116	0.515599	0.804	0.542	2.285e-111	1	PKP2
KAT6B	1.48681e-115	0.522606	0.896	0.714	4.37049e-111	1	KAT6B
HABP4	3.96277e-115	0.563849	0.534	0.294	1.16486e-110	1	HABP4
GLCCI1	5.82135e-115	0.542774	0.647	0.402	1.71119e-110	1	GLCCI1
TANC11	8.70925e-115	0.44028	0.96	0.81	2.56008e-110	1	TANC1
IGSF11	1.69061e-114	0.683723	0.351	0.15	4.96954e-110	1	IGSF11
RCAN21	1.83544e-114	0.546662	0.78	0.535	5.39529e-110	1	RCAN2
KANTR	1.86349e-114	0.526553	0.675	0.437	5.47772e-110	1	KANTR
JADE1	1.05524e-113	0.537409	0.603	0.364	3.10187e-109	1	JADE1
RHOBTB3	1.06268e-113	0.574169	0.797	0.588	3.12375e-109	1	RHOBTB3
DAAM1	1.44094e-113	0.501239	0.891	0.711	4.23565e-109	1	DAAM1
RSBN1	4.59676e-113	0.495255	0.461	0.229	1.35122e-108	1	RSBN1
IL1RAPL11	6.97969e-113	0.482281	0.97	0.844	2.05168e-108	1	IL1RAPL1
VWA81	8.55183e-113	0.490797	0.841	0.609	2.51381e-108	1	VWA8
MSRB31	1.32552e-112	0.520623	0.875	0.697	3.89636e-108	1	MSRB3
AFAP1L11	6.88108e-112	0.496596	0.598	0.353	2.02269e-107	1	AFAP1L1
TTK	7.72712e-111	0.401522	0.434	0.198	2.27139e-106	1	TTK
DDX10	2.175e-110	0.52899	0.598	0.354	6.39342e-106	1	DDX10
ABCC5	1.1208e-109	0.542666	0.702	0.469	3.29458e-105	1	ABCC5
ZNF407	1.19572e-109	0.572166	0.835	0.664	3.51482e-105	1	ZNF407
LNX21	1.22776e-109	0.524299	0.623	0.383	3.60899e-105	1	LNX2
LMOD21	1.81806e-109	0.606795	0.521	0.29	5.34419e-105	1	LMOD2
PIAS1	2.13946e-109	0.45353	0.889	0.731	6.28894e-105	1	PIAS1
CACNB21	2.64876e-109	0.424752	0.989	0.79	7.78602e-105	1	CACNB2
HSPB1	3.58396e-109	0.730535	0.624	0.392	1.0535e-104	1	HSPB1
NEIL3	3.95223e-109	0.518968	0.591	0.347	1.16176e-104	1	NEIL3
RBMX	9.17678e-109	0.520324	0.845	0.668	2.69752e-104	1	RBMX
COL4A5	1.6037e-108	0.509255	0.544	0.309	4.71408e-104	1	COL4A5
CDCA8	2.29938e-108	0.396193	0.47	0.226	6.75902e-104	1	CDCA8
TPD52L11	3.954e-108	0.560219	0.368	0.162	1.16228e-103	1	TPD52L1
AC020909.21	4.45815e-108	0.501757	0.589	0.341	1.31047e-103	1	AC020909.2
ADAMTS12	4.90871e-108	0.636728	0.729	0.52	1.44292e-103	1	ADAMTS12
HMMR	5.09786e-108	0.415533	0.41	0.186	1.49852e-103	1	HMMR
ARL6IP1	5.93676e-108	0.31026	0.377	0.154	1.74511e-103	1	ARL6IP1
SRL1	6.01874e-108	0.436924	0.883	0.589	1.76921e-103	1	SRL
CGNL11	7.3943e-108	0.50635	0.85	0.605	2.17355e-103	1	CGNL1
ZNF69	7.76817e-108	0.545339	0.527	0.299	2.28345e-103	1	ZNF69
MPHOSPH9	2.49806e-107	0.487898	0.867	0.697	7.34304e-103	1	MPHOSPH9
POT1-AS1	2.79317e-107	0.518258	0.277	0.1	8.21052e-103	1	POT1-AS1
CCDC150	3.07966e-107	0.501037	0.516	0.281	9.05265e-103	1	CCDC150
AGL	5.18156e-107	0.490333	0.475	0.251	1.52312e-102	1	AGL
ZBTB7C	6.56825e-107	0.539468	0.292	0.109	1.93074e-102	1	ZBTB7C
EFNB2	7.3327e-107	0.361995	0.303	0.116	2.15545e-102	1	EFNB2
DTNA1	8.40028e-107	0.454008	0.87	0.601	2.46926e-102	1	DTNA
RAB3IP1	1.96522e-106	0.49567	0.632	0.389	5.77676e-102	1	RAB3IP
MLLT10	5.22683e-106	0.422143	0.931	0.826	1.53643e-101	1	MLLT10
PBK	1.04534e-105	0.465962	0.53	0.286	3.07279e-101	1	PBK
BMP71	1.72744e-105	0.620855	0.526	0.299	5.0778e-101	1	BMP7
PHACTR4	1.42395e-104	0.495809	0.918	0.789	4.1857e-100	1	PHACTR4
WDPCP	3.34727e-104	0.47491	0.886	0.716	9.83931e-100	1	WDPCP
MYOCD1	5.06858e-104	0.44124	0.824	0.556	1.48991e-99	1	MYOCD
C1orf21	3.23031e-103	0.522644	0.857	0.681	9.49548e-99	1	C1orf21
CLCNKB	6.18617e-103	0.280293	0.14	0.026	1.81843e-98	1	CLCNKB
KDM5B	3.585e-102	0.454625	0.548	0.311	1.05381e-97	1	KDM5B
PRKAA21	1.03905e-101	0.459586	0.758	0.503	3.05428e-97	1	PRKAA2
CKS2	2.51422e-101	0.353323	0.252	0.086	7.39055e-97	1	CKS2
CDC42BPA	2.64155e-101	0.459841	0.904	0.782	7.76483e-97	1	CDC42BPA
GPD1L	2.05083e-100	0.447443	0.359	0.163	6.02843e-96	1	GPD1L
TTN1	2.09597e-100	0.469575	1	0.935	6.16112e-96	1	TTN
TRIM59	2.92154e-100	0.360768	0.271	0.099	8.58787e-96	1	TRIM59
CLDN12	3.57297e-100	0.434487	0.348	0.155	1.05027e-95	1	CLDN12
DZIP3	1.59231e-99	0.420198	0.412	0.204	4.6806e-95	1	DZIP3
RNF19A	1.6943e-99	0.4742	0.651	0.42	4.9804e-95	1	RNF19A
CCDC85C	2.01022e-99	0.510776	0.39	0.191	5.90905e-95	1	CCDC85C
LINC02240	2.1817e-99	0.418746	0.166	0.04	6.41311e-95	1	LINC02240
TNRC6B	2.76473e-99	0.379151	0.955	0.855	8.12691e-95	1	TNRC6B
ATF2	4.62474e-99	0.458615	0.632	0.407	1.35944e-94	1	ATF2
RTKN2	5.17224e-99	0.481125	0.576	0.338	1.52038e-94	1	RTKN2
PILRB	5.72694e-99	0.474884	0.516	0.291	1.68344e-94	1	PILRB
SH3TC2	3.33724e-98	0.412676	0.245	0.086	9.80983e-94	1	SH3TC2
BUB1B	1.9712e-97	0.471048	0.756	0.52	5.79434e-93	1	BUB1B
SLC19A21	2.17732e-97	0.542275	0.511	0.298	6.40024e-93	1	SLC19A2
KIF20B	3.0321e-97	0.398758	0.696	0.445	8.91285e-93	1	KIF20B
HYLS1	3.76538e-97	0.348669	0.25	0.088	1.10683e-92	1	HYLS1
KNL1	5.18066e-97	0.367107	0.877	0.626	1.52285e-92	1	KNL1
CRNDE	9.13266e-97	0.504996	0.44	0.236	2.68454e-92	1	CRNDE
TNIK1	1.26471e-96	0.445069	0.869	0.645	3.71762e-92	1	TNIK
RASSF3	1.65732e-96	0.567575	0.746	0.542	4.8717e-92	1	RASSF3
ARID5B	1.88325e-96	0.605484	0.773	0.566	5.53581e-92	1	ARID5B
RNF144A	2.09772e-96	0.565536	0.655	0.437	6.16624e-92	1	RNF144A
GNG71	4.6205e-96	0.443622	0.736	0.482	1.3582e-91	1	GNG7
TBX51	1.05054e-95	0.450612	0.615	0.377	3.08806e-91	1	TBX5
PLCH1	1.27887e-95	0.277617	0.178	0.047	3.75923e-91	1	PLCH1
NUCB2	1.52803e-95	0.522453	0.557	0.333	4.49164e-91	1	NUCB2
SOGA1	1.93401e-95	0.388925	0.852	0.662	5.68501e-91	1	SOGA1
SLC1A31	3.39446e-95	0.475191	0.808	0.564	9.97802e-91	1	SLC1A3
CMYA51	1.04079e-94	0.388546	0.931	0.708	3.0594e-90	1	CMYA5
OCA2	2.07654e-94	0.323069	0.124	0.022	6.10399e-90	1	OCA2
CDCA2	3.12873e-94	0.372266	0.514	0.28	9.1969e-90	1	CDCA2
USP15	3.89488e-94	0.509132	0.746	0.549	1.1449e-89	1	USP15
ATF7IP	7.70512e-94	0.519485	0.74	0.538	2.26492e-89	1	ATF7IP
IGF1R1	2.27326e-93	0.397511	0.977	0.863	6.68226e-89	1	IGF1R
CENPA	4.33955e-93	0.290699	0.25	0.088	1.27561e-88	1	CENPA
YPEL11	1.04045e-92	0.483794	0.81	0.606	3.05842e-88	1	YPEL1
CCNA2	3.46425e-92	0.29983	0.299	0.121	1.01831e-87	1	CCNA2
FAN1	4.03218e-92	0.46569	0.383	0.19	1.18526e-87	1	FAN1
KIF18B	7.67912e-92	0.415983	0.755	0.507	2.25728e-87	1	KIF18B
LRIG11	1.27978e-91	0.544701	0.625	0.416	3.76192e-87	1	LRIG1
CRADD	1.52661e-91	0.574521	0.719	0.513	4.48747e-87	1	CRADD
HRH21	4.49921e-91	0.483056	0.577	0.355	1.32254e-86	1	HRH2
LCORL	5.07534e-91	0.448751	0.871	0.706	1.4919e-86	1	LCORL
APLP2	5.83634e-91	0.466134	0.555	0.337	1.71559e-86	1	APLP2
SGO2	1.10799e-90	0.362612	0.543	0.307	3.25694e-86	1	SGO2
CDK1	1.79989e-90	0.377698	0.432	0.221	5.29079e-86	1	CDK1
NCOA3	1.20066e-89	0.422161	0.751	0.542	3.52935e-85	1	NCOA3
KCTD19	1.29571e-89	0.321233	0.18	0.051	3.80874e-85	1	KCTD19
HMGB2	2.37071e-89	0.454848	0.634	0.401	6.96869e-85	1	HMGB2
RBM201	7.15586e-89	0.3674	0.99	0.797	2.10346e-84	1	RBM20
P2RX7	1.72592e-88	0.316802	0.214	0.071	5.07334e-84	1	P2RX7
PPARGC1A1	4.00399e-88	0.377438	0.809	0.561	1.17697e-83	1	PPARGC1A
STOX21	6.94166e-88	0.524474	0.876	0.676	2.0405e-83	1	STOX2
TSPAN91	9.63568e-88	0.384418	0.915	0.729	2.83241e-83	1	TSPAN9
BAG3	4.24274e-87	0.652194	0.401	0.213	1.24715e-82	1	BAG3
SMIM14	7.89637e-87	0.452817	0.528	0.315	2.32114e-82	1	SMIM14
PDZRN31	1.01755e-86	0.492984	0.937	0.766	2.99108e-82	1	PDZRN3
ZYG11A	1.23233e-86	0.273852	0.128	0.026	3.62243e-82	1	ZYG11A
INPP4B1	2.74757e-86	0.357126	0.972	0.79	8.07649e-82	1	INPP4B
MSI21	5.79706e-86	0.424317	0.941	0.788	1.70405e-81	1	MSI2
FBN21	7.0719e-86	0.386184	0.919	0.724	2.07878e-81	1	FBN2
GOT1	7.33945e-86	0.441067	0.464	0.264	2.15743e-81	1	GOT1
FNIP1	7.68836e-86	0.392368	0.916	0.792	2.25999e-81	1	FNIP1
GPR1	1.09187e-85	0.360091	0.166	0.045	3.20956e-81	1	GPR1
UBE2C	1.11507e-85	0.294108	0.261	0.1	3.27775e-81	1	UBE2C
SPTBN1	1.15374e-85	0.350358	0.967	0.879	3.39142e-81	1	SPTBN1
MLIP1	1.76044e-85	0.379717	0.85	0.616	5.17482e-81	1	MLIP
GAS21	1.91779e-85	0.432672	0.638	0.419	5.63733e-81	1	GAS2
TMEM651	2.02663e-85	0.375088	0.865	0.652	5.95727e-81	1	TMEM65
SMARCA1	3.37444e-85	0.436038	0.462	0.258	9.91915e-81	1	SMARCA1
PRKAR2A	1.45682e-84	0.49922	0.732	0.536	4.28231e-80	1	PRKAR2A
NCAPD2	2.05862e-84	0.420516	0.76	0.546	6.05132e-80	1	NCAPD2
SLIT1	4.97717e-84	0.411896	0.241	0.091	1.46304e-79	1	SLIT1
NPAS21	5.06575e-84	0.432925	0.798	0.585	1.48908e-79	1	NPAS2
SLC4A8	8.33837e-84	0.341487	0.303	0.128	2.45106e-79	1	SLC4A8
CKAP2L	1.26163e-83	0.322908	0.491	0.267	3.70857e-79	1	CKAP2L
CRB1	3.00128e-83	0.329408	0.129	0.028	8.82225e-79	1	CRB1
HMGA2	5.88843e-83	0.376987	0.472	0.26	1.73091e-78	1	HMGA2
FGD61	1.00103e-82	0.456116	0.596	0.377	2.94254e-78	1	FGD6
DARS2	1.58316e-82	0.343654	0.351	0.167	4.6537e-78	1	DARS2
MGST31	2.21176e-82	0.467075	0.659	0.452	6.50148e-78	1	MGST3
NOTCH2	6.60688e-82	0.38272	0.728	0.53	1.94209e-77	1	NOTCH2
TJP1	7.19522e-82	0.402649	0.823	0.638	2.11504e-77	1	TJP1
PAFAH1B2	1.85994e-81	0.411997	0.504	0.302	5.46729e-77	1	PAFAH1B2
PLEKHA71	2.52611e-81	0.326288	0.838	0.577	7.42549e-77	1	PLEKHA7
TYW1B	6.32902e-81	0.44452	0.531	0.323	1.86042e-76	1	TYW1B
MAP3K9	2.90171e-80	0.366273	0.216	0.078	8.52957e-76	1	MAP3K9
ACTC1	4.18634e-80	0.49496	0.515	0.316	1.23057e-75	1	ACTC1
PYGB1	7.84838e-80	0.459221	0.631	0.429	2.30703e-75	1	PYGB
KIAA0586	1.223e-79	0.33752	0.618	0.393	3.59501e-75	1	KIAA0586
TMEM1631	1.46883e-79	0.416582	0.704	0.474	4.31763e-75	1	TMEM163
ZDHHC2	1.7046e-79	0.394215	0.363	0.183	5.01066e-75	1	ZDHHC2
CELSR11	8.85061e-79	0.45543	0.539	0.33	2.60164e-74	1	CELSR1
LINC008811	1.10797e-78	0.506608	0.448	0.26	3.25687e-74	1	LINC00881
INPP5A	1.77698e-78	0.516672	0.778	0.591	5.22345e-74	1	INPP5A
KDM4B	2.6627e-78	0.476506	0.812	0.644	7.82702e-74	1	KDM4B
CELF21	3.69164e-78	0.338772	0.978	0.873	1.08516e-73	1	CELF2
PTPRK1	4.01947e-78	0.352879	0.933	0.748	1.18152e-73	1	PTPRK
WSB1	4.04215e-78	0.439604	0.896	0.76	1.18819e-73	1	WSB1
CFAP2991	4.54209e-78	0.52613	0.335	0.163	1.33515e-73	1	CFAP299
FAAH	4.68708e-78	0.270761	0.165	0.048	1.37777e-73	1	FAAH
CENPC	5.79416e-78	0.318516	0.709	0.482	1.70319e-73	1	CENPC
KLHL13	7.5512e-78	0.501754	0.729	0.52	2.21968e-73	1	KLHL13
LINC008841	2.04007e-77	0.414953	0.467	0.266	5.99678e-73	1	LINC00884
CCNB2	2.44578e-77	0.274852	0.241	0.093	7.18937e-73	1	CCNB2
ANKRD18A1	3.22033e-77	0.428468	0.372	0.193	9.46617e-73	1	ANKRD18A
DEPDC1B	6.57994e-77	0.307441	0.567	0.336	1.93417e-72	1	DEPDC1B
OIP5	7.04951e-77	0.354286	0.504	0.289	2.0722e-72	1	OIP5
MIS18BP1	7.7087e-77	0.368635	0.807	0.619	2.26597e-72	1	MIS18BP1
TNRC6C	3.73581e-76	0.381958	0.794	0.612	1.09814e-71	1	TNRC6C
CDC42EP31	4.70033e-76	0.418626	0.39	0.211	1.38166e-71	1	CDC42EP3
CHD71	9.6075e-76	0.416662	0.729	0.523	2.82412e-71	1	CHD7
ZNF439	1.2522e-75	0.348456	0.362	0.185	3.68084e-71	1	ZNF439
AKAP9	1.6645e-75	0.402389	0.842	0.668	4.89281e-71	1	AKAP9
SMC4	8.07951e-75	0.288144	0.804	0.577	2.37497e-70	1	SMC4
DENND5A	1.21225e-74	0.375751	0.942	0.844	3.5634e-70	1	DENND5A
STK11	1.31628e-74	0.392961	0.44	0.251	3.86921e-70	1	STK11
CD99	4.01631e-74	0.366797	0.586	0.383	1.18059e-69	1	CD99
RAPGEF6	1.10009e-73	0.39586	0.798	0.628	3.2337e-69	1	RAPGEF6
EBPL	1.72476e-73	0.383987	0.266	0.117	5.06994e-69	1	EBPL
ZNF704	2.3922e-73	0.386081	0.902	0.765	7.03186e-69	1	ZNF704
FBH1	7.63936e-73	0.417062	0.644	0.453	2.24559e-68	1	FBH1
PCM1	1.09481e-72	0.343617	0.915	0.781	3.21821e-68	1	PCM1
RNF1501	1.40205e-72	0.323674	0.935	0.735	4.12133e-68	1	RNF150
IMMP1L	1.82589e-72	0.434461	0.553	0.36	5.3672e-68	1	IMMP1L
SNAPC3	1.905e-72	0.366964	0.489	0.293	5.59974e-68	1	SNAPC3
NIFK-AS1	3.71424e-72	0.432372	0.377	0.202	1.0918e-67	1	NIFK-AS1
LRRFIP11	3.72342e-72	0.334667	0.969	0.874	1.0945e-67	1	LRRFIP1
PPM1B	5.43893e-72	0.403499	0.626	0.431	1.59877e-67	1	PPM1B
IL17RD	7.36602e-72	0.410941	0.479	0.289	2.16524e-67	1	IL17RD
HP1BP3	1.29738e-71	0.287301	0.91	0.783	3.81364e-67	1	HP1BP3
EFNA51	1.34474e-71	0.315328	0.934	0.75	3.95287e-67	1	EFNA5
SNRPN1	1.75607e-71	0.366301	0.776	0.541	5.16197e-67	1	SNRPN
UBE2S	2.2409e-71	0.328317	0.232	0.092	6.58712e-67	1	UBE2S
ADAM9	4.1008e-71	0.412167	0.672	0.481	1.20543e-66	1	ADAM9
CCAR1	4.75699e-71	0.349702	0.801	0.626	1.39832e-66	1	CCAR1
ODF2	7.50148e-71	0.309715	0.539	0.322	2.20506e-66	1	ODF2
TBX201	7.98689e-71	0.43432	0.9	0.718	2.34775e-66	1	TBX20
ADGRL2	9.41163e-71	0.604158	0.718	0.544	2.76655e-66	1	ADGRL2
KIF11	1.06665e-70	0.326791	0.788	0.554	3.13542e-66	1	KIF11
NDC80	1.22902e-70	0.269898	0.631	0.39	3.6127e-66	1	NDC80
MXD3	3.29953e-70	0.335311	0.364	0.19	9.69897e-66	1	MXD3
NGLY1	4.33269e-70	0.361264	0.476	0.287	1.27359e-65	1	NGLY1
HCG27	6.50842e-70	0.326023	0.269	0.119	1.91315e-65	1	HCG27
GPBP1L1	7.07559e-70	0.381383	0.721	0.536	2.07987e-65	1	GPBP1L1
IFT74	1.33926e-69	0.351899	0.419	0.236	3.93675e-65	1	IFT74
SWT1	1.83462e-69	0.30036	0.285	0.132	5.39287e-65	1	SWT1
SORT11	1.93741e-69	0.407987	0.635	0.443	5.69501e-65	1	SORT1
UBE2G1	1.99558e-69	0.412853	0.651	0.46	5.866e-65	1	UBE2G1
DCAF7	1.73606e-68	0.355532	0.583	0.381	5.10316e-64	1	DCAF7
PLEKHA5	1.81921e-68	0.348548	0.961	0.87	5.34758e-64	1	PLEKHA5
LDB31	2.00412e-68	0.308511	0.966	0.726	5.89111e-64	1	LDB3
HSP90B1	2.04243e-68	0.319273	0.406	0.223	6.00372e-64	1	HSP90B1
CCNF	3.08741e-68	0.273706	0.412	0.219	9.07545e-64	1	CCNF
KANSL2	3.57015e-68	0.396911	0.304	0.151	1.04944e-63	1	KANSL2
NEDD9	4.00749e-68	0.384327	0.472	0.282	1.178e-63	1	NEDD9
SOX11	5.89189e-68	0.311807	0.185	0.066	1.73192e-63	1	SOX11
EXPH5	9.0388e-68	0.309562	0.176	0.061	2.65696e-63	1	EXPH5
TNRC6A	1.1692e-67	0.354824	0.909	0.798	3.43686e-63	1	TNRC6A
PACRG1	1.57409e-67	0.360427	0.687	0.472	4.62705e-63	1	PACRG
JPH21	2.15972e-67	0.353217	0.68	0.456	6.34849e-63	1	JPH2
C15orf411	2.31738e-67	0.284739	0.895	0.732	6.81193e-63	1	C15orf41
SEMA6A-AS1	5.17894e-67	0.337776	0.294	0.142	1.52235e-62	1	SEMA6A-AS1
BCL2L13	7.42804e-67	0.417292	0.641	0.454	2.18347e-62	1	BCL2L13
FXR1	1.08344e-66	0.388932	0.716	0.537	3.18476e-62	1	FXR1
ATE1	1.12552e-66	0.390818	0.806	0.635	3.30848e-62	1	ATE1
TNNI11	8.66111e-66	0.410988	0.383	0.216	2.54593e-61	1	TNNI1
LARGE11	9.384e-66	0.300601	0.992	0.918	2.75843e-61	1	LARGE1
UBR4	1.16625e-65	0.378828	0.725	0.554	3.42818e-61	1	UBR4
SKA2	5.17267e-65	0.377284	0.771	0.586	1.5205e-60	1	SKA2
HJURP	5.92342e-65	0.253125	0.521	0.31	1.74119e-60	1	HJURP
BVES1	6.21111e-65	0.367165	0.631	0.429	1.82576e-60	1	BVES
ICA11	6.22709e-65	0.367964	0.496	0.308	1.83045e-60	1	ICA1
TACC3	6.4036e-65	0.336974	0.763	0.555	1.88234e-60	1	TACC3
FGF7	9.34469e-65	0.275813	0.27	0.125	2.74687e-60	1	FGF7
NFYC	2.08007e-64	0.385293	0.625	0.435	6.11437e-60	1	NFYC
PPP1R1C	6.00526e-64	0.435084	0.284	0.139	1.76525e-59	1	PPP1R1C
PSPH	6.78991e-64	0.359266	0.41	0.234	1.99589e-59	1	PSPH
CEP83	1.71581e-63	0.36891	0.559	0.375	5.04363e-59	1	CEP83
SGCB	2.76309e-63	0.290642	0.304	0.152	8.1221e-59	1	SGCB
TBC1D31	3.11477e-63	0.373719	0.559	0.368	9.15587e-59	1	TBC1D31
SNAPC1	3.43381e-63	0.317742	0.354	0.193	1.00937e-58	1	SNAPC1
CDK19	3.69606e-63	0.322799	0.873	0.713	1.08646e-58	1	CDK19
BRINP31	4.61566e-63	0.5926	0.389	0.221	1.35677e-58	1	BRINP3
ATP2A21	7.16986e-63	0.287764	0.93	0.78	2.10758e-58	1	ATP2A2
NKX2-5	1.00774e-62	0.336764	0.21	0.087	2.96225e-58	1	NKX2-5
TCAIM	1.01325e-62	0.357678	0.434	0.26	2.97845e-58	1	TCAIM
SGMS1	1.05237e-62	0.430947	0.777	0.642	3.09344e-58	1	SGMS1
GPATCH2	1.17617e-62	0.367086	0.542	0.356	3.45736e-58	1	GPATCH2
2024-03-07	1.41314e-62	0.37953	0.757	0.597	4.15393e-58	1	2024-03-07
PTPRS	1.81316e-62	0.334637	0.607	0.418	5.32979e-58	1	PTPRS
ASXL3	2.45883e-62	0.387258	0.587	0.401	7.22772e-58	1	ASXL3
FAM189A21	3.74426e-62	0.294896	0.651	0.432	1.10062e-57	1	FAM189A2
CLIC4	3.74813e-62	0.352295	0.894	0.744	1.10176e-57	1	CLIC4
GPRIN31	6.4109e-62	0.397013	0.588	0.392	1.88448e-57	1	GPRIN3
SINHCAF	6.97768e-62	0.321642	0.298	0.15	2.05109e-57	1	SINHCAF
SLC4A31	1.02865e-61	0.407294	0.47	0.297	3.02372e-57	1	SLC4A3
PDE4DIP1	1.12332e-61	0.298401	0.751	0.541	3.302e-57	1	PDE4DIP
ALPK31	1.70232e-61	0.289824	0.807	0.571	5.00398e-57	1	ALPK3
ZNF544	2.20808e-61	0.346913	0.746	0.558	6.49066e-57	1	ZNF544
DYRK3	2.28987e-61	0.356894	0.349	0.194	6.73107e-57	1	DYRK3
TPM11	2.32016e-61	0.305222	0.935	0.758	6.8201e-57	1	TPM1
MORF4L2	3.26213e-61	0.33029	0.561	0.374	9.58903e-57	1	MORF4L2
AFDN	3.33117e-61	0.336257	0.712	0.522	9.79199e-57	1	AFDN
SGO1	4.53008e-61	0.284989	0.38	0.209	1.33162e-56	1	SGO1
ABCB41	6.61651e-61	0.380444	0.329	0.178	1.94492e-56	1	ABCB4
CECR21	7.45701e-61	0.400852	0.744	0.56	2.19199e-56	1	CECR2
PRELID21	2.31285e-60	0.374254	0.757	0.575	6.79863e-56	1	PRELID2
DPY19L41	7.14577e-60	0.369481	0.752	0.582	2.1005e-55	1	DPY19L4
ZNF106	9.49305e-60	0.383602	0.515	0.343	2.79048e-55	1	ZNF106
MACROD21	1.51061e-59	0.351038	0.702	0.5	4.44045e-55	1	MACROD2
ARHGAP31	2.9938e-59	0.469009	0.612	0.436	8.80027e-55	1	ARHGAP31
SSH2	1.43179e-58	0.297936	0.956	0.876	4.20874e-54	1	SSH2
TMTC2	1.91885e-58	0.27893	0.801	0.634	5.64046e-54	1	TMTC2
GKAP11	2.2925e-58	0.331818	0.447	0.279	6.7388e-54	1	GKAP1
USP3	3.29002e-58	0.286798	0.571	0.381	9.67101e-54	1	USP3
MYL41	3.46012e-58	0.275739	0.641	0.443	1.0171e-53	1	MYL4
TSC22D2	5.19977e-58	0.427417	0.762	0.594	1.52847e-53	1	TSC22D2
LINC01572	5.31193e-58	0.259636	0.79	0.584	1.56144e-53	1	LINC01572
DBF4B	5.94219e-58	0.311706	0.476	0.298	1.74671e-53	1	DBF4B
FGFR1OP	6.38831e-58	0.350065	0.738	0.569	1.87784e-53	1	FGFR1OP
DIO2	7.33212e-58	0.278542	0.15	0.051	2.15528e-53	1	DIO2
EEF1A21	8.21971e-58	0.379923	0.38	0.223	2.41618e-53	1	EEF1A2
SUGP2	1.18638e-57	0.33242	0.765	0.605	3.48737e-53	1	SUGP2
MDH11	1.66868e-57	0.345337	0.443	0.279	4.90509e-53	1	MDH1
ARID1B	1.8012e-57	0.278562	0.969	0.913	5.29464e-53	1	ARID1B
TMTC11	2.12623e-57	0.364837	0.715	0.522	6.25006e-53	1	TMTC1
AC006369.11	2.17334e-57	0.370933	0.26	0.127	6.38853e-53	1	AC006369.1
FAM53B1	3.00822e-57	0.326517	0.603	0.424	8.84265e-53	1	FAM53B
PPARA1	3.58554e-57	0.390519	0.632	0.449	1.05397e-52	1	PPARA
SAMD4A1	5.00715e-57	0.265901	0.958	0.809	1.47185e-52	1	SAMD4A
B3GALNT1	6.01883e-57	0.306783	0.335	0.185	1.76923e-52	1	B3GALNT1
CCNH	8.32386e-57	0.349215	0.607	0.425	2.4468e-52	1	CCNH
TRDN1	1.43503e-56	0.286884	0.57	0.383	4.21826e-52	1	TRDN
VLDLR	1.52897e-56	0.291049	0.249	0.119	4.49442e-52	1	VLDLR
CEP97	3.39498e-56	0.298909	0.496	0.316	9.97955e-52	1	CEP97
KIF5B	5.51563e-56	0.289202	0.635	0.444	1.62132e-51	1	KIF5B
VPS54	1.0489e-55	0.320601	0.713	0.543	3.08325e-51	1	VPS54
ATL2	1.1419e-55	0.294628	0.636	0.453	3.35662e-51	1	ATL2
PLOD21	1.17747e-55	0.454631	0.753	0.584	3.46117e-51	1	PLOD2
ZMYND8	1.54468e-55	0.326384	0.79	0.639	4.54058e-51	1	ZMYND8
GARNL31	1.61281e-55	0.412724	0.725	0.537	4.74085e-51	1	GARNL3
HOMER11	2.39009e-55	0.302991	0.682	0.495	7.02566e-51	1	HOMER1
DNAH11	3.176e-55	0.558845	0.286	0.15	9.33584e-51	1	DNAH11
SERINC5	5.1316e-55	0.294121	0.686	0.509	1.50843e-50	1	SERINC5
SOCS6	3.76007e-54	0.394706	0.388	0.234	1.10527e-49	1	SOCS6
PDZD2	4.54187e-54	0.279532	0.921	0.794	1.33508e-49	1	PDZD2
DNAAF4	4.70033e-54	0.302107	0.227	0.105	1.38166e-49	1	DNAAF4
PALMD	8.80432e-54	0.32926	0.27	0.139	2.58803e-49	1	PALMD
MAPKAPK21	9.0048e-54	0.335072	0.679	0.507	2.64696e-49	1	MAPKAPK2
SLC39A141	1.0173e-53	0.375052	0.527	0.354	2.99036e-49	1	SLC39A14
PLEKHA1	1.21015e-53	0.359838	0.536	0.37	3.55724e-49	1	PLEKHA1
LINC00159	1.22211e-53	0.335498	0.31	0.165	3.5924e-49	1	LINC00159
TET11	1.71379e-53	0.3473	0.682	0.493	5.03769e-49	1	TET1
2024-03-02	3.23874e-53	0.324853	0.437	0.276	9.52028e-49	1	2024-03-02
SFRP11	5.01568e-53	0.333894	0.48	0.306	1.47436e-48	1	SFRP1
DANT21	5.55563e-53	0.31146	0.865	0.677	1.63308e-48	1	DANT2
WDSUB1	9.38854e-53	0.331873	0.507	0.339	2.75976e-48	1	WDSUB1
TVP23C	1.33534e-52	0.30184	0.519	0.346	3.92522e-48	1	TVP23C
SSBP3	2.24154e-52	0.354523	0.642	0.478	6.58902e-48	1	SSBP3
CCDC57	2.78116e-52	0.295958	0.632	0.454	8.17522e-48	1	CCDC57
PPM1H	2.95678e-52	0.261754	0.206	0.092	8.69145e-48	1	PPM1H
CPNE4	3.63697e-52	0.444891	0.208	0.096	1.06909e-47	1	CPNE4
TMX2	4.16418e-52	0.366525	0.58	0.416	1.22406e-47	1	TMX2
LIMS21	4.25105e-52	0.311813	0.539	0.365	1.2496e-47	1	LIMS2
LINC02018	7.67189e-52	0.312104	0.299	0.158	2.25515e-47	1	LINC02018
FAM102A	1.34762e-51	0.328587	0.299	0.161	3.96133e-47	1	FAM102A
OXSR1	1.46669e-51	0.296968	0.594	0.417	4.31134e-47	1	OXSR1
RASAL21	2.48666e-51	0.278118	0.932	0.805	7.30953e-47	1	RASAL2
RBFOX11	2.4922e-51	0.309873	0.732	0.544	7.32583e-47	1	RBFOX1
GTF2IRD11	2.61716e-51	0.359476	0.789	0.616	7.69313e-47	1	GTF2IRD1
ADD3	2.62141e-51	0.286117	0.855	0.72	7.70562e-47	1	ADD3
COL23A1	3.83398e-51	0.446227	0.41	0.256	1.127e-46	1	COL23A1
FAM13B	5.57928e-51	0.323838	0.84	0.71	1.64003e-46	1	FAM13B
FBXO34	7.9206e-51	0.337689	0.739	0.576	2.32826e-46	1	FBXO34
COG51	8.49735e-51	0.286649	0.853	0.696	2.49779e-46	1	COG5
MORC4	8.85499e-51	0.307161	0.347	0.202	2.60292e-46	1	MORC4
GCNT21	1.004e-50	0.313228	0.58	0.398	2.95127e-46	1	GCNT2
ANAPC10	1.61721e-50	0.348786	0.49	0.327	4.7538e-46	1	ANAPC10
LRRC201	1.85288e-50	0.345348	0.444	0.284	5.44654e-46	1	LRRC20
PLPP71	2.28483e-50	0.309061	0.431	0.27	6.71625e-46	1	PLPP7
BEND7	3.78565e-50	0.281913	0.312	0.173	1.11279e-45	1	BEND7
TXLNB1	4.18451e-50	0.336693	0.543	0.375	1.23004e-45	1	TXLNB
GSPT1	5.78755e-50	0.280356	0.552	0.377	1.70125e-45	1	GSPT1
POMT1	6.70592e-50	0.263611	0.256	0.131	1.97121e-45	1	POMT1
AC068733.31	1.78368e-49	0.341593	0.382	0.234	5.24313e-45	1	AC068733.3
CCDC77	2.06474e-49	0.269886	0.364	0.214	6.06931e-45	1	CCDC77
ZNF516	2.2547e-49	0.323664	0.608	0.441	6.62769e-45	1	ZNF516
TTC23	2.69023e-49	0.335722	0.509	0.346	7.90794e-45	1	TTC23
RIPOR21	4.99476e-49	0.375688	0.493	0.333	1.46821e-44	1	RIPOR2
PCBD2	6.24589e-49	0.354696	0.478	0.315	1.83598e-44	1	PCBD2
PLD1	2.22763e-48	0.311053	0.673	0.498	6.54813e-44	1	PLD1
ROR2	2.55616e-48	0.488526	0.712	0.562	7.51383e-44	1	ROR2
MGST2	2.55777e-48	0.262318	0.304	0.169	7.51857e-44	1	MGST2
RUVBL2	3.56486e-48	0.273461	0.293	0.158	1.04789e-43	1	RUVBL2
RTN4RL1	4.43382e-48	0.358393	0.185	0.082	1.30332e-43	1	RTN4RL1
PCNX4	5.2882e-48	0.332022	0.62	0.459	1.55447e-43	1	PCNX4
DHRS31	7.1049e-48	0.379646	0.526	0.358	2.08848e-43	1	DHRS3
KLHL241	8.38123e-48	0.342875	0.654	0.482	2.46366e-43	1	KLHL24
ZMYM1	8.60698e-48	0.256597	0.507	0.336	2.53002e-43	1	ZMYM1
CFAP221	8.68151e-48	0.314542	0.176	0.077	2.55193e-43	1	CFAP221
LINC00342	1.23973e-47	0.281002	0.805	0.667	3.64418e-43	1	LINC00342
L3MBTL1	1.39421e-47	0.280371	0.322	0.185	4.09827e-43	1	L3MBTL1
RSU1	1.40747e-47	0.332222	0.712	0.552	4.13726e-43	1	RSU1
HACD11	1.61911e-47	0.287857	0.562	0.39	4.75938e-43	1	HACD1
UPP1	2.8388e-47	0.280609	0.279	0.152	8.34465e-43	1	UPP1
NUCKS1	3.83344e-47	0.278322	0.874	0.759	1.12684e-42	1	NUCKS1
HSPA4	3.85363e-47	0.508353	0.416	0.27	1.13277e-42	1	HSPA4
EZR	1.84528e-46	0.311214	0.569	0.412	5.42421e-42	1	EZR
PIK3CB	2.2032e-46	0.263511	0.624	0.453	6.47631e-42	1	PIK3CB
JPT1	2.34595e-46	0.314174	0.239	0.12	6.89593e-42	1	JPT1
C12orf65	2.67461e-46	0.292062	0.337	0.195	7.86202e-42	1	C12orf65
ACAT11	3.63439e-46	0.325055	0.491	0.337	1.06833e-41	1	ACAT1
KCNH21	3.91287e-46	0.306053	0.297	0.169	1.15019e-41	1	KCNH2
POLH	8.65653e-46	0.280264	0.626	0.452	2.54459e-41	1	POLH
PGM1	1.43366e-45	0.308266	0.345	0.208	4.21423e-41	1	PGM1
KDM1A	1.43604e-45	0.277326	0.547	0.381	4.22125e-41	1	KDM1A
RRAGD1	1.4365e-45	0.331795	0.392	0.251	4.22259e-41	1	RRAGD
RALGPS11	2.75107e-45	0.301868	0.592	0.426	8.08676e-41	1	RALGPS1
DIP2B	2.90258e-45	0.278048	0.845	0.701	8.53214e-41	1	DIP2B
LDHA	2.99043e-45	0.273768	0.318	0.185	8.79037e-41	1	LDHA
JUP	3.3612e-45	0.308737	0.36	0.22	9.88026e-41	1	JUP
BCKDHB	3.45398e-45	0.30543	0.686	0.529	1.0153e-40	1	BCKDHB
PHF7	3.86122e-45	0.329244	0.324	0.191	1.13501e-40	1	PHF7
AC090204.1	4.90443e-45	0.296882	0.237	0.121	1.44166e-40	1	AC090204.1
TNNC1	5.30716e-45	0.376222	0.364	0.227	1.56004e-40	1	TNNC1
CTNNA1	3.4881e-44	0.290022	0.904	0.803	1.02533e-39	1	CTNNA1
ZNF850	3.87445e-44	0.290776	0.438	0.283	1.13889e-39	1	ZNF850
C2CD6	4.1092e-44	0.305733	0.161	0.069	1.2079e-39	1	C2CD6
ARL5B	5.13114e-44	0.309919	0.308	0.181	1.5083e-39	1	ARL5B
DAB2IP1	8.22544e-44	0.303064	0.671	0.504	2.41787e-39	1	DAB2IP
DCLK2	1.26732e-43	0.309243	0.811	0.665	3.72529e-39	1	DCLK2
DCP1A	1.68388e-43	0.250859	0.557	0.389	4.94977e-39	1	DCP1A
PNISR	1.81294e-43	0.252686	0.85	0.735	5.32913e-39	1	PNISR
NT5C2	1.83511e-43	0.276006	0.825	0.688	5.39432e-39	1	NT5C2
ASXL1	3.04676e-43	0.264445	0.85	0.719	8.95596e-39	1	ASXL1
RABGAP1L1	4.51817e-43	0.258004	0.952	0.901	1.32812e-38	1	RABGAP1L
BMT21	1.19816e-42	0.304064	0.639	0.484	3.522e-38	1	BMT2
DCAF6	1.36442e-42	0.288589	0.691	0.537	4.01073e-38	1	DCAF6
YPEL2	2.65567e-42	0.282968	0.536	0.372	7.80633e-38	1	YPEL2
HSDL11	3.06432e-42	0.35068	0.411	0.272	9.00756e-38	1	HSDL1
TRIQK1	5.07467e-42	0.321704	0.555	0.401	1.4917e-37	1	TRIQK
MTUS11	6.49884e-42	0.295073	0.774	0.597	1.91034e-37	1	MTUS1
VPS35	9.60131e-42	0.286573	0.315	0.187	2.82231e-37	1	VPS35
STC2	1.19516e-41	0.27936	0.173	0.08	3.51316e-37	1	STC2
TENT5A1	1.28552e-41	0.279722	0.703	0.535	3.7788e-37	1	TENT5A
PFKM	1.29883e-41	0.290679	0.323	0.196	3.81791e-37	1	PFKM
CERK	1.39613e-41	0.323499	0.607	0.46	4.10394e-37	1	CERK
AC098617.1	1.45937e-41	0.399266	0.288	0.169	4.28983e-37	1	AC098617.1
TRIM631	1.59442e-41	0.305786	0.475	0.33	4.6868e-37	1	TRIM63
LRRC14B	2.40676e-41	0.256802	0.198	0.098	7.07466e-37	1	LRRC14B
LARP1	2.84565e-41	0.275022	0.691	0.539	8.3648e-37	1	LARP1
KDM6A	3.72831e-41	0.379369	0.869	0.766	1.09594e-36	1	KDM6A
SOX4	4.0938e-41	0.309919	0.36	0.22	1.20337e-36	1	SOX4
PTTG1IP	9.79078e-41	0.267429	0.579	0.426	2.878e-36	1	PTTG1IP
TSHZ1	1.34682e-40	0.295904	0.451	0.305	3.95897e-36	1	TSHZ1
GATA61	3.24495e-40	0.270262	0.803	0.638	9.53852e-36	1	GATA6
KANSL1L	6.11546e-40	0.259702	0.553	0.396	1.79764e-35	1	KANSL1L
PSPC1	8.49275e-40	0.278509	0.792	0.658	2.49644e-35	1	PSPC1
KPNA3	1.22809e-39	0.299622	0.608	0.456	3.60998e-35	1	KPNA3
TLN21	3.26385e-39	0.251687	0.918	0.791	9.59409e-35	1	TLN2
CDH4	5.39549e-39	0.381066	0.144	0.062	1.586e-34	1	CDH4
GIPC1	6.07602e-39	0.257781	0.37	0.235	1.78605e-34	1	GIPC1
TUSC31	6.20945e-39	0.292943	0.761	0.602	1.82527e-34	1	TUSC3
ATP11A1	8.58225e-39	0.251078	0.839	0.681	2.52275e-34	1	ATP11A
HEATR5B	9.84742e-39	0.276652	0.597	0.446	2.89465e-34	1	HEATR5B
LINC01473	1.10118e-38	0.349107	0.603	0.45	3.23693e-34	1	LINC01473
STK38L1	2.11844e-38	0.322023	0.603	0.454	6.22716e-34	1	STK38L
CBX1	2.53258e-38	0.252672	0.423	0.283	7.44451e-34	1	CBX1
EYA1	3.3336e-38	0.280358	0.424	0.285	9.79913e-34	1	EYA1
TRIM2	4.6721e-38	0.311567	0.595	0.446	1.37336e-33	1	TRIM2
REXO5	7.99333e-38	0.266151	0.437	0.294	2.34964e-33	1	REXO5
PTPRD	1.09539e-37	0.290813	0.821	0.691	3.2199e-33	1	PTPRD
UBC	1.87318e-37	0.303337	0.374	0.245	5.50622e-33	1	UBC
ZDHHC14	3.99367e-37	0.408681	0.605	0.473	1.17394e-32	1	ZDHHC14
MAP3K201	6.73591e-37	0.259589	0.818	0.683	1.98002e-32	1	MAP3K20
GRIP11	7.25058e-37	0.330205	0.372	0.239	2.13131e-32	1	GRIP1
CHCHD6	9.15235e-37	0.269691	0.387	0.255	2.69033e-32	1	CHCHD6
CREM	1.00211e-36	0.275984	0.523	0.373	2.94569e-32	1	CREM
WEE1	1.9699e-36	0.264127	0.517	0.376	5.79052e-32	1	WEE1
CPEB31	3.43911e-36	0.263775	0.838	0.684	1.01093e-31	1	CPEB3
AC078881.1	8.28903e-36	0.322442	0.191	0.098	2.43656e-31	1	AC078881.1
EPHA71	8.35761e-36	0.273697	0.495	0.349	2.45672e-31	1	EPHA7
LPL1	1.28536e-35	0.42045	0.524	0.4	3.77833e-31	1	LPL
PDK41	1.53532e-35	0.301537	0.459	0.332	4.51306e-31	1	PDK4
FBXL17	1.91129e-35	0.291536	0.782	0.643	5.61823e-31	1	FBXL17
UBAP2	4.1824e-35	0.26138	0.817	0.693	1.22942e-30	1	UBAP2
DESI2	1.06249e-34	0.27371	0.524	0.382	3.12319e-30	1	DESI2
LAPTM4B1	2.00742e-34	0.265928	0.595	0.447	5.9008e-30	1	LAPTM4B
LRSAM1	2.45663e-34	0.253593	0.395	0.268	7.22127e-30	1	LRSAM1
ADGRA31	2.72808e-34	0.284177	0.665	0.519	8.01919e-30	1	ADGRA3
TTTY10	2.76782e-34	0.383354	0.24	0.14	8.136e-30	1	TTTY10
NUBPL	2.99126e-34	0.25777	0.623	0.477	8.79282e-30	1	NUBPL
UNC45B1	1.12547e-33	0.332955	0.43	0.303	3.30832e-29	1	UNC45B
ELL2	1.76841e-33	0.388228	0.483	0.348	5.19825e-29	1	ELL2
MPP6	5.50015e-33	0.254115	0.389	0.261	1.61677e-28	1	MPP6
SLMAP	5.99279e-33	0.268634	0.808	0.676	1.76158e-28	1	SLMAP
MBTPS11	8.11388e-33	0.296768	0.567	0.439	2.38508e-28	1	MBTPS1
NXN	8.46092e-33	0.286283	0.839	0.723	2.48709e-28	1	NXN
RNF180	1.58321e-32	0.258706	0.346	0.228	4.65383e-28	1	RNF180
LINC009231	1.64537e-32	0.270064	0.407	0.278	4.83658e-28	1	LINC00923
BNIP31	2.15593e-32	0.340156	0.449	0.325	6.33735e-28	1	BNIP3
AC132803.1	1.32578e-31	0.290711	0.161	0.081	3.89712e-27	1	AC132803.1
AC104123.1	1.32871e-31	0.286205	0.314	0.202	3.90575e-27	1	AC104123.1
IRAK1BP11	1.46567e-31	0.258348	0.343	0.227	4.30833e-27	1	IRAK1BP1
MED25	1.55775e-31	0.266541	0.436	0.31	4.57901e-27	1	MED25
SMYD21	3.01558e-31	0.328126	0.574	0.448	8.8643e-27	1	SMYD2
HSPB71	3.21555e-31	0.271344	0.586	0.447	9.45212e-27	1	HSPB7
ZCCHC24	7.74604e-31	0.265097	0.454	0.325	2.27695e-26	1	ZCCHC24
CDHR3	1.1787e-30	0.260511	0.312	0.199	3.46479e-26	1	CDHR3
DNAJB1	1.21799e-30	0.396328	0.301	0.193	3.58029e-26	1	DNAJB1
GMPR1	1.34889e-30	0.257446	0.501	0.369	3.96506e-26	1	GMPR
SPAG16	1.44952e-30	0.291665	0.328	0.216	4.26087e-26	1	SPAG16
ARHGAP5	2.13607e-30	0.251963	0.744	0.609	6.27896e-26	1	ARHGAP5
DNAJB6	7.60198e-30	0.279911	0.642	0.519	2.2346e-25	1	DNAJB6
POPDC21	2.71388e-29	0.257496	0.356	0.244	7.97744e-25	1	POPDC2
JMY	4.62626e-29	0.261818	0.331	0.223	1.35989e-24	1	JMY
HIST1H2BJ	1.27189e-28	0.318317	0.113	0.05	3.73872e-24	1	HIST1H2BJ
LINC01876	1.40293e-28	0.353478	0.214	0.125	4.1239e-24	1	LINC01876
AFF4	1.85001e-28	0.321289	0.794	0.691	5.4381e-24	1	AFF4
NCS1	3.15077e-24	0.254109	0.4	0.294	9.26168e-20	1	NCS1
HSP90AA1	1.33824e-23	0.421786	0.639	0.531	3.93376e-19	1	HSP90AA1
GABRB11	4.2076e-21	0.278918	0.335	0.242	1.23683e-16	1	GABRB1
CPNE5	1.34099e-18	0.288103	0.32	0.238	3.94185e-14	1	CPNE5
TTTY141	9.79261e-17	0.372431	0.383	0.305	2.87854e-12	1	TTTY14
SPOCK1	2.9974e-15	0.402046	0.298	0.223	8.81086e-11	1	SPOCK1
TLL1	1.03565e-13	0.366827	0.119	0.073	3.0443e-09	1	TLL1
CSMD11	2.31814e-12	0.770331	0.165	0.113	6.81418e-08	1	CSMD1
MIR646HG1	7.53371e-08	0.360943	0.223	0.18	0.00221453	1	MIR646HG
SERPINH1	0.00514588	0.258579	0.241	0.215	1	1	SERPINH1
CNTNAP2	0	3.59588	0.705	0.176	0	2	CNTNAP2
NEGR1	0	3.34729	0.827	0.163	0	2	NEGR1
COL1A1	0	3.15251	0.891	0.206	0	2	COL1A1
COL1A2	0	2.8496	0.879	0.217	0	2	COL1A2
ADAMTS19	0	2.79338	0.744	0.115	0	2	ADAMTS19
PTPRT	0	2.73987	0.568	0.049	0	2	PTPRT
BNC2	0	2.73773	0.715	0.085	0	2	BNC2
AL357507.1	0	2.68979	0.423	0.031	0	2	AL357507.1
SCN7A	0	2.57037	0.688	0.093	0	2	SCN7A
COL6A6	0	2.56306	0.765	0.092	0	2	COL6A6
NCAM2	0	2.46081	0.545	0.116	0	2	NCAM2
COL6A3	0	2.45227	0.837	0.169	0	2	COL6A3
ADAMTSL3	0	2.44526	0.761	0.186	0	2	ADAMTSL3
COL5A1	0	2.43571	0.854	0.239	0	2	COL5A1
PDGFRA	0	2.43284	0.717	0.057	0	2	PDGFRA
PLCB1	0	2.42575	0.854	0.243	0	2	PLCB1
MEG8	0	2.42387	0.802	0.191	0	2	MEG8
COL12A1	0	2.40746	0.736	0.113	0	2	COL12A1
COL3A1	0	2.40575	0.819	0.184	0	2	COL3A1
DCLK1	0	2.38679	0.546	0.08	0	2	DCLK1
ADGRB3	0	2.3707	0.804	0.379	0	2	ADGRB3
MEG3	0	2.32895	0.841	0.213	0	2	MEG3
GLIS3	0	2.29948	0.628	0.123	0	2	GLIS3
UNC5C	0	2.29578	0.751	0.154	0	2	UNC5C
LDB2	0	2.28898	0.776	0.192	0	2	LDB2
FREM1	0	2.24467	0.58	0.135	0	2	FREM1
COL5A2	0	2.20693	0.808	0.217	0	2	COL5A2
GPC3	0	2.20461	0.558	0.061	0	2	GPC3
C7	0	2.19571	0.583	0.128	0	2	C7
SASH1	0	2.18504	0.879	0.49	0	2	SASH1
BICC1	0	2.17975	0.929	0.587	0	2	BICC1
MECOM	0	2.1713	0.645	0.177	0	2	MECOM
PKNOX2	0	2.15635	0.693	0.095	0	2	PKNOX2
COL24A1	0	2.15381	0.568	0.061	0	2	COL24A1
CCDC102B	0	2.1436	0.761	0.206	0	2	CCDC102B
NAALADL2	0	2.14052	0.86	0.43	0	2	NAALADL2
CLMP	0	2.13683	0.567	0.05	0	2	CLMP
DPYSL3	0	2.13326	0.647	0.109	0	2	DPYSL3
ABCA9	0	2.1267	0.621	0.087	0	2	ABCA9
FBN1	0	2.11557	0.753	0.181	0	2	FBN1
EBF2	0	2.09897	0.835	0.197	0	2	EBF2
SULF1	0	2.08137	0.653	0.091	0	2	SULF1
NRK	0	2.07918	0.573	0.049	0	2	NRK
CACNA2D3	0	2.07736	0.43	0.063	0	2	CACNA2D3
TIAM1	0	2.07222	0.741	0.329	0	2	TIAM1
SLIT2	0	2.04164	0.592	0.169	0	2	SLIT2
NTM	0	2.03763	0.473	0.037	0	2	NTM
ADAMTS2	0	2.02433	0.728	0.102	0	2	ADAMTS2
FN1	0	2.01233	0.659	0.184	0	2	FN1
LRFN5	0	2.00854	0.559	0.106	0	2	LRFN5
PTN	0	2.00837	0.656	0.198	0	2	PTN
TENM4	0	1.99209	0.599	0.206	0	2	TENM4
RORA	0	1.99083	0.956	0.71	0	2	RORA
LAMC1	0	1.97226	0.771	0.372	0	2	LAMC1
ROBO1	0	1.96002	0.844	0.484	0	2	ROBO1
GLI2	0	1.95683	0.692	0.106	0	2	GLI2
PAPPA	0	1.95409	0.44	0.043	0	2	PAPPA
FOXP2	0	1.95288	0.489	0.058	0	2	FOXP2
LHFPL2	0	1.94366	0.736	0.264	0	2	LHFPL2
LAMB1	0	1.93899	0.741	0.343	0	2	LAMB1
NFIX	0	1.9357	0.725	0.14	0	2	NFIX
ALDH1A2	0	1.92987	0.506	0.057	0	2	ALDH1A2
AKAP12	0	1.92186	0.723	0.263	0	2	AKAP12
LPAR1	0	1.90994	0.596	0.067	0	2	LPAR1
EGFR	0	1.90965	0.588	0.111	0	2	EGFR
TRPS1	0	1.87741	0.767	0.214	0	2	TRPS1
PID1	0	1.84867	0.572	0.101	0	2	PID1
DPP10	0	1.84018	0.419	0.05	0	2	DPP10
EBF3	0	1.81433	0.631	0.126	0	2	EBF3
ELN	0	1.81391	0.528	0.077	0	2	ELN
LSAMP	0	1.81183	0.649	0.175	0	2	LSAMP
TARID	0	1.80522	0.477	0.04	0	2	TARID
TNXB	0	1.80319	0.569	0.081	0	2	TNXB
ABCA10	0	1.79182	0.477	0.052	0	2	ABCA10
PLAGL1	0	1.78761	0.688	0.277	0	2	PLAGL1
VCAN	0	1.76363	0.781	0.423	0	2	VCAN
RRBP1	0	1.76075	0.764	0.269	0	2	RRBP1
EXT1	0	1.72648	0.951	0.771	0	2	EXT1
ADAM12	0	1.7214	0.426	0.045	0	2	ADAM12
PRICKLE2	0	1.69662	0.519	0.096	0	2	PRICKLE2
KLHL29	0	1.69218	0.407	0.044	0	2	KLHL29
PLXDC2	0	1.69004	0.802	0.344	0	2	PLXDC2
EPB41L2	0	1.68723	0.885	0.605	0	2	EPB41L2
MATN2	0	1.67179	0.59	0.19	0	2	MATN2
DCN	0	1.60898	0.585	0.07	0	2	DCN
KCNT2	0	1.58217	0.568	0.149	0	2	KCNT2
ZNF423	0	1.57821	0.515	0.108	0	2	ZNF423
ARHGAP21	0	1.57438	0.871	0.633	0	2	ARHGAP21
TRERF1	0	1.55792	0.677	0.25	0	2	TRERF1
PXDN	0	1.54994	0.594	0.128	0	2	PXDN
LINC00632	0	1.54511	0.545	0.113	0	2	LINC00632
ABCA6	0	1.53547	0.485	0.07	0	2	ABCA6
POSTN	0	1.53146	0.389	0.045	0	2	POSTN
COL6A2	0	1.52485	0.651	0.183	0	2	COL6A2
SMOC2	0	1.52425	0.384	0.056	0	2	SMOC2
PRKG1	0	1.50964	0.958	0.746	0	2	PRKG1
DPYD	0	1.49034	0.842	0.507	0	2	DPYD
DENND2A	0	1.48788	0.765	0.283	0	2	DENND2A
EBF1	0	1.48703	0.815	0.232	0	2	EBF1
BOC	0	1.45248	0.436	0.065	0	2	BOC
GRIN2D	0	1.43596	0.393	0.044	0	2	GRIN2D
PLSCR4	0	1.43393	0.554	0.136	0	2	PLSCR4
COLEC12	0	1.42207	0.517	0.107	0	2	COLEC12
ABI3BP	0	1.39538	0.375	0.042	0	2	ABI3BP
IRAK3	0	1.38427	0.6	0.12	0	2	IRAK3
DOK5	0	1.38368	0.365	0.043	0	2	DOK5
AMOTL1	0	1.35098	0.496	0.089	0	2	AMOTL1
RBMS3	0	1.3462	0.97	0.832	0	2	RBMS3
KIAA1755	0	1.34076	0.379	0.026	0	2	KIAA1755
PTGIS	0	1.29336	0.352	0.035	0	2	PTGIS
TFPI	0	1.27401	0.637	0.149	0	2	TFPI
DNM1	0	1.25409	0.467	0.094	0	2	DNM1
MOXD1	0	1.24917	0.334	0.028	0	2	MOXD1
ITGA11	0	1.24792	0.382	0.053	0	2	ITGA11
HHIP	0	1.21433	0.299	0.027	0	2	HHIP
FNDC1	0	1.19566	0.276	0.023	0	2	FNDC1
GLYATL2	0	1.17189	0.325	0.031	0	2	GLYATL2
THBS2	0	1.16964	0.342	0.038	0	2	THBS2
TWIST2	0	1.11161	0.291	0.026	0	2	TWIST2
TBX18	0	1.09998	0.368	0.049	0	2	TBX18
CDH23	0	1.01422	0.298	0.025	0	2	CDH23
DPT	0	0.78766	0.241	0.011	0	2	DPT
MN1	2.36577e-307	1.04827	0.322	0.038	6.95419e-303	2	MN1
ABCA8	7.81853e-304	1.69579	0.658	0.287	2.29826e-299	2	ABCA8
ARSJ	3.19578e-302	0.928144	0.287	0.028	9.39398e-298	2	ARSJ
SPATA6	8.358e-301	1.50919	0.659	0.272	2.45683e-296	2	SPATA6
MMP16	2.25711e-299	1.70722	0.664	0.283	6.63478e-295	2	MMP16
EMILIN1	2.28127e-296	0.891156	0.307	0.035	6.70578e-292	2	EMILIN1
SH3PXD2B	3.27952e-294	1.45219	0.601	0.211	9.64015e-290	2	SH3PXD2B
TSHZ2	4.17985e-294	2.35071	0.652	0.277	1.22867e-289	2	TSHZ2
MAML2	1.48127e-293	1.33843	0.919	0.75	4.3542e-289	2	MAML2
COL21A1	8.27548e-292	1.9534	0.722	0.407	2.43258e-287	2	COL21A1
SAMD5	1.07991e-286	1.50462	0.392	0.074	3.17439e-282	2	SAMD5
CHSY3	1.35629e-286	1.85979	0.691	0.322	3.98681e-282	2	CHSY3
CNTN5	1.21168e-281	2.04537	0.344	0.056	3.56173e-277	2	CNTN5
TSHZ3	5.34523e-280	1.08554	0.395	0.072	1.57123e-275	2	TSHZ3
CACNB4	8.80853e-279	1.60606	0.384	0.074	2.58927e-274	2	CACNB4
MRC2	1.60872e-278	1.10033	0.349	0.055	4.72885e-274	2	MRC2
CD34	1.87887e-277	0.777763	0.27	0.027	5.52293e-273	2	CD34
SEC24D	1.04929e-276	1.33141	0.599	0.214	3.08438e-272	2	SEC24D
LTBP4	3.47181e-276	1.12434	0.442	0.102	1.02054e-271	2	LTBP4
PPFIBP1	7.98912e-276	1.71685	0.715	0.392	2.3484e-271	2	PPFIBP1
ADAMTSL1	3.65634e-275	2.2833	0.755	0.487	1.07478e-270	2	ADAMTSL1
HMCN1	5.91361e-275	1.2035	0.366	0.066	1.73831e-270	2	HMCN1
ATP10A	6.14866e-273	1.04667	0.332	0.048	1.8074e-268	2	ATP10A
ZNF385D	2.6637e-272	1.55959	0.746	0.35	7.82995e-268	2	ZNF385D
FGD5	2.02845e-271	0.971725	0.38	0.069	5.96262e-267	2	FGD5
TCF7L2	1.29046e-268	1.28814	0.862	0.65	3.79331e-264	2	TCF7L2
LRRC4C	4.71913e-268	1.19819	0.301	0.04	1.38719e-263	2	LRRC4C
FBLN5	2.9957e-266	0.878476	0.264	0.027	8.80586e-262	2	FBLN5
TCF4	1.32827e-265	1.39096	0.893	0.754	3.90445e-261	2	TCF4
MXRA5	1.47862e-265	0.736584	0.217	0.014	4.3464e-261	2	MXRA5
COL6A1	6.3015e-264	1.25986	0.549	0.183	1.85233e-259	2	COL6A1
SERPINE2	8.93757e-264	0.947364	0.299	0.04	2.6272e-259	2	SERPINE2
RAB27B	3.35882e-263	1.00289	0.21	0.013	9.87325e-259	2	RAB27B
MSC-AS1	5.55842e-259	1.19697	0.462	0.111	1.6339e-254	2	MSC-AS1
NFIA	1.06087e-256	1.09479	0.97	0.917	3.11842e-252	2	NFIA
GPC6	4.32781e-256	1.53584	0.887	0.693	1.27216e-251	2	GPC6
RFTN2	2.17985e-255	0.973305	0.301	0.043	6.40767e-251	2	RFTN2
ACSM3	3.55158e-255	1.60522	0.34	0.059	1.04399e-250	2	ACSM3
COL15A1	1.71911e-254	1.59049	0.527	0.187	5.05332e-250	2	COL15A1
FBLN2	1.94889e-254	0.884903	0.249	0.025	5.72876e-250	2	FBLN2
ISLR	2.45316e-252	0.683636	0.187	0.009	7.21106e-248	2	ISLR
FLRT2	2.05851e-250	1.60005	0.705	0.367	6.051e-246	2	FLRT2
ST8SIA1	6.02002e-249	1.07267	0.351	0.066	1.76958e-244	2	ST8SIA1
MAPK10	2.38952e-248	1.43476	0.455	0.124	7.024e-244	2	MAPK10
GAS7	9.11748e-248	1.49143	0.824	0.5	2.68008e-243	2	GAS7
FAM155A	8.43308e-247	2.33345	0.394	0.094	2.47891e-242	2	FAM155A
TCF21	1.44419e-244	0.61161	0.206	0.014	4.24521e-240	2	TCF21
FBLN1	1.15747e-242	1.52279	0.583	0.244	3.40237e-238	2	FBLN1
DOCK1	1.13557e-238	1.05329	0.882	0.721	3.33802e-234	2	DOCK1
TCF7L1	3.13763e-238	1.32004	0.818	0.558	9.22306e-234	2	TCF7L1
PDE1A	1.2571e-237	1.19019	0.485	0.133	3.69524e-233	2	PDE1A
C3orf70	2.15346e-235	0.89931	0.343	0.063	6.33008e-231	2	C3orf70
APBB2	2.98651e-235	0.917532	0.771	0.437	8.77885e-231	2	APBB2
ANKS1B	1.39845e-231	1.51054	0.54	0.2	4.11074e-227	2	ANKS1B
RNF24	2.46351e-230	1.33808	0.691	0.356	7.2415e-226	2	RNF24
SPON1	1.63406e-229	1.21188	0.38	0.086	4.80332e-225	2	SPON1
IL33	4.02265e-227	0.891991	0.279	0.041	1.18246e-222	2	IL33
DLK1	5.65619e-227	0.676789	0.182	0.011	1.66264e-222	2	DLK1
COL27A1	1.30099e-224	1.2225	0.413	0.11	3.82425e-220	2	COL27A1
CABLES1	4.98898e-224	1.04086	0.425	0.107	1.46651e-219	2	CABLES1
ELMO1	1.00679e-223	1.18587	0.534	0.187	2.95945e-219	2	ELMO1
SPARC	2.5333e-223	0.990534	0.456	0.122	7.44664e-219	2	SPARC
PHLDB1	6.64048e-223	1.30272	0.608	0.275	1.95197e-218	2	PHLDB1
SCARA3	2.33179e-222	0.870448	0.314	0.057	6.85429e-218	2	SCARA3
SPRED2	5.5402e-222	1.41599	0.65	0.313	1.62854e-217	2	SPRED2
PLEKHH2	6.5032e-222	0.973545	0.362	0.08	1.91162e-217	2	PLEKHH2
FAT4	1.21943e-221	1.29314	0.458	0.149	3.58451e-217	2	FAT4
CFH	1.32165e-221	0.936482	0.252	0.033	3.88499e-217	2	CFH
FAP	3.72535e-221	0.88807	0.22	0.022	1.09507e-216	2	FAP
LRP1	1.51373e-220	1.00476	0.492	0.157	4.4496e-216	2	LRP1
OSBPL10	6.98264e-220	1.26992	0.44	0.133	2.05255e-215	2	OSBPL10
CHD9	7.30403e-220	1.09653	0.86	0.71	2.14702e-215	2	CHD9
CDH11	2.84881e-219	1.39536	0.583	0.245	8.37407e-215	2	CDH11
TPST1	6.78624e-219	1.49163	0.69	0.393	1.99482e-214	2	TPST1
FRMPD4	1.40069e-217	1.30564	0.253	0.035	4.11732e-213	2	FRMPD4
MYRIP	2.89376e-217	1.37912	0.282	0.047	8.50622e-213	2	MYRIP
CPNE8	8.99059e-217	0.97412	0.349	0.073	2.64278e-212	2	CPNE8
TMEM108	1.64058e-215	1.49819	0.377	0.092	4.82247e-211	2	TMEM108
MEOX1	1.11049e-214	1.36766	0.21	0.021	3.2643e-210	2	MEOX1
SLC22A3	4.53544e-214	0.730423	0.203	0.019	1.33319e-209	2	SLC22A3
SEMA3D	7.1286e-214	0.972788	0.237	0.03	2.09545e-209	2	SEMA3D
PELI2	1.11953e-213	1.00144	0.446	0.121	3.29084e-209	2	PELI2
FMNL3	1.69264e-213	1.05135	0.444	0.133	4.97552e-209	2	FMNL3
NRG1	2.78835e-213	2.45168	0.274	0.045	8.19635e-209	2	NRG1
DNM3OS	2.97396e-213	0.67322	0.229	0.027	8.74196e-209	2	DNM3OS
CACNG4	5.77804e-213	0.75509	0.177	0.012	1.69845e-208	2	CACNG4
ZFPM2	9.2797e-213	0.94351	0.95	0.901	2.72777e-208	2	ZFPM2
EPHB2	2.00057e-211	0.925679	0.225	0.026	5.88067e-207	2	EPHB2
ZEB2	1.0882e-210	1.15034	0.865	0.722	3.19877e-206	2	ZEB2
AFAP1	2.95203e-209	1.30926	0.718	0.426	8.67748e-205	2	AFAP1
AKT3	5.03499e-209	1.08047	0.788	0.526	1.48003e-204	2	AKT3
MARCKS	4.91914e-207	1.13733	0.483	0.168	1.44598e-202	2	MARCKS
FBLN7	2.47518e-206	1.10214	0.361	0.089	7.27579e-202	2	FBLN7
COL8A1	5.60028e-206	0.911769	0.204	0.02	1.6462e-201	2	COL8A1
SYT17	3.13603e-204	0.804455	0.237	0.031	9.21837e-200	2	SYT17
TMEFF2	1.1738e-202	1.17316	0.202	0.021	3.45037e-198	2	TMEFF2
AL033504.1	1.06168e-200	1.17465	0.269	0.045	3.12082e-196	2	AL033504.1
ADGRA2	1.05685e-199	1.05911	0.388	0.105	3.10661e-195	2	ADGRA2
DISC1	1.15415e-199	1.23968	0.618	0.29	3.39261e-195	2	DISC1
COL5A3	3.10384e-196	1.1174	0.352	0.081	9.12375e-192	2	COL5A3
SLC4A7	4.05482e-196	1.34958	0.606	0.302	1.19191e-191	2	SLC4A7
OAF	2.59605e-195	0.648857	0.218	0.027	7.63109e-191	2	OAF
DOCK10	7.67485e-195	0.828494	0.485	0.146	2.25602e-190	2	DOCK10
PLCE1	3.12208e-194	1.21302	0.659	0.37	9.17737e-190	2	PLCE1
PEG3	1.55051e-193	0.797303	0.237	0.035	4.55771e-189	2	PEG3
DDR2	2.90395e-191	1.07928	0.57	0.247	8.53616e-187	2	DDR2
EMP1	3.38055e-191	0.926603	0.253	0.041	9.93712e-187	2	EMP1
RCBTB2	4.6308e-191	0.75903	0.301	0.062	1.36122e-186	2	RCBTB2
LITAF	8.28837e-191	0.831822	0.303	0.06	2.43637e-186	2	LITAF
SVEP1	1.18555e-190	0.964789	0.292	0.059	3.48494e-186	2	SVEP1
SLC9A9	4.4889e-190	0.794743	0.419	0.118	1.31951e-185	2	SLC9A9
FMNL2	4.64661e-190	1.42233	0.687	0.418	1.36587e-185	2	FMNL2
ELOVL2	5.34537e-189	0.822477	0.275	0.049	1.57127e-184	2	ELOVL2
PXDNL	1.08758e-188	1.56902	0.585	0.286	3.19693e-184	2	PXDNL
CNTN4	1.1157e-185	1.54059	0.555	0.25	3.2796e-181	2	CNTN4
AC092691.1	3.17225e-185	0.894115	0.177	0.016	9.32482e-181	2	AC092691.1
SRPX2	8.04681e-185	0.545886	0.189	0.02	2.36536e-180	2	SRPX2
FGFR1	1.74486e-183	1.15741	0.784	0.555	5.129e-179	2	FGFR1
LINC00511	2.96812e-183	0.941615	0.175	0.016	8.72478e-179	2	LINC00511
SOX9	6.0561e-183	0.468516	0.151	0.01	1.78019e-178	2	SOX9
FLI1	9.24239e-183	0.861775	0.483	0.159	2.7168e-178	2	FLI1
OSBPL6	1.22918e-182	1.02021	0.345	0.09	3.61318e-178	2	OSBPL6
SSBP2	3.31109e-182	1.02809	0.877	0.799	9.73296e-178	2	SSBP2
ADCY1	9.50825e-182	1.0041	0.328	0.082	2.79495e-177	2	ADCY1
KCTD12	1.23625e-180	0.557161	0.197	0.023	3.63394e-176	2	KCTD12
SNCAIP	1.48077e-178	1.14833	0.449	0.163	4.35273e-174	2	SNCAIP
CCBE1	1.75524e-178	1.08671	0.209	0.028	5.15953e-174	2	CCBE1
RASA3	9.80945e-178	0.951499	0.488	0.184	2.88349e-173	2	RASA3
PDE7B	1.59103e-177	1.09369	0.485	0.168	4.67683e-173	2	PDE7B
CLIP2	8.9833e-177	1.14721	0.561	0.245	2.64064e-172	2	CLIP2
ADAM33	1.61492e-176	0.643338	0.189	0.022	4.74707e-172	2	ADAM33
HAS2	1.59027e-175	0.691916	0.147	0.01	4.67459e-171	2	HAS2
ITPR1	7.42039e-175	1.15154	0.542	0.233	2.18122e-170	2	ITPR1
MEST	1.30925e-174	0.635088	0.208	0.029	3.84854e-170	2	MEST
TTC28	5.10312e-172	0.740001	0.967	0.912	1.50006e-167	2	TTC28
CASC15	6.35275e-172	1.30345	0.534	0.22	1.86739e-167	2	CASC15
PLEKHA4	2.61331e-171	0.8158	0.273	0.056	7.68182e-167	2	PLEKHA4
NDST4	5.10276e-171	0.665736	0.15	0.011	1.49996e-166	2	NDST4
IL4R	1.42685e-170	0.820581	0.293	0.063	4.19424e-166	2	IL4R
TOX2	5.36662e-170	0.700354	0.191	0.024	1.57752e-165	2	TOX2
ATP8A2	9.98854e-170	0.710292	0.175	0.019	2.93613e-165	2	ATP8A2
MEIS3	1.88344e-169	0.645786	0.221	0.034	5.53636e-165	2	MEIS3
LUM	4.9466e-168	0.435427	0.147	0.011	1.45405e-163	2	LUM
AC119674.1	2.9985e-167	1.08392	0.292	0.069	8.8141e-163	2	AC119674.1
EPHA3	3.1683e-167	1.19327	0.427	0.145	9.31322e-163	2	EPHA3
HPSE2	3.70747e-166	1.40005	0.199	0.028	1.08981e-161	2	HPSE2
EGR1	3.80946e-166	1.1929	0.237	0.042	1.11979e-161	2	EGR1
WT1	1.0082e-164	0.67187	0.159	0.015	2.9636e-160	2	WT1
CENPP	1.3583e-164	1.1468	0.869	0.703	3.99273e-160	2	CENPP
NCOA1	2.49354e-164	0.915144	0.854	0.751	7.32976e-160	2	NCOA1
NR2F2-AS1	3.4389e-164	0.910392	0.496	0.182	1.01087e-159	2	NR2F2-AS1
TANC2	5.51676e-164	1.13385	0.794	0.66	1.62165e-159	2	TANC2
TTC39B	5.64667e-164	0.856035	0.31	0.078	1.65984e-159	2	TTC39B
GNG2	1.29206e-163	0.799974	0.338	0.087	3.79802e-159	2	GNG2
CSGALNACT1	1.3887e-163	1.09235	0.419	0.147	4.0821e-159	2	CSGALNACT1
KIRREL1	8.0064e-163	1.13783	0.574	0.28	2.35348e-158	2	KIRREL1
[truncated: 7,957 more rows]

## Sheet: Marker genes of ProC
Cluster	Annotation	Marker 1	Marker 2	Marker 3
0	Pro0	FGF12	ANKRD1	MYBPC3
1	Pro1	NAV2	SHROOM3	ESRRG
2	Pro2	NEGR1	COL1A1	COL1A2
3	Pro3	ENPEP	ITGA1	APBB2
4	Pro4	RBPJ	F13A1	RBM47
5	Pro5	CFD	KAZN	DCN
7	Pro6	MYH6	NPPA	MYL7
8	Pro7	ACTA1	CRYAB	MYOM2
6	Pro-X1	HBA2	HBG2	HBA1
