# Supplementary material for: Life-span–dependent transcriptional dynamics of the human heart
Source: Sci Adv. 2026 Jun 17;12(25):eaeg2614. doi: 10.1126/sciadv.aeg2614 (PMC13274588; doi:10.1126/sciadv.aeg2614)
Supplement: Supplementary file 2 — Tables S1 to S55 [file sciadv.aeg2614_tables_s1_to_s55.zip › Tables/Supplementary_Table_7.xlsx]

## Sheet: ProC_subtype_prop_among_sampl
x	fill.bar	count	frac		x	fill.bar	count	frac
AG1_LV_2	ProC0	378	0.480916		AG1_RV_1	ProC0	187	0.417411
AG1_LV_2	ProC1	253	0.321883		AG1_RV_1	ProC1	96	0.214286
AG1_LV_2	ProC2	88	0.111959		AG1_RV_1	ProC2	99	0.220982
AG3_LV_7	ProC3	0	0		AG3_RV_7	ProC3	2	0.047619
AG1_LV_2	ProC4	13	0.0165394		AG1_RV_1	ProC4	5	0.0111607
AG1_LV_2	ProC5	2	0.00254453		AG1_RV_1	ProC5	4	0.00892857
AG1_LV_2	ProC6	8	0.0101781		AG1_RV_1	ProC6	17	0.0379464
AG1_LV_2	ProC7	0	0		AG1_RV_1	ProC7	4	0.00892857
AG1_LV_4	ProC0	176	0.431373		AG1_RV_2	ProC0	299	0.457887
AG1_LV_4	ProC1	131	0.321078		AG1_RV_2	ProC1	184	0.281776
AG1_LV_4	ProC2	57	0.139706		AG1_RV_2	ProC2	118	0.180704
AG3_LV_5	ProC3	7	0.0729167		AG3_RV_6	ProC3	29	0.175758
AG1_LV_4	ProC4	11	0.0269608		AG1_RV_2	ProC4	4	0.00612557
AG1_LV_4	ProC5	5	0.0122549		AG1_RV_2	ProC5	2	0.00306279
AG1_LV_4	ProC6	0	0		AG1_RV_2	ProC6	8	0.0122511
AG1_LV_4	ProC7	0	0		AG1_RV_2	ProC7	0	0
AG1_LV_5	ProC0	255	0.439655		AG1_RV_4	ProC0	85	0.317164
AG1_LV_5	ProC1	213	0.367241		AG1_RV_4	ProC1	90	0.335821
AG1_LV_5	ProC2	58	0.1		AG1_RV_4	ProC2	61	0.227612
AG3_LV_4	ProC3	11	0.112245		AG3_RV_4	ProC3	17	0.288136
AG1_LV_5	ProC4	0	0		AG1_RV_4	ProC4	5	0.0186567
AG1_LV_5	ProC5	1	0.00172414		AG1_RV_4	ProC5	0	0
AG1_LV_5	ProC6	32	0.0551724		AG1_RV_4	ProC6	0	0
AG1_LV_5	ProC7	0	0		AG1_RV_4	ProC7	0	0
AG1_LV_6	ProC0	67	0.257692		AG1_RV_5	ProC0	70	0.24735
AG1_LV_6	ProC1	120	0.461538		AG1_RV_5	ProC1	53	0.187279
AG1_LV_6	ProC2	38	0.146154		AG1_RV_5	ProC2	92	0.325088
AG3_LV_3	ProC3	31	0.413333		AG3_RV_3	ProC3	25	0.255102
AG1_LV_6	ProC4	14	0.0538462		AG1_RV_5	ProC4	1	0.00353357
AG1_LV_6	ProC5	3	0.0115385		AG1_RV_5	ProC5	10	0.0353357
AG1_LV_6	ProC6	4	0.0153846		AG1_RV_5	ProC6	0	0
AG1_LV_6	ProC7	0	0		AG1_RV_5	ProC7	0	0
AG2_LV_1	ProC0	162	0.38756		AG1_RV_6	ProC0	109	0.454167
AG2_LV_1	ProC1	143	0.342105		AG1_RV_6	ProC1	10	0.0416667
AG2_LV_1	ProC2	68	0.162679		AG1_RV_6	ProC2	75	0.3125
AG3_LV_2	ProC3	46	0.247312		AG3_RV_2	ProC3	42	0.21
AG2_LV_1	ProC4	3	0.00717703		AG1_RV_6	ProC4	16	0.0666667
AG2_LV_1	ProC5	1	0.00239234		AG1_RV_6	ProC5	4	0.0166667
AG2_LV_1	ProC6	0	0		AG1_RV_6	ProC6	0	0
AG2_LV_1	ProC7	0	0		AG1_RV_6	ProC7	0	0
AG2_LV_2	ProC0	340	0.464481		AG2_RV_2	ProC0	240	0.552995
AG2_LV_2	ProC1	290	0.396175		AG2_RV_2	ProC1	167	0.384793
AG2_LV_2	ProC2	61	0.0833333		AG2_RV_2	ProC2	0	0
AG3_LV_1	ProC3	15	0.128205		AG3_RV_1	ProC3	11	0.157143
AG2_LV_2	ProC4	4	0.00546448		AG2_RV_2	ProC4	3	0.00691244
AG2_LV_2	ProC5	8	0.010929		AG2_RV_2	ProC5	6	0.0138249
AG2_LV_2	ProC6	2	0.00273224		AG2_RV_2	ProC6	1	0.00230415
AG2_LV_2	ProC7	0	0		AG2_RV_2	ProC7	0	0
AG2_LV_3	ProC0	52	0.282609		AG2_RV_3	ProC0	34	0.290598
AG2_LV_3	ProC1	7	0.0380435		AG2_RV_3	ProC1	7	0.0598291
AG2_LV_3	ProC2	83	0.451087		AG2_RV_3	ProC2	50	0.42735
AG2_LV_6	ProC3	30	0.23622		AG2_RV_6	ProC3	18	0.169811
AG2_LV_3	ProC4	5	0.0271739		AG2_RV_3	ProC4	7	0.0598291
AG2_LV_3	ProC5	5	0.0271739		AG2_RV_3	ProC5	1	0.00854701
AG2_LV_3	ProC6	0	0		AG2_RV_3	ProC6	0	0
AG2_LV_3	ProC7	0	0		AG2_RV_3	ProC7	0	0
AG2_LV_4	ProC0	116	0.454902		AG2_RV_4	ProC0	95	0.429864
AG2_LV_4	ProC1	105	0.411765		AG2_RV_4	ProC1	79	0.357466
AG2_LV_4	ProC2	16	0.0627451		AG2_RV_4	ProC2	27	0.122172
AG2_LV_4	ProC3	14	0.054902		AG2_RV_4	ProC3	18	0.081448
AG2_LV_4	ProC4	2	0.00784314		AG2_RV_4	ProC4	2	0.00904977
AG2_LV_4	ProC5	1	0.00392157		AG2_RV_4	ProC5	0	0
AG2_LV_4	ProC6	1	0.00392157		AG2_RV_4	ProC6	0	0
AG2_LV_4	ProC7	0	0		AG2_RV_4	ProC7	0	0
AG4_LV_2	ProC0	0	0		AG2_RV_5	ProC0	0	0
AG4_LV_2	ProC1	0	0		AG2_RV_5	ProC1	0	0
AG4_LV_2	ProC2	0	0		AG2_RV_5	ProC2	40	0.434783
AG2_LV_3	ProC3	32	0.173913		AG2_RV_3	ProC3	18	0.153846
AG4_LV_2	ProC4	25	0.892857		AG2_RV_5	ProC4	5	0.0543478
AG4_LV_2	ProC5	2	0.0714286		AG2_RV_5	ProC5	1	0.0108696
AG4_LV_2	ProC6	0	0		AG2_RV_5	ProC6	0	0
AG4_LV_2	ProC7	0	0		AG2_RV_5	ProC7	0	0
AG2_LV_6	ProC0	33	0.259843		AG2_RV_6	ProC0	3	0.0283019
AG2_LV_6	ProC1	0	0		AG2_RV_6	ProC1	0	0
AG2_LV_6	ProC2	56	0.440945		AG2_RV_6	ProC2	71	0.669811
AG2_LV_2	ProC3	27	0.0368852		AG2_RV_2	ProC3	17	0.0391705
AG2_LV_6	ProC4	1	0.00787402		AG2_RV_6	ProC4	2	0.0188679
AG2_LV_6	ProC5	2	0.015748		AG2_RV_6	ProC5	4	0.0377358
AG2_LV_6	ProC6	5	0.0393701		AG2_RV_6	ProC6	8	0.0754717
AG2_LV_6	ProC7	0	0		AG2_RV_6	ProC7	0	0
AG3_LV_1	ProC0	34	0.290598		AG3_RV_1	ProC0	26	0.371429
AG3_LV_1	ProC1	16	0.136752		AG3_RV_1	ProC1	0	0
AG3_LV_1	ProC2	27	0.230769		AG3_RV_1	ProC2	29	0.414286
AG2_LV_1	ProC3	41	0.0980861		AG1_RV_6	ProC3	26	0.108333
AG3_LV_1	ProC4	0	0		AG3_RV_1	ProC4	0	0
AG3_LV_1	ProC5	1	0.00854701		AG3_RV_1	ProC5	4	0.0571429
AG3_LV_1	ProC6	24	0.205128		AG3_RV_1	ProC6	0	0
AG3_LV_1	ProC7	0	0		AG3_RV_1	ProC7	0	0
AG3_LV_2	ProC0	62	0.333333		AG3_RV_2	ProC0	66	0.33
AG3_LV_2	ProC1	43	0.231183		AG3_RV_2	ProC1	65	0.325
AG3_LV_2	ProC2	31	0.166667		AG3_RV_2	ProC2	23	0.115
AG1_LV_6	ProC3	14	0.0538462		AG1_RV_5	ProC3	57	0.201413
AG3_LV_2	ProC4	3	0.016129		AG3_RV_2	ProC4	2	0.01
AG3_LV_2	ProC5	1	0.00537634		AG3_RV_2	ProC5	2	0.01
AG3_LV_2	ProC6	0	0		AG3_RV_2	ProC6	0	0
AG3_LV_2	ProC7	0	0		AG3_RV_2	ProC7	0	0
AG3_LV_3	ProC0	18	0.24		AG3_RV_3	ProC0	41	0.418367
AG3_LV_3	ProC1	0	0		AG3_RV_3	ProC1	1	0.0102041
AG3_LV_3	ProC2	18	0.24		AG3_RV_3	ProC2	18	0.183673
AG1_LV_5	ProC3	21	0.0362069		AG1_RV_4	ProC3	27	0.100746
AG3_LV_3	ProC4	5	0.0666667		AG3_RV_3	ProC4	4	0.0408163
AG3_LV_3	ProC5	1	0.0133333		AG3_RV_3	ProC5	1	0.0102041
AG3_LV_3	ProC6	2	0.0266667		AG3_RV_3	ProC6	8	0.0816327
AG3_LV_3	ProC7	0	0		AG3_RV_3	ProC7	0	0
AG3_LV_4	ProC0	32	0.326531		AG3_RV_4	ProC0	13	0.220339
AG3_LV_4	ProC1	44	0.44898		AG3_RV_4	ProC1	12	0.20339
AG3_LV_4	ProC2	9	0.0918367		AG3_RV_4	ProC2	13	0.220339
AG1_LV_4	ProC3	28	0.0686275		AG1_RV_2	ProC3	38	0.058193
AG3_LV_4	ProC4	2	0.0204082		AG3_RV_4	ProC4	4	0.0677966
AG3_LV_4	ProC5	0	0		AG3_RV_4	ProC5	0	0
AG3_LV_4	ProC6	0	0		AG3_RV_4	ProC6	0	0
AG3_LV_4	ProC7	0	0		AG3_RV_4	ProC7	0	0
AG3_LV_5	ProC0	60	0.625		AG3_RV_6	ProC0	44	0.266667
AG3_LV_5	ProC1	8	0.0833333		AG3_RV_6	ProC1	60	0.363636
AG3_LV_5	ProC2	14	0.145833		AG3_RV_6	ProC2	27	0.163636
AG1_LV_2	ProC3	44	0.0559796		AG1_RV_1	ProC3	36	0.0803571
AG3_LV_5	ProC4	6	0.0625		AG3_RV_6	ProC4	3	0.0181818
AG3_LV_5	ProC5	1	0.0104167		AG3_RV_6	ProC5	2	0.0121212
AG3_LV_5	ProC6	0	0		AG3_RV_6	ProC6	0	0
AG3_LV_5	ProC7	0	0		AG3_RV_6	ProC7	0	0
AG3_LV_7	ProC0	44	0.830189		AG3_RV_7	ProC0	20	0.47619
AG3_LV_7	ProC1	6	0.113208		AG3_RV_7	ProC1	1	0.0238095
AG3_LV_7	ProC2	1	0.0188679		AG3_RV_7	ProC2	12	0.285714
AG1_LV_1	ProC3	39	0.0401235		AG5_RV_2	ProC3	2	0.0869565
AG3_LV_7	ProC4	2	0.0377358		AG3_RV_7	ProC4	7	0.166667
AG3_LV_7	ProC5	0	0		AG3_RV_7	ProC5	0	0
AG3_LV_7	ProC6	0	0		AG3_RV_7	ProC6	0	0
AG3_LV_7	ProC7	0	0		AG3_RV_7	ProC7	0	0
AG5_LV_1	ProC0	0	0		AG4_RV_1	ProC0	0	0
AG5_LV_1	ProC1	0	0		AG4_RV_1	ProC1	0	0
AG5_LV_1	ProC2	3	0.0454545		AG4_RV_1	ProC2	4	0.142857
AG6_LV_5	ProC3	0	0		AG5_RV_1	ProC3	3	0.0422535
AG5_LV_1	ProC4	54	0.818182		AG4_RV_1	ProC4	10	0.357143
AG5_LV_1	ProC5	9	0.136364		AG4_RV_1	ProC5	8	0.285714
AG5_LV_1	ProC6	0	0		AG4_RV_1	ProC6	0	0
AG5_LV_1	ProC7	0	0		AG4_RV_1	ProC7	3	0.107143
AG6_LV_1	ProC0	0	0		AG4_RV_2	ProC0	0	0
AG6_LV_1	ProC1	0	0		AG4_RV_2	ProC1	0	0
AG6_LV_1	ProC2	0	0		AG4_RV_2	ProC2	0	0
AG5_LV_2	ProC3	0	0		AG4_RV_3	ProC3	1	0.008
AG6_LV_1	ProC4	16	0.761905		AG4_RV_2	ProC4	37	0.787234
AG6_LV_1	ProC5	3	0.142857		AG4_RV_2	ProC5	4	0.0851064
AG6_LV_1	ProC6	0	0		AG4_RV_2	ProC6	0	0
AG6_LV_1	ProC7	2	0.0952381		AG4_RV_2	ProC7	0	0
AG5_LV_2	ProC0	0	0		AG4_RV_3	ProC0	0	0
AG5_LV_2	ProC1	0	0		AG4_RV_3	ProC1	0	0
AG5_LV_2	ProC2	1	0.0769231		AG4_RV_3	ProC2	1	0.008
AG5_LV_1	ProC3	0	0		AG4_RV_1	ProC3	3	0.107143
AG5_LV_2	ProC4	3	0.230769		AG4_RV_3	ProC4	100	0.8
AG5_LV_2	ProC5	8	0.615385		AG4_RV_3	ProC5	23	0.184
AG5_LV_2	ProC6	0	0		AG4_RV_3	ProC6	0	0
AG5_LV_2	ProC7	1	0.0769231		AG4_RV_3	ProC7	0	0
AG6_LV_5	ProC0	0	0		AG5_RV_1	ProC0	0	0
AG6_LV_5	ProC1	0	0		AG5_RV_1	ProC1	0	0
AG6_LV_5	ProC2	1	0.1		AG5_RV_1	ProC2	11	0.15493
AG4_LV_2	ProC3	1	0.0357143		AG2_RV_5	ProC3	46	0.5
AG6_LV_5	ProC4	2	0.2		AG5_RV_1	ProC4	46	0.647887
AG6_LV_5	ProC5	4	0.4		AG5_RV_1	ProC5	11	0.15493
AG6_LV_5	ProC6	0	0		AG5_RV_1	ProC6	0	0
AG6_LV_5	ProC7	3	0.3		AG5_RV_1	ProC7	0	0
AG1_LV_1	ProC0	494	0.50823		AG5_RV_2	ProC0	0	0
AG1_LV_1	ProC1	315	0.324074		AG5_RV_2	ProC1	0	0
AG1_LV_1	ProC2	115	0.118313		AG5_RV_2	ProC2	1	0.0434783
AG6_LV_2	ProC3	0	0		AG6_RV_5	ProC3	7	0.318182
AG1_LV_1	ProC4	1	0.00102881		AG5_RV_2	ProC4	10	0.434783
AG1_LV_1	ProC5	4	0.00411523		AG5_RV_2	ProC5	10	0.434783
AG1_LV_1	ProC6	4	0.00411523		AG5_RV_2	ProC6	0	0
AG1_LV_1	ProC7	0	0		AG5_RV_2	ProC7	0	0
AG6_LV_3	ProC0	0	0		AG5_RV_3	ProC0	0	0
AG6_LV_3	ProC1	0	0		AG5_RV_3	ProC1	0	0
AG6_LV_3	ProC2	0	0		AG5_RV_3	ProC2	0	0
AG6_LV_1	ProC3	0	0		AG4_RV_2	ProC3	6	0.12766
AG6_LV_3	ProC4	0	0		AG5_RV_3	ProC4	5	0.5
AG6_LV_3	ProC5	6	0.545455		AG5_RV_3	ProC5	4	0.4
AG6_LV_3	ProC6	0	0		AG5_RV_3	ProC6	0	0
AG6_LV_3	ProC7	5	0.454545		AG5_RV_3	ProC7	1	0.1
AG4_LV_1	ProC0	0	0		AG6_RV_1	ProC0	0	0
AG4_LV_1	ProC1	0	0		AG6_RV_1	ProC1	0	0
AG4_LV_1	ProC2	0	0		AG6_RV_1	ProC2	0	0
AG5_LV_3	ProC3	0	0		AG6_RV_4	ProC3	0	0
AG4_LV_1	ProC4	22	0.846154		AG6_RV_1	ProC4	6	0.6
AG4_LV_1	ProC5	4	0.153846		AG6_RV_1	ProC5	2	0.2
AG4_LV_1	ProC6	0	0		AG6_RV_1	ProC6	0	0
AG4_LV_1	ProC7	0	0		AG6_RV_1	ProC7	2	0.2
AG4_LV_3	ProC0	0	0		AG6_RV_2	ProC0	0	0
AG4_LV_3	ProC1	0	0		AG6_RV_2	ProC1	0	0
AG4_LV_3	ProC2	0	0		AG6_RV_2	ProC2	0	0
AG4_LV_3	ProC3	0	0		AG6_RV_2	ProC3	0	0
AG4_LV_3	ProC4	56	0.811594		AG6_RV_2	ProC4	5	0.25
AG4_LV_3	ProC5	13	0.188406		AG6_RV_2	ProC5	13	0.65
AG4_LV_3	ProC6	0	0		AG6_RV_2	ProC6	0	0
AG4_LV_3	ProC7	0	0		AG6_RV_2	ProC7	2	0.1
AG6_LV_4	ProC0	0	0		AG6_RV_3	ProC0	0	0
AG6_LV_4	ProC1	0	0		AG6_RV_3	ProC1	0	0
AG6_LV_4	ProC2	0	0		AG6_RV_3	ProC2	0	0
AG4_LV_1	ProC3	0	0		AG6_RV_1	ProC3	0	0
AG6_LV_4	ProC4	0	0		AG6_RV_3	ProC4	0	0
AG6_LV_4	ProC5	0	0		AG6_RV_3	ProC5	5	0.5
AG6_LV_4	ProC6	0	0		AG6_RV_3	ProC6	0	0
AG6_LV_4	ProC7	2	1		AG6_RV_3	ProC7	5	0.5
AG5_LV_3	ProC0	0	0		AG6_RV_4	ProC0	0	0
AG5_LV_3	ProC1	0	0		AG6_RV_4	ProC1	0	0
AG5_LV_3	ProC2	0	0		AG6_RV_4	ProC2	0	0
AG6_LV_3	ProC3	0	0		AG5_RV_3	ProC3	0	0
AG5_LV_3	ProC4	10	0.769231		AG6_RV_4	ProC4	2	0.153846
AG5_LV_3	ProC5	2	0.153846		AG6_RV_4	ProC5	8	0.615385
AG5_LV_3	ProC6	0	0		AG6_RV_4	ProC6	0	0
AG5_LV_3	ProC7	1	0.0769231		AG6_RV_4	ProC7	3	0.230769
AG6_LV_2	ProC0	0	0		AG6_RV_5	ProC0	0	0
AG6_LV_2	ProC1	0	0		AG6_RV_5	ProC1	0	0
AG6_LV_2	ProC2	0	0		AG6_RV_5	ProC2	0	0
AG6_LV_4	ProC3	0	0		AG6_RV_3	ProC3	0	0
AG6_LV_2	ProC4	1	0.047619		AG6_RV_5	ProC4	8	0.363636
AG6_LV_2	ProC5	15	0.714286		AG6_RV_5	ProC5	4	0.181818
AG6_LV_2	ProC6	0	0		AG6_RV_5	ProC6	0	0
AG6_LV_2	ProC7	5	0.238095		AG6_RV_5	ProC7	3	0.136364

## Sheet: Statistical analyses
LV-CM-progenitor cell (ProC 0, 1, 6, 7)								LV-FB-progenitor cell (ProC 2, 5)								LV-MC-progenitor cell (ProC 4)
Group	AG1	AG2	AG3	AG4	AG5	AG6		Group	AG1	AG2	AG3	AG4	AG5	AG6		Group	AG1	AG2	AG3	AG4	AG5	AG6
Mean	0.7997	0.6167	0.6485	0	0.05128	0.4176		Mean	0.1297	0.2522	0.1553	0.1379	0.3427	0.3805		Mean	0.01968	0.01111	0.03391	0.8502	0.6061	0.2019
Mean (%)	79.97	61.67	64.85	0	5.128	41.76		Mean (%)	12.97	25.22	15.53	13.79	34.27	38.05		Mean (%)	1.968	1.111	3.391	85.02	60.61	20.19
SD	0.0545	0.2857	0.2279	0	0.04441	0.3502		SD	0.02422	0.1999	0.08899	0.0601	0.3031	0.2976		SD	0.02217	0.009035	0.02666	0.04078	0.3259	0.3236
SD (%)	5.45	28.57	22.79	0	4.441	35.02		SD (%)	2.422	19.99	8.899	6.01	30.31	29.76		SD (%)	2.217	0.9035	2.666	4.078	32.59	32.36
	P value								P value								P value
ANOVA	0.0003	***						ANOVA	0.2386	ns						ANOVA	<0.0001	****
Tukey-test	P value							Tukey-test	P value							Tukey-test	P value
AG1 vs. AG2	0.7982	ns						AG1 vs. AG2	0.9035	ns						AG1 vs. AG2	>0.9999	ns
AG1 vs. AG3	0.878	ns						AG1 vs. AG3	>0.9999	ns						AG1 vs. AG3	>0.9999	ns
AG1 vs. AG4	0.0012	**						AG1 vs. AG4	>0.9999	ns						AG1 vs. AG4	<0.0001	****
AG1 vs. AG5	0.0024	**						AG1 vs. AG5	0.64	ns						AG1 vs. AG5	0.0019	**
AG1 vs. AG6	0.1289	ns						AG1 vs. AG6	0.3233	ns						AG1 vs. AG6	0.5771	ns
AG2 vs. AG3	0.9999	ns						AG2 vs. AG3	0.9545	ns						AG2 vs. AG3	>0.9999	ns
AG2 vs. AG4	0.0145	*						AG2 vs. AG4	0.9585	ns						AG2 vs. AG4	<0.0001	****
AG2 vs. AG5	0.0285	*						AG2 vs. AG5	0.9848	ns						AG2 vs. AG5	0.0016	**
AG2 vs. AG6	0.7378	ns						AG2 vs. AG6	0.8855	ns						AG2 vs. AG6	0.53	ns
AG3 vs. AG4	0.0071	**						AG3 vs. AG4	>0.9999	ns						AG3 vs. AG4	<0.0001	****
AG3 vs. AG5	0.0145	*						AG3 vs. AG5	0.7237	ns						AG3 vs. AG5	0.0017	**
AG3 vs. AG6	0.5637	ns						AG3 vs. AG6	0.3896	ns						AG3 vs. AG6	0.6144	ns
AG4 vs. AG5	0.9998	ns						AG4 vs. AG5	0.7658	ns						AG4 vs. AG5	0.5392	ns
AG4 vs. AG6	0.167	ns						AG4 vs. AG6	0.5095	ns						AG4 vs. AG6	0.0006	***
AG5 vs. AG6	0.2794	ns						AG5 vs. AG6	0.9998	ns						AG5 vs. AG6	0.046	*
RV-CM-progenitor cell (ProC 0, 1, 6, 7)								RV-FB-progenitor cell (ProC 2, 5)								RV-MC-progenitor cell (ProC 4)
Group	AG1	AG2	AG3	AG4	AG5	AG6		Group	AG1	AG2	AG3	AG4	AG5	AG6		Group	AG1	AG2	AG3	AG4	AG5	AG6
Mean	0.6028	0.4363	0.5151	0.03571	0.03333	0.2334		Mean	0.2662	0.345	0.2454	0.2352	0.396	0.4294		Mean	0.02123	0.0298	0.05058	0.6481	0.5276	0.2735
Mean (%)	60.28	43.63	51.51	3.571	3.333	23.34		Mean (%)	26.62	34.5	24.54	23.52	39.6	42.94		Mean (%)	2.123	2.98	5.058	64.81	52.76	27.35
SD	0.1325	0.4139	0.1114	0.06186	0.05774	0.1576		SD	0.07491	0.278	0.1228	0.1758	0.08427	0.2248		SD	0.02605	0.02539	0.06184	0.2521	0.1092	0.2261
SD (%)	13.25	41.39	11.14	6.186	5.774	15.76		SD (%)	7.491	27.8	12.28	17.58	8.427	22.48		SD (%)	2.605	2.539	6.184	25.21	10.92	22.61
	P value								P value								P value
ANOVA	0.0025	**						ANOVA	0.4889	ns						ANOVA	<0.0001	****
Tukey-test	P value							Tukey-test	P value							Tukey-test	P value
AG1 vs. AG2	0.8077	ns						AG1 vs. AG2	0.9811	ns						AG1 vs. AG2	>0.9999	ns
AG1 vs. AG3	0.9814	ns						AG1 vs. AG3	>0.9999	ns						AG1 vs. AG3	0.9991	ns
AG1 vs. AG4	0.015	*						AG1 vs. AG4	0.9999	ns						AG1 vs. AG4	<0.0001	****
AG1 vs. AG5	0.0145	*						AG1 vs. AG5	0.9178	ns						AG1 vs. AG5	0.0005	***
AG1 vs. AG6	0.1019	ns						AG1 vs. AG6	0.7098	ns						AG1 vs. AG6	0.0697	ns
AG2 vs. AG3	0.9884	ns						AG2 vs. AG3	0.9393	ns						AG2 vs. AG3	0.9998	ns
AG2 vs. AG4	0.1399	ns						AG2 vs. AG4	0.958	ns						AG2 vs. AG4	<0.0001	****
AG2 vs. AG5	0.1359	ns						AG2 vs. AG5	0.9987	ns						AG2 vs. AG5	0.0006	***
AG2 vs. AG6	0.6539	ns						AG2 vs. AG6	0.9746	ns						AG2 vs. AG6	0.0852	ns
AG3 vs. AG4	0.0414	*						AG3 vs. AG4	>0.9999	ns						AG3 vs. AG4	<0.0001	****
AG3 vs. AG5	0.04	*						AG3 vs. AG5	0.8413	ns						AG3 vs. AG5	0.0007	***
AG3 vs. AG6	0.275	ns						AG3 vs. AG6	0.5567	ns						AG3 vs. AG6	0.1091	ns
AG4 vs. AG5	>0.9999	ns						AG4 vs. AG5	0.8797	ns						AG4 vs. AG5	0.8767	ns
AG4 vs. AG6	0.7894	ns						AG4 vs. AG6	0.6844	ns						AG4 vs. AG6	0.0113	*
AG5 vs. AG6	0.7812	ns						AG5 vs. AG6	0.9998	ns						AG5 vs. AG6	0.1445	ns
