# Supplementary material for: Life-span–dependent transcriptional dynamics of the human heart
Source: Sci Adv. 2026 Jun 17;12(25):eaeg2614. doi: 10.1126/sciadv.aeg2614 (PMC13274588; doi:10.1126/sciadv.aeg2614)
Supplement: Supplementary file 2 — Tables S1 to S55 [file sciadv.aeg2614_tables_s1_to_s55.zip › Tables/Supplementary_Table_8.xlsx]

## Sheet: Gene sets of CMs
p_val	avg_log2FC	pct.1	pct.2	p_val_adj	cluster	gene
0	1.01719	0.979	0.929	0	0	ERBB4
0	0.889284	0.528	0.316	0	0	PDGFD
0	0.867544	0.314	0.214	0	0	GALNTL6
0	0.827521	0.895	0.745	0	0	TBX20
0	0.809621	0.306	0.12	0	0	AC063944.1
0	0.775012	0.595	0.423	0	0	11-MAR
0	0.709411	0.858	0.66	0	0	SOX5
0	0.705937	0.759	0.549	0	0	NREP
0	0.703398	0.697	0.467	0	0	ADAMTS6
0	0.689089	0.575	0.422	0	0	PITPNC1
0	0.648753	0.281	0.163	0	0	AC109466.1
0	0.64099	0.904	0.78	0	0	NAV1
0	0.633195	0.707	0.571	0	0	FIGN
0	0.629835	0.186	0.094	0	0	GRID2
0	0.62333	0.402	0.256	0	0	RAPGEF4
0	0.622063	0.893	0.77	0	0	RBMS3
0	0.61429	0.873	0.683	0	0	KIF26B
0	0.612671	0.614	0.39	0	0	KCNQ5
0	0.603443	0.494	0.344	0	0	TSPAN5
0	0.581195	0.426	0.304	0	0	TOX
0	0.577314	0.406	0.32	0	0	LINC00882
0	0.569177	0.892	0.789	0	0	TLN2
0	0.564291	0.414	0.269	0	0	FGF18
0	0.563703	0.929	0.818	0	0	B4GALNT3
0	0.562801	0.912	0.834	0	0	PTPRK
0	0.559742	0.951	0.8	0	0	TNNI3K
0	0.5579	0.234	0.126	0	0	AP002989.1
0	0.557885	0.43	0.307	0	0	LINC02248
0	0.557378	0.392	0.262	0	0	ROBO2
0	0.554788	0.583	0.457	0	0	MLLT3
0	0.552471	0.769	0.643	0	0	ITSN2
0	0.542254	0.985	0.94	0	0	FBXL7
0	0.531707	0.994	0.964	0	0	CACNB2
0	0.531107	0.497	0.346	0	0	EMILIN2
0	0.529455	0.704	0.584	0	0	MCC
0	0.528478	0.97	0.915	0	0	DLC1
0	0.50953	0.489	0.324	0	0	PLEKHG4B
0	0.505497	0.777	0.628	0	0	FRMD5
0	0.50402	0.975	0.922	0	0	NLGN1
0	0.503868	0.728	0.546	0	0	CGNL1
0	0.502804	0.835	0.733	0	0	NRP1
0	0.502784	0.457	0.301	0	0	SFRP1
0	0.501027	0.918	0.838	0	0	PLCL2
0	0.50067	0.751	0.664	0	0	ARL15
0	0.50044	0.948	0.877	0	0	GAB1
0	0.497132	0.475	0.335	0	0	GPRIN3
0	0.492025	0.455	0.336	0	0	DHRS3
0	0.485111	0.535	0.413	0	0	HHAT
0	0.484897	0.93	0.876	0	0	IL1RAPL1
0	0.476183	0.488	0.336	0	0	BMP5
0	0.47286	0.409	0.293	0	0	TET1
0	0.472641	0.396	0.284	0	0	TNFAIP8
0	0.465165	0.345	0.245	0	0	CCDC85A
0	0.461397	0.758	0.655	0	0	SUPT3H
0	0.457812	0.84	0.692	0	0	MROH7
0	0.454604	0.684	0.566	0	0	MPPED2
0	0.451255	0.989	0.968	0	0	PSD3
0	0.448405	0.622	0.516	0	0	ARHGEF3
0	0.447296	0.971	0.928	0	0	MEF2A
0	0.444931	0.994	0.967	0	0	FHOD3
0	0.438707	0.738	0.62	0	0	EPB41L4A
0	0.438635	0.59	0.459	0	0	MBOAT2
0	0.436009	0.906	0.821	0	0	TMEM65
0	0.435576	0.752	0.649	0	0	RUNX1T1
0	0.433599	0.455	0.364	0	0	COBLL1
0	0.433447	0.928	0.865	0	0	HDAC9
0	0.43138	0.426	0.303	0	0	FAM171A1
0	0.422244	0.863	0.768	0	0	HAND2-AS1
0	0.421189	0.595	0.493	0	0	KCNN2
0	0.417905	0.362	0.273	0	0	GUCY1A1
0	0.405395	0.885	0.771	0	0	PRDM16
0	0.405129	0.591	0.515	0	0	HIP1
0	0.400577	0.526	0.429	0	0	CADPS2
0	0.400503	0.778	0.693	0	0	SREBF2
0	0.400294	0.905	0.829	0	0	CDK14
0	0.400029	1	0.997	0	0	SLC8A1
0	0.399356	0.959	0.904	0	0	PHACTR1
0	0.39918	0.38	0.275	0	0	FAM124A
0	0.398188	0.824	0.703	0	0	PLEKHA7
0	0.396354	0.788	0.708	0	0	RORA
0	0.393237	0.995	0.982	0	0	FGF12
0	0.386947	0.594	0.507	0	0	ZNF521
0	0.38284	0.763	0.679	0	0	NHSL1
0	0.381657	0.883	0.79	0	0	PLCB4
0	0.38013	0.98	0.932	0	0	MTUS2
0	0.377214	0.661	0.566	0	0	FAM189A2
0	0.375883	0.169	0.107	0	0	CFAP299
0	0.375146	0.666	0.581	0	0	MGAT4C
0	0.37483	0.26	0.185	0	0	ROR2
0	0.374115	0.926	0.853	0	0	TSPAN9
0	0.373012	0.945	0.887	0	0	PLCXD3
0	0.371345	0.558	0.42	0	0	IGF2BP3
0	0.368799	0.765	0.698	0	0	DAAM1
0	0.368101	0.347	0.236	0	0	BMP7
0	0.367549	0.976	0.953	0	0	DLG2
0	0.367327	0.4	0.308	0	0	CNTLN
0	0.366265	0.356	0.276	0	0	PRKD1
0	0.364507	0.373	0.311	0	0	NTN4
0	0.361938	0.864	0.782	0	0	ABHD18
0	0.361458	0.776	0.711	0	0	KLF12
0	0.361392	0.816	0.739	0	0	ADAM23
0	0.36105	0.527	0.421	0	0	RAB3IP
0	0.35951	0.494	0.406	0	0	PARM1
0	0.358974	0.584	0.513	0	0	RSU1
0	0.358185	0.299	0.203	0	0	AL590004.3
0	0.358068	0.622	0.547	0	0	DOCK1
0	0.357174	0.722	0.649	0	0	WDFY3
0	0.356972	0.171	0.104	0	0	GPR39
0	0.356537	0.463	0.37	0	0	TCEA3
0	0.353763	0.883	0.811	0	0	PIP5K1B
0	0.351622	0.423	0.352	0	0	SLC16A10
0	0.349447	0.7	0.6	0	0	SLC27A6
0	0.349392	0.875	0.771	0	0	FBN2
0	0.345946	0.789	0.698	0	0	PLEKHA2
0	0.344612	0.305	0.212	0	0	FXYD6
0	0.34451	0.399	0.317	0	0	CHN1
0	0.343223	0.474	0.397	0	0	ANTXR2
0	0.342973	0.846	0.806	0	0	LHFPL6
0	0.342288	0.397	0.314	0	0	MBOAT1
0	0.341357	0.577	0.477	0	0	MB21D2
0	0.339409	0.865	0.811	0	0	TNIK
0	0.338936	0.218	0.139	0	0	GULP1
0	0.338248	0.745	0.666	0	0	SLC4A4
0	0.33703	0.955	0.867	0	0	KIDINS220
0	0.333942	0.835	0.768	0	0	CHRM2
0	0.333576	0.91	0.818	0	0	STK39
0	0.33042	0.481	0.41	0	0	SERINC5
0	0.330222	0.675	0.6	0	0	ZNF704
0	0.330103	0.656	0.556	0	0	PFKP
0	0.329223	0.567	0.507	0	0	UBE2E1
0	0.327175	0.25	0.173	0	0	HEY2
0	0.325128	0.477	0.406	0	0	LNX2
0	0.324371	0.357	0.289	0	0	RNF144A
0	0.323564	0.651	0.591	0	0	STXBP6
0	0.32352	0.412	0.328	0	0	CLEC2D
0	0.322672	0.64	0.573	0	0	CECR2
0	0.322383	0.816	0.747	0	0	ZNF292
0	0.322351	0.879	0.814	0	0	TBL1XR1
0	0.32173	0.437	0.369	0	0	TMEM14B
0	0.32159	0.362	0.303	0	0	SNX24
0	0.321155	0.172	0.099	0	0	MMP16
0	0.321008	0.596	0.528	0	0	VEGFA
0	0.320859	0.445	0.353	0	0	GRID1
0	0.31928	0.717	0.654	0	0	FER
0	0.318465	0.839	0.769	0	0	CPEB3
0	0.317935	0.811	0.73	0	0	GCNT2
0	0.317059	0.79	0.695	0	0	CDK6
0	0.316904	0.51	0.437	0	0	TOP2B
0	0.316873	0.999	0.993	0	0	CTNNA3
0	0.316736	0.351	0.283	0	0	ASXL3
0	0.316432	0.965	0.93	0	0	FOXP1
0	0.315742	0.288	0.221	0	0	DNAJC6
0	0.315689	0.61	0.556	0	0	PHIP
0	0.313326	0.556	0.496	0	0	BBX
0	0.312782	0.641	0.578	0	0	ADD3
0	0.312703	0.744	0.686	0	0	WAC
0	0.31063	0.933	0.872	0	0	PBX1
0	0.3095	0.601	0.496	0	0	BVES
0	0.309168	0.37	0.295	0	0	HSDL1
0	0.308526	0.799	0.743	0	0	CCNY
0	0.308249	0.971	0.925	0	0	RABGAP1L
0	0.306455	0.952	0.912	0	0	KANK1
0	0.305609	0.435	0.345	0	0	PDK1
0	0.304805	0.914	0.859	0	0	MGAT5
0	0.30479	0.574	0.51	0	0	SNX13
0	0.30345	0.32	0.244	0	0	SGCE
0	0.303444	0.855	0.803	0	0	RBMS1
0	0.302167	0.587	0.487	0	0	SIPA1L1
0	0.301975	0.49	0.428	0	0	MXI1
0	0.301176	0.871	0.784	0	0	HMBOX1
0	0.301055	0.434	0.365	0	0	TTLL5
0	0.299695	0.355	0.298	0	0	IRAK1BP1
0	0.298918	0.445	0.369	0	0	HRH2
0	0.298595	0.92	0.849	0	0	ACOT11
0	0.298392	0.716	0.656	0	0	DLEU2
0	0.298021	0.905	0.821	0	0	LDLRAD4
0	0.296234	0.409	0.342	0	0	LBH
0	0.295222	0.691	0.62	0	0	MTSS1
0	0.293113	0.224	0.165	0	0	AC022784.1
0	0.291894	0.673	0.626	0	0	PIK3R1
0	0.291227	0.548	0.493	0	0	SOBP
0	0.29096	0.707	0.65	0	0	NBAS
0	0.289612	0.986	0.97	0	0	PPP1R12B
0	0.287334	0.476	0.428	0	0	LGR4
0	0.286949	0.284	0.207	0	0	IL17RD
0	0.286433	0.433	0.371	0	0	TRMT9B
0	0.284238	0.68	0.621	0	0	YAP1
0	0.283752	0.567	0.51	0	0	UBR4
0	0.282572	0.137	0.064	0	0	LINC02082
0	0.281685	0.367	0.312	0	0	EEF2K
0	0.281393	0.3	0.227	0	0	CUX2
0	0.280837	0.842	0.774	0	0	MAP4K4
0	0.280272	0.981	0.954	0	0	ANK2
0	0.280249	0.764	0.69	0	0	MYO18A
0	0.278147	0.553	0.498	0	0	MYO1E
0	0.27788	0.21	0.152	0	0	DUBR
0	0.277867	0.197	0.131	0	0	ITGB8
0	0.277503	0.846	0.79	0	0	PPP2R5C
0	0.276973	0.434	0.363	0	0	ST3GAL4
0	0.276709	0.485	0.381	0	0	TMTC2
0	0.276548	0.949	0.903	0	0	ESRRG
0	0.275316	0.787	0.7	0	0	WNK2
0	0.27358	0.673	0.593	0	0	CORIN
0	0.271864	0.789	0.723	0	0	GATA6
0	0.270689	0.868	0.804	0	0	STRN
0	0.27063	0.226	0.16	0	0	ANKRD18A
0	0.268249	0.694	0.639	0	0	LAPTM4B
0	0.26629	0.694	0.638	0	0	LRBA
0	0.266263	0.418	0.309	0	0	EPB41L3
0	0.262881	0.835	0.784	0	0	PPP1R9A
0	0.262832	0.443	0.383	0	0	ARHGAP29
0	0.262679	0.71	0.659	0	0	ADCY9
0	0.26087	0.506	0.458	0	0	ZNF827
0	0.260584	0.531	0.472	0	0	MAN1C1
0	0.259959	0.606	0.538	0	0	TNFRSF19
0	0.259807	0.786	0.721	0	0	ST6GAL1
0	0.259265	0.624	0.574	0	0	CHKA
0	0.258799	0.664	0.61	0	0	TTC7B
0	0.258786	0.833	0.786	0	0	TBC1D5
0	0.257632	0.487	0.432	0	0	H2AFY
0	0.256556	0.955	0.895	0	0	DPF3
0	0.255172	0.596	0.545	0	0	CADPS
0	0.255066	0.457	0.401	0	0	TRIM24
0	0.254654	0.247	0.182	0	0	ADAM11
0	0.253794	0.603	0.559	0	0	TMTC1
0	0.251564	0.662	0.608	0	0	MBTPS1
0	0.25088	0.686	0.628	0	0	CERS4
0	0.250814	0.723	0.682	0	0	CLIC4
0	0.250214	0.794	0.751	0	0	KAT6B
0	0.250045	0.813	0.753	0	0	CCDC141
1.75e-301	0.260233	0.467	0.418	5.15e-297	0	FGD6
1.31e-300	0.335493	0.396	0.345	3.84e-296	0	RAD51B
8.54e-298	0.260489	0.391	0.337	2.51e-293	0	TCF7L1
7.27e-286	0.253766	0.527	0.479	2.14e-281	0	SLC39A14
1.77e-278	0.266264	0.157	0.107	5.21e-274	0	SH3GL3
4.43e-276	0.275762	0.747	0.716	1.3e-271	0	SLC1A3
1.04e-274	0.250759	0.486	0.447	3.05e-270	0	ZNF532
4.67e-272	0.251855	0.458	0.418	1.37e-267	0	LMBR1
1.44e-260	0.262763	0.275	0.226	4.22e-256	0	DEPDC5
1.59e-252	0.36697	0.11	0.07	4.67e-248	0	AC008415.1
4.15e-247	0.257751	0.454	0.412	1.22e-242	0	CDK19
5.14e-247	0.262496	0.25	0.2	1.51e-242	0	LINC01515
2.67e-236	0.286481	0.419	0.365	7.86e-232	0	ADGRL3
1.01e-217	0.255842	0.368	0.326	2.97e-213	0	LIN7A
3.35e-211	0.257281	0.338	0.296	9.84e-207	0	GLCCI1
1.3e-208	0.254906	0.263	0.216	3.83e-204	0	MYRFL
1.08e-175	0.460725	0.148	0.111	3.19e-171	0	LINC01182
2.72e-150	0.270137	0.316	0.278	8e-146	0	ARHGAP6
4.04e-146	0.254152	0.14	0.107	1.19e-141	0	RNF220
1.7e-132	0.255614	0.353	0.324	5.01e-128	0	SUGCT
2.21e-124	0.273802	0.2	0.167	6.48e-120	0	AC007563.2
1.31e-95	0.536862	0.301	0.277	3.86e-91	0	HSP90AA1
4.58e-60	0.260429	0.131	0.11	1.35e-55	0	KCNIP4
3.7e-41	0.273093	0.2	0.185	1.09e-36	0	PCAT1
3.19e-33	0.276916	0.148	0.136	9.37e-29	0	SERPINH1
0	2.19391	0.221	0.053	0	1	CSMD1
0	1.58198	0.455	0.161	0	1	BRINP3
0	1.55031	0.483	0.16	0	1	SPOCK1
0	1.33382	0.16	0.037	0	1	OPCML
0	1.25689	0.609	0.265	0	1	ADAMTSL1
0	1.16741	0.766	0.437	0	1	TMEM163
0	1.04286	0.601	0.302	0	1	NPPA
0	0.998607	0.616	0.373	0	1	MID1
0	0.960965	0.566	0.345	0	1	TESC
0	0.914962	0.509	0.301	0	1	TSHZ2
0	0.90244	0.698	0.482	0	1	SIPA1L1
0	0.883401	0.79	0.62	0	1	PLXNA4
0	0.88054	0.404	0.206	0	1	KCNQ3
0	0.839748	0.434	0.224	0	1	ALCAM
0	0.83889	0.265	0.1	0	1	HRK
0	0.816304	0.252	0.133	0	1	NTN1
0	0.802846	0.379	0.183	0	1	PLXNA2
0	0.778676	0.878	0.786	0	1	AUTS2
0	0.760618	0.898	0.761	0	1	ADCY5
0	0.751762	0.911	0.819	0	1	KIF13A
0	0.735896	0.805	0.657	0	1	EXT1
0	0.722584	0.895	0.719	0	1	KIF26B
0	0.707747	0.631	0.47	0	1	ARHGAP42
0	0.700606	0.876	0.765	0	1	SEMA5A
0	0.693714	0.698	0.599	0	1	ADGRL2
0	0.693683	0.928	0.82	0	1	NAV2
0	0.685746	0.166	0.052	0	1	PPP2R2B
0	0.684216	0.714	0.564	0	1	NCALD
0	0.680535	0.917	0.784	0	1	FBN2
0	0.679597	0.524	0.385	0	1	MAML3
0	0.635422	0.775	0.644	0	1	CTNNB1
0	0.63055	0.916	0.77	0	1	GRK5
0	0.630466	0.412	0.288	0	1	ABTB2
0	0.627009	0.609	0.486	0	1	BBS9
0	0.593518	0.926	0.834	0	1	LDLRAD4
0	0.5917	0.759	0.578	0	1	CGNL1
0	0.583107	0.383	0.285	0	1	NR4A3
0	0.581304	0.875	0.783	0	1	SLCO3A1
0	0.562317	0.13	0.043	0	1	ANGPT1
0	0.548755	0.688	0.519	0	1	ADAMTS6
0	0.542232	0.599	0.477	0	1	AFF3
0	0.540669	0.451	0.302	0	1	SV2C
0	0.537093	0.752	0.649	0	1	NUAK1
0	0.532512	0.744	0.611	0	1	SLC27A6
0	0.532207	0.909	0.874	0	1	PRKAG2
0	0.528835	0.348	0.234	0	1	ROBO1
0	0.524703	0.737	0.549	0	1	L3MBTL4
0	0.524171	0.271	0.155	0	1	ZMAT4
0	0.522402	0.83	0.728	0	1	PLEKHA7
0	0.52167	0.161	0.043	0	1	P2RX1
0	0.521	0.252	0.127	0	1	AC114316.1
0	0.519414	0.903	0.806	0	1	PLCB4
0	0.518435	0.491	0.393	0	1	RALY
0	0.516044	0.376	0.237	0	1	CDS1
0	0.514944	0.182	0.066	0	1	SLC6A6
0	0.5141	0.368	0.245	0	1	EPHA7
0	0.513439	0.412	0.261	0	1	SLIT3
0	0.509533	0.292	0.163	0	1	COL11A1
0	0.504532	0.548	0.454	0	1	NR4A1
0	0.497567	0.521	0.406	0	1	TCF4
0	0.494663	0.509	0.423	0	1	LRIG1
0	0.494188	0.962	0.91	0	1	ESRRG
0	0.494147	0.277	0.149	0	1	NFATC2
0	0.492043	0.989	0.948	0	1	FBXL7
0	0.491213	0.496	0.381	0	1	UST
0	0.490802	0.946	0.882	0	1	PBX1
0	0.489128	0.7	0.604	0	1	CORIN
0	0.470955	0.469	0.367	0	1	GRID1
0	0.465043	0.691	0.62	0	1	NUDT4
0	0.462825	0.91	0.838	0	1	TMEM65
0	0.461862	0.572	0.475	0	1	MAN1C1
0	0.460884	0.818	0.732	0	1	ITGA9
0	0.460703	0.852	0.757	0	1	CCDC141
0	0.457706	0.713	0.63	0	1	MTSS1
0	0.455462	0.632	0.553	0	1	AL139383.1
0	0.453404	0.567	0.512	0	1	TIMP3
0	0.452943	0.442	0.345	0	1	GRAMD1B
0	0.452236	0.606	0.502	0	1	FRMD4B
0	0.445352	0.696	0.586	0	1	PLPP7
0	0.44469	0.941	0.876	0	1	HDAC9
0	0.44042	0.4	0.283	0	1	MASP1
0	0.430353	0.97	0.953	0	1	PLEKHA5
0	0.428588	0.617	0.513	0	1	BACH2
0	0.424013	0.752	0.642	0	1	EPB41L4A
0	0.418693	0.932	0.842	0	1	B4GALNT3
0	0.410278	0.49	0.368	0	1	BMP5
0	0.410174	0.81	0.752	0	1	VPS8
0	0.40862	0.989	0.973	0	1	PPP1R12B
0	0.407293	0.888	0.811	0	1	CADM1
0	0.404886	0.271	0.164	0	1	CRNDE
0	0.397612	0.86	0.776	0	1	GNG7
0	0.39745	0.325	0.214	0	1	IL17RD
0	0.396314	0.195	0.118	0	1	SNAP91
0	0.39526	0.657	0.601	0	1	MGAT4C
0	0.394599	0.934	0.867	0	1	TSPAN9
0	0.394166	0.636	0.561	0	1	TMTC1
0	0.392757	0.963	0.886	0	1	PALM2-AKAP2
0	0.391927	0.897	0.85	0	1	MITF
0	0.389544	0.71	0.615	0	1	PRICKLE1
0	0.389461	0.752	0.671	0	1	RUNX1T1
0	0.388834	0.833	0.723	0	1	ATP13A3
0	0.384672	0.881	0.8	0	1	HMBOX1
0	0.383493	0.608	0.543	0	1	ARHGEF3
0	0.382266	0.44	0.353	0	1	SRGAP1
0	0.380783	0.71	0.635	0	1	PPP1R14C
0	0.380711	0.94	0.864	0	1	RBM24
0	0.379728	0.927	0.869	0	1	MGAT5
0	0.379324	0.441	0.34	0	1	KLHL13
0	0.379052	0.474	0.381	0	1	TJP2
0	0.378864	0.434	0.343	0	1	KIFAP3
0	0.377515	0.524	0.46	0	1	TGFBR3
0	0.373592	0.735	0.652	0	1	SCN5A
0	0.371891	0.66	0.587	0	1	FAM189A2
0	0.368611	0.968	0.936	0	1	FOXP1
0	0.368454	0.982	0.942	0	1	MTUS2
0	0.368202	0.997	0.983	0	1	QKI
0	0.367563	0.196	0.097	0	1	DGKI
0	0.367277	0.827	0.754	0	1	CDH13
0	0.365996	0.859	0.799	0	1	WSB1
0	0.365196	0.696	0.624	0	1	SIPA1L2
0	0.364493	0.238	0.154	0	1	ADAMTS12
0	0.363072	0.281	0.2	0	1	SH3BP4
0	0.36213	0.975	0.945	0	1	MAST4
0	0.360832	0.933	0.881	0	1	PTPRG
0	0.358486	0.674	0.625	0	1	GARNL3
0	0.357544	0.178	0.095	0	1	COL13A1
0	0.354483	0.492	0.416	0	1	PITPNB
0	0.354173	0.358	0.282	0	1	ETV1
0	0.353691	0.621	0.558	0	1	C1orf21
0	0.350052	0.142	0.069	0	1	SHROOM4
0	0.349467	0.225	0.148	0	1	PMEPA1
0	0.349221	0.352	0.264	0	1	FLRT2
0	0.347995	0.72	0.651	0	1	SDK1
0	0.347091	0.547	0.455	0	1	CYFIP2
0	0.346316	0.622	0.554	0	1	NR3C2
0	0.345641	0.228	0.143	0	1	VCAN
0	0.345394	0.53	0.46	0	1	ADARB1
0	0.338926	0.98	0.933	0	1	NLGN1
0	0.33692	0.732	0.601	0	1	NREP
0	0.333983	0.824	0.763	0	1	STOX2
0	0.333272	0.876	0.839	0	1	PACRG
0	0.332232	0.472	0.398	0	1	CRIM1
0	0.330501	0.558	0.492	0	1	PTPN21
0	0.33033	0.923	0.867	0	1	PDZD2
0	0.329186	0.867	0.823	0	1	PPARGC1A
0	0.328883	0.958	0.831	0	1	TNNI3K
0	0.328375	0.828	0.727	0	1	MROH7
0	0.327274	0.722	0.667	0	1	ADCY9
0	0.324457	0.161	0.098	0	1	BRINP2
0	0.323907	0.898	0.848	0	1	TRAK1
0	0.323159	0.555	0.482	0	1	MAML2
0	0.321171	0.683	0.615	0	1	ZNF704
0	0.321109	0.86	0.8	0	1	GPAT3
0	0.319302	0.682	0.635	0	1	PYGB
0	0.31875	0.878	0.827	0	1	ATP11A
0	0.31548	0.453	0.371	0	1	GPRIN3
0	0.314944	0.845	0.706	0	1	SOX5
0	0.314821	0.979	0.957	0	1	DLG2
0	0.311952	0.888	0.825	0	1	TNS1
0	0.31152	0.682	0.576	0	1	SGIP1
0	0.310196	0.835	0.783	0	1	CHRM2
0	0.309757	0.67	0.565	0	1	FRAS1
0	0.308564	0.795	0.733	0	1	ST6GAL1
0	0.307354	0.996	0.973	0	1	FHOD3
0	0.306194	0.657	0.578	0	1	PFKP
0	0.304262	0.756	0.706	0	1	MAGI2
0	0.300184	0.807	0.741	0	1	SNRPN
0	0.299376	0.86	0.801	0	1	ABHD18
0	0.298206	0.988	0.951	0	1	MICAL3
0	0.296828	0.513	0.447	0	1	RAB3IP
0	0.294898	0.778	0.721	0	1	PLEKHA2
0	0.294267	0.922	0.887	0	1	TBC1D4
0	0.293857	0.737	0.685	0	1	SLC4A4
0	0.292485	0.479	0.362	0	1	PLEKHG4B
0	0.28928	0.895	0.865	0	1	ZBTB16
0	0.288139	0.809	0.754	0	1	FAM110B
0	0.285139	0.774	0.614	0	1	MYOM2
0	0.284886	0.659	0.61	0	1	CDC14B
0	0.280848	0.988	0.964	0	1	CELF2
0	0.28077	0.554	0.451	0	1	IGF2BP3
0	0.28023	0.107	0.033	0	1	GJA5
0	0.278025	0.899	0.882	0	1	NFIA
0	0.277297	0.961	0.907	0	1	DPF3
0	0.277121	0.814	0.772	0	1	45354
0	0.276639	0.776	0.717	0	1	FBXO40
0	0.276412	0.718	0.666	0	1	WDFY3
0	0.275025	0.938	0.897	0	1	MSI2
0	0.274944	0.24	0.162	0	1	BANCR
0	0.27472	0.75	0.599	0	1	MYL4
0	0.273877	0.88	0.797	0	1	PRDM16
0	0.273663	0.785	0.738	0	1	GATA6
0	0.272666	0.749	0.662	0	1	CTNND2
0	0.27122	0.863	0.823	0	1	TNIK
0	0.269261	1	0.998	0	1	SLC8A1
0	0.267235	0.878	0.828	0	1	TBL1XR1
0	0.264818	0.784	0.742	0	1	KLHL24
0	0.26395	0.81	0.763	0	1	ZNF292
0	0.262965	0.863	0.817	0	1	MYOCD
0	0.262815	0.96	0.929	0	1	DLC1
0	0.262196	0.716	0.664	0	1	ZMIZ1
0	0.260542	0.843	0.802	0	1	PPP2R5C
0	0.259941	0.995	0.985	0	1	FGF12
0	0.259556	0.108	0.05	0	1	PPFIA2
0	0.258505	0.544	0.484	0	1	TBX5
0	0.254333	0.886	0.852	0	1	CTNNA1
0	0.254289	0.149	0.085	0	1	EPHA4
0	0.252428	0.876	0.828	0	1	PIP5K1B
0	0.252247	0.854	0.798	0	1	GALNT17
0	0.251724	0.982	0.966	0	1	SAMD4A
7.64e-306	0.288112	0.701	0.659	2.24e-301	1	GHR
3.27e-300	0.305425	0.492	0.436	9.62e-296	1	CERK
1.06e-299	0.313284	0.441	0.377	3.11e-295	1	ST3GAL4
1.49e-295	0.320467	0.328	0.245	4.39e-291	1	LINC02208
5.75e-292	0.368309	0.231	0.166	1.69e-287	1	LINC00906
9.28e-289	0.357202	0.508	0.449	2.73e-284	1	TRIQK
5.87e-287	0.333682	0.305	0.237	1.72e-282	1	MAN1A1
5.34e-280	0.304121	0.23	0.167	1.57e-275	1	PRKCH
1.65e-275	0.370387	0.474	0.411	4.84e-271	1	LINC00923
2.1e-275	0.318753	0.511	0.456	6.18e-271	1	SLC19A2
5.03e-273	0.256193	0.193	0.132	1.48e-268	1	AFAP1
6.47e-268	0.314711	0.55	0.504	1.9e-263	1	SOBP
5.47e-266	0.327866	0.322	0.252	1.61e-261	1	ERC2
3.44e-264	0.291012	0.182	0.122	1.01e-259	1	SEMA3A
1.09e-262	0.264706	0.19	0.133	3.2e-258	1	TNK2
6.84e-262	0.674004	0.313	0.253	2.01e-257	1	MIR646HG
1.59e-252	0.260332	0.493	0.437	4.67e-248	1	MICAL2
2e-249	0.29465	0.341	0.276	5.88e-245	1	BNIP3
1.5e-248	0.284875	0.779	0.753	4.41e-244	1	HOMER1
7.76e-248	0.263744	0.483	0.416	2.28e-243	1	EMC10
5.67e-244	0.284369	0.275	0.207	1.67e-239	1	PWRN1
3.46e-243	0.285	0.478	0.426	1.02e-238	1	FGD6
4.36e-242	0.279089	0.421	0.366	1.28e-237	1	FBLIM1
1.95e-233	0.282711	0.543	0.501	5.74e-229	1	HDAC5
8.32e-233	0.269333	0.288	0.229	2.45e-228	1	AL670729.3
9.55e-231	0.31888	0.302	0.239	2.81e-226	1	ANKRD33B
3.18e-229	0.257686	0.675	0.636	9.35e-225	1	PIK3R1
8.16e-228	0.293613	0.716	0.676	2.4e-223	1	LPL
8.65e-226	0.295505	0.465	0.413	2.54e-221	1	FGF1
2.49e-222	0.278853	0.668	0.632	7.31e-218	1	NAV3
4.29e-221	0.284031	0.634	0.607	1.26e-216	1	TRIM63
1.01e-219	0.334484	0.26	0.194	2.96e-215	1	AC109466.1
4.85e-219	0.344	0.568	0.535	1.43e-214	1	ENOX1
1.53e-215	0.336639	0.656	0.636	4.48e-211	1	ESYT2
6.89e-215	0.305184	0.476	0.427	2.03e-210	1	ARHGAP44
3.46e-210	0.263122	0.327	0.265	1.02e-205	1	BMP7
1.5e-209	0.254063	0.617	0.569	4.4e-205	1	PLOD2
1.73e-206	0.268281	0.389	0.334	5.07e-202	1	MBOAT1
3.58e-205	0.319976	0.176	0.124	1.05e-200	1	DNAH11
1.73e-203	0.289188	0.598	0.556	5.09e-199	1	CADPS
1.34e-202	0.250449	0.294	0.235	3.95e-198	1	FXYD6
8.14e-201	0.314816	0.345	0.295	2.39e-196	1	JMY
5.87e-198	0.264816	0.432	0.375	1.73e-193	1	RRAD
1.39e-196	0.277886	0.134	0.088	4.07e-192	1	DLGAP1
3.55e-192	0.377796	0.432	0.387	1.04e-187	1	PRR16
2.79e-189	0.259742	0.174	0.127	8.22e-185	1	ABLIM2
3.66e-187	0.31249	0.66	0.625	1.08e-182	1	LIMCH1
1.74e-174	0.294096	0.781	0.774	5.1e-170	1	ARHGAP24
3.19e-160	0.257263	0.513	0.476	9.39e-156	1	MT-ATP6
2.16e-155	0.263641	0.219	0.174	6.34e-151	1	IRS1
3.47e-155	0.261913	0.499	0.45	1.02e-150	1	FBXO32
4.54e-148	0.269026	0.392	0.353	1.34e-143	1	ATP1A1
1.81e-146	0.255776	0.285	0.24	5.33e-142	1	PARP8
2.85e-144	0.292252	0.447	0.411	8.39e-140	1	MT-ND3
6.47e-142	0.280051	0.39	0.357	1.9e-137	1	KLHL3
1.36e-132	0.256779	0.463	0.435	4.01e-128	1	TRIM2
8.03e-127	0.257672	0.421	0.39	2.36e-122	1	ITPK1
2.7e-92	0.252137	0.506	0.479	7.94e-88	1	MT-CO3
3.86e-86	0.271118	0.151	0.119	1.13e-81	1	LINC01182
1.02e-71	0.288068	0.218	0.189	3e-67	1	AC138123.1
3.71e-63	0.272804	0.407	0.395	1.09e-58	1	NMRK2
0	2.92828	0.768	0.409	0	2	XIRP2
0	2.22432	0.674	0.322	0	2	FLNC
0	1.91911	0.793	0.412	0	2	SH3BGR
0	1.71846	0.146	0.025	0	2	SERPINE1
0	1.67613	0.895	0.687	0	2	NRAP
0	1.5828	0.475	0.215	0	2	LMCD1
0	1.5685	0.824	0.428	0	2	EIF2AK3
0	1.53466	0.798	0.592	0	2	ENAH
0	1.53196	0.902	0.61	0	2	CREB5
0	1.52474	0.441	0.175	0	2	XIRP1
0	1.52397	0.896	0.722	0	2	ATP2B4
0	1.44819	0.898	0.707	0	2	MYPN
0	1.44716	0.761	0.472	0	2	FARP1
0	1.43032	0.576	0.447	0	2	OPHN1
0	1.41914	0.638	0.248	0	2	FAM122C
0	1.40768	0.8	0.461	0	2	JAK2
0	1.4073	0.295	0.066	0	2	TGFB2
0	1.3716	0.834	0.548	0	2	PDE10A
0	1.34912	0.929	0.722	0	2	ANKRD1
0	1.33034	0.568	0.366	0	2	ZNF385D
0	1.31834	0.735	0.379	0	2	FLNB
0	1.30333	0.283	0.085	0	2	DDAH1
0	1.28917	0.313	0.06	0	2	TRIM9
0	1.27991	0.563	0.36	0	2	GAS7
0	1.27917	0.604	0.202	0	2	CNN1
0	1.26847	0.468	0.193	0	2	DNAJA4
0	1.26454	0.811	0.47	0	2	ADAM19
0	1.2546	0.997	0.964	0	2	MYO18B
0	1.21651	0.527	0.271	0	2	EYA4
0	1.20593	0.604	0.252	0	2	WEE1
0	1.20245	0.999	0.992	0	2	PALLD
0	1.20196	0.808	0.592	0	2	MYH9
0	1.17622	0.994	0.939	0	2	ROR1
0	1.17472	0.49	0.244	0	2	HSPA4
0	1.16481	0.61	0.32	0	2	PAG1
0	1.16065	0.912	0.855	0	2	TRIO
0	1.14273	0.926	0.767	0	2	HIPK2
0	1.12436	0.358	0.095	0	2	BDNF
0	1.12359	0.985	0.939	0	2	LTBP1
0	1.10286	0.714	0.431	0	2	AC018464.1
0	1.05595	0.812	0.67	0	2	RNF115
0	1.04363	0.549	0.276	0	2	RAI14
0	1.03879	0.244	0.043	0	2	ATP6V1F
0	1.03718	0.264	0.118	0	2	MIR4435-2HG
0	1.03235	0.866	0.73	0	2	PICALM
0	1.02977	0.573	0.335	0	2	COLQ
0	1.02851	0.938	0.808	0	2	PCDH9
0	1.02022	0.488	0.282	0	2	LINC02254
0	0.985487	0.429	0.216	0	2	PTGER3
0	0.983042	0.35	0.206	0	2	BAG3
0	0.976977	0.688	0.423	0	2	JPH1
0	0.967668	0.543	0.268	0	2	NEDD9
0	0.96011	0.768	0.51	0	2	EGLN3
0	0.955143	0.217	0.087	0	2	ANKRD2
0	0.953419	0.981	0.915	0	2	INSR
0	0.943187	0.802	0.676	0	2	TRIM55
0	0.940703	0.421	0.248	0	2	ATP8B1
0	0.927589	0.469	0.281	0	2	RRAS2
0	0.925562	0.433	0.161	0	2	NPPB
0	0.911342	0.77	0.557	0	2	FYN
0	0.907806	0.89	0.721	0	2	ATP13A3
0	0.900929	0.364	0.199	0	2	STAT4
0	0.898521	0.691	0.554	0	2	COL4A1
0	0.890951	0.336	0.145	0	2	ATF3
0	0.88899	0.673	0.437	0	2	FHL1
0	0.882311	0.989	0.947	0	2	MAP4
0	0.877684	0.989	0.952	0	2	CUX1
0	0.864774	0.884	0.821	0	2	LMO7
0	0.85517	0.696	0.542	0	2	CSRP3
0	0.848653	0.928	0.814	0	2	HECW2
0	0.847722	0.741	0.528	0	2	TSC22D2
0	0.847664	0.894	0.82	0	2	MBNL1
0	0.841188	0.986	0.916	0	2	INPP4B
0	0.840098	0.778	0.684	0	2	FNDC3A
0	0.837752	0.938	0.818	0	2	ACTN4
0	0.837057	0.529	0.348	0	2	SLC16A1
0	0.836918	0.766	0.575	0	2	ST3GAL6
0	0.835498	0.915	0.795	0	2	GPAT3
0	0.831815	0.527	0.384	0	2	EYA1
0	0.831687	0.548	0.382	0	2	PRKCA
0	0.826332	0.438	0.256	0	2	FLRT2
0	0.822617	0.918	0.775	0	2	RICTOR
0	0.819642	0.996	0.968	0	2	ACTN2
0	0.818031	0.569	0.344	0	2	DUSP27
0	0.817704	0.735	0.558	0	2	RAB21
0	0.809178	0.482	0.383	0	2	UGP2
0	0.806428	0.388	0.126	0	2	ARID5A
0	0.799832	0.612	0.451	0	2	KCNQ5
0	0.787902	0.682	0.515	0	2	DGKD
0	0.780664	0.469	0.23	0	2	RELL1
0	0.779079	0.21	0.082	0	2	COL12A1
0	0.778691	0.666	0.514	0	2	FAM49B
0	0.778241	0.897	0.771	0	2	VCL
0	0.777022	0.395	0.169	0	2	C5AR1
0	0.775028	0.46	0.256	0	2	IFRD1
0	0.77166	0.753	0.506	0	2	CYP2J2
0	0.771146	0.457	0.276	0	2	RIPOR2
0	0.768005	0.306	0.122	0	2	PDE8B
0	0.764103	0.527	0.402	0	2	TMTC2
0	0.761989	0.51	0.298	0	2	MPP5
0	0.758898	0.607	0.417	0	2	ATP11B
0	0.75542	0.368	0.173	0	2	HOPX
0	0.748273	0.474	0.31	0	2	PRRX1
0	0.744114	0.805	0.681	0	2	IGF2BP2
0	0.742018	0.214	0.049	0	2	HDAC2-AS2
0	0.737751	0.995	0.984	0	2	LPP
0	0.730921	0.913	0.836	0	2	SLC20A2
0	0.724174	0.975	0.936	0	2	RABGAP1L
0	0.723395	0.473	0.398	0	2	MYH10
0	0.721722	0.652	0.406	0	2	XIST
0	0.715479	0.799	0.595	0	2	SYNDIG1
0	0.714284	0.543	0.469	0	2	ELF1
0	0.714205	0.733	0.647	0	2	GBE1
0	0.71	0.878	0.772	0	2	SH3D19
0	0.709169	0.25	0.104	0	2	LUZP2
0	0.708649	0.483	0.26	0	2	TPM4
0	0.703821	0.659	0.566	0	2	FAM160A1
0	0.703784	0.709	0.502	0	2	GJC1
0	0.702199	0.956	0.878	0	2	UBE2H
0	0.697354	0.973	0.936	0	2	FILIP1
0	0.69384	0.862	0.781	0	2	SLC16A1-AS1
0	0.687586	0.191	0.12	0	2	XRCC4
0	0.686642	0.212	0.066	0	2	CYTOR
0	0.683912	0.67	0.542	0	2	ITGAV
0	0.681524	0.946	0.898	0	2	CACNA2D1
0	0.677641	0.98	0.928	0	2	IGF1R
0	0.674753	0.787	0.656	0	2	UBAC2
0	0.670709	0.813	0.694	0	2	TIAM2
0	0.6694	0.988	0.957	0	2	CMYA5
0	0.664714	0.98	0.931	0	2	PCDH7
0	0.664401	0.835	0.737	0	2	ARHGEF12
0	0.663189	0.598	0.466	0	2	CORO1C
0	0.663038	0.615	0.515	0	2	ELL2
0	0.662631	0.667	0.436	0	2	DAPK3
0	0.6571	0.729	0.573	0	2	BZW2
0	0.652172	0.7	0.542	0	2	FGFR1
0	0.651244	0.867	0.755	0	2	MAST2
0	0.648332	0.621	0.559	0	2	TMEM131L
0	0.647971	0.263	0.119	0	2	ABCG2
0	0.647966	0.98	0.923	0	2	CALD1
0	0.643113	0.484	0.343	0	2	SMC5
0	0.642759	0.98	0.954	0	2	CDH2
0	0.64267	0.583	0.461	0	2	OGT
0	0.638563	0.813	0.747	0	2	COL4A2
0	0.638442	0.46	0.278	0	2	PDLIM3
0	0.636753	0.984	0.937	0	2	PAM
0	0.63626	0.457	0.332	0	2	EPB41L3
0	0.633632	0.222	0.109	0	2	ACTA1
0	0.630499	0.888	0.803	0	2	BMPR1A
0	0.630332	0.387	0.228	0	2	LINC00884
0	0.626727	0.231	0.077	0	2	FAM122B
0	0.625406	0.378	0.211	0	2	OTULIN
0	0.625234	0.506	0.394	0	2	DOCK5
0	0.624535	0.667	0.513	0	2	STK38L
0	0.623448	0.845	0.734	0	2	KDM4C
0	0.622658	0.99	0.957	0	2	SVIL
0	0.619409	0.999	0.992	0	2	AKAP13
0	0.612691	0.663	0.504	0	2	STK38
0	0.61145	0.752	0.622	0	2	ARID5B
0	0.610386	0.402	0.242	0	2	ELOVL5
0	0.609217	0.603	0.504	0	2	HIVEP2
0	0.608774	0.395	0.26	0	2	SLC38A2
0	0.608614	0.415	0.265	0	2	EIF5B
0	0.607443	0.971	0.912	0	2	NEXN
0	0.604079	0.4	0.231	0	2	CUX2
0	0.60159	0.401	0.271	0	2	ACSL4
0	0.601562	0.989	0.966	0	2	SAMD4A
0	0.600049	0.788	0.682	0	2	AFF4
0	0.598412	0.477	0.322	0	2	CD47
0	0.591594	0.973	0.935	0	2	EFNA5
0	0.589992	0.288	0.164	0	2	DIAPH3
0	0.589151	0.923	0.853	0	2	ALPK2
0	0.587113	0.997	0.992	0	2	MYOM1
0	0.58077	0.527	0.366	0	2	PXYLP1
0	0.577297	0.297	0.158	0	2	DUSP5
0	0.575257	0.289	0.111	0	2	CSGALNACT2
0	0.573434	0.92	0.828	0	2	SLMAP
0	0.572936	0.93	0.84	0	2	CPEB4
0	0.570269	0.388	0.251	0	2	CALU
0	0.568847	0.738	0.615	0	2	CNKSR3
0	0.564472	0.882	0.824	0	2	SSH2
0	0.563899	0.609	0.489	0	2	ADAMTS9-AS2
0	0.563349	0.275	0.142	0	2	PROM1
0	0.563305	0.484	0.309	0	2	ITGA7
0	0.563302	0.91	0.823	0	2	CASQ2
0	0.562927	0.314	0.189	0	2	HK2
0	0.560533	0.972	0.937	0	2	PARD3
0	0.558236	0.668	0.49	0	2	MB21D2
0	0.55692	0.788	0.664	0	2	SHROOM3
0	0.556437	0.429	0.264	0	2	DIAPH1
0	0.556083	0.779	0.605	0	2	MYL4
0	0.552997	0.551	0.473	0	2	IQCJ-SCHIP1
0	0.552808	0.177	0.027	0	2	PTPRH
0	0.551519	0.611	0.48	0	2	PTPN14
0	0.551417	0.908	0.834	0	2	PEAK1
0	0.549933	0.927	0.863	0	2	OBSCN
0	0.548945	0.266	0.12	0	2	MOSPD1
0	0.548675	0.805	0.733	0	2	FBXW7
0	0.546305	0.579	0.415	0	2	MFGE8
0	0.546136	0.56	0.399	0	2	TMCO3
0	0.54027	0.15	0.076	0	2	PTPN13
0	0.539193	0.171	0.067	0	2	NEXN-AS1
0	0.53886	0.429	0.271	0	2	SLK
0	0.537539	0.634	0.484	0	2	RHEB
0	0.534504	0.985	0.968	0	2	EXOC6B
0	0.533314	0.388	0.256	0	2	IRS2
0	0.533096	0.184	0.07	0	2	KLHL40
0	0.532594	0.401	0.271	0	2	SNRK
0	0.525074	0.963	0.928	0	2	RNF150
0	0.523782	0.56	0.436	0	2	ROCK2
0	0.516648	0.663	0.528	0	2	MFN2
0	0.516077	0.501	0.375	0	2	AP1S2
0	0.513344	0.468	0.322	0	2	PTPN11
0	0.513154	0.99	0.97	0	2	CAMK2D
0	0.511315	0.804	0.75	0	2	HOMER1
0	0.511195	0.247	0.138	0	2	GPM6B
0	0.510899	0.256	0.142	0	2	THBS1
0	0.510683	0.795	0.663	0	2	UBR1
0	0.510181	0.475	0.303	0	2	ACOT9
0	0.509583	0.281	0.116	0	2	FEM1B
0	0.509048	0.481	0.344	0	2	CTNNAL1
0	0.508745	0.759	0.602	0	2	MXRA7
0	0.508077	0.506	0.404	0	2	ITGB1
0	0.506803	0.493	0.379	0	2	ABI1
0	0.506633	0.172	0.047	0	2	CDH8
0	0.50356	0.401	0.317	0	2	ABHD2
0	0.502547	0.573	0.449	0	2	LATS2
0	0.497987	0.661	0.563	0	2	PCGF5
0	0.497926	0.403	0.257	0	2	ANXA2
0	0.497526	0.266	0.126	0	2	ABRA
0	0.495812	0.432	0.301	0	2	DOT1L
0	0.489008	0.855	0.775	0	2	EPS15
0	0.488796	0.489	0.398	0	2	UBXN2A
0	0.487986	0.954	0.896	0	2	PDE4DIP
0	0.48748	0.307	0.222	0	2	PTPN1
0	0.486842	0.585	0.453	0	2	COL21A1
0	0.484952	0.344	0.24	0	2	SLCO5A1
0	0.483342	0.846	0.772	0	2	KIF1B
0	0.482631	0.523	0.422	0	2	NINJ2
0	0.481422	0.76	0.672	0	2	LPL
0	0.48061	0.167	0.058	0	2	MED12L
0	0.478987	0.134	0.066	0	2	P3H2
0	0.475406	0.252	0.164	0	2	GRAMD2B
0	0.473689	0.652	0.556	0	2	USP47
0	0.473501	0.508	0.399	0	2	ACTN1
0	0.472941	0.935	0.885	0	2	FNDC3B
0	0.471803	0.469	0.355	0	2	PPP2CB
0	0.471436	0.944	0.908	0	2	TANC1
0	0.470848	0.96	0.89	0	2	KIDINS220
0	0.470828	0.395	0.315	0	2	KCTD20
0	0.470438	0.239	0.108	0	2	SLC7A1
0	0.469554	0.937	0.838	0	2	STK39
0	0.466093	0.739	0.693	0	2	P4HA1
0	0.465893	0.88	0.819	0	2	XPR1
0	0.465675	0.385	0.239	0	2	PFDN1
0	0.465621	0.879	0.804	0	2	MYOZ2
0	0.463709	0.41	0.301	0	2	SYNJ2
0	0.462084	0.155	0.086	0	2	SGMS2
0	0.460838	0.942	0.928	0	2	FRY
0	0.459255	0.916	0.812	0	2	ALPK3
0	0.458033	0.646	0.505	0	2	NID1
0	0.457487	0.27	0.156	0	2	SLC25A23
0	0.457109	0.142	0.039	0	2	KLHL4
0	0.456051	0.201	0.101	0	2	HSPH1
0	0.454895	0.994	0.982	0	2	THSD4
0	0.453993	0.678	0.562	0	2	BMT2
0	0.450385	0.423	0.284	0	2	TBC1D9
0	0.450318	0.57	0.462	0	2	NFX1
0	0.448847	0.286	0.166	0	2	CRY1
0	0.445836	0.214	0.083	0	2	LBR
0	0.444088	0.508	0.395	0	2	KIF13B
0	0.441561	0.524	0.399	0	2	SAMD4B
0	0.438754	0.96	0.915	0	2	C15orf41
0	0.437287	0.588	0.469	0	2	CPVL
0	0.437184	0.448	0.31	0	2	CNOT11
0	0.437071	0.273	0.169	0	2	SACS
0	0.435797	0.264	0.158	0	2	UCK2
0	0.433003	0.383	0.269	0	2	NPNT
0	0.432599	0.647	0.545	0	2	GOLIM4
0	0.431888	0.866	0.78	0	2	PRKAA2
0	0.42872	0.162	0.066	0	2	LINC01091
0	0.42862	0.496	0.414	0	2	UNC45B
0	0.42755	0.228	0.095	0	2	NES
0	0.424761	0.528	0.41	0	2	DLGAP4
0	0.423386	0.982	0.95	0	2	LRRFIP1
0	0.419942	0.838	0.754	0	2	TMEM71
0	0.418821	0.935	0.923	0	2	PDE4D
0	0.418306	0.888	0.823	0	2	DYRK1A
0	0.416566	0.986	0.965	0	2	CELF2
0	0.415206	0.221	0.143	0	2	C3orf52
0	0.414599	0.475	0.363	0	2	DUSP16
0	0.41273	0.951	0.926	0	2	DST
0	0.411839	0.132	0.031	0	2	KLF5
0	0.411103	0.394	0.281	0	2	CMC2
0	0.411005	0.401	0.265	0	2	SSR3
0	0.410029	0.882	0.817	0	2	CADM1
0	0.409736	0.238	0.124	0	2	STK17A
0	0.407844	0.66	0.574	0	2	ZSWIM6
0	0.405778	0.953	0.918	0	2	MACF1
0	0.405329	0.866	0.82	0	2	ASAP1
0	0.404736	0.264	0.156	0	2	SUSD1
0	0.403326	0.449	0.36	0	2	RIC8B
0	0.401685	0.782	0.706	0	2	AAK1
0	0.401066	0.196	0.086	0	2	CCDC136
0	0.399318	0.511	0.415	0	2	B3GALNT2
0	0.397334	0.79	0.74	0	2	PPP2R3A
0	0.395762	0.598	0.543	0	2	MGST3
0	0.394386	0.784	0.666	0	2	MYL9
0	0.39376	0.668	0.608	0	2	RHOBTB3
0	0.393512	0.952	0.892	0	2	PALM2-AKAP2
0	0.391853	0.971	0.942	0	2	PTPRM
0	0.391049	0.286	0.2	0	2	MSN
0	0.387634	0.519	0.414	0	2	TSPAN18
0	0.387287	0.399	0.278	0	2	RIMKLB
0	0.386205	0.998	0.987	0	2	LARGE1
0	0.38488	0.886	0.828	0	2	MSRB3
0	0.384609	0.914	0.845	0	2	CAP2
0	0.383223	0.648	0.563	0	2	PDK4
0	0.380777	0.561	0.471	0	2	BACH1
0	0.380752	0.93	0.892	0	2	DTNA
0	0.380252	0.253	0.132	0	2	KRTAP5-AS1
0	0.379303	0.799	0.727	0	2	DIP2B
0	0.3792	0.232	0.106	0	2	CSPG4
0	0.378425	0.347	0.259	0	2	45356
0	0.377628	0.192	0.069	0	2	OTUD1
0	0.375471	0.315	0.225	0	2	PLEKHG1
0	0.374561	0.999	0.994	0	2	PDLIM5
0	0.372607	0.631	0.555	0	2	NT5C2
0	0.369438	0.528	0.451	0	2	CDC73
0	0.36742	0.127	0.066	0	2	TRAFD1
0	0.366282	0.622	0.548	0	2	PDE8A
0	0.366002	0.337	0.244	0	2	GLUL
0	0.363135	0.704	0.642	0	2	FAM13B
0	0.362252	0.251	0.149	0	2	CDC37L1
0	0.358459	0.209	0.097	0	2	CASP3
0	0.357517	0.692	0.618	0	2	DES
0	0.35649	0.811	0.716	0	2	SLC38A1
0	0.350494	0.702	0.638	0	2	SMYD2
0	0.350097	0.823	0.756	0	2	FAM110B
0	0.349032	0.208	0.119	0	2	RAB4A
0	0.348543	0.619	0.535	0	2	SPAG9
0	0.347521	0.769	0.728	0	2	ANKH
0	0.347146	0.194	0.109	0	2	IPMK
0	0.34517	0.284	0.197	0	2	EIF4G2
0	0.343792	0.523	0.444	0	2	RAP1A
0	0.342775	0.398	0.306	0	2	ZFC3H1
0	0.342529	0.789	0.748	0	2	SNRPN
0	0.342379	0.517	0.412	0	2	ZNF516
0	0.339092	0.565	0.474	0	2	STARD9
0	0.337766	0.827	0.743	0	2	DENND5A
0	0.337524	0.22	0.113	0	2	RND3
0	0.336949	0.543	0.459	0	2	PPP1CB
0	0.334239	0.873	0.81	0	2	PHLDB2
0	0.333985	0.337	0.238	0	2	ERO1A
0	0.332924	0.35	0.256	0	2	CYSTM1
0	0.331324	0.622	0.54	0	2	VMP1
0	0.331191	0.925	0.881	0	2	SRL
0	0.330052	0.746	0.684	0	2	OSBPL8
0	0.329778	0.379	0.284	0	2	CDC42EP3
0	0.327474	0.335	0.245	0	2	SYNM
0	0.32683	0.892	0.817	0	2	STRN
0	0.326011	0.506	0.415	0	2	YWHAQ
0	0.323506	0.178	0.09	0	2	AC069234.1
0	0.322509	0.174	0.083	0	2	SYTL5
0	0.322205	0.819	0.743	0	2	SMG1
0	0.322203	0.226	0.141	0	2	ANXA5
0	0.321399	0.285	0.184	0	2	PXN
0	0.320928	0.468	0.363	0	2	KPNA1
0	0.320668	0.791	0.723	0	2	USP28
0	0.318107	0.242	0.154	0	2	NCS1
0	0.317861	0.151	0.069	0	2	MAP2K3
0	0.316973	0.203	0.118	0	2	GEM
0	0.313667	0.834	0.78	0	2	TBC1D8
0	0.313278	0.251	0.142	0	2	PLEKHO1
0	0.313122	0.628	0.553	0	2	ARID1A
0	0.313024	0.921	0.891	0	2	NFIB
0	0.310285	0.971	0.955	0	2	MEIS2
0	0.308466	0.233	0.143	0	2	NFIL3
0	0.305185	0.794	0.73	0	2	SPIRE1
0	0.304312	0.892	0.854	0	2	TCF12
0	0.303763	0.729	0.669	0	2	GSK3B
0	0.299952	0.13	0.048	0	2	AL121578.3
0	0.299909	0.263	0.165	0	2	WDR1
0	0.298747	0.257	0.164	0	2	VCP
0	0.294696	0.627	0.549	0	2	RLF
0	0.293639	0.997	0.994	0	2	DMD
0	0.293205	0.176	0.103	0	2	GYG1
0	0.291336	0.508	0.406	0	2	TANC2
0	0.290024	0.159	0.088	0	2	PYGL
0	0.284761	0.904	0.859	0	2	SIK3
0	0.284284	0.898	0.827	0	2	ATP11A
0	0.284046	0.88	0.839	0	2	RAPGEF2
0	0.283663	1	0.995	0	2	SORBS2
0	0.283456	0.166	0.089	0	2	ANKRD50
0	0.281636	0.202	0.126	0	2	ACKR3
0	0.280986	0.149	0.056	0	2	DPYSL3
0	0.280108	0.266	0.182	0	2	RNF122
0	0.276935	0.926	0.862	0	2	ZBTB16
0	0.275606	0.977	0.957	0	2	RBPMS
0	0.270636	0.106	0.028	0	2	GADD45A
0	0.269027	0.1	0.022	0	2	MELTF
0	0.264283	0.144	0.079	0	2	HMGA2
0	0.261104	0.772	0.699	0	2	ADCY6
0	0.261049	0.146	0.074	0	2	GSDMB
0	0.260054	0.165	0.089	0	2	ST8SIA2
0	0.251389	0.133	0.059	0	2	FO393418.1
2.74e-302	0.322499	0.491	0.406	8.06e-298	2	SPEG
2.77e-302	0.460091	0.253	0.174	8.14e-298	2	MTCL1
8.24e-302	0.271593	0.697	0.634	2.42e-297	2	CCSER2
3.33e-301	0.285747	0.535	0.45	9.79e-297	2	AGO2
2.13e-299	0.283497	0.272	0.185	6.27e-295	2	TEAD4
3.71e-298	0.312806	0.74	0.693	1.09e-293	2	HSPB7
1.12e-296	0.253158	0.56	0.459	3.29e-292	2	PPFIA4
2.33e-296	0.30601	0.64	0.57	6.85e-292	2	WWC2
1.1e-295	0.351939	0.273	0.192	3.24e-291	2	TUBB6
7.98e-292	0.411585	0.188	0.119	2.34e-287	2	IL1RAP
1.77e-289	0.294815	0.229	0.15	5.22e-285	2	HOGA1
1.29e-286	0.487736	0.469	0.395	3.78e-282	2	CLIP1
5.79e-286	0.444834	0.523	0.45	1.7e-281	2	EXTL3
1.07e-284	0.402516	0.434	0.349	3.16e-280	2	PLA2G4C
3.42e-283	0.34739	0.401	0.319	1e-278	2	IPO7
3.22e-281	0.294947	0.242	0.166	9.47e-277	2	EHBP1L1
1.07e-279	0.295371	0.317	0.235	3.13e-275	2	KLF6
5.24e-279	0.302928	0.472	0.386	1.54e-274	2	A4GALT
5.61e-277	0.305726	0.438	0.354	1.65e-272	2	COMT
1.63e-273	0.558904	0.517	0.462	4.79e-269	2	DCBLD2
4.12e-273	0.355219	0.421	0.34	1.21e-268	2	OXCT1
3.4e-272	0.471739	0.495	0.419	1e-267	2	ANTXR1
2.35e-268	0.432678	0.236	0.159	6.9e-264	2	SLC44A5
2.89e-267	0.281818	0.337	0.256	8.48e-263	2	SH3GLB1
2.21e-266	0.30246	0.234	0.161	6.5e-262	2	AZIN1
1.56e-261	0.386583	0.453	0.379	4.58e-257	2	SCAI
4.94e-260	0.314804	0.346	0.267	1.45e-255	2	RUSC2
2.28e-256	0.316108	0.541	0.467	6.7e-252	2	PDGFC
2.9e-250	0.314746	0.449	0.37	8.51e-246	2	KBTBD12
5.82e-247	0.268873	0.348	0.269	1.71e-242	2	CNOT9
6.52e-246	0.297971	0.515	0.445	1.92e-241	2	GNAS
3.45e-245	0.264099	0.478	0.395	1.01e-240	2	HSPB1
5.99e-244	0.308795	0.663	0.606	1.76e-239	2	CTIF
6.26e-243	0.341181	0.772	0.742	1.84e-238	2	CSNK1A1
9.65e-243	0.271226	0.41	0.329	2.84e-238	2	CMIP
1.17e-242	0.322526	0.441	0.36	3.43e-238	2	EDNRA
7.94e-242	0.278469	0.414	0.317	2.33e-237	2	SV2C
7.07e-241	0.35839	0.461	0.373	2.08e-236	2	ADGRL3
6.4e-240	0.313768	0.325	0.249	1.88e-235	2	HABP4
4.82e-239	0.297615	0.207	0.141	1.42e-234	2	IPO5
6.71e-238	0.294487	0.295	0.218	1.97e-233	2	HEPH
6.42e-234	0.312262	0.741	0.699	1.89e-229	2	MAPRE2
1.63e-231	0.25984	0.412	0.335	4.8e-227	2	PPP4R1
3.04e-229	0.336549	0.274	0.203	8.92e-225	2	HSPB8
5.99e-228	0.290241	0.514	0.444	1.76e-223	2	KPNA3
1.74e-227	0.308496	0.509	0.444	5.13e-223	2	FERMT2
1.12e-226	0.258118	0.995	0.993	3.3e-222	2	LAMA2
8.69e-224	0.282763	0.652	0.602	2.56e-219	2	ARID2
1.04e-223	0.285164	0.625	0.575	3.05e-219	2	USP15
1.34e-223	0.385882	0.881	0.865	3.94e-219	2	RASAL2
9.8e-222	0.615108	0.153	0.097	2.88e-217	2	MEG8
1.35e-221	0.293824	0.739	0.674	3.96e-217	2	FRMD5
2.37e-221	0.255353	0.337	0.263	6.96e-217	2	PPP2CA
1.42e-219	0.367753	0.578	0.522	4.19e-215	2	CAST
9.44e-219	0.477914	0.192	0.133	2.78e-214	2	ANKRD13A
1.65e-214	0.298265	0.544	0.48	4.86e-210	2	ZBTB38
4.04e-214	0.328286	0.206	0.144	1.19e-209	2	SLC39A10
2.72e-212	0.37594	0.59	0.543	7.99e-208	2	ANO6
3.64e-212	0.263143	0.477	0.405	1.07e-207	2	CRYBG3
4.78e-209	0.285086	0.467	0.396	1.41e-204	2	MALT1
3.43e-207	0.255447	0.309	0.239	1.01e-202	2	TBC1D22B
1.08e-202	0.288269	0.595	0.533	3.18e-198	2	COBL
1.34e-201	0.306194	0.803	0.787	3.93e-197	2	GPHN
3.15e-199	0.283112	0.625	0.577	9.26e-195	2	RNF216
2.27e-193	0.348913	0.554	0.505	6.66e-189	2	AKAP8L
2.06e-191	0.272033	0.729	0.693	6.04e-187	2	NEK7
5.41e-190	0.763613	0.366	0.315	1.59e-185	2	FMNL2
2.3e-188	0.256632	0.335	0.269	6.76e-184	2	GLRX3
1e-186	0.279007	0.431	0.366	2.95e-182	2	LMTK2
2.32e-185	0.26251	0.601	0.537	6.82e-181	2	DGKH
2.59e-184	0.27884	0.362	0.297	7.62e-180	2	SMPX
1.59e-183	0.277893	0.367	0.302	4.67e-179	2	YWHAG
2.1e-183	0.317924	0.628	0.571	6.17e-179	2	PLOD2
2.71e-181	0.318096	0.786	0.767	7.97e-177	2	MAP3K20
2.74e-180	0.297642	0.736	0.7	8.05e-176	2	OSBPL9
4.92e-177	0.371682	0.171	0.118	1.45e-172	2	AC009318.1
1.25e-175	0.266565	0.346	0.287	3.66e-171	2	IQGAP1
1.37e-172	0.298705	0.335	0.274	4.03e-168	2	GNG12
4.05e-170	0.311138	0.673	0.627	1.19e-165	2	PRICKLE1
2.61e-167	0.2719	0.509	0.456	7.68e-163	2	NSRP1
4.27e-165	0.480003	0.352	0.291	1.25e-160	2	TENM3
6.17e-165	0.359047	0.731	0.73	1.81e-160	2	CDK6
1e-164	0.290951	0.308	0.246	2.95e-160	2	SLC17A5
2.78e-163	0.39875	0.36	0.307	8.18e-159	2	MAP2K1
4.14e-155	0.273468	0.236	0.181	1.22e-150	2	GCLC
1.31e-148	0.320558	0.123	0.08	3.85e-144	2	AC073050.1
1.59e-143	0.273007	0.546	0.504	4.66e-139	2	HDAC5
7.35e-143	0.255202	0.221	0.168	2.16e-138	2	TPD52L1
1.17e-141	0.374422	0.154	0.11	3.45e-137	2	MEG3
6.01e-139	0.30456	0.748	0.72	1.77e-134	2	SRPK2
7.93e-139	0.265942	0.29	0.236	2.33e-134	2	KIAA0556
8.02e-138	0.282478	0.377	0.324	2.36e-133	2	TARSL2
7.95e-136	0.261615	0.47	0.422	2.34e-131	2	RNF38
1e-133	0.512817	0.204	0.158	2.94e-129	2	TP53BP2
7.87e-133	0.353927	0.34	0.284	2.31e-128	2	ARHGAP6
8.99e-133	0.323359	0.604	0.576	2.64e-128	2	PGM5
2.87e-128	0.26128	0.341	0.289	8.43e-124	2	ABHD12
5.22e-126	0.279552	0.744	0.738	1.53e-121	2	SSBP2
2.34e-114	0.26209	0.615	0.583	6.88e-110	2	PLPP1
1.56e-110	0.290769	0.313	0.268	4.58e-106	2	CAV1
1.04e-106	0.56874	0.13	0.092	3.07e-102	2	DLGAP1
1.88e-104	0.490627	0.378	0.341	5.52e-100	2	RTN3
3.59e-104	0.252447	0.641	0.622	1.06e-99	2	COMMD1
2.02e-101	0.466423	0.433	0.408	5.94e-97	2	SORT1
1.27e-99	0.411996	0.1	0.068	3.74e-95	2	AC008691.1
1.75e-97	0.273883	0.381	0.337	5.16e-93	2	RTN4
9.61e-95	0.267652	0.618	0.596	2.82e-90	2	LIMS1
1.18e-81	0.287587	0.202	0.162	3.45e-77	2	ATP1B3
5.8e-78	0.255391	0.134	0.101	1.7e-73	2	AKAP12
3.18e-68	0.310362	0.567	0.562	9.34e-64	2	NR3C1
3.27e-65	0.375506	0.386	0.356	9.62e-61	2	KLHL13
4.25e-63	0.295143	0.55	0.537	1.25e-58	2	ICA1
3.51e-61	0.3671	0.168	0.138	1.03e-56	2	AXL
4.75e-61	0.482931	0.126	0.099	1.4e-56	2	DENND2C
2.09e-46	0.259365	0.23	0.202	6.16e-42	2	BCL2
3.28e-33	0.429399	0.326	0.31	9.65e-29	2	ABTB2
1.77e-32	0.277596	0.717	0.73	5.19e-28	2	LCLAT1
6.53e-19	0.25005	0.16	0.145	1.92e-14	2	FGF13
0	2.27807	0.304	0.108	0	3	PLCB1
0	2.13785	0.714	0.121	0	3	TMEM178B
0	2.05009	0.657	0.208	0	3	LINC02208
0	1.84258	0.824	0.293	0	3	CCSER1
0	1.83514	0.461	0.156	0	3	CAMK1D
0	1.79385	0.509	0.055	0	3	LINC01151
0	1.75766	0.452	0.104	0	3	AC107068.2
0	1.72167	0.916	0.473	0	3	PXDNL
0	1.70724	0.554	0.288	0	3	MYH6
0	1.69597	0.711	0.121	0	3	GREB1L
0	1.62087	0.679	0.107	0	3	CACNA2D3
0	1.60833	0.247	0.039	0	3	LINC02388
0	1.58982	0.628	0.107	0	3	RALYL
0	1.58305	0.724	0.2	0	3	MYOM3
0	1.56859	0.68	0.186	0	3	AC011287.1
0	1.49697	0.962	0.803	0	3	PDE3A
0	1.47769	0.696	0.178	0	3	AQP7
0	1.46319	0.378	0.085	0	3	GRXCR2
0	1.45727	0.838	0.384	0	3	TENM2
0	1.40144	0.942	0.689	0	3	SGCD
0	1.39563	0.933	0.607	0	3	MYOM2
0	1.3463	0.598	0.101	0	3	FYB2
0	1.31766	0.483	0.113	0	3	FILIP1L
0	1.29613	0.582	0.096	0	3	DYNC1I1
0	1.27318	0.633	0.16	0	3	DGKG
0	1.27217	0.567	0.084	0	3	CSDC2
0	1.26644	0.135	0.056	0	3	FAM155A
0	1.26	0.682	0.208	0	3	CSGALNACT1
0	1.25232	0.652	0.192	0	3	PPP1R13L
0	1.24567	0.222	0.069	0	3	ZNF385B
0	1.22264	0.402	0.068	0	3	LINC02137
0	1.21251	0.676	0.233	0	3	PALMD
0	1.21192	0.581	0.255	0	3	KCNMB2
0	1.20494	0.511	0.059	0	3	LINC01428
0	1.17053	0.709	0.254	0	3	DAPK2
0	1.16881	0.608	0.155	0	3	PEBP4
0	1.16326	0.777	0.486	0	3	PPM1K
0	1.12803	0.667	0.205	0	3	THRB
0	1.11506	0.628	0.167	0	3	ADGRD1
0	1.09755	0.732	0.479	0	3	MIR1-1HG
0	1.07258	0.677	0.269	0	3	KCND3
0	1.07118	0.373	0.075	0	3	PDE1A
0	1.0665	0.688	0.23	0	3	CLIC5
0	1.06311	0.595	0.174	0	3	ADRA1A
0	1.0327	0.719	0.539	0	3	PRELID2
0	1.02761	0.691	0.32	0	3	GRAMD1B
0	1.02163	0.795	0.448	0	3	PPFIBP1
0	1.01148	0.263	0.076	0	3	EPHA4
0	0.994266	0.527	0.135	0	3	SAMD12
0	0.992836	0.293	0.072	0	3	GPC5
0	0.984079	0.994	0.985	0	3	NEAT1
0	0.981238	0.839	0.528	0	3	KIAA1217
0	0.970755	0.479	0.069	0	3	LINC02334
0	0.969753	0.74	0.321	0	3	MPP3
0	0.958624	0.584	0.147	0	3	TMEM182
0	0.954053	0.239	0.058	0	3	PKN2-AS1
0	0.951009	0.616	0.203	0	3	GFOD1
0	0.948508	0.53	0.127	0	3	KCNIP2
0	0.944403	0.851	0.595	0	3	CD36
0	0.941872	0.376	0.113	0	3	LINC01170
0	0.930197	0.315	0.099	0	3	LINC02269
0	0.926506	0.583	0.338	0	3	CPNE5
0	0.925691	0.409	0.113	0	3	AGBL4
0	0.919719	0.501	0.126	0	3	LINC01954
0	0.919102	0.61	0.238	0	3	TPCN1
0	0.918255	0.516	0.093	0	3	MIR29B2CHG
0	0.906084	0.43	0.052	0	3	UGT2B4
0	0.903872	0.681	0.301	0	3	EPB41
0	0.89797	0.44	0.114	0	3	PDE7B
0	0.894025	1	1	0	3	MALAT1
0	0.889758	0.526	0.129	0	3	GRIP2
0	0.868513	0.616	0.239	0	3	ASB18
0	0.866819	0.436	0.079	0	3	MBP
0	0.865832	0.85	0.734	0	3	PDE1C
0	0.865443	0.789	0.518	0	3	SYNPO2
0	0.851476	0.407	0.053	0	3	NALCN
0	0.849666	0.146	0.076	0	3	XYLT1
0	0.833188	0.716	0.439	0	3	SLC27A1
0	0.822547	0.699	0.345	0	3	LRMDA
0	0.816409	0.533	0.155	0	3	ASB15
0	0.812504	0.493	0.134	0	3	PLPP3
0	0.811609	0.888	0.753	0	3	CDH13
0	0.808878	0.535	0.171	0	3	PARVB
0	0.808734	0.333	0.072	0	3	ZNF536
0	0.788034	0.506	0.132	0	3	NCEH1
0	0.784995	0.429	0.088	0	3	NRG2
0	0.784586	0.678	0.3	0	3	CHPT1
0	0.783469	0.736	0.44	0	3	FGD4
0	0.780887	0.352	0.05	0	3	CHST9
0	0.774471	0.693	0.469	0	3	TBX5
0	0.768604	0.957	0.848	0	3	TECRL
0	0.758357	0.67	0.302	0	3	DOCK3
0	0.757381	0.544	0.311	0	3	TNNT1
0	0.753682	0.575	0.323	0	3	LINC02248
0	0.746421	0.444	0.129	0	3	MAPK4
0	0.743911	0.844	0.665	0	3	DGLUCY
0	0.742591	0.449	0.128	0	3	GALNT18
0	0.742129	0.322	0.18	0	3	ULK4
0	0.729182	0.73	0.429	0	3	PPM1L
0	0.728274	0.455	0.12	0	3	CFAP61
0	0.724575	0.577	0.291	0	3	MACROD1
0	0.716665	0.869	0.717	0	3	PPP1R13B
0	0.711186	0.564	0.257	0	3	SEMA4B
0	0.711113	0.927	0.828	0	3	PRKG1
0	0.706265	0.605	0.259	0	3	HIVEP3
0	0.703777	0.686	0.436	0	3	HHATL
0	0.700426	0.427	0.106	0	3	SH3RF3
0	0.697951	0.905	0.812	0	3	RCAN2
0	0.696324	0.396	0.17	0	3	MYO1D
0	0.696033	0.524	0.245	0	3	AC007381.1
0	0.694557	0.44	0.102	0	3	PTPN3
0	0.686818	0.485	0.177	0	3	DPH6-DT
0	0.685748	0.155	0.022	0	3	NFASC
0	0.685114	0.441	0.12	0	3	SEMA3C
0	0.678992	0.801	0.609	0	3	LIMCH1
0	0.677946	0.813	0.562	0	3	SLC16A7
0	0.674443	0.367	0.083	0	3	AC119674.1
0	0.674137	0.571	0.246	0	3	DIAPH2
0	0.666349	0.442	0.126	0	3	SRGAP3
0	0.663625	0.727	0.424	0	3	FBXO32
0	0.661834	0.741	0.439	0	3	TTTY14
0	0.658891	0.204	0.072	0	3	NR2F2-AS1
0	0.654738	0.652	0.31	0	3	AC098617.1
0	0.654734	0.559	0.248	0	3	IGFBP7
0	0.653929	0.379	0.085	0	3	SLC7A2
0	0.64965	0.857	0.641	0	3	PATJ
0	0.646614	0.449	0.163	0	3	GBX1
0	0.64346	0.678	0.38	0	3	PSME4
0	0.640856	0.289	0.073	0	3	CNTNAP3B
0	0.640786	0.753	0.572	0	3	LRRC2
0	0.637949	0.406	0.101	0	3	AC016831.7
0	0.633188	0.424	0.124	0	3	SLC2A13
0	0.63212	0.977	0.955	0	3	MLIP
0	0.62947	0.618	0.29	0	3	ABHD2
0	0.626423	0.725	0.425	0	3	SLC7A6
0	0.625437	0.382	0.081	0	3	PCSK6
0	0.618349	0.419	0.118	0	3	BCAR3
0	0.616584	0.534	0.263	0	3	MORF4L1
0	0.615595	0.102	0.006	0	3	KCNJ3
0	0.615201	0.864	0.641	0	3	RGS6
0	0.614122	0.821	0.571	0	3	AC138305.1
0	0.612234	0.518	0.242	0	3	FGF14
0	0.60637	0.247	0.028	0	3	KCNK1
0	0.604368	0.326	0.05	0	3	EPB41L4B
0	0.600828	0.566	0.284	0	3	LAMA4
0	0.599742	0.999	0.999	0	3	RYR2
0	0.597947	0.349	0.06	0	3	AC138904.3
0	0.595426	0.636	0.319	0	3	TRAK2
0	0.592792	0.146	0.03	0	3	NTM
0	0.592771	0.65	0.332	0	3	BCO2
0	0.592128	0.595	0.294	0	3	SNX1
0	0.590948	0.343	0.062	0	3	SPTBN4
0	0.582787	0.57	0.267	0	3	PDLIM3
0	0.580072	0.994	0.99	0	3	MYBPC3
0	0.580058	0.359	0.068	0	3	ATP1A2
0	0.578465	0.896	0.718	0	3	CFLAR
0	0.576671	0.533	0.224	0	3	DYSF
0	0.568681	0.317	0.06	0	3	MAPT
0	0.56847	0.522	0.21	0	3	KLHL31
0	0.56667	0.336	0.063	0	3	MIR193BHG
0	0.566391	0.217	0.022	0	3	LUCAT1
0	0.566243	0.843	0.657	0	3	ACYP2
0	0.565447	0.492	0.178	0	3	COQ8A
0	0.565384	0.787	0.559	0	3	KLHL7
0	0.555252	0.851	0.698	0	3	AAK1
0	0.552982	0.548	0.277	0	3	DAG1
0	0.550187	0.486	0.186	0	3	LINC01184
0	0.549529	0.395	0.102	0	3	ASB10
0	0.546968	0.331	0.066	0	3	AR
0	0.545625	0.472	0.178	0	3	CPNE4
0	0.544058	0.317	0.063	0	3	ADAMTS7
0	0.537285	0.165	0.045	0	3	HS6ST3
0	0.537246	0.285	0.07	0	3	PHACTR3
0	0.537102	0.443	0.161	0	3	PFKFB2
0	0.53709	0.293	0.058	0	3	AC005037.1
0	0.534984	0.785	0.571	0	3	ARMH3
0	0.533207	0.429	0.153	0	3	TAPT1-AS1
0	0.529479	0.278	0.041	0	3	FAM107A
0	0.526238	0.953	0.942	0	3	PAM
0	0.524347	0.15	0.021	0	3	TRPC4
0	0.524299	0.805	0.54	0	3	SGCG
0	0.516195	0.37	0.101	0	3	NFIX
0	0.515417	0.543	0.293	0	3	RGS3
0	0.513888	0.845	0.599	0	3	DES
0	0.511425	0.575	0.289	0	3	TTTY10
0	0.510639	0.714	0.434	0	3	CKMT2
0	0.507255	0.339	0.088	0	3	HSPA12A
0	0.505125	0.318	0.072	0	3	CRYM
0	0.50496	0.303	0.077	0	3	GXYLT2
0	0.504603	0.623	0.379	0	3	NRSN2-AS1
0	0.500884	0.898	0.79	0	3	CBLB
0	0.499706	0.389	0.113	0	3	FRK
0	0.496879	0.233	0.031	0	3	TOGARAM2
0	0.496774	0.414	0.144	0	3	ABLIM3
0	0.496565	0.716	0.491	0	3	PPARGC1B
0	0.496357	0.26	0.044	0	3	AMOTL1
0	0.496125	0.493	0.237	0	3	AL139260.1
0	0.493627	0.445	0.164	0	3	SH3RF2
0	0.493351	0.365	0.099	0	3	GALNT16
0	0.492989	0.243	0.036	0	3	AC015845.2
0	0.492971	0.425	0.177	0	3	BCL2
0	0.487651	0.277	0.047	0	3	ZFYVE28
0	0.486586	0.671	0.415	0	3	NDRG3
0	0.485708	0.205	0.022	0	3	GNAO1
0	0.485681	0.317	0.103	0	3	ZNF208
0	0.483396	0.324	0.068	0	3	SLC22A15
0	0.482151	0.963	0.933	0	3	TACC2
0	0.48034	0.398	0.135	0	3	KIFC3
0	0.479672	0.623	0.348	0	3	DOCK4
0	0.478363	0.538	0.267	0	3	AC106791.1
0	0.476034	0.42	0.168	0	3	SGSM1
0	0.475327	0.46	0.168	0	3	CAPS2
0	0.474376	0.884	0.758	0	3	MARK3
0	0.473613	0.538	0.266	0	3	CTNNBIP1
0	0.473605	0.444	0.167	0	3	CALCOCO2
0	0.473593	0.568	0.286	0	3	ITPR2
0	0.472113	0.495	0.23	0	3	TSC22D1
0	0.472063	0.428	0.155	0	3	CEP85
0	0.467874	0.364	0.152	0	3	KLRD1
0	0.463912	0.317	0.084	0	3	LINC00886
0	0.463685	0.5	0.252	0	3	B4GALT1
0	0.463383	0.722	0.469	0	3	ACSS3
0	0.462546	0.938	0.857	0	3	N4BP2L2
0	0.462093	0.645	0.426	0	3	JAK1
0	0.46148	0.721	0.532	0	3	STAT3
0	0.459987	0.758	0.552	0	3	STAU2
0	0.459774	0.21	0.044	0	3	LINC02542
0	0.45879	0.764	0.554	0	3	ST3GAL1
0	0.458221	0.496	0.28	0	3	ATP1A3
0	0.458154	0.71	0.525	0	3	GSE1
0	0.455715	0.466	0.206	0	3	TXNIP
0	0.454633	0.516	0.245	0	3	HOOK2
0	0.453542	0.318	0.14	0	3	HOGA1
0	0.451318	0.185	0.026	0	3	AC005355.1
0	0.449917	0.647	0.399	0	3	TSPAN18
0	0.448446	0.437	0.18	0	3	ARHGEF6
0	0.447687	0.532	0.255	0	3	PTPRE
0	0.446633	0.701	0.446	0	3	AIG1
0	0.446477	0.744	0.509	0	3	LINC01505
0	0.446206	0.656	0.392	0	3	ST5
0	0.445925	0.351	0.148	0	3	NPAS3
0	0.445228	0.309	0.068	0	3	HOMER2
0	0.445068	0.54	0.249	0	3	PPP1R1C
0	0.444969	0.964	0.886	0	3	PRKN
0	0.444367	0.299	0.095	0	3	AL390957.1
0	0.44436	0.188	0.034	0	3	GRIK2
0	0.442738	0.299	0.053	0	3	IL6R
0	0.44268	0.579	0.31	0	3	ZNF680
0	0.442424	0.994	0.99	0	3	LDB3
0	0.441368	0.254	0.029	0	3	MLPH
0	0.436957	0.47	0.225	0	3	SLCO5A1
0	0.434863	0.877	0.79	0	3	TRDN-AS1
0	0.433336	0.712	0.477	0	3	DNM2
0	0.433189	0.515	0.247	0	3	EIF2B3
0	0.43243	0.428	0.173	0	3	PTGDS
0	0.431031	0.139	0.043	0	3	NRXN1
0	0.429601	0.376	0.134	0	3	CLIP4
0	0.428152	0.499	0.227	0	3	TMEM67
0	0.427511	0.198	0.029	0	3	VAT1L
0	0.427351	0.481	0.231	0	3	NMNAT1
0	0.427231	0.28	0.089	0	3	AC090921.1
0	0.426943	0.39	0.133	0	3	MIPOL1
0	0.425964	0.584	0.339	0	3	TANGO2
0	0.425661	0.796	0.631	0	3	DHRSX
0	0.425233	0.615	0.361	0	3	PCNX4
0	0.421307	0.832	0.63	0	3	NBEA
0	0.420593	0.406	0.151	0	3	TAF12
0	0.419556	0.409	0.164	0	3	CLTCL1
0	0.419465	0.519	0.253	0	3	MYH14
0	0.418201	0.744	0.558	0	3	PGM5
0	0.416273	0.763	0.564	0	3	TBC1D1
0	0.415921	0.598	0.385	0	3	GRAMD4
0	0.414717	0.568	0.302	0	3	VLDLR-AS1
0	0.414073	0.713	0.513	0	3	ZNF586
0	0.412801	0.591	0.342	0	3	ZNF44
0	0.412467	0.92	0.837	0	3	PDE7A
0	0.412433	0.776	0.546	0	3	KIF21A
0	0.411606	0.274	0.045	0	3	PPARG
0	0.41111	0.608	0.342	0	3	SIL1
0	0.410951	0.677	0.421	0	3	UMAD1
0	0.409521	0.59	0.358	0	3	SLC5A1
0	0.409444	0.663	0.425	0	3	TMEM161B-AS1
0	0.409181	0.236	0.051	0	3	C6
0	0.408597	0.446	0.255	0	3	COL23A1
0	0.406187	0.478	0.225	0	3	ORC2
0	0.405803	0.435	0.185	0	3	MINK1
0	0.403206	0.314	0.147	0	3	GRIP1
0	0.402619	0.592	0.268	0	3	EYA4
0	0.400613	0.694	0.451	0	3	USP53
0	0.399651	0.599	0.367	0	3	JUP
0	0.397972	0.923	0.781	0	3	TRDN
0	0.3976	0.526	0.263	0	3	CAMKMT
0	0.396904	0.696	0.485	0	3	TRIM54
0	0.396173	0.61	0.391	0	3	GABPB2
0	0.394235	0.385	0.147	0	3	TPD52L1
0	0.394129	0.675	0.432	0	3	RHOT1
0	0.393908	0.399	0.16	0	3	KLHDC1
0	0.392359	0.303	0.11	0	3	RTN4RL1
0	0.387703	0.234	0.04	0	3	OSBPL6
0	0.387681	0.415	0.202	0	3	BCL6
0	0.387598	0.476	0.231	0	3	ATP5MG
0	0.387329	0.204	0.079	0	3	LRRC7
0	0.387268	0.265	0.05	0	3	PCDHGA6
0	0.386822	0.499	0.263	0	3	BTBD2
0	0.386799	0.468	0.218	0	3	SHLD2
0	0.38614	0.567	0.33	0	3	CUEDC1
0	0.385856	0.645	0.392	0	3	CPED1
0	0.385579	0.598	0.371	0	3	TOB2
0	0.385363	0.211	0.053	0	3	PKNOX2
0	0.384999	0.842	0.711	0	3	ADPRHL1
0	0.384654	0.669	0.436	0	3	ZNF721
0	0.383682	0.506	0.275	0	3	TMEM120B
0	0.382659	0.561	0.314	0	3	MEF2C
0	0.381174	0.181	0.025	0	3	FAM78B
0	0.381164	0.162	0.034	0	3	OTUD7A
0	0.380666	0.699	0.474	0	3	EPN2
0	0.379752	0.316	0.096	0	3	GPR157
0	0.379271	0.489	0.254	0	3	CDS2
0	0.377949	0.513	0.269	0	3	TECPR2
0	0.377824	0.701	0.486	0	3	ANO5
0	0.376879	0.25	0.077	0	3	PCLO
0	0.375512	0.566	0.306	0	3	USP9Y
0	0.375398	0.416	0.171	0	3	PPP1R3A
0	0.374662	0.895	0.804	0	3	MYOZ2
0	0.374008	0.291	0.09	0	3	FRMPD4
0	0.373972	0.285	0.073	0	3	RIC3
0	0.373014	0.358	0.129	0	3	NTN1
0	0.372869	0.52	0.265	0	3	TXNRD1
0	0.3718	0.242	0.085	0	3	LSAMP
0	0.371467	0.995	0.991	0	3	ABLIM1
0	0.370667	0.627	0.351	0	3	UTY
0	0.369895	0.837	0.686	0	3	MYLK3
0	0.369823	0.818	0.592	0	3	ADGRL2
0	0.369641	0.279	0.073	0	3	ALDH1L1
0	0.368707	0.183	0.027	0	3	LINC01880
0	0.368566	0.544	0.302	0	3	SGK3
0	0.367423	0.289	0.091	0	3	AC096677.1
0	0.36607	0.557	0.324	0	3	XIAP
0	0.366012	0.967	0.914	0	3	ATP2A2
0	0.365437	0.366	0.176	0	3	RAB11FIP1
0	0.365331	0.96	0.937	0	3	ZBTB20
0	0.364616	0.486	0.236	0	3	CRK
0	0.362709	0.645	0.416	0	3	SIK2
0	0.36185	0.87	0.771	0	3	TNNI3
0	0.36163	0.146	0.029	0	3	MMP2
0	0.361383	0.334	0.11	0	3	AC138150.1
0	0.360852	0.202	0.029	0	3	PDE4A
0	0.360464	0.422	0.193	0	3	B3GLCT
0	0.360328	0.626	0.384	0	3	CKM
0	0.360303	0.337	0.124	0	3	TPK1
0	0.358869	0.262	0.073	0	3	IDH2-DT
0	0.357125	0.8	0.596	0	3	AFF1
0	0.356295	0.623	0.398	0	3	FBXO34
0	0.355843	0.282	0.082	0	3	SCPEP1
0	0.355316	0.632	0.391	0	3	PHC2
0	0.354965	0.461	0.232	0	3	SH3KBP1
0	0.354534	0.573	0.332	0	3	MECP2
0	0.35424	0.292	0.09	0	3	C19orf18
0	0.35409	0.455	0.223	0	3	ZNF41
0	0.352655	0.675	0.463	0	3	LARP4
0	0.352489	0.521	0.282	0	3	MDN1
0	0.351578	0.717	0.508	0	3	KIAA0232
0	0.351234	0.501	0.254	0	3	INPP5B
0	0.350281	0.355	0.141	0	3	VSIG10
0	0.349637	0.247	0.061	0	3	ARHGAP27
0	0.348762	0.552	0.328	0	3	CEP85L
0	0.346777	0.204	0.028	0	3	GLDN
0	0.345377	0.264	0.056	0	3	SH2B3
0	0.345307	0.243	0.079	0	3	AC020687.1
0	0.345158	0.251	0.075	0	3	AC104596.1
0	0.344042	0.74	0.536	0	3	EPS15L1
0	0.343635	0.401	0.236	0	3	CREB3L2
0	0.342795	0.647	0.426	0	3	MAP3K5
0	0.341984	0.584	0.361	0	3	AGPAT3
0	0.340731	0.598	0.36	0	3	WDR37
0	0.338927	0.372	0.153	0	3	AC074032.1
0	0.338915	0.925	0.845	0	3	ARHGAP26
0	0.338163	0.302	0.104	0	3	ZNF682
0	0.338148	0.588	0.376	0	3	HMGB1
0	0.338117	0.266	0.061	0	3	PLIN4
0	0.337504	0.384	0.165	0	3	SLC2A11
0	0.337447	0.563	0.348	0	3	ATP2C1
0	0.337352	0.252	0.154	0	3	LRRTM3
0	0.336825	0.618	0.401	0	3	PARVA
0	0.336712	0.847	0.679	0	3	NCKAP5
0	0.336601	0.555	0.317	0	3	ZBTB43
0	0.336526	0.511	0.288	0	3	TRPC1
0	0.336478	0.557	0.323	0	3	NHLRC2
0	0.335872	0.345	0.136	0	3	STXBP1
0	0.335084	0.188	0.053	0	3	FOXP2
0	0.335082	0.226	0.047	0	3	AC027117.2
0	0.334809	0.112	0.009	0	3	CD5L
0	0.334767	0.893	0.794	0	3	ACACB
0	0.333599	0.597	0.357	0	3	PTP4A3
0	0.333556	0.347	0.129	0	3	OPA3
0	0.333508	0.841	0.666	0	3	BTBD9
0	0.333053	0.462	0.24	0	3	IDH2
0	0.331821	0.858	0.745	0	3	RILPL1
0	0.331283	0.728	0.504	0	3	PBX3
0	0.331124	0.255	0.07	0	3	TKT
0	0.329314	0.276	0.096	0	3	C2CD6
0	0.329192	0.292	0.105	0	3	RGN
0	0.328506	0.92	0.866	0	3	RBFOX1
0	0.327746	0.392	0.169	0	3	C19orf12
0	0.327643	0.347	0.139	0	3	GCOM1
0	0.327591	0.214	0.041	0	3	PLA2R1
0	0.326758	0.657	0.428	0	3	SFMBT2
0	0.326667	0.371	0.158	0	3	H6PD
0	0.326572	0.446	0.251	0	3	CAV1
0	0.325403	0.201	0.109	0	3	PLCE1
0	0.325193	0.263	0.125	0	3	A2M
0	0.324405	0.241	0.064	0	3	AC096564.1
0	0.324247	0.163	0.022	0	3	AL121757.2
0	0.322948	0.453	0.232	0	3	USP31
0	0.32284	0.255	0.07	0	3	BDNF-AS
0	0.322835	0.348	0.145	0	3	CCDC7
0	0.321601	0.376	0.162	0	3	HMOX2
0	0.321311	0.178	0.022	0	3	SBK1
0	0.321224	0.448	0.256	0	3	ANK1
0	0.321036	0.576	0.381	0	3	IGSF9B
0	0.320857	0.552	0.345	0	3	KIF1C
0	0.320369	0.293	0.134	0	3	LINC02256
0	0.320109	0.185	0.033	0	3	SLC30A10
0	0.318822	0.159	0.081	0	3	C1QTNF1
0	0.318409	0.438	0.229	0	3	TCAP
0	0.318052	0.253	0.08	0	3	EOGT
0	0.315508	0.473	0.258	0	3	USP54
0	0.315332	0.516	0.289	0	3	ESRRA
0	0.315095	0.399	0.194	0	3	PLS3
0	0.314764	0.225	0.058	0	3	SLC9A1
0	0.314287	0.433	0.202	0	3	CCPG1
0	0.3136	0.328	0.157	0	3	ITPR1
0	0.312337	0.436	0.215	0	3	ASPSCR1
0	0.312072	0.787	0.666	0	3	NFIC
0	0.311667	0.739	0.548	0	3	C1orf21
0	0.31134	0.198	0.044	0	3	RORB
0	0.311051	0.161	0.045	0	3	CCBE1
0	0.310761	0.92	0.92	0	3	PLCL1
0	0.30988	0.41	0.218	0	3	PCNT
0	0.308199	0.699	0.489	0	3	MBNL2
0	0.307131	0.271	0.094	0	3	ICA1L
0	0.306486	0.525	0.299	0	3	ASB2
0	0.306198	0.646	0.495	0	3	PLIN5
0	0.306055	0.738	0.546	0	3	HDAC4
0	0.305145	0.45	0.225	0	3	EVA1C
0	0.304008	0.532	0.314	0	3	CLTC
0	0.303248	0.493	0.264	0	3	CPQ
0	0.302993	0.179	0.024	0	3	KLKB1
0	0.302985	0.355	0.151	0	3	CBY1
0	0.302481	0.466	0.285	0	3	SPATS2L
0	0.301769	0.278	0.144	0	3	DOK6
0	0.301243	0.191	0.07	0	3	AC137770.1
0	0.300758	0.477	0.245	0	3	RPL3L
0	0.300481	0.176	0.067	0	3	AL078590.2
0	0.300353	0.575	0.356	0	3	CD99
0	0.300198	0.342	0.145	0	3	ZNF420
0	0.299254	0.309	0.119	0	3	DHRS7B
0	0.298496	0.202	0.03	0	3	PERM1
0	0.296858	0.138	0.018	0	3	PGBD5
0	0.296663	0.436	0.234	0	3	SYNM
0	0.29665	0.301	0.113	0	3	TMEM143
0	0.294636	0.374	0.189	0	3	RFX3-AS1
0	0.294562	0.731	0.537	0	3	FOXO3
0	0.294472	0.558	0.339	0	3	PPTC7
0	0.294091	0.215	0.046	0	3	PDP1
0	0.293079	0.421	0.215	0	3	CTTN
0	0.29302	0.656	0.441	0	3	VPS13A
0	0.292153	0.802	0.616	0	3	STARD13
0	0.29173	0.243	0.093	0	3	ASTN2
0	0.291362	0.743	0.566	0	3	THRAP3
0	0.291327	0.488	0.275	0	3	EEFSEC
0	0.290933	0.756	0.542	0	3	NR3C2
0	0.289908	0.207	0.053	0	3	PHKG1
0	0.289834	0.725	0.515	0	3	FOCAD
0	0.289278	0.336	0.141	0	3	PGAP2
0	0.288761	0.386	0.169	0	3	PIR
0	0.288672	0.491	0.248	0	3	FOXO1
0	0.288414	0.305	0.123	0	3	ANKRD6
0	0.288259	0.842	0.734	0	3	VPS13D
0	0.287962	0.913	0.866	0	3	OBSCN
0	0.287802	0.146	0.022	0	3	CCDC192
0	0.287656	0.635	0.425	0	3	ADHFE1
0	0.287218	0.375	0.163	0	3	TANGO6
0	0.2872	0.346	0.148	0	3	COQ5
0	0.287119	0.424	0.215	0	3	SIRT5
0	0.286725	0.414	0.211	0	3	UBN1
0	0.286567	0.781	0.592	0	3	RETREG1
0	0.286488	0.382	0.172	0	3	ATG14
0	0.286407	0.999	0.999	0	3	TTN
0	0.286334	0.486	0.285	0	3	NUTM2B-AS1
0	0.286292	0.52	0.293	0	3	TGFBR2
0	0.286261	0.306	0.136	0	3	SAT1
0	0.285968	0.348	0.151	0	3	ANKAR
0	0.285927	0.47	0.256	0	3	USP40
0	0.285418	0.421	0.209	0	3	SMARCB1
0	0.285301	0.272	0.119	0	3	COL4A6
0	0.28498	0.35	0.219	0	3	RFX2
0	0.284865	0.478	0.267	0	3	HMGN3
0	0.284574	0.387	0.208	0	3	ZNF43
0	0.284434	0.328	0.153	0	3	LRP4
0	0.284286	0.785	0.605	0	3	SESN1
0	0.284071	0.454	0.253	0	3	APPL2
0	0.28368	0.367	0.177	0	3	GREB1
0	0.283575	0.191	0.052	0	3	KATNAL2
0	0.283412	0.38	0.185	0	3	RUBCN
0	0.282869	0.245	0.078	0	3	CFAP70
0	0.282651	0.162	0.029	0	3	BLM
0	0.281645	0.543	0.339	0	3	PTEN
0	0.281625	0.365	0.171	0	3	CLDN12
0	0.28128	0.448	0.269	0	3	AC124947.1
0	0.280388	0.234	0.059	0	3	ALS2CL
0	0.280206	0.2	0.041	0	3	FAM71F2
0	0.279618	0.768	0.604	0	3	KALRN
0	0.27902	0.56	0.343	0	3	MIA2
0	0.278731	0.446	0.24	0	3	CS
0	0.278681	0.514	0.286	0	3	DTWD2
0	0.278468	0.387	0.201	0	3	G3BP2
0	0.278427	0.482	0.286	0	3	TPM2
0	0.277528	0.605	0.389	0	3	NRF1
0	0.276595	0.36	0.164	0	3	FAM234A
0	0.276473	0.594	0.369	0	3	TAOK3
0	0.276337	0.373	0.171	0	3	TRIP4
0	0.275904	0.214	0.052	0	3	PCDHGA10
0	0.274901	0.32	0.166	0	3	DKK3
0	0.27473	0.305	0.117	0	3	RNLS
0	0.274681	0.455	0.234	0	3	MCPH1
0	0.274229	0.182	0.035	0	3	KCNAB2
0	0.273374	0.312	0.13	0	3	BDH1
0	0.273287	0.608	0.378	0	3	CLIP1
0	0.272195	0.15	0.034	0	3	NHS
0	0.271693	0.563	0.347	0	3	USO1
0	0.271305	0.324	0.14	0	3	PVR
0	0.271032	0.609	0.413	0	3	ARHGAP17
0	0.270948	0.218	0.038	0	3	SNED1
0	0.270374	0.339	0.149	0	3	SLC2A12
0	0.269811	0.18	0.038	0	3	LITAF
0	0.269427	0.465	0.244	0	3	RNF180
0	0.268346	0.377	0.181	0	3	EML1
0	0.268197	0.531	0.312	0	3	SMIM8
0	0.267994	0.533	0.354	0	3	MYOF
0	0.267041	0.192	0.043	0	3	IDI2-AS1
0	0.266294	0.272	0.103	0	3	LINC02062
0	0.266137	0.128	0.018	0	3	AC019211.1
0	0.265649	0.584	0.374	0	3	MINDY2
0	0.265372	0.451	0.251	0	3	MAOB
0	0.265287	0.543	0.332	0	3	DAP3
0	0.264525	0.393	0.2	0	3	EGF
0	0.264451	0.176	0.046	0	3	BMPR1B
0	0.263441	0.606	0.453	0	3	LINC00472
0	0.263024	0.811	0.675	0	3	MKLN1
0	0.262751	0.212	0.059	0	3	ANKRD29
0	0.26216	0.446	0.237	0	3	CCDC84
0	0.262133	0.444	0.244	0	3	SFXN5
0	0.26188	0.162	0.084	0	3	HSPB3
0	0.261145	0.212	0.053	0	3	IP6K3
0	0.261007	0.885	0.749	0	3	FBXL17
0	0.260637	0.259	0.092	0	3	UBTD1
0	0.260633	0.749	0.597	0	3	FBXO42
0	0.260437	0.29	0.108	0	3	SLC38A7
0	0.259932	0.47	0.263	0	3	XKR6
0	0.259249	0.294	0.12	0	3	IFNGR1
0	0.258918	0.479	0.266	0	3	CNNM2
0	0.258615	0.222	0.071	0	3	GRB14
0	0.257944	0.145	0.021	0	3	GRIN2A
0	0.257493	0.641	0.427	0	3	YAF2
0	0.256963	0.563	0.35	0	3	WIPI1
0	0.25671	0.574	0.365	0	3	BICRAL
0	0.256198	0.245	0.081	0	3	45353
0	0.256144	0.216	0.077	0	3	ZDHHC11
0	0.256134	0.27	0.132	0	3	AC113414.1
0	0.25605	0.692	0.477	0	3	DPYD
0	0.255866	0.292	0.151	0	3	TERF2IP
0	0.255637	0.694	0.496	0	3	ACSS2
0	0.254816	0.174	0.037	0	3	HLF
0	0.254013	0.261	0.091	0	3	PPM1H
0	0.25304	0.486	0.28	0	3	GPD1L
0	0.252836	0.833	0.717	0	3	OGDH
0	0.252454	0.27	0.11	0	3	CCNJL
0	0.252146	0.444	0.261	0	3	GAB3
0	0.251606	0.497	0.311	0	3	MIR133A1HG
0	0.251372	0.436	0.238	0	3	DSE
0	0.251344	0.893	0.879	0	3	PRKAG2
0	0.250989	0.603	0.422	0	3	ZNRF1
0	0.250018	0.361	0.161	0	3	ME1
3.1e-227	0.251747	0.372	0.271	9.11e-223	3	LINGO1
6.37e-153	1.18315	0.129	0.085	1.87e-148	3	KCNH7
1.9e-97	0.569329	0.187	0.142	5.59e-93	3	PDE8B
7.58e-78	0.99594	0.343	0.283	2.23e-73	3	SLIT3
3e-35	0.34266	0.137	0.114	8.81e-31	3	DGKI
3.65e-06	0.333218	0.303	0.277	0.107221	3	CHST11
0	3.06234	1	1	0	4	MALAT1
0	2.48292	0.628	0.04	0	4	AC013640.1
0	2.47939	0.909	0.533	0	4	MYL2
0	2.45807	0.819	0.248	0	4	LINGO1
0	2.45045	0.844	0.269	0	4	CRYAB
0	2.42799	0.782	0.125	0	4	LRRTM3
0	2.409	0.783	0.227	0	4	TTN-AS1
0	2.37297	0.764	0.199	0	4	MYL12A
0	2.36119	0.8	0.217	0	4	TCAP
0	2.19616	0.6	0.052	0	4	KCNMB2-AS1
0	2.17997	0.589	0.116	0	4	AC107068.2
0	2.15471	0.898	0.519	0	4	ACTC1
0	2.10903	0.676	0.054	0	4	HSPB3
0	2.10154	0.758	0.219	0	4	SLC8A1-AS1
0	2.05792	0.411	0.106	0	4	ACTA1
0	2.04345	0.716	0.156	0	4	ACADVL
0	2.04328	0.882	0.554	0	4	PLN
0	2.03583	0.558	0.036	0	4	LINC02147
0	2.02769	0.7	0.187	0	4	DISC1
0	2.00952	0.678	0.101	0	4	AC016831.7
0	1.9708	0.762	0.265	0	4	SLC25A4
0	1.92823	0.785	0.244	0	4	HOOK2
0	1.86629	0.652	0.113	0	4	RASGEF1B
0	1.864	0.655	0.085	0	4	AC245297.3
0	1.86371	0.697	0.174	0	4	ACTG1
0	1.83162	0.538	0.07	0	4	AC018682.1
0	1.81526	0.939	0.604	0	4	CD36
0	1.78651	0.67	0.119	0	4	LINC02256
0	1.78569	0.853	0.441	0	4	CKMT2
0	1.78073	0.65	0.142	0	4	LRP4
0	1.72281	0.54	0.082	0	4	DUSP1
0	1.71466	0.609	0.211	0	4	TXNIP
0	1.71147	0.545	0.03	0	4	SPDYE2
0	1.70148	0.731	0.385	0	4	HSPB1
0	1.69097	0.709	0.132	0	4	RALYL
0	1.66189	0.548	0.195	0	4	UBC
0	1.66062	0.77	0.209	0	4	AC011287.1
0	1.63395	0.944	0.772	0	4	TNNI3
0	1.58758	0.489	0.029	0	4	AC011369.1
0	1.58032	0.563	0.129	0	4	SAT1
0	1.53235	0.711	0.565	0	4	PDK4
0	1.52788	0.586	0.286	0	4	PPP1R3C
0	1.52371	0.355	0.046	0	4	GADD45G
0	1.48217	0.663	0.285	0	4	TPM2
0	1.47998	0.483	0.042	0	4	SLC26A3
0	1.46726	0.423	0.05	0	4	AC087286.2
0	1.44394	0.796	0.471	0	4	ACTB
0	1.43157	0.588	0.131	0	4	FYB2
0	1.4209	0.463	0.068	0	4	AC009264.1
0	1.41453	0.398	0.124	0	4	A2M
0	1.40369	0.487	0.126	0	4	IPO9-AS1
0	1.38256	0.595	0.185	0	4	SRSF5
0	1.36041	0.472	0.074	0	4	AL450384.2
0	1.35918	0.502	0.136	0	4	COX6A2
0	1.3503	0.642	0.361	0	4	TNNC1
0	1.34113	0.425	0.086	0	4	AC005358.1
0	1.33231	0.724	0.392	0	4	CKM
0	1.33143	0.61	0.291	0	4	CBR4
0	1.32918	0.513	0.109	0	4	USP39
0	1.32444	0.457	0.061	0	4	ATP5MC3
0	1.31628	0.43	0.116	0	4	FTH1
0	1.31571	0.637	0.265	0	4	DDX5
0	1.30351	0.255	0.05	0	4	LINC02388
0	1.28453	0.397	0.024	0	4	ZBTB20-AS5
0	1.27804	0.656	0.267	0	4	HMGN3
0	1.242	0.43	0.068	0	4	COX4I1
0	1.23994	0.378	0.029	0	4	TMEFF2
0	1.23443	0.445	0.094	0	4	RAB11A
0	1.22755	0.464	0.11	0	4	ZNF565
0	1.22561	0.319	0.029	0	4	GADD45B
0	1.22436	0.395	0.035	0	4	LINC00513
0	1.21196	0.399	0.101	0	4	GRXCR2
0	1.20962	0.733	0.474	0	4	MB
0	1.20107	0.433	0.073	0	4	ATP5IF1
0	1.19459	0.435	0.082	0	4	EIF1B
0	1.19166	0.766	0.47	0	4	PPFIBP1
0	1.1901	0.431	0.132	0	4	GAPDH
0	1.16432	0.836	0.614	0	4	DES
0	1.16386	0.386	0.088	0	4	NDUFA4
0	1.16255	0.645	0.259	0	4	CLIC5
0	1.15815	0.373	0.052	0	4	EIF1
0	1.15731	0.479	0.136	0	4	CHCHD10
0	1.13309	0.397	0.106	0	4	UQCRB
0	1.12294	0.52	0.152	0	4	GRIP2
0	1.12276	0.54	0.225	0	4	PDXDC1
0	1.11571	0.696	0.157	0	4	TMEM178B
0	1.11189	0.354	0.034	0	4	CFLAR-AS1
0	1.11051	0.659	0.211	0	4	AQP7
0	1.10431	0.344	0.033	0	4	AL138828.1
0	1.10063	0.966	0.702	0	4	SGCD
0	1.09241	0.317	0.03	0	4	PCDH9-AS2
0	1.07156	0.479	0.135	0	4	FILIP1L
0	1.0646	0.434	0.114	0	4	DNAH11
0	1.06347	0.822	0.324	0	4	CCSER1
0	1.06344	0.567	0.285	0	4	PDLIM3
0	1.06227	0.661	0.35	0	4	MPP3
0	1.06028	0.51	0.129	0	4	DYNC1I1
0	1.05627	0.444	0.119	0	4	RHOT2
0	1.04222	0.541	0.248	0	4	IDH2
0	1.04204	0.339	0.058	0	4	COX7C
0	1.04106	0.387	0.103	0	4	ATP5PF
0	1.03902	0.191	0.02	0	4	LINC02552
0	1.03531	0.372	0.104	0	4	RPL10
0	1.03272	0.25	0.018	0	4	APOD
0	1.0326	0.38	0.083	0	4	AC019068.1
0	1.02992	0.419	0.106	0	4	THUMPD3-AS1
0	1.01552	0.258	0.015	0	4	AQP4-AS1
0	1.00964	0.858	0.503	0	4	PXDNL
0	1.00897	0.594	0.241	0	4	CSGALNACT1
0	1.00889	0.328	0.042	0	4	RBMS3-AS3
0	1.00828	0.331	0.082	0	4	GPC5
0	1.00799	0.351	0.034	0	4	CYC1
0	1.0036	0.284	0.032	0	4	JUNB
0	0.993323	0.35	0.042	0	4	ADGRL3-AS1
0	0.985973	0.324	0.052	0	4	COX5B
0	0.985328	0.295	0.041	0	4	AC100800.1
0	0.980104	0.437	0.181	0	4	SH3RF2
0	0.977842	0.606	0.372	0	4	BSG
0	0.970334	0.354	0.13	0	4	LINC01170
0	0.969593	0.399	0.107	0	4	SRSF2
0	0.966518	0.347	0.094	0	4	PDE5A
0	0.965619	0.308	0.03	0	4	AP001825.1
0	0.964142	0.31	0.036	0	4	AC087457.1
0	0.959877	0.516	0.151	0	4	CACNA2D3
0	0.959861	0.309	0.028	0	4	AC027018.1
0	0.958858	0.521	0.269	0	4	IGFBP7
0	0.958046	0.322	0.018	0	4	LINC01322
0	0.956399	0.282	0.016	0	4	AC117834.1
0	0.956309	0.562	0.341	0	4	CEP85L
0	0.952341	0.356	0.088	0	4	SERF2
0	0.947699	0.223	0.016	0	4	G0S2
0	0.947561	0.559	0.193	0	4	DGKG
0	0.943314	0.533	0.255	0	4	RPL3L
0	0.938948	0.292	0.014	0	4	AF121898.1
0	0.93458	0.603	0.327	0	4	CHPT1
0	0.931323	0.344	0.084	0	4	CRYM
0	0.930566	0.383	0.11	0	4	ATP5MPL
0	0.926658	0.322	0.107	0	4	HSPA1A
0	0.924231	0.572	0.345	0	4	MYL6
0	0.923314	0.26	0.044	0	4	FTL
0	0.919897	0.278	0.032	0	4	FAR2
0	0.916669	0.363	0.098	0	4	CYCS
0	0.913308	0.289	0.039	0	4	AP002336.2
0	0.912051	0.322	0.041	0	4	ATP5MC1
0	0.910549	0.286	0.029	0	4	AL513327.1
0	0.910074	0.467	0.244	0	4	CAV2
0	0.908073	0.793	0.693	0	4	HSPB7
0	0.907323	0.255	0.047	0	4	H3F3B
0	0.899762	0.278	0.074	0	4	B2M
0	0.89097	0.306	0.05	0	4	TIMM23B
0	0.88458	0.338	0.12	0	4	JUN
0	0.884244	0.315	0.047	0	4	MLIP-AS1
0	0.874828	0.603	0.354	0	4	BCO2
0	0.874588	0.314	0.038	0	4	SAT2
0	0.872768	0.352	0.107	0	4	COX7A1
0	0.871455	0.614	0.41	0	4	FABP3
0	0.869186	0.406	0.144	0	4	ART3
0	0.86521	0.43	0.122	0	4	CSDC2
0	0.864959	0.36	0.101	0	4	GSTK1
0	0.86488	0.218	0.066	0	4	BTG2
0	0.861521	0.722	0.54	0	4	LMOD2
0	0.861269	0.358	0.134	0	4	ATP5F1B
0	0.859091	0.247	0.015	0	4	S100A1
0	0.855246	0.203	0.016	0	4	CFD
0	0.855133	0.267	0.016	0	4	PEX5L
0	0.854578	0.249	0.027	0	4	SYT2
0	0.853179	0.289	0.085	0	4	CNTNAP3B
0	0.852572	0.363	0.123	0	4	EIF4A2
0	0.849416	0.505	0.322	0	4	MIR133A1HG
0	0.845455	0.629	0.237	0	4	MYOM3
0	0.843498	0.368	0.138	0	4	PDE7B
0	0.842363	0.257	0.02	0	4	AC092839.1
0	0.842275	0.58	0.372	0	4	SON
0	0.840815	0.286	0.044	0	4	AC093879.1
0	0.840637	0.253	0.036	0	4	ERAP1
0	0.839759	0.252	0.029	0	4	ADRB1
0	0.838436	0.245	0.011	0	4	BMS1P14
0	0.838432	0.291	0.043	0	4	DCP1B
0	0.837862	0.948	0.79	0	4	TRDN-AS1
0	0.837619	0.333	0.069	0	4	CHST9
0	0.827613	0.473	0.282	0	4	CRIP2
0	0.825984	0.562	0.29	0	4	DAPK2
0	0.823798	0.228	0.024	0	4	HIST2H2BE
0	0.821121	0.963	0.9	0	4	PDE4DIP
0	0.819076	0.269	0.037	0	4	AC017101.1
0	0.812271	0.251	0.025	0	4	UQCRQ
0	0.811888	0.288	0.037	0	4	SPSB3
0	0.810781	0.307	0.08	0	4	AC138904.3
0	0.809081	0.662	0.499	0	4	LRRC39
0	0.807038	0.762	0.605	0	4	RETREG1
0	0.804476	0.401	0.161	0	4	NCEH1
0	0.803786	0.173	0.015	0	4	AC020637.1
0	0.80315	0.299	0.113	0	4	CNTNAP2
0	0.801736	0.468	0.246	0	4	ATP5MG
0	0.79997	0.324	0.091	0	4	SCPEP1
0	0.79997	0.254	0.013	0	4	NFE2L3
0	0.798195	0.245	0.095	0	4	ANKRD2
0	0.798055	0.439	0.271	0	4	LDHB
0	0.797078	0.39	0.171	0	4	NDUFV1
0	0.796017	0.324	0.092	0	4	CGGBP1
0	0.79526	0.417	0.193	0	4	VDAC3
0	0.791334	0.28	0.047	0	4	ESR2
0	0.790891	0.445	0.183	0	4	ASB15
0	0.790102	0.268	0.038	0	4	AC020659.1
0	0.785512	0.269	0.042	0	4	AP001831.1
0	0.784905	0.257	0.012	0	4	CLNK
0	0.784704	0.249	0.011	0	4	B3GAT2
0	0.778357	0.799	0.413	0	4	TENM2
0	0.777783	0.357	0.127	0	4	C14orf180
0	0.771333	0.37	0.155	0	4	MTFR1
0	0.771111	0.537	0.24	0	4	THRB
0	0.771018	0.455	0.233	0	4	KLHL31
0	0.770871	0.326	0.079	0	4	NALCN
0	0.765833	0.284	0.08	0	4	SLC2A4
0	0.76347	0.389	0.144	0	4	CFAP61
0	0.762811	0.251	0.017	0	4	C8orf34
0	0.761885	0.325	0.144	0	4	COX7B
0	0.76152	0.314	0.092	0	4	ATP5ME
0	0.761058	0.219	0.021	0	4	CST3
0	0.754058	0.186	0.072	0	4	PKN2-AS1
0	0.752837	0.336	0.112	0	4	ZNF302
0	0.751982	0.247	0.035	0	4	UQCR10
0	0.75139	0.24	0.028	0	4	LINC02398
0	0.749782	0.27	0.057	0	4	PGAM2
0	0.749551	0.354	0.173	0	4	RAPH1
0	0.748931	0.243	0.018	0	4	AL845331.2
0	0.74625	0.351	0.102	0	4	LINC02334
0	0.743509	0.31	0.084	0	4	RIC3
0	0.743225	0.283	0.109	0	4	RPL41
0	0.739383	0.504	0.333	0	4	MEF2C
0	0.73609	0.306	0.113	0	4	COX6B1
0	0.735657	0.269	0.074	0	4	NDUFA1
0	0.73346	0.255	0.065	0	4	AC139720.1
0	0.732562	0.211	0.027	0	4	KCNIP1
0	0.730032	0.262	0.063	0	4	SLC7A6OS
0	0.725148	0.232	0.025	0	4	AC011092.2
0	0.724421	0.213	0.02	0	4	AP000462.1
0	0.72202	0.859	0.807	0	4	DPY19L2
0	0.721007	0.278	0.072	0	4	AC096564.1
0	0.720918	0.356	0.145	0	4	SEMA3C
0	0.720338	0.389	0.242	0	4	SRSF3
0	0.713194	0.289	0.09	0	4	ATP1A2
0	0.712138	0.261	0.06	0	4	C6
0	0.711359	0.424	0.183	0	4	TMEM182
0	0.709303	0.266	0.1	0	4	PDE1A
0	0.709264	0.26	0.062	0	4	NDUFB9
0	0.707144	0.444	0.259	0	4	RSRP1
0	0.70684	0.217	0.013	0	4	SPDYE5
0	0.705855	0.152	0.01	0	4	MT2A
0	0.705019	0.207	0.013	0	4	AC008496.2
0	0.703924	0.238	0.051	0	4	AC108058.1
0	0.70126	0.441	0.247	0	4	TMEM67
0	0.700731	0.213	0.016	0	4	ANGPT2
0	0.699215	0.3	0.135	0	4	ATP5MD
0	0.698828	0.241	0.038	0	4	TINAGL1
0	0.698037	0.611	0.286	0	4	EYA4
0	0.697308	0.165	0.009	0	4	ANGPTL4
0	0.696618	0.446	0.241	0	4	SLCO5A1
0	0.696205	0.228	0.016	0	4	ZNF451-AS1
0	0.693188	0.534	0.395	0	4	MDH1
0	0.691386	0.188	0.052	0	4	DCN
0	0.690932	0.395	0.212	0	4	HNRNPDL
0	0.68994	0.193	0.007	0	4	AP003086.2
0	0.689682	0.227	0.033	0	4	AC002429.2
0	0.687272	0.316	0.137	0	4	AC113414.1
0	0.686145	0.25	0.059	0	4	PHKG1
0	0.6839	0.465	0.307	0	4	SELENOW
0	0.682431	0.213	0.031	0	4	MYRIP
0	0.682323	0.164	0.022	0	4	ZFP36
0	0.678765	0.148	0.007	0	4	MT1X
0	0.678464	0.22	0.015	0	4	MAP3K20-AS1
0	0.677742	0.281	0.096	0	4	LINC02137
0	0.674533	0.915	0.739	0	4	ANKRD1
0	0.674229	0.19	0.03	0	4	CADM2
0	0.67324	0.21	0.022	0	4	AL360091.3
0	0.672225	0.323	0.136	0	4	EPHB1
0	0.671282	0.25	0.058	0	4	PEBP1
0	0.666394	0.832	0.655	0	4	PATJ
0	0.666127	0.672	0.557	0	4	FSD2
0	0.663912	0.219	0.02	0	4	HSF4
0	0.662571	0.436	0.284	0	4	PMP22
0	0.660997	0.226	0.038	0	4	AC084357.2
0	0.660941	0.309	0.125	0	4	TAF1D
0	0.653435	0.124	0.02	0	4	RASD1
0	0.651885	0.264	0.09	0	4	ARSG
0	0.651862	0.489	0.341	0	4	NHLRC2
0	0.649942	0.209	0.022	0	4	AC012085.2
0	0.649653	0.2	0.019	0	4	ST7-AS2
0	0.646854	0.21	0.035	0	4	LINC01880
0	0.641166	0.211	0.017	0	4	LINC01470
0	0.640903	0.506	0.322	0	4	VLDLR-AS1
0	0.640183	0.2	0.014	0	4	Z98949.3
0	0.638801	0.315	0.152	0	4	CKMT2-AS1
0	0.637728	0.429	0.312	0	4	MYH6
0	0.637374	0.347	0.184	0	4	PFKFB2
0	0.631693	0.224	0.057	0	4	AC100830.1
0	0.631474	0.192	0.013	0	4	MIR4300HG
0	0.628569	0.187	0.017	0	4	LINC02253
0	0.62829	0.447	0.299	0	4	NUTM2B-AS1
0	0.621843	0.206	0.027	0	4	THSD4-AS1
0	0.620617	0.397	0.224	0	4	HSF1
0	0.620266	0.329	0.155	0	4	KIFC3
0	0.62012	0.203	0.048	0	4	RPL15
0	0.619809	0.224	0.055	0	4	RUNX1
0	0.618628	0.499	0.271	0	4	PALMD
0	0.615164	0.212	0.044	0	4	TOGARAM2
0	0.614413	0.539	0.433	0	4	PRKAR1A
0	0.61388	0.26	0.085	0	4	NDUFS8
0	0.612437	0.218	0.076	0	4	AC005037.1
0	0.612008	0.224	0.047	0	4	AP002812.2
0	0.61111	0.291	0.112	0	4	HSD17B12
0	0.609295	0.989	0.986	0	4	NEAT1
0	0.606418	0.507	0.269	0	4	ASB18
0	0.60381	0.193	0.019	0	4	AC008731.1
0	0.601178	0.189	0.009	0	4	AL139022.1
0	0.596124	0.296	0.165	0	4	ITM2B
0	0.595304	0.223	0.053	0	4	APOBEC2
0	0.594828	0.209	0.041	0	4	UQCRFS1
0	0.59468	0.197	0.056	0	4	ATP5F1E
0	0.592525	0.21	0.048	0	4	FGF12-AS1
0	0.59191	0.373	0.204	0	4	COQ8A
0	0.590612	0.17	0.008	0	4	ARHGAP26-AS1
0	0.587686	0.431	0.275	0	4	DIAPH2
0	0.587217	0.199	0.033	0	4	ISCU
0	0.586857	0.19	0.016	0	4	AC026202.2
0	0.580157	0.218	0.05	0	4	ASB14
0	0.57917	0.519	0.398	0	4	SNAP23
0	0.578926	0.212	0.056	0	4	AP005329.2
0	0.578713	0.209	0.035	0	4	AC096711.2
0	0.578559	0.188	0.023	0	4	AL020995.1
0	0.577942	0.181	0.017	0	4	KCNIP2-AS1
0	0.577006	0.439	0.293	0	4	MRPS25
0	0.576879	0.19	0.027	0	4	ECT2L
0	0.57626	0.21	0.043	0	4	CXorf38
0	0.575743	0.967	0.812	0	4	PDE3A
0	0.575249	0.183	0.01	0	4	TF
0	0.573084	0.231	0.115	0	4	FOS
0	0.572272	0.378	0.254	0	4	RNMT
0	0.57217	0.325	0.168	0	4	CDC37
0	0.570867	0.17	0.011	0	4	SYCP3
0	0.570103	0.201	0.058	0	4	CD63
0	0.567542	0.154	0.005	0	4	AC107067.1
0	0.566285	0.209	0.045	0	4	ANKUB1
0	0.5659	0.212	0.041	0	4	PGP
0	0.56576	0.16	0.03	0	4	AC107021.1
0	0.564594	0.34	0.164	0	4	TPD52L1
0	0.563732	0.225	0.055	0	4	SCML1
0	0.559449	0.183	0.029	0	4	RBMS3-AS2
0	0.55928	0.236	0.082	0	4	BDNF-AS
0	0.559031	0.186	0.03	0	4	AC008957.2
0	0.558429	0.168	0.012	0	4	AC007114.2
0	0.558098	0.196	0.042	0	4	AC068888.1
0	0.557996	0.19	0.034	0	4	DDIT3
0	0.556669	0.143	0.013	0	4	C4orf45
0	0.555952	0.218	0.076	0	4	PHPT1
0	0.555429	0.211	0.081	0	4	NDUFB2
0	0.554734	0.163	0.017	0	4	AC015971.1
0	0.551034	0.149	0.014	0	4	MGP
0	0.550983	0.661	0.592	0	4	HADHB
0	0.550641	0.506	0.369	0	4	GOT1
[truncated: 5,854 more rows]

## Sheet: Marker genes of CMs
Cluster	Annotation	Marker 1	Marker 2	Marker 3	Marker 4
0	CM0	ERBB4	PDGFD	TBX20	NREP
1	CM1	SPOCK1	OPCML	MID1	ADAMTSL1
2	CM2	XIRP2	FLNC	NRAP	ENAH
3	CM3	PLCB1	CAMK1D	MYH6	MYOM3
4	CM4	MYL2	MYL12A	TCAP	ACTC1
5	CM5	RBPJ	NEGR1	ELMO1	BICC1
6	CM6	MYOM3	CACNA2D3	DGKG	MYOM2
7	CM7	MYPN	PDK4	NPPB	XIRP2
9	CM8	CENPF	TOP2A	MKI67	SOX4
8	CM-X1	SLC9A9	F13A1	RUNX1	SRGN
