# Supplementary material for: Life-span–dependent transcriptional dynamics of the human heart
Source: Sci Adv. 2026 Jun 17;12(25):eaeg2614. doi: 10.1126/sciadv.aeg2614 (PMC13274588; doi:10.1126/sciadv.aeg2614)
Supplement: Supplementary file 2 — Tables S1 to S55 [file sciadv.aeg2614_tables_s1_to_s55.zip › Tables/Supplementary_Table_9.xlsx]

## Sheet: Cardio_subtype_distribution_amo
Sample	Celltype	Count	Fraq		Sample	Celltype	Count	Fraq
AG1_LV_1	CM0	2712	0.535757		AG1_RV_1	CM0	725	0.394236
AG1_LV_1	CM1	1335	0.26373		AG1_RV_1	CM1	316	0.171833
AG1_LV_1	CM2	301	0.0594627		AG1_RV_1	CM2	95	0.0516585
AG1_LV_1	CM3	127	0.0250889		AG1_RV_1	CM3	258	0.140294
AG1_LV_1	CM4	6	0.0011853		AG1_RV_1	CM4	17	0.00924415
AG1_LV_1	CM5	433	0.0855393		AG1_RV_1	CM5	196	0.10658
AG1_LV_1	CM6	142	0.0280522		AG1_RV_1	CM6	214	0.116368
AG1_LV_1	CM7	0	0		AG1_RV_1	CM7	4	0.0021751
AG1_LV_1	CM8	6	0.0011853		AG1_RV_1	CM8	14	0.00761283
AG1_LV_2	CM0	1480	0.500338		AG1_RV_2	CM0	720	0.403587
AG1_LV_2	CM1	707	0.239013		AG1_RV_2	CM1	371	0.20796
AG1_LV_2	CM2	193	0.0652468		AG1_RV_2	CM2	123	0.0689462
AG1_LV_2	CM3	118	0.0398918		AG1_RV_2	CM3	201	0.112668
AG1_LV_2	CM4	5	0.00169033		AG1_RV_2	CM4	3	0.00168161
AG1_LV_2	CM5	265	0.0895876		AG1_RV_2	CM5	171	0.095852
AG1_LV_2	CM6	171	0.0578093		AG1_RV_2	CM6	192	0.107623
AG1_LV_2	CM7	0	0		AG1_RV_2	CM7	0	0
AG1_LV_2	CM8	19	0.00642326		AG1_RV_2	CM8	3	0.00168161
AG1_LV_4	CM0	4509	0.582408		AG1_RV_4	CM0	1899	0.476298
AG1_LV_4	CM1	1974	0.254973		AG1_RV_4	CM1	984	0.246802
AG1_LV_4	CM2	408	0.0526996		AG1_RV_4	CM2	100	0.0250815
AG1_LV_4	CM3	89	0.0114957		AG1_RV_4	CM3	62	0.0155505
AG1_LV_4	CM4	26	0.00335831		AG1_RV_4	CM4	1	0.000250815
AG1_LV_4	CM5	600	0.0774994		AG1_RV_4	CM5	659	0.165287
AG1_LV_4	CM6	135	0.0174374		AG1_RV_4	CM6	274	0.0687234
AG1_LV_4	CM7	0	0		AG1_RV_4	CM7	0	0
AG1_LV_4	CM8	1	0.000129166		AG1_RV_4	CM8	8	0.00200652
AG1_LV_5	CM0	1513	0.394936		AG1_RV_5	CM0	1350	0.492881
AG1_LV_5	CM1	1400	0.36544		AG1_RV_5	CM1	645	0.235487
AG1_LV_5	CM2	243	0.0634299		AG1_RV_5	CM2	201	0.0733844
AG1_LV_5	CM3	464	0.121117		AG1_RV_5	CM3	107	0.0390654
AG1_LV_5	CM4	2	0.000522057		AG1_RV_5	CM4	1	0.000365097
AG1_LV_5	CM5	158	0.0412425		AG1_RV_5	CM5	269	0.098211
AG1_LV_5	CM6	50	0.0130514		AG1_RV_5	CM6	160	0.0584155
AG1_LV_5	CM7	0	0		AG1_RV_5	CM7	4	0.00146039
AG1_LV_5	CM8	1	0.000261028		AG1_RV_5	CM8	2	0.000730194
AG1_LV_6	CM0	3707	0.514647		AG1_RV_6	CM0	3114	0.514371
AG1_LV_6	CM1	1674	0.232403		AG1_RV_6	CM1	1383	0.228444
AG1_LV_6	CM2	971	0.134805		AG1_RV_6	CM2	461	0.076148
AG1_LV_6	CM3	212	0.0294322		AG1_RV_6	CM3	76	0.0125537
AG1_LV_6	CM4	12	0.00166597		AG1_RV_6	CM4	6	0.00099108
AG1_LV_6	CM5	414	0.0574761		AG1_RV_6	CM5	708	0.116947
AG1_LV_6	CM6	194	0.0269332		AG1_RV_6	CM6	302	0.0498844
AG1_LV_6	CM7	3	0.000416493		AG1_RV_6	CM7	0	0
AG1_LV_6	CM8	16	0.0022213		AG1_RV_6	CM8	4	0.00066072
AG2_LV_1	CM0	1726	0.456493		AG2_RV_2	CM0	2108	0.531786
AG2_LV_1	CM1	877	0.231949		AG2_RV_2	CM1	817	0.206105
AG2_LV_1	CM2	880	0.232743		AG2_RV_2	CM2	366	0.092331
AG2_LV_1	CM3	40	0.0105792		AG2_RV_2	CM3	167	0.0421292
AG2_LV_1	CM4	6	0.00158688		AG2_RV_2	CM4	12	0.00302725
AG2_LV_1	CM5	194	0.0513092		AG2_RV_2	CM5	225	0.0567608
AG2_LV_1	CM6	57	0.0150754		AG2_RV_2	CM6	268	0.0676085
AG2_LV_1	CM7	1	0.00026448		AG2_RV_2	CM7	0	0
AG2_LV_1	CM8	0	0		AG2_RV_2	CM8	1	0.00025227
AG2_LV_2	CM0	3765	0.570282		AG2_RV_3	CM0	539	0.323529
AG2_LV_2	CM1	2021	0.306119		AG2_RV_3	CM1	262	0.157263
AG2_LV_2	CM2	329	0.0498334		AG2_RV_3	CM2	312	0.187275
AG2_LV_2	CM3	80	0.0121175		AG2_RV_3	CM3	102	0.0612245
AG2_LV_2	CM4	12	0.00181763		AG2_RV_3	CM4	2	0.00120048
AG2_LV_2	CM5	277	0.041957		AG2_RV_3	CM5	312	0.187275
AG2_LV_2	CM6	90	0.0136322		AG2_RV_3	CM6	117	0.0702281
AG2_LV_2	CM7	0	0		AG2_RV_3	CM7	18	0.0108043
AG2_LV_2	CM8	28	0.00424114		AG2_RV_3	CM8	2	0.00120048
AG2_LV_3	CM0	3415	0.420463		AG2_RV_4	CM0	2943	0.394981
AG2_LV_3	CM1	2830	0.348436		AG2_RV_4	CM1	1538	0.206415
AG2_LV_3	CM2	1341	0.165107		AG2_RV_4	CM2	1857	0.249228
AG2_LV_3	CM3	60	0.00738734		AG2_RV_4	CM3	131	0.0175815
AG2_LV_3	CM4	19	0.00233933		AG2_RV_4	CM4	17	0.00228157
AG2_LV_3	CM5	324	0.0398917		AG2_RV_4	CM5	767	0.102939
AG2_LV_3	CM6	131	0.016129		AG2_RV_4	CM6	193	0.0259026
AG2_LV_3	CM7	0	0		AG2_RV_4	CM7	5	0.000671051
AG2_LV_3	CM8	2	0.000246245		AG2_RV_4	CM8	0	0
AG2_LV_4	CM0	3935	0.416578		AG2_RV_5	CM0	397	0.100864
AG2_LV_4	CM1	2471	0.261592		AG2_RV_5	CM1	258	0.0655488
AG2_LV_4	CM2	2227	0.235761		AG2_RV_5	CM2	1598	0.405996
AG2_LV_4	CM3	103	0.0109041		AG2_RV_5	CM3	93	0.023628
AG2_LV_4	CM4	13	0.00137624		AG2_RV_5	CM4	5	0.00127033
AG2_LV_4	CM5	603	0.0638365		AG2_RV_5	CM5	224	0.0569106
AG2_LV_4	CM6	91	0.00963371		AG2_RV_5	CM6	170	0.0431911
AG2_LV_4	CM7	3	0.000317595		AG2_RV_5	CM7	1191	0.302591
AG2_LV_4	CM8	0	0		AG2_RV_5	CM8	0	0
AG2_LV_6	CM0	591	0.266456		AG2_RV_6	CM0	181	0.237845
AG2_LV_6	CM1	537	0.24211		AG2_RV_6	CM1	117	0.153745
AG2_LV_6	CM2	686	0.309288		AG2_RV_6	CM2	160	0.21025
AG2_LV_6	CM3	226	0.101894		AG2_RV_6	CM3	254	0.333771
AG2_LV_6	CM4	4	0.00180343		AG2_RV_6	CM4	2	0.00262812
AG2_LV_6	CM5	55	0.0247971		AG2_RV_6	CM5	31	0.0407359
AG2_LV_6	CM6	10	0.00450857		AG2_RV_6	CM6	7	0.00919842
AG2_LV_6	CM7	106	0.0477908		AG2_RV_6	CM7	8	0.0105125
AG2_LV_6	CM8	3	0.00135257		AG2_RV_6	CM8	1	0.00131406
AG3_LV_1	CM0	1428	0.361336		AG3_RV_1	CM0	291	0.0686969
AG3_LV_1	CM1	671	0.169787		AG3_RV_1	CM1	235	0.0554769
AG3_LV_1	CM2	609	0.154099		AG3_RV_1	CM2	1977	0.466714
AG3_LV_1	CM3	1144	0.289474		AG3_RV_1	CM3	49	0.0115675
AG3_LV_1	CM4	12	0.00303644		AG3_RV_1	CM4	5	0.00118036
AG3_LV_1	CM5	43	0.0108806		AG3_RV_1	CM5	297	0.0701133
AG3_LV_1	CM6	38	0.00961538		AG3_RV_1	CM6	60	0.0141643
AG3_LV_1	CM7	5	0.00126518		AG3_RV_1	CM7	1322	0.312087
AG3_LV_1	CM8	2	0.000506073		AG3_RV_1	CM8	0	0
AG3_LV_2	CM0	5746	0.615863		AG3_RV_2	CM0	4340	0.648051
AG3_LV_2	CM1	2435	0.260986		AG3_RV_2	CM1	1219	0.182022
AG3_LV_2	CM2	636	0.0681672		AG3_RV_2	CM2	392	0.0585337
AG3_LV_2	CM3	148	0.0158628		AG3_RV_2	CM3	181	0.027027
AG3_LV_2	CM4	15	0.00160772		AG3_RV_2	CM4	14	0.00209049
AG3_LV_2	CM5	287	0.030761		AG3_RV_2	CM5	439	0.0655517
AG3_LV_2	CM6	61	0.00653805		AG3_RV_2	CM6	107	0.0159773
AG3_LV_2	CM7	2	0.000214362		AG3_RV_2	CM7	5	0.000746603
AG3_LV_2	CM8	0	0		AG3_RV_2	CM8	0	0
AG3_LV_3	CM0	1082	0.213076		AG3_RV_3	CM0	805	0.138674
AG3_LV_3	CM1	662	0.130366		AG3_RV_3	CM1	825	0.142119
AG3_LV_3	CM2	2027	0.399173		AG3_RV_3	CM2	2252	0.387941
AG3_LV_3	CM3	84	0.0165419		AG3_RV_3	CM3	468	0.0806202
AG3_LV_3	CM4	13	0.00256006		AG3_RV_3	CM4	5	0.000861326
AG3_LV_3	CM5	237	0.0466719		AG3_RV_3	CM5	336	0.0578811
AG3_LV_3	CM6	82	0.0161481		AG3_RV_3	CM6	83	0.014298
AG3_LV_3	CM7	890	0.175266		AG3_RV_3	CM7	1030	0.177433
AG3_LV_3	CM8	1	0.000196928		AG3_RV_3	CM8	1	0.000172265
AG3_LV_4	CM0	4434	0.48512		AG3_RV_4	CM0	2887	0.441437
AG3_LV_4	CM1	2934	0.321007		AG3_RV_4	CM1	1637	0.250306
AG3_LV_4	CM2	1236	0.13523		AG3_RV_4	CM2	1003	0.153364
AG3_LV_4	CM3	129	0.0141138		AG3_RV_4	CM3	155	0.0237003
AG3_LV_4	CM4	15	0.00164114		AG3_RV_4	CM4	24	0.00366972
AG3_LV_4	CM5	320	0.0350109		AG3_RV_4	CM5	696	0.106422
AG3_LV_4	CM6	70	0.00765864		AG3_RV_4	CM6	135	0.0206422
AG3_LV_4	CM7	1	0.000109409		AG3_RV_4	CM7	2	0.00030581
AG3_LV_4	CM8	1	0.000109409		AG3_RV_4	CM8	1	0.000152905
AG3_LV_5	CM0	2812	0.387969		AG3_RV_6	CM0	2409	0.398775
AG3_LV_5	CM1	1707	0.235513		AG3_RV_6	CM1	1570	0.259891
AG3_LV_5	CM2	2312	0.318985		AG3_RV_6	CM2	1292	0.213872
AG3_LV_5	CM3	117	0.0161424		AG3_RV_6	CM3	123	0.0203609
AG3_LV_5	CM4	24	0.00331126		AG3_RV_6	CM4	9	0.00148982
AG3_LV_5	CM5	222	0.0306291		AG3_RV_6	CM5	387	0.0640622
AG3_LV_5	CM6	37	0.00510486		AG3_RV_6	CM6	127	0.021023
AG3_LV_5	CM7	16	0.00220751		AG3_RV_6	CM7	115	0.0190366
AG3_LV_5	CM8	1	0.000137969		AG3_RV_6	CM8	9	0.00148982
AG3_LV_7	CM0	4582	0.485022		AG3_RV_7	CM0	3205	0.529315
AG3_LV_7	CM1	2618	0.277125		AG3_RV_7	CM1	1353	0.223452
AG3_LV_7	CM2	1272	0.134646		AG3_RV_7	CM2	642	0.106028
AG3_LV_7	CM3	292	0.0309093		AG3_RV_7	CM3	293	0.0483898
AG3_LV_7	CM4	38	0.00402244		AG3_RV_7	CM4	27	0.00445912
AG3_LV_7	CM5	532	0.0563142		AG3_RV_7	CM5	451	0.0744839
AG3_LV_7	CM6	109	0.0115381		AG3_RV_7	CM6	82	0.0135425
AG3_LV_7	CM7	3	0.000317561		AG3_RV_7	CM7	1	0.000165153
AG3_LV_7	CM8	1	0.000105854		AG3_RV_7	CM8	1	0.000165153
AG4_LV_1	CM0	269	0.162048		AG4_RV_1	CM0	365	0.13045
AG4_LV_1	CM1	82	0.0493976		AG4_RV_1	CM1	174	0.0621873
AG4_LV_1	CM2	45	0.0271084		AG4_RV_1	CM2	108	0.038599
AG4_LV_1	CM3	874	0.526506		AG4_RV_1	CM3	1505	0.537884
AG4_LV_1	CM4	17	0.010241		AG4_RV_1	CM4	36	0.0128663
AG4_LV_1	CM5	55	0.0331325		AG4_RV_1	CM5	129	0.0461044
AG4_LV_1	CM6	317	0.190964		AG4_RV_1	CM6	481	0.171909
AG4_LV_1	CM7	0	0		AG4_RV_1	CM7	0	0
AG4_LV_1	CM8	1	0.00060241		AG4_RV_1	CM8	0	0
AG4_LV_2	CM0	217	0.142295		AG4_RV_2	CM0	305	0.120936
AG4_LV_2	CM1	46	0.0301639		AG4_RV_2	CM1	118	0.0467883
AG4_LV_2	CM2	29	0.0190164		AG4_RV_2	CM2	38	0.0150674
AG4_LV_2	CM3	783	0.513443		AG4_RV_2	CM3	1353	0.536479
AG4_LV_2	CM4	38	0.024918		AG4_RV_2	CM4	30	0.0118953
AG4_LV_2	CM5	129	0.0845902		AG4_RV_2	CM5	250	0.0991277
AG4_LV_2	CM6	283	0.185574		AG4_RV_2	CM6	428	0.169707
AG4_LV_2	CM7	0	0		AG4_RV_2	CM7	0	0
AG4_LV_2	CM8	0	0		AG4_RV_2	CM8	0	0
AG4_LV_3	CM0	217	0.109265		AG4_RV_3	CM0	357	0.0958389
AG4_LV_3	CM1	99	0.0498489		AG4_RV_3	CM1	166	0.0445638
AG4_LV_3	CM2	32	0.0161128		AG4_RV_3	CM2	90	0.0241611
AG4_LV_3	CM3	1163	0.585599		AG4_RV_3	CM3	2137	0.573691
AG4_LV_3	CM4	25	0.0125881		AG4_RV_3	CM4	56	0.0150336
AG4_LV_3	CM5	122	0.06143		AG4_RV_3	CM5	211	0.0566443
AG4_LV_3	CM6	328	0.165156		AG4_RV_3	CM6	707	0.189799
AG4_LV_3	CM7	0	0		AG4_RV_3	CM7	0	0
AG4_LV_3	CM8	0	0		AG4_RV_3	CM8	1	0.000268456
AG5_LV_1	CM0	170	0.108905		AG5_RV_1	CM0	212	0.0982391
AG5_LV_1	CM1	75	0.0480461		AG5_RV_1	CM1	80	0.0370714
AG5_LV_1	CM2	35	0.0224215		AG5_RV_1	CM2	154	0.0713624
AG5_LV_1	CM3	815	0.522101		AG5_RV_1	CM3	1156	0.535681
AG5_LV_1	CM4	10	0.00640615		AG5_RV_1	CM4	21	0.00973123
AG5_LV_1	CM5	144	0.0922486		AG5_RV_1	CM5	149	0.0690454
AG5_LV_1	CM6	312	0.199872		AG5_RV_1	CM6	386	0.178869
AG5_LV_1	CM7	0	0		AG5_RV_1	CM7	0	0
AG5_LV_1	CM8	0	0		AG5_RV_1	CM8	0	0
AG5_LV_2	CM0	204	0.111903		AG5_RV_2	CM0	80	0.0630915
AG5_LV_2	CM1	42	0.0230389		AG5_RV_2	CM1	27	0.0212934
AG5_LV_2	CM2	30	0.0164564		AG5_RV_2	CM2	33	0.0260252
AG5_LV_2	CM3	1099	0.602852		AG5_RV_2	CM3	703	0.554416
AG5_LV_2	CM4	24	0.0131651		AG5_RV_2	CM4	14	0.011041
AG5_LV_2	CM5	37	0.0202962		AG5_RV_2	CM5	133	0.10489
AG5_LV_2	CM6	387	0.212287		AG5_RV_2	CM6	278	0.219243
AG5_LV_2	CM7	0	0		AG5_RV_2	CM7	0	0
AG5_LV_2	CM8	0	0		AG5_RV_2	CM8	0	0
AG5_LV_3	CM0	115	0.063571		AG5_RV_3	CM0	654	0.156985
AG5_LV_3	CM1	36	0.0199005		AG5_RV_3	CM1	196	0.0470475
AG5_LV_3	CM2	12	0.0066335		AG5_RV_3	CM2	15	0.00360058
AG5_LV_3	CM3	1153	0.637369		AG5_RV_3	CM3	2463	0.591215
AG5_LV_3	CM4	38	0.0210061		AG5_RV_3	CM4	47	0.0112818
AG5_LV_3	CM5	68	0.0375898		AG5_RV_3	CM5	93	0.0223236
AG5_LV_3	CM6	387	0.21393		AG5_RV_3	CM6	698	0.167547
AG5_LV_3	CM7	0	0		AG5_RV_3	CM7	0	0
AG5_LV_3	CM8	0	0		AG5_RV_3	CM8	0	0
AG6_LV_1	CM0	244	0.103259		AG6_RV_1	CM0	176	0.0673298
AG6_LV_1	CM1	42	0.017774		AG6_RV_1	CM1	70	0.0267789
AG6_LV_1	CM2	89	0.037664		AG6_RV_1	CM2	80	0.0306044
AG6_LV_1	CM3	777	0.328819		AG6_RV_1	CM3	799	0.305662
AG6_LV_1	CM4	1072	0.453661		AG6_RV_1	CM4	1403	0.536725
AG6_LV_1	CM5	49	0.0207364		AG6_RV_1	CM5	37	0.0141546
AG6_LV_1	CM6	89	0.037664		AG6_RV_1	CM6	46	0.0175976
AG6_LV_1	CM7	0	0		AG6_RV_1	CM7	1	0.000382555
AG6_LV_1	CM8	1	0.000423191		AG6_RV_1	CM8	2	0.000765111
AG6_LV_2	CM0	197	0.0855035		AG6_RV_2	CM0	187	0.0880414
AG6_LV_2	CM1	62	0.0269097		AG6_RV_2	CM1	63	0.029661
AG6_LV_2	CM2	52	0.0225694		AG6_RV_2	CM2	102	0.0480226
AG6_LV_2	CM3	348	0.151042		AG6_RV_2	CM3	276	0.129944
AG6_LV_2	CM4	1550	0.672743		AG6_RV_2	CM4	1422	0.669492
AG6_LV_2	CM5	35	0.015191		AG6_RV_2	CM5	40	0.0188324
AG6_LV_2	CM6	59	0.0256076		AG6_RV_2	CM6	30	0.0141243
AG6_LV_2	CM7	1	0.000434028		AG6_RV_2	CM7	2	0.00094162
AG6_LV_2	CM8	0	0		AG6_RV_2	CM8	2	0.00094162
AG6_LV_3	CM0	361	0.120333		AG6_RV_3	CM0	254	0.097956
AG6_LV_3	CM1	77	0.0256667		AG6_RV_3	CM1	78	0.030081
AG6_LV_3	CM2	54	0.018		AG6_RV_3	CM2	70	0.0269958
AG6_LV_3	CM3	466	0.155333		AG6_RV_3	CM3	549	0.211724
AG6_LV_3	CM4	1979	0.659667		AG6_RV_3	CM4	1581	0.609718
AG6_LV_3	CM5	23	0.00766667		AG6_RV_3	CM5	25	0.00964134
AG6_LV_3	CM6	38	0.0126667		AG6_RV_3	CM6	34	0.0131122
AG6_LV_3	CM7	0	0		AG6_RV_3	CM7	1	0.000385654
AG6_LV_3	CM8	2	0.000666667		AG6_RV_3	CM8	1	0.000385654
AG6_LV_4	CM0	63	0.0647482		AG6_RV_4	CM0	42	0.0390698
AG6_LV_4	CM1	21	0.0215827		AG6_RV_4	CM1	14	0.0130233
AG6_LV_4	CM2	74	0.0760534		AG6_RV_4	CM2	71	0.0660465
AG6_LV_4	CM3	143	0.146968		AG6_RV_4	CM3	143	0.133023
AG6_LV_4	CM4	622	0.63926		AG6_RV_4	CM4	769	0.715349
AG6_LV_4	CM5	17	0.0174717		AG6_RV_4	CM5	22	0.0204651
AG6_LV_4	CM6	32	0.032888		AG6_RV_4	CM6	13	0.012093
AG6_LV_4	CM7	1	0.00102775		AG6_RV_4	CM7	1	0.000930233
AG6_LV_4	CM8	0	0		AG6_RV_4	CM8	0	0
AG6_LV_5	CM0	154	0.0912322		AG6_RV_5	CM0	164	0.0839304
AG6_LV_5	CM1	31	0.0183649		AG6_RV_5	CM1	64	0.0327533
AG6_LV_5	CM2	19	0.0112559		AG6_RV_5	CM2	27	0.0138178
AG6_LV_5	CM3	339	0.200829		AG6_RV_5	CM3	356	0.18219
AG6_LV_5	CM4	1086	0.643365		AG6_RV_5	CM4	1311	0.670931
AG6_LV_5	CM5	23	0.0136256		AG6_RV_5	CM5	13	0.00665302
AG6_LV_5	CM6	36	0.021327		AG6_RV_5	CM6	18	0.00921187
AG6_LV_5	CM7	0	0		AG6_RV_5	CM7	0	0
AG6_LV_5	CM8	0	0		AG6_RV_5	CM8	1	0.000511771

## Sheet: Statistical analysis of CM0
LV-CM0								RV-CM0								LV+RV-CM0
Group	AG1	AG2	AG3	AG4	AG5	AG6		Group	AG1	AG2	AG3	AG4	AG5	AG6		Group	AG1	AG2	AG3	AG4	AG5	AG6
Mean	0.5056	0.4261	0.4247	0.1379	0.09479	0.09302		Mean	0.4563	0.3178	0.3708	0.1157	0.1061	0.07527		Mean	0.4809	0.3719	0.3978	0.1268	0.1004	0.08414
Mean (%)	50.56	42.61	42.47	13.79	9.479	9.302		Mean (%)	45.63	31.78	37.08	11.57	10.61	7.527		Mean (%)	48.09	37.19	39.78	12.68	10.04	8.414
SD	0.06922	0.1088	0.1371	0.02667	0.02708	0.02068		SD	0.05418	0.1622	0.2249	0.01788	0.04744	0.02306		SD	0.06411	0.1421	0.1798	0.02365	0.0351	0.02267
SD (%)	6.922	10.88	13.71	2.667	2.708	2.068		SD (%)	5.418	16.22	22.49	1.788	4.744	2.306		SD (%)	6.411	14.21	17.98	2.365	3.51	2.267
	P value								P value								P value
ANOVA	<0.0001	****						ANOVA	0.0008	***						ANOVA	<0.0001	****
Tukey-test	P value							Tukey-test	P value							Tukey-test	P value
AG1 vs. AG2	0.7157	ns						AG1 vs. AG2	0.5868	ns						AG1 vs. AG2	0.2557	ns
AG1 vs. AG3	0.664	ns						AG1 vs. AG3	0.8942	ns						AG1 vs. AG3	0.5037	ns
AG1 vs. AG4	0.0002	***						AG1 vs. AG4	0.0237	*						AG1 vs. AG4	<0.0001	****
AG1 vs. AG5	<0.0001	****						AG1 vs. AG5	0.0191	*						AG1 vs. AG5	<0.0001	****
AG1 vs. AG6	<0.0001	****						AG1 vs. AG6	0.0024	**						AG1 vs. AG6	<0.0001	****
AG2 vs. AG3	>0.9999	ns						AG2 vs. AG3	0.9852	ns						AG2 vs. AG3	0.9939	ns
AG2 vs. AG4	0.0026	**						AG2 vs. AG4	0.3421	ns						AG2 vs. AG4	0.0012	**
AG2 vs. AG5	0.0006	***						AG2 vs. AG5	0.2953	ns						AG2 vs. AG5	0.0003	***
AG2 vs. AG6	<0.0001	****						AG2 vs. AG6	0.0858	ns						AG2 vs. AG6	<0.0001	****
AG3 vs. AG4	0.002	**						AG3 vs. AG4	0.119	ns						AG3 vs. AG4	0.0002	***
AG3 vs. AG5	0.0004	***						AG3 vs. AG5	0.098	ns						AG3 vs. AG5	<0.0001	****
AG3 vs. AG6	<0.0001	****						AG3 vs. AG6	0.0166	*						AG3 vs. AG6	<0.0001	****
AG4 vs. AG5	0.9903	ns						AG4 vs. AG5	>0.9999	ns						AG4 vs. AG5	0.9984	ns
AG4 vs. AG6	0.9808	ns						AG4 vs. AG6	0.9982	ns						AG4 vs. AG6	0.9749	ns
AG5 vs. AG6	>0.9999	ns						AG5 vs. AG6	0.9995	ns						AG5 vs. AG6	0.9997	ns

## Sheet: Statistical analysis of CM4
LV-CM4								RV-CM4								LV+RV-CM4
Group	AG1	AG2	AG3	AG4	AG5	AG6		Group	AG1	AG2	AG3	AG4	AG5	AG6		Group	AG1	AG2	AG3	AG4	AG5	AG6
Mean	0.001684	0.001785	0.002696	0.01592	0.01353	0.6137		Mean	0.002507	0.002081	0.002292	0.01327	0.01068	0.6404		Mean	0.002095	0.001933	0.002494	0.01459	0.01211	0.6271
Mean (%)	0.1684	0.1785	0.2696	1.592	1.353	61.37		Mean (%)	0.2507	0.2081	0.2292	1.327	1.068	64.04		Mean (%)	0.2095	0.1933	0.2494	1.459	1.211	62.71
SD	0.001049	0.0003588	0.0009558	0.007884	0.007307	0.09048		SD	0.003809	0.0008168	0.001453	0.001607	0.0008346	0.06908		SD	0.00267	0.0006149	0.001192	0.005292	0.004905	0.07718
SD (%)	0.1049	0.03588	0.09558	0.7884	0.7307	9.048		SD (%)	0.3809	0.08168	0.1453	0.1607	0.08346	6.908		SD (%)	0.267	0.06149	0.1192	0.5292	0.4905	7.718
	P value								P value								P value
ANOVA	<0.0001	****						ANOVA	<0.0001	****						ANOVA	<0.0001	****
Tukey-test	P value							Tukey-test	P value							Tukey-test	P value
AG1 vs. AG2	>0.9999	ns						AG1 vs. AG2	>0.9999	ns						AG1 vs. AG2	>0.9999	ns
AG1 vs. AG3	>0.9999	ns						AG1 vs. AG3	>0.9999	ns						AG1 vs. AG3	>0.9999	ns
AG1 vs. AG4	0.996	ns						AG1 vs. AG4	0.9961	ns						AG1 vs. AG4	0.9783	ns
AG1 vs. AG5	0.9983	ns						AG1 vs. AG5	0.9989	ns						AG1 vs. AG5	0.992	ns
AG1 vs. AG6	<0.0001	****						AG1 vs. AG6	<0.0001	****						AG1 vs. AG6	<0.0001	****
AG2 vs. AG3	>0.9999	ns						AG2 vs. AG3	>0.9999	ns						AG2 vs. AG3	>0.9999	ns
AG2 vs. AG4	0.9961	ns						AG2 vs. AG4	0.9953	ns						AG2 vs. AG4	0.9771	ns
AG2 vs. AG5	0.9984	ns						AG2 vs. AG5	0.9987	ns						AG2 vs. AG5	0.9914	ns
AG2 vs. AG6	<0.0001	****						AG2 vs. AG6	<0.0001	****						AG2 vs. AG6	<0.0001	****
AG3 vs. AG4	0.9967	ns						AG3 vs. AG4	0.995	ns						AG3 vs. AG4	0.9783	ns
AG3 vs. AG5	0.9987	ns						AG3 vs. AG5	0.9986	ns						AG3 vs. AG5	0.9923	ns
AG3 vs. AG6	<0.0001	****						AG3 vs. AG6	<0.0001	****						AG3 vs. AG6	<0.0001	****
AG4 vs. AG5	>0.9999	ns						AG4 vs. AG5	>0.9999	ns						AG4 vs. AG5	>0.9999	ns
AG4 vs. AG6	<0.0001	****						AG4 vs. AG6	<0.0001	****						AG4 vs. AG6	<0.0001	****
AG5 vs. AG6	<0.0001	****						AG5 vs. AG6	<0.0001	****						AG5 vs. AG6	<0.0001	****
